# Supplementary material for: Alternative splicing dynamics and evolutionary divergence during embryogenesis in wheat species
Source: Plant Biotechnol J. 2021 Mar 24;19(8):1624–43. doi: 10.1111/pbi.13579 (PMC8384600; doi:10.1111/pbi.13579)
Supplement: Supplementary file 2 — Data S1 PSI of AS events in AC Barrie (AC). [file PBI-19-1624-s004.xlsx]

## Sheet: Sheet1
Supplemental Data 1 PSI of identified AS events in AC Barrie. Event id, gene id, corresponding coordinates in IWGSC annotation, event type and PSI values from samples of all different stages were listed in different column. Only AS events with 5<PSI<95 in at least one sample were shown.
Event	Gene	Gene_IWGSC_ID	Type	Subgenome	AC_E1_1	AC_E2_1	AC_E3_1	AC_E4_1	AC_E5_1	AC_E6_1	AC_E7_1	AC_E8_1	AC_E9_1	AC_E10_1	AC_E1_2	AC_E2_2	AC_E3_2	AC_E4_2	AC_E5_2	AC_E6_2	AC_E7_2	AC_E8_2	AC_E9_2	AC_E10_2	Functional description
MSTRG.276;AF:1A:69760-87256:87467:69760-112146:112386:-	MSTRG.276	TraesCS1A02G000100	AF	A	24.2	0	NA	6.6	6.9	0	0	0	0	0	0	0	0	0	0	0	0	NA	NA	NA
MSTRG.271;AF:1A:554:743-50624:33029:33315-50624:+	MSTRG.271	TraesCS1A02G000200	AF	A	NA	NA	NA	NA	NA	NA	NA	89.6	100	NA	NA	NA	NA	NA	NA	NA	100	NA	NA	NA
MSTRG.271;AL:1A:1269-13414:13827:1269-33842:34037:+	MSTRG.271	TraesCS1A02G000200	AL	A	NA	NA	NA	NA	NA	NA	6.5	0	0	NA	NA	NA	NA	NA	NA	NA	0	NA	0	NA
MSTRG.271;AL:1A:1269-16419:16593:1269-25394:25809:+	MSTRG.271	TraesCS1A02G000200	AL	A	0.9	0.4	0.7	0	1.5	1.1	0.6	0.8	2.1	1.8	1.7	0.5	0.4	1.5	1	1	0.7	2	6.5	1
MSTRG.271;AL:1A:291003-299640:299735:291003-317159:317261:+	MSTRG.271	TraesCS1A02G000200	AL	A	NA	NA	NA	NA	NA	NA	NA	NA	NA	NA	NA	NA	NA	NA	NA	NA	NA	41.5	NA	NA
MSTRG.271;AL:1A:291003-299640:299735:291003-328506:328703:+	MSTRG.271	TraesCS1A02G000200	AL	A	NA	NA	NA	NA	NA	0	NA	NA	NA	NA	NA	NA	NA	NA	0	NA	NA	52.2	NA	NA
MSTRG.271;MX:1A:281723-298529:298578-327445:281723-316048:316097-327445:+	MSTRG.271	TraesCS1A02G000200	MX	A	95.8	100	100	100	100	100	97.4	100	100	100	98.7	100	100	100	100	100	100	100	100	69.7
MSTRG.271;AL:1A:105497-122180:122300:105497-130946:131300:+	MSTRG.271	TraesCS1A02G000200	AL	A	NA	NA	NA	NA	NA	NA	NA	0	23.8	NA	NA	NA	NA	NA	NA	NA	NA	NA	6.3	NA
MSTRG.271;AL:1A:1269-10409:10830:1269-33842:34037:+	MSTRG.271	TraesCS1A02G000200	AL	A	NA	NA	NA	NA	NA	NA	0	9.9	0	NA	NA	NA	NA	NA	NA	NA	0	NA	6.6	NA
MSTRG.271;AL:1A:291003-317159:317261:291003-328506:328703:+	MSTRG.271	TraesCS1A02G000200	AL	A	NA	NA	NA	NA	NA	0	NA	NA	NA	NA	NA	NA	NA	NA	0	NA	NA	60.6	58.3	NA
MSTRG.271;AF:1A:554:743-50624:33172:33315-50624:+	MSTRG.271	TraesCS1A02G000200	AF	A	NA	60.7	NA	NA	NA	NA	NA	100	74.1	NA	NA	NA	NA	NA	NA	NA	88.2	NA	NA	NA
MSTRG.271;AL:1A:13413-42406:42821:13413-51150:51262:+	MSTRG.271	TraesCS1A02G000200	AL	A	2.2	20.3	NA	NA	NA	2.9	1.3	NA	NA	NA	NA	NA	3	8.1	1.5	2.6	NA	7.9	NA	0
MSTRG.271;AL:1A:174211-182891:183058:174211-201261:201334:+	MSTRG.271	TraesCS1A02G000200	AL	A	NA	0	NA	NA	NA	NA	22.8	0	15.6	NA	NA	NA	0	NA	NA	0	NA	13.5	1.5	NA
MSTRG.271;MX:1A:105497-113657:113835-163409:105497-122180:122358-163409:+	MSTRG.271	TraesCS1A02G000200	MX	A	NA	65.2	NA	NA	NA	NA	NA	NA	NA	NA	NA	NA	NA	NA	NA	NA	NA	62.8	42.1	NA	#N/A
MSTRG.271;AL:1A:13413-33842:33941:13413-42406:42821:+	MSTRG.271	TraesCS1A02G000200	AL	A	NA	93.8	97.3	95.7	NA	NA	NA	98.1	97.2	NA	NA	94.5	NA	NA	NA	98	95.6	81.8	90.4	NA	#N/A
MSTRG.271;AL:1A:13413-33842:33941:13413-51150:51262:+	MSTRG.271	TraesCS1A02G000200	AL	A	0	79.3	100	100	54.3	0	0	100	100	NA	NA	100	0	0	0	57.1	100	27.8	100	0	#N/A
MSTRG.271;AL:1A:138924-152068:153323:138924-188139:188956:+	MSTRG.271	TraesCS1A02G000200	AL	A	79	NA	NA	NA	NA	NA	NA	NA	96.5	NA	96.2	98.3	NA	NA	NA	NA	96.8	80.9	93	88.2	#N/A
MSTRG.271;AL:1A:64973-67500:67713:64973-110149:110642:+	MSTRG.271	TraesCS1A02G000200	AL	A	NA	NA	NA	NA	NA	80	100	82.2	NA	NA	NA	NA	NA	NA	NA	100	93.8	97.8	93.8	NA	#N/A
MSTRG.271;AL:1A:101811-139789:140127:101811-148239:148637:+	MSTRG.271	TraesCS1A02G000200	AL	A	98	99	99.3	0	NA	52.4	99.5	80.9	59.2	NA	97.6	99.4	99.2	NA	NA	NA	97.8	92.9	75.8	100	#N/A
MSTRG.271;AF:1A:247714:248374-282877:274267:274532-282877:+	MSTRG.271	TraesCS1A02G000200	AF	A	NA	0	2.1	1.5	3.3	1.7	19.5	22	14.9	0	NA	0.9	NA	0	6.6	4.2	14.3	21.3	35.5	28.5	#N/A
MSTRG.271;AF:1A:92918:93021-134869:126574:126673-134869:+	MSTRG.271	TraesCS1A02G000200	AF	A	NA	NA	NA	77.3	89.3	100	94.6	100	86.1	100	NA	NA	NA	80.9	100	88.6	92.5	88.8	86.8	100	#N/A
MSTRG.271;AL:1A:283239-291409:291723:283239-300045:300157:+	MSTRG.271	TraesCS1A02G000200	AL	A	95.3	100	97.8	97.9	91.9	96.4	92.8	90.9	92.3	100	97	92.7	NA	100	85.5	96.3	94.5	51.6	61	35.6	#N/A
MSTRG.271;AL:1A:283239-291409:291723:283239-300045:300198:+	MSTRG.271	TraesCS1A02G000200	AL	A	96.5	100	100	82.7	74.5	51	88.5	65.6	96.2	77.7	94.5	97.7	NA	74.5	55.4	57.9	78.7	69.9	96.4	82.7	#N/A
MSTRG.271;AL:1A:1269-16419:16593:1269-33842:34037:+	MSTRG.271	TraesCS1A02G000200	AL	A	87	71.7	77.2	NA	76.8	90.4	76.3	70.9	89.9	96.7	94.7	78.5	68.1	82.1	78.2	83.5	71.5	92.1	95.5	NA	#N/A
MSTRG.271;AL:1A:283239-291409:291723:283239-300045:300172:+	MSTRG.271	TraesCS1A02G000200	AL	A	100	12.9	48.6	41.1	28.1	31.8	75.7	73.9	67.8	36.5	100	10.7	55	38.2	29.3	53.9	74.3	22.4	46.2	18.1	#N/A
MSTRG.271;AF:1A:281581:281723-298529:289750:289892-298529:+	MSTRG.271	TraesCS1A02G000200	AF	A	91	73	71.1	73.7	43.6	81.8	66.6	68.8	70.1	72.2	66.2	61.1	59.5	53.7	92.5	60.6	61.7	62.6	68.9	83.2	#N/A
MSTRG.305;AL:1A:338932:339099-362632:351460:351537-362632:-	MSTRG.305	TraesCS1A02G001100	AL	A	0	0	0	6.4	0	0	0	2.7	0	NA	0	0	0	0	0	0	0	0	0	NA	#N/A
MSTRG.305;MX:1A:270211-286626:286671-323014:270211-303588:303633-323014:-	MSTRG.305	TraesCS1A02G001100	MX	A	NA	NA	NA	NA	NA	NA	76.4	NA	100	NA	100	NA	NA	NA	NA	100	100	100	100	NA	#N/A
MSTRG.305;AF:1A:295490-323167:323213:295490-332763:332908:-	MSTRG.305	TraesCS1A02G001100	AF	A	100	NA	NA	100	96.6	100	100	NA	100	100	100	NA	NA	93.3	100	100	100	74.6	93.5	100	#N/A
MSTRG.305;AF:1A:295490-323167:323213:295490-332763:333023:-	MSTRG.305	TraesCS1A02G001100	AF	A	85.8	0	NA	89.1	93.1	92.1	83.3	NA	66.8	98.1	63.3	21.5	NA	91.1	94.4	91	81.4	65.6	80.2	95.3	#N/A
MSTRG.8;A3:1A:1159973-1160086:1159967-1160086:-	MSTRG.8	TraesCS1A02G001900	A3	A	100	100	100	100	89.3	100	100	97.6	100	100	100	100	100	100	100	100	100	100	100	100	Peroxisomal membrane protein PEX14
MSTRG.8;A3:1A:1162449-1162546:1162446-1162546:-	MSTRG.8	TraesCS1A02G001900	A3	A	NA	72.9	NA	NA	NA	100	68.5	NA	87.3	66.8	NA	96.7	NA	72.3	65.3	NA	67.5	74.7	46.4	NA	Peroxisomal membrane protein PEX14
MSTRG.8;A3:1A:1162452-1162546:1162446-1162546:-	MSTRG.8	TraesCS1A02G001900	A3	A	NA	82.6	92.5	93.4	82.2	100	61.4	94.6	83.7	83.3	92.8	96.6	93.2	75.5	63.8	90.3	56.7	84.7	75.3	85.6	Peroxisomal membrane protein PEX14
MSTRG.8;A3:1A:1162452-1162546:1162449-1162546:-	MSTRG.8	TraesCS1A02G001900	A3	A	63.7	63.9	83.5	63.8	78.8	57.4	42.2	100	42.8	71.3	100	49.2	69.2	54.1	48.4	85.2	38.7	65.2	77.9	100	Peroxisomal membrane protein PEX14
MSTRG.8;A3:1A:1159973-1160086:1159964-1160086:-	MSTRG.8	TraesCS1A02G001900	A3	A	93.8	88.2	93.6	91.5	85.5	84.3	79	94.6	92.3	87.5	92.8	98.3	95.2	85.1	78.5	82.2	77.2	84.5	79.7	85.6	Peroxisomal membrane protein PEX14
MSTRG.8;A3:1A:1160127-1160392:1160124-1160392:-	MSTRG.8	TraesCS1A02G001900	A3	A	40.2	43.7	21.8	39	38.9	42.6	66.6	41.2	60.5	37.7	7.2	51.6	34.1	54	62.1	22	70.1	41.6	38	14.4	Peroxisomal membrane protein PEX14
MSTRG.47;RI:1A:1172024:1172108-1172186:1172263:+	MSTRG.47	TraesCS1A02G002100	RI	A	0	NA	NA	NA	NA	NA	NA	NA	NA	NA	5.2	NA	NA	NA	13.7	NA	NA	NA	NA	NA	#N/A
MSTRG.47;RI:1A:1172402:1172461-1172539:1172643:+	MSTRG.47	TraesCS1A02G002100	RI	A	18.3	45.7	39.5	49.3	47.9	53.7	NA	NA	NA	NA	21	NA	38.5	44.8	42	50.7	NA	NA	NA	NA	#N/A
MSTRG.75;SE:1A:1347673-1347818:1347990-1348064:-	MSTRG.75	TraesCS1A02G002700	SE	A	96.9	85.8	88.2	94.2	96.5	97.7	99.7	18.4	21	83.9	97.2	84.6	90.1	96.5	97.7	98.1	99.1	24.1	16	79.1	Paired amphipathic helix protein Sin3
MSTRG.81;A5:1A:2551234-2569440:2551159-2569440:+	MSTRG.81	TraesCS1A02G004300	A5	A	NA	0	0.8	0	NA	NA	NA	75.9	NA	NA	NA	0	2.7	6.8	NA	NA	NA	55.6	NA	NA	#N/A
MSTRG.98;A3:1A:2642910-2643476:2642907-2643476:-	MSTRG.98	TraesCS1A02G004400	A3	A	NA	NA	NA	NA	NA	79	NA	98.5	98.3	100	NA	NA	NA	NA	NA	100	NA	89.6	93.4	100	Protein SAWADEE HOMEODOMAIN-like protein 2
MSTRG.98;A5:1A:2647840-2647926:2647840-2647931:-	MSTRG.98	TraesCS1A02G004400	A5	A	NA	NA	NA	NA	NA	88.5	NA	73.9	82.9	100	NA	NA	NA	NA	NA	NA	NA	83.1	63.3	0	Protein SAWADEE HOMEODOMAIN-like protein 2
MSTRG.98;RI:1A:2647638:2647840-2647926:2647938:-	MSTRG.98	TraesCS1A02G004400	RI	A	NA	NA	NA	NA	NA	0	NA	55.5	52	69.9	NA	NA	NA	NA	NA	61.5	NA	62.8	65.1	100	Protein SAWADEE HOMEODOMAIN-like protein 2
MSTRG.95;AF:1A:2666942-2667052:2667052:2666942-2667057:2667082:-	MSTRG.95	TraesCS1A02G004500	AF	A	100	80.2	NA	NA	NA	NA	NA	56	86.6	100	100	0	0	NA	NA	NA	NA	5.3	32.6	NA	Protein sawadee homeodomain-like 2
MSTRG.120;A3:1A:3258760-3258826:3258709-3258826:-	MSTRG.120	TraesCS1A02G005600	A3	A	NA	NA	NA	0	0	0	0	NA	0	NA	NA	NA	NA	0	0	0	5.3	0	0	0	Transcription initiation factor TFIID subunit 6
MSTRG.120;A3:1A:3259336-3260244:3259327-3260244:-	MSTRG.120	TraesCS1A02G005600	A3	A	NA	NA	NA	100	100	100	100	NA	100	NA	NA	NA	NA	93.5	96.5	100	100	83.2	100	100	Transcription initiation factor TFIID subunit 6
MSTRG.120;A3:1A:3258748-3258826:3258709-3258826:-	MSTRG.120	TraesCS1A02G005600	A3	A	NA	NA	NA	0	3.3	11.6	0	NA	0	NA	NA	NA	NA	6.5	0	0	0	16.8	0	0	Transcription initiation factor TFIID subunit 6
MSTRG.120;A3:1A:3257932-3258012:3257929-3258012:-	MSTRG.120	TraesCS1A02G005600	A3	A	NA	NA	NA	0	96.7	0	0	NA	0	NA	NA	NA	NA	93.5	96.5	100	94.7	83.2	91.1	100	Transcription initiation factor TFIID subunit 6
MSTRG.172;A5:1A:3846228-3846307:3845985-3846307:+	MSTRG.172	TraesCS1A02G007344	A5	A	NA	NA	NA	NA	NA	NA	NA	NA	NA	100	NA	NA	NA	NA	NA	NA	NA	0	17.7	NA	#N/A
MSTRG.172;A5:1A:3846228-3846307:3846000-3846307:+	MSTRG.172	TraesCS1A02G007344	A5	A	NA	NA	NA	NA	NA	0	5.6	0	0	3.3	0	NA	NA	NA	0	0	0	0	0	0.9	#N/A
MSTRG.172;A5:1A:3846228-3846307:3846024-3846307:+	MSTRG.172	TraesCS1A02G007344	A5	A	NA	NA	NA	NA	NA	NA	NA	NA	NA	100	NA	NA	NA	NA	NA	NA	NA	NA	21.6	NA	#N/A
MSTRG.172;A5:1A:3846258-3846307:3846228-3846307:+	MSTRG.172	TraesCS1A02G007344	A5	A	NA	NA	NA	NA	NA	NA	NA	NA	NA	0	NA	NA	NA	NA	NA	NA	NA	NA	25.4	NA	#N/A
MSTRG.172;A5:1A:3846276-3846307:3845985-3846307:+	MSTRG.172	TraesCS1A02G007344	A5	A	NA	NA	NA	NA	NA	NA	NA	100	100	100	NA	NA	NA	NA	NA	NA	NA	73.3	98.9	100	#N/A
MSTRG.172;AF:1A:3845561:3845985-3846307:3846129:3846258-3846307:+	MSTRG.172	TraesCS1A02G007344	AF	A	NA	NA	NA	NA	NA	NA	NA	NA	NA	NA	NA	NA	NA	NA	NA	NA	NA	100	93.2	NA	#N/A
MSTRG.172;A5:1A:3846024-3846307:3845985-3846307:+	MSTRG.172	TraesCS1A02G007344	A5	A	NA	NA	NA	NA	NA	NA	NA	NA	NA	NA	NA	NA	NA	NA	NA	NA	NA	6.3	43.8	NA	#N/A
MSTRG.172;A5:1A:3846276-3846307:3846228-3846307:+	MSTRG.172	TraesCS1A02G007344	A5	A	NA	NA	NA	NA	NA	NA	NA	100	100	46.5	NA	NA	NA	NA	NA	NA	NA	100	99.8	87.8	#N/A
MSTRG.172;A5:1A:3846276-3846307:3846000-3846307:+	MSTRG.172	TraesCS1A02G007344	A5	A	NA	NA	NA	NA	NA	3.5	0	6.9	5.2	2.8	0	NA	NA	NA	0	0	0	9.6	7.3	5.8	#N/A
MSTRG.172;RI:1A:3846307:3846374-3846399:3846428:+	MSTRG.172	TraesCS1A02G007344	RI	A	NA	NA	NA	NA	NA	3.5	5.6	6.9	5.2	5.9	0	NA	NA	NA	0	0	0	12.7	7.4	6.6	#N/A
MSTRG.188;RI:1A:4047130:4047218-4047824:4047878:+	MSTRG.188	TraesCS1A02G007500	RI	A	NA	17.1	8.9	6.2	11.6	14.4	21.5	16.2	45.3	12.7	37.8	6.6	20	7.4	12.6	48.1	22.2	5	38.1	3.6	Peptidyl-prolyl cis-trans isomerase
MSTRG.190;A5:1A:4053984-4067245:4053982-4067245:+	MSTRG.190	TraesCS1A02G007700	A5	A	NA	NA	NA	NA	NA	0	0	23.4	21.8	14	NA	NA	NA	NA	0	NA	NA	22.3	21.4	13.8	Gamma gliadin
MSTRG.245;A5:1A:5494389-5494524:5494291-5494524:+	MSTRG.245	TraesCS1A02G009000	A5	A	17.5	60.9	34.7	100	100	80.3	100	100	100	100	17.8	36.1	24.9	100	100	92.4	100	48.8	41.4	12.2	Ankyrin repeat family protein
MSTRG.245;A3:1A:5493901-5494219:5493901-5494263:+	MSTRG.245	TraesCS1A02G009000	A3	A	52.4	57	58.2	68.9	68.1	69.8	76.8	50.3	68.7	61.4	63.4	57.2	68	71	71.6	69.3	79.5	50.8	57.8	80.1	Ankyrin repeat family protein
MSTRG.376;SE:1A:6572033-6572249:6572329-6573501:-	MSTRG.376	TraesCS1A02G011200	SE	A	NA	NA	NA	NA	NA	100	NA	NA	NA	NA	NA	NA	NA	100	92.8	NA	NA	NA	NA	NA	#N/A
MSTRG.376;A3:1A:6570988-6571161:6570399-6571161:-	MSTRG.376	TraesCS1A02G011200	A3	A	0	3.1	0	1.3	1.1	4.4	3.8	7.2	5.1	0	0	4.7	2.2	7.7	3.7	3.6	7.6	0.9	2.9	2	#N/A
MSTRG.376;RI:1A:6569866:6570399-6570911:6570988:-	MSTRG.376	TraesCS1A02G011200	RI	A	NA	NA	NA	3.2	3	NA	10.6	25.2	19.1	NA	NA	NA	NA	10.1	NA	NA	14.2	NA	NA	NA	#N/A
MSTRG.376;A3:1A:6572329-6573501:6572302-6573501:-	MSTRG.376	TraesCS1A02G011200	A3	A	NA	NA	NA	28.4	34.9	100	33	46.2	26.3	NA	NA	NA	NA	44.2	67.2	48.6	17	NA	NA	NA	#N/A
MSTRG.376;A3:1A:6573588-6575204:6573574-6575204:-	MSTRG.376	TraesCS1A02G011200	A3	A	NA	NA	NA	26	26.7	81.4	25.1	28.1	8.9	NA	NA	NA	NA	37.9	55.8	32.8	3.2	NA	NA	NA	#N/A
MSTRG.376;SE:1A:6570399-6570911:6570988-6571161:-	MSTRG.376	TraesCS1A02G011200	SE	A	8.2	25.9	20	34.9	35.5	16.7	31.3	26	20.4	23.2	7.6	15.6	22.2	55.4	30.5	16.7	34.7	18.6	8.1	18.6	#N/A
MSTRG.388;A3:1A:6766587-6768385:6766548-6768385:-	MSTRG.388	TraesCS1A02G011500	A3	A	NA	NA	NA	NA	NA	NA	97.1	91.4	NA	NA	100	NA	NA	NA	NA	NA	100	NA	NA	NA	#N/A
MSTRG.388;A3:1A:6766590-6768385:6766587-6768385:-	MSTRG.388	TraesCS1A02G011500	A3	A	NA	NA	NA	NA	NA	NA	8.8	7.6	NA	NA	0	NA	NA	NA	NA	NA	2.3	NA	NA	NA	#N/A
MSTRG.426;A3:1A:7181768-7181850:7181768-7181857:+	MSTRG.426	TraesCS1A02G012500	A3	A	2	27.4	100	100	100	66.2	51.8	38.6	100	100	4.8	100	100	2.7	100	100	4.6	100	100	100	Transforming growth factor-beta receptor-associated protein 1
MSTRG.426;A3:1A:7182256-7182784:7182256-7182794:+	MSTRG.426	TraesCS1A02G012500	A3	A	100	73.6	3.6	1.1	1.8	35.7	51.3	64.4	4.5	4.2	100	2.1	8.1	100	3.8	2.1	100	4.5	8.8	1.1	Transforming growth factor-beta receptor-associated protein 1
MSTRG.454;A3:1A:7652138-7652353:7651931-7652353:-	MSTRG.454	TraesCS1A02G013700	A3	A	NA	NA	67.5	52.6	66.7	51	60.9	50.9	63.6	19.8	NA	88.6	77.6	67.5	53.2	77.6	71.4	56.5	75.7	74.2	U-box domain protein
MSTRG.455;A3:1A:7660488-7660565:7660482-7660565:-	MSTRG.455	TraesCS1A02G013800	A3	A	0	6.8	5.9	0	2.7	0	0	NA	NA	NA	NA	0	4.8	16	11.4	14.3	4.7	NA	NA	NA	Methionine S-methyltransferase
MSTRG.456;RI:1A:7675688:7676324-7676855:7676903:-	MSTRG.456	TraesCS1A02G013900	RI	A	0	3.7	2	3.6	6.4	NA	NA	NA	NA	NA	0	5.4	2.2	3.4	4.4	NA	NA	NA	NA	NA	Glutathione s-transferase
MSTRG.437;AF:1A:7775515-7777299:7777321:7775515-7777436:7778087:-	MSTRG.437	TraesCS1A02G014200	AF	A	NA	88.6	NA	NA	NA	NA	NA	91.1	83.3	NA	87.4	90.1	100	NA	NA	NA	NA	NA	94.1	NA	#N/A
MSTRG.470;A3:1A:8239895-8240074:8239892-8240074:-	MSTRG.470	TraesCS1A02G015100	A3	A	NA	47.8	27	12.5	20	32.1	21.9	10.4	34.1	20.1	NA	15.7	14.6	31.1	12.4	40.4	28.1	15.8	18.1	9.7	#N/A
MSTRG.465;AF:1A:8264837-8265477:8265505:8264837-8265989:8266237:-	MSTRG.465	TraesCS1A02G015400	AF	A	97.2	77	98.6	76	82.7	94.5	70.9	85.7	86.3	89	95	96.3	93.3	94.2	85.1	91.2	100	66.3	94	96.6	Ras-related protein Rab-11A
MSTRG.465;RI:1A:8264166:8264444-8264511:8264837:-	MSTRG.465	TraesCS1A02G015400	RI	A	97.2	77	98.6	76	82.9	94.5	70.9	85.7	86.6	89	95	96.3	93.3	94.2	85.1	91.2	100	66.6	94.1	96.6	Ras-related protein Rab-11A
MSTRG.501;AF:1A:9110418-9110515:9110570:9110418-9111160:9111322:-	MSTRG.501	TraesCS1A02G016900	AF	A	2.8	16	0	48.7	53.9	70.5	86.8	19.7	0	0	14.3	8.3	0	46.9	46.5	63.1	88.2	0	NA	0	Phosphatidate cytidylyltransferase
MSTRG.510;A5:1A:9122607-9122777:9122582-9122777:+	MSTRG.510	TraesCS1A02G017000	A5	A	0	13.9	22	0	31.8	8.2	0	8	8.5	0	0	0	0	30.4	4	6.6	0	32.2	17.9	12.3	RNA binding protein
MSTRG.575;A3:1A:10071118-10071455:10071113-10071455:-	MSTRG.575	TraesCS1A02G020600	A3	A	3.9	0.7	2.5	0	1	0	1.7	4.9	5.5	2.1	0.9	3.8	0.7	2.9	2.5	3.1	0	5.4	0	7.8	#N/A
MSTRG.579;A3:1A:10081937-10082199:10081937-10082222:+	MSTRG.579	TraesCS1A02G020700	A3	A	NA	NA	NA	8.7	2.1	11.3	14.6	NA	NA	NA	NA	NA	NA	NA	3.7	2.9	NA	NA	NA	NA	Phosphoinositide phosphatase family protein
MSTRG.636;A3:1A:10970826-10970921:10970643-10970921:-	MSTRG.636	TraesCS1A02G022500	A3	A	0	100	100	100	NA	NA	NA	68	100	0	0	100	48.9	NA	NA	NA	NA	78.7	100	46.6	#N/A
MSTRG.636;SE:1A:10970643-10970731:10970826-10970921:-	MSTRG.636	TraesCS1A02G022500	SE	A	60	100	100	100	100	100	100	92.6	100	69.6	54.9	100	77.5	100	100	100	100	95	100	60.9	#N/A
MSTRG.636;A3:1A:10971970-10972100:10971960-10972100:-	MSTRG.636	TraesCS1A02G022500	A3	A	0	38.2	18	37.3	48.4	NA	NA	52.2	41.4	41.8	6.7	32.5	15	100	22	NA	NA	42.9	15.9	0	#N/A
MSTRG.636;RI:1A:10970548:10970643-10970731:10970826:-	MSTRG.636	TraesCS1A02G022500	RI	A	0	25.3	25.5	30	24.7	14.5	25.1	14.5	19.9	0	0	25.5	21.8	0	34.1	14.7	0	16.2	35.8	35.9	#N/A
MSTRG.636;A5:1A:10971970-10972100:10971970-10972131:-	MSTRG.636	TraesCS1A02G022500	A5	A	0	21	7.5	25.5	30.8	6.3	38.5	27.3	17.6	31.4	5.9	16.5	10	38	14.6	18.4	31.1	18.5	10.6	0	#N/A
MSTRG.636;A3:1A:10970966-10971053:10970962-10971053:-	MSTRG.636	TraesCS1A02G022500	A3	A	60	59	68.9	52.2	52.1	80.1	46.1	58.1	66	47.8	51.6	62.1	57.3	62	56.3	69.6	68.9	65.5	57.4	45.4	#N/A
MSTRG.637;A3:1A:11388649-11388767:11388649-11388772:+	MSTRG.637	TraesCS1A02G022900	A3	A	0	NA	NA	NA	NA	NA	NA	NA	NA	NA	NA	16.9	NA	NA	NA	NA	NA	NA	NA	NA	Serotonin N-acetyltransferase 1, chloroplastic
MSTRG.637;SE:1A:11388918-11389015:11389061-11389693:+	MSTRG.637	TraesCS1A02G022900	SE	A	86.1	NA	NA	NA	NA	NA	NA	NA	NA	NA	NA	NA	NA	NA	NA	NA	NA	NA	NA	NA	Serotonin N-acetyltransferase 1, chloroplastic
MSTRG.665;A3:1A:11663798-11663875:11663798-11663917:+	MSTRG.665	TraesCS1A02G023800	A3	A	0	100	100	100	100	100	100	100	100	100	35.8	100	100	100	100	100	100	100	100	100	#N/A
MSTRG.671;A3:1A:11820033-11821428:11819809-11821428:-	MSTRG.671	TraesCS1A02G024200	A3	A	34	64	NA	NA	NA	NA	NA	67.8	100	82.9	47.4	91.2	NA	NA	NA	NA	NA	88.3	75.1	100	#N/A
MSTRG.671;A3:1A:11821657-11821742:11821586-11821742:-	MSTRG.671	TraesCS1A02G024200	A3	A	66.9	40.5	NA	NA	NA	NA	NA	36.1	15.3	26.5	53.5	8.8	NA	NA	NA	NA	NA	13.1	32.1	7.5	#N/A
MSTRG.673;RI:1A:11894091:11894122-11894287:11894442:+	MSTRG.673	TraesCS1A02G024300	RI	A	100	100	100	100	71.9	100	51	100	100	100	100	100	100	79	100	100	56.4	100	100	100	#N/A
MSTRG.677;SE:1A:12090023-12092977:12093093-12093283:+	MSTRG.677	TraesCS1A02G024500	SE	A	0	0	0	0	0	0	0	0	0	0	0	0	0	0	0	5.5	0	0	1.8	0	Transcription initiation factor IIA subunit 2
MSTRG.687;SE:1A:12099341-12099868:12099951-12100073:-	MSTRG.687	TraesCS1A02G024700	SE	A	37	72.6	51.6	59.6	70.1	75	73.4	67.7	63	66.6	60	56	67.8	77.6	65.2	74.1	65.7	25.8	35.1	57.1	tRNA pseudouridine synthase B
MSTRG.688;RI:1A:12142018:12142806-12142887:12142953:-	MSTRG.688	TraesCS1A02G025100	RI	A	0	5	0	0	0	3	1.6	0	5.7	0	0	0	0	0	0	6.8	0	0	0	0	50S ribosomal protein L22
MSTRG.688;A5:1A:12142806-12142887:12142806-12142891:-	MSTRG.688	TraesCS1A02G025100	A5	A	100	96.7	96.1	77.9	87.9	95.7	94.1	100	100	100	100	100	100	93.5	93.8	100	93.2	100	100	97.2	50S ribosomal protein L22
MSTRG.688;A5:1A:12144161-12144284:12144161-12144288:-	MSTRG.688	TraesCS1A02G025100	A5	A	99.7	91.3	96.1	77.9	87.9	91.4	92.2	98.9	94.3	99.4	100	98.5	99.1	92.8	93.8	93.2	93.2	99.5	100	97.2	50S ribosomal protein L22
MSTRG.699;A5:1A:12160452-12161476:12160452-12161492:-	MSTRG.699	TraesCS1A02G025200	A5	A	NA	NA	NA	NA	NA	91.7	87.3	NA	44.3	89.1	NA	NA	NA	NA	NA	NA	100	NA	85.2	88.3	lysine ketoglutarate reductase trans-splicing protein (DUF707)
MSTRG.708;A5:1A:12366819-12366894:12366807-12366894:+	MSTRG.708	TraesCS1A02G025900	A5	A	0	0	0	0	0	0	0	0	34	NA	0	0	0	0	0	0	0	NA	0	NA	Kinase family protein
MSTRG.720;SE:1A:12585441-12585860:12586008-12586705:-	MSTRG.720	TraesCS1A02G026400	SE	A	NA	NA	NA	NA	53.6	60.7	13.3	NA	NA	43.2	NA	NA	NA	NA	67.9	51.2	36.4	NA	NA	NA	Disease resistance protein (NBS-LRR class) family
MSTRG.720;A3:1A:12586074-12586705:12585441-12586705:-	MSTRG.720	TraesCS1A02G026400	A3	A	NA	NA	NA	87.3	70.3	84	72	NA	NA	65.7	NA	NA	NA	88.1	84.7	80.9	79.8	NA	NA	86.9	Disease resistance protein (NBS-LRR class) family
MSTRG.720;A3:1A:12586074-12586705:12586008-12586705:-	MSTRG.720	TraesCS1A02G026400	A3	A	NA	NA	NA	83.9	67.2	77.3	94.4	NA	NA	71.6	NA	NA	NA	60.9	72.3	80.1	87.4	NA	NA	83.7	Disease resistance protein (NBS-LRR class) family
MSTRG.729;A5:1A:12915309-12916281:12915259-12916281:+	MSTRG.729	TraesCS1A02G027200	A5	A	100	44.8	45	47.2	38.6	59.5	44.7	36.3	60.5	40.8	100	71.3	31.3	59.7	26.4	47.9	43.4	36.4	51.9	41.1	General transcription factor IIH subunit 5
MSTRG.754;SE:1A:13414869-13414970:13415001-13418186:+	MSTRG.754	TraesCS1A02G028600	SE	A	100	100	100	100	92.9	100	100	100	NA	88.7	94.7	100	100	93.2	97.9	100	100	NA	NA	100	Disease resistance protein (NBS-LRR class) family
MSTRG.767;AL:1A:13573574-13575000:13575431:13573574-13668043:13668461:+	MSTRG.767	TraesCS1A02G028900	AL	A	7.3	9.7	1.6	2.6	3.8	5.4	2.6	2.1	5.3	3	7.4	10.1	2.8	3.1	3.9	4.2	2.5	1.8	NA	2	NBS-LRR-like resistance protein
MSTRG.775;A5:1A:13766065-13766218:13765936-13766218:+	MSTRG.775	TraesCS1A02G029300	A5	A	3.6	2.2	2	4.2	3.6	5	4.7	NA	NA	2.4	3.8	2	4.3	3.2	4.5	1.8	3.4	0	NA	2	ERD (Early-responsive to dehydration stress) family protein
MSTRG.794;A3:1A:13975338-13976432:13975338-13976435:+	MSTRG.794	TraesCS1A02G029900	A3	A	NA	NA	NA	NA	NA	NA	19.5	NA	14.3	NA	NA	NA	NA	NA	NA	NA	14.8	NA	15.6	NA	Protein DETOXIFICATION
MSTRG.800;SE:1A:14047828-14054772:14055582-14055830:+	MSTRG.800	TraesCS1A02G030100	SE	A	3.6	1.7	1.9	2.7	4.1	3.2	3	2.4	0	3.1	2.8	4	2.3	7.7	5.9	5.7	4.2	4.5	NA	0.8	#N/A
MSTRG.812;AF:1A:14144319-14145608:14145914:14144319-14146313:14146776:-	MSTRG.812	TraesCS1A02G030600	AF	A	16.5	52.9	12.9	71.7	85	77	30.8	75.6	75.9	76.5	0	14.2	0	62	55.2	82	25.8	80.8	71.4	41.9	#N/A
MSTRG.819;A3:1A:14161741-14161851:14161741-14161856:+	MSTRG.819	TraesCS1A02G030700	A3	A	NA	NA	NA	84.9	80.9	87.5	91.2	100	NA	96	100	NA	90.7	89.1	95.1	100	100	100	NA	93.1	PGR5-like protein 1A, chloroplastic
MSTRG.819;SE:1A:14162500-14162695:14162759-14162846:+	MSTRG.819	TraesCS1A02G030700	SE	A	NA	NA	NA	5	19.1	12.5	8.8	0	NA	4	0	NA	9.3	10.9	4.9	0	0	0	NA	6.9	PGR5-like protein 1A, chloroplastic
MSTRG.832;A3:1A:14255064-14255175:14255058-14255175:-	MSTRG.832	TraesCS1A02G030900	A3	A	100	100	100	100	100	100	100	100	95.2	100	100	100	100	100	100	100	100	94.1	98.3	100	receptor kinase 1&&Receptor-like protein kinase
MSTRG.832;RI:1A:14254430:14255064-14255175:14255325:-	MSTRG.832	TraesCS1A02G030900	RI	A	NA	NA	NA	NA	NA	NA	NA	NA	NA	NA	0	NA	NA	NA	11.1	NA	4.4	NA	NA	NA	receptor kinase 1&&Receptor-like protein kinase
MSTRG.833;A5:1A:14506553-14506647:14506508-14506647:+	MSTRG.833	TraesCS1A02G031200	A5	A	NA	5.1	2.1	10.1	10.5	11.2	25.1	11.4	11.3	7.3	NA	2.7	6.5	11.4	3.3	9.2	12.8	2.9	4.5	5.6	Protein kinase
MSTRG.837;A3:1A:14525948-14529642:14525894-14529642:-	MSTRG.837	TraesCS1A02G031400	A3	A	NA	NA	NA	19.1	23.9	10.4	41.1	NA	11.8	NA	NA	NA	NA	NA	9.8	NA	24	NA	NA	NA	#N/A
MSTRG.859;A3:1A:15186831-15186967:15186831-15186970:+	MSTRG.859	TraesCS1A02G032600	A3	A	NA	NA	NA	NA	NA	NA	NA	64.2	NA	NA	NA	NA	NA	NA	NA	NA	NA	NA	NA	NA	Anthocyanidin synthase
MSTRG.884;A5:1A:15436951-15437087:15436948-15437087:+	MSTRG.884	TraesCS1A02G033000	A5	A	84.5	79.4	86	64.7	60.1	66.7	64.3	68.2	55.3	78.4	89.7	82.2	80.5	68.3	65.8	73.4	67.6	88.1	74.9	90.4	WD40 repeat-like protein
MSTRG.885;A5:1A:15439196-15440947:15439196-15440950:-	MSTRG.885	TraesCS1A02G033100	A5	A	98.3	99.4	99.1	98.2	97.6	98	96.9	99	94.3	99.5	99.6	99.5	99.5	98.8	97.6	97.4	94.6	97.1	99.4	98.7	F-box protein-like
MSTRG.907;AF:1A:16388523:16388688-16407389:16407008:16407303-16407389:+	MSTRG.907	TraesCS1A02G033500	AF	A	NA	NA	NA	0	0	0	NA	0	0	NA	NA	0	NA	0	0	0	NA	0	46.9	0	Mitochondrial import inner membrane translocase subunit Tim17/Tim22/Tim23 family protein
MSTRG.907;AL:1A:16390219-16390689:16391268:16390219-16409550:16409972:+	MSTRG.907	TraesCS1A02G033500	AL	A	0	0	NA	NA	NA	NA	NA	NA	0	NA	0	0	NA	NA	NA	15.6	NA	0	0	NA	Mitochondrial import inner membrane translocase subunit Tim17/Tim22/Tim23 family protein
MSTRG.907;RI:1A:16389993:16390026-16390152:16390219:+	MSTRG.907	TraesCS1A02G033500	RI	A	0	NA	NA	0	4.3	0.5	12.6	NA	NA	1.5	0	NA	0	3	1.5	1.2	3.4	NA	NA	2.3	Mitochondrial import inner membrane translocase subunit Tim17/Tim22/Tim23 family protein
MSTRG.907;MX:1A:16390026-16390152:16390219-16409550:16390026-16408966:16409033-16409550:+	MSTRG.907	TraesCS1A02G033500	MX	A	19.4	100	0	NA	NA	1.6	11.3	0	96.6	0	37.9	33.6	3.2	3.1	0	2.8	NA	8.4	41.3	0	Mitochondrial import inner membrane translocase subunit Tim17/Tim22/Tim23 family protein
MSTRG.907;AL:1A:16390219-16390689:16391082:16390219-16409550:16409972:+	MSTRG.907	TraesCS1A02G033500	AL	A	37.8	16.7	NA	100	100	96.5	86	NA	0.4	100	25	19.7	70.3	88.8	100	93.8	100	13.6	2.7	100	Mitochondrial import inner membrane translocase subunit Tim17/Tim22/Tim23 family protein
MSTRG.910;SE:1A:16434291-16434842:16434966-16435540:+	MSTRG.910	TraesCS1A02G033800	SE	A	NA	NA	NA	NA	NA	NA	NA	92	NA	NA	NA	NA	NA	NA	NA	NA	NA	NA	NA	NA	Pectin acetylesterase
MSTRG.919;A3:1A:16916826-16916966:16916826-16916977:+	MSTRG.919	TraesCS1A02G034100	A3	A	2.9	NA	NA	2.6	3.3	12.7	NA	NA	NA	NA	2.1	NA	NA	2.1	6.5	0	NA	NA	NA	NA	ERD (Early-responsive to dehydration stress) family protein
MSTRG.946;A5:1A:18292367-18293114:18292367-18293230:-	MSTRG.946	TraesCS1A02G035000	A5	A	12	17.7	16.8	34.3	34.7	29	25.8	28.5	23.9	27.1	11.2	14.9	19.2	30.3	27	22.9	25.8	16.4	12	16.9	Nuclear pore complex protein NUP43
MSTRG.946;RI:1A:18290592:18290621-18290713:18290826:-	MSTRG.946	TraesCS1A02G035000	RI	A	13	20.6	17.8	37.3	37.7	30.8	29.1	30.7	29.4	28.4	12.1	16.6	21.5	32.8	28.7	25.4	27.2	17.9	12.3	17.7	Nuclear pore complex protein NUP43
MSTRG.966;RI:1A:18991432:18991611-18991717:18991816:-	MSTRG.966	TraesCS1A02G035500	RI	A	0	4.6	1.6	1	0.8	4.1	2	0	0.6	5.1	0	0.9	1.9	3.1	3.7	2.4	0.5	0	0	2.5	#N/A
MSTRG.989;A3:1A:19895654-19897399:19895647-19897399:-	MSTRG.989	TraesCS1A02G035800	A3	A	97	100	99.6	98.1	100	99.3	100	97.6	100	97.6	93.6	100	96.5	100	97.6	98.5	98	99.5	97.5	98.7	#N/A
MSTRG.996;A3:1A:20091459-20092249:20091459-20092252:+	MSTRG.996	TraesCS1A02G036100	A3	A	0	0	0	0	0	0	0	0	0	NA	0	0	0	0	100	0	0	0	67.9	NA	ACT domain-containing protein
MSTRG.998;A3:1A:20157140-20157230:20157140-20157240:+	MSTRG.998	TraesCS1A02G036200	A3	A	NA	NA	NA	NA	NA	NA	NA	NA	NA	11.9	NA	NA	NA	NA	NA	NA	NA	NA	NA	4.5	Chalcone-flavonone isomerase family protein
MSTRG.1063;A5:1A:20998659-20998681:20998608-20998681:+	MSTRG.1063	TraesCS1A02G038100	A5	A	0.8	0	0.8	0	0	0	NA	0	NA	NA	0.6	2.1	0	0	0	9.3	NA	0	NA	NA	Histone H2A
MSTRG.1063;RI:1A:21023103:21023276-21023349:21023627:+	MSTRG.1063	TraesCS1A02G038100	RI	A	80	98	90	96.1	98.9	91.8	NA	100	92.6	50.2	95.5	95	90.5	99.8	89.2	84.8	NA	85.9	48.7	100	Histone H2A
MSTRG.1074;A3:1A:21037981-21038067:21037981-21038070:+	MSTRG.1074	TraesCS1A02G038400	A3	A	0	100	0.7	2.2	2.2	0	100	1.1	0	NA	0	80.3	100	100	0.5	0	0	100	100	NA	Poly [ADP-ribose] polymerase
MSTRG.1074;A5:1A:21037981-21038067:21037966-21038067:+	MSTRG.1074	TraesCS1A02G038400	A5	A	0	64.2	1.2	6.8	5.4	0	78.8	2.8	NA	NA	0	51.5	64.6	69.6	1.1	0	0	60.4	69.6	NA	Poly [ADP-ribose] polymerase
MSTRG.1082;A3:1A:21282469-21282538:21282466-21282538:-	MSTRG.1082	TraesCS1A02G039100	A3	A	NA	91.6	NA	100	96.1	91.7	100	100	100	NA	NA	100	NA	100	100	100	100	100	97.5	NA	B3 domain-containing protein
MSTRG.1082;A5:1A:21282176-21282261:21282176-21282396:-	MSTRG.1082	TraesCS1A02G039100	A5	A	5.9	20.7	8.3	21	18.7	25.4	46.3	27	25.4	34.9	1.3	15.9	13.4	20.7	21	24.7	42.1	25.9	26.9	31.9	B3 domain-containing protein
MSTRG.1128;A5:1A:21332063-21332433:21332023-21332433:+	MSTRG.1128	TraesCS1A02G039200	A5	A	6.9	5.9	0	0	1.9	0	0.8	0.8	2.9	0	0	0	0	0	0.8	2.6	0.8	0	0	4.1	#N/A
MSTRG.1128;A3:1A:21335193-21335224:21335193-21335230:+	MSTRG.1128	TraesCS1A02G039200	A3	A	NA	100	98.9	94.6	90.6	98.2	98.1	98.2	96.7	98.4	100	92.9	100	100	95.7	99.1	99.4	96.8	97.1	100	#N/A
MSTRG.1128;A5:1A:21334825-21334940:21334821-21334940:+	MSTRG.1128	TraesCS1A02G039200	A5	A	0	2.6	1	5.4	9.1	0.7	4.3	0.5	1.9	2.8	0	7.1	0	6	4.2	0.8	0.6	4.9	2.2	0	#N/A
MSTRG.1125;A3:1A:22292214-22293346:22292214-22293354:+	MSTRG.1125	TraesCS1A02G040500	A3	A	58.3	63.2	46.6	66.7	77.2	73	100	66.7	76.9	86.6	68.1	56	72.8	69.7	70.7	72.4	64.9	33.3	33.3	28.3	Protein-tyrosine sulfotransferase-like protein
MSTRG.1163;A5:1A:23130350-23130455:23130350-23130459:-	MSTRG.1163	TraesCS1A02G042500	A5	A	2.2	5	10.5	5.5	11.1	4.6	NA	19.4	NA	NA	3	2.1	3.8	9	8.4	7.1	NA	NA	NA	NA	#N/A
MSTRG.1204;A5:1A:24139319-24139404:24139296-24139404:+	MSTRG.1204	TraesCS1A02G043400	A5	A	2.2	2.2	1.6	1.2	3.7	1.4	13.6	1.9	4.9	4.7	0	2.5	1.8	3.4	6.8	3.4	1.4	4.3	4	11.6	Ankyrin repeat protein-like
MSTRG.1205;AF:1A:24318688:24318707-24319853:24319202:24319357-24319853:+	MSTRG.1205	TraesCS1A02G043600	AF	A	88.2	100	98.5	94.8	95.3	100	100	100	93.2	97.5	93.2	95.8	96.7	100	98.3	100	100	100	96.1	100	RNA polymerase II transcription factor SIII (Elongin) subunit A
MSTRG.1227;AF:1A:24944780-24946397:24946478:24944780-24946706:24946962:-	MSTRG.1227	TraesCS1A02G044200	AF	A	97.4	92.5	97.5	100	95.5	90.8	97.5	94.2	98	90	96.5	95.7	97.9	95.8	96.5	95.8	96.9	90.9	90.8	100	Protein transport SEC13-like protein
MSTRG.1250;A5:1A:25702895-25702974:25702888-25702974:+	MSTRG.1250	TraesCS1A02G044800	A5	A	84.9	8.1	40.2	62.1	64.2	67.6	73.2	13.8	37.3	56.6	60	35.5	54.8	61.1	58.8	47	66.8	24.3	41.1	100	UDP galactose transporter-related protein
MSTRG.1250;A5:1A:25703039-25703537:25702985-25703537:+	MSTRG.1250	TraesCS1A02G044800	A5	A	15.1	100	61.9	37.9	39.5	36.1	36.2	86.2	88.1	51	40	70.3	45.2	46.4	41.2	53	39.2	75.7	60.7	9.3	UDP galactose transporter-related protein
MSTRG.1273;A3:1A:26969380-26969473:26969377-26969473:-	MSTRG.1273	TraesCS1A02G045400	A3	A	NA	NA	NA	94.9	100	96.3	100	86.4	93.9	98.7	NA	NA	NA	100	100	94.9	90.5	98.3	95.9	94.9	Beta-hexosaminidase
MSTRG.1274;A3:1A:27055127-27055780:27055113-27055780:-	MSTRG.1274	TraesCS1A02G045500	A3	A	NA	100	100	100	NA	NA	NA	100	100	NA	NA	100	100	NA	NA	NA	NA	100	99.4	89.4	#N/A
MSTRG.1276;AF:1A:27136960-27137196:27137285:27136960-27138609:27138698:-	MSTRG.1276	TraesCS1A02G045600	AF	A	NA	0	0	NA	NA	NA	NA	0	7.1	NA	NA	22	NA	NA	NA	NA	NA	0	9.5	NA	#N/A
MSTRG.1276;AF:1A:27136960-27137196:27137349:27136960-27138609:27138698:-	MSTRG.1276	TraesCS1A02G045600	AF	A	NA	68.6	26.4	77.2	NA	NA	NA	71.9	63.3	100	NA	0	100	93.2	NA	NA	NA	49.6	76.9	100	#N/A
MSTRG.1317;A3:1A:27754976-27755358:27754976-27755449:+	MSTRG.1317	TraesCS1A02G046300	A3	A	NA	NA	NA	NA	NA	NA	NA	NA	NA	NA	100	NA	NA	NA	NA	93.3	NA	NA	NA	NA	Nudix hydrolase 9
MSTRG.1317;A3:1A:27754976-27755299:27754976-27755449:+	MSTRG.1317	TraesCS1A02G046300	A3	A	NA	100	100	100	100	100	94.5	NA	NA	NA	NA	NA	NA	96.2	NA	92.2	57.9	NA	NA	NA	Nudix hydrolase 9
MSTRG.1317;A3:1A:27754976-27755299:27754976-27755358:+	MSTRG.1317	TraesCS1A02G046300	A3	A	40.6	100	86.3	89.7	92.1	84.1	83.2	48.2	NA	NA	0	NA	83.9	83.7	49.5	45.6	NA	12.8	NA	NA	Nudix hydrolase 9
MSTRG.1317;A3:1A:27756111-27756281:27756111-27756289:+	MSTRG.1317	TraesCS1A02G046300	A3	A	59.4	0	13.7	0	7.9	15.9	16	48.4	NA	NA	97.7	NA	16.1	15.8	42	52.4	9	87.2	NA	NA	Nudix hydrolase 9
MSTRG.1405;A3:1A:29188836-29189136:29188836-29189182:+	MSTRG.1405	TraesCS1A02G047200	A3	A	NA	NA	NA	NA	12.7	9.6	NA	19.5	25.4	NA	NA	NA	NA	NA	7.3	16.4	NA	NA	NA	NA	Potassium transporter
MSTRG.1410;A3:1A:29608655-29611299:29608655-29611321:+	MSTRG.1410	TraesCS1A02G047500	A3	A	0	6.6	3.1	30.6	23.8	20.3	41.7	23.6	22.7	24.1	1.2	5	3.7	26.4	14.5	31.1	28.2	10	8	27.4	#N/A
MSTRG.1458;A5:1A:30190696-30190818:30190074-30190818:+	MSTRG.1458	TraesCS1A02G048600	A5	A	0	2.9	5.1	20.9	24.4	14.9	27.9	4.3	NA	NA	0	5.6	0	4.4	33.8	NA	39.3	0	NA	NA	Nucleoporin GLE1
MSTRG.1458;A3:1A:30193161-30193220:30193161-30193245:+	MSTRG.1458	TraesCS1A02G048600	A3	A	88.9	27	34.2	20.7	0	35.3	34.4	0	NA	NA	0	0	0	24.7	23.2	NA	0	21.5	NA	NA	Nucleoporin GLE1
MSTRG.1458;A3:1A:30192835-30193039:30192835-30193043:+	MSTRG.1458	TraesCS1A02G048600	A3	A	0	19.4	8.7	25.5	24.4	25	65.6	23.1	NA	NA	7.7	19	6.7	31.7	51	NA	52.4	15.6	NA	NA	Nucleoporin GLE1
MSTRG.1509;RI:1A:31780160:31780280-31780379:31780418:+	MSTRG.1509	TraesCS1A02G049700	RI	A	NA	NA	NA	NA	NA	100	88	88.4	88.1	NA	NA	NA	NA	70	100	100	87.3	NA	60.1	NA	Arginine/serine-rich splicing factor, putative
MSTRG.1509;A3:1A:31779317-31780160:31779317-31780379:+	MSTRG.1509	TraesCS1A02G049700	A3	A	0	3.7	3.7	1	1.1	9.2	11.8	7.8	9.5	8.3	0	0	3.4	6	11.2	5.2	9.4	1.7	3.4	0	Arginine/serine-rich splicing factor, putative
MSTRG.1514;A5:1A:32085111-32085215:32085048-32085215:+	MSTRG.1514	TraesCS1A02G050100	A5	A	0	NA	NA	NA	21.7	10.6	NA	0	11.7	3.7	0	NA	NA	NA	18.4	19.7	0	0	1.5	1.8	Alcohol dehydrogenase, putative
MSTRG.1524;AF:1A:32291327:32291518-32376569:32302130:32302286-32376569:+	MSTRG.1524	TraesCS1A02G050600	AF	A	0	0	NA	NA	NA	NA	NA	9.4	NA	0	0	0	NA	NA	NA	NA	NA	77.9	61.8	48	Defensin
MSTRG.1524;AF:1A:32291327:32291518-32376569:32376312:32376486-32376569:+	MSTRG.1524	TraesCS1A02G050600	AF	A	NA	NA	NA	NA	NA	NA	NA	55	0	NA	NA	NA	NA	NA	NA	NA	NA	92.5	58.9	86	Defensin
MSTRG.1524;AF:1A:32302130:32302286-32376569:32376312:32376486-32376569:+	MSTRG.1524	TraesCS1A02G050600	AF	A	100	100	NA	NA	NA	NA	NA	92.2	0	98.6	100	100	NA	NA	NA	NA	NA	77.7	46.9	86.9	Defensin
MSTRG.1524;AL:1A:32302286-32302382:32302932:32302286-32376569:32377041:+	MSTRG.1524	TraesCS1A02G050600	AL	A	80.6	64.4	52	NA	NA	NA	NA	81.6	100	49.8	83.3	61.1	56.2	NA	NA	NA	NA	75.8	59.1	42	Defensin
MSTRG.1543;AF:1A:32545051:32545076-32551187:32549428:32549545-32551187:+	MSTRG.1543	TraesCS1A02G051100	AF	A	100	100	100	100	100	100	100	100	86	NA	100	100	100	100	100	NA	100	97.5	97.6	100	#N/A
MSTRG.1543;AF:1A:32545051:32545076-32551187:32550872:32550936-32551187:+	MSTRG.1543	TraesCS1A02G051100	AF	A	100	87.8	100	100	100	100	100	100	100	0	100	71.7	100	100	100	0	100	100	100	100	#N/A
MSTRG.1543;A5:1A:32550936-32551187:32550913-32551187:+	MSTRG.1543	TraesCS1A02G051100	A5	A	0	8.6	0	0	0	0	0	0	NA	24.3	0	4.8	0	0	0	9.8	0	0	NA	0	#N/A
MSTRG.1543;AF:1A:32526717:32526823-32550825:32545051:32545076-32550825:+	MSTRG.1543	TraesCS1A02G051100	AF	A	5.3	3.3	1.4	0.8	7	0	0	NA	NA	0	10.3	1.3	0	0	0	0	6.8	0	NA	1.3	#N/A
MSTRG.1543;RI:1A:32550825:32550913-32551187:32551350:+	MSTRG.1543	TraesCS1A02G051100	RI	A	5.3	3.3	1.4	0.8	7	0	0	NA	NA	0	10.3	1.3	0	0	0	0	6.8	0	NA	1.3	#N/A
MSTRG.1543;A5:1A:32552624-32553251:32552579-32553251:+	MSTRG.1543	TraesCS1A02G051100	A5	A	97.7	100	92.6	88.4	91.4	94.6	84.1	78.6	93.8	97.9	96.9	97.4	98.9	90.1	95.2	95.3	81.1	93.2	87.2	100	#N/A
MSTRG.1543;AF:1A:32545051:32545076-32551187:32550624:32550913-32551187:+	MSTRG.1543	TraesCS1A02G051100	AF	A	97.2	100	68.5	63.5	77.9	92.4	35.2	81	92.7	NA	95.6	100	90.9	66.6	100	NA	37	88.4	88	100	#N/A
MSTRG.1543;SE:1A:32545076-32550825:32550913-32551187:+	MSTRG.1543	TraesCS1A02G051100	SE	A	15.6	59.8	82.4	78.5	65.3	74.4	91.9	0	0	100	29.2	88.6	88.3	81.5	78.1	100	85.5	50.2	0	68.4	#N/A
MSTRG.1536;A3:1A:32893264-32893349:32893264-32893517:+	MSTRG.1536	TraesCS1A02G051300	A3	A	100	100	100	100	100	100	100	100	91.3	100	100	100	100	100	100	100	100	100	NA	100	#N/A
MSTRG.1536;A3:1A:32893264-32893349:32893264-32893433:+	MSTRG.1536	TraesCS1A02G051300	A3	A	100	100	92.3	100	100	100	92.8	100	89.3	100	92.9	100	100	100	100	100	96	100	NA	96.8	#N/A
MSTRG.1550;AF:1A:33019233:33019410-33020865:33020482:33020595-33020865:+	MSTRG.1550	TraesCS1A02G051500	AF	A	0	0	NA	NA	NA	NA	100	NA	NA	NA	0	NA	NA	79.3	NA	44.5	NA	30.5	NA	36.3	#N/A
MSTRG.1550;AF:1A:33019233:33019410-33020865:33019567:33019726-33020865:+	MSTRG.1550	TraesCS1A02G051500	AF	A	0	0	0	0	6.8	0	4.9	4.8	0	7	0	0	2.3	18.1	0	9.2	0	7.8	0	4.3	#N/A
MSTRG.1550;AF:1A:33019567:33019726-33020865:33020482:33020595-33020865:+	MSTRG.1550	TraesCS1A02G051500	AF	A	90.4	77.8	97.3	100	100	94.5	100	100	100	100	80.9	100	100	94.5	96.4	88.8	96.3	83.9	100	92.8	#N/A
MSTRG.1550;A3:1A:33021594-33022149:33021594-33022158:+	MSTRG.1550	TraesCS1A02G051500	A3	A	19.8	38.7	35	38.6	34.1	50.6	73.8	100	100	49.8	14.7	36.1	25	52.6	39.5	41.7	50.5	100	100	100	#N/A
MSTRG.1578;A3:1A:34149645-34149730:34149642-34149730:-	MSTRG.1578	TraesCS1A02G052100	A3	A	60.5	71	60.1	25.5	0	0	2.5	25.1	0	45.6	62.5	54.4	68.7	12.5	16.1	35.4	18	41.1	20.4	45.1	Calreticulin
MSTRG.1637;SE:1A:34164611-34164696:34164806-34168121:+	MSTRG.1637	TraesCS1A02G052200	SE	A	NA	0	NA	NA	NA	NA	NA	NA	NA	NA	NA	56.4	NA	NA	NA	NA	NA	NA	NA	NA	#N/A
MSTRG.1637;A5:1A:34162553-34162861:34162536-34162861:+	MSTRG.1637	TraesCS1A02G052200	A5	A	NA	0	12.7	NA	NA	NA	NA	NA	NA	3.4	NA	18.2	NA	NA	NA	NA	NA	NA	NA	NA	#N/A
MSTRG.1637;A5:1A:34172114-34172193:34172098-34172193:+	MSTRG.1637	TraesCS1A02G052200	A5	A	5.6	51	49.3	93.7	96.1	100	86.6	100	96.8	59.8	12.6	32.3	49.5	100	94.3	96.2	95.7	92.2	95.8	74.6	#N/A
MSTRG.1637;RI:1A:34169438:34169623-34169700:34169858:+	MSTRG.1637	TraesCS1A02G052200	RI	A	0	40.1	43.2	90.3	93.1	97.1	85.7	97.7	89.8	49.6	7.1	18.6	44.9	94.9	91.7	91.7	93.5	84.5	83.6	63.7	#N/A
MSTRG.1591;A3:1A:34407193-34407295:34407082-34407295:-	MSTRG.1591	TraesCS1A02G052300	A3	A	NA	NA	NA	80.6	91.9	78.5	79.5	97.3	NA	86.9	NA	NA	NA	97.6	89.4	82.4	NA	79.4	NA	81.7	GDSL esterase/lipase
MSTRG.1629;AF:1A:35486245:35486754-35537065:35536206:35536955-35537065:+	MSTRG.1629	TraesCS1A02G053300	AF	A	NA	NA	NA	NA	NA	NA	NA	NA	NA	NA	NA	NA	NA	NA	NA	NA	NA	59.6	NA	NA	#N/A
MSTRG.1629;AL:1A:35486754-35486863:35487282:35486754-35537065:35537473:+	MSTRG.1629	TraesCS1A02G053300	AL	A	NA	NA	NA	NA	NA	NA	NA	44.7	NA	NA	NA	NA	NA	NA	NA	NA	NA	54.4	NA	NA	#N/A
MSTRG.1652;MX:1A:36268674-36269182:36269311-36270379:36268674-36269986:36270118-36270379:-	MSTRG.1652	TraesCS1A02G054900	MX	A	NA	NA	NA	NA	NA	NA	NA	NA	NA	NA	NA	NA	NA	NA	NA	NA	8.6	NA	NA	NA	Zinc finger protein, putative&&Zinc finger family protein
MSTRG.1652;A3:1A:36269324-36269986:36269311-36269986:-	MSTRG.1652	TraesCS1A02G054900	A3	A	NA	NA	NA	NA	NA	NA	35.4	NA	NA	NA	NA	NA	NA	NA	43.1	NA	NA	NA	NA	NA	Zinc finger protein, putative&&Zinc finger family protein
MSTRG.1652;SE:1A:36268674-36269182:36269311-36269986:-	MSTRG.1652	TraesCS1A02G054900	SE	A	NA	NA	NA	NA	NA	NA	56.4	NA	NA	NA	NA	NA	NA	NA	55.1	NA	35.4	NA	NA	NA	Zinc finger protein, putative&&Zinc finger family protein
MSTRG.1652;SE:1A:36268674-36269182:36269324-36269986:-	MSTRG.1652	TraesCS1A02G054900	SE	A	NA	NA	NA	NA	NA	NA	41.5	NA	NA	NA	NA	NA	NA	NA	48.2	NA	19.2	NA	NA	NA	Zinc finger protein, putative&&Zinc finger family protein
MSTRG.1661;A3:1A:36276469-36277544:36276469-36277770:+	MSTRG.1661	TraesCS1A02G055000	A3	A	NA	NA	NA	NA	NA	NA	80	NA	NA	NA	NA	NA	NA	NA	NA	NA	69.9	NA	NA	NA	Integral membrane protein, TerC family protein
MSTRG.1661;A3:1A:36276469-36277645:36276469-36277770:+	MSTRG.1661	TraesCS1A02G055000	A3	A	NA	NA	95.3	91.1	98.3	95.6	86	NA	NA	93.5	NA	100	97.8	91.1	91.5	92.3	88.7	NA	NA	97.6	Integral membrane protein, TerC family protein
MSTRG.1661;A3:1A:36276469-36277544:36276469-36277645:+	MSTRG.1661	TraesCS1A02G055000	A3	A	NA	NA	5.7	6.5	17.7	0	39.5	NA	NA	10.6	NA	0	0	16.1	3.5	10.1	22.8	NA	NA	21.1	Integral membrane protein, TerC family protein
MSTRG.1658;A3:1A:36563959-36564463:36563959-36564496:+	MSTRG.1658	TraesCS1A02G055400	A3	A	NA	8.6	17	25.3	27.4	17.4	10	100	9	6.1	NA	0	25.5	0	15	18.6	5.8	100	2	22.3	#N/A
MSTRG.1671;A3:1A:36758313-36758472:36758313-36758481:+	MSTRG.1671	TraesCS1A02G056105	A3	A	NA	NA	NA	65.9	81.3	84.7	NA	NA	NA	NA	92.4	NA	NA	81.5	66.6	78.8	NA	NA	NA	NA	#N/A
MSTRG.1679;A5:1A:36772974-36773706:36772974-36773905:-	MSTRG.1679	TraesCS1A02G056500	A5	A	NA	NA	NA	0	0	0	21.8	NA	68.1	NA	NA	NA	NA	0	NA	0	41.3	NA	NA	NA	F-box family protein
MSTRG.1679;SE:1A:36772974-36773706:36773807-36773905:-	MSTRG.1679	TraesCS1A02G056500	SE	A	NA	NA	NA	0	3	19.8	12.9	NA	22.1	NA	NA	NA	NA	5.3	14.4	6.6	10	NA	NA	NA	F-box family protein
MSTRG.1679;A3:1A:36772974-36773905:36772879-36773905:-	MSTRG.1679	TraesCS1A02G056500	A3	A	3.2	6.7	1.2	10.5	20.8	9.9	12.7	5	10.8	4	2.3	3.8	1.2	21.5	7.1	8.5	11	3.3	1.6	3.7	F-box family protein
MSTRG.1694;A3:1A:37465985-37466644:37465985-37467202:+	MSTRG.1694	TraesCS1A02G057100	A3	A	0	0	0	0	0	1	0.9	8.8	3.9	0	0	0.9	4.1	1.5	0	0	0.9	0	0	0	F-box protein
MSTRG.1694;A3:1A:37465985-37466644:37465985-37466650:+	MSTRG.1694	TraesCS1A02G057100	A3	A	NA	NA	NA	0	0	8.1	2	NA	7.8	0	NA	NA	NA	2.8	0	0	2.5	NA	NA	0	F-box protein
MSTRG.1694;A3:1A:37465985-37466650:37465985-37467202:+	MSTRG.1694	TraesCS1A02G057100	A3	A	4.8	7.4	7.1	13.5	21.9	10.7	30.9	0	32.7	24.9	3.8	0	0	34.4	35.2	21.9	27.2	17.1	23	24.5	F-box protein
MSTRG.1710;A5:1A:37502453-37502629:37502453-37503072:-	MSTRG.1710	TraesCS1A02G057300	A5	A	NA	NA	NA	NA	55.7	NA	NA	NA	NA	NA	NA	NA	NA	NA	50.1	NA	NA	NA	NA	NA	Pentatricopeptide repeat-containing protein
MSTRG.1747;RI:1A:39406924:39407092-39407387:39407814:+	MSTRG.1747	TraesCS1A02G058600	RI	A	5.1	62.7	27.7	49.8	100	100	NA	63.3	NA	NA	3.6	40.7	40	100	63	100	NA	14.7	NA	NA	#N/A
MSTRG.1747;RI:1A:39407387:39407814-39407872:39408547:+	MSTRG.1747	TraesCS1A02G058600	RI	A	19	57.7	24.1	49.9	100	100	NA	29.4	NA	NA	12.4	46.4	38	100	52.2	100	NA	9.8	NA	NA	#N/A
MSTRG.1770;SE:1A:40149750-40151178:40151357-40151480:-	MSTRG.1770	TraesCS1A02G059300	SE	A	NA	NA	NA	NA	NA	NA	NA	38.7	NA	NA	NA	NA	NA	NA	NA	NA	NA	24	NA	NA	#N/A
MSTRG.1818;A3:1A:41742028-41742598:41742028-41742601:+	MSTRG.1818	TraesCS1A02G060600	A3	A	81	NA	100	100	100	100	NA	NA	NA	NA	100	NA	100	100	100	100	NA	NA	NA	NA	#N/A
MSTRG.1818;A3:1A:41740646-41741956:41740646-41741971:+	MSTRG.1818	TraesCS1A02G060600	A3	A	41.9	NA	2.1	0	0	6.3	NA	NA	NA	NA	20.2	NA	0	6.2	0	0	NA	NA	NA	NA	#N/A
MSTRG.1818;A3:1A:41740646-41741968:41740646-41741971:+	MSTRG.1818	TraesCS1A02G060600	A3	A	4.8	NA	9.4	3	8.6	8.9	NA	NA	NA	NA	5.5	NA	3.5	9	1.3	4.6	NA	NA	NA	NA	#N/A
MSTRG.1818;A5:1A:41745074-41753840:41745049-41753840:+	MSTRG.1818	TraesCS1A02G060600	A5	A	95.2	NA	NA	NA	85.9	NA	NA	NA	NA	NA	90.6	NA	93.8	80.9	97.3	92.4	NA	NA	NA	NA	#N/A
MSTRG.1821;A3:1A:41919409-41919513:41919409-41919518:+	MSTRG.1821	TraesCS1A02G061400	A3	A	100	90.1	NA	NA	NA	NA	NA	98.8	100	99.3	100	100	NA	NA	NA	NA	NA	97.9	98.4	99.4	#N/A
MSTRG.1821;RI:1A:41919073:41919409-41919518:41919629:+	MSTRG.1821	TraesCS1A02G061400	RI	A	NA	NA	NA	NA	NA	NA	NA	NA	NA	NA	NA	NA	NA	NA	NA	NA	NA	40	NA	75.8	#N/A
MSTRG.1881;A3:1A:42644663-42645480:42644663-42645485:+	MSTRG.1881	TraesCS1A02G062400	A3	A	NA	NA	13.4	11.7	7.6	12.6	17.8	14.9	22.8	12.6	NA	NA	0	14.1	14.9	8.2	9.9	6.9	18.4	7.9	4'-phosphopantetheinyl transferase
MSTRG.1881;A3:1A:42645992-42646477:42645992-42646514:+	MSTRG.1881	TraesCS1A02G062400	A3	A	NA	NA	13.4	25.8	19.2	30.2	17.8	40.5	30.3	12.6	NA	NA	15.9	17.3	26.3	21.2	12.7	31.8	24.6	25.6	4'-phosphopantetheinyl transferase
MSTRG.1882;A3:1A:42671389-42686421:42671389-42686424:+	MSTRG.1882	TraesCS1A02G062500	A3	A	NA	NA	NA	NA	NA	100	NA	3.6	4.4	NA	NA	2.2	NA	NA	NA	100	NA	12.6	21.2	NA	#N/A
MSTRG.1882;AF:1A:42670741:42671060-42686646:42686173:42686481-42686646:+	MSTRG.1882	TraesCS1A02G062500	AF	A	NA	NA	NA	NA	NA	NA	NA	96.1	93.2	NA	NA	NA	NA	NA	NA	NA	NA	94.7	93.7	NA	#N/A
MSTRG.1882;AF:1A:42686173:42686423-42721587:42695377:42695717-42721587:+	MSTRG.1882	TraesCS1A02G062500	AF	A	NA	NA	NA	NA	NA	100	NA	89.8	84.4	NA	NA	NA	NA	NA	NA	100	NA	74.8	96.7	NA	#N/A
MSTRG.1882;A3:1A:42671393-42686141:42671393-42686394:+	MSTRG.1882	TraesCS1A02G062500	A3	A	NA	NA	NA	NA	NA	41.4	NA	20.3	22.5	NA	NA	NA	NA	NA	NA	56.7	NA	35.5	37.3	NA	#N/A
MSTRG.1864;RI:1A:43271114:43271189-43271444:43271502:-	MSTRG.1864	TraesCS1A02G063100	RI	A	NA	100	100	NA	NA	NA	NA	86.3	98.8	100	NA	100	35.6	NA	NA	NA	NA	49.1	43.9	43	#N/A
MSTRG.1895;A3:1A:44410411-44410485:44410411-44410491:+	MSTRG.1895	TraesCS1A02G063600	A3	A	NA	NA	NA	NA	NA	NA	45.9	NA	NA	NA	NA	NA	NA	31.2	0	NA	NA	NA	NA	NA	Ubiquitin-conjugating enzyme E2
MSTRG.1895;A3:1A:44410411-44410491:44410411-44410515:+	MSTRG.1895	TraesCS1A02G063600	A3	A	NA	NA	NA	55.5	45.2	NA	NA	NA	NA	NA	NA	NA	NA	NA	76.1	37	61.5	NA	NA	NA	Ubiquitin-conjugating enzyme E2
MSTRG.1923;SE:1A:45857133-45857231:45857293-45857387:-	MSTRG.1923	TraesCS1A02G064200	SE	A	NA	NA	NA	NA	NA	NA	NA	6.3	100	NA	NA	NA	NA	NA	NA	NA	NA	9.4	100	NA	Rho guanine nucleotide exchange factor&&dCTP deaminase
MSTRG.1951;AL:1A:46278757:46279271-46294369:46289333:46289652-46294369:-	MSTRG.1951	TraesCS1A02G064400	AL	A	NA	NA	NA	NA	NA	NA	NA	6.5	NA	NA	NA	NA	NA	NA	NA	NA	NA	0	NA	NA	#N/A
MSTRG.1951;A5:1A:46294475-46294606:46294475-46294637:-	MSTRG.1951	TraesCS1A02G064400	A5	A	NA	NA	NA	NA	NA	NA	NA	22	NA	NA	NA	NA	NA	NA	NA	NA	NA	18.4	NA	NA	#N/A
MSTRG.1954;A3:1A:47187332-47187463:47187275-47187463:-	MSTRG.1954	TraesCS1A02G064800	A3	A	NA	5.1	NA	2.6	2.2	6.5	5.7	12.1	NA	NA	NA	0	NA	3.3	4.4	5	0	7.6	NA	NA	Trehalose-6-phosphate synthase
MSTRG.1954;A3:1A:47187958-47188043:47187948-47188043:-	MSTRG.1954	TraesCS1A02G064800	A3	A	NA	5.1	NA	2.6	2.2	6.5	5.7	12.1	NA	NA	NA	2	NA	3.3	4.4	5	7.9	7.6	NA	NA	Trehalose-6-phosphate synthase
MSTRG.1970;A3:1A:47586051-47586477:47586051-47586482:+	MSTRG.1970	TraesCS1A02G065300	A3	A	NA	NA	NA	27.6	32	NA	NA	4.1	NA	NA	NA	NA	NA	31.8	35.9	NA	NA	NA	NA	NA	Transducin/WD-like repeat-protein
MSTRG.2016;A3:1A:48578309-48578414:48578309-48578417:+	MSTRG.2016	TraesCS1A02G065700	A3	A	NA	NA	NA	NA	NA	NA	NA	11.6	NA	NA	NA	NA	NA	NA	NA	NA	NA	NA	NA	NA	E3 SUMO-protein ligase SIZ1
MSTRG.2016;AF:1A:48575894:48576224-48577266:48576255:48577180-48577266:+	MSTRG.2016	TraesCS1A02G065700	AF	A	NA	NA	NA	NA	NA	NA	NA	16.5	NA	NA	NA	NA	NA	NA	NA	NA	NA	NA	NA	NA	E3 SUMO-protein ligase SIZ1
MSTRG.2016;RI:1A:48587566:48587746-48587849:48588742:+	MSTRG.2016	TraesCS1A02G065700	RI	A	NA	NA	NA	NA	100	100	100	92.1	100	NA	NA	NA	NA	NA	100	100	100	100	100	NA	E3 SUMO-protein ligase SIZ1
MSTRG.2016;A3:1A:48589963-48590834:48589963-48590844:+	MSTRG.2016	TraesCS1A02G065700	A3	A	94	93.8	97.4	97.7	98.1	97.4	98.7	91.3	96	96.7	96	95.2	95.8	99	97.7	97.9	98.3	91.8	93.8	97.5	E3 SUMO-protein ligase SIZ1
MSTRG.2016;RI:1A:48587566:48587746-48588641:48588742:+	MSTRG.2016	TraesCS1A02G065700	RI	A	7.2	8.2	10.3	17.7	17.6	17.6	28.6	14.2	23	8.2	9.3	9.5	9.1	12	17.2	14.7	17.2	13.6	13	12	E3 SUMO-protein ligase SIZ1
MSTRG.2013;RI:1A:48772466:48772714-48772904:48773146:+	MSTRG.2013	TraesCS1A02G066100	RI	A	NA	NA	NA	NA	NA	NA	NA	53.6	78.2	54.3	NA	NA	NA	NA	NA	NA	NA	66.7	58.8	48.1	11S globulin seed storage protein
MSTRG.2018;A5:1A:48976800-48977831:48976756-48977831:+	MSTRG.2018	TraesCS1A02G066300	A5	A	100	74.6	98.9	94	98.5	96.8	93.8	95.4	95.7	95.1	100	NA	98.1	95.5	97.3	92.9	93.1	95.7	91.7	100	Beta 1, 3 galactosyltransferase
MSTRG.2038;AL:1A:49096598:49096871-49099175:49097542:49098004-49099175:-	MSTRG.2038	TraesCS1A02G066800	AL	A	NA	NA	NA	NA	NA	NA	NA	NA	6.3	NA	NA	NA	NA	NA	NA	NA	NA	4	0	NA	Acyl-CoA dehydrogenase, putative&&Acyl-CoA dehydrogenase
MSTRG.2038;AL:1A:49096598:49096871-49099175:49097873:49098004-49099175:-	MSTRG.2038	TraesCS1A02G066800	AL	A	NA	NA	NA	NA	NA	NA	16.5	NA	NA	NA	NA	NA	NA	NA	NA	NA	0	NA	NA	NA	Acyl-CoA dehydrogenase, putative&&Acyl-CoA dehydrogenase
MSTRG.2038;AL:1A:49097805:49098004-49099175:49098570:49098614-49099175:-	MSTRG.2038	TraesCS1A02G066800	AL	A	0	0	0	0	0	2.2	0.4	0	0	0.6	0	0	7.5	0	0	0	0	0	0	0	Acyl-CoA dehydrogenase, putative&&Acyl-CoA dehydrogenase
MSTRG.2038;RI:1A:49101524:49101572-49101682:49101726:-	MSTRG.2038	TraesCS1A02G066800	RI	A	NA	NA	NA	NA	NA	NA	0	19.8	0	NA	NA	NA	NA	NA	NA	NA	0	0	0	NA	Acyl-CoA dehydrogenase, putative&&Acyl-CoA dehydrogenase
MSTRG.2038;AL:1A:49097542:49098004-49099175:49098570:49098614-49099175:-	MSTRG.2038	TraesCS1A02G066800	AL	A	2.4	2.7	6.3	0	2.3	0.4	0.1	1.8	1.9	0	5.2	5.7	2	0	1.4	0.7	0.4	6.5	5	1.8	Acyl-CoA dehydrogenase, putative&&Acyl-CoA dehydrogenase
MSTRG.2038;A3:1A:49101572-49101682:49101564-49101682:-	MSTRG.2038	TraesCS1A02G066800	A3	A	NA	NA	NA	NA	22.6	6.3	14.2	14	28.1	6.5	NA	NA	NA	7.7	15.5	13.9	24.7	37	33.3	9.2	Acyl-CoA dehydrogenase, putative&&Acyl-CoA dehydrogenase
MSTRG.2062;A3:1A:49536138-49536230:49536125-49536230:-	MSTRG.2062	TraesCS1A02G068300	A3	A	NA	NA	NA	NA	NA	NA	NA	NA	84.5	NA	NA	NA	NA	NA	NA	NA	NA	NA	97.6	NA	Nuclear receptor corepressor 1
MSTRG.2131;A5:1A:51704992-51705573:51704974-51705573:+	MSTRG.2131	TraesCS1A02G069300	A5	A	0	0	NA	NA	NA	NA	NA	37.6	100	21.6	0	0	NA	NA	NA	NA	NA	100	50	31.7	Phosphoinositide phospholipase C
MSTRG.2132;A3:1A:52059352-52059909:52059346-52059909:-	MSTRG.2132	TraesCS1A02G069400	A3	A	100	100	82.2	51.9	53.1	83.2	36.4	70.5	61.2	74.7	94.4	49.7	100	57	69.8	72.3	85.8	90.6	79.3	60.9	ADP-ribosylation factor, putative
MSTRG.2201;AL:1A:53880488-53881608:53881782:53880488-53902207:53902835:+	MSTRG.2201	TraesCS1A02G071100	AL	A	NA	NA	NA	NA	NA	NA	NA	NA	NA	NA	NA	NA	NA	13.6	NA	NA	NA	NA	NA	NA	Regulator of chromosome condensation (RCC1) family protein
MSTRG.2201;RI:1A:53868829:53868910-53869056:53869175:+	MSTRG.2201	TraesCS1A02G071100	RI	A	NA	NA	NA	NA	NA	NA	NA	NA	NA	NA	NA	NA	NA	13.6	NA	NA	NA	NA	NA	NA	Regulator of chromosome condensation (RCC1) family protein
MSTRG.2201;RI:1A:53880183:53880222-53880396:53880488:+	MSTRG.2201	TraesCS1A02G071100	RI	A	NA	NA	NA	NA	NA	NA	NA	NA	NA	NA	NA	NA	NA	13.6	NA	NA	NA	NA	NA	NA	Regulator of chromosome condensation (RCC1) family protein
MSTRG.2201;SE:1A:53869175-53871232:53871297-53876614:+	MSTRG.2201	TraesCS1A02G071100	SE	A	NA	NA	NA	NA	NA	NA	NA	NA	NA	NA	NA	NA	NA	13.6	NA	NA	NA	NA	NA	NA	Regulator of chromosome condensation (RCC1) family protein
MSTRG.2201;A5:1A:53852340-53852458:53852293-53852458:+	MSTRG.2201	TraesCS1A02G071100	A5	A	NA	93.4	NA	90.4	83.1	93.4	NA	NA	NA	NA	NA	92.1	93.3	93.6	87.8	92.3	NA	NA	NA	NA	Regulator of chromosome condensation (RCC1) family protein
MSTRG.2201;SE:1A:53853359-53853505:53853624-53853732:+	MSTRG.2201	TraesCS1A02G071100	SE	A	3.3	11.9	3.4	23	27.5	41.3	38.7	16.2	43.9	NA	2.3	7.7	6.6	37.4	26.3	36.1	32.2	12.9	NA	NA	Regulator of chromosome condensation (RCC1) family protein
MSTRG.2201;A5:1A:53853359-53853505:53853306-53853505:+	MSTRG.2201	TraesCS1A02G071100	A5	A	18.1	16.7	13.5	20.6	17.4	26	36.5	29.8	50.4	NA	14.1	14.4	16.8	27.4	23.1	26.7	34.4	37.5	NA	43.8	Regulator of chromosome condensation (RCC1) family protein
MSTRG.2204;A5:1A:53904131-53904207:53904131-53904214:-	MSTRG.2204	TraesCS1A02G071300	A5	A	NA	98.8	100	98.9	98.9	99.2	100	NA	NA	NA	NA	NA	NA	98.7	99.3	98.8	94.7	NA	NA	NA	ATP-dependent zinc metalloprotease FtsH
MSTRG.2204;A3:1A:53907641-53908333:53907607-53908333:-	MSTRG.2204	TraesCS1A02G071300	A3	A	NA	13.2	8.5	4.9	2	8.3	4.8	NA	NA	NA	NA	NA	NA	3.4	4.9	2.8	11.6	NA	NA	NA	ATP-dependent zinc metalloprotease FtsH
MSTRG.2184;A3:1A:54008639-54009223:54008480-54009223:-	MSTRG.2184	TraesCS1A02G071600	A3	A	NA	NA	NA	NA	NA	NA	71.7	NA	NA	NA	NA	NA	NA	NA	NA	NA	NA	NA	NA	NA	#N/A
MSTRG.2184;AL:1A:54002773:54003344-54006529:54005813:54006170-54006529:-	MSTRG.2184	TraesCS1A02G071600	AL	A	NA	NA	NA	NA	NA	NA	28.3	NA	NA	NA	NA	NA	NA	NA	NA	NA	NA	NA	NA	NA	#N/A
MSTRG.2184;AL:1A:54002773:54003344-54006529:54005903:54006170-54006529:-	MSTRG.2184	TraesCS1A02G071600	AL	A	NA	NA	NA	NA	NA	NA	NA	NA	0	NA	NA	NA	NA	NA	NA	NA	39.1	NA	0	0	#N/A
MSTRG.2184;AL:1A:54002813:54003338-54006529:54005813:54006170-54006529:-	MSTRG.2184	TraesCS1A02G071600	AL	A	NA	NA	NA	NA	NA	NA	NA	NA	30.9	NA	NA	NA	NA	NA	NA	NA	NA	NA	NA	NA	#N/A
MSTRG.2184;AL:1A:54002813:54003338-54006529:54005903:54006170-54006529:-	MSTRG.2184	TraesCS1A02G071600	AL	A	NA	NA	NA	NA	NA	NA	NA	NA	12.9	NA	NA	NA	NA	NA	NA	NA	NA	NA	0	0	#N/A
MSTRG.2184;AL:1A:54003003:54003344-54006529:54005813:54006170-54006529:-	MSTRG.2184	TraesCS1A02G071600	AL	A	NA	NA	NA	NA	NA	NA	NA	NA	23.9	NA	NA	NA	NA	NA	NA	NA	NA	NA	NA	NA	#N/A
MSTRG.2184;A3:1A:54008639-54009223:54008598-54009223:-	MSTRG.2184	TraesCS1A02G071600	A3	A	NA	NA	NA	NA	NA	NA	NA	NA	76.1	NA	NA	NA	NA	NA	NA	NA	NA	NA	71.4	NA	#N/A
MSTRG.2184;AL:1A:54002812:54003264-54006529:54005903:54006170-54006529:-	MSTRG.2184	TraesCS1A02G071600	AL	A	NA	NA	NA	NA	NA	NA	NA	NA	0	NA	NA	NA	NA	NA	NA	NA	NA	NA	8.5	32.4	#N/A
MSTRG.2184;AL:1A:54002945:54003264-54006529:54005903:54006170-54006529:-	MSTRG.2184	TraesCS1A02G071600	AL	A	NA	87.7	NA	NA	NA	NA	NA	NA	0	NA	NA	NA	NA	NA	NA	NA	NA	100	24.4	0	#N/A
MSTRG.2184;AL:1A:54003010:54003264-54006529:54005903:54006170-54006529:-	MSTRG.2184	TraesCS1A02G071600	AL	A	NA	NA	NA	NA	NA	NA	NA	NA	15	NA	NA	NA	NA	NA	NA	NA	63	NA	2.6	0	#N/A
MSTRG.2184;A3:1A:54003344-54006529:54003264-54006529:-	MSTRG.2184	TraesCS1A02G071600	A3	A	NA	0	NA	NA	NA	NA	NA	NA	NA	NA	NA	NA	NA	NA	NA	NA	27.4	29.2	23.8	NA	#N/A
MSTRG.2184;AF:1A:54008639-54008738:54009117:54008639-54009223:54009363:-	MSTRG.2184	TraesCS1A02G071600	AF	A	NA	NA	NA	NA	NA	NA	45.1	NA	34.8	NA	NA	NA	NA	NA	NA	NA	79.4	NA	NA	NA	#N/A
MSTRG.2184;AL:1A:54002945:54003264-54006529:54005813:54006170-54006529:-	MSTRG.2184	TraesCS1A02G071600	AL	A	NA	100	NA	NA	NA	NA	NA	NA	NA	42.3	NA	NA	NA	NA	NA	NA	NA	79.5	56.2	NA	#N/A
MSTRG.2184;AL:1A:54003003:54003344-54006529:54005903:54006170-54006529:-	MSTRG.2184	TraesCS1A02G071600	AL	A	NA	NA	NA	NA	NA	NA	NA	NA	9.4	NA	NA	NA	NA	NA	51.5	NA	NA	NA	12.1	0	#N/A
MSTRG.2184;AL:1A:54003010:54003264-54006529:54005813:54006170-54006529:-	MSTRG.2184	TraesCS1A02G071600	AL	A	NA	NA	NA	NA	NA	NA	45.1	NA	34.8	NA	NA	NA	NA	NA	NA	NA	79.4	NA	NA	NA	#N/A
MSTRG.2184;A3:1A:54003344-54006529:54003338-54006529:-	MSTRG.2184	TraesCS1A02G071600	A3	A	0	NA	NA	NA	11.5	NA	NA	0	8.4	NA	0	NA	NA	NA	NA	8.1	NA	NA	23.6	NA	#N/A
MSTRG.2184;AL:1A:54002965:54003338-54006529:54005813:54006170-54006529:-	MSTRG.2184	TraesCS1A02G071600	AL	A	100	NA	NA	NA	76.8	68.4	42.2	100	74.8	NA	100	NA	NA	NA	NA	90.6	NA	NA	64	NA	#N/A
MSTRG.2184;AL:1A:54002965:54003338-54006529:54005903:54006170-54006529:-	MSTRG.2184	TraesCS1A02G071600	AL	A	85.4	NA	NA	NA	78.3	73.8	NA	74.3	49.4	NA	95.9	NA	NA	NA	NA	61.8	NA	NA	30.9	32.7	#N/A
MSTRG.2184;A3:1A:54003338-54006529:54003264-54006529:-	MSTRG.2184	TraesCS1A02G071600	A3	A	100	0	NA	NA	89.9	50.6	47.1	76.3	86.5	NA	91.2	NA	NA	NA	NA	87.6	0	0	50.3	50.4	#N/A
MSTRG.2184;A3:1A:54006601-54007140:54006593-54007140:-	MSTRG.2184	TraesCS1A02G071600	A3	A	20.3	12.3	NA	NA	45.1	47	75.2	38.5	64.3	67.2	12.2	NA	NA	NA	100	48.8	100	41.7	66.2	76	#N/A
MSTRG.2187;A3:1A:54025221-54025298:54025181-54025298:-	MSTRG.2187	TraesCS1A02G071700	A3	A	NA	NA	NA	NA	NA	NA	NA	NA	NA	NA	NA	NA	NA	NA	NA	17.1	NA	NA	NA	NA	Carotenoid isomerase, putative, expressed
MSTRG.2187;A5:1A:54025354-54025451:54025354-54025464:-	MSTRG.2187	TraesCS1A02G071700	A5	A	NA	NA	NA	NA	NA	NA	NA	NA	NA	NA	NA	NA	NA	NA	NA	82.9	NA	NA	NA	NA	Carotenoid isomerase, putative, expressed
MSTRG.2187;A3:1A:54023146-54024023:54023142-54024023:-	MSTRG.2187	TraesCS1A02G071700	A3	A	17.9	5.4	3.7	1.6	4.9	4.7	16.1	5.2	16.8	8.1	13.2	15.2	8.8	8.8	11.9	11.4	5.4	10.7	8.9	6.2	Carotenoid isomerase, putative, expressed
MSTRG.2188;AF:1A:54076446-54077035:54077324:54076446-54077338:54077829:-	MSTRG.2188	TraesCS1A02G071800	AF	A	NA	NA	NA	NA	NA	NA	NA	NA	NA	NA	NA	NA	NA	NA	NA	NA	32.3	NA	NA	NA	Metal tolerance protein
MSTRG.2188;AF:1A:54076446-54077035:54077324:54076446-54078060:54078135:-	MSTRG.2188	TraesCS1A02G071800	AF	A	NA	0	0	NA	NA	NA	NA	0	NA	0	0	0	NA	3.7	NA	0	15.1	0	NA	NA	Metal tolerance protein
MSTRG.2188;AF:1A:54076446-54077035:54077324:54076446-54078971:54079058:-	MSTRG.2188	TraesCS1A02G071800	AF	A	NA	NA	NA	NA	0	NA	5.4	NA	NA	NA	NA	NA	0	NA	NA	NA	NA	NA	NA	NA	Metal tolerance protein
MSTRG.2188;AF:1A:54076446-54078060:54078135:54076446-54078971:54079058:-	MSTRG.2188	TraesCS1A02G071800	AF	A	NA	100	100	NA	0	NA	0	100	NA	100	100	100	0	77	NA	100	100	100	NA	NA	Metal tolerance protein
MSTRG.2188;A5:1A:54076446-54077252:54076446-54077338:-	MSTRG.2188	TraesCS1A02G071800	A5	A	97.9	97.7	97.9	99.3	98.6	100	97.8	95.4	100	96	94.2	97.8	96.6	98.8	96.4	96.6	95.4	98.3	92.5	95.8	Metal tolerance protein
MSTRG.2188;AF:1A:54076446-54077338:54077829:54076446-54078971:54079058:-	MSTRG.2188	TraesCS1A02G071800	AF	A	NA	NA	NA	NA	7.7	NA	16.1	NA	NA	NA	NA	NA	11.2	NA	NA	NA	NA	NA	NA	NA	Metal tolerance protein
MSTRG.2188;AF:1A:54076446-54077252:54077351:54076446-54078971:54079058:-	MSTRG.2188	TraesCS1A02G071800	AF	A	100	100	100	100	85.7	100	89.4	100	100	100	100	100	78.2	93.5	97.3	100	100	100	100	100	Metal tolerance protein
MSTRG.2188;AF:1A:54076446-54077338:54077829:54076446-54078060:54078135:-	MSTRG.2188	TraesCS1A02G071800	AF	A	37.3	6.5	4.4	NA	NA	NA	NA	27.9	NA	3.7	34.7	3.1	NA	5	NA	16.8	27.2	8.5	NA	40.8	Metal tolerance protein
MSTRG.2188;AF:1A:54076446-54077252:54077351:54076446-54078060:54078135:-	MSTRG.2188	TraesCS1A02G071800	AF	A	96.4	74.3	68.1	94.9	100	96	100	88.9	91.7	48.5	89.5	59	100	81.1	100	85	88.6	84	94.4	93.9	Metal tolerance protein
MSTRG.2194;A5:1A:54353737-54354050:54353665-54354050:+	MSTRG.2194	TraesCS1A02G072000	A5	A	75.9	54	56.4	0.4	1.6	0	0.1	0	0	0	83.1	62.5	55.9	0.3	0.2	0.3	0.3	57.8	63.5	37.3	Glutamate--cysteine ligase, chloroplastic
MSTRG.2194;A5:1A:54349309-54349402:54349295-54349402:+	MSTRG.2194	TraesCS1A02G072000	A5	A	100	100	100	47.9	32.8	49	21.3	41.3	54.1	50.9	100	100	100	23.8	34.8	23.7	33.1	100	100	57.7	Glutamate--cysteine ligase, chloroplastic
MSTRG.2199;A5:1A:54460336-54460421:54460330-54460421:+	MSTRG.2199	TraesCS1A02G072100	A5	A	100	99.6	100	91.5	NA	NA	96.1	91.6	NA	NA	90.6	100	100	94.4	NA	100	80.1	97.7	91.8	95.8	Endoglucanase
MSTRG.2241;A3:1A:56923586-56923644:56923586-56923666:+	MSTRG.2241	TraesCS1A02G072800	A3	A	0	NA	NA	0	3.1	3.2	13.6	NA	NA	NA	NA	NA	NA	12.5	0	0	5.9	NA	NA	NA	Homeobox protein knotted-1-like 1
MSTRG.2241;AF:1A:56919659:56919721-56923333:56921722:56921828-56923333:+	MSTRG.2241	TraesCS1A02G072800	AF	A	0	NA	NA	0	72.2	0	100	NA	NA	NA	NA	NA	NA	100	37	29.5	0	NA	NA	NA	Homeobox protein knotted-1-like 1
MSTRG.2246;SE:1A:57190820-57190975:57191066-57191149:+	MSTRG.2246	TraesCS1A02G073000	SE	A	NA	100	NA	100	94.8	94.7	100	NA	100	100	94.3	100	100	100	100	100	100	NA	97.8	100	#N/A
MSTRG.2246;A5:1A:57190824-57190975:57190820-57190975:+	MSTRG.2246	TraesCS1A02G073000	A5	A	NA	13	NA	16.5	0	19.7	10.1	NA	0	10.9	NA	0	0	16.8	20.8	0	0	NA	0	13.2	#N/A
MSTRG.2249;A3:1A:57304981-57305584:57304960-57305584:-	MSTRG.2249	TraesCS1A02G073400	A3	A	NA	100	100	100	93.1	97.4	90.2	97.1	100	NA	NA	100	89.4	96.8	96.7	83.7	NA	86.2	85.5	NA	RNA polymerase II-associated protein 3
MSTRG.2273;RI:1A:57768696:57769069-57769140:57769710:+	MSTRG.2273	TraesCS1A02G074400	RI	A	8.5	23.7	NA	100	100	100	100	100	100	100	9.6	32.1	100	100	100	100	100	NA	NA	NA	G-patch domain containing protein
MSTRG.2273;RI:1A:57768696:57769153-57769178:57769710:+	MSTRG.2273	TraesCS1A02G074400	RI	A	2.5	9.8	5.9	17.4	14.3	19.5	16.9	12.6	19.8	21.7	3.9	11.2	9.7	18.2	12.1	10.2	14.1	6.4	10	17	G-patch domain containing protein
MSTRG.2280;AF:1A:58122363:58122490-58123800:58122630:58122644-58123800:+	MSTRG.2280	TraesCS1A02G074800	AF	A	100	100	89.6	77.1	69.3	60.3	100	100	NA	76.1	87.5	100	100	100	60.7	76.6	72.7	46.4	NA	74.2	Transmembrane protein, putative
MSTRG.2313;A3:1A:58748575-58748716:58748557-58748716:-	MSTRG.2313	TraesCS1A02G075700	A3	A	5.2	19.1	17.4	18.7	16.2	18.8	19.5	12.4	0	6.7	9.3	19.3	15.1	19.4	17.7	18.2	0	20.7	NA	8.5	Phosphate translocator
MSTRG.2313;RI:1A:58748716:58748813-58748921:58749020:-	MSTRG.2313	TraesCS1A02G075700	RI	A	94.1	75.4	81.5	71.1	57.2	62	68.5	67.4	75.6	78.5	89.9	80.1	80.7	60.5	63.3	70.4	70.8	68.4	NA	83.2	Phosphate translocator
MSTRG.2313;SE:1A:58749944-58750039:58750151-58750582:-	MSTRG.2313	TraesCS1A02G075700	SE	A	5.9	24.6	18.5	28.9	42.8	38	31.5	32.6	24.4	21.5	10.1	19.9	19.3	39.5	36.7	29.6	29.2	31.6	NA	16.8	Phosphate translocator
MSTRG.2317;A5:1A:58906171-58906252:58906171-58906266:-	MSTRG.2317	TraesCS1A02G076000	A5	A	NA	4.3	7.5	13.9	1.3	4.5	4.9	6.4	11.6	2.2	NA	3.9	NA	4	0	2	4.9	6.8	7.9	12.6	O-fucosyltransferase family protein
MSTRG.2336;A5:1A:59134136-59134236:59134136-59134271:-	MSTRG.2336	TraesCS1A02G076400	A5	A	NA	NA	NA	NA	14.2	NA	NA	23.1	25.1	52.6	NA	NA	NA	NA	13.1	11.7	24.5	NA	NA	19.2	#N/A
MSTRG.2339;A3:1A:59615473-59615577:59615473-59615621:+	MSTRG.2339	TraesCS1A02G076900	A3	A	NA	NA	NA	NA	100	92.4	100	NA	NA	93.9	NA	NA	NA	NA	100	100	96.9	NA	NA	100	#N/A
MSTRG.2339;AF:1A:59613357:59613485-59614531:59613916:59614056-59614531:+	MSTRG.2339	TraesCS1A02G076900	AF	A	NA	NA	NA	NA	67.3	71.8	71.5	NA	NA	73.9	NA	NA	NA	NA	88.4	64.4	80.8	NA	NA	44	#N/A
MSTRG.2339;RI:1A:59614531:59614880-59614999:59615269:+	MSTRG.2339	TraesCS1A02G076900	RI	A	NA	NA	NA	NA	32.7	28.2	28.5	NA	NA	26.1	NA	NA	NA	NA	11.6	35.6	25.6	NA	NA	56	#N/A
MSTRG.2344;A5:1A:59859744-59860477:59859744-59860481:-	MSTRG.2344	TraesCS1A02G077200	A5	A	33.4	0	0	0	0	47.9	0	31.3	0	27.9	35.4	25	0	39	82.5	24.4	100	0	7.8	0	Protein kinase
MSTRG.2351;AL:1A:60218717-60218838:60219019:60218717-60229832:60230723:+	MSTRG.2351	TraesCS1A02G077400	AL	A	100	89	NA	NA	NA	NA	92.5	37	61.5	78.2	90.2	NA	NA	NA	NA	NA	NA	45.6	44.9	100	#N/A
MSTRG.2360;A3:1A:60357500-60358136:60357396-60358136:-	MSTRG.2360	TraesCS1A02G077600	A3	A	NA	NA	NA	NA	88.7	NA	82.4	NA	NA	NA	NA	NA	NA	91.1	NA	NA	100	NA	NA	NA	#N/A
MSTRG.2360;SE:1A:60355284-60355683:60355760-60355869:-	MSTRG.2360	TraesCS1A02G077600	SE	A	95.9	86.6	89.2	83.5	79.5	83.1	78.1	86	88.2	81	93.3	89.2	89.7	78.4	81.4	82.3	61.1	87.3	72.3	83.2	#N/A
MSTRG.2390;A3:1A:61390428-61391059:61390346-61391059:-	MSTRG.2390	TraesCS1A02G078700	A3	A	NA	0	NA	23.3	0	0	0	0	NA	0	NA	0	NA	0	NA	0	0	NA	NA	0	phosphoribosylformylglycinamidine synthase
MSTRG.2390;SE:1A:61389296-61390291:61390428-61391059:-	MSTRG.2390	TraesCS1A02G078700	SE	A	NA	NA	NA	11.2	0	0	NA	NA	0	NA	NA	NA	NA	NA	NA	NA	NA	NA	NA	NA	phosphoribosylformylglycinamidine synthase
MSTRG.2390;SE:1A:61389296-61390291:61390346-61391059:-	MSTRG.2390	TraesCS1A02G078700	SE	A	NA	100	NA	29.4	49.7	32.2	100	100	43.7	100	NA	100	NA	100	NA	100	100	NA	NA	100	phosphoribosylformylglycinamidine synthase
MSTRG.2390;A3:1A:61389035-61389187:61389030-61389187:-	MSTRG.2390	TraesCS1A02G078700	A3	A	100	82.6	100	100	83.2	100	92.3	100	88.5	100	100	79.2	100	85.4	100	100	78.2	100	100	100	phosphoribosylformylglycinamidine synthase
MSTRG.2390;RI:1A:61384529:61384906-61384963:61385281:-	MSTRG.2390	TraesCS1A02G078700	RI	A	13.1	43.4	25.1	27	32.9	30.6	28.8	49.3	29.1	51.3	24.8	38.9	21.8	28.6	25.7	24.2	29.2	24.6	NA	34.4	phosphoribosylformylglycinamidine synthase
MSTRG.2390;SE:1A:61385281-61387106:61387363-61387987:-	MSTRG.2390	TraesCS1A02G078700	SE	A	11.3	42.2	24.7	27	32.9	30.2	28.8	47.5	27.9	50.8	19.7	38.9	20.3	28.3	23.8	23.3	26.6	24.1	19	33.5	phosphoribosylformylglycinamidine synthase
MSTRG.2424;RI:1A:62614036:62614148-62614194:62614613:-	MSTRG.2424	TraesCS1A02G079800	RI	A	37	27.7	22.2	45.6	46	48.5	NA	43.1	32.3	NA	42.6	33.1	35	38	38.6	35.6	NA	28.1	NA	NA	#N/A
MSTRG.2428;SE:1A:63051700-63051807:63052038-63052124:-	MSTRG.2428	TraesCS1A02G080200	SE	A	73.9	80.1	82.4	79	74	84.9	86.1	92.9	NA	NA	83.6	87.4	68.5	77.8	86.1	76	81.8	70.6	NA	NA	#N/A
MSTRG.2438;A5:1A:63328433-63328525:63328433-63328535:-	MSTRG.2438	TraesCS1A02G080500	A5	A	NA	NA	NA	NA	NA	NA	NA	89.6	NA	NA	NA	NA	NA	NA	NA	NA	NA	96.5	NA	NA	Non-specific serine/threonine protein kinase
MSTRG.2446;A5:1A:63742216-63742288:63742216-63742310:-	MSTRG.2446	TraesCS1A02G080700	A5	A	100	89.3	90	NA	58.8	78.6	NA	84.4	84.1	84.2	100	98.2	88.7	66.1	NA	90.9	NA	88.3	90	77.9	Non-specific serine/threonine protein kinase
MSTRG.2497;A3:1A:65267958-65268104:65267958-65268140:+	MSTRG.2497	TraesCS1A02G082100	A3	A	5.9	33.2	56.2	32.9	56.5	66	NA	100	52.5	69	22.8	58.9	36	52.8	63.1	62.2	NA	18.5	NA	30.8	#N/A
MSTRG.2501;A5:1A:65392621-65392709:65392621-65392924:-	MSTRG.2501	TraesCS1A02G082200	A5	A	NA	NA	8	0	NA	NA	1.4	NA	NA	0	NA	NA	0	0	NA	NA	0	NA	NA	0	#N/A
MSTRG.2501;A3:1A:65392621-65392924:65392317-65392924:-	MSTRG.2501	TraesCS1A02G082200	A3	A	NA	41.5	57.2	61.7	42.2	NA	77.6	NA	43.9	44.7	NA	49.8	58.6	50.7	NA	NA	71.6	NA	49.2	59.5	#N/A
MSTRG.2521;RI:1A:65798876:65799130-65799347:65799464:-	MSTRG.2521	TraesCS1A02G082700	RI	A	NA	NA	83.5	86.6	NA	55.9	86.1	NA	67.1	70.8	NA	NA	100	73.7	89.9	77.7	63.8	NA	NA	52.8	Auxin-responsive protein
MSTRG.2521;A5:1A:65799464-65799572:65799464-65799576:-	MSTRG.2521	TraesCS1A02G082700	A5	A	NA	NA	74.1	80.5	NA	43.1	79.9	NA	67.1	56.8	NA	NA	82.3	55.3	86.7	75.3	60.6	NA	NA	46.9	Auxin-responsive protein
MSTRG.2566;RI:1A:68374199:68374241-68374275:68374940:-	MSTRG.2566	TraesCS1A02G083800	RI	A	NA	NA	NA	NA	NA	8.9	1.6	NA	0	NA	NA	NA	NA	NA	NA	0	1.8	0	1.5	NA	Dehydrogenase
MSTRG.2587;A3:1A:69191967-69192814:69191964-69192814:-	MSTRG.2587	TraesCS1A02G084100	A3	A	74.6	64.3	75.2	59.1	47	57.7	35.3	78.7	54.1	60.8	82.3	76.7	76.6	48.5	63.3	58.5	40.9	53.8	57.2	71.2	tRNA/rRNA methyltransferase family protein
MSTRG.2607;RI:1A:70698725:70698897-70699038:70699132:-	MSTRG.2607	TraesCS1A02G084400	RI	A	NA	NA	NA	NA	NA	NA	35	NA	NA	NA	NA	NA	NA	NA	NA	NA	NA	NA	NA	NA	#N/A
MSTRG.2607;A5:1A:70698897-70698978:70698897-70699038:-	MSTRG.2607	TraesCS1A02G084400	A5	A	NA	NA	NA	100	100	100	78.8	100	NA	NA	NA	NA	NA	NA	78.8	NA	100	NA	100	NA	#N/A
MSTRG.2607;A5:1A:70699132-70699268:70699132-70699321:-	MSTRG.2607	TraesCS1A02G084400	A5	A	NA	NA	NA	14.5	0	0	2.7	39.6	0	NA	NA	NA	NA	33.1	0	NA	0	28.7	0	NA	#N/A
MSTRG.2607;RI:1A:70698725:70698897-70698978:70699132:-	MSTRG.2607	TraesCS1A02G084400	RI	A	NA	NA	NA	14.5	8.8	5.7	12.7	39.6	40	NA	NA	NA	NA	44.6	21.2	NA	8.9	39.4	11.4	NA	#N/A
MSTRG.2627;RI:1A:71557982:71558412-71558807:71558927:-	MSTRG.2627	TraesCS1A02G085500	RI	A	NA	NA	NA	NA	NA	NA	NA	NA	NA	4.5	NA	NA	NA	33.7	NA	NA	NA	2.6	NA	4.7	Acyl-CoA N-acyltransferase
MSTRG.2627;A3:1A:71559883-71560107:71559866-71560107:-	MSTRG.2627	TraesCS1A02G085500	A3	A	100	100	NA	100	100	100	NA	NA	NA	4.5	100	NA	NA	33.7	100	100	NA	2.6	100	45.6	Acyl-CoA N-acyltransferase
MSTRG.2634;RI:1A:71691558:71691623-71691691:71691752:+	MSTRG.2634	TraesCS1A02G085600	RI	A	NA	NA	NA	0	10.9	0	NA	0	0	NA	NA	NA	NA	0	NA	6.1	NA	0	0.6	NA	Aminotransferase
MSTRG.2634;A3:1A:71691144-71691414:71691144-71691423:+	MSTRG.2634	TraesCS1A02G085600	A3	A	NA	NA	NA	100	100	100	NA	100	60.1	NA	NA	NA	NA	100	NA	100	NA	66.5	70	NA	Aminotransferase
MSTRG.2634;RI:1A:71693842:71694045-71694407:71694759:+	MSTRG.2634	TraesCS1A02G085600	RI	A	NA	NA	NA	46	44.1	7.3	NA	23.4	21	NA	NA	NA	NA	34.6	NA	30.8	NA	53.9	57.6	NA	Aminotransferase
MSTRG.2668;A3:1A:72787714-72788405:72787615-72788405:-	MSTRG.2668	TraesCS1A02G086100	A3	A	NA	NA	NA	NA	17.7	14.1	5.9	13.6	7.7	6.4	NA	NA	NA	NA	19.7	12.2	7.1	NA	5.7	12.3	Carboxypeptidase
MSTRG.2671;AF:1A:73293272:73293715-73296119:73295476:73295578-73296119:+	MSTRG.2671	TraesCS1A02G086500	AF	A	NA	NA	NA	NA	NA	NA	NA	NA	NA	NA	NA	NA	NA	NA	NA	NA	NA	NA	74.3	NA	Mitogen-activated protein kinase
MSTRG.2671;AF:1A:73293272:73293715-73296119:73295525:73295574-73296119:+	MSTRG.2671	TraesCS1A02G086500	AF	A	NA	NA	NA	NA	NA	NA	NA	NA	NA	NA	NA	NA	NA	NA	NA	NA	0	NA	100	6.3	Mitogen-activated protein kinase
MSTRG.2671;AF:1A:73293272:73293715-73296119:73295079:73295105-73296119:+	MSTRG.2671	TraesCS1A02G086500	AF	A	0	0	0	0	0	0.6	0	2.5	10.6	1.1	0	0	0	0	0	0	0	7.3	23.2	1.8	Mitogen-activated protein kinase
MSTRG.2671;AF:1A:73295079:73295105-73296119:73295476:73295578-73296119:+	MSTRG.2671	TraesCS1A02G086500	AF	A	100	100	100	86.8	100	100	92.5	100	100	100	97.3	95.6	96.6	100	97.3	96.7	100	100	90.5	100	Mitogen-activated protein kinase
MSTRG.2671;AF:1A:73295079:73295105-73296119:73295525:73295574-73296119:+	MSTRG.2671	TraesCS1A02G086500	AF	A	100	100	95.9	100	100	100	100	100	100	100	100	100	100	100	91.1	91.4	60.3	100	100	78.4	Mitogen-activated protein kinase
MSTRG.2671;A3:1A:73296524-73297345:73296524-73297355:+	MSTRG.2671	TraesCS1A02G086500	A3	A	0	5.9	46.4	7.7	12.8	29.1	27.4	47.5	9.3	8	12.2	9.2	0	0	13.6	17.1	11.2	32.5	32.3	32.6	Mitogen-activated protein kinase
MSTRG.2695;A3:1A:73321401-73321518:73321396-73321518:-	MSTRG.2695	TraesCS1A02G086800	A3	A	0	10.2	0	1.4	4.1	0.5	2.3	8.3	16.2	1.4	1.8	13.4	0	5.7	6.1	2.2	2.6	1.1	10.3	0.9	Transducin/WD-like repeat-protein
MSTRG.2696;A3:1A:73326113-73326535:73326113-73326546:+	MSTRG.2696	TraesCS1A02G086900	A3	A	1.6	3.9	4.1	7.8	3.3	6.9	4.5	8	14.1	7.7	1.4	11.6	1.7	4.8	7.6	6.3	5.4	6	10.8	6.7	O-acyltransferase
MSTRG.2696;SE:1A:73325067-73325514:73325573-73326000:+	MSTRG.2696	TraesCS1A02G086900	SE	A	1.6	3.9	4.1	7.8	3.3	6.9	5	8	14.6	8.1	1.4	11.6	1.7	4.8	7.6	6.3	5.4	6	10.8	6.7	O-acyltransferase
MSTRG.2703;A3:1A:74431761-74431895:74431743-74431895:-	MSTRG.2703	TraesCS1A02G087500	A3	A	NA	NA	NA	NA	52.8	43.5	NA	20.4	35.7	NA	NA	NA	NA	NA	NA	NA	NA	77.7	NA	NA	Alpha-mannosidase
MSTRG.2706;AL:1A:75245357:75245750-75258409:75246691:75247293-75258409:-	MSTRG.2706	TraesCS1A02G087700	AL	A	NA	NA	NA	NA	NA	NA	NA	NA	86.4	NA	100	NA	NA	NA	NA	NA	NA	NA	NA	NA	Zinc finger homeodomain protein
MSTRG.2706;AL:1A:75246691:75247293-75258409:75255288:75256333-75258409:-	MSTRG.2706	TraesCS1A02G087700	AL	A	NA	NA	NA	NA	NA	NA	NA	NA	11.3	NA	NA	NA	NA	NA	NA	NA	NA	NA	NA	NA	Zinc finger homeodomain protein
MSTRG.2706;AL:1A:75245357:75245750-75258409:75255288:75256333-75258409:-	MSTRG.2706	TraesCS1A02G087700	AL	A	NA	NA	NA	NA	NA	NA	NA	NA	44.6	NA	100	NA	NA	NA	NA	NA	NA	56.4	NA	NA	Zinc finger homeodomain protein
MSTRG.2706;AF:1A:75256333-75258409:75258970:75256333-75259207:75259419:-	MSTRG.2706	TraesCS1A02G087700	AF	A	NA	NA	NA	NA	NA	NA	NA	7.7	39.6	NA	NA	NA	NA	NA	NA	NA	NA	20.4	8.1	NA	Zinc finger homeodomain protein
MSTRG.2738;RI:1A:76030203:76030266-76030421:76030556:+	MSTRG.2738	TraesCS1A02G088000	RI	A	NA	12.6	0	0	0	0	0	5.5	0	0	NA	3.2	0	0	8.9	3	0	NA	NA	NA	Serine/threonine-protein phosphatase
MSTRG.2738;A5:1A:76029635-76029734:76029591-76029734:+	MSTRG.2738	TraesCS1A02G088000	A5	A	NA	90.2	94.8	97.9	96.1	91.5	85.5	94.5	96.3	97.3	NA	81.3	92.3	97.4	94.6	92.6	91.8	NA	NA	NA	Serine/threonine-protein phosphatase
MSTRG.2738;RI:1A:76029734:76029832-76029910:76030109:+	MSTRG.2738	TraesCS1A02G088000	RI	A	NA	9.8	5.2	6.2	3.9	19.3	14.5	5.5	3.7	2.7	NA	18.7	7.7	2.6	5.4	7.4	8.2	NA	NA	NA	Serine/threonine-protein phosphatase
MSTRG.2738;A5:1A:76030278-76030421:76030266-76030421:+	MSTRG.2738	TraesCS1A02G088000	A5	A	91.3	84.9	84.9	82.7	75.7	81.7	78.6	72.7	65.2	75.6	93.5	86.4	74.1	77.5	83	82.4	89.7	98	96.6	98	Serine/threonine-protein phosphatase
MSTRG.2738;A3:1A:76030772-76031020:76030772-76031082:+	MSTRG.2738	TraesCS1A02G088000	A3	A	10.5	18.8	16.5	18.5	26.5	23.8	26.5	30.3	37	25.3	7.5	17.4	28.6	23.2	21	22.2	13	3.7	5	3.6	Serine/threonine-protein phosphatase
MSTRG.2736;SE:1A:76495710-76496053:76496161-76496653:-	MSTRG.2736	TraesCS1A02G088200	SE	A	1.1	10.1	5.7	14.7	21.5	16.3	40.5	11.3	16.5	9.1	1.8	8.6	5.6	17.2	16.2	12.3	28.1	5.9	7.6	5.8	DNA repair helicase
MSTRG.2742;A3:1A:77071225-77071346:77071225-77071350:+	MSTRG.2742	TraesCS1A02G088600	A3	A	NA	NA	NA	NA	NA	NA	NA	NA	NA	NA	NA	NA	NA	49.9	38.8	NA	NA	NA	NA	NA	Sucrose-phosphatase
MSTRG.2742;RI:1A:77071635:77071922-77072145:77072331:+	MSTRG.2742	TraesCS1A02G088600	RI	A	NA	NA	NA	NA	NA	NA	NA	NA	NA	NA	NA	NA	NA	50.1	61.2	NA	NA	NA	NA	NA	Sucrose-phosphatase
MSTRG.2742;A3:1A:77071540-77071615:77071540-77071635:+	MSTRG.2742	TraesCS1A02G088600	A3	A	0	0	0	23.2	16.9	0	NA	NA	NA	NA	0	29.9	0	0	0	29.6	NA	NA	NA	NA	Sucrose-phosphatase
MSTRG.2742;RI:1A:77071635:77071922-77072151:77072331:+	MSTRG.2742	TraesCS1A02G088600	RI	A	4.1	56.2	6.2	0	0	22.3	NA	NA	NA	NA	0	NA	20.6	28.1	NA	0	NA	NA	NA	NA	Sucrose-phosphatase
MSTRG.2742;A3:1A:77071922-77072145:77071922-77072151:+	MSTRG.2742	TraesCS1A02G088600	A3	A	0	NA	1.3	17.4	15	17.8	NA	NA	NA	NA	0	NA	8.7	28	NA	18.5	NA	NA	NA	NA	Sucrose-phosphatase
MSTRG.2769;AF:1A:78335398:78335943-78338781:78338259:78338286-78338781:+	MSTRG.2769	TraesCS1A02G089200	AF	A	0	NA	NA	NA	NA	NA	NA	18.8	NA	NA	0	0	NA	NA	NA	NA	NA	NA	NA	NA	#N/A
MSTRG.2802;A5:1A:79691405-79691477:79691405-79691495:-	MSTRG.2802	TraesCS1A02G089900	A5	A	0	100	14.9	100	100	100	100	100	100	0	0	22.4	18.8	100	65.1	100	100	46.9	93.9	30.5	Cullin-1
MSTRG.2803;A3:1A:79702427-79702502:79702298-79702502:-	MSTRG.2803	TraesCS1A02G090000	A3	A	87	45.1	50.7	24.2	26.4	46.4	47.8	43.2	46.9	54.3	74.2	50.7	81	24.2	44.2	44.3	51.4	73.6	56.8	0	Cullin-1
MSTRG.2803;A5:1A:79699204-79699289:79699204-79699416:-	MSTRG.2803	TraesCS1A02G090000	A5	A	16.2	60.9	51.6	79	74.3	54.3	52.2	60.2	56.9	45.7	27.3	59.1	31.3	76.5	60.1	57.7	48.6	43.1	48.2	100	Cullin-1
MSTRG.2804;AF:1A:80685925-80686167:80686429:80685925-80686730:80687060:-	MSTRG.2804	TraesCS1A02G090600	AF	A	93.4	81	89.4	90.3	90.7	88.7	95.4	90.7	88.4	89.4	92.6	82.4	86.6	88.3	90	88.2	95.5	92	93.2	90.6	#N/A
MSTRG.2833;RI:1A:82130527:82130616-82130683:82130747:-	MSTRG.2833	TraesCS1A02G091000	RI	A	NA	NA	NA	NA	NA	NA	NA	NA	NA	NA	NA	NA	NA	NA	NA	67.5	NA	NA	NA	NA	#N/A
MSTRG.2833;SE:1A:82130616-82130683:82130747-82130873:-	MSTRG.2833	TraesCS1A02G091000	SE	A	NA	NA	NA	NA	8.1	0	4	0	0	NA	NA	NA	NA	7.5	0	NA	3.9	NA	NA	NA	#N/A
MSTRG.2833;A5:1A:82130616-82130683:82130616-82130709:-	MSTRG.2833	TraesCS1A02G091000	A5	A	NA	NA	NA	9.1	NA	NA	6	NA	NA	NA	NA	NA	NA	NA	NA	NA	5.9	NA	NA	NA	#N/A
MSTRG.2833;A5:1A:82130616-82130873:82130616-82130893:-	MSTRG.2833	TraesCS1A02G091000	A5	A	NA	NA	NA	NA	100	100	100	94.1	100	NA	NA	NA	NA	84.5	86.8	NA	88.1	68.4	NA	NA	#N/A
MSTRG.2833;A5:1A:82131125-82131808:82131125-82131817:-	MSTRG.2833	TraesCS1A02G091000	A5	A	NA	NA	NA	NA	58.4	NA	89.9	NA	62	NA	NA	NA	NA	NA	45.5	32.5	79.3	NA	NA	NA	#N/A
MSTRG.2833;RI:1A:82130527:82130616-82130709:82130747:-	MSTRG.2833	TraesCS1A02G091000	RI	A	NA	NA	NA	27.2	52.1	23.3	8.2	NA	29.3	NA	NA	NA	NA	NA	54.5	83.7	14.6	NA	NA	NA	#N/A
MSTRG.2833;SE:1A:82130616-82130709:82130747-82130873:-	MSTRG.2833	TraesCS1A02G091000	SE	A	NA	NA	NA	56.9	14.2	29.3	39.4	0	46.1	NA	NA	20.8	NA	0	13.4	NA	39.2	NA	17.5	NA	#N/A
MSTRG.2833;A3:1A:82130747-82130873:82130616-82130873:-	MSTRG.2833	TraesCS1A02G091000	A3	A	NA	NA	NA	33.1	15.3	11.2	5.5	21.4	26.1	NA	NA	NA	NA	19.8	15.6	NA	9.9	30.5	NA	NA	#N/A
MSTRG.2833;A3:1A:82130952-82131027:82130949-82131027:-	MSTRG.2833	TraesCS1A02G091000	A3	A	NA	NA	NA	29.1	69.7	17.1	67.2	0	12.5	NA	NA	0	NA	37	11.7	11.6	13.7	8.4	0	NA	#N/A
MSTRG.2833;A3:1A:82129308-82129406:82129293-82129406:-	MSTRG.2833	TraesCS1A02G091000	A3	A	44.4	100	60.9	80.5	100	58.1	100	62.6	74.8	100	100	20.8	65.1	78.7	55.6	100	64.9	55.7	61.1	100	#N/A
MSTRG.2833;A3:1A:82129630-82129760:82129622-82129760:-	MSTRG.2833	TraesCS1A02G091000	A3	A	0	21.7	0	9.1	8.6	6.4	18.8	2.4	14.5	11	0	0	24	8.8	16.5	0	18.1	47.4	8.3	0	#N/A
MSTRG.2833;A5:1A:82127644-82128747:82127644-82128798:-	MSTRG.2833	TraesCS1A02G091000	A5	A	55.6	29.3	46.6	57.5	74	64.6	61.9	47.6	55.6	5.7	37.4	100	34.9	64.3	72	46.3	63.1	75.7	52.8	36	#N/A
MSTRG.2828;A3:1A:82532425-82532753:82532416-82532753:-	MSTRG.2828	TraesCS1A02G091200	A3	A	27.1	100	100	85.8	73.3	100	100	NA	100	100	37.5	77.5	100	100	100	100	100	NA	100	100	#N/A
MSTRG.2828;A5:1A:82534561-82534976:82534561-82535118:-	MSTRG.2828	TraesCS1A02G091200	A5	A	72.9	0	35.6	14.2	26.7	0	61.4	NA	38	50.8	62.5	22.5	35.8	25.3	35.6	0	64.8	NA	44.4	27	#N/A
MSTRG.2841;A3:1A:82947613-82947701:82947609-82947701:-	MSTRG.2841	TraesCS1A02G091300	A3	A	NA	NA	NA	12	NA	NA	NA	NA	NA	NA	NA	NA	NA	NA	NA	NA	NA	NA	NA	NA	Transport inhibitor response 1
MSTRG.2912;SE:1A:87198897-87199567:87199642-87199717:+	MSTRG.2912	TraesCS1A02G094000	SE	A	100	70.2	79	71.1	59.1	62.9	100	64.5	63.3	81	91.3	84.2	81.1	61.4	66	67.1	49	81.5	79.8	81	Xylosyltransferase 1
MSTRG.2912;A5:1A:87199832-87199911:87199805-87199911:+	MSTRG.2912	TraesCS1A02G094000	A5	A	0	29.8	21.2	33.6	48.7	42	15.7	38.1	39.8	21.9	8.8	15.8	19.1	41.2	38.9	37.9	56.7	21.1	20.3	20.1	Xylosyltransferase 1
MSTRG.2948;AF:1A:89400768:89400910-89402141:89401083:89401223-89402141:+	MSTRG.2948	TraesCS1A02G094500	AF	A	100	43.3	40.6	0	NA	NA	NA	46.5	100	0	72.6	34.7	0	0	NA	NA	NA	100	NA	100	XH/XS domain-containing protein
MSTRG.2948;SE:1A:89406713-89407137:89407199-89407298:+	MSTRG.2948	TraesCS1A02G094500	SE	A	74.6	53	56.7	47.5	60.2	50.5	NA	53.8	0	20.6	78.2	47.1	68.3	26.3	27.8	NA	NA	30.2	NA	3.9	XH/XS domain-containing protein
MSTRG.2967;A5:1A:90159400-90160474:90159395-90160474:+	MSTRG.2967	TraesCS1A02G094800	A5	A	NA	0	NA	0	13.3	0	10.1	NA	NA	NA	0	NA	NA	0	4.1	20.4	3.5	NA	NA	NA	Pentatricopeptide repeat-containing family protein
MSTRG.2967;A5:1A:90159551-90160474:90159395-90160474:+	MSTRG.2967	TraesCS1A02G094800	A5	A	NA	15.1	NA	12.8	0	7.6	8.4	NA	NA	NA	0	NA	NA	9.8	1.1	0	1.3	NA	NA	NA	Pentatricopeptide repeat-containing family protein
MSTRG.2980;A3:1A:90762105-90762212:90762096-90762212:-	MSTRG.2980	TraesCS1A02G095000	A3	A	88.5	93.8	86.8	90	89.4	89.1	89.7	97.9	93.5	97.9	90.8	96.3	88.2	90.9	88	91	93.5	93.3	90.4	90.4	Kinesin-like protein
MSTRG.2980;A3:1A:90760499-90761347:90760496-90761347:-	MSTRG.2980	TraesCS1A02G095000	A3	A	79.3	89.9	88	89.6	87.4	76.3	57.3	75.3	67.8	65.7	78.5	82.6	80.5	88.9	86.4	81.4	66	80.9	59	71	Kinesin-like protein
MSTRG.2983;A3:1A:91055776-91055857:91055776-91055861:+	MSTRG.2983	TraesCS1A02G095200	A3	A	NA	0	0.8	3.4	3.4	10.1	7	0.6	0	0	NA	6.9	2.2	4.5	4	0.5	4.2	3.5	NA	NA	Gamma-tubulin complex component
MSTRG.2989;A3:1A:91160555-91160640:91160555-91160844:+	MSTRG.2989	TraesCS1A02G095500	A3	A	NA	0	100	100	100	100	100	100	100	100	NA	100	100	100	100	100	100	100	93.8	100	Serine/threonine-protein phosphatase
MSTRG.2989;RI:1A:91160544:91160555-91160640:91161103:+	MSTRG.2989	TraesCS1A02G095500	RI	A	NA	NA	1.8	4.4	0	1.7	11.2	3.6	10.4	14.6	NA	0	1.2	7.8	11.1	2.8	10.7	3.2	3.8	7.6	Serine/threonine-protein phosphatase
MSTRG.2989;A3:1A:91161391-91162410:91161391-91162414:+	MSTRG.2989	TraesCS1A02G095500	A3	A	NA	93	81.3	84.5	82	80.3	82.6	83.2	92.7	71.8	79.5	88.6	88.6	81.3	82.6	75.4	81.3	81.6	88.1	56.4	Serine/threonine-protein phosphatase
MSTRG.2992;A3:1A:91411248-91411410:91411243-91411410:-	MSTRG.2992	TraesCS1A02G095800	A3	A	NA	NA	NA	57.1	NA	NA	NA	NA	NA	NA	NA	NA	NA	40.7	NA	NA	NA	NA	NA	NA	Leucine aminopeptidase, putative
MSTRG.2999;RI:1A:91501382:91501477-91501942:91502453:+	MSTRG.2999	TraesCS1A02G096000	RI	A	0.8	0.8	0.8	2.6	4.2	3.8	9.8	2.7	4.5	2.3	0.2	0.9	1.1	1.9	2.2	3	10.7	1.9	2.1	1	Small nuclear ribonucleoprotein
MSTRG.2999;A3:1A:91501473-91501942:91501473-91501951:+	MSTRG.2999	TraesCS1A02G096000	A3	A	86.4	100	79.9	91.3	65.1	57.7	87	94.4	88.7	38.7	63.6	71.1	88.1	79.1	75.1	63.3	54.9	84.2	47.9	69.3	Small nuclear ribonucleoprotein
MSTRG.2999;RI:1A:91501382:91501473-91501942:91502453:+	MSTRG.2999	TraesCS1A02G096000	RI	A	8.8	6	7.2	10.4	17.9	19.4	30.2	11.2	19.2	20.9	2.3	7.8	9.7	6.8	9.1	12.5	48.1	9.8	25.9	14.3	Small nuclear ribonucleoprotein
MSTRG.2999;A5:1A:91501477-91501942:91501473-91501942:+	MSTRG.2999	TraesCS1A02G096000	A5	A	92	88.7	90.4	81.4	83.3	86	80	81.8	83.4	91.8	92.3	90.6	90.9	79.5	81.8	82.1	88.6	84.8	94.3	94.2	Small nuclear ribonucleoprotein
MSTRG.3002;SE:1A:91503205-91504620:91504734-91505021:-	MSTRG.3002	TraesCS1A02G096100	SE	A	0.9	0	0	0	0	0	0	0	0	1.9	0.6	1	0	0	0	0	8.9	0	0	0.8	Mediator of RNA polymerase II transcription subunit 28
MSTRG.3002;SE:1A:91503205-91504622:91504734-91505021:-	MSTRG.3002	TraesCS1A02G096100	SE	A	0	2.1	0.7	3	4.7	7.2	5.1	1.9	2.4	0	0	0	1.4	7.9	5.7	0	0	1.9	0.5	0	Mediator of RNA polymerase II transcription subunit 28
MSTRG.3002;A5:1A:91503205-91504620:91503205-91504622:-	MSTRG.3002	TraesCS1A02G096100	A5	A	8.7	0	0	0	0	0	0	0	0	19.9	8.9	9.4	NA	0	0	0	22.2	0	0	10.2	Mediator of RNA polymerase II transcription subunit 28
MSTRG.3002;AF:1A:91504734-91504834:91504893:91504734-91505021:91505129:-	MSTRG.3002	TraesCS1A02G096100	AF	A	91	100	100	100	100	100	100	100	100	80.1	89.3	89.8	NA	100	100	100	77.4	100	100	89	Mediator of RNA polymerase II transcription subunit 28
MSTRG.3002;AF:1A:91504734-91504834:91504893:91504734-91505021:91505217:-	MSTRG.3002	TraesCS1A02G096100	AF	A	100	73.3	92.9	86.9	85.1	61.3	70.8	88	86.8	100	100	100	NA	85.1	68.8	100	100	86.9	94	100	Mediator of RNA polymerase II transcription subunit 28
MSTRG.3013;A3:1A:91590958-91591065:91590866-91591065:-	MSTRG.3013	TraesCS1A02G096200	A3	A	2.5	13.1	12.8	5.9	18.4	13.7	18.3	14.1	18.9	15.4	4.7	6.2	7.9	24	15.5	21.1	24.9	6.6	7	NA	Fatty acid oxidation complex subunit alpha
MSTRG.3013;A5:1A:91590605-91590717:91590605-91590728:-	MSTRG.3013	TraesCS1A02G096200	A5	A	90.5	83.1	87.2	94.1	78.4	86.3	81.7	84	77.4	84.6	90.1	89	87.7	76	84.5	78.9	74.5	83.6	88.1	NA	Fatty acid oxidation complex subunit alpha
MSTRG.3024;A3:1A:92565500-92565875:92565500-92565878:+	MSTRG.3024	TraesCS1A02G096500	A3	A	88.1	91.9	91.9	91	92.2	89.9	79.4	92.7	89.6	92.7	86.7	86.4	88.7	89.8	88.8	90.3	77.7	94.9	90.9	95.2	60S ribosomal protein L18&&60S ribosomal protein L18-like protein
MSTRG.3024;A5:1A:92568052-92576586:92568045-92576586:+	MSTRG.3024	TraesCS1A02G096500	A5	A	88.1	91.9	91.9	91	92.2	89.9	79.4	92.7	89.6	92.7	86.7	86.4	88.7	89.8	88.8	90.3	77.7	94.9	90.9	95.2	60S ribosomal protein L18&&60S ribosomal protein L18-like protein
MSTRG.3026;A5:1A:92574402-92575090:92574402-92575103:-	MSTRG.3026	TraesCS1A02G096600	A5	A	NA	0	14.7	NA	0	NA	0	NA	100	0	NA	25.2	28.3	0	0	23.6	0	NA	NA	21.4	Ethylene receptor
MSTRG.3034;A5:1A:93392612-93394199:93392612-93394455:-	MSTRG.3034	TraesCS1A02G097100	A5	A	NA	NA	NA	NA	NA	NA	NA	63.5	29.4	NA	NA	NA	NA	NA	NA	NA	69.8	NA	NA	NA	DNA-directed RNA polymerase III subunit RPC4
MSTRG.3034;RI:1A:93395191:93395279-93395365:93395428:-	MSTRG.3034	TraesCS1A02G097100	RI	A	NA	NA	NA	NA	NA	NA	NA	36.5	70.6	NA	NA	NA	NA	NA	NA	NA	30.2	NA	NA	NA	DNA-directed RNA polymerase III subunit RPC4
MSTRG.3034;A3:1A:93394987-93395191:93394966-93395191:-	MSTRG.3034	TraesCS1A02G097100	A3	A	1.3	3.3	3.6	10.1	8.3	3.7	9.3	13.9	21.7	6.4	1.2	3.1	5.7	9.7	6.3	10.7	14.6	13.3	13.8	5	DNA-directed RNA polymerase III subunit RPC4
MSTRG.3037;A3:1A:94104815-94104945:94104815-94104953:+	MSTRG.3037	TraesCS1A02G097500	A3	A	NA	0	0	2.2	5.8	1.5	14.5	4	14.6	16.2	0	0	7.5	13.2	8.9	13.1	10.1	26.4	0	0	Heparan-alpha-glucosaminide N-acetyltransferase
MSTRG.3099;RI:1A:95185267:95185327-95185430:95185789:+	MSTRG.3099	TraesCS1A02G099000	RI	A	NA	NA	NA	NA	NA	0	NA	NA	NA	6.4	NA	NA	NA	NA	NA	0	NA	NA	NA	0	Peroxisomal membrane (Mpv17/PMP22) family protein
MSTRG.3099;A3:1A:95185327-95185430:95185327-95185444:+	MSTRG.3099	TraesCS1A02G099000	A3	A	95.8	100	97.4	97.5	92.1	98.6	89.7	98.2	97.1	95	100	100	98.6	93.9	97.7	100	100	90.6	96.9	89	Peroxisomal membrane (Mpv17/PMP22) family protein
MSTRG.3099;RI:1A:95184192:95184305-95184397:95184570:+	MSTRG.3099	TraesCS1A02G099000	RI	A	NA	NA	NA	NA	18.3	78.4	27.1	NA	NA	38.3	NA	NA	NA	28.5	NA	49.7	86	NA	NA	13.8	Peroxisomal membrane (Mpv17/PMP22) family protein
MSTRG.3118;A3:1A:95855160-95855290:95855154-95855290:-	MSTRG.3118	TraesCS1A02G099500	A3	A	100	100	72.8	100	100	100	NA	100	100	100	0	0	100	100	100	100	100	100	0	100	Dihydrolipoyl dehydrogenase
MSTRG.3118;A3:1A:95855197-95855290:95855154-95855290:-	MSTRG.3118	TraesCS1A02G099500	A3	A	100	100	92.1	100	100	100	100	100	100	100	60.2	76.7	100	100	100	100	100	100	49.7	100	Dihydrolipoyl dehydrogenase
MSTRG.3118;A3:1A:95855197-95855290:95855160-95855290:-	MSTRG.3118	TraesCS1A02G099500	A3	A	62.1	87.8	81.3	92.6	89.3	88.5	95.1	87.1	85	81.4	100	100	68.7	86.8	81.8	78	79.4	53.1	100	41.5	Dihydrolipoyl dehydrogenase
MSTRG.3124;A5:1A:96446971-96447156:96446959-96447156:+	MSTRG.3124	TraesCS1A02G099900	A5	A	100	100	100	100	100	100	100	100	NA	NA	100	100	100	NA	100	100	94.6	100	NA	NA	LOW protein: F-box/kelch-repeat protein
MSTRG.3126;A3:1A:96454540-96454770:96454540-96454818:+	MSTRG.3126	TraesCS1A02G100200	A3	A	98.4	97.7	NA	NA	98.7	98.2	94.6	98	100	98.6	100	91.4	NA	100	97.3	98.7	93.5	NA	98.6	98.3	F-box domain containing protein
MSTRG.3126;A5:1A:96454555-96454770:96454540-96454770:+	MSTRG.3126	TraesCS1A02G100200	A5	A	0	37	59.6	63.7	57.2	54.1	46.9	54.8	52.5	49	0	58.2	66.9	50.4	64.5	60.9	53.2	74.2	77.6	61.7	F-box domain containing protein
MSTRG.3140;A3:1A:96484818-96485463:96484813-96485463:-	MSTRG.3140	TraesCS1A02G100600	A3	A	80.2	97.7	99.1	98.5	94.7	95.1	NA	88.1	96.4	93.8	83.5	98.5	90.8	92.5	92.2	97.1	NA	86.6	79.4	92.4	Serine protease
MSTRG.3153;A5:1A:97162460-97162534:97162460-97162557:-	MSTRG.3153	TraesCS1A02G100800	A5	A	0	NA	NA	NA	NA	NA	NA	60.1	100	NA	0	NA	NA	NA	NA	NA	100	NA	NA	NA	#N/A
MSTRG.3153;A3:1A:97159680-97162295:97159671-97162295:-	MSTRG.3153	TraesCS1A02G100800	A3	A	100	NA	NA	85	NA	78	52.1	92.4	76.5	NA	100	NA	85.2	100	75.1	NA	80.2	100	62.2	NA	#N/A
MSTRG.3156;A3:1A:97645326-97645947:97644075-97645947:-	MSTRG.3156	TraesCS1A02G101000	A3	A	NA	NA	NA	NA	NA	NA	90.2	NA	79.5	NA	NA	NA	NA	NA	NA	NA	78.7	NA	91.6	NA	Tubulin beta chain
MSTRG.3176;A5:1A:97800737-97800824:97800737-97800894:-	MSTRG.3176	TraesCS1A02G101200	A5	A	NA	92.2	NA	NA	NA	NA	97.3	95.7	97.1	97.6	NA	89.9	NA	NA	NA	NA	98.7	97.6	NA	95.6	#N/A
MSTRG.3176;RI:1A:97800384:97800486-97800582:97800737:-	MSTRG.3176	TraesCS1A02G101200	RI	A	NA	3.6	NA	NA	NA	NA	2.7	4.3	2.9	1.8	NA	10.1	NA	NA	NA	7.5	1.3	2.4	0	2.6	#N/A
MSTRG.3176;A5:1A:97800737-97800844:97800737-97800894:-	MSTRG.3176	TraesCS1A02G101200	A5	A	NA	93.8	NA	NA	NA	NA	NA	NA	NA	92.8	NA	NA	NA	NA	NA	NA	NA	NA	NA	93.7	#N/A
MSTRG.3176;AL:1A:97797153:97798119-97800384:97800150:97800265-97800384:-	MSTRG.3176	TraesCS1A02G101200	AL	A	100	44.9	NA	NA	NA	NA	NA	NA	NA	17.1	100	NA	45.5	NA	NA	NA	NA	NA	NA	11.3	#N/A
MSTRG.3176;A5:1A:97800737-97800824:97800737-97800844:-	MSTRG.3176	TraesCS1A02G101200	A5	A	NA	43.9	NA	NA	NA	NA	100	100	100	75.8	NA	100	NA	NA	NA	59.7	100	100	74.3	59.4	#N/A
MSTRG.3176;RI:1A:97798559:97799251-97799401:97799509:-	MSTRG.3176	TraesCS1A02G101200	RI	A	NA	64.8	NA	NA	NA	NA	17.1	43.5	21	43.2	NA	48.6	NA	NA	NA	NA	41.3	34.4	NA	49.9	#N/A
MSTRG.3176;A3:1A:97800268-97800384:97800265-97800384:-	MSTRG.3176	TraesCS1A02G101200	A3	A	NA	26.2	NA	NA	NA	NA	2.2	27.3	6.2	25.2	NA	37.2	NA	NA	NA	36.5	30.2	18.1	13	17.7	#N/A
MSTRG.3191;A5:1A:98244667-98244749:98244667-98244837:-	MSTRG.3191	TraesCS1A02G102300	A5	A	NA	NA	100	89.4	87.4	78.3	100	100	NA	99.2	NA	NA	100	100	100	100	100	97.9	NA	95.2	Sodium/hydrogen exchanger
MSTRG.3192;SE:1A:99003993-99008252:99008353-99008948:+	MSTRG.3192	TraesCS1A02G102500	SE	A	22	65.1	79.8	100	100	100	100	100	100	100	22.7	100	74.8	100	100	100	100	100	46.6	100	4-hydroxy-tetrahydrodipicolinate reductase
MSTRG.3197;AL:1A:99139347-99139476:99140074:99139347-99142776:99143227:+	MSTRG.3197	TraesCS1A02G102900	AL	A	NA	NA	NA	NA	NA	NA	NA	58.8	NA	86.1	NA	NA	NA	NA	NA	NA	NA	85.5	NA	86.2	Glutathione S-transferase
MSTRG.3220;A5:1A:99658333-99658435:99658312-99658435:+	MSTRG.3220	TraesCS1A02G103500	A5	A	0	2.2	0	NA	NA	NA	NA	5.8	NA	NA	0	0.9	1.3	NA	NA	NA	NA	3.2	NA	NA	Alpha-galactosidase
MSTRG.3246;A3:1A:99903843-99905370:99903843-99905373:+	MSTRG.3246	TraesCS1A02G104000	A3	A	NA	NA	NA	NA	NA	NA	NA	NA	NA	NA	NA	NA	NA	NA	NA	NA	NA	NA	34.8	NA	F-box protein
MSTRG.3246;A3:1A:99903843-99905373:99903843-99905376:+	MSTRG.3246	TraesCS1A02G104000	A3	A	NA	NA	NA	NA	NA	NA	NA	76	62.4	NA	NA	NA	NA	NA	NA	NA	NA	NA	NA	NA	F-box protein
MSTRG.3292;AF:1A:101381494-101381668:101382058:101381494-101383540:101383579:-	MSTRG.3292	TraesCS1A02G105500	AF	A	2	0	0	0.6	1.1	0.4	0	1.4	2	2.5	4.2	0.9	6.1	0.4	3.5	0.9	0	3.6	7.3	8.7	Macrophage erythroblast attacher
MSTRG.3326;A3:1A:103316204-103316547:103316195-103316547:-	MSTRG.3326	TraesCS1A02G106100	A3	A	100	100	100	100	90.3	100	100	88.2	100	100	100	100	100	100	100	100	100	100	100	100	E3 ubiquitin-protein ligase
MSTRG.3326;A3:1A:103324205-103324276:103324145-103324276:-	MSTRG.3326	TraesCS1A02G106100	A3	A	0	0	0	0	9.8	0	0	12.1	0	0	0	0	0	0	0	0	0	0	0	0	E3 ubiquitin-protein ligase
MSTRG.3323;A5:1A:104217849-104217933:104217845-104217933:+	MSTRG.3323	TraesCS1A02G106300	A5	A	100	97.3	97.7	96.4	92.2	98.7	89.5	98.7	NA	NA	92.8	96	97.6	90.8	87.8	90.5	83.4	97.5	NA	NA	DNA-directed RNA polymerase subunit
MSTRG.3324;A3:1A:104228246-104228376:104228246-104228842:+	MSTRG.3324	TraesCS1A02G106500	A3	A	4.3	5.3	NA	6.7	25.6	NA	NA	NA	NA	2.8	NA	NA	NA	NA	NA	NA	NA	NA	NA	NA	NADH-quinone oxidoreductase subunit I
MSTRG.3324;RI:1A:104228376:104228471-104228842:104228941:+	MSTRG.3324	TraesCS1A02G106500	RI	A	NA	NA	1.9	2.5	11.2	6.3	19.3	0	0	1.4	0	0	4.3	3.1	7.6	4.7	0	NA	NA	0	NADH-quinone oxidoreductase subunit I
MSTRG.3324;SE:1A:104227784-104227881:104227924-104228000:+	MSTRG.3324	TraesCS1A02G106500	SE	A	4.3	3.2	1.4	1.9	8.5	5.2	19.3	0	0	0.9	0	0	2.5	3	7	4.4	0	NA	NA	0	NADH-quinone oxidoreductase subunit I
MSTRG.3324;SE:1A:104228246-104228376:104228471-104228842:+	MSTRG.3324	TraesCS1A02G106500	SE	A	0	41.4	73.6	73.4	73.1	81.7	100	100	100	66.5	100	100	57.5	96.8	91.5	92.5	100	NA	NA	91.2	NADH-quinone oxidoreductase subunit I
MSTRG.3328;A3:1A:104360891-104379876:104360891-104379879:+	MSTRG.3328	TraesCS1A02G106600	A3	A	71	52.1	35.6	NA	NA	NA	100	100	NA	NA	63.9	79	100	100	100	61.6	100	NA	NA	NA	Universal stress protein
MSTRG.3336;A3:1A:104583415-104583508:104583406-104583508:-	MSTRG.3336	TraesCS1A02G107000	A3	A	1.9	6.8	NA	NA	NA	NA	NA	13.5	NA	NA	1.6	7.3	4.5	NA	NA	NA	NA	5.1	NA	NA	Lysine-specific demethylase 3B
MSTRG.3352;SE:1A:104944395-104945170:104945229-104945659:-	MSTRG.3352	TraesCS1A02G107300	SE	A	NA	NA	NA	0	0	0	0	0	33.7	NA	NA	NA	NA	0	100	40.3	100	0	NA	NA	Serine/threonine-protein phosphatase 4 regulatory subunit 3
MSTRG.3356;A5:1A:105909061-105909426:105909061-105909473:-	MSTRG.3356	TraesCS1A02G107600	A5	A	NA	NA	NA	100	100	100	NA	82.3	25.4	100	100	NA	NA	100	100	100	NA	78	27.1	NA	RING/U-box superfamily protein
MSTRG.3361;A3:1A:106220056-106220196:106219978-106220196:-	MSTRG.3361	TraesCS1A02G107800	A3	A	86.8	72.6	77.4	100	100	100	100	82.1	100	73.7	89.6	74.2	68.6	93.2	100	100	100	100	100	100	Arginine--tRNA ligase
MSTRG.3361;A5:1A:106225806-106225899:106225806-106225935:-	MSTRG.3361	TraesCS1A02G107800	A5	A	13.2	50.5	38.1	35.9	83.1	100	100	66.3	100	63.9	10.4	43.9	31.4	92.2	80	100	100	73.1	65.3	31.3	Arginine--tRNA ligase
MSTRG.3368;A3:1A:107102405-107103066:107102405-107103278:+	MSTRG.3368	TraesCS1A02G108000	A3	A	31.6	14.5	18.5	9.1	4	14	4.3	21.1	4	10.5	29.8	18.2	15.6	11	9.8	53.2	5.7	30.5	16.4	7.6	Arginine/serine-rich splicing factor, putative
MSTRG.3406;A3:1A:108760853-108760930:108760828-108760930:-	MSTRG.3406	TraesCS1A02G109400	A3	A	0	16.5	12.9	32.7	29.9	37.9	42.9	17.9	NA	NA	11.3	16.4	23.6	34.6	31.5	43.1	32.1	21.5	NA	NA	#N/A
MSTRG.3418;RI:1A:108772759:108772895-108772986:108773087:+	MSTRG.3418	TraesCS1A02G109500	RI	A	0	12.7	0	0	12.8	0	0	3.5	4	0	3.2	2.3	0	3.5	4	0	0	0	3.9	NA	Nucleolar MIF4G domain-containing protein 1
MSTRG.3418;A5:1A:108770010-108770326:108769969-108770326:+	MSTRG.3418	TraesCS1A02G109500	A5	A	0	55.4	NA	NA	30.2	NA	NA	NA	NA	NA	6.3	NA	NA	NA	NA	NA	NA	NA	NA	NA	Nucleolar MIF4G domain-containing protein 1
MSTRG.3418;AF:1A:108769689:108769747-108770326:108769922:108770010-108770326:+	MSTRG.3418	TraesCS1A02G109500	AF	A	100	85.8	100	100	81.8	100	100	96.2	96	100	93.7	97.2	100	96.1	95.5	100	100	100	NA	NA	Nucleolar MIF4G domain-containing protein 1
MSTRG.3418;SE:1A:108769747-108769861:108769969-108770326:+	MSTRG.3418	TraesCS1A02G109500	SE	A	37.3	11.8	14.6	3.7	34.1	14.6	17.9	8.7	0	0	49.9	17.1	6.8	11.1	12.5	0	4.9	28.9	31.2	NA	Nucleolar MIF4G domain-containing protein 1
MSTRG.3410;A3:1A:108778551-108778625:108778544-108778625:-	MSTRG.3410	TraesCS1A02G109700	A3	A	NA	2.1	NA	NA	NA	4.6	7.8	NA	NA	NA	NA	NA	NA	6.2	NA	10.7	1.7	NA	NA	NA	Pentatricopeptide repeat-containing protein
MSTRG.3421;A5:1A:109428907-109429006:109428907-109429064:-	MSTRG.3421	TraesCS1A02G110100	A5	A	NA	NA	NA	NA	100	100	100	93.2	95	87.3	100	NA	NA	100	NA	NA	100	NA	95.4	NA	#N/A
MSTRG.3421;SE:1A:109428907-109429064:109429095-109429488:-	MSTRG.3421	TraesCS1A02G110100	SE	A	NA	NA	NA	NA	0	NA	0	12.2	7.5	12.5	NA	0	0	0	0	0	0	NA	18.1	NA	#N/A
MSTRG.3421;A3:1A:109428907-109429488:109428866-109429488:-	MSTRG.3421	TraesCS1A02G110100	A3	A	NA	43.3	NA	NA	100	NA	100	55.7	69.1	49.9	NA	100	100	100	100	100	70.2	15.9	30.6	15.9	#N/A
MSTRG.3421;A3:1A:109429100-109429488:109429095-109429488:-	MSTRG.3421	TraesCS1A02G110100	A3	A	0	NA	NA	0	6.9	0	29.8	24.1	39.9	36.8	0	NA	NA	24.4	8.6	24.6	39	NA	16.2	NA	#N/A
MSTRG.3421;SE:1A:109428907-109429006:109429100-109429488:-	MSTRG.3421	TraesCS1A02G110100	SE	A	NA	NA	NA	NA	13.5	NA	39.5	35.3	44.1	34	NA	0	0	20.7	8.9	12.3	30.5	NA	46.8	NA	#N/A
MSTRG.3421;A5:1A:109428473-109428667:109428473-109428689:-	MSTRG.3421	TraesCS1A02G110100	A5	A	NA	NA	NA	NA	69.1	54.5	50.9	30.6	54.9	40.5	NA	NA	NA	65.2	59.5	61	47	NA	62.4	42.6	#N/A
MSTRG.3421;SE:1A:109428907-109429006:109429095-109429488:-	MSTRG.3421	TraesCS1A02G110100	SE	A	NA	NA	29.3	64	65.3	86.4	53.4	57.5	42.8	31.6	100	9.2	12.4	38.7	40.6	21.7	23.2	NA	78.9	60.9	#N/A
MSTRG.3421;A5:1A:109428473-109428648:109428473-109428667:-	MSTRG.3421	TraesCS1A02G110100	A5	A	NA	82.6	77.6	70.7	64.7	76.2	69.2	81.7	69.3	84.1	91.9	83.6	81.4	74.9	61.1	63.4	68.8	88.5	79.2	86.7	#N/A
MSTRG.3421;A5:1A:109428473-109428648:109428473-109428689:-	MSTRG.3421	TraesCS1A02G110100	A5	A	67.4	90.8	89.1	80.7	80.4	79.4	69.9	66.2	73.3	78.2	93	91.2	87.8	84.8	69.8	73.1	66.1	95.9	86.4	82.9	#N/A
MSTRG.3459;A5:1A:111151385-111151948:111151385-111152927:-	MSTRG.3459	TraesCS1A02G111000	A5	A	19.9	22.6	41.4	36.7	28.9	17	14.2	65.2	NA	12.1	28.9	40.4	39	11.3	54.6	74.8	33.8	29.6	NA	13.4	zinc transporter
MSTRG.3467;RI:1A:111537451:111537530-111537663:111537787:+	MSTRG.3467	TraesCS1A02G111100	RI	A	0	57.4	45.7	49.6	79.8	51.5	51.8	25.5	17.7	68.3	13.5	71.6	32.6	49.2	86.5	64.2	45.9	67.5	33	29.3	Aspartate--tRNA ligase
MSTRG.3495;SE:1A:112936354-112936529:112936583-112941253:+	MSTRG.3495	TraesCS1A02G111600	SE	A	NA	NA	NA	100	86.4	90.6	38.4	78.3	58.1	NA	20.8	NA	NA	90.9	60.9	75	49.1	100	45.9	NA	Phosphatidylinositol N-acetylglucosaminyltransferase subunit H
MSTRG.3495;SE:1A:112936354-112937438:112937492-112941253:+	MSTRG.3495	TraesCS1A02G111600	SE	A	100	100	77.1	NA	87	76.4	43.7	67.8	80.8	NA	57.5	NA	NA	90.7	72.4	49.2	60.2	100	61	NA	Phosphatidylinositol N-acetylglucosaminyltransferase subunit H
MSTRG.3495;SE:1A:112936583-112937438:112937492-112941253:+	MSTRG.3495	TraesCS1A02G111600	SE	A	NA	77.5	NA	19.9	33.6	24.6	43.8	33.1	34.6	NA	NA	NA	NA	49.4	43.5	35.1	66.7	15.5	45.3	NA	Phosphatidylinositol N-acetylglucosaminyltransferase subunit H
MSTRG.3495;SE:1A:112936354-112936529:112936583-112937438:+	MSTRG.3495	TraesCS1A02G111600	SE	A	0	43.2	NA	40.5	32.5	49.2	38.5	46	14.9	25.9	0	NA	NA	50.1	31.4	62.6	56	23.3	31	NA	Phosphatidylinositol N-acetylglucosaminyltransferase subunit H
MSTRG.3495;MX:1A:112936354-112936529:112936583-112941253:112936354-112937438:112937492-112941253:+	MSTRG.3495	TraesCS1A02G111600	MX	A	12.3	18.1	32.9	73.3	48.8	74.8	44.5	63.3	24.8	43.9	16.3	50.8	49.1	50.7	37.3	75.6	38.9	62.4	35.2	63.7	Phosphatidylinositol N-acetylglucosaminyltransferase subunit H
MSTRG.3515;AF:1A:113880028-113880707:113880731:113880028-113881639:113881678:-	MSTRG.3515	TraesCS1A02G112200	AF	A	0	29.9	0	0	34.6	39	71.5	0	0	NA	0	100	100	28.1	36.8	21	25.6	0	NA	NA	Kinase interacting (KIP1-like) family protein
MSTRG.3523;A3:1A:114062536-114063004:114062528-114063004:-	MSTRG.3523	TraesCS1A02G112400	A3	A	77.9	70	89	60.4	55.7	66.6	47.4	64.8	58.2	61.4	69.2	71.6	67.2	65.3	58.6	58.8	53.8	62	56.7	65	Thioredoxin-like protein
MSTRG.3554;RI:1A:115362184:115362307-115362823:115363377:+	MSTRG.3554	TraesCS1A02G112700	RI	A	NA	NA	NA	NA	NA	NA	NA	NA	NA	NA	NA	NA	NA	NA	NA	NA	NA	NA	NA	85.9	WD repeat phosphoinositide-interacting-like protein
MSTRG.3555;A3:1A:115367182-115367267:115367173-115367267:-	MSTRG.3555	TraesCS1A02G112800	A3	A	0	0	3.2	12.5	0	0	2.8	0	14.1	0	3.5	0	0	0	0	0	0	26.8	22.4	0	DNA-directed RNA polymerase
MSTRG.3555;A5:1A:115367016-115367090:115367016-115367095:-	MSTRG.3555	TraesCS1A02G112800	A5	A	8.1	4	8.6	6.8	1.8	3.3	5.7	3.8	7.6	10.4	17.7	12.1	17.4	11.1	6.7	2.7	4.8	7.2	20.1	3.2	DNA-directed RNA polymerase
MSTRG.3555;A3:1A:115367746-115367900:115367739-115367900:-	MSTRG.3555	TraesCS1A02G112800	A3	A	15.4	7.8	17	35.6	12.1	14.8	8.5	7.9	36.9	24.9	27.4	12.1	20	11.1	15.6	13.1	6	34	48.2	20	DNA-directed RNA polymerase
MSTRG.3569;A3:1A:115977147-115977463:115977147-115977521:+	MSTRG.3569	TraesCS1A02G113300	A3	A	12.7	14.3	6.8	19.9	12.1	NA	NA	NA	NA	7.7	10.2	15	4.8	14.8	32	NA	NA	NA	NA	0	Glycerophosphodiester phosphodiesterase
MSTRG.3570;RI:1A:116696049:116696355-116696452:116696729:+	MSTRG.3570	TraesCS1A02G113400	RI	A	NA	NA	NA	NA	NA	NA	NA	NA	18.4	NA	NA	NA	NA	NA	NA	NA	NA	NA	68.6	NA	Tryptophan aminotransferase
MSTRG.3576;RI:1A:117192567:117192900-117192976:117193149:-	MSTRG.3576	TraesCS1A02G113600	RI	A	NA	NA	NA	NA	NA	NA	NA	NA	82	NA	NA	NA	NA	NA	NA	NA	NA	NA	55.4	NA	Tryptophan aminotransferase-related protein 2
MSTRG.3607;A3:1A:117909620-117909835:117909601-117909835:-	MSTRG.3607	TraesCS1A02G114000	A3	A	NA	NA	NA	NA	NA	0	23.2	100	NA	NA	0	NA	NA	NA	NA	NA	NA	0	NA	NA	Core-2/I-branching beta-1,6-N-acetylglucosaminyltransferase family protein
MSTRG.3607;SE:1A:117907778-117907853:117907918-117908651:-	MSTRG.3607	TraesCS1A02G114000	SE	A	100	100	100	100	100	100	100	100	100	100	93.8	NA	100	100	100	100	100	100	NA	100	Core-2/I-branching beta-1,6-N-acetylglucosaminyltransferase family protein
MSTRG.3607;AF:1A:117909620-117909835:117909875:117909620-117911160:117911180:-	MSTRG.3607	TraesCS1A02G114000	AF	A	0	NA	0	8.9	6.6	0	15.8	100	NA	3.1	NA	NA	14.4	0	0	0	0	NA	NA	0	Core-2/I-branching beta-1,6-N-acetylglucosaminyltransferase family protein
MSTRG.3614;A3:1A:118504607-118506556:118504607-118506565:+	MSTRG.3614	TraesCS1A02G114300	A3	A	NA	0	2.1	NA	NA	NA	NA	9.9	7.5	5.6	NA	12	0	0	NA	6.5	NA	0	NA	NA	F-box protein
MSTRG.3614;A3:1A:118504607-118506543:118504607-118506565:+	MSTRG.3614	TraesCS1A02G114300	A3	A	100	49.6	78.8	100	100	100	100	74.5	92.5	82.4	100	81.2	81.2	92.3	96.8	92.6	100	84.6	100	100	F-box protein
MSTRG.3623;AF:1A:119150702-119150898:119150997:119150702-119151270:119151956:-	MSTRG.3623	TraesCS1A02G115000	AF	A	76.3	100	100	100	97.2	99	100	100	100	100	72.9	95.8	97.9	100	100	100	100	100	NA	99.5	Protein apaG
MSTRG.3634;RI:1A:119707656:119707799-119707881:119708196:+	MSTRG.3634	TraesCS1A02G115200	RI	A	88	100	97.7	98.5	99.6	100	97.9	100	100	NA	97.4	100	100	100	100	99.4	97.3	99.3	99.6	NA	Triose phosphate/phosphate translocator, chloroplastic
MSTRG.3634;A5:1A:119705291-119706625:119705099-119706625:+	MSTRG.3634	TraesCS1A02G115200	A5	A	16.1	39.7	5.2	0	0	0	0	25.5	13.4	12.6	9.7	25	5.4	0	0.4	0	0	35.6	23.7	23.2	Triose phosphate/phosphate translocator, chloroplastic
MSTRG.3663;A5:1A:121134592-121134683:121134592-121134694:-	MSTRG.3663	TraesCS1A02G116000	A5	A	0	1.4	1.2	2.9	1.8	2.8	5.4	2.3	3.1	0	4.7	3.3	0.6	4.2	2.7	1.6	6.3	1.9	2.6	2	GTPase obg
MSTRG.3687;AF:1A:121878368-121878940:121879061:121878368-121879195:121879588:-	MSTRG.3687	TraesCS1A02G116300	AF	A	NA	NA	NA	NA	92.7	NA	100	100	NA	NA	NA	NA	NA	NA	NA	NA	100	NA	NA	NA	#N/A
MSTRG.3687;A5:1A:121878368-121879769:121878368-121879782:-	MSTRG.3687	TraesCS1A02G116300	A5	A	NA	NA	NA	NA	NA	NA	NA	NA	100	NA	NA	NA	NA	NA	58.9	65.1	NA	NA	73.4	NA	#N/A
MSTRG.3687;RI:1A:121876859:121877543-121877657:121878184:-	MSTRG.3687	TraesCS1A02G116300	RI	A	NA	NA	NA	82.4	94.2	100	100	NA	NA	NA	NA	NA	NA	72.3	73	NA	80.9	NA	NA	NA	#N/A
MSTRG.3687;A5:1A:121877370-121877657:121877370-121878028:-	MSTRG.3687	TraesCS1A02G116300	A5	A	NA	NA	0	28.2	0	36.6	NA	NA	NA	NA	NA	NA	0	22.7	0	34.4	44.7	NA	92.2	NA	#N/A
MSTRG.3687;A5:1A:121879871-121880236:121879871-121880350:-	MSTRG.3687	TraesCS1A02G116300	A5	A	NA	NA	NA	5.2	9.5	9.9	4.2	0	3.9	NA	NA	NA	NA	16.7	4.7	9	5.9	NA	1.3	NA	#N/A
MSTRG.3687;A3:1A:121877543-121877657:121877370-121877657:-	MSTRG.3687	TraesCS1A02G116300	A3	A	NA	NA	NA	61.7	100	54.1	100	67	63.5	NA	NA	NA	NA	78.9	100	53.9	75.9	56.2	31.3	NA	#N/A
MSTRG.3687;A5:1A:121878368-121879195:121878368-121879258:-	MSTRG.3687	TraesCS1A02G116300	A5	A	NA	NA	23.7	48.9	56.1	56.7	55.5	NA	NA	NA	NA	NA	NA	51.4	44.9	32.8	46.1	NA	NA	NA	#N/A
MSTRG.3687;AF:1A:121878368-121878940:121879061:121878368-121879258:121879335:-	MSTRG.3687	TraesCS1A02G116300	AF	A	NA	43.8	8.2	30.1	33.6	45	61.5	90	NA	NA	NA	NA	NA	39.1	29.2	40.2	69.6	NA	NA	NA	#N/A
MSTRG.3687;RI:1A:121877657:121877821-121878028:121878184:-	MSTRG.3687	TraesCS1A02G116300	RI	A	NA	NA	NA	55.4	12.3	45.9	0	33	58	NA	NA	NA	NA	48	36.3	46.1	31.7	43.8	68.7	NA	#N/A
MSTRG.3687;SE:1A:121878368-121879195:121879425-121879769:-	MSTRG.3687	TraesCS1A02G116300	SE	A	NA	NA	NA	56.1	85.2	65.5	92	35.9	13.4	NA	NA	NA	NA	58.3	69.9	41.7	47.5	NA	13.3	NA	#N/A
MSTRG.3697;RI:1A:123551729:123551932-123552052:123552115:-	MSTRG.3697	TraesCS1A02G116500	RI	A	0	0	5.7	0	0	2.3	0	0	6.6	0	0	6.2	6.4	1.7	0	2.3	3	2.8	10.8	0	AT1G08220-like protein
MSTRG.3697;A3:1A:123549775-123550263:123549742-123550263:-	MSTRG.3697	TraesCS1A02G116500	A3	A	22.6	35.7	29	21.9	22.5	18.1	26	43.4	53.8	22.7	25.4	34.1	27.3	26.2	19.2	18.7	19.3	0	65.5	33.9	AT1G08220-like protein
MSTRG.3697;A3:1A:123552120-123552223:123552115-123552223:-	MSTRG.3697	TraesCS1A02G116500	A3	A	77.4	64.5	69.3	78.1	78.1	81.7	74.6	57	42.6	78.8	74.6	63.6	70.8	73.4	80.8	80.9	80.1	57.4	26.5	59.3	AT1G08220-like protein
MSTRG.3701;A3:1A:124011092-124011255:124011092-124011261:+	MSTRG.3701	TraesCS1A02G116700	A3	A	0	0	1	0	2.7	0	0	3.3	0	1	0	0	0.8	0	0	0	0	5.7	0.7	0.9	#N/A
MSTRG.3701;A3:1A:124011531-124011652:124011531-124011658:+	MSTRG.3701	TraesCS1A02G116700	A3	A	0	5.5	3.2	0	0	0	12.1	0	5	2.1	0	0	1.8	2	5.9	3.6	15	0	0	2.9	#N/A
MSTRG.3721;A3:1A:124887029-124887122:124886981-124887122:-	MSTRG.3721	TraesCS1A02G117500	A3	A	94.9	84.8	NA	NA	NA	NA	NA	NA	NA	NA	94	93	NA	NA	NA	NA	NA	98	NA	NA	Boron transporter
MSTRG.3727;RI:1A:124892864:124892929-124893015:124893146:-	MSTRG.3727	TraesCS1A02G117600	RI	A	NA	NA	NA	NA	NA	0	0	NA	NA	NA	NA	NA	18.9	NA	NA	NA	0	NA	NA	NA	Pentatricopeptide repeat-containing protein
MSTRG.3727;SE:1A:124893982-124894913:124895058-124896054:-	MSTRG.3727	TraesCS1A02G117600	SE	A	100	NA	NA	NA	79.9	62.3	NA	NA	NA	NA	NA	NA	NA	69.5	65.4	NA	100	78.9	NA	NA	Pentatricopeptide repeat-containing protein
MSTRG.3727;A3:1A:124893146-124893221:124893120-124893221:-	MSTRG.3727	TraesCS1A02G117600	A3	A	0	62.4	54	25.2	44	52.4	50.4	61.6	NA	NA	82.1	55.6	66.5	39.6	50.5	61.5	39.4	40.9	NA	NA	Pentatricopeptide repeat-containing protein
MSTRG.3727;A3:1A:124893373-124893827:124893366-124893827:-	MSTRG.3727	TraesCS1A02G117600	A3	A	0	87.3	87.6	60.1	65.3	70.4	89.1	71.9	NA	NA	83.3	77	71.8	65.5	68.8	73.1	53.3	53.4	NA	NA	Pentatricopeptide repeat-containing protein
MSTRG.3770;A5:1A:127353618-127353705:127353284-127353705:+	MSTRG.3770	TraesCS1A02G118700	A5	A	NA	0	NA	16.8	8.4	11.2	23	4.8	0	NA	NA	0	0	3.1	7.9	4.3	11.6	3.2	6.1	NA	#N/A
MSTRG.3770;RI:1A:127352979:127353284-127353562:127353618:+	MSTRG.3770	TraesCS1A02G118700	RI	A	0	0	3	14.4	7.5	14.4	26.9	2.9	0	1.9	0.9	0	0	2.5	7.3	3.9	37.3	2	5.2	0	#N/A
MSTRG.3770;A3:1A:127354185-127354448:127354185-127354695:+	MSTRG.3770	TraesCS1A02G118700	A3	A	0	0	0	5.9	15.9	0	10.2	36.4	7.2	13.1	0.8	5.5	6.3	12.2	4	0	19.1	9.2	5.3	0	#N/A
MSTRG.3770;SE:1A:127353284-127353562:127353618-127353705:+	MSTRG.3770	TraesCS1A02G118700	SE	A	100	35.8	100	54.6	53	43	44.8	62.9	59.3	86.7	85.3	67.3	58.2	55.3	52.2	52.6	18.1	61.6	54.2	80.6	#N/A
MSTRG.3781;A3:1A:127757088-127757158:127757088-127757164:+	MSTRG.3781	TraesCS1A02G118800	A3	A	0	0	0	0	0	0	0	0	0	0	0	0	0	0	0	0	0	0	0	8.3	RING/U-box superfamily protein
MSTRG.3781;AF:1A:127757180:127757217-127758611:127758167:127758242-127758611:+	MSTRG.3781	TraesCS1A02G118800	AF	A	NA	NA	NA	NA	0	0	0	NA	NA	NA	NA	NA	NA	NA	NA	15.7	35	NA	NA	NA	RING/U-box superfamily protein
MSTRG.3781;SE:1A:127757217-127758611:127759406-127759766:+	MSTRG.3781	TraesCS1A02G118800	SE	A	0	0	1.3	2.6	0	0.7	1.5	0	3.7	3.3	0.7	0	0	0	5.2	0	0	3.9	0.7	8.3	RING/U-box superfamily protein
MSTRG.3781;A3:1A:127759406-127759766:127759406-127759793:+	MSTRG.3781	TraesCS1A02G118800	A3	A	NA	NA	NA	NA	100	100	100	NA	NA	NA	NA	NA	NA	NA	34.1	84.3	65	NA	NA	NA	RING/U-box superfamily protein
MSTRG.3822;AF:1A:130910489-130911312:130911487:130910489-130912583:130913217:-	MSTRG.3822	TraesCS1A02G119500	AF	A	100	100	98.4	95.9	70.7	86.4	72.9	87.6	0	66.2	92.3	90.3	74.1	81.3	85.3	42.5	72	NA	NA	NA	#N/A
MSTRG.3840;A5:1A:131967033-131967149:131967033-131967161:-	MSTRG.3840	TraesCS1A02G119700	A5	A	100	100	100	100	94.3	100	84.3	100	100	100	100	100	100	100	100	100	100	NA	100	100	#N/A
MSTRG.3840;RI:1A:131963408:131963449-131963516:131966041:-	MSTRG.3840	TraesCS1A02G119700	RI	A	0	0	0	0	5.7	0	15.7	0	0	0	0	0	0	0	0	0	0	NA	0	0	#N/A
MSTRG.3842;SE:1A:132134079-132134474:132135419-132135715:-	MSTRG.3842	TraesCS1A02G119800	SE	A	0	0	0	0	0	0	NA	6.6	0	0	0	0	0	0	0	0	28.3	0	0	0	#N/A
MSTRG.3842;AF:1A:132134079-132134474:132135498:132134079-132135715:132135868:-	MSTRG.3842	TraesCS1A02G119800	AF	A	4.6	12.4	12.8	13.6	18.6	15.5	NA	11.7	12.8	10.7	3.2	9.6	10.4	23	19.4	16.5	0	15.6	10.2	12.8	#N/A
MSTRG.3842;A3:1A:132134079-132134474:132134046-132134474:-	MSTRG.3842	TraesCS1A02G119800	A3	A	NA	48.5	48	33.7	45.3	22.7	19.9	49.1	32	29.1	NA	53.3	47.8	34.3	31.9	45.9	22.7	48.7	35.2	52.4	#N/A
MSTRG.3847;SE:1A:132415120-132415608:132415672-132416090:-	MSTRG.3847	TraesCS1A02G120000	SE	A	0	0	0	0	0	1.1	0	1.7	0	0	0	0	0	0	0	0	0	0.6	1.3	6.5	#N/A
MSTRG.3850;A3:1A:132486095-132486209:132486095-132486227:+	MSTRG.3850	TraesCS1A02G120100	A3	A	0	0	0	0	3.1	12.4	0	2.3	0	0	0	0	0	0	0	0	1.8	0	0	0	#N/A
MSTRG.3850;A3:1A:132486095-132486209:132486095-132486234:+	MSTRG.3850	TraesCS1A02G120100	A3	A	NA	NA	NA	NA	NA	NA	NA	NA	NA	NA	NA	NA	NA	NA	NA	NA	8.7	NA	NA	NA	#N/A
MSTRG.3850;A3:1A:132486095-132486227:132486095-132486234:+	MSTRG.3850	TraesCS1A02G120100	A3	A	100	98.4	93.9	100	96.4	100	94.7	100	88.8	100	100	100	97.7	100	87.4	92.2	84	92.3	82.7	88.6	#N/A
MSTRG.3852;RI:1A:132788612:132788758-132788849:132788998:+	MSTRG.3852	TraesCS1A02G120200	RI	A	7.4	3.9	2.3	2.2	0.9	1.3	1.6	1.2	2.3	2.7	2.9	4.2	1.1	2.8	2.4	2.2	1	2.6	12.3	4.3	70 kDa heat shock protein
MSTRG.3863;AF:1A:132799297-132800071:132800329:132799297-132800662:132800828:-	MSTRG.3863	TraesCS1A02G120400	AF	A	0	0	0	6.9	0	0	NA	4.1	0	NA	0	NA	0	0	0	0	NA	0	4.9	0	60S ribosomal L18a-like protein
MSTRG.3863;AF:1A:132799297-132800071:132800151:132799297-132800411:132800516:-	MSTRG.3863	TraesCS1A02G120400	AF	A	100	100	98.2	98.6	94.9	100	NA	95.8	100	100	100	100	100	97.4	96.7	91.8	63.6	100	100	100	60S ribosomal L18a-like protein
MSTRG.3863;RI:1A:132798625:132798742-132798807:132798939:-	MSTRG.3863	TraesCS1A02G120400	RI	A	0	0	1.8	1.4	5.1	0	NA	4.2	0	0	0	0	0	2.6	3.3	8.2	36.4	0	0	0	60S ribosomal L18a-like protein
MSTRG.3863;AF:1A:132799297-132800411:132800516:132799297-132800662:132800828:-	MSTRG.3863	TraesCS1A02G120400	AF	A	0	0	10.9	7.3	26.3	0	NA	7	0	NA	0	NA	0	20.9	16.9	34.3	NA	0	0	0	60S ribosomal L18a-like protein
MSTRG.3863;RI:1A:132798625:132798731-132798807:132798939:-	MSTRG.3863	TraesCS1A02G120400	RI	A	0	0	10.9	6.9	26.3	0	NA	6.8	0	NA	0	NA	0	20.9	16.9	34.3	NA	0	0	0	60S ribosomal L18a-like protein
MSTRG.3863;A3:1A:132798742-132798807:132798731-132798807:-	MSTRG.3863	TraesCS1A02G120400	A3	A	59	77.4	87.1	83.8	86.9	84.5	55.7	62.2	74.1	80.1	76.3	90	91.3	90.8	85.5	85.4	NA	84.2	61.1	57.7	60S ribosomal L18a-like protein
MSTRG.3863;AF:1A:132799297-132800071:132800151:132799297-132800662:132800828:-	MSTRG.3863	TraesCS1A02G120400	AF	A	59	77.4	87.1	84.8	86.9	84.3	55.7	63.1	76.6	80.1	76.3	90	91.3	90.7	85.5	85.4	NA	84.2	64	57.7	60S ribosomal L18a-like protein
MSTRG.3868;A5:1A:133171700-133173629:133171700-133173633:-	MSTRG.3868	TraesCS1A02G120900	A5	A	100	93.8	98.3	98.5	95.8	100	100	97.9	99	98.5	100	98.9	100	92	93	93.9	95.8	98.1	99.5	96.3	Hypoxanthine phosphoribosyltransferase&&Hypoxanthine-guanine phosphoribosyltransferase
MSTRG.3886;AL:1A:134003772-134003953:134004124:134003772-134004431:134004799:+	MSTRG.3886	TraesCS1A02G121200	AL	A	NA	NA	NA	NA	NA	0	100	NA	NA	NA	NA	53.7	NA	NA	50.4	71.1	52.9	NA	NA	NA	Pentatricopeptide repeat-containing protein
MSTRG.3886;AL:1A:134003772-134003953:134004423:134003772-134004431:134004799:+	MSTRG.3886	TraesCS1A02G121200	AL	A	60.4	67.3	25.8	31.7	NA	16.1	NA	55.5	NA	48.8	100	26.4	48.9	NA	NA	NA	NA	NA	NA	NA	Pentatricopeptide repeat-containing protein
MSTRG.3886;AL:1A:134003772-134003891:134004172:134003772-134004431:134004799:+	MSTRG.3886	TraesCS1A02G121200	AL	A	76	NA	36.4	39	NA	54.2	100	61.5	NA	35	100	NA	49.7	100	50	68	61.8	NA	NA	NA	Pentatricopeptide repeat-containing protein
MSTRG.3886;A3:1A:134003772-134003891:134003772-134003953:+	MSTRG.3886	TraesCS1A02G121200	A3	A	67.6	0	NA	NA	24.1	83.9	64.3	47.4	60.9	36.1	32.1	0	50.8	59.5	50.6	45.7	59	28	NA	NA	Pentatricopeptide repeat-containing protein
MSTRG.3888;A3:1A:134948912-134948995:134948912-134949025:+	MSTRG.3888	TraesCS1A02G121300	A3	A	1.1	2.3	6	6.1	7.8	5.2	14	7.4	6.4	6.5	3.9	4.6	5	6.4	5.7	8.2	12.5	6.5	9.7	3.7	#N/A
MSTRG.3892;AF:1A:134958134-134960214:134960252:134958134-134963775:134964000:-	MSTRG.3892	TraesCS1A02G121400	AF	A	NA	NA	NA	NA	100	NA	96.5	93.1	100	77.7	NA	NA	NA	81.1	87.8	97.7	NA	100	78.4	100	#N/A
MSTRG.3892;A3:1A:134957702-134957788:134957698-134957788:-	MSTRG.3892	TraesCS1A02G121400	A3	A	13.5	2.6	6.8	0	7.5	3	25.8	15	12.9	14.4	6.2	3.8	4.8	11.4	31.9	29.9	2.1	12.5	12.8	14.9	#N/A
MSTRG.3921;SE:1A:135517436-135517994:135518077-135518356:-	MSTRG.3921	TraesCS1A02G121700	SE	A	NA	NA	NA	NA	NA	NA	NA	0	NA	NA	7.3	NA	NA	NA	NA	NA	NA	NA	NA	NA	Protein kinase
MSTRG.3921;A3:1A:135509521-135509620:135509515-135509620:-	MSTRG.3921	TraesCS1A02G121700	A3	A	100	99.1	100	100	96.7	93	100	100	100	100	98.6	100	87.4	100	95.1	100	92.7	100	94.9	91.2	Protein kinase
MSTRG.3921;A5:1A:135518077-135518356:135518077-135518370:-	MSTRG.3921	TraesCS1A02G121700	A5	A	0	0.9	0	0	3.3	7	2.4	0	0	0	1.7	0	12.6	0	4.9	0	8.6	0	5.1	8.8	Protein kinase
MSTRG.3909;RI:1A:135970105:135970308-135970388:135970477:-	MSTRG.3909	TraesCS1A02G121800	RI	A	11.1	6.3	4.8	1.3	0.3	1.1	1.9	1.2	1.2	0.1	5	5.8	2.9	0.2	2.1	1.6	0	2.4	1.7	0.5	#N/A
MSTRG.3927;SE:1A:136956818-136957215:136957403-136957483:+	MSTRG.3927	TraesCS1A02G122100	SE	A	NA	NA	NA	NA	NA	NA	NA	NA	NA	26	NA	NA	NA	NA	NA	NA	NA	NA	NA	NA	Glycine-rich protein
MSTRG.3927;RI:1A:136957849:136958029-136958137:136958379:+	MSTRG.3927	TraesCS1A02G122100	RI	A	0	0	0	0	0	0	0	0	0	0	0	0	0	0	5.3	5.1	5.7	0	2.8	0	Glycine-rich protein
MSTRG.3972;RI:1A:139553210:139553285-139553545:139553807:+	MSTRG.3972	TraesCS1A02G122600	RI	A	NA	NA	NA	1.7	2.4	3.3	NA	NA	NA	NA	0	NA	NA	3	6.6	0	NA	NA	NA	NA	Auxin-responsive protein
MSTRG.3972;RI:1A:139553210:139553285-139553548:139553807:+	MSTRG.3972	TraesCS1A02G122600	RI	A	NA	NA	NA	NA	12.4	13.6	NA	NA	NA	NA	NA	NA	NA	16.6	21.6	0	NA	NA	NA	NA	Auxin-responsive protein
MSTRG.3972;A3:1A:139553285-139553545:139553285-139553548:+	MSTRG.3972	TraesCS1A02G122600	A3	A	47.8	NA	NA	100	85.3	82	NA	NA	NA	NA	100	NA	NA	86.6	79.5	62.3	NA	NA	NA	NA	Auxin-responsive protein
MSTRG.3972;A5:1A:139554059-139554179:139554055-139554179:+	MSTRG.3972	TraesCS1A02G122600	A5	A	44.8	NA	58.2	35	44.8	39.5	0	NA	NA	NA	58.9	NA	69.4	39.1	42.3	39.8	NA	NA	NA	NA	Auxin-responsive protein
MSTRG.3996;AF:1A:141434495-141436311:141436428:141434495-141437015:141437082:-	MSTRG.3996	TraesCS1A02G123000	AF	A	31.5	22.1	0	0	0	0	0	0	0	35.2	36.5	0	0	0	0	0	21.4	0	0	0	Derlin
MSTRG.3996;AF:1A:141434495-141437015:141437082:141434495-141437470:141437604:-	MSTRG.3996	TraesCS1A02G123000	AF	A	100	100	74.3	83	87.7	83	79.5	72.7	71.6	100	100	75.2	67.4	88.2	83.6	84	100	85.4	85.1	59	Derlin
MSTRG.4008;A5:1A:143378035-143378512:143378035-143379144:-	MSTRG.4008	TraesCS1A02G123400	A5	A	NA	NA	NA	NA	9.1	4.3	2.1	3.7	6.4	NA	NA	NA	NA	8.2	10.8	NA	6.4	14.4	NA	NA	#N/A
MSTRG.4016;A3:1A:143810921-143817645:143810921-143817654:+	MSTRG.4016	TraesCS1A02G123600	A3	A	NA	39.6	63.7	35.7	78.8	77.5	83.5	74.7	NA	NA	NA	NA	NA	52.2	57.9	100	92.3	59.9	NA	NA	tRNA N6-adenosine threonylcarbamoyltransferase
MSTRG.4016;A5:1A:143810928-143817645:143810921-143817645:+	MSTRG.4016	TraesCS1A02G123600	A5	A	93.2	94.8	88.9	80.9	88	81.2	69.7	60.9	58.3	95.9	98	90.7	96.8	89.1	90.6	80	63.9	61.9	NA	90.7	tRNA N6-adenosine threonylcarbamoyltransferase
MSTRG.4016;RI:1A:143817925:143818190-143818268:143818327:+	MSTRG.4016	TraesCS1A02G123600	RI	A	93.5	95.9	89.6	89.7	90.5	82.2	71.4	66.7	58.3	95.9	82.6	91.3	97	90.7	92.7	80	65.7	73.4	NA	91.2	tRNA N6-adenosine threonylcarbamoyltransferase
MSTRG.4016;A3:1A:143818327-143818807:143818327-143818857:+	MSTRG.4016	TraesCS1A02G123600	A3	A	56.4	41.7	40.9	27	37	29.2	28.7	46.3	44.6	45.6	42.4	45.7	40.3	30	32.8	35.8	31.3	18.6	NA	33.4	tRNA N6-adenosine threonylcarbamoyltransferase
MSTRG.4049;A3:1A:145373477-145373710:145373465-145373710:-	MSTRG.4049	TraesCS1A02G123900	A3	A	0	4	2.8	1.8	2.5	0	1.5	0	6.8	1.1	0	0	3.4	0.7	2	0	2.9	0	3.5	0	Kinase family protein
MSTRG.4049;A5:1A:145371888-145372886:145371888-145372925:-	MSTRG.4049	TraesCS1A02G123900	A5	A	100	100	100	100	99.4	100	98.5	100	93.2	100	100	100	100	99.3	100	100	100	100	100	100	Kinase family protein
MSTRG.4053;A3:1A:146631662-146634703:146631602-146634703:-	MSTRG.4053	TraesCS1A02G124200	A3	A	NA	NA	NA	NA	17.3	8.6	9.5	NA	NA	3	NA	NA	NA	NA	NA	10.8	0	NA	NA	13.8	Peroxidase
MSTRG.4058;A5:1A:146946235-146946386:146946224-146946386:+	MSTRG.4058	TraesCS1A02G124300	A5	A	NA	4.5	NA	13.4	2.9	11.2	NA	NA	NA	NA	14.7	4	0	11.2	7.8	NA	NA	NA	NA	NA	Pectin lyase-like superfamily protein
MSTRG.4069;A5:1A:147675830-147675933:147675383-147675933:+	MSTRG.4069	TraesCS1A02G124700	A5	A	11.4	9.1	2	1.7	0	4.8	1.6	2.5	NA	NA	9.9	4	6.7	4.1	6	0.6	0	NA	NA	NA	Kinase family protein
MSTRG.4069;SE:1A:147680313-147680420:147680626-147682324:+	MSTRG.4069	TraesCS1A02G124700	SE	A	13	9.8	2.1	1.8	0	4.9	1.7	2.5	NA	NA	10.7	4.3	7.7	4.8	6.6	0.6	0	NA	NA	NA	Kinase family protein
MSTRG.4069;SE:1A:147676068-147676417:147676471-147680055:+	MSTRG.4069	TraesCS1A02G124700	SE	A	68.1	75	76.3	61.9	66.7	75.1	68.6	59.9	NA	NA	65.7	72	76	72.9	70.7	72.6	71	95.3	NA	NA	Kinase family protein
MSTRG.4069;SE:1A:147680313-147680494:147680626-147682324:+	MSTRG.4069	TraesCS1A02G124700	SE	A	76.4	78.2	78	63.8	69.1	76.2	70.2	60.5	NA	NA	71.6	75.5	79.7	76.9	74.5	74	74.9	100	NA	NA	Kinase family protein
MSTRG.4122;AF:1A:150456460-150456583:150456774:150456460-150456878:150457057:-	MSTRG.4122	TraesCS1A02G125800	AF	A	30.6	57.5	NA	NA	NA	NA	NA	27.5	100	51.7	100	55.7	NA	NA	NA	NA	NA	66.6	29.9	55.8	Agamous MADS-box transcription factor
MSTRG.4127;RI:1A:150894349:150894404-150894696:150895231:+	MSTRG.4127	TraesCS1A02G126000	RI	A	1.9	6.3	4.6	3.9	4	4.5	2.1	6.6	4.3	5.5	1.1	3.1	14.4	4.6	6.8	3.5	4.2	18.2	12.1	2.2	N-acetyltransferase-like protein
MSTRG.4146;AF:1A:151771128:151771395-151774397:151772516:151772621-151774397:+	MSTRG.4146	TraesCS1A02G126300	AF	A	NA	NA	NA	NA	100	100	100	100	NA	NA	NA	NA	NA	100	100	85.3	100	NA	NA	NA	alpha-1,2-Mannosidase
MSTRG.4146;AF:1A:151771258:151771395-151774397:151772516:151772621-151774397:+	MSTRG.4146	TraesCS1A02G126300	AF	A	NA	NA	NA	NA	100	100	100	100	95.4	87.4	NA	NA	NA	100	100	78.3	NA	100	100	100	alpha-1,2-Mannosidase
MSTRG.4146;AF:1A:151771128:151771395-151774397:151772521:151772532-151774397:+	MSTRG.4146	TraesCS1A02G126300	AF	A	NA	NA	NA	NA	87.2	88.7	77.2	86.1	NA	NA	NA	NA	NA	78.6	73.6	100	64.9	NA	NA	NA	alpha-1,2-Mannosidase
MSTRG.4146;AF:1A:151771258:151771395-151774397:151772521:151772532-151774397:+	MSTRG.4146	TraesCS1A02G126300	AF	A	NA	NA	NA	66.7	89.2	89.2	52.1	92.7	85.8	100	NA	NA	NA	78.7	75.8	100	44.5	83.3	100	86.7	alpha-1,2-Mannosidase
MSTRG.4202;A3:1A:154575830-154575918:154575830-154575925:+	MSTRG.4202	TraesCS1A02G127400	A3	A	NA	0	2.9	1.7	1.6	8.4	0	2.4	0	0	NA	3	3.8	1.4	4	5.2	0	2.8	1	0.9	Rhomboid family protein
MSTRG.4202;A3:1A:154575830-154575913:154575830-154575918:+	MSTRG.4202	TraesCS1A02G127400	A3	A	NA	NA	NA	NA	95.3	67.6	NA	NA	NA	100	NA	NA	NA	93.2	NA	NA	NA	NA	NA	93.2	Rhomboid family protein
MSTRG.4202;A3:1A:154575830-154575913:154575830-154575925:+	MSTRG.4202	TraesCS1A02G127400	A3	A	NA	3.5	3.3	10.3	25.1	16	4.2	4.5	10.4	18.9	NA	12.4	0	16.1	7.6	9.2	4.8	6.6	9.3	11.3	Rhomboid family protein
MSTRG.4203;SE:1A:155070518-155070927:155071053-155076291:+	MSTRG.4203	TraesCS1A02G127600	SE	A	100	NA	96.8	100	82.1	NA	NA	NA	NA	NA	NA	NA	100	NA	NA	NA	NA	NA	NA	NA	Rad3-related DNA helicase family protein
MSTRG.4203;MX:1A:155070518-155070927:155071053-155076291:155070518-155074925:155075146-155076291:+	MSTRG.4203	TraesCS1A02G127600	MX	A	100	NA	96.6	100	82.5	NA	NA	NA	NA	NA	NA	NA	100	NA	67.3	NA	NA	NA	NA	NA	Rad3-related DNA helicase family protein
MSTRG.4219;A3:1A:155841523-155858466:155841518-155858466:-	MSTRG.4219	TraesCS1A02G128100	A3	A	0	6.8	1.4	0	5.9	9.2	3.2	0	6	1.9	0	4.7	0	10	8.7	7	4.7	0	4.2	1.8	#N/A
MSTRG.4234;A5:1A:157314250-157314576:157314250-157314581:-	MSTRG.4234	TraesCS1A02G128300	A5	A	3.3	0	0	10.4	0	8.7	23.8	11.2	0	0	0	0	0	0	5.1	12.4	0	0	7	0	#N/A
MSTRG.4234;A3:1A:157314760-157315045:157314715-157315045:-	MSTRG.4234	TraesCS1A02G128300	A3	A	3.3	1.8	0.9	10.4	3.3	8.7	23.8	16.9	7.5	5.1	2.6	0	0	12.6	5.1	12.4	2.5	3.3	10.4	0	#N/A
MSTRG.4234;A3:1A:157312930-157314086:157312497-157314086:-	MSTRG.4234	TraesCS1A02G128300	A3	A	0	7.7	8.7	8.6	10.3	17.8	54.6	33.9	40.7	15.5	7.3	16.7	4.7	17.3	19.8	35.7	49.4	30.7	38.1	18.1	#N/A
MSTRG.4257;A3:1A:157830229-157830313:157830227-157830313:-	MSTRG.4257	TraesCS1A02G128600	A3	A	0	4	4.4	17.1	8.8	8.8	11.5	10.1	8.5	2.4	1.4	0.9	3.6	8.3	24.1	8.4	9.1	3.8	9.4	0.7	U1 small nuclear ribonucleoprotein
MSTRG.4262;SE:1A:159519453-159521882:159521935-159527372:+	MSTRG.4262	TraesCS1A02G128900	SE	A	NA	NA	NA	100	NA	96	100	NA	94.3	NA	NA	NA	NA	95.1	100	100	91.7	NA	98.3	NA	basic helix-loop-helix (bHLH) DNA-binding superfamily protein
MSTRG.4262;A3:1A:159527422-159527503:159527422-159527537:+	MSTRG.4262	TraesCS1A02G128900	A3	A	NA	NA	NA	92	NA	96	91.8	NA	94.3	NA	NA	NA	NA	95.1	90.1	90.7	91.7	NA	98.3	NA	basic helix-loop-helix (bHLH) DNA-binding superfamily protein
MSTRG.4303;A3:1A:163394063-163394533:163394043-163394533:-	MSTRG.4303	TraesCS1A02G129200	A3	A	14.2	0	0	0	18	43.7	0	0	0	100	0	9.7	0	39.2	8	0	33.2	0	0	0	Zinc finger protein-like 1-like protein
MSTRG.4303;A3:1A:163394112-163394533:163394063-163394533:-	MSTRG.4303	TraesCS1A02G129200	A3	A	17	100	100	100	68	53.5	100	100	100	15.4	NA	62.8	NA	54.4	82.4	100	61.6	100	100	NA	Zinc finger protein-like 1-like protein
MSTRG.4303;A3:1A:163394112-163394533:163394043-163394533:-	MSTRG.4303	TraesCS1A02G129200	A3	A	3.3	10.4	11.6	26.9	31.8	47.2	29.1	20.9	34.5	100	5.7	15.4	9.6	43.5	29.1	24.8	44.3	16.3	20.2	6.5	Zinc finger protein-like 1-like protein
MSTRG.4381;AL:1A:168551676-168552425:168553185:168551676-168567081:168567482:+	MSTRG.4381	TraesCS1A02G130600	AL	A	NA	NA	NA	NA	NA	NA	57.4	NA	NA	NA	NA	NA	NA	NA	100	NA	NA	NA	NA	NA	Tubulin folding cofactor B
MSTRG.4395;SE:1A:169645834-169646724:169646783-169647073:+	MSTRG.4395	TraesCS1A02G130800	SE	A	0	1.9	0	0	0	5.7	3.2	3.7	4.5	2.8	0	0	1	4	4.3	0	0	0	2.4	1.8	RNA-binding protein, putative
MSTRG.4395;RI:1A:169646724:169646783-169646868:169646994:+	MSTRG.4395	TraesCS1A02G130800	RI	A	NA	NA	NA	NA	NA	NA	50.2	NA	NA	NA	NA	NA	NA	NA	NA	NA	77.1	NA	NA	NA	RNA-binding protein, putative
MSTRG.4395;A5:1A:169646994-169647073:169646783-169647073:+	MSTRG.4395	TraesCS1A02G130800	A5	A	NA	NA	NA	NA	NA	0	46.1	NA	NA	NA	NA	NA	NA	8.8	13.1	NA	NA	NA	NA	NA	RNA-binding protein, putative
MSTRG.4395;SE:1A:169646783-169646868:169646994-169647073:+	MSTRG.4395	TraesCS1A02G130800	SE	A	NA	NA	NA	NA	NA	7.5	45.8	39.2	NA	NA	NA	NA	NA	0	14.2	NA	NA	NA	NA	NA	RNA-binding protein, putative
MSTRG.4395;SE:1A:169647286-169648743:169648793-169650253:+	MSTRG.4395	TraesCS1A02G130800	SE	A	NA	NA	NA	40.7	NA	0	0	0	53.9	NA	NA	NA	NA	31.2	35.1	47.7	0	NA	NA	NA	RNA-binding protein, putative
MSTRG.4395;A3:1A:169647286-169650236:169647286-169650253:+	MSTRG.4395	TraesCS1A02G130800	A3	A	100	98.1	99.7	96.4	97.8	93.8	90.3	93.5	90.4	97.2	97.6	99.7	99	94.8	93.8	97.6	94.4	96.2	94.7	98.2	RNA-binding protein, putative
MSTRG.4401;RI:1A:171457051:171458152-171458270:171458348:-	MSTRG.4401	TraesCS1A02G131000	RI	A	NA	100	100	100	100	100	100	100	0	100	100	100	100	100	100	100	67.2	100	100	100	Transcription factor SPT20-like protein-like 1
MSTRG.4401;SE:1A:171458515-171458805:171458966-171462075:-	MSTRG.4401	TraesCS1A02G131000	SE	A	NA	0	0	0	0	0	0	0	100	0	0	0	0	0	0	0	32.8	0	0	0	Transcription factor SPT20-like protein-like 1
MSTRG.4418;A3:1A:172192580-172192659:172192580-172192662:+	MSTRG.4418	TraesCS1A02G131200	A3	A	95.4	98.3	96.6	97.2	95.9	100	94.3	94.9	100	97	100	94.8	100	96.7	100	96	100	96.7	95.8	95.7	Transcription initiation factor IIA subunit 1
MSTRG.4427;A3:1A:173962354-173962429:173962354-173962445:+	MSTRG.4427	TraesCS1A02G131300	A3	A	100	100	100	100	95.2	99.1	98.9	100	90.7	97.4	96.2	100	100	94.6	95.8	93.5	84.6	97.3	98.4	98.3	Calcium-binding endonuclease/exonuclease/phosphatase family
MSTRG.4500;SE:1A:177464976-177465091:177465161-177465447:+	MSTRG.4500	TraesCS1A02G131900	SE	A	0	NA	4.2	0	8.2	0	3.8	6.9	0	2.6	NA	NA	0	11	6	5.7	1.1	30.2	2.8	13.4	Hemoglobin subunit alpha-A
MSTRG.4500;AL:1A:177465161-177467806:177468161:177465161-177472279:177472868:+	MSTRG.4500	TraesCS1A02G131900	AL	A	100	100	80.7	68.1	88.2	88.5	99.2	83.7	98.8	100	95.2	100	83.9	93	95.3	98	98.4	100	97.9	90.4	Hemoglobin subunit alpha-A
MSTRG.4500;A5:1A:177465161-177465447:177464976-177465447:+	MSTRG.4500	TraesCS1A02G131900	A5	A	32.5	49.2	28.3	15.6	25.4	14.5	13.2	15.2	2.4	1.8	46.1	37.3	22.9	22.7	28.7	13.6	13.6	6.2	4.2	3.6	Hemoglobin subunit alpha-A
MSTRG.4500;SE:1A:177465161-177465447:177467693-177467806:+	MSTRG.4500	TraesCS1A02G131900	SE	A	19.1	16	11.2	11.8	8.2	8.5	7.8	6.7	1.2	6.1	26.5	15.4	11.3	8.4	13	7.9	8.6	2.2	2	8.7	Hemoglobin subunit alpha-A
MSTRG.4585;RI:1A:181776841:181777008-181777088:181777450:+	MSTRG.4585	TraesCS1A02G132600	RI	A	NA	NA	NA	NA	12.2	NA	NA	0	NA	NA	NA	NA	NA	NA	NA	NA	NA	NA	NA	NA	Phospholipid-transporting ATPase
MSTRG.4585;SE:1A:181776155-181776538:181776759-181776841:+	MSTRG.4585	TraesCS1A02G132600	SE	A	NA	NA	NA	NA	17.8	NA	NA	9.8	NA	NA	NA	NA	NA	NA	NA	NA	NA	NA	NA	NA	Phospholipid-transporting ATPase
MSTRG.4585;A3:1A:181776155-181776841:181776155-181776925:+	MSTRG.4585	TraesCS1A02G132600	A3	A	0	0	0	0	8.3	0	0	7.5	0	0	14.6	0	4.2	6.5	0	4.7	0	0	0	0	Phospholipid-transporting ATPase
MSTRG.4586;A3:1A:185145001-185145508:185144968-185145508:-	MSTRG.4586	TraesCS1A02G133100	A3	A	0	12.5	11.5	0	10.8	0	14	4	0	2.4	0	12.9	3.9	7.7	0	0	0	3.9	4.3	10.5	Chaperone DnaK
MSTRG.4614;AF:1A:186717921-186718036:186718330:186717921-186718758:186718759:-	MSTRG.4614	TraesCS1A02G133300	AF	A	NA	NA	NA	NA	NA	NA	NA	NA	11.4	NA	NA	NA	NA	NA	NA	NA	NA	NA	NA	NA	RING/U-box superfamily protein
MSTRG.4614;A3:1A:186718668-186718758:186717921-186718758:-	MSTRG.4614	TraesCS1A02G133300	A3	A	NA	NA	NA	NA	51.3	NA	100	NA	37.4	NA	NA	NA	NA	NA	NA	NA	100	NA	NA	NA	RING/U-box superfamily protein
MSTRG.4614;RI:1A:186714743:186715650-186716167:186716282:-	MSTRG.4614	TraesCS1A02G133300	RI	A	NA	NA	NA	NA	NA	NA	0	NA	NA	NA	NA	NA	NA	NA	70.3	NA	0	44.3	NA	NA	RING/U-box superfamily protein
MSTRG.4614;SE:1A:186716282-186716529:186716648-186716751:-	MSTRG.4614	TraesCS1A02G133300	SE	A	NA	NA	NA	NA	NA	NA	0	NA	0	NA	NA	NA	NA	NA	70.3	NA	0	44.3	NA	NA	RING/U-box superfamily protein
MSTRG.4614;A3:1A:186718668-186718758:186718663-186718758:-	MSTRG.4614	TraesCS1A02G133300	A3	A	NA	NA	NA	NA	NA	NA	59.5	67.3	NA	NA	NA	NA	NA	NA	NA	NA	57.4	48.9	NA	NA	RING/U-box superfamily protein
MSTRG.4614;SE:1A:186715039-186715165:186715240-186715601:-	MSTRG.4614	TraesCS1A02G133300	SE	A	NA	NA	0	NA	NA	NA	4	5.6	0	0	NA	0	NA	6.4	NA	NA	0	8.2	0	19.9	RING/U-box superfamily protein
MSTRG.4614;A3:1A:186716648-186716751:186716282-186716751:-	MSTRG.4614	TraesCS1A02G133300	A3	A	NA	NA	NA	NA	57	36.2	72.6	81.5	42.1	NA	NA	NA	NA	NA	NA	NA	69.3	51.9	NA	77.2	RING/U-box superfamily protein
MSTRG.4614;A3:1A:186715039-186715601:186714911-186715601:-	MSTRG.4614	TraesCS1A02G133300	A3	A	NA	NA	96.9	NA	NA	NA	93.1	89.6	89.9	86.6	NA	75.2	NA	94	87	NA	89	85.6	88.1	59	RING/U-box superfamily protein
MSTRG.4614;RI:1A:186714743:186714911-186715601:186715650:-	MSTRG.4614	TraesCS1A02G133300	RI	A	NA	64.1	NA	90.2	84.5	81.2	92	88.5	85.3	76.3	NA	NA	NA	91.9	90.7	NA	92.5	76.1	NA	55.6	RING/U-box superfamily protein
MSTRG.4614;A5:1A:186715650-186716167:186715650-186716208:-	MSTRG.4614	TraesCS1A02G133300	A5	A	NA	18.1	73.7	100	81.6	71.9	93.3	79.9	86.8	92.6	NA	96.7	82.1	93.4	89.8	NA	93.8	69.7	89.1	84	RING/U-box superfamily protein
MSTRG.4614;RI:1A:186714743:186715039-186715601:186715650:-	MSTRG.4614	TraesCS1A02G133300	RI	A	NA	NA	29.9	74.9	58.4	67.6	45.9	47.1	39.6	33.3	NA	21.6	49.1	41.9	59.1	NA	60.3	34.8	28.6	46.6	RING/U-box superfamily protein
MSTRG.4619;A3:1A:186990237-186993687:186990203-186993687:-	MSTRG.4619	TraesCS1A02G133400	A3	A	NA	NA	NA	NA	NA	0	17.4	NA	NA	NA	NA	NA	NA	13.2	NA	NA	0	NA	NA	NA	Zinc transporter
MSTRG.4619;A3:1A:186990282-186993687:186990237-186993687:-	MSTRG.4619	TraesCS1A02G133400	A3	A	NA	NA	NA	NA	70.2	100	83.7	100	NA	100	NA	NA	NA	NA	100	81.1	100	NA	NA	100	Zinc transporter
MSTRG.4619;A3:1A:186990282-186993687:186990203-186993687:-	MSTRG.4619	TraesCS1A02G133400	A3	A	NA	NA	NA	21.7	100	64.2	52.1	100	88.9	100	NA	NA	NA	42.6	66.5	73.5	60.1	NA	NA	100	Zinc transporter
MSTRG.4640;A3:1A:188148136-188150482:188148136-188151106:+	MSTRG.4640	TraesCS1A02G133500	A3	A	NA	NA	NA	NA	NA	NA	NA	NA	NA	NA	NA	NA	NA	NA	NA	33.5	NA	NA	NA	1.1	Pentatricopeptide repeat-containing protein, putative&&Pentatricopeptide repeat-containing protein
MSTRG.4640;RI:1A:188144574:188145026-188145123:188145263:+	MSTRG.4640	TraesCS1A02G133500	RI	A	NA	NA	NA	NA	NA	NA	NA	NA	NA	NA	NA	NA	NA	NA	NA	33.5	NA	NA	NA	1.1	Pentatricopeptide repeat-containing protein, putative&&Pentatricopeptide repeat-containing protein
MSTRG.4640;SE:1A:188137502-188144123:188144251-188144574:+	MSTRG.4640	TraesCS1A02G133500	SE	A	NA	NA	NA	NA	0	0	NA	NA	NA	5.8	NA	NA	NA	1.5	0	NA	0	NA	NA	0	Pentatricopeptide repeat-containing protein, putative&&Pentatricopeptide repeat-containing protein
MSTRG.4640;RI:1A:188144574:188144765-188144862:188145263:+	MSTRG.4640	TraesCS1A02G133500	RI	A	NA	NA	NA	NA	6.2	6.3	NA	NA	NA	4.7	NA	NA	NA	17.5	14.3	NA	17	NA	NA	1.6	Pentatricopeptide repeat-containing protein, putative&&Pentatricopeptide repeat-containing protein
MSTRG.4640;RI:1A:188150482:188150530-188151106:188151199:+	MSTRG.4640	TraesCS1A02G133500	RI	A	NA	NA	1	13.6	3.1	3.1	1.8	NA	NA	2.2	NA	NA	NA	7.4	5.1	15.2	16.7	NA	NA	0.7	Pentatricopeptide repeat-containing protein, putative&&Pentatricopeptide repeat-containing protein
MSTRG.4640;RI:1A:188144574:188144765-188144862:188145026:+	MSTRG.4640	TraesCS1A02G133500	RI	A	NA	NA	0	0	29.7	27.5	16.1	NA	NA	13.3	NA	NA	NA	0	0	32.3	NA	NA	NA	52.7	Pentatricopeptide repeat-containing protein, putative&&Pentatricopeptide repeat-containing protein
MSTRG.4640;RI:1A:188144862:188145026-188145123:188145263:+	MSTRG.4640	TraesCS1A02G133500	RI	A	NA	NA	10.7	17.4	48.9	47.2	0	NA	NA	43.4	NA	NA	NA	37.8	32.4	25.8	NA	NA	NA	41.5	Pentatricopeptide repeat-containing protein, putative&&Pentatricopeptide repeat-containing protein
MSTRG.4640;SE:1A:188148136-188150482:188150530-188151106:+	MSTRG.4640	TraesCS1A02G133500	SE	A	NA	NA	100	100	82.2	83.3	83.9	37.2	NA	91.8	NA	NA	NA	97.6	92	73.8	53.7	NA	NA	60.6	Pentatricopeptide repeat-containing protein, putative&&Pentatricopeptide repeat-containing protein
MSTRG.4640;A3:1A:188146581-188147733:188146581-188147764:+	MSTRG.4640	TraesCS1A02G133500	A3	A	NA	NA	15.9	28.6	29.4	18.9	17.8	66.8	NA	29.8	NA	NA	NA	35.7	41.4	52.5	69.1	57	NA	45.4	Pentatricopeptide repeat-containing protein, putative&&Pentatricopeptide repeat-containing protein
MSTRG.4653;A3:1A:189715888-189715966:189715888-189715990:+	MSTRG.4653	TraesCS1A02G133700	A3	A	NA	0	NA	0	0	4.2	0	0	9.4	0	NA	0	NA	0	0	0	0	0	NA	0	ER membrane protein complex subunit 1
MSTRG.4664;RI:1A:189964317:189964420-189964515:189964712:+	MSTRG.4664	TraesCS1A02G133800	RI	A	0	1.3	3.7	0	6.7	1.7	3.6	0	1.3	2	0	0	2.2	5.2	0	2.3	4.6	1.8	1.6	0	Lysine-specific demethylase
MSTRG.4664;A5:1A:189964141-189964317:189963238-189964317:+	MSTRG.4664	TraesCS1A02G133800	A5	A	1.6	2	0	3.5	2.6	6.3	5.1	3.2	3.9	0	0	2.6	0	0	0	0	9.8	1.8	1.9	0	Lysine-specific demethylase
MSTRG.4671;A3:1A:191857421-191857581:191856862-191857581:-	MSTRG.4671	TraesCS1A02G133900	A3	A	3.3	7.5	10.6	23.9	25.2	19.9	18.9	8.2	14.2	18.9	1.6	10	4.3	15.1	21	18.7	16.8	10.6	15.6	15	#N/A
MSTRG.4671;RI:1A:191857581:191857666-191857763:191857858:-	MSTRG.4671	TraesCS1A02G133900	RI	A	3.3	7.5	10.6	23.9	25.2	19.9	18.9	8.2	14.2	18.9	1.6	10	4.4	15.1	21	18.7	19	10.7	15.6	15	#N/A
MSTRG.4756;SE:1A:200574936-200577660:200577730-200577910:-	MSTRG.4756	TraesCS1A02G134200	SE	A	NA	0	0	0	0	0	0	0	0	0	NA	0	0	0	0	0	0	0	2.3	5.4	protein kinase family protein
MSTRG.4756;A5:1A:200578133-200578391:200578133-200578397:-	MSTRG.4756	TraesCS1A02G134200	A5	A	NA	0	2.4	3	0	0	1.5	7.4	2.1	0	NA	0	0	0	2.2	0	1.2	0	13.9	13.9	protein kinase family protein
MSTRG.4756;A5:1A:200578133-200578397:200578133-200578420:-	MSTRG.4756	TraesCS1A02G134200	A5	A	NA	100	90.5	100	100	94.1	100	89.6	93.2	95.7	NA	92.9	86.4	100	100	94.8	96.5	94.5	100	100	protein kinase family protein
MSTRG.4756;SE:1A:200574936-200575499:200575682-200577910:-	MSTRG.4756	TraesCS1A02G134200	SE	A	NA	0	9.5	0	0	5.9	0.8	11.6	6.8	5.3	NA	7.1	17.2	0	0	5.3	3.5	5.6	1.5	0	protein kinase family protein
MSTRG.4756;A5:1A:200574936-200575435:200574936-200575499:-	MSTRG.4756	TraesCS1A02G134200	A5	A	0	18.5	12.8	9.1	NA	9.2	28.2	36.6	3.9	26	4.4	10.7	15.2	4.4	NA	NA	41.3	2.1	8	20.1	protein kinase family protein
MSTRG.4756;A5:1A:200578549-200578632:200578549-200578726:-	MSTRG.4756	TraesCS1A02G134200	A5	A	NA	100	88.5	97	98.9	94.1	98.2	83.6	93.4	94.7	NA	92.9	82.8	100	93.7	93.2	96.3	94.5	89.1	94.9	protein kinase family protein
MSTRG.4755;A5:1A:201856272-201856342:201856272-201856432:-	MSTRG.4755	TraesCS1A02G134500	A5	A	NA	NA	NA	NA	NA	NA	15.2	NA	NA	NA	NA	NA	NA	NA	0	NA	NA	NA	NA	NA	tRNA pseudouridine synthase A
MSTRG.4755;A3:1A:201854112-201855987:201854108-201855987:-	MSTRG.4755	TraesCS1A02G134500	A3	A	100	96.2	100	96.7	100	100	85	100	97.7	96.5	100	93.8	97.3	100	100	91	100	100	91	100	tRNA pseudouridine synthase A
MSTRG.4755;A5:1A:201856518-201856627:201856518-201856647:-	MSTRG.4755	TraesCS1A02G134500	A5	A	NA	NA	NA	NA	100	61.2	62.4	100	NA	NA	NA	NA	NA	NA	0	70.6	63.5	NA	NA	NA	tRNA pseudouridine synthase A
MSTRG.4755;A5:1A:201856518-201856632:201856518-201856647:-	MSTRG.4755	TraesCS1A02G134500	A5	A	NA	100	NA	100	NA	23.3	41.2	NA	NA	NA	NA	NA	NA	100	54.6	NA	67	NA	NA	100	tRNA pseudouridine synthase A
MSTRG.4755;RI:1A:201856156:201856272-201856432:201856518:-	MSTRG.4755	TraesCS1A02G134500	RI	A	NA	100	NA	100	100	89.4	81.7	100	NA	100	NA	NA	NA	100	45.4	100	90	45.8	NA	100	tRNA pseudouridine synthase A
MSTRG.4755;A5:1A:201856518-201856627:201856518-201856632:-	MSTRG.4755	TraesCS1A02G134500	A5	A	NA	14.6	NA	22	77.4	83.8	70.3	72.3	NA	31.1	NA	NA	NA	28.3	0	100	46.2	45.8	NA	0	tRNA pseudouridine synthase A
MSTRG.4755;A3:1A:201856518-201856627:201856272-201856627:-	MSTRG.4755	TraesCS1A02G134500	A3	A	23.2	5	9.2	3.7	14.6	16.7	17.7	13.4	2.5	3.8	16.1	6.5	2.7	5.9	0	9.4	9.7	13.2	9.5	0	tRNA pseudouridine synthase A
MSTRG.4784;A3:1A:202093372-202093438:202093357-202093438:-	MSTRG.4784	TraesCS1A02G134600	A3	A	NA	NA	NA	0	2.9	0	0	0	NA	NA	NA	NA	NA	0	6.3	NA	0	NA	NA	NA	Vacuolar-sorting receptor-like protein
MSTRG.4784;A3:1A:202093511-202093646:202093507-202093646:-	MSTRG.4784	TraesCS1A02G134600	A3	A	NA	NA	NA	0	1.8	0	0	0	NA	NA	NA	NA	NA	0	5.5	NA	0	NA	NA	NA	Vacuolar-sorting receptor-like protein
MSTRG.4784;AF:1A:202094690-202096895:202096932:202094690-202101493:202101953:-	MSTRG.4784	TraesCS1A02G134600	AF	A	NA	NA	NA	100	98.1	100	100	NA	NA	NA	NA	NA	NA	100	94.2	NA	100	NA	NA	NA	Vacuolar-sorting receptor-like protein
MSTRG.4784;AF:1A:202094690-202096895:202096932:202094690-202101493:202101948:-	MSTRG.4784	TraesCS1A02G134600	AF	A	NA	NA	NA	96.9	100	90.7	97.9	78.8	NA	NA	NA	NA	NA	100	NA	NA	100	NA	NA	NA	Vacuolar-sorting receptor-like protein
MSTRG.4784;AF:1A:202094690-202096895:202096932:202094690-202101493:202101947:-	MSTRG.4784	TraesCS1A02G134600	AF	A	NA	NA	NA	100	94.4	100	94.9	NA	NA	NA	NA	NA	NA	100	93.7	NA	97.9	NA	NA	NA	Vacuolar-sorting receptor-like protein
MSTRG.4784;A5:1A:202092996-202093274:202092996-202093998:-	MSTRG.4784	TraesCS1A02G134600	A5	A	0.4	7.6	9.2	9.3	13.9	10.2	17.2	3.1	15.9	11.4	1.6	7.2	4.1	8.4	14.1	11.7	12.4	3.2	19.4	6	Vacuolar-sorting receptor-like protein
MSTRG.4784;SE:1A:202075690-202076099:202076165-202083054:-	MSTRG.4784	TraesCS1A02G134600	SE	A	99.6	92.1	89.6	91.7	87.8	89.9	85	94.9	85.4	89.4	98.4	90.1	96	92.7	87.3	88.7	89.4	91.1	83	94.2	Vacuolar-sorting receptor-like protein
MSTRG.4789;RI:1A:204828014:204828532-204828616:204828726:+	MSTRG.4789	TraesCS1A02G134800	RI	A	100	100	98.6	94.5	95.8	90.3	72.7	66.2	80.5	100	100	100	100	100	100	88.1	78.6	100	100	91.9	INO80 complex subunit D
MSTRG.4789;A3:1A:204828726-204829076:204828726-204829189:+	MSTRG.4789	TraesCS1A02G134800	A3	A	0	20.1	25.2	28.1	23.9	1.5	6.7	15.5	8.1	9.2	0	35.7	0	18.1	15	10.9	11.6	5	5.5	4.9	INO80 complex subunit D
MSTRG.4829;SE:1A:206793578-206794629:206794828-206795284:-	MSTRG.4829	TraesCS1A02G135100	SE	A	1.7	NA	NA	0	NA	NA	NA	NA	NA	NA	0	NA	NA	7.4	NA	NA	NA	NA	NA	NA	DNA mismatch repair protein mutS
MSTRG.4829;SE:1A:206794035-206794629:206794828-206795284:-	MSTRG.4829	TraesCS1A02G135100	SE	A	0.2	0.7	0.4	2	2.2	4.2	5.7	2.4	NA	NA	0.1	1	1.1	1.8	3	0.8	0	2.5	NA	NA	DNA mismatch repair protein mutS
MSTRG.4829;SE:1A:206793578-206793985:206794035-206795284:-	MSTRG.4829	TraesCS1A02G135100	SE	A	89.2	90.7	93.2	82.5	94.3	76.7	71.6	100	NA	NA	84.6	95.5	93.4	86.4	92.5	100	91.4	100	NA	NA	DNA mismatch repair protein mutS
MSTRG.4845;RI:1A:208208813:208208880-208209447:208210337:-	MSTRG.4845	TraesCS1A02G135300	RI	A	85	66.6	88.9	71.7	50.9	52.6	55.8	46	45.4	58.2	83.2	79.6	71.1	0	51.7	70.5	57.6	72.5	49.3	75	#N/A
MSTRG.4852;RI:1A:208912083:208912159-208912503:208912550:+	MSTRG.4852	TraesCS1A02G135600	RI	A	12.4	4.9	2.2	5	2.7	0.4	10.3	4.7	NA	5.5	4.4	0	0	0	2.8	3.3	7.5	NA	NA	0	#N/A
MSTRG.4852;RI:1A:208910186:208910299-208910402:208910494:+	MSTRG.4852	TraesCS1A02G135600	RI	A	0	NA	11.3	3.9	4.9	3.6	0	NA	NA	0	0	16.6	16.3	7.5	5.3	1.9	3	NA	NA	2.4	#N/A
MSTRG.4852;A5:1A:208909424-208909916:208909392-208909916:+	MSTRG.4852	TraesCS1A02G135600	A5	A	NA	100	NA	NA	82.8	72.1	100	73.8	NA	NA	NA	NA	NA	80.8	84.3	NA	94.9	NA	NA	NA	#N/A
MSTRG.4852;A3:1A:208909424-208909916:208909424-208909989:+	MSTRG.4852	TraesCS1A02G135600	A3	A	0	95.1	1.3	0	20.1	8.9	18.3	93.8	NA	17.4	0	0	0	25.6	23.5	2	37.5	NA	NA	0.6	#N/A
MSTRG.4852;A3:1A:208910107-208910186:208910107-208910191:+	MSTRG.4852	TraesCS1A02G135600	A3	A	100	10.1	100	100	82.7	92.3	83.2	32.1	NA	83.8	100	100	100	76.4	79.3	100	64.9	NA	NA	100	#N/A
MSTRG.4877;A5:1A:209355394-209355587:209355394-209355624:-	MSTRG.4877	TraesCS1A02G135700	A5	A	37.7	25.5	17.5	13.5	6.4	17.8	8	27.9	12.2	13.1	15.2	29.4	19.6	10.2	7.9	6.9	4.2	44.8	NA	7.8	Ferrochelatase
MSTRG.4877;A3:1A:209361874-209362293:209361854-209362293:-	MSTRG.4877	TraesCS1A02G135700	A3	A	39.6	27.6	17.7	14.2	8.1	18.5	10.5	30.7	12.2	14.8	16.8	30	19.9	10.6	9.6	8	8.5	46.1	NA	8.4	Ferrochelatase
MSTRG.4885;A3:1A:212022347-212022436:212022344-212022436:-	MSTRG.4885	TraesCS1A02G136000	A3	A	100	100	99.4	98.7	92.3	98.3	100	91.9	NA	95	98.6	98.7	98.5	88.9	96.6	92.7	91.9	98.9	NA	94.9	F-box protein
MSTRG.4892;A5:1A:213255773-213255867:213255773-213255907:-	MSTRG.4892	TraesCS1A02G136100	A5	A	100	0	8.3	0	40	0	100	19.7	0	0	0	0	0	11.4	69.2	55.2	0	0	0	0	NAD(P)H dehydrogenase (Quinone)
MSTRG.4912;A3:1A:213932860-213933550:213932860-213933569:+	MSTRG.4912	TraesCS1A02G136200	A3	A	97.5	98.7	95.4	95.4	95.3	96.6	92.2	96.3	92.8	95.7	NA	96.6	96.1	94.6	97.5	96.3	91.7	94.9	97.2	98.1	F-box / LRR-repeat protein
MSTRG.4912;A3:1A:213931515-213932240:213931515-213932299:+	MSTRG.4912	TraesCS1A02G136200	A3	A	NA	NA	NA	NA	26.9	22.1	43.9	19.3	25.3	NA	NA	NA	NA	27.1	15.5	NA	60.5	NA	NA	NA	F-box / LRR-repeat protein
MSTRG.4912;RI:1A:213905096:213905357-213905452:213905584:+	MSTRG.4912	TraesCS1A02G136200	RI	A	NA	NA	NA	NA	73.1	77.9	56.1	80.7	74.7	NA	NA	NA	NA	72.9	84.5	NA	39.5	NA	NA	NA	F-box / LRR-repeat protein
MSTRG.4912;SE:1A:213931515-213932240:213932703-213932797:+	MSTRG.4912	TraesCS1A02G136200	SE	A	2.7	1.5	5	5.2	5.4	3.9	8.7	4.3	9.1	5.1	NA	3.6	4.7	6.3	3	4.2	8.8	5.5	3.2	2.2	F-box / LRR-repeat protein
MSTRG.4912;SE:1A:213931515-213932299:213932703-213932797:+	MSTRG.4912	TraesCS1A02G136200	SE	A	8.4	9.4	8.8	13.4	13.4	12.6	10.9	15.9	22.8	16	NA	6.8	16.8	15.4	14.3	10.4	5.9	8.1	13.6	12.2	F-box / LRR-repeat protein
MSTRG.4915;AF:1A:216416048-216419421:216419499:216416048-216456367:216456832:-	MSTRG.4915	TraesCS1A02G136400	AF	A	NA	NA	NA	NA	NA	NA	78.3	NA	NA	NA	NA	NA	NA	NA	88.9	NA	NA	NA	NA	NA	E3 ubiquitin-protein ligase
MSTRG.4935;RI:1A:217611234:217611294-217611373:217611420:-	MSTRG.4935	TraesCS1A02G136500	RI	A	NA	NA	NA	NA	100	NA	97.1	NA	NA	89.9	NA	NA	NA	NA	93.1	100	96.4	NA	NA	96.4	ABC1-like kinase
MSTRG.4935;A3:1A:217611420-217611507:217611372-217611507:-	MSTRG.4935	TraesCS1A02G136500	A3	A	NA	33.4	29.8	31.6	62.5	19.8	58.2	30.6	42.7	46.3	NA	19.8	28.2	43.4	34.6	37.6	49.4	24	31.3	24.3	ABC1-like kinase
MSTRG.4939;A3:1A:218219152-218219599:218219017-218219599:-	MSTRG.4939	TraesCS1A02G136600	A3	A	NA	78.9	70.7	82.3	91.8	67.1	63.2	NA	NA	NA	NA	93.5	75.2	37	93.3	84.7	65.3	NA	NA	NA	RNA-binding KH domain-containing protein
MSTRG.4939;SE:1A:218215103-218215742:218215812-218215870:-	MSTRG.4939	TraesCS1A02G136600	SE	A	NA	21.1	29.3	17.7	8.2	32.9	36.8	NA	NA	NA	NA	6.5	24.8	63	6.7	15.3	34.7	NA	NA	NA	RNA-binding KH domain-containing protein
MSTRG.4955;A3:1A:218526778-218527059:218526778-218527078:+	MSTRG.4955	TraesCS1A02G136800	A3	A	NA	NA	NA	NA	NA	NA	NA	NA	NA	79.5	NA	NA	NA	100	NA	NA	100	NA	NA	NA	Ribosomal RNA small subunit methyltransferase I
MSTRG.4955;A3:1A:218527186-218527490:218527186-218527496:+	MSTRG.4955	TraesCS1A02G136800	A3	A	NA	0	1.5	3.9	0	2.5	1.9	8.9	NA	5.7	NA	NA	0	0	3.8	4.6	0	0	NA	0	Ribosomal RNA small subunit methyltransferase I
MSTRG.4955;A3:1A:218526778-218527042:218526778-218527078:+	MSTRG.4955	TraesCS1A02G136800	A3	A	NA	NA	NA	95.4	94.5	100	NA	NA	NA	66.3	NA	NA	NA	100	93.9	100	NA	NA	NA	72.4	Ribosomal RNA small subunit methyltransferase I
MSTRG.4955;A3:1A:218526778-218526925:218526778-218527059:+	MSTRG.4955	TraesCS1A02G136800	A3	A	NA	NA	NA	100	84.2	81.7	100	NA	NA	42.2	NA	NA	100	50.5	100	68.4	0	NA	NA	NA	Ribosomal RNA small subunit methyltransferase I
MSTRG.4955;A3:1A:218526778-218526925:218526778-218527078:+	MSTRG.4955	TraesCS1A02G136800	A3	A	NA	66	NA	88.7	94.2	100	95.3	NA	NA	73.9	NA	NA	100	100	94.4	100	NA	NA	NA	NA	Ribosomal RNA small subunit methyltransferase I
MSTRG.4955;A3:1A:218526778-218527042:218526778-218527059:+	MSTRG.4955	TraesCS1A02G136800	A3	A	NA	NA	34.1	100	85	73.2	NA	NA	NA	33.7	NA	NA	NA	42.2	100	69.8	28.1	NA	NA	100	Ribosomal RNA small subunit methyltransferase I
MSTRG.4955;A3:1A:218526417-218526670:218526417-218526728:+	MSTRG.4955	TraesCS1A02G136800	A3	A	NA	100	72.4	100	74.6	100	100	46.5	NA	85.4	NA	NA	100	76.1	100	62.3	73.6	100	NA	27.6	Ribosomal RNA small subunit methyltransferase I
MSTRG.4955;A3:1A:218526778-218526925:218526778-218527042:+	MSTRG.4955	TraesCS1A02G136800	A3	A	NA	NA	NA	27.4	48.6	61.9	87.5	37.6	NA	59	NA	NA	93.5	58.3	52.5	48.4	NA	NA	NA	0	Ribosomal RNA small subunit methyltransferase I
MSTRG.4957;AF:1A:219381647-219385093:219385185:219381647-219385728:219385820:-	MSTRG.4957	TraesCS1A02G136900	AF	A	NA	NA	NA	20.5	100	36.6	17.3	100	18.5	NA	NA	NA	NA	15.9	0	100	10.4	100	22	NA	Core-2/I-branching beta-1,6-N-acetylglucosaminyltransferase family protein
MSTRG.4970;A3:1A:219898533-219899145:219898476-219899145:-	MSTRG.4970	TraesCS1A02G137000	A3	A	0	0	0	9.5	6.7	9.6	48.8	0	18.9	NA	0	0	0	14.2	0	0	0	0	14.7	NA	3'-5' exonuclease domain-containing family protein
MSTRG.5000;SE:1A:222349179-222350936:222351100-222366288:-	MSTRG.5000	TraesCS1A02G137400	SE	A	NA	NA	NA	NA	NA	NA	NA	NA	53.7	NA	NA	NA	NA	NA	NA	0	NA	0	NA	NA	RING finger protein
MSTRG.5000;RI:1A:222348152:222348255-222348816:222348893:-	MSTRG.5000	TraesCS1A02G137400	RI	A	NA	4.5	4.7	0	5.2	0.9	2.1	2.7	1.7	0	2.3	4.4	4.2	0.7	0.9	2	4.5	5.4	1.3	0	RING finger protein
MSTRG.5000;SE:1A:222349179-222350936:222351024-222366288:-	MSTRG.5000	TraesCS1A02G137400	SE	A	NA	NA	NA	NA	NA	46.6	NA	NA	NA	NA	NA	NA	NA	NA	NA	16.8	NA	0	NA	NA	RING finger protein
MSTRG.5000;A3:1A:222351100-222366288:222351024-222366288:-	MSTRG.5000	TraesCS1A02G137400	A3	A	5.5	0	8.4	9.6	6.3	0	15.8	0	63.9	0	0	0	5.4	0	0	0	22.5	NA	5.4	10.1	RING finger protein
MSTRG.5017;AL:1A:223444462-223446681:223446898:223444462-223455085:223455182:+	MSTRG.5017	TraesCS1A02G137500	AL	A	67	100	NA	49.5	6.4	24.2	0	NA	NA	NA	78.7	61.5	100	0	6.8	0	0	0	NA	0	Mediator of RNA polymerase II transcription subunit 32
MSTRG.5027;A3:1A:223826394-223826492:223826390-223826492:-	MSTRG.5027	TraesCS1A02G137600	A3	A	NA	100	NA	81.6	100	100	100	64.9	100	69.7	NA	NA	NA	88.5	100	100	100	54	58.6	NA	#N/A
MSTRG.5027;RI:1A:223825991:223826203-223826305:223826394:-	MSTRG.5027	TraesCS1A02G137600	RI	A	NA	26.1	NA	0	33.8	32.4	25.6	NA	55.3	NA	NA	NA	NA	39.4	33.7	61.6	48.6	NA	NA	NA	#N/A
MSTRG.5027;SE:1A:223823761-223825218:223825273-223825717:-	MSTRG.5027	TraesCS1A02G137600	SE	A	79.3	NA	NA	NA	NA	NA	47.7	78.5	34.2	NA	91.2	56.9	NA	NA	NA	55.3	65.6	65.8	42.2	NA	#N/A
MSTRG.5027;A3:1A:223823826-223825717:223823761-223825717:-	MSTRG.5027	TraesCS1A02G137600	A3	A	NA	57	NA	78.2	66.2	67.6	67.5	52.3	33.7	61.9	NA	NA	NA	53.6	66.3	34.3	41.6	42.1	42.5	NA	#N/A
MSTRG.5024;AF:1A:223940236-223945484:223945671:223940236-223948613:223949143:-	MSTRG.5024	TraesCS1A02G137700	AF	A	100	96.2	97.5	100	97.4	99.5	97.2	97.4	NA	94.8	97.7	89.5	96.6	99.6	98	96.5	99.4	94.8	93.4	89	Tobamovirus multiplication protein 2A&&Tetraspanin family protein
MSTRG.5074;A3:1A:225507985-225508256:225507851-225508256:-	MSTRG.5074	TraesCS1A02G137900	A3	A	NA	NA	NA	NA	21.4	28.1	37.8	34.4	33.3	NA	NA	NA	NA	16.8	42	21	41.9	NA	NA	NA	#N/A
MSTRG.5082;AF:1A:227258132:227258253-227265324:227264978:227265004-227265324:+	MSTRG.5082	TraesCS1A02G138000	AF	A	100	NA	100	NA	100	100	100	100	NA	100	100	NA	88.9	100	100	100	NA	NA	NA	100	DNAse I-like superfamily protein
MSTRG.5082;AF:1A:227258219:227258253-227265324:227264978:227265004-227265324:+	MSTRG.5082	TraesCS1A02G138000	AF	A	NA	NA	NA	NA	NA	NA	NA	NA	NA	NA	NA	NA	NA	NA	NA	NA	71.2	NA	NA	NA	DNAse I-like superfamily protein
MSTRG.5082;A3:1A:227265596-227265710:227265596-227265712:+	MSTRG.5082	TraesCS1A02G138000	A3	A	100	NA	100	NA	100	94.6	100	100	NA	93.6	100	NA	100	100	95.8	100	NA	NA	NA	100	DNAse I-like superfamily protein
MSTRG.5082;RI:1A:227265324:227265406-227265495:227265596:+	MSTRG.5082	TraesCS1A02G138000	RI	A	100	NA	100	NA	100	97.1	100	95.3	NA	100	100	NA	88.9	93	100	94.6	NA	NA	NA	96.3	DNAse I-like superfamily protein
MSTRG.5082;A3:1A:227265596-227265708:227265596-227265710:+	MSTRG.5082	TraesCS1A02G138000	A3	A	86.5	90.1	72.6	99.3	85.9	85.9	86.7	78.5	79.4	80	81.2	81.9	78.5	85.2	79.7	83.4	94	87.6	86.7	78.7	DNAse I-like superfamily protein
MSTRG.5115;A3:1A:230134973-230142987:230134973-230143039:+	MSTRG.5115	TraesCS1A02G138200	A3	A	90.8	100	100	100	100	100	100	100	100	100	92.9	96.6	100	100	100	100	100	100	100	100	Histone acetyltransferase GCN5
MSTRG.5115;A3:1A:230134749-230134860:230134749-230134874:+	MSTRG.5115	TraesCS1A02G138200	A3	A	9.2	11.9	3	2	0	11.2	3.7	0	0	0	7.1	3.4	1.5	0	2.9	2.2	2.5	0	3.7	0	Histone acetyltransferase GCN5
MSTRG.5115;A3:1A:230143055-230143497:230143055-230143540:+	MSTRG.5115	TraesCS1A02G138200	A3	A	0	0	7.9	14.3	6.3	0	6.4	21.8	26.6	12.4	0	9.6	4.3	9.3	5	1.3	7.4	29.4	13	14.2	Histone acetyltransferase GCN5
MSTRG.5115;RI:1A:230134260:230134315-230134397:230134428:+	MSTRG.5115	TraesCS1A02G138200	RI	A	9.2	11.9	10.9	16.2	6.8	11.2	10	21.8	26.6	12.4	7.1	13	5.8	11	7.9	3.4	10.4	30.1	16.7	14.2	Histone acetyltransferase GCN5
MSTRG.5124;A3:1A:230470744-230471146:230470741-230471146:-	MSTRG.5124	TraesCS1A02G138300	A3	A	NA	NA	NA	93.9	NA	NA	NA	NA	NA	NA	NA	NA	NA	95.2	NA	NA	NA	NA	NA	NA	Cyclin family protein
MSTRG.5142;A3:1A:232095462-232095756:232095459-232095756:-	MSTRG.5142	TraesCS1A02G138500	A3	A	0	0	0	0	0	0	0	0	0	6.9	0	0	0	0	0	0	0	0	4.7	0	Methylthioribose-1-phosphate isomerase
MSTRG.5142;SE:1A:232086982-232092317:232092510-232094349:-	MSTRG.5142	TraesCS1A02G138500	SE	A	0.2	4	3.2	4.4	11.7	12	13	9	14.7	7.3	1	5.2	3.8	8.7	8.3	7.5	11.4	5.2	5.5	6.7	Methylthioribose-1-phosphate isomerase
MSTRG.5142;A3:1A:232086982-232092317:232086929-232092317:-	MSTRG.5142	TraesCS1A02G138500	A3	A	NA	51.4	54.5	36.6	57.1	55.6	47.2	77.5	71.2	61	NA	62.1	58.1	43.5	47.7	44.1	46	36.4	37.5	49.3	Methylthioribose-1-phosphate isomerase
MSTRG.5151;SE:1A:232342908-232343225:232343342-232343730:+	MSTRG.5151	TraesCS1A02G138600	SE	A	0	0	2.6	2.5	2.8	0.5	3.6	1.8	7.7	7	0	0.6	1.9	3.1	0	0.9	6.1	2.1	5.4	2.7	Transcription initiation factor IIF subunit alpha
MSTRG.5151;SE:1A:232341081-232342212:232342334-232342414:+	MSTRG.5151	TraesCS1A02G138600	SE	A	0	5.9	16.7	NA	29.6	100	100	27	38.1	NA	2.6	1.4	NA	NA	NA	12.7	NA	13.3	11.6	NA	Transcription initiation factor IIF subunit alpha
MSTRG.5151;A3:1A:232342334-232342414:232342334-232342450:+	MSTRG.5151	TraesCS1A02G138600	A3	A	NA	6.8	8.4	3.9	7.7	11.3	9.6	8.4	5.7	0	1.6	1.3	6.4	8.4	3.4	1.6	4.4	4.7	6.7	2	Transcription initiation factor IIF subunit alpha
MSTRG.5151;A3:1A:232342334-232342411:232342334-232342414:+	MSTRG.5151	TraesCS1A02G138600	A3	A	100	94.9	91.3	95	92.1	91.1	90.7	94.7	93.4	100	97.3	98.3	91.7	92.9	96.2	98.1	94.1	94.4	90.7	NA	Transcription initiation factor IIF subunit alpha
MSTRG.5151;A5:1A:232342623-232342717:232342614-232342717:+	MSTRG.5151	TraesCS1A02G138600	A5	A	39.1	67.4	79.7	80.6	91.2	93.7	91.8	91.7	90.1	93.4	70.8	61.9	83.9	92	84.7	94.2	84.9	82.2	76.4	100	Transcription initiation factor IIF subunit alpha
MSTRG.5151;A3:1A:232342334-232342411:232342334-232342450:+	MSTRG.5151	TraesCS1A02G138600	A3	A	57.9	57.3	49.1	43.3	49.2	56.6	50.9	62	46	36.8	37.7	42	42.8	54.5	47.5	46.1	42.2	45.1	41.2	23.5	Transcription initiation factor IIF subunit alpha
MSTRG.5201;AF:1A:234210244:234210347-234231928:234211093:234211239-234231928:+	MSTRG.5201	TraesCS1A02G139100	AF	A	NA	NA	NA	100	NA	100	100	100	NA	NA	NA	NA	100	100	100	100	100	NA	82	NA	#N/A
MSTRG.5201;AF:1A:234210244:234210347-234231928:234212930:234213063-234231928:+	MSTRG.5201	TraesCS1A02G139100	AF	A	NA	NA	NA	100	NA	100	100	77.9	NA	NA	NA	NA	100	100	100	100	100	NA	NA	NA	#N/A
MSTRG.5201;AF:1A:234210246:234210347-234231928:234212930:234213063-234231928:+	MSTRG.5201	TraesCS1A02G139100	AF	A	NA	NA	NA	NA	91.2	NA	NA	NA	NA	NA	NA	NA	NA	NA	NA	NA	NA	NA	NA	NA	#N/A
MSTRG.5201;AF:1A:234211229:234211239-234231928:234212930:234213063-234231928:+	MSTRG.5201	TraesCS1A02G139100	AF	A	NA	NA	100	100	97.4	100	100	93.3	100	100	NA	100	100	100	100	100	100	100	100	100	#N/A
MSTRG.5201;AF:1A:234210169:234210347-234231928:234211229:234211239-234231928:+	MSTRG.5201	TraesCS1A02G139100	AF	A	NA	NA	18.5	8.7	0	0	0	3.2	3.3	0	NA	0	0	0	0	0	0	0	0.6	0	#N/A
MSTRG.5201;AF:1A:234212019:234212102-234231928:234212930:234213063-234231928:+	MSTRG.5201	TraesCS1A02G139100	AF	A	NA	100	NA	NA	91.9	NA	100	93.1	100	NA	100	NA	NA	100	NA	NA	100	NA	NA	NA	#N/A
MSTRG.5201;AF:1A:234210169:234210347-234231928:234211227:234211239-234231928:+	MSTRG.5201	TraesCS1A02G139100	AF	A	NA	NA	46.5	11.3	0	0	0	NA	NA	0	NA	NA	NA	0	0	0	0	NA	5.8	NA	#N/A
MSTRG.5201;AF:1A:234210169:234210347-234231928:234212019:234212102-234231928:+	MSTRG.5201	TraesCS1A02G139100	AF	A	NA	0	55.4	53	0	NA	0	3.3	1.3	NA	6.1	NA	NA	0	NA	NA	0	NA	NA	NA	#N/A
MSTRG.5201;AF:1A:234210246:234210347-234231928:234212019:234212102-234231928:+	MSTRG.5201	TraesCS1A02G139100	AF	A	NA	0	NA	NA	47.8	NA	2.2	0	6.3	NA	0	NA	NA	0	NA	NA	0	NA	39.7	NA	#N/A
MSTRG.5201;AF:1A:234210246:234210347-234231928:234211227:234211239-234231928:+	MSTRG.5201	TraesCS1A02G139100	AF	A	NA	NA	NA	0	25.1	0	6.1	NA	NA	0	NA	NA	NA	0	7.7	0	0	NA	31.3	NA	#N/A
MSTRG.5201;AF:1A:234210246:234210347-234231928:234211229:234211239-234231928:+	MSTRG.5201	TraesCS1A02G139100	AF	A	NA	NA	9.7	0	21.5	0	1.1	0	15.4	0	NA	0	0	0	6.8	0	0	0	4.2	0	#N/A
MSTRG.5201;AF:1A:234210182:234210347-234231928:234211227:234211239-234231928:+	MSTRG.5201	TraesCS1A02G139100	AF	A	NA	100	NA	0	11.1	11.8	30.4	NA	100	16	NA	NA	33.9	17.5	36.1	0	9.6	100	34.1	NA	#N/A
MSTRG.5201;AF:1A:234210182:234210347-234231928:234211229:234211239-234231928:+	MSTRG.5201	TraesCS1A02G139100	AF	A	NA	100	0	0	9.3	9.7	6.9	0	30.3	3	NA	22	29.1	20.6	33.1	0	3.1	18.6	4.7	0	#N/A
MSTRG.5201;AF:1A:234210244:234210347-234231928:234212019:234212102-234231928:+	MSTRG.5201	TraesCS1A02G139100	AF	A	NA	25.4	NA	74.4	0	100	30.7	20.8	0	NA	0	NA	56.9	41.9	84.2	82.9	56.6	NA	58.4	NA	#N/A
MSTRG.5201;AF:1A:234211227:234211239-234231928:234212019:234212102-234231928:+	MSTRG.5201	TraesCS1A02G139100	AF	A	NA	0	58.8	89.8	73.2	100	25.3	0	0	100	0	NA	53.8	72.6	91.8	94.9	65.8	NA	59.1	NA	#N/A
MSTRG.5201;A3:1A:234253047-234257312:234253047-234257329:+	MSTRG.5201	TraesCS1A02G139100	A3	A	6	14.3	3.8	7.8	9	5.1	10.5	6	3.5	1.4	0	0	18.9	9.3	6	2.7	10.4	0	2.6	0	#N/A
MSTRG.5201;AF:1A:234210244:234210347-234231928:234211227:234211239-234231928:+	MSTRG.5201	TraesCS1A02G139100	AF	A	NA	NA	NA	24.7	0	12.3	56.7	100	NA	17.4	NA	NA	53.2	21.4	32.3	20.5	40.4	NA	49.3	52.4	#N/A
MSTRG.5201;AF:1A:234210244:234210347-234231928:234211229:234211239-234231928:+	MSTRG.5201	TraesCS1A02G139100	AF	A	NA	NA	0	19.8	0	10.1	18.1	20.2	0	3.3	NA	0	47.7	24.9	29.5	20.1	16.8	0	8.5	7.9	#N/A
MSTRG.5201;AF:1A:234210182:234210347-234231928:234212019:234212102-234231928:+	MSTRG.5201	TraesCS1A02G139100	AF	A	NA	34.8	NA	NA	25.5	100	12.9	0	13.8	NA	12.1	71.3	37.4	36	86.3	NA	17	68.9	42.8	NA	#N/A
MSTRG.5201;AF:1A:234211229:234211239-234231928:234212019:234212102-234231928:+	MSTRG.5201	TraesCS1A02G139100	AF	A	NA	0	84.5	92.2	77	100	66.7	50.9	27	100	0	89.8	59.2	68.4	92.7	95.1	86.6	90.6	93.8	100	#N/A
MSTRG.5201;A3:1A:234232805-234234191:234232805-234234194:+	MSTRG.5201	TraesCS1A02G139100	A3	A	5.5	0	43.6	46.9	32.7	45.9	49.2	31.2	19.2	65.5	0	47.1	20.8	28	38.7	42.3	51.5	50.5	67.2	55.6	#N/A
MSTRG.5201;A3:1A:234257469-234257546:234257469-234257557:+	MSTRG.5201	TraesCS1A02G139100	A3	A	17.1	79.8	63.9	89.5	83.1	92.7	95.7	73.3	88.5	79.5	42.7	67.5	81.1	92.2	88.2	81.8	87	71.1	87.4	60.4	#N/A
MSTRG.5201;RI:1A:234252715:234252823-234252940:234253047:+	MSTRG.5201	TraesCS1A02G139100	RI	A	5.6	23.5	21.8	35.2	40.6	41.7	12.4	8.3	18	12.7	11.3	15.1	27.1	42	43.3	34.9	17	15.4	17.9	4.8	#N/A
MSTRG.5196;A3:1A:234806955-234807165:234806950-234807165:-	MSTRG.5196	TraesCS1A02G139300	A3	A	95.8	89.4	94.8	93.5	92	83.1	80.2	93.7	89.6	84.2	94.6	100	94.5	100	100	86.3	80.3	92.1	100	100	Prolyl 4-hydroxylase alpha subunit, putative
MSTRG.5196;RI:1A:234807329:234807393-234807466:234807504:-	MSTRG.5196	TraesCS1A02G139300	RI	A	4.2	13.7	6.6	14	16.3	25.4	31.3	17.2	15.1	18.7	5.9	6.6	9.8	10.8	10.7	25.7	22	13.3	6.8	4.7	Prolyl 4-hydroxylase alpha subunit, putative
MSTRG.5204;RI:1A:235665597:235665767-235665897:235665968:+	MSTRG.5204	TraesCS1A02G139400	RI	A	4.6	NA	NA	36	100	100	30.1	65.6	59.5	64	NA	10.2	18.2	72.3	52.8	45.9	52.3	55.9	100	NA	Poly(A) RNA polymerase cid11
MSTRG.5204;A5:1A:235665767-235665897:235665676-235665897:+	MSTRG.5204	TraesCS1A02G139400	A5	A	100	12.9	0	10.9	0	0	29.9	5.4	13.5	6.8	14.6	26.4	20.8	7.8	12	13.2	15	6.2	0	0	Poly(A) RNA polymerase cid11
MSTRG.5204;RI:1A:235665597:235665676-235665897:235665968:+	MSTRG.5204	TraesCS1A02G139400	RI	A	NA	6	4.2	6.4	14.4	12.2	15.5	9.9	18.6	11.5	3.4	3.9	5.5	18.1	13.3	11.4	16.2	7.7	11.7	14	Poly(A) RNA polymerase cid11
MSTRG.5229;A5:1A:237329003-237329353:237329003-237329723:-	MSTRG.5229	TraesCS1A02G139600	A5	A	7.1	15.8	0	0	0	0	0	0	8.7	0	33.2	7.3	0	0	0	0	0	0	7.3	0	TATA-box binding protein, putative
MSTRG.5229;RI:1A:237328699:237328821-237328916:237329003:-	MSTRG.5229	TraesCS1A02G139600	RI	A	2	4.4	6.7	11.3	11.7	4.8	8.2	5.9	4.4	3.9	0	4	2.2	7	14.2	10.8	4.6	2.4	5.5	41.8	TATA-box binding protein, putative
MSTRG.5229;RI:1A:237328362:237328454-237328537:237328581:-	MSTRG.5229	TraesCS1A02G139600	RI	A	34	45.5	31.6	27.9	49.5	32.7	33.4	18.9	15.4	0	14.3	51.5	28.7	30.5	18.2	24.7	23.3	25.3	26.9	0	TATA-box binding protein, putative
MSTRG.5229;A3:1A:237329003-237329723:237328970-237329723:-	MSTRG.5229	TraesCS1A02G139600	A3	A	46.3	55.9	44.6	52.5	62.5	65.8	81.6	83	76.2	66.7	20.8	63.4	49.7	67.3	63.7	54.1	80.8	70	67.5	59	TATA-box binding protein, putative
MSTRG.5238;A5:1A:237513627-237518459:237513627-237518461:-	MSTRG.5238	TraesCS1A02G139700	A5	A	NA	0	NA	0	0	0	0	0	0	NA	NA	NA	6.7	0	0	0	0	NA	NA	NA	Transcription factor
MSTRG.5247;A5:1A:237745327-237745428:237745309-237745428:+	MSTRG.5247	TraesCS1A02G139900	A5	A	NA	NA	NA	0	0	0	0	NA	NA	0	NA	NA	NA	19.1	0	0	0	NA	NA	0	Heavy metal-associated protein
MSTRG.5247;A5:1A:237744890-237744981:237744886-237744981:+	MSTRG.5247	TraesCS1A02G139900	A5	A	NA	NA	NA	90.2	65.8	64.5	85	NA	NA	62.7	NA	NA	NA	80.9	87.6	72.9	74.8	NA	NA	0	Heavy metal-associated protein
MSTRG.5275;AF:1A:238653996:238654017-238656201:238654074:238654314-238656201:+	MSTRG.5275	TraesCS1A02G140700	AF	A	NA	NA	NA	NA	NA	100	89.4	NA	NA	93.9	NA	NA	NA	NA	100	100	94.7	NA	NA	75.4	Ras family protein
MSTRG.5275;SE:1A:238656274-238656427:238656510-238656621:+	MSTRG.5275	TraesCS1A02G140700	SE	A	NA	NA	NA	NA	65.1	100	100	NA	87.6	100	NA	NA	NA	100	100	93.5	90.9	NA	NA	100	Ras family protein
MSTRG.5275;A5:1A:238655232-238656201:238654017-238656201:+	MSTRG.5275	TraesCS1A02G140700	A5	A	NA	NA	NA	NA	NA	7.8	17.1	NA	NA	7.6	NA	NA	NA	NA	12.2	6.1	5.5	NA	NA	NA	Ras family protein
MSTRG.5275;SE:1A:238654017-238655060:238655232-238656201:+	MSTRG.5275	TraesCS1A02G140700	SE	A	NA	NA	NA	NA	NA	20.4	14.4	NA	NA	19.2	NA	NA	NA	22.9	0	25.5	21.3	NA	NA	42.2	Ras family protein
MSTRG.5275;SE:1A:238657006-238661658:238661712-238669619:+	MSTRG.5275	TraesCS1A02G140700	SE	A	NA	NA	NA	NA	29.5	24.1	25	NA	17.9	6	NA	NA	NA	24.6	12.2	19	21.5	NA	NA	35.5	Ras family protein
MSTRG.5290;A3:1A:238688902-238689339:238688775-238689339:-	MSTRG.5290	TraesCS1A02G140900	A3	A	NA	NA	NA	NA	NA	NA	NA	NA	NA	NA	NA	NA	NA	92.3	NA	NA	NA	NA	NA	NA	Phosphoglycerate kinase
MSTRG.5290;A3:1A:238684778-238685538:238684775-238685538:-	MSTRG.5290	TraesCS1A02G140900	A3	A	NA	100	97.6	100	93.3	100	100	82.8	88.1	100	NA	NA	100	92.8	100	100	100	86.3	100	NA	Phosphoglycerate kinase
MSTRG.5290;A5:1A:238684778-238685522:238684778-238685538:-	MSTRG.5290	TraesCS1A02G140900	A5	A	NA	0	10.4	13.2	0	22.9	8.2	0	0	8.5	NA	NA	0	8.8	13.1	6.8	15.5	10.8	0	37.5	Phosphoglycerate kinase
MSTRG.5290;SE:1A:238682095-238682603:238682678-238684527:-	MSTRG.5290	TraesCS1A02G140900	SE	A	NA	89.3	93.4	95.5	93.4	95.8	89.6	94.4	91.3	97	NA	90.2	96.1	92.3	92.4	96.4	97.5	98.3	88.1	85	Phosphoglycerate kinase
MSTRG.5330;A3:1A:241317940-241318506:241317940-241318509:+	MSTRG.5330	TraesCS1A02G141700	A3	A	0	0	0.5	3.4	6.7	7.4	0	3.6	8.6	5.1	0	0	6.1	7.4	7.2	4.6	15	0	7	3.7	#N/A
MSTRG.5330;A3:1A:241317236-241317577:241317236-241317587:+	MSTRG.5330	TraesCS1A02G141700	A3	A	3.6	1.9	0.5	3.4	6.7	7.4	0	3.6	8.6	5.1	12.3	1.1	6.1	7.4	7.2	4.6	15	4.6	7	3.7	#N/A
MSTRG.5333;RI:1A:241677702:241677946-241678594:241678816:-	MSTRG.5333	TraesCS1A02G141900	RI	A	0	2.7	0	29.7	12	12.7	0	NA	0	0	0	14.9	0	9.6	21.7	0	0	NA	11.3	NA	RING finger protein
MSTRG.5333;A3:1A:241677963-241678594:241677946-241678594:-	MSTRG.5333	TraesCS1A02G141900	A3	A	58	25.6	31.1	0	0	0	0	0	0	0	39.2	34.8	15.3	0	0	11.6	0	51.3	48	21.5	RING finger protein
MSTRG.5333;A3:1A:241678816-241678955:241678790-241678955:-	MSTRG.5333	TraesCS1A02G141900	A3	A	9.5	59.2	15.5	50.3	67.4	36	40.5	8.2	67.9	59.8	9.4	31.3	16	67.2	58.3	25.6	31.4	55.2	100	9.8	RING finger protein
MSTRG.5351;SE:1A:242002095-242002891:242002995-242011341:+	MSTRG.5351	TraesCS1A02G142200	SE	A	NA	NA	NA	98.8	95.5	94.6	98	96.8	98.4	90.9	NA	NA	NA	95.8	95.2	95.7	95.9	95.4	97.9	85.9	#N/A
MSTRG.5363;AF:1A:243162998-243163080:243163169:243162998-243163471:243163539:-	MSTRG.5363	TraesCS1A02G142400	AF	A	NA	NA	NA	NA	NA	0	35.5	NA	NA	19.9	NA	NA	NA	NA	NA	48	44.4	NA	NA	35.6	Na(+)/H(+) antiporter NhaB
MSTRG.5378;A5:1A:243620385-243620931:243620385-243620984:-	MSTRG.5378	TraesCS1A02G142500	A5	A	0	0	0.6	10.9	3.4	8	11.9	4.8	5.3	0	0	1.8	0	3.4	5.6	3.1	22.8	8.3	2.8	1.5	Leucine-rich repeat (LRR) family protein
MSTRG.5378;A3:1A:243621084-243621189:243621049-243621189:-	MSTRG.5378	TraesCS1A02G142500	A3	A	0	8	2.3	0	11.1	0	9.8	18.1	15.8	18.9	0	9.7	3.9	11.5	8.3	0	0	8.1	3.8	5.7	Leucine-rich repeat (LRR) family protein
MSTRG.5378;A5:1A:243619864-243620248:243619864-243620266:-	MSTRG.5378	TraesCS1A02G142500	A5	A	94.7	86	87.5	65.5	57.4	73.3	55.1	63.3	68.8	68.7	91	82.9	87.4	54	59	71.5	56.7	76.6	82.9	85.7	Leucine-rich repeat (LRR) family protein
MSTRG.5375;RI:1A:243865444:243865558-243865884:243865963:-	MSTRG.5375	TraesCS1A02G142600	RI	A	NA	0	0	2.1	9.2	0	5.6	5.3	6.2	4.1	NA	6.8	0	0	19	8.2	0	0	0	0	Ubiquitin-conjugating enzyme E2
MSTRG.5375;A3:1A:243865693-243865884:243865558-243865884:-	MSTRG.5375	TraesCS1A02G142600	A3	A	100	67.2	64	61.4	65.5	74.4	72.1	61.6	50.6	65.3	79.8	71.4	78.5	67.4	73.9	74.5	70.7	53.4	65.5	62.2	Ubiquitin-conjugating enzyme E2
MSTRG.5385;AF:1A:244502771-244503438:244503579:244502771-244503640:244503967:-	MSTRG.5385	TraesCS1A02G142700	AF	A	100	93.6	97	100	89.4	97.4	81.5	70.1	90.4	97.4	100	91.9	89.5	93.4	93.3	88.2	84.7	92.1	86.1	100	#N/A
MSTRG.5385;SE:1A:244501458-244502316:244502412-244502626:-	MSTRG.5385	TraesCS1A02G142700	SE	A	12.7	5.4	6	0	13.7	12.9	14.9	32.9	22.7	15.5	0	7.6	20.2	8.8	6.4	12.1	25.4	16	22.3	0	#N/A
MSTRG.5386;A3:1A:244509201-244509811:244509154-244509811:-	MSTRG.5386	TraesCS1A02G142800	A3	A	NA	NA	NA	5.8	0	0	0	NA	0	0	NA	NA	NA	0	1.7	0	0	NA	NA	NA	Tubulin beta chain
MSTRG.5386;A3:1A:244509154-244509811:244507901-244509811:-	MSTRG.5386	TraesCS1A02G142800	A3	A	NA	NA	NA	100	100	94.8	100	NA	100	92.5	NA	NA	NA	92.1	100	92.2	100	NA	NA	NA	Tubulin beta chain
MSTRG.5415;RI:1A:245521001:245521116-245521220:245521325:+	MSTRG.5415	TraesCS1A02G143000	RI	A	0	11.1	10	0	23.6	27.6	33.2	32.8	49.9	26.6	7.4	6.4	10	14.2	28.1	24.5	35.1	36.3	NA	29.2	Glutamine synthetase, putative, expressed
MSTRG.5409;A3:1A:246128777-246128911:246128697-246128911:-	MSTRG.5409	TraesCS1A02G143200	A3	A	NA	NA	0	0	0	1.8	NA	5	7.8	NA	NA	0	NA	1	4.2	0	NA	3	3.8	NA	#N/A
MSTRG.5429;A3:1A:247315074-247315146:247315071-247315146:-	MSTRG.5429	TraesCS1A02G143400	A3	A	NA	NA	NA	NA	NA	97.3	NA	NA	NA	NA	NA	NA	NA	NA	NA	93.3	NA	NA	NA	NA	Midasin
MSTRG.5449;RI:1A:248612799:248612822-248612942:248613010:+	MSTRG.5449	TraesCS1A02G143700	RI	A	63.9	19	37.1	0	32.9	NA	NA	NA	NA	NA	NA	0	19.5	36.5	NA	NA	NA	NA	NA	NA	Shugoshin-1
MSTRG.5449;RI:1A:248612942:248613010-248613089:248613293:+	MSTRG.5449	TraesCS1A02G143700	RI	A	97.5	93.4	92	85.9	73.6	80.4	NA	95.3	NA	NA	96.2	89.6	89.3	89.9	93.5	92.2	NA	100	NA	NA	Shugoshin-1
MSTRG.5450;AF:1A:248615480-248616527:248616578:248615480-248616724:248616991:-	MSTRG.5450	TraesCS1A02G143800	AF	A	94.8	89	84.2	87.7	78.7	80.9	87.4	66.4	67.8	80.7	77.4	81.9	77.3	80.6	93.8	76.7	81.2	79.5	70.8	96.8	Inosine triphosphate pyrophosphatase
MSTRG.5461;A3:1A:249051316-249052077:249051316-249052152:+	MSTRG.5461	TraesCS1A02G144000	A3	A	88.6	85.6	NA	NA	100	NA	NA	NA	NA	NA	97.9	NA	NA	98.4	100	NA	NA	NA	NA	NA	DNA repair protein-like protein
MSTRG.5461;A3:1A:249054312-249055133:249054312-249055446:+	MSTRG.5461	TraesCS1A02G144000	A3	A	88.6	85.6	NA	NA	90.3	NA	NA	NA	NA	NA	97.9	NA	NA	98.4	96.1	NA	NA	NA	NA	NA	DNA repair protein-like protein
MSTRG.5491;AF:1A:250551065:250551100-250552509:250551706:250552140-250552509:+	MSTRG.5491	TraesCS1A02G144700	AF	A	NA	NA	NA	NA	NA	NA	NA	NA	NA	NA	NA	NA	NA	NA	NA	21	NA	NA	NA	NA	F-box family protein
MSTRG.5491;A3:1A:250553045-250553165:250553045-250553568:+	MSTRG.5491	TraesCS1A02G144700	A3	A	NA	3.9	NA	6.3	0	5.2	NA	4.8	NA	3.1	NA	NA	0	3	5.1	6.5	NA	NA	NA	NA	F-box family protein
MSTRG.5491;AF:1A:250550786:250551100-250552509:250551706:250552140-250552509:+	MSTRG.5491	TraesCS1A02G144700	AF	A	NA	95.5	NA	68.9	87.1	70.2	NA	48	NA	60.1	NA	NA	65.9	58.5	83.3	74	NA	NA	NA	NA	F-box family protein
MSTRG.5496;A3:1A:251014530-251014678:251014530-251014699:+	MSTRG.5496	TraesCS1A02G144800	A3	A	0	0	0	0	0	0	NA	NA	NA	0	0	0	0	3.9	6.1	12.2	NA	NA	NA	0	Pentatricopeptide repeat-containing protein
MSTRG.5496;A5:1A:251014867-251015722:251014799-251015722:+	MSTRG.5496	TraesCS1A02G144800	A5	A	0	5.8	0.4	1.6	3.4	2.5	NA	NA	NA	1.3	0	0	0	7.7	10	12.2	NA	NA	NA	0	Pentatricopeptide repeat-containing protein
MSTRG.5523;AF:1A:251692003:251692329-251695487:251692406:251693217-251695487:+	MSTRG.5523	TraesCS1A02G145600	AF	A	NA	NA	NA	NA	0	NA	NA	NA	NA	NA	NA	NA	NA	NA	NA	NA	5.6	NA	NA	NA	#N/A
MSTRG.5523;A5:1A:251695544-251696051:251695527-251696051:+	MSTRG.5523	TraesCS1A02G145600	A5	A	NA	NA	NA	NA	16.9	NA	NA	NA	NA	NA	NA	NA	NA	NA	11.1	NA	10.2	NA	NA	NA	#N/A
MSTRG.5533;RI:1A:252284193:252284405-252284519:252284668:-	MSTRG.5533	TraesCS1A02G145800	RI	A	NA	NA	NA	NA	100	0	27.5	7.4	13.6	8.8	NA	NA	NA	16.1	30.5	0	41.8	0	0	0	Plant/T7N9-9 protein
MSTRG.5533;A5:1A:252283407-252283630:252283407-252283638:-	MSTRG.5533	TraesCS1A02G145800	A5	A	100	51	56.2	46.9	42.8	22	42.9	38.6	41.4	26.5	88.5	76.5	76.4	12	12.7	27.4	54.5	49.7	62.2	45.1	Plant/T7N9-9 protein
MSTRG.5548;A3:1A:252503862-252504001:252503858-252504001:-	MSTRG.5548	TraesCS1A02G146200	A3	A	100	100	100	100	100	100	100	100	100	100	NA	92.1	100	100	100	100	98.8	100	100	100	Transducin/WD40 repeat-like superfamily protein
MSTRG.5548;SE:1A:252502826-252503543:252503609-252503683:-	MSTRG.5548	TraesCS1A02G146200	SE	A	84.4	78.6	86.6	88.7	88.6	77.3	81.2	100	60.4	79.8	NA	72.2	68.5	81.3	88.5	68.1	76.9	17.5	75.9	56.6	Transducin/WD40 repeat-like superfamily protein
MSTRG.5550;A3:1A:252624306-252624412:252624274-252624412:-	MSTRG.5550	TraesCS1A02G146400	A3	A	100	97.7	98.2	95.5	100	100	100	100	93.6	100	100	97.3	100	96	100	100	97.3	100	91.9	NA	#N/A
MSTRG.5550;A5:1A:252625555-252627556:252625555-252627615:-	MSTRG.5550	TraesCS1A02G146400	A5	A	NA	NA	NA	NA	NA	NA	17.6	NA	NA	NA	NA	NA	NA	72.4	NA	NA	43.8	NA	NA	NA	#N/A
MSTRG.5550;AF:1A:252625555-252627059:252627083:252625555-252627556:252627864:-	MSTRG.5550	TraesCS1A02G146400	AF	A	81.5	NA	NA	100	84.3	57	90.1	NA	NA	NA	NA	NA	NA	NA	NA	76.4	82.8	NA	NA	NA	#N/A
MSTRG.5550;RI:1A:252624412:252625015-252625513:252625555:-	MSTRG.5550	TraesCS1A02G146400	RI	A	14.6	NA	NA	30.9	12.5	18.8	31.7	NA	31.7	NA	NA	NA	NA	27.6	NA	20.8	18.1	NA	11.2	NA	#N/A
MSTRG.5572;A3:1A:253383231-253383454:253382793-253383454:-	MSTRG.5572	TraesCS1A02G146900	A3	A	NA	NA	NA	NA	NA	NA	43.2	NA	NA	NA	NA	NA	NA	NA	81.2	NA	24.1	NA	NA	NA	WD-repeat protein, putative
MSTRG.5572;RI:1A:253382692:253382793-253383115:253383231:-	MSTRG.5572	TraesCS1A02G146900	RI	A	NA	NA	NA	NA	16.4	26.4	22	NA	25.2	13.6	NA	NA	NA	NA	42.8	28.9	15.5	NA	NA	NA	WD-repeat protein, putative
MSTRG.5572;SE:1A:253382793-253383115:253383231-253383454:-	MSTRG.5572	TraesCS1A02G146900	SE	A	NA	NA	NA	71.1	77.6	79.1	72.9	NA	85	82	NA	NA	NA	NA	85.3	87.9	63.4	NA	NA	NA	WD-repeat protein, putative
MSTRG.5572;SE:1A:253380317-253381061:253381126-253382692:-	MSTRG.5572	TraesCS1A02G146900	SE	A	NA	NA	NA	66.5	67.3	77.9	60.4	NA	77.7	82.1	NA	NA	NA	50.5	61	73.7	63.2	NA	NA	NA	WD-repeat protein, putative
MSTRG.5574;A3:1A:253720747-253720983:253720747-253721641:+	MSTRG.5574	TraesCS1A02G147000	A3	A	16.6	7.1	10.8	13.9	15.7	14.9	15.8	19.8	17	19.3	21.3	5.4	14.5	12.9	19	17.5	19.2	12.3	16.8	16.1	60S ribosomal protein L21
MSTRG.5593;AF:1A:254375918:254376012-254377610:254377319:254377488-254377610:+	MSTRG.5593	TraesCS1A02G147400	AF	A	NA	NA	NA	NA	NA	NA	NA	NA	NA	NA	NA	NA	NA	NA	NA	NA	NA	NA	NA	44.9	PfkB-like carbohydrate kinase family protein
MSTRG.5593;AF:1A:254375887:254376012-254377610:254377448:254377488-254377610:+	MSTRG.5593	TraesCS1A02G147400	AF	A	0	NA	5	7.8	0	0	NA	0	0	1.9	0	NA	0	0	5.3	7.9	NA	0	0	0	PfkB-like carbohydrate kinase family protein
MSTRG.5593;AF:1A:254375953:254376012-254377610:254377319:254377488-254377610:+	MSTRG.5593	TraesCS1A02G147400	AF	A	NA	NA	NA	NA	100	100	NA	100	NA	100	NA	NA	NA	100	89	91.5	NA	NA	NA	35.3	PfkB-like carbohydrate kinase family protein
MSTRG.5593;A3:1A:254382643-254382753:254382643-254382757:+	MSTRG.5593	TraesCS1A02G147400	A3	A	100	NA	100	100	98.6	91.8	NA	98.3	88.1	99	100	100	100	100	89.9	95.8	NA	100	100	93.6	PfkB-like carbohydrate kinase family protein
MSTRG.5593;AF:1A:254375918:254376012-254377610:254377448:254377488-254377610:+	MSTRG.5593	TraesCS1A02G147400	AF	A	0	NA	0	0	1.4	8.2	NA	1.8	12.2	1	0	NA	0	0	11	4.9	NA	0	0	7.4	PfkB-like carbohydrate kinase family protein
MSTRG.5593;A3:1A:254381924-254382050:254381924-254382065:+	MSTRG.5593	TraesCS1A02G147400	A3	A	100	NA	100	100	97.5	99.2	NA	97.8	97.8	100	100	94.1	82.9	94.3	98.9	94.2	NA	98.7	95.3	93	PfkB-like carbohydrate kinase family protein
MSTRG.5593;A3:1A:254381693-254381782:254381693-254381801:+	MSTRG.5593	TraesCS1A02G147400	A3	A	10.5	NA	14.1	17.7	19.7	12.3	NA	14.1	12.3	9.8	4.1	0	15.5	21.6	19.5	18.4	20.9	10.3	7.5	4.1	PfkB-like carbohydrate kinase family protein
MSTRG.5593;A5:1A:254381319-254381577:254381311-254381577:+	MSTRG.5593	TraesCS1A02G147400	A5	A	89.5	NA	85.9	82.3	80.3	87.7	NA	85.9	87.7	90.2	95.9	100	84.5	78.4	80.5	81.6	79.1	89.7	92.5	95.9	PfkB-like carbohydrate kinase family protein
MSTRG.5593;AF:1A:254375953:254376012-254377610:254377448:254377488-254377610:+	MSTRG.5593	TraesCS1A02G147400	AF	A	10.5	NA	14.7	18.9	20.3	13.4	NA	14.8	14.1	10	4.2	NA	18.1	22.6	23	21.8	20.9	12	7.9	5.1	PfkB-like carbohydrate kinase family protein
MSTRG.5593;SE:1A:254377684-254380542:254380594-254381169:+	MSTRG.5593	TraesCS1A02G147400	SE	A	10.5	NA	14.1	17.7	22.8	20.2	NA	19.1	24.7	10.7	6.6	5.9	29.9	26.1	31	28.3	20.9	24.8	11.9	24.3	PfkB-like carbohydrate kinase family protein
MSTRG.5594;RI:1A:254383244:254384255-254384364:254385399:-	MSTRG.5594	TraesCS1A02G147500	RI	A	NA	NA	100	100	100	100	100	100	100	100	NA	100	NA	100	100	100	100	62	100	NA	#N/A
MSTRG.5594;A5:1A:254384255-254384364:254384255-254384367:-	MSTRG.5594	TraesCS1A02G147500	A5	A	0	0	0	NA	NA	NA	NA	NA	NA	NA	8.5	0	9.4	NA	NA	NA	NA	NA	0	0	#N/A
MSTRG.5594;RI:1A:254383244:254384255-254384367:254385399:-	MSTRG.5594	TraesCS1A02G147500	RI	A	34.6	28.5	47.4	100	100	100	100	100	100	100	0	65	25.7	100	100	100	100	100	71.4	13.5	#N/A
MSTRG.5594;RI:1A:254386009:254386106-254386185:254386674:-	MSTRG.5594	TraesCS1A02G147500	RI	A	0	0	4	49.1	100	79.7	100	100	100	0	8.5	9	7.1	100	100	39.2	53.7	38	39.3	0	#N/A
MSTRG.5600;A3:1A:254994054-254994533:254994054-254994542:+	MSTRG.5600	TraesCS1A02G147600	A3	A	NA	0	0	0	0	28.9	9.9	NA	NA	NA	0	0	0	27.3	0	0	13.8	NA	NA	NA	#N/A
MSTRG.5601;AF:1A:254996689-255002666:255002834:254996689-255003014:255003165:-	MSTRG.5601	TraesCS1A02G147700	AF	A	NA	NA	NA	80.9	0	0	0	0	NA	NA	NA	15.3	NA	0	NA	6.3	0	NA	NA	NA	50S ribosomal protein L11
MSTRG.5601;AF:1A:254996689-254997422:254997527:254996689-255002666:255002834:-	MSTRG.5601	TraesCS1A02G147700	AF	A	100	100	100	91.8	100	100	100	100	100	90	93.6	93	100	100	98.3	97	100	100	NA	100	50S ribosomal protein L11
MSTRG.5601;AF:1A:254996689-254997422:254997527:254996689-255003014:255003165:-	MSTRG.5601	TraesCS1A02G147700	AF	A	100	100	95.3	97.9	84.1	83.9	93.5	82.3	100	100	93	70.7	94.2	92.6	100	68.6	83.2	94.7	NA	100	50S ribosomal protein L11
MSTRG.5647;A3:1A:256819571-256820768:256819571-256820780:+	MSTRG.5647	TraesCS1A02G149200	A3	A	NA	0	NA	3.9	4.4	0	0	0	7.1	NA	NA	NA	NA	3	0	NA	3.8	NA	NA	NA	Eukaryotic translation initiation factor 4E
MSTRG.5693;A5:1A:258740362-258743780:258740327-258743780:+	MSTRG.5693	TraesCS1A02G150600	A5	A	26	0	22.8	25.7	24.4	13.5	0.8	40.5	21.2	0	20.9	32.8	27	30.6	29.8	23.7	15.8	71.2	45.7	27.8	RNA-binding protein-like
MSTRG.5693;A5:1A:258740362-258743780:258740359-258743780:+	MSTRG.5693	TraesCS1A02G150600	A5	A	20.8	0	13.3	25.2	31.3	15.4	2.3	28.9	24.2	0	29.9	31.7	27.4	48.9	52.3	31.7	33.7	34.5	31.4	19.2	RNA-binding protein-like
MSTRG.5693;A3:1A:258741119-258742863:258741119-258743389:+	MSTRG.5693	TraesCS1A02G150600	A3	A	98.1	91.9	80.1	81.5	82.4	80.8	56.1	81.6	61.7	61.1	96.7	89.9	81.1	80.7	83.7	81.8	56.3	91.3	72.2	71.6	RNA-binding protein-like
MSTRG.5693;A5:1A:258740359-258743780:258740327-258743780:+	MSTRG.5693	TraesCS1A02G150600	A5	A	57.2	75.8	65.8	50.7	41.5	46.1	26.2	62.6	45.7	50.7	38.2	51.3	49.4	31.5	27.9	40.1	27	82.5	64.9	61.7	RNA-binding protein-like
MSTRG.5701;AF:1A:259049084:259049694-259050461:259049855:259049988-259050461:+	MSTRG.5701	TraesCS1A02G151000	AF	A	2.1	2.4	1.6	3.7	6	2.7	3.6	3.6	8.9	2.9	0	2.9	0	4.5	3.7	2.8	2.9	1.7	4.3	1.1	Cyanate hydratase
MSTRG.5701;A5:1A:259050382-259050461:259049694-259050461:+	MSTRG.5701	TraesCS1A02G151000	A5	A	NA	NA	NA	0	0	6.1	NA	NA	NA	NA	NA	NA	NA	13.7	0	2.8	22.8	NA	NA	NA	Cyanate hydratase
MSTRG.5701;A3:1A:259049694-259049784:259049694-259050461:+	MSTRG.5701	TraesCS1A02G151000	A3	A	NA	NA	NA	49.4	50.6	39.1	84.7	45.1	56.6	NA	NA	NA	NA	47.1	65.7	47.4	85.2	NA	53	NA	Cyanate hydratase
MSTRG.5748;A3:1A:261132942-261133029:261132942-261133039:+	MSTRG.5748	TraesCS1A02G152000	A3	A	NA	NA	NA	0	8.4	NA	4.5	NA	NA	NA	NA	NA	NA	17.8	NA	0	NA	NA	NA	NA	WD repeat protein, putative
MSTRG.5748;A3:1A:261133303-261133425:261133303-261133431:+	MSTRG.5748	TraesCS1A02G152000	A3	A	NA	NA	NA	100	91.6	NA	95.5	NA	NA	NA	NA	NA	NA	92.4	NA	100	NA	NA	NA	NA	WD repeat protein, putative
MSTRG.5748;A3:1A:261132942-261133016:261132942-261133039:+	MSTRG.5748	TraesCS1A02G152000	A3	A	NA	NA	NA	0	43.5	78.3	21	NA	NA	NA	NA	NA	NA	4	100	32	NA	NA	NA	NA	WD repeat protein, putative
MSTRG.5748;A3:1A:261133303-261133415:261133303-261133425:+	MSTRG.5748	TraesCS1A02G152000	A3	A	NA	NA	NA	0	43.5	56.8	21	NA	NA	NA	NA	NA	NA	3.6	100	32	NA	NA	NA	NA	WD repeat protein, putative
MSTRG.5748;A3:1A:261133950-261134049:261133950-261134053:+	MSTRG.5748	TraesCS1A02G152000	A3	A	NA	NA	NA	100	67.5	29.3	81.7	NA	NA	NA	NA	NA	NA	100	20.3	77.2	NA	NA	NA	NA	WD repeat protein, putative
MSTRG.5748;A5:1A:261134903-261135468:261134764-261135468:+	MSTRG.5748	TraesCS1A02G152000	A5	A	100	86.9	83.2	81.3	78.9	77.9	64.4	91.8	87.2	85.3	97.2	86.9	93.9	66.3	83.6	84	88	92.3	90.9	81.9	WD repeat protein, putative
MSTRG.5778;A5:1A:262834502-262835080:262834495-262835080:+	MSTRG.5778	TraesCS1A02G152500	A5	A	NA	100	NA	100	97.4	99.1	98.2	95.6	NA	NA	NA	100	NA	98	98.6	99.6	98.2	94.5	NA	NA	UDP-glucose:glycoprotein glucosyltransferase
MSTRG.5783;AF:1A:265021828:265026260-265028800:265026380:265026443-265028800:+	MSTRG.5783	TraesCS1A02G152900	AF	A	7.2	6.7	8	12.7	12.1	10.6	14.5	8.7	17	15.1	6.9	8.3	6.3	13.4	12.1	10.3	13.3	1.6	3.9	0	Phosphoribosylformylglycinamidine synthase family protein
MSTRG.5793;A3:1A:265647580-265649481:265647568-265649481:-	MSTRG.5793	TraesCS1A02G153100	A3	A	NA	NA	NA	NA	NA	NA	NA	29.7	NA	31.6	NA	NA	NA	NA	NA	NA	NA	11	NA	35.3	Long-chain-alcohol oxidase
MSTRG.5803;A3:1A:267142154-267142235:267142154-267142238:+	MSTRG.5803	TraesCS1A02G153300	A3	A	54.2	5.8	51	62.5	48.4	54.6	20.6	42.7	49.6	37.1	48	19.4	49.6	40.9	81	84.8	20.5	16.3	43	21.9	Adaptin ear-binding coat-associated protein, putative
MSTRG.5814;A5:1A:267179806-267179996:267179806-267180055:-	MSTRG.5814	TraesCS1A02G153600	A5	A	81.7	100	91	77.5	39.8	100	83.5	73.2	80.7	79.9	75.3	93.5	100	35.2	71.9	45	90.9	79.5	58.6	60.6	Vacuolar protein sorting-associated protein 2-like protein 2
MSTRG.5821;A5:1A:267347820-267347977:267347820-267347984:-	MSTRG.5821	TraesCS1A02G153700	A5	A	NA	NA	100	100	100	100	100	100	100	93.7	100	100	NA	100	100	100	100	100	NA	NA	#N/A
MSTRG.5821;SE:1A:267346870-267347349:267347464-267347615:-	MSTRG.5821	TraesCS1A02G153700	SE	A	NA	NA	NA	NA	NA	NA	77.4	NA	NA	NA	NA	NA	NA	NA	NA	NA	100	NA	NA	NA	#N/A
MSTRG.5821;A5:1A:267346870-267347349:267346870-267347615:-	MSTRG.5821	TraesCS1A02G153700	A5	A	100	100	96.5	100	96.4	100	88.5	100	100	100	100	100	100	100	93	100	100	100	100	100	#N/A
MSTRG.5821;RI:1A:267347349:267347464-267347615:267347820:-	MSTRG.5821	TraesCS1A02G153700	RI	A	100	100	100	96.8	96.7	97.3	69.3	97.8	95.5	96.4	100	98.5	100	98	96.9	86.8	65.7	97	98.5	90.3	#N/A
MSTRG.5821;SE:1A:267347820-267347977:267348071-267352046:-	MSTRG.5821	TraesCS1A02G153700	SE	A	18.1	15.9	28.4	43.9	61.8	37.9	55.3	32.9	20.3	35.4	23.8	28.3	14.9	45.5	61.6	48.1	58.5	29.2	8.3	22.5	#N/A
MSTRG.5854;SE:1A:268387553-268387623:268387745-268389175:+	MSTRG.5854	TraesCS1A02G154200	SE	A	NA	NA	NA	NA	NA	NA	83.3	NA	NA	NA	NA	NA	NA	NA	NA	NA	64.6	NA	NA	NA	#N/A
MSTRG.5854;A5:1A:268387553-268387623:268387513-268387623:+	MSTRG.5854	TraesCS1A02G154200	A5	A	NA	NA	NA	NA	100	100	87.8	100	100	97	NA	NA	NA	100	100	100	71.8	NA	100	36.6	#N/A
MSTRG.5854;RI:1A:268385568:268385686-268386071:268386326:+	MSTRG.5854	TraesCS1A02G154200	RI	A	NA	NA	NA	NA	NA	5.6	NA	14.1	15.2	NA	NA	NA	NA	NA	0	NA	NA	NA	NA	NA	#N/A
MSTRG.5854;SE:1A:268387553-268387623:268387749-268389175:+	MSTRG.5854	TraesCS1A02G154200	SE	A	NA	NA	NA	NA	NA	100	87.2	100	78.2	82.3	NA	NA	NA	NA	100	91.8	80.4	NA	97.2	NA	#N/A
MSTRG.5854;RI:1A:268387052:268387134-268387221:268387553:+	MSTRG.5854	TraesCS1A02G154200	RI	A	NA	NA	NA	NA	100	100	50.8	100	100	80.2	NA	NA	NA	58.1	100	49.7	43.7	NA	58.1	NA	#N/A
MSTRG.5854;A5:1A:268387749-268389175:268387745-268389175:+	MSTRG.5854	TraesCS1A02G154200	A5	A	NA	NA	NA	NA	47	62.5	62.9	100	84.7	87.9	NA	NA	NA	50	67.9	68.2	77.8	NA	92.1	94.4	#N/A
MSTRG.5877;A3:1A:269567738-269567846:269567738-269567849:+	MSTRG.5877	TraesCS1A02G154500	A3	A	NA	NA	NA	17.6	47	8.3	29.9	NA	NA	NA	NA	0	39.4	25.2	3.5	8	11.9	NA	NA	NA	#N/A
MSTRG.5877;A5:1A:269568075-269568156:269568057-269568156:+	MSTRG.5877	TraesCS1A02G154500	A5	A	NA	75.9	73.5	57.3	63.2	0	67.9	NA	NA	42.2	NA	0	57.4	48.7	0	37.2	0	NA	NA	NA	#N/A
MSTRG.5920;A5:1A:270006448-270006524:270006434-270006524:+	MSTRG.5920	TraesCS1A02G154700	A5	A	NA	NA	NA	21.6	15.7	NA	NA	17.9	12	NA	NA	NA	NA	7.3	13.6	NA	NA	14.4	NA	NA	Transportin-3
MSTRG.5911;A3:1A:271890698-271890782:271890662-271890782:-	MSTRG.5911	TraesCS1A02G155000	A3	A	NA	NA	NA	NA	NA	NA	NA	NA	37.7	NA	NA	NA	NA	NA	NA	NA	NA	NA	NA	NA	#N/A
MSTRG.5911;A5:1A:271891093-271891270:271891093-271891300:-	MSTRG.5911	TraesCS1A02G155000	A5	A	NA	NA	NA	NA	NA	NA	NA	NA	63.2	NA	NA	NA	NA	NA	NA	NA	NA	NA	NA	NA	#N/A
MSTRG.5911;SE:1A:271883874-271884460:271884585-271886347:-	MSTRG.5911	TraesCS1A02G155000	SE	A	NA	NA	NA	NA	NA	NA	NA	NA	74.5	NA	NA	NA	NA	NA	NA	NA	NA	NA	NA	NA	#N/A
MSTRG.5991;A3:1A:276862099-276862952:276862028-276862952:-	MSTRG.5991	TraesCS1A02G156200	A3	A	NA	0	0	2.1	1.3	3.4	3.4	3.1	0	17.4	NA	2.9	3.2	0.9	0	0	3.2	0	0	0	#N/A
MSTRG.5991;AF:1A:276863535-276863774:276864079:276863535-276864112:276864383:-	MSTRG.5991	TraesCS1A02G156200	AF	A	NA	NA	NA	100	100	100	100	100	100	NA	NA	NA	NA	100	100	NA	100	NA	90.9	NA	#N/A
MSTRG.5991;AF:1A:276863535-276864112:276864383:276863535-276864418:276864446:-	MSTRG.5991	TraesCS1A02G156200	AF	A	NA	0	2.4	0	0	NA	NA	0	NA	0	NA	0	0	NA	0	0	NA	6.4	4.5	0	#N/A
MSTRG.5991;SE:1A:276863071-276863428:276863535-276864112:-	MSTRG.5991	TraesCS1A02G156200	SE	A	NA	NA	NA	NA	NA	NA	9.9	NA	NA	NA	NA	NA	NA	NA	NA	NA	7.4	NA	NA	NA	#N/A
MSTRG.5991;AF:1A:276863535-276864112:276864381:276863535-276864418:276864446:-	MSTRG.5991	TraesCS1A02G156200	AF	A	NA	0	0	7.1	2.8	NA	NA	5.5	NA	23	NA	5	4.5	NA	0	0	NA	0	0	0	#N/A
MSTRG.5991;A3:1A:276861428-276861863:276860785-276861863:-	MSTRG.5991	TraesCS1A02G156200	A3	A	NA	NA	NA	NA	NA	0	63.4	NA	25.2	NA	NA	NA	NA	6	NA	NA	68.2	NA	NA	NA	#N/A
MSTRG.5991;AF:1A:276863071-276863428:276863505:276863071-276864112:276864200:-	MSTRG.5991	TraesCS1A02G156200	AF	A	NA	NA	NA	NA	NA	100	36.6	NA	74.8	NA	NA	NA	NA	94	NA	NA	31.8	NA	NA	NA	#N/A
MSTRG.5991;AF:1A:276863535-276863774:276864079:276863535-276864112:276864381:-	MSTRG.5991	TraesCS1A02G156200	AF	A	NA	NA	NA	93.5	94.4	92.1	89.7	85.4	100	NA	NA	NA	NA	97.9	100	NA	88.6	NA	100	NA	#N/A
MSTRG.5991;A3:1A:276860785-276861863:276860336-276861863:-	MSTRG.5991	TraesCS1A02G156200	A3	A	NA	19	0	0	0	47.1	37.7	11.4	28.5	12.7	NA	0	0	36.2	12.3	0	42.7	0	0	0	#N/A
MSTRG.5991;A3:1A:276861428-276861863:276860336-276861863:-	MSTRG.5991	TraesCS1A02G156200	A3	A	NA	7.6	0	0	10.7	0	51.2	0	11.8	8.2	NA	5.4	0	3.5	19.4	9.7	61.5	0	11.9	5.9	#N/A
MSTRG.5991;AF:1A:276863535-276863774:276864079:276863535-276864418:276864446:-	MSTRG.5991	TraesCS1A02G156200	AF	A	NA	19.4	15.7	52.1	32.5	100	100	25.6	66.4	7.6	NA	32.9	8.5	100	58.5	27	100	36.7	32.1	33.4	#N/A
MSTRG.5991;SE:1A:276863535-276864112:276864219-276864418:-	MSTRG.5991	TraesCS1A02G156200	SE	A	NA	22.8	28.8	58.3	32.7	NA	100	25.4	57	7.8	NA	15.9	23.2	100	48.1	13.9	100	40.4	11.1	7.6	#N/A
MSTRG.5991;SE:1A:276863071-276863315:276863345-276863428:-	MSTRG.5991	TraesCS1A02G156200	SE	A	NA	16.2	25.1	39.3	24.3	20.7	26.4	17.7	24.2	5.2	NA	10.9	21	30.1	25.2	10.5	20.5	29.1	7.6	5.2	#N/A
MSTRG.5998;A3:1A:277074278-277076294:277074278-277076300:+	MSTRG.5998	TraesCS1A02G156400	A3	A	96.9	100	100	100	NA	NA	NA	NA	NA	NA	100	90.3	86.9	87.7	NA	NA	NA	NA	NA	100	#N/A
MSTRG.6081;A5:1A:279838994-279841467:279838888-279841467:+	MSTRG.6081	TraesCS1A02G157600	A5	A	NA	100	100	NA	92.9	NA	100	NA	NA	NA	NA	95.2	NA	NA	NA	NA	NA	NA	NA	NA	#N/A
MSTRG.6081;A5:1A:279839116-279841037:279838888-279841037:+	MSTRG.6081	TraesCS1A02G157600	A5	A	NA	NA	NA	NA	NA	NA	NA	NA	NA	NA	NA	NA	NA	NA	NA	NA	NA	NA	15.2	NA	#N/A
MSTRG.6081;A5:1A:279839689-279841501:279838994-279841501:+	MSTRG.6081	TraesCS1A02G157600	A5	A	NA	NA	NA	NA	NA	NA	NA	NA	NA	NA	NA	NA	NA	NA	NA	NA	NA	NA	84.3	NA	#N/A
MSTRG.6081;A5:1A:279841178-279841501:279841147-279841501:+	MSTRG.6081	TraesCS1A02G157600	A5	A	NA	98.4	97.1	99.7	98.6	99	99.1	99.5	99	99.4	NA	92.6	98.9	99.2	98.3	97	99.1	97.6	99.1	99.7	#N/A
MSTRG.6081;A3:1A:279826516-279826613:279826516-279826619:+	MSTRG.6081	TraesCS1A02G157600	A3	A	0.3	3.9	2.9	1.5	2.2	2.9	4.9	4.7	6.2	4	0.2	1.8	1.3	4.7	4.9	1.1	2.5	6.5	4.4	1.6	#N/A
MSTRG.6081;A5:1A:279839687-279841037:279838888-279841037:+	MSTRG.6081	TraesCS1A02G157600	A5	A	NA	NA	NA	100	NA	NA	100	NA	71.5	NA	NA	NA	NA	NA	NA	NA	100	NA	45.2	NA	#N/A
MSTRG.6081;A5:1A:279841178-279841467:279839370-279841467:+	MSTRG.6081	TraesCS1A02G157600	A5	A	0	NA	3.1	NA	NA	3.6	NA	1.9	16.7	3.6	0.9	4.6	9	NA	4.9	1.9	NA	0	NA	2.4	#N/A
MSTRG.6081;AF:1A:279838754:279839689-279841501:279840997:279841178-279841501:+	MSTRG.6081	TraesCS1A02G157600	AF	A	NA	0	0	0	1.7	0	0	1.4	0	0	NA	0	0	0	0	0	0	13.4	5.5	2.1	#N/A
MSTRG.6081;A5:1A:279839687-279841037:279839116-279841037:+	MSTRG.6081	TraesCS1A02G157600	A5	A	NA	NA	NA	97.1	NA	NA	89.5	NA	84.7	NA	NA	NA	NA	91.7	NA	NA	91.6	NA	NA	NA	#N/A
MSTRG.6081;AF:1A:279837652:279838994-279841467:279839244:279839370-279841467:+	MSTRG.6081	TraesCS1A02G157600	AF	A	1.3	NA	11.6	NA	NA	0	NA	2.4	0	0.5	1.5	15.9	12.4	NA	6.6	0	NA	0	NA	0	#N/A
MSTRG.6081;AL:1A:279839370-279839455:279839766:279839370-279841467:279841947:+	MSTRG.6081	TraesCS1A02G157600	AL	A	0	NA	0	NA	NA	1.8	NA	5.5	15.9	3	0	0	5.2	NA	6.5	0	NA	0	NA	4.1	#N/A
MSTRG.6081;RI:1A:279838726:279839687-279841037:279841178:+	MSTRG.6081	TraesCS1A02G157600	RI	A	NA	NA	NA	0	NA	NA	22.3	NA	29.4	29.3	NA	NA	NA	NA	NA	NA	17.2	NA	NA	NA	#N/A
MSTRG.6081;A5:1A:279841178-279841467:279841147-279841467:+	MSTRG.6081	TraesCS1A02G157600	A5	A	NA	NA	NA	100	68.9	NA	89.6	NA	100	100	NA	NA	NA	91.8	NA	NA	94.7	NA	86.8	NA	#N/A
MSTRG.6081;SE:1A:279837292-279837782:279838009-279838459:+	MSTRG.6081	TraesCS1A02G157600	SE	A	NA	NA	NA	NA	12.9	10.3	16.5	NA	NA	NA	NA	NA	NA	NA	NA	25.1	18.4	NA	NA	NA	#N/A
MSTRG.6081;A5:1A:279841178-279841467:279838994-279841467:+	MSTRG.6081	TraesCS1A02G157600	A5	A	NA	5	9.7	NA	20.7	NA	36.6	NA	NA	NA	NA	16	19.5	NA	26.4	NA	51.2	NA	NA	NA	#N/A
MSTRG.6081;A3:1A:279838994-279841467:279838994-279841501:+	MSTRG.6081	TraesCS1A02G157600	A3	A	NA	100	79.5	57.9	100	NA	64.1	NA	NA	NA	NA	83.7	69.9	57.8	NA	58.8	47.6	NA	NA	NA	#N/A
MSTRG.6081;A5:1A:279838009-279838459:279837292-279838459:+	MSTRG.6081	TraesCS1A02G157600	A5	A	NA	36.7	NA	NA	18.4	16.7	37.8	NA	51	NA	NA	NA	NA	30.8	44.8	14.3	24.8	NA	NA	NA	#N/A
MSTRG.6081;A3:1A:279841178-279841467:279841178-279841501:+	MSTRG.6081	TraesCS1A02G157600	A3	A	NA	1	11	8	7.6	7.6	9	8.4	7.2	5.1	NA	10.5	6.2	8.4	9.8	6.9	10.2	12.7	5	6	#N/A
MSTRG.6074;A3:1A:279903985-279904049:279903970-279904049:-	MSTRG.6074	TraesCS1A02G157700	A3	A	85.1	85.4	92.4	NA	NA	NA	NA	78.8	NA	NA	82	64.6	60.8	NA	NA	NA	NA	79.6	NA	NA	#N/A
MSTRG.6074;AF:1A:279905379-279906487:279906656:279905379-279908247:279908684:-	MSTRG.6074	TraesCS1A02G157700	AF	A	NA	83	NA	82.7	89.3	91.9	NA	82.6	92.3	NA	NA	58.5	52.6	78.6	90.2	86.9	NA	NA	NA	NA	#N/A
MSTRG.6084;A3:1A:280273776-280274744:280273762-280274744:-	MSTRG.6084	TraesCS1A02G157800	A3	A	NA	NA	NA	NA	NA	NA	NA	NA	NA	72.2	NA	NA	NA	NA	NA	NA	NA	NA	NA	NA	#N/A
MSTRG.6119;A5:1A:281889480-281889557:281889480-281889650:-	MSTRG.6119	TraesCS1A02G158400	A5	A	8.6	0	0	0	0	1.3	0	1.5	0	0	3.5	0	4.5	0	1.4	0	0	0	0	0	RING/FYVE/PHD zinc finger superfamily protein
MSTRG.6119;RI:1A:281889366:281889480-281889557:281889712:-	MSTRG.6119	TraesCS1A02G158400	RI	A	74.7	NA	100	100	100	91.9	100	80.8	100	NA	NA	100	NA	100	92.7	100	100	100	100	100	RING/FYVE/PHD zinc finger superfamily protein
MSTRG.6119;SE:1A:281889480-281889557:281889712-281889951:-	MSTRG.6119	TraesCS1A02G158400	SE	A	NA	0	0	NA	0	15.1	0	11.1	0	0	NA	0	48	0	12.9	0	0	NA	NA	0	RING/FYVE/PHD zinc finger superfamily protein
MSTRG.6119;A5:1A:281890200-281894166:281890200-281894345:-	MSTRG.6119	TraesCS1A02G158400	A5	A	0	63.4	22	0	34.8	0	24.9	0	19.1	0	NA	41.7	NA	0	0	0	22.5	21	0	0	RING/FYVE/PHD zinc finger superfamily protein
MSTRG.6119;AF:1A:281890200-281894166:281894240:281890200-281894345:281895008:-	MSTRG.6119	TraesCS1A02G158400	AF	A	100	97.7	95.8	95.7	93.6	93	92.6	89.4	92.1	95.8	96.9	95.9	95.1	93.7	91.3	94.1	96.2	96.9	94.7	94.9	RING/FYVE/PHD zinc finger superfamily protein
MSTRG.6119;SE:1A:281889480-281889650:281889712-281889951:-	MSTRG.6119	TraesCS1A02G158400	SE	A	100	80.1	91	95.7	86.2	93	79.3	89.4	86.6	95.8	96.9	82.9	95.1	93.7	91.3	94.1	87.8	97.3	94.7	94.9	RING/FYVE/PHD zinc finger superfamily protein
MSTRG.6119;A3:1A:281889712-281889951:281889480-281889951:-	MSTRG.6119	TraesCS1A02G158400	A3	A	100	30	60.8	80.5	39.6	66.8	64.3	34.5	57.3	0	NA	47.5	NA	78.9	65.2	68.8	68.4	72.7	67	46.3	RING/FYVE/PHD zinc finger superfamily protein
MSTRG.6119;AF:1A:281890200-281894166:281894240:281890200-281894345:281894527:-	MSTRG.6119	TraesCS1A02G158400	AF	A	78.3	90.4	86.7	84.2	90.5	86.8	68	94.1	82.8	100	88.4	84.3	100	79.9	84.9	87.8	76.9	92.8	89.8	95.6	RING/FYVE/PHD zinc finger superfamily protein
MSTRG.6119;RI:1A:281889366:281889480-281889650:281889712:-	MSTRG.6119	TraesCS1A02G158400	RI	A	21.7	9.6	13.3	15.8	9.5	13.2	32	5.9	17.2	0	11.6	15.7	0	20.1	15.1	12.2	23.1	7	10.2	4.4	RING/FYVE/PHD zinc finger superfamily protein
MSTRG.6120;A5:1A:282547713-282549082:282547671-282549082:+	MSTRG.6120	TraesCS1A02G158500	A5	A	0	2.9	4.3	0	1.8	0	0.7	0	0.7	2.1	NA	9.9	3.1	2.2	1.4	0	0	5.6	1.1	4.6	28S ribosomal protein S29, mitochondrial
MSTRG.6120;AF:1A:282545698:282545726-282546764:282545904:282545985-282546764:+	MSTRG.6120	TraesCS1A02G158500	AF	A	0	2.9	4.3	0	1.8	0	0.7	0	0.7	2.2	NA	9.9	3.1	2.2	1.4	0	0	5.6	1.1	4.6	28S ribosomal protein S29, mitochondrial
MSTRG.6120;A3:1A:282549522-282550767:282549522-282550781:+	MSTRG.6120	TraesCS1A02G158500	A3	A	24.9	57.8	62.5	82.8	80.9	88	79.6	55.2	67.3	80.5	40.9	51.1	63.5	80.3	85.2	86.3	82.3	57.2	67.1	77.2	28S ribosomal protein S29, mitochondrial
MSTRG.6120;A3:1A:282550939-282551060:282550939-282551092:+	MSTRG.6120	TraesCS1A02G158500	A3	A	18.7	35	47.3	25.2	27.3	34.5	19.5	24.4	13.7	37.7	38.7	35.4	43.2	23.9	36.7	44.4	24.2	38	34.3	44.1	28S ribosomal protein S29, mitochondrial
MSTRG.6163;A3:1A:283844369-283845530:283844369-283845537:+	MSTRG.6163	TraesCS1A02G158800	A3	A	NA	NA	NA	NA	NA	NA	NA	NA	87.8	100	NA	NA	NA	NA	100	NA	NA	NA	NA	100	Xaa-pro aminopeptidase, putative
MSTRG.6163;SE:1A:283853298-283853431:283853487-283853878:+	MSTRG.6163	TraesCS1A02G158800	SE	A	NA	NA	NA	NA	NA	NA	12.9	NA	29.2	0	NA	NA	NA	NA	37.7	NA	31.8	NA	41.5	0	Xaa-pro aminopeptidase, putative
MSTRG.6163;A3:1A:283853298-283853428:283853298-283853431:+	MSTRG.6163	TraesCS1A02G158800	A3	A	100	87.7	100	100	100	100	96.6	97.3	94.2	100	NA	93	96.2	100	88.3	96.3	93.1	100	91.3	100	Xaa-pro aminopeptidase, putative
MSTRG.6163;RI:1A:283854243:283854351-283854471:283854625:+	MSTRG.6163	TraesCS1A02G158800	RI	A	0	0	4.7	6.4	5.9	6.2	18.6	3.4	0.9	3.1	NA	0	5.2	4.8	3.6	8	14.5	7.3	2.7	3.7	Xaa-pro aminopeptidase, putative
MSTRG.6163;SE:1A:283853298-283853428:283853487-283853878:+	MSTRG.6163	TraesCS1A02G158800	SE	A	100	84.9	94.1	90.6	89.1	92.7	80.7	86.4	87	74.1	NA	89.4	89.6	83.7	82.1	91.1	86.3	85.5	88.1	84.4	Xaa-pro aminopeptidase, putative
MSTRG.6145;A3:1A:284146279-284146354:284146279-284146367:+	MSTRG.6145	TraesCS1A02G158900	A3	A	NA	0	0	0	0	0	2.8	0	0	0	NA	0	0	0	0	0	0	12.4	0	19.9	Ran-binding protein in the microtubule-organising centre protein&&Glucose-induced degradation protein 8-like protein
MSTRG.6145;A3:1A:284149014-284149094:284149014-284149145:+	MSTRG.6145	TraesCS1A02G158900	A3	A	NA	100	100	100	100	100	97.2	100	100	100	NA	100	100	100	100	100	100	87.6	100	80.1	Ran-binding protein in the microtubule-organising centre protein&&Glucose-induced degradation protein 8-like protein
MSTRG.6173;AF:1A:285980870:285981626-285982361:285981970:285982131-285982361:+	MSTRG.6173	TraesCS1A02G159500	AF	A	NA	NA	NA	NA	1.2	NA	NA	NA	10.5	NA	NA	NA	NA	NA	3	3.2	NA	0	NA	NA	Receptor-like protein kinase
MSTRG.6208;A3:1A:287312433-287313656:287312418-287313656:-	MSTRG.6208	TraesCS1A02G160000	A3	A	NA	NA	NA	NA	3.2	4.7	NA	5.9	5.3	NA	NA	NA	NA	NA	2.5	NA	NA	NA	NA	NA	Pentatricopeptide repeat-containing protein
MSTRG.6215;A3:1A:287683382-287683500:287683324-287683500:-	MSTRG.6215	TraesCS1A02G160200	A3	A	NA	NA	NA	NA	74.6	NA	NA	NA	NA	NA	NA	NA	45.4	NA	NA	NA	57.4	NA	NA	NA	Aminotransferase
MSTRG.6215;SE:1A:287683098-287683268:287683324-287683500:-	MSTRG.6215	TraesCS1A02G160200	SE	A	NA	34.8	0	0	NA	40.3	NA	NA	NA	NA	NA	0	NA	21.5	0	NA	NA	NA	NA	NA	Aminotransferase
MSTRG.6215;SE:1A:287683098-287683268:287683382-287683500:-	MSTRG.6215	TraesCS1A02G160200	SE	A	NA	17.1	14.7	10.5	100	42.4	NA	NA	NA	NA	NA	19.7	NA	12.3	27.8	NA	NA	NA	NA	NA	Aminotransferase
MSTRG.6215;A3:1A:287682854-287682944:287682844-287682944:-	MSTRG.6215	TraesCS1A02G160200	A3	A	NA	30.7	14.7	10.5	25.4	28	NA	NA	NA	NA	NA	19.7	58.2	29.2	9.8	NA	49.2	NA	NA	NA	Aminotransferase
MSTRG.6239;SE:1A:288515894-288516383:288517344-288518571:-	MSTRG.6239	TraesCS1A02G160600	SE	A	NA	NA	NA	NA	NA	NA	NA	63.4	77.2	NA	NA	NA	NA	NA	NA	NA	NA	NA	NA	NA	#N/A
MSTRG.6239;SE:1A:288515894-288516383:288517881-288518571:-	MSTRG.6239	TraesCS1A02G160600	SE	A	NA	NA	NA	NA	NA	NA	NA	55.2	NA	NA	NA	NA	NA	NA	NA	NA	NA	61	NA	NA	#N/A
MSTRG.6239;A3:1A:288517881-288518571:288517344-288518571:-	MSTRG.6239	TraesCS1A02G160600	A3	A	NA	NA	NA	NA	NA	NA	NA	41.5	39.3	NA	NA	NA	NA	NA	NA	NA	NA	NA	31.1	NA	#N/A
MSTRG.6239;A5:1A:288511382-288514029:288511382-288514058:-	MSTRG.6239	TraesCS1A02G160600	A5	A	0.3	0	0	2.7	0	0.6	0	11.8	8.9	3.4	0.7	0	0	0.9	0	0	0	14.4	8.6	5.2	#N/A
MSTRG.6249;AL:1A:288869767-288870464:288871383:288869767-288871519:288872048:+	MSTRG.6249	TraesCS1A02G160700	AL	A	NA	NA	NA	NA	NA	NA	84	NA	NA	NA	NA	NA	NA	NA	NA	NA	NA	NA	NA	NA	Protein EXECUTER 1, chloroplastic
MSTRG.6249;AL:1A:288869767-288870464:288871383:288869767-288871519:288872047:+	MSTRG.6249	TraesCS1A02G160700	AL	A	NA	NA	NA	NA	NA	NA	33.5	NA	NA	NA	NA	NA	NA	51.3	15.8	NA	43.4	NA	NA	49.7	Protein EXECUTER 1, chloroplastic
MSTRG.6249;A3:1A:288867498-288867604:288867498-288867670:+	MSTRG.6249	TraesCS1A02G160700	A3	A	100	100	100	100	100	94.6	87.3	100	96.8	100	NA	94.1	100	87.7	73.9	100	93.9	100	92.8	91.5	Protein EXECUTER 1, chloroplastic
MSTRG.6249;AL:1A:288869767-288870464:288871383:288869767-288871519:288872175:+	MSTRG.6249	TraesCS1A02G160700	AL	A	13.7	11.1	6.6	14.5	7.9	4.4	6.8	12.9	7.8	7	15	6.2	6.2	12.8	6.2	8.2	4.7	7.9	4.1	8.4	Protein EXECUTER 1, chloroplastic
MSTRG.6249;A3:1A:288867785-288868286:288867785-288868289:+	MSTRG.6249	TraesCS1A02G160700	A3	A	84.7	88.9	93	85.8	91.8	89.9	80.7	86.7	88.8	90.4	84	87.8	93.8	76.2	70.8	91.1	86.8	86.3	89	83.7	Protein EXECUTER 1, chloroplastic
MSTRG.6261;AF:1A:290122099:290122503-290123866:290123570:290123692-290123866:+	MSTRG.6261	TraesCS1A02G161200	AF	A	NA	NA	NA	NA	NA	NA	NA	NA	NA	19.2	NA	NA	NA	NA	NA	NA	NA	NA	NA	39.1	Ubiquitin carboxyl-terminal hydrolase-like protein
MSTRG.6261;AF:1A:290123285:290123377-290123866:290123570:290123692-290123866:+	MSTRG.6261	TraesCS1A02G161200	AF	A	96.9	100	95.6	96.9	100	NA	NA	100	96.8	91.8	97.1	98.1	99	100	90.9	NA	NA	99.4	98.9	97.6	Ubiquitin carboxyl-terminal hydrolase-like protein
MSTRG.6262;RI:1A:290199388:290199406-290199607:290199707:+	MSTRG.6262	TraesCS1A02G161300	RI	A	0	9.9	5	28.2	29.1	15.1	12.4	15.8	13.5	10.7	0	2.7	4.8	27.5	26.8	20.6	15.3	18.6	4.1	26.4	#N/A
MSTRG.6262;RI:1A:290198893:290199124-290199234:290199264:+	MSTRG.6262	TraesCS1A02G161300	RI	A	78.3	82.5	76.9	34.9	34.4	45.3	31.9	56.7	70.3	29.1	70.9	75.6	66.6	35.2	30.1	38.7	30.4	58.2	55.9	23.9	#N/A
MSTRG.6275;RI:1A:290555489:290555583-290555658:290556043:+	MSTRG.6275	TraesCS1A02G161900	RI	A	5	15.6	12.3	21.6	27.9	19	22.3	17.1	18.4	17.5	10.5	12.8	14.5	25.5	20.2	16.1	23.4	25.7	31.7	31.1	Thioredoxin
MSTRG.6288;A3:1A:291244724-291244849:291244724-291244912:+	MSTRG.6288	TraesCS1A02G162200	A3	A	0	30.2	71.8	83.8	100	100	97	100	NA	NA	12.6	50.9	100	89.1	100	100	100	NA	NA	NA	Nijmegen breakage syndrome 1 protein
MSTRG.6291;SE:1A:291253671-291254509:291254588-291255179:+	MSTRG.6291	TraesCS1A02G162300	SE	A	0	NA	NA	NA	0	NA	NA	NA	NA	NA	NA	NA	NA	NA	NA	NA	10.4	NA	NA	NA	PfkB family carbohydrate kinase
MSTRG.6291;A3:1A:291250096-291253353:291250096-291253356:+	MSTRG.6291	TraesCS1A02G162300	A3	A	1.1	NA	NA	NA	0	NA	0	4.8	6.6	NA	NA	NA	NA	0	0	0	0	NA	10.3	NA	PfkB family carbohydrate kinase
MSTRG.6291;A3:1A:291250096-291253356:291250096-291253367:+	MSTRG.6291	TraesCS1A02G162300	A3	A	100	NA	NA	NA	100	NA	100	NA	90.2	NA	NA	NA	NA	100	100	100	93.7	NA	100	NA	PfkB family carbohydrate kinase
MSTRG.6291;SE:1A:291253671-291254506:291254588-291255179:+	MSTRG.6291	TraesCS1A02G162300	SE	A	19.4	100	95.2	85.2	83.9	96	97.7	96.9	100	91.6	100	100	100	100	90.4	100	89.3	91	96.5	100	PfkB family carbohydrate kinase
MSTRG.6291;A3:1A:291250096-291253345:291250096-291253356:+	MSTRG.6291	TraesCS1A02G162300	A3	A	0	92.8	88.1	82	74	89.8	81.3	83.6	86.5	81.1	81.3	81.8	95.1	79.7	48.1	86.5	82.9	76.9	69.2	96.8	PfkB family carbohydrate kinase
MSTRG.6361;A5:1A:294039754-294040055:294039745-294040055:+	MSTRG.6361	TraesCS1A02G163700	A5	A	75.9	50.7	37	100	25.9	NA	100	100	100	86.9	71.1	45.7	37.8	100	46	100	100	60.7	100	61.6	Ubiquitin carboxyl-terminal hydrolase-like protein&&MATH domain containing protein
MSTRG.6361;A5:1A:294038051-294038979:294038024-294038979:+	MSTRG.6361	TraesCS1A02G163700	A5	A	24.1	49.3	63	72.4	74.1	NA	70.1	41.4	26.1	61.2	28.9	54.3	62.2	72	54	90	72.6	39.3	24.5	66.4	Ubiquitin carboxyl-terminal hydrolase-like protein&&MATH domain containing protein
MSTRG.6380;RI:1A:295230532:295230846-295230948:295231457:-	MSTRG.6380	TraesCS1A02G163900	RI	A	NA	NA	NA	NA	77.5	NA	84.8	NA	NA	NA	NA	0	NA	NA	NA	NA	0	NA	NA	NA	#N/A
MSTRG.6380;RI:1A:295229803:295230132-295230377:295230433:-	MSTRG.6380	TraesCS1A02G163900	RI	A	0	0	7.6	7.9	2.6	8.8	0.6	3.1	NA	0	2	9.3	3.3	2.1	6.5	7.5	5.1	0	NA	NA	#N/A
MSTRG.6380;A5:1A:295229436-295229508:295229436-295229521:-	MSTRG.6380	TraesCS1A02G163900	A5	A	99.7	97.2	91.9	91	88.4	91.2	95.7	92.8	NA	90.6	98	90.7	95	93.2	92.2	92.5	94.9	81.6	NA	NA	#N/A
MSTRG.6402;A3:1A:295585337-295585478:295585330-295585478:-	MSTRG.6402	TraesCS1A02G164200	A3	A	2.7	18.2	14.4	26.9	24.9	24.9	30.9	21.5	25.7	20.9	2.2	10.3	16	22.9	20.9	28.5	24.4	17.4	17	15.2	KH domain-containing protein
MSTRG.6402;A3:1A:295585351-295585478:295585337-295585478:-	MSTRG.6402	TraesCS1A02G164200	A3	A	95.7	86.5	87.9	89.1	87.5	89.1	91	89.6	91.9	87.7	95.7	88.5	87.3	88.4	87.2	91	91.8	81.1	89.3	78.8	KH domain-containing protein
MSTRG.6402;SE:1A:295585701-295586073:295586894-295587015:-	MSTRG.6402	TraesCS1A02G164200	SE	A	2.6	19.8	15.9	27.7	25.7	28.2	41.7	28.5	37.6	25.6	2	11.4	17.8	28.3	26.2	32	33.5	20.7	21.4	18.8	KH domain-containing protein
MSTRG.6402;A3:1A:295585351-295585478:295585330-295585478:-	MSTRG.6402	TraesCS1A02G164200	A3	A	38.3	58.7	55.1	75.1	69.8	73	81.9	70.2	79.7	65.4	33.7	47	56.6	69.3	64.3	80.1	78.2	47.4	63.2	40	KH domain-containing protein
MSTRG.6402;A3:1A:295585721-295586073:295585701-295586073:-	MSTRG.6402	TraesCS1A02G164200	A3	A	93.6	85	85.4	87.4	85.2	87	85.2	83.7	85.4	84	93.5	85.4	84.9	84.6	82.7	89.4	87.1	76.5	85.2	72.6	KH domain-containing protein
MSTRG.6401;A3:1A:296213496-296214109:296213371-296214109:-	MSTRG.6401	TraesCS1A02G164400	A3	A	NA	40	NA	30.8	39.4	67.5	31.8	100	32.4	NA	NA	47.8	NA	49.4	34.5	59.4	0	24.7	32.4	NA	E3 ubiquitin-protein ligase Hakai
MSTRG.6434;A5:1A:298036783-298036950:298036277-298036950:+	MSTRG.6434	TraesCS1A02G165300	A5	A	NA	NA	NA	NA	NA	NA	31.2	NA	NA	12.5	NA	NA	NA	NA	35.7	NA	17.8	NA	NA	NA	Ser/Thr protein phosphatase family protein, expressed
MSTRG.6436;A5:1A:298112307-298112414:298110954-298112414:+	MSTRG.6436	TraesCS1A02G165500	A5	A	NA	NA	NA	21.6	NA	NA	19.1	NA	NA	NA	NA	NA	24.2	25.9	NA	NA	13.2	NA	NA	NA	#N/A
MSTRG.6436;A5:1A:298112307-298112414:298111053-298112414:+	MSTRG.6436	TraesCS1A02G165500	A5	A	NA	5.4	17.5	NA	9.7	NA	22.5	20.7	NA	NA	NA	NA	12.4	21.7	13.3	NA	18.6	NA	NA	NA	#N/A
MSTRG.6436;A5:1A:298111053-298112414:298110954-298112414:+	MSTRG.6436	TraesCS1A02G165500	A5	A	NA	75.2	62	14	72	57.2	44.8	73.1	NA	NA	NA	59	69.2	55.7	70.1	58.1	39.9	NA	NA	NA	#N/A
MSTRG.6458;SE:1A:298562386-298562475:298562573-298563252:+	MSTRG.6458	TraesCS1A02G165700	SE	A	100	NA	100	95.3	54.3	49.7	100	100	83	83.9	100	NA	83.1	76.3	70.7	100	100	100	77.4	75.7	50S ribosomal protein L7/L12&&Chloroplast inner envelope protein, putative, expressed
MSTRG.6458;A3:1A:298558525-298562095:298558525-298562121:+	MSTRG.6458	TraesCS1A02G165700	A3	A	0	NA	1.1	6.1	46.7	51.5	3.4	5.4	28.3	21.4	0	NA	16.9	28.1	31.7	3.8	2.9	5.4	26.4	26.7	50S ribosomal protein L7/L12&&Chloroplast inner envelope protein, putative, expressed
MSTRG.6460;A3:1A:298613977-298614487:298613974-298614487:-	MSTRG.6460	TraesCS1A02G165900	A3	A	6.2	27.3	63.1	56.4	49.9	55.4	34.8	18.7	0	24.8	43.1	19.9	14.9	50.1	63.1	34.2	62.3	38.2	36.1	28.4	G-patch domain containing protein, expressed
MSTRG.6486;RI:1A:300109637:300110203-300110231:300110329:+	MSTRG.6486	TraesCS1A02G167400	RI	A	81.2	100	94.7	98.8	97.4	97.7	100	100	100	NA	87.6	96.9	100	100	97.6	100	91.9	100	100	NA	#N/A
MSTRG.6486;A3:1A:300107291-300108361:300107291-300108374:+	MSTRG.6486	TraesCS1A02G167400	A3	A	0	0	30.6	23.2	46.9	33.3	81.7	35	62.5	NA	31.2	16.2	0	52.8	29.1	34.1	58.1	73.4	46.5	NA	#N/A
MSTRG.6505;A3:1A:301129707-301130150:301129707-301130188:+	MSTRG.6505	TraesCS1A02G168400	A3	A	NA	7	6.4	6.5	0	8.3	NA	NA	NA	4.4	NA	0	NA	7.7	0	NA	NA	NA	NA	4.3	#N/A
MSTRG.6507;A3:1A:301199138-301199422:301197507-301199422:-	MSTRG.6507	TraesCS1A02G168600	A3	A	0	1.2	2.2	7.7	31.2	28	34	21.2	NA	20.8	3.1	1.9	0.5	21.6	22	25.7	33.6	18.9	NA	7	#N/A
MSTRG.6517;RI:1A:301781566:301781685-301781773:301781997:-	MSTRG.6517	TraesCS1A02G169000	RI	A	NA	NA	NA	NA	0	100	22.5	NA	NA	0	NA	NA	NA	NA	NA	38	94.5	NA	NA	NA	acyl-UDP-N-acetylglucosamine O-acyltransferase
MSTRG.6517;A3:1A:301781462-301781566:301781456-301781566:-	MSTRG.6517	TraesCS1A02G169000	A3	A	100	100	91.7	80.4	61.9	100	65.9	72	71.9	74.9	100	84.7	100	100	81.5	84.3	100	85.6	96.6	100	acyl-UDP-N-acetylglucosamine O-acyltransferase
MSTRG.6529;A3:1A:302198994-302199287:302198991-302199287:-	MSTRG.6529	TraesCS1A02G169500	A3	A	NA	NA	NA	NA	NA	NA	NA	NA	NA	81.6	NA	NA	NA	NA	NA	NA	NA	NA	NA	100	Protein NEOXANTHIN-DEFICIENT 1
MSTRG.6558;A3:1A:302628706-302628776:302628690-302628776:-	MSTRG.6558	TraesCS1A02G169600	A3	A	NA	NA	92.9	100	100	100	89.9	NA	NA	NA	100	NA	100	100	100	100	81.9	NA	NA	87	Maf-like protein, expressed
MSTRG.6558;A5:1A:302636316-302637447:302636316-302637495:-	MSTRG.6558	TraesCS1A02G169600	A5	A	94.2	98.9	98.4	91.2	87.6	94.9	88.3	80.6	NA	96.1	100	97.5	98.4	88	87.7	95.4	73.3	96.4	NA	93.3	Maf-like protein, expressed
MSTRG.6561;RI:1A:303851616:303851800-303851882:303852175:+	MSTRG.6561	TraesCS1A02G170100	RI	A	44.9	50.2	28.8	26.1	35.6	29.8	NA	18.2	NA	NA	45.5	49	33.8	34.4	24.9	27.7	NA	32.1	NA	NA	RP/EB family microtubule-associated protein
MSTRG.6563;A5:1A:303855764-303858134:303855764-303858287:-	MSTRG.6563	TraesCS1A02G170200	A5	A	NA	NA	NA	NA	NA	NA	NA	NA	79.8	NA	NA	NA	NA	NA	NA	NA	NA	NA	NA	NA	Major facilitator superfamily transporter
MSTRG.6563;A5:1A:303855764-303858134:303855764-303858341:-	MSTRG.6563	TraesCS1A02G170200	A5	A	0	0	5.6	0	4.3	5.2	13.7	2.6	5.1	0.9	0	4.5	2.7	1.9	7.4	5.8	8.9	11.2	4.5	9.3	Major facilitator superfamily transporter
MSTRG.6564;A3:1A:304034080-304034700:304034013-304034700:-	MSTRG.6564	TraesCS1A02G170300	A3	A	NA	100	98.1	97.3	94.1	97.8	95.7	97.7	98.2	100	NA	100	100	100	98.2	100	100	90.4	85.5	95.2	Trafficking protein particle complex subunit 13
MSTRG.6564;A3:1A:304035130-304035787:304035126-304035787:-	MSTRG.6564	TraesCS1A02G170300	A3	A	NA	1.4	1.9	2.7	5.9	2.2	4.3	2.3	1.8	0	NA	0	0	2	1.8	0	0	9.6	14.5	7.8	Trafficking protein particle complex subunit 13
MSTRG.6579;SE:1A:305004897-305004986:305005147-305005924:-	MSTRG.6579	TraesCS1A02G170600	SE	A	NA	NA	27.5	100	100	74.3	100	100	100	71.3	NA	100	30.7	100	74.1	100	100	64.3	33	62.5	Epoxide hydrolase 2
MSTRG.6580;RI:1A:305335246:305335357-305335466:305335644:-	MSTRG.6580	TraesCS1A02G170800	RI	A	NA	NA	NA	NA	NA	100	100	NA	NA	NA	NA	NA	NA	NA	94.9	100	97.4	NA	NA	NA	#N/A
MSTRG.6594;A5:1A:306111331-306111770:306111310-306111770:+	MSTRG.6594	TraesCS1A02G171100	A5	A	NA	1	0	NA	0	1.8	0	0	0	1.4	NA	0	0	0	0	1	11.3	0	NA	NA	Wings apart-like
MSTRG.6592;AL:1A:306120345-306120490:306120605:306120345-306120733:306121049:+	MSTRG.6592	TraesCS1A02G171200	AL	A	0	1.5	2.6	1.6	5.2	0	1	1	5	1.2	0	3.2	0	2.8	0.8	0.7	1	1.1	1.9	0.4	1-acyl-sn-glycerol-3-phosphate acyltransferase
MSTRG.6592;RI:1A:306120033:306120141-306120226:306120345:+	MSTRG.6592	TraesCS1A02G171200	RI	A	100	95.5	100	100	100	100	99.6	100	97.4	100	100	88.6	96.5	100	100	100	98.9	93.1	100	100	1-acyl-sn-glycerol-3-phosphate acyltransferase
MSTRG.6592;AL:1A:306120345-306120490:306120605:306120345-306120773:306121217:+	MSTRG.6592	TraesCS1A02G171200	AL	A	NA	NA	8.7	7.4	NA	0	1.6	4.1	NA	2.2	NA	NA	0	8	1.9	NA	2.8	NA	NA	2.1	1-acyl-sn-glycerol-3-phosphate acyltransferase
MSTRG.6592;AL:1A:306120345-306120490:306120605:306120345-306120733:306121175:+	MSTRG.6592	TraesCS1A02G171200	AL	A	NA	NA	NA	2.7	3.4	NA	7.7	1.9	5.8	6	NA	8.2	NA	2.6	1.6	2.6	2.6	NA	NA	NA	1-acyl-sn-glycerol-3-phosphate acyltransferase
MSTRG.6592;A3:1A:306120345-306120733:306120345-306120773:+	MSTRG.6592	TraesCS1A02G171200	A3	A	94.3	80.6	77.9	88.8	96.7	79.4	63.9	86.2	94.1	68.1	92.3	88.4	78.2	86.3	78	95.1	79	82.2	89.8	85	1-acyl-sn-glycerol-3-phosphate acyltransferase
MSTRG.6592;A5:1A:306119939-306120033:306119928-306120033:+	MSTRG.6592	TraesCS1A02G171200	A5	A	5.7	33.6	23.7	44	63.1	28.5	43.6	44.5	50.5	43.3	7.7	37	21.8	59.2	48.8	24.3	42.9	18.6	16.1	18.6	1-acyl-sn-glycerol-3-phosphate acyltransferase
MSTRG.6593;AF:1A:306550757-306552820:306553617:306550757-306553664:306553716:-	MSTRG.6593	TraesCS1A02G171400	AF	A	10.9	6.9	8.4	5.7	8.1	10.7	16.1	12.8	8.4	18.1	3.4	7.9	9.6	6.5	4.6	12.3	6.7	4.7	4.2	11.7	#N/A
MSTRG.6595;A3:1A:306684473-306684553:306684454-306684553:-	MSTRG.6595	TraesCS1A02G171600	A3	A	9.9	NA	13.8	0	4.7	27.7	4.7	NA	NA	10	NA	NA	NA	0	4.6	7.5	14.3	NA	NA	18.9	Alpha-1,3-mannosyl-glycoprotein 4-beta-N-acetylglucosaminyltransferase A
MSTRG.6609;SE:1A:307037567-307037755:307037803-307040054:+	MSTRG.6609	TraesCS1A02G171700	SE	A	21.8	7.9	0	5.3	3.2	2.9	8	10.6	53.9	22.1	11.1	6.9	1.5	1.7	0	4.9	12	14.5	25.3	3.7	Protein arginine methyltransferase
MSTRG.6609;RI:1A:307040584:307040598-307040664:307041216:+	MSTRG.6609	TraesCS1A02G171700	RI	A	21.8	8.9	0	7	5	4.2	13.7	14.8	55.5	22.1	11.1	7.5	2.3	2.7	0	9	15.3	15.1	26.6	4.6	Protein arginine methyltransferase
MSTRG.6623;A3:1A:307700725-307700829:307700722-307700829:-	MSTRG.6623	TraesCS1A02G172100	A3	A	21.3	25.9	24.5	25.1	24	23.1	23.1	24.2	13.8	16.9	23.6	21.1	21.5	25.9	22.5	15.3	14.2	17.1	20.1	3.5	DNA ligase
MSTRG.6623;RI:1A:307705688:307705801-307705885:307705986:-	MSTRG.6623	TraesCS1A02G172100	RI	A	78.7	74.1	75.5	74.9	76	76.9	76.9	75.8	86.2	83.1	76.4	78.9	78.5	74.1	77.5	84.7	85.8	82.9	79.9	96.5	DNA ligase
MSTRG.6619;AF:1A:308202620:308202988-308208882:308206049:308206323-308208882:+	MSTRG.6619	TraesCS1A02G172300	AF	A	NA	100	0	0	0	62.1	20.8	100	16.1	100	0	13.1	0	0	19.8	0	49.4	100	100	100	Ras family protein&&Ras-related protein Rab-18
MSTRG.6619;AF:1A:308202940:308202988-308208882:308205857:308205955-308208882:+	MSTRG.6619	TraesCS1A02G172300	AF	A	100	NA	NA	100	100	0	0	42	67.6	100	NA	NA	NA	37.7	44.1	17.3	12.5	NA	NA	0	Ras family protein&&Ras-related protein Rab-18
MSTRG.6619;AF:1A:308202620:308202988-308208882:308205857:308205955-308208882:+	MSTRG.6619	TraesCS1A02G172300	AF	A	NA	100	NA	NA	NA	39.3	20.4	57.3	NA	100	NA	NA	NA	0	26.3	0	32.6	100	79.6	59.6	Ras family protein&&Ras-related protein Rab-18
MSTRG.6619;AF:1A:308202940:308202988-308208882:308206049:308206323-308208882:+	MSTRG.6619	TraesCS1A02G172300	AF	A	100	NA	0	33.9	34.8	0	0	100	40.9	100	0	0	16.9	17.4	35.3	17.7	22.3	NA	NA	NA	Ras family protein&&Ras-related protein Rab-18
MSTRG.6619;AF:1A:308205857:308205955-308208882:308206049:308206323-308208882:+	MSTRG.6619	TraesCS1A02G172300	AF	A	NA	NA	27.6	0	0	71.6	50.7	100	24.9	NA	0	13.7	0	25.8	40.9	50.8	66.9	NA	NA	100	Ras family protein&&Ras-related protein Rab-18
MSTRG.6619;A3:1A:308209189-308209652:308209189-308209681:+	MSTRG.6619	TraesCS1A02G172300	A3	A	0	61.5	100	66.1	65.2	100	100	76.4	68.8	64	100	100	83.1	86.5	78	90.4	93.3	100	100	100	Ras family protein&&Ras-related protein Rab-18
MSTRG.6631;AF:1A:308778560:308778951-308787797:308786827:308787049-308787797:+	MSTRG.6631	TraesCS1A02G172800	AF	A	0	NA	NA	NA	NA	NA	NA	NA	NA	NA	51	NA	NA	NA	NA	NA	NA	NA	NA	NA	#N/A
MSTRG.6631;AF:1A:308778560:308778993-308787797:308786827:308787049-308787797:+	MSTRG.6631	TraesCS1A02G172800	AF	A	17	NA	NA	NA	NA	NA	NA	NA	NA	NA	NA	NA	NA	NA	NA	NA	NA	NA	NA	NA	#N/A
MSTRG.6631;A3:1A:308787049-308787139:308787049-308787853:+	MSTRG.6631	TraesCS1A02G172800	A3	A	NA	90	NA	100	100	100	100	NA	NA	NA	95.2	91.9	NA	100	100	100	97.5	NA	NA	100	#N/A
MSTRG.6631;A3:1A:308787049-308787139:308787049-308787797:+	MSTRG.6631	TraesCS1A02G172800	A3	A	23.1	100	NA	100	100	100	100	NA	NA	NA	69.9	63.1	NA	100	100	100	100	NA	NA	100	#N/A
MSTRG.6634;AF:1A:308814390-308814483:308814552:308814390-308815849:308816474:-	MSTRG.6634	TraesCS1A02G173100	AF	A	93.4	99.6	98	97	96.6	95.4	96.6	97	96.7	95.7	97.5	98.6	98	97.6	96.9	95.1	94	100	98.6	97.7	Glutamyl-tRNA reductase
MSTRG.6638;A3:1A:308951171-308951253:308951168-308951253:-	MSTRG.6638	TraesCS1A02G173200	A3	A	100	100	100	100	100	100	100	100	98.1	98.5	100	100	100	NA	93.4	100	100	95.6	97.5	100	Membrane steroid-binding protein
MSTRG.6638;A5:1A:308951350-308952527:308951350-308952640:-	MSTRG.6638	TraesCS1A02G173200	A5	A	48	58.4	47.7	81	88.9	90.3	93.3	74.1	94.1	88.7	30	68.1	33.9	88.5	90.6	95.3	93.3	55.4	82.8	69.4	Membrane steroid-binding protein
MSTRG.6638;AF:1A:308951350-308952527:308952628:308951350-308952640:308952729:-	MSTRG.6638	TraesCS1A02G173200	AF	A	77.6	83.7	70.2	84.5	71	87.9	93.4	63.3	82.2	86	62.6	72.2	39.2	NA	82.2	91.5	92.6	57.5	81.8	84.2	Membrane steroid-binding protein
MSTRG.6638;RI:1A:308950731:308951171-308951253:308951350:-	MSTRG.6638	TraesCS1A02G173200	RI	A	6.4	19.5	28	43.9	70.4	38.9	49.5	57.8	77.3	52.5	11.7	45.1	15.3	100	66.8	57.9	50.1	14.7	42.4	15.7	Membrane steroid-binding protein
MSTRG.6652;SE:1A:309459182-309462195:309462468-309462547:-	MSTRG.6652	TraesCS1A02G173500	SE	A	3.9	NA	NA	NA	7.4	10.8	0	68.5	74.6	NA	0	NA	NA	15.4	2.8	0	4.4	89	70.9	NA	F-box/LRR protein
MSTRG.6652;A5:1A:309459182-309462195:309459182-309462238:-	MSTRG.6652	TraesCS1A02G173500	A5	A	3.9	13.6	4.7	0	1.9	8.9	0	37.6	21.8	6.3	0	10.9	8.5	4.9	1.4	0	1.2	35	26.2	NA	F-box/LRR protein
MSTRG.6652;SE:1A:309459182-309462547:309462842-309465855:-	MSTRG.6652	TraesCS1A02G173500	SE	A	42.4	NA	NA	NA	50	55.9	73.8	51.3	50.1	53.3	32.5	NA	49.8	65.1	65.1	67.3	66.4	NA	57	NA	F-box/LRR protein
MSTRG.6652;AF:1A:309459182-309462238:309462491:309459182-309465855:309466238:-	MSTRG.6652	TraesCS1A02G173500	AF	A	41.9	89.5	82.3	100	80.4	61.2	92	79.2	91.3	87.2	23.7	95.7	74.3	86.7	78.5	78.9	88.5	95.3	90.1	NA	F-box/LRR protein
MSTRG.6666;A3:1A:309754326-309754409:309754313-309754409:-	MSTRG.6666	TraesCS1A02G173600	A3	A	98	100	NA	NA	5.5	21	NA	NA	NA	NA	100	95.3	NA	NA	NA	NA	NA	NA	NA	NA	LIM domain containing protein
MSTRG.6686;AF:1A:311055773:311056044-311060933:311059759:311060848-311060933:+	MSTRG.6686	TraesCS1A02G174100	AF	A	NA	NA	NA	100	100	100	84.7	100	100	NA	NA	NA	NA	100	81.5	100	88.7	100	100	NA	#N/A
MSTRG.6686;AL:1A:311061361-311063001:311063113:311061361-311067478:311069678:+	MSTRG.6686	TraesCS1A02G174100	AL	A	NA	NA	NA	0	0	0	15.3	0	0	NA	NA	NA	NA	0	18.5	0	11.3	0	0	NA	#N/A
MSTRG.6686;AF:1A:311055773:311056044-311060933:311059509:311060848-311060933:+	MSTRG.6686	TraesCS1A02G174100	AF	A	28.3	NA	NA	80.2	71.7	76.8	98.5	84.3	88.6	57.3	39.6	NA	NA	88.8	100	73.1	98.5	85.1	92.4	43.1	#N/A
MSTRG.6700;AF:1A:311815000-311815331:311815514:311815000-311816314:311816565:-	MSTRG.6700	TraesCS1A02G174500	AF	A	90.9	95.7	97.7	90.1	88.5	94.7	80	97.4	87.4	96.8	85.9	94	94.8	92	93.1	88.5	93.7	100	93.9	87.7	Tetraspanin family protein
MSTRG.6704;A3:1A:311847319-311847415:311847270-311847415:-	MSTRG.6704	TraesCS1A02G174600	A3	A	98.7	100	99.6	100	94.4	100	100	100	100	98.6	95.2	100	100	100	98	100	93.1	99.5	100	95.1	ATP-dependent RNA helicase
MSTRG.6712;A3:1A:312606936-312607013:312606925-312607013:-	MSTRG.6712	TraesCS1A02G174900	A3	A	NA	NA	NA	NA	82.4	NA	100	NA	NA	92.8	NA	NA	NA	NA	NA	NA	100	NA	NA	100	#N/A
MSTRG.6745;RI:1A:313740433:313740464-313740558:313740588:-	MSTRG.6745	TraesCS1A02G175700	RI	A	1.8	0.6	1.9	0.4	5.5	0.4	6.2	1.9	NA	NA	2.5	0.5	1.6	3.5	5.2	6.8	1.5	2.4	NA	NA	Tetratricopeptide repeat protein 1
MSTRG.6745;A5:1A:313751045-313751165:313751045-313751169:-	MSTRG.6745	TraesCS1A02G175700	A5	A	1.3	100	NA	100	100	9.5	24.4	100	8.1	14.5	1.5	NA	2.1	10.2	15	8.4	35.1	5.5	10.8	26.4	Tetratricopeptide repeat protein 1
MSTRG.6745;RI:1A:313749740:313749818-313750364:313750405:-	MSTRG.6745	TraesCS1A02G175700	RI	A	0	2.2	NA	21	8.6	9.3	24.4	11.5	6.6	0	0	NA	0	8.9	15	7.4	34.1	3.7	10.8	3.2	Tetratricopeptide repeat protein 1
MSTRG.6746;A5:1A:313745131-313745226:313745119-313745226:+	MSTRG.6746	TraesCS1A02G175800	A5	A	3.4	19.1	7.9	7.8	4.7	3.4	6.8	13.7	11.1	8	7.5	16.9	9.7	10.7	5.7	5.2	7.2	13.3	13	8.8	#N/A
MSTRG.6749;A3:1A:313905539-313906072:313905532-313906072:-	MSTRG.6749	TraesCS1A02G175900	A3	A	NA	37	19.7	22.7	14.7	21.7	20.7	30.3	13.9	18.5	NA	26.3	39.4	18.1	17.4	30.2	19.7	28.1	NA	NA	#N/A
MSTRG.6766;A3:1A:314620815-314621580:314620806-314621580:-	MSTRG.6766	TraesCS1A02G176300	A3	A	100	NA	97.7	93.2	82.9	100	NA	NA	NA	100	100	100	100	91.5	100	100	NA	NA	NA	100	YABBY protein
MSTRG.6766;A3:1A:314621657-314621876:314621609-314621876:-	MSTRG.6766	TraesCS1A02G176300	A3	A	2.1	NA	4.5	10.8	22.8	9.3	NA	NA	NA	0	1.2	2.5	5	15.7	7.3	3.1	NA	NA	NA	3.4	YABBY protein
MSTRG.6790;A5:1A:315836288-315836450:315836288-315837781:-	MSTRG.6790	TraesCS1A02G176500	A5	A	0	0	0.2	0.4	3.5	0.4	8	1.8	6.3	1.1	0	0.4	0.5	0.7	3.2	0.4	10.7	2	4	3.3	U1 small nuclear ribonucleoprotein 70 kDa
MSTRG.6821;A3:1A:319085947-319086142:319085940-319086142:-	MSTRG.6821	TraesCS1A02G176900	A3	A	NA	NA	NA	45.8	57.4	83	90.7	69.1	100	65.6	NA	NA	NA	83.1	61.6	0	60.5	10.3	NA	59.3	Electron transfer flavoprotein-ubiquinone oxidoreductase, mitochondrial
MSTRG.6821;A3:1A:319086250-319086339:319086225-319086339:-	MSTRG.6821	TraesCS1A02G176900	A3	A	NA	NA	NA	54.2	48.2	17	9.3	48.2	11.6	43	NA	NA	NA	16.9	38.4	100	39.5	100	NA	57.2	Electron transfer flavoprotein-ubiquinone oxidoreductase, mitochondrial
MSTRG.6825;AF:1A:320224445-320224585:320224716:320224445-320225051:320225138:-	MSTRG.6825	TraesCS1A02G177400	AF	A	29	2.5	9.6	17.8	0	14.7	22.6	22.4	49.1	16.2	50.1	14.3	15.5	27.4	23.9	7	9.7	25.7	40.8	12.2	#N/A
MSTRG.6840;A3:1A:320483441-320483816:320483441-320483822:+	MSTRG.6840	TraesCS1A02G177600	A3	A	100	100	8.4	100	3.2	100	3.5	2.4	1.9	100	100	4.3	100	3.5	0	100	0.9	2.2	0	100	Kinesin-like protein
MSTRG.6840;A5:1A:320489721-320489841:320489706-320489841:+	MSTRG.6840	TraesCS1A02G177600	A5	A	3.8	3.2	100	3.6	100	3.1	100	100	100	0	2.6	100	14	100	100	3.2	100	100	100	0	Kinesin-like protein
MSTRG.6840;A5:1A:320494381-320494462:320494326-320494462:+	MSTRG.6840	TraesCS1A02G177600	A5	A	96.2	96.8	91.6	96.4	96.8	96.9	96.5	97.6	98.1	100	97.4	95.7	86	96.5	100	96.8	99.1	97.8	100	100	Kinesin-like protein
MSTRG.6845;AF:1A:321110255:321111475-321113820:321113107:321113217-321113820:+	MSTRG.6845	TraesCS1A02G177800	AF	A	NA	5.8	NA	NA	5.6	0	NA	11	3.2	0	NA	NA	NA	NA	2.4	5.9	NA	3.2	6.6	NA	Cytochrome P450 family protein
MSTRG.6856;A3:1A:321403342-321403382:321403225-321403382:-	MSTRG.6856	TraesCS1A02G178100	A3	A	NA	86.9	NA	NA	NA	NA	100	NA	NA	NA	NA	NA	NA	NA	NA	NA	100	NA	NA	NA	Zinc finger CCCH domain protein
MSTRG.6856;A5:1A:321403225-321403382:321403225-321403421:-	MSTRG.6856	TraesCS1A02G178100	A5	A	NA	NA	NA	0	19.2	NA	0	NA	NA	NA	NA	NA	NA	0	NA	0	0	NA	NA	0	Zinc finger CCCH domain protein
MSTRG.6857;A3:1A:321880150-321880260:321880129-321880260:-	MSTRG.6857	TraesCS1A02G178200	A3	A	55.4	0	NA	0	0	0	0	0	NA	0	NA	NA	NA	0	0	0	0	0	NA	0	Lysosomal Pro-X carboxypeptidase&&Serine carboxypeptidase S28 family protein
MSTRG.6857;SE:1A:321876975-321877514:321877608-321878239:-	MSTRG.6857	TraesCS1A02G178200	SE	A	44.6	100	100	100	100	100	100	100	100	100	100	100	100	100	100	100	100	100	100	100	Lysosomal Pro-X carboxypeptidase&&Serine carboxypeptidase S28 family protein
MSTRG.6857;SE:1A:321878335-321878498:321878603-321878958:-	MSTRG.6857	TraesCS1A02G178200	SE	A	44.6	100	NA	100	100	100	100	100	NA	100	NA	NA	NA	100	100	100	100	100	NA	100	Lysosomal Pro-X carboxypeptidase&&Serine carboxypeptidase S28 family protein
MSTRG.6857;A3:1A:321878335-321878498:321878328-321878498:-	MSTRG.6857	TraesCS1A02G178200	A3	A	NA	100	66.5	30.8	22.4	32.3	19.9	48.6	20.6	40.2	52.8	55.3	52.1	26.6	16.5	17.3	21.2	43.1	36.7	54.3	Lysosomal Pro-X carboxypeptidase&&Serine carboxypeptidase S28 family protein
MSTRG.6864;RI:1A:321886767:321886922-321887038:321887102:-	MSTRG.6864	TraesCS1A02G178300	RI	A	0	0	31.6	65.7	89.3	100	100	0	100	62.1	0	0	100	80.1	61.1	76.6	100	41.8	100	32.8	Serine carboxypeptidase S28 family protein
MSTRG.6864;RI:1A:321886199:321886315-321886412:321886594:-	MSTRG.6864	TraesCS1A02G178300	RI	A	100	97.6	61.7	34.3	10.3	0	0	92.4	0	37.6	100	94.6	0	18.1	37.3	22.7	0	56.5	0	66.3	Serine carboxypeptidase S28 family protein
MSTRG.6888;A3:1A:323643785-323645368:323643780-323645368:-	MSTRG.6888	TraesCS1A02G179000	A3	A	43.5	48.5	30.9	25.6	19	28.9	12.1	29.4	16.4	34.6	34.2	45.9	25.8	23.7	22.1	22.8	12.9	47.3	30	52.9	Actin
MSTRG.6913;A3:1A:324496590-324497399:324496578-324497399:-	MSTRG.6913	TraesCS1A02G179500	A3	A	NA	54.3	69.1	48.8	39	41.8	30.7	0	NA	11.1	95.2	34.5	70.9	44.7	16.2	0	18.9	70.7	NA	50.6	Plastid lipid-associated protein
MSTRG.6914;A3:1A:324499543-324499618:324499533-324499618:-	MSTRG.6914	TraesCS1A02G179600	A3	A	13	0	0.8	1.2	2.1	1.7	4.2	0	4.7	5.5	0	2.8	1.6	2.4	1.6	3.1	2.9	0	1.7	NA	#N/A
MSTRG.6914;A3:1A:324501004-324501794:324499744-324501794:-	MSTRG.6914	TraesCS1A02G179600	A3	A	100	97.6	99.5	98.5	96.6	95.8	100	96.5	71.5	93.9	100	100	99.5	99.6	98.7	99.4	100	75.8	49.1	100	#N/A
MSTRG.6914;A5:1A:324499543-324499618:324499543-324499627:-	MSTRG.6914	TraesCS1A02G179600	A5	A	4.5	0	0.4	1.4	3.3	2.3	13.4	0	24.6	2.9	0	2.9	0.9	5.5	5.1	7.6	NA	0	NA	0	#N/A
MSTRG.6915;A3:1A:324611093-324611386:324611079-324611386:-	MSTRG.6915	TraesCS1A02G179700	A3	A	NA	9.1	NA	NA	6.9	11.7	24.2	15.5	20.5	11.7	NA	NA	NA	7.1	2.6	14	19.7	NA	NA	14.2	DNA mismatch repair protein MutS, putative
MSTRG.6915;A5:1A:324612034-324612581:324612034-324612639:-	MSTRG.6915	TraesCS1A02G179700	A5	A	NA	9.1	NA	NA	6.9	14	25.3	15.5	20.5	16.6	NA	NA	NA	9	5.6	21.7	21	NA	NA	16.9	DNA mismatch repair protein MutS, putative
MSTRG.6935;A3:1A:325045184-325045524:325045184-325045532:+	MSTRG.6935	TraesCS1A02G180200	A3	A	3.3	NA	NA	NA	0	1.2	1.7	NA	NA	NA	2.4	NA	NA	NA	4.2	6.3	NA	NA	NA	NA	Tubulin folding cofactor D, putative, expressed
MSTRG.6935;A5:1A:325046537-325046655:325046508-325046655:+	MSTRG.6935	TraesCS1A02G180200	A5	A	36.4	25.8	28.5	6.3	17.4	18.5	18.9	22.4	5.2	14	28.9	18.2	12.9	15.8	15.2	18.9	15.1	18.3	20	25.2	Tubulin folding cofactor D, putative, expressed
MSTRG.6936;A3:1A:325054336-325054412:325054332-325054412:-	MSTRG.6936	TraesCS1A02G180300	A3	A	93.1	74.7	74.7	36.9	60.2	60.1	71	50.2	51.3	100	80.7	70	43.6	22.6	26.5	21.3	38	59.2	40.9	39.7	Methionine aminopeptidase
MSTRG.6931;A3:1A:325783016-325783768:325783016-325784202:+	MSTRG.6931	TraesCS1A02G180400	A3	A	6.4	5.3	4.7	5.4	9.2	6.7	16.6	6	5.3	2.9	3	4.9	4.9	9.5	7.8	6.5	7.4	2.1	2.8	1.2	#N/A
MSTRG.6937;A3:1A:326209011-326210113:326209011-326210120:+	MSTRG.6937	TraesCS1A02G180500	A3	A	2.1	0.9	2	0	1.2	4.1	1.9	5.6	2.5	6.1	12.8	3.8	7.9	8	3.9	2.1	3.4	3.1	7.1	4.1	sphingosine kinase 1
MSTRG.6937;A3:1A:326211441-326212380:326211441-326212425:+	MSTRG.6937	TraesCS1A02G180500	A3	A	97.9	99.1	98	100	98.8	95.9	98.1	94.4	97.5	93.9	87.2	96.2	92.1	92	96.1	97.9	96.6	96.9	92.9	95.9	sphingosine kinase 1
MSTRG.6955;A5:1A:327006977-327007132:327006955-327007132:+	MSTRG.6955	TraesCS1A02G180800	A5	A	NA	74.9	NA	31.2	69.3	87.8	NA	NA	NA	58	NA	NA	NA	82.4	NA	72.6	NA	NA	NA	34.1	Aldo/keto reductase family protein, putative, expressed
MSTRG.6955;A5:1A:327007003-327007132:327006977-327007132:+	MSTRG.6955	TraesCS1A02G180800	A5	A	100	69.3	100	91.1	63.7	0	88.4	NA	NA	69.7	96.4	100	86.6	51.8	100	0	100	NA	NA	83.1	Aldo/keto reductase family protein, putative, expressed
MSTRG.6955;A5:1A:327007003-327007132:327006955-327007132:+	MSTRG.6955	TraesCS1A02G180800	A5	A	97.5	87.1	85.8	82.3	79.9	NA	100	NA	88.8	76	96.1	100	100	83.4	86.6	0	87	NA	NA	71.7	Aldo/keto reductase family protein, putative, expressed
MSTRG.6955;A5:1A:327007255-327007450:327007245-327007450:+	MSTRG.6955	TraesCS1A02G180800	A5	A	2.5	9.3	14.2	27.1	15.8	12.2	8.7	NA	11.2	26.9	3.8	0	8.6	10.8	19.5	27.4	13	NA	NA	31.9	Aldo/keto reductase family protein, putative, expressed
MSTRG.6967;A3:1A:327526557-327527233:327526557-327527239:+	MSTRG.6967	TraesCS1A02G181400	A3	A	0	3.3	3	0	12.9	9.9	9.7	10.3	4	4.3	0	0.8	0.9	7	6	4.4	21.6	4.7	7	2.3	GTPase-activating protein GYP7
MSTRG.6969;A5:1A:327536068-327536177:327536063-327536177:+	MSTRG.6969	TraesCS1A02G181600	A5	A	NA	4.2	NA	NA	NA	NA	NA	10.6	16.1	16.1	NA	14.8	NA	NA	NA	NA	NA	3.4	7.2	NA	Photosystem I assembly protein Ycf3
MSTRG.6994;A5:1A:330086896-330087119:330086896-330087371:-	MSTRG.6994	TraesCS1A02G182500	A5	A	0.3	1.3	1.5	2.2	1.7	1.9	2.7	5.1	6.7	5	0.6	1.9	2	2.4	2.3	1.5	3.8	3	1.8	5.1	Mitochondrial import inner membrane translocase subunit tim23
MSTRG.7016;A5:1A:331319999-331320162:331319999-331320167:-	MSTRG.7016	TraesCS1A02G183000	A5	A	94.7	94.6	96.8	94.3	97.5	96.5	NA	NA	NA	93.5	96.9	94.6	97.8	97.9	87.5	100	NA	NA	NA	92	Trehalase
MSTRG.7052;A3:1A:333618546-333619729:333618537-333619729:-	MSTRG.7052	TraesCS1A02G183800	A3	A	NA	NA	NA	NA	76.6	100	100	89.5	100	100	NA	NA	NA	NA	100	100	100	NA	100	96.2	Xanthine dehydrogenase
MSTRG.7053;A5:1A:333880626-333880721:333880611-333880721:+	MSTRG.7053	TraesCS1A02G183900	A5	A	NA	NA	NA	NA	100	100	100	NA	NA	NA	NA	NA	NA	NA	96.8	76.3	98.5	NA	NA	NA	Non-lysosomal glucosylceramidase
MSTRG.7053;SE:1A:333878175-333880169:333880272-333880573:+	MSTRG.7053	TraesCS1A02G183900	SE	A	NA	NA	NA	NA	0	3.1	0	NA	NA	NA	NA	NA	NA	NA	3.2	23.7	1.5	NA	NA	NA	Non-lysosomal glucosylceramidase
MSTRG.7066;A3:1A:333921749-333921860:333921749-333921870:+	MSTRG.7066	TraesCS1A02G184100	A3	A	98.7	98.6	99.1	100	98.9	99.6	99.4	95.1	96	100	98.4	99.7	99.2	96.8	99.6	94.7	93.5	96.3	95.9	97	#N/A
MSTRG.7066;A3:1A:333921749-333921857:333921749-333921870:+	MSTRG.7066	TraesCS1A02G184100	A3	A	89.5	90.1	93.2	100	93.4	96.7	97.4	77.8	79.8	100	82.5	96.8	95.3	81.9	97	72	77.5	73.2	68.4	81.3	#N/A
MSTRG.7066;RI:1A:333920908:333920952-333921088:333921150:+	MSTRG.7066	TraesCS1A02G184100	RI	A	2	7.4	5.5	13.9	12.6	11.8	18.5	10.4	10.6	11.7	3.2	4.7	6.3	11	10.7	12.4	19.8	4.7	7.3	7.1	#N/A
MSTRG.7066;A3:1A:333921749-333921857:333921749-333921860:+	MSTRG.7066	TraesCS1A02G184100	A3	A	10.1	11.4	11.6	14.1	13.1	10.9	18.8	15.4	14	14.5	7	8.6	14	12.9	11.2	12.5	19.4	9.5	8.4	11.7	#N/A
MSTRG.7095;A3:1A:335022011-335022418:335022006-335022418:-	MSTRG.7095	TraesCS1A02G184600	A3	A	NA	NA	NA	NA	0	NA	NA	NA	NA	NA	NA	NA	NA	NA	9.7	9.3	36.4	NA	NA	0	Peptidylprolyl isomerase
MSTRG.7095;SE:1A:335015368-335015546:335015614-335018037:-	MSTRG.7095	TraesCS1A02G184600	SE	A	100	100	100	100	78.2	100	100	82.5	72.7	94.5	100	100	100	100	86.7	80.7	94.4	81.7	83.8	75.9	Peptidylprolyl isomerase
MSTRG.7095;A5:1A:335020198-335020893:335020198-335020897:-	MSTRG.7095	TraesCS1A02G184600	A5	A	0	30.2	16.7	32.9	24	22.2	14.8	39.3	7.4	0	10.9	20.5	23.8	11.2	13.4	0	29.4	12	11.8	4.7	Peptidylprolyl isomerase
MSTRG.7095;RI:1A:335013055:335013126-335013203:335013304:-	MSTRG.7095	TraesCS1A02G184600	RI	A	0	30.2	16.7	32.9	24	22.2	14.8	39.3	7.4	0	10.9	20.5	23.8	11.2	13.4	0	29.4	12	11.8	4.7	Peptidylprolyl isomerase
MSTRG.7095;A3:1A:335018107-335018881:335018093-335018881:-	MSTRG.7095	TraesCS1A02G184600	A3	A	100	69.8	82.8	67.1	52.4	77.8	79.6	43.3	63.2	92.4	89.1	79.5	76.2	88	71.9	78.7	57.3	67.9	65.3	71.2	Peptidylprolyl isomerase
MSTRG.7098;A5:1A:335543212-335544145:335543212-335544227:-	MSTRG.7098	TraesCS1A02G184800	A5	A	NA	0	0	0	8.7	5.4	0	5.2	65.2	NA	NA	0	NA	9.3	3.3	0	11.2	0	NA	0	#N/A
MSTRG.7146;A3:1A:337008950-337009089:337008913-337009089:-	MSTRG.7146	TraesCS1A02G185900	A3	A	78.4	100	89.1	100	100	100	100	100	100	100	85	73	100	100	100	100	100	100	100	78.2	RNA binding protein, putative
MSTRG.7146;A5:1A:337010996-337011101:337010996-337011106:-	MSTRG.7146	TraesCS1A02G185900	A5	A	78.4	81.6	89.1	95.9	94.1	96.7	97.2	94.1	93.4	85.3	85	73	90.8	94.4	92.3	90.4	100	87	92.3	78.2	RNA binding protein, putative
MSTRG.7167;A3:1A:338593666-338594267:338593657-338594267:-	MSTRG.7167	TraesCS1A02G187600	A3	A	3.1	11.7	10.2	22.5	24.2	22.5	24.2	21.7	16	18.9	2.9	11.3	10.3	30.7	23.3	22.1	26.2	12	21.4	14.7	Ubiquitin carboxyl-terminal hydrolase-like protein&&MATH domain containing protein
MSTRG.7193;A5:1A:340011250-340011458:340011250-340011462:-	MSTRG.7193	TraesCS1A02G188200	A5	A	0	5.7	2.9	0	1.5	3.6	0	0	0	0	0	0	0	0	2.5	0	1.2	1.6	6.7	3.3	2-oxoglutarate (2OG) and Fe(II)-dependent oxygenase superfamily protein
MSTRG.7193;A3:1A:340012227-340013161:340012185-340013161:-	MSTRG.7193	TraesCS1A02G188200	A3	A	72.3	100	100	100	96.8	98	100	94.5	100	93.4	100	100	100	100	96.9	97.7	100	100	87.5	100	2-oxoglutarate (2OG) and Fe(II)-dependent oxygenase superfamily protein
MSTRG.7200;SE:1A:340415584-340426253:340426488-340426939:-	MSTRG.7200	TraesCS1A02G188600	SE	A	NA	NA	NA	0	NA	0	NA	NA	NA	NA	NA	NA	NA	0	0	41.6	NA	NA	NA	NA	Protein COFACTOR ASSEMBLY OF COMPLEX C SUBUNIT B CCB2, chloroplastic
MSTRG.7200;SE:1A:340415584-340426253:340426465-340426939:-	MSTRG.7200	TraesCS1A02G188600	SE	A	NA	NA	NA	0	NA	12.5	NA	NA	NA	NA	NA	NA	NA	8.3	0	NA	NA	NA	NA	NA	Protein COFACTOR ASSEMBLY OF COMPLEX C SUBUNIT B CCB2, chloroplastic
MSTRG.7200;SE:1A:340415584-340426253:340426826-340426939:-	MSTRG.7200	TraesCS1A02G188600	SE	A	NA	NA	NA	6.5	NA	0	NA	NA	NA	NA	NA	NA	NA	10.7	9.9	NA	NA	NA	NA	NA	Protein COFACTOR ASSEMBLY OF COMPLEX C SUBUNIT B CCB2, chloroplastic
MSTRG.7207;RI:1A:341016691:341016809-341017236:341017660:-	MSTRG.7207	TraesCS1A02G188700	RI	A	8	0	0	0	0	0.6	0.4	2	0.4	0.6	5.4	0	0.3	0	0	0	0.9	0	1.3	0	F-box protein PP2-A13
MSTRG.7229;SE:1A:342380039-342380255:342380314-342381064:+	MSTRG.7229	TraesCS1A02G189000	SE	A	NA	100	76.1	100	92.7	100	95.3	56	74.7	NA	89.7	NA	100	100	96.2	94.2	99.1	NA	NA	NA	Protein kinase
MSTRG.7229;A3:1A:342381507-342381813:342381507-342381816:+	MSTRG.7229	TraesCS1A02G189000	A3	A	10.1	11.5	11	23.5	42	25.5	55.8	14	12.3	12.9	22.1	0	21.1	34.6	29.4	18.9	68.6	10.2	11.6	11.7	Protein kinase
MSTRG.7243;A3:1A:343399309-343399402:343399280-343399402:-	MSTRG.7243	TraesCS1A02G189700	A3	A	NA	NA	NA	NA	NA	NA	84.4	NA	NA	NA	NA	NA	NA	NA	NA	NA	62.2	NA	NA	NA	#N/A
MSTRG.7243;A3:1A:343419343-343419434:343419328-343419434:-	MSTRG.7243	TraesCS1A02G189700	A3	A	NA	NA	NA	15.9	NA	NA	NA	NA	NA	NA	NA	NA	12.6	33	NA	NA	NA	NA	NA	NA	#N/A
MSTRG.7255;SE:1A:343681731-343681814:343681913-343682053:-	MSTRG.7255	TraesCS1A02G190200	SE	A	NA	0	2.4	0	1.2	0	0	NA	NA	NA	NA	5.6	0	1.2	1	1.4	0	NA	NA	NA	Kinase family protein
MSTRG.7255;A5:1A:343681731-343681814:343681731-343682053:-	MSTRG.7255	TraesCS1A02G190200	A5	A	98.1	72.7	86.4	65.7	65.7	70.1	39.4	NA	NA	86.4	100	84.6	73.9	60.1	62	71.3	60.7	NA	NA	60.8	Kinase family protein
MSTRG.7255;RI:1A:343680933:343681539-343681621:343681731:-	MSTRG.7255	TraesCS1A02G190200	RI	A	100	74.8	87.2	67	67.3	71.2	39.9	NA	NA	88.2	100	86.3	75.6	61.5	63.7	73	62.5	NA	NA	63.2	Kinase family protein
MSTRG.7262;SE:1A:344290882-344293188:344294107-344294192:+	MSTRG.7262	TraesCS1A02G190500	SE	A	0	1.4	2.2	0.7	2.1	4.2	3.9	0.9	3.9	1.7	0	0	0	5.6	2.5	2.3	1.5	0.9	1.6	0.8	Leucine-rich repeat (LRR) family protein
MSTRG.7262;A3:1A:344290882-344293188:344290882-344294192:+	MSTRG.7262	TraesCS1A02G190500	A3	A	0	1.4	7	10.1	6.1	5.5	5.6	9.7	18.1	7.7	1.1	6	5.7	7.1	8.2	6.4	7.3	7	10	6.7	Leucine-rich repeat (LRR) family protein
MSTRG.7275;A5:1A:345171272-345171472:345171272-345171574:-	MSTRG.7275	TraesCS1A02G190900	A5	A	9.6	6.3	13	15	16.2	9.8	26.3	5.7	12.9	9.7	16	12.7	17.1	26	16.5	19.8	22.7	20.4	43.9	0	#N/A
MSTRG.7297;A3:1A:345789126-345789215:345789126-345789222:+	MSTRG.7297	TraesCS1A02G191400	A3	A	0	0	0.4	0	5.8	8.5	0	0	0	0	NA	0	0	1.6	0	0	19.3	2.1	14.3	0	#N/A
MSTRG.7297;RI:1A:345788767:345788886-345789012:345789126:+	MSTRG.7297	TraesCS1A02G191400	RI	A	0	4.7	12.3	9.2	0	6	32.5	0	32.4	0	NA	6.7	19.5	7.7	9.5	15.5	53.4	0	NA	0	#N/A
MSTRG.7298;A3:1A:345789930-345790377:345789902-345790377:-	MSTRG.7298	TraesCS1A02G191500	A3	A	46.8	56.6	41.5	NA	NA	NA	NA	NA	NA	NA	49.1	43.5	51.3	NA	NA	NA	NA	NA	NA	NA	#N/A
MSTRG.7298;A5:1A:345792033-345792644:345792033-345792648:-	MSTRG.7298	TraesCS1A02G191500	A5	A	43.2	37	61.4	NA	NA	NA	NA	NA	NA	NA	44.5	35.1	61.2	NA	NA	NA	NA	NA	NA	NA	#N/A
MSTRG.7299;SE:1A:346445974-346446125:346446232-346447371:+	MSTRG.7299	TraesCS1A02G191600	SE	A	NA	NA	NA	NA	NA	NA	0	NA	NA	NA	NA	NA	NA	NA	NA	NA	24.1	NA	NA	NA	#N/A
MSTRG.7320;A3:1A:347324301-347325182:347324298-347325182:-	MSTRG.7320	TraesCS1A02G191800	A3	A	100	95.8	89	100	NA	100	97.7	100	100	93.6	100	100	85.8	91.3	NA	83.9	99.1	86.1	100	82.3	#N/A
MSTRG.7322;SE:1A:347619406-347619510:347619611-347621431:+	MSTRG.7322	TraesCS1A02G192200	SE	A	NA	0	NA	NA	0	0	NA	0	0	0	NA	NA	0	NA	18.7	NA	NA	0	0	0	zinc finger CCCH domain protein
MSTRG.7322;SE:1A:347619214-347619311:347619406-347621431:+	MSTRG.7322	TraesCS1A02G192200	SE	A	NA	0	0	8.4	0	0	6.1	0	0	4.5	0	0	0	0	0	0	0	0	NA	0	zinc finger CCCH domain protein
MSTRG.7322;AF:1A:347619049:347619406-347621431:347619957:347620022-347621431:+	MSTRG.7322	TraesCS1A02G192200	AF	A	5.5	5.8	4.5	5.1	7.9	12.6	0	17.8	16	8.6	2.1	5.7	7.3	6.4	5.4	4.2	3.2	7.4	8	5.6	zinc finger CCCH domain protein
MSTRG.7322;AF:1A:347619020:347619214-347621431:347619957:347620022-347621431:+	MSTRG.7322	TraesCS1A02G192200	AF	A	7.6	12.5	8.2	10.1	20.5	10.3	22.6	20.4	15.6	11.6	14.8	11.4	15.5	27.6	16.4	7.2	5.7	13	4.6	3.4	zinc finger CCCH domain protein
MSTRG.7322;A5:1A:347619406-347621431:347619214-347621431:+	MSTRG.7322	TraesCS1A02G192200	A5	A	41.7	30.2	34.4	32.4	25	55.8	0	45.7	50.6	41.8	10.9	31.8	30	15.2	22.7	36	35.3	34.8	64.2	62.6	zinc finger CCCH domain protein
MSTRG.7332;A5:1A:347919323-347919394:347919323-347919452:-	MSTRG.7332	TraesCS1A02G192500	A5	A	93.8	93.3	93.9	89	90.6	94.7	92.7	93.7	91.5	97.2	97.1	89.3	94.4	89.8	93.5	95.7	94.2	91.4	86	97.3	Armadillo repeat-containing protein
MSTRG.7382;A5:1A:350754536-350755722:350754536-350755757:-	MSTRG.7382	TraesCS1A02G193600	A5	A	NA	94.5	99.2	98.6	91.6	96.7	98.6	98.4	NA	NA	NA	97.3	NA	96.6	96.6	96.4	99.3	99.3	NA	NA	TELO2-interacting protein 1
MSTRG.7382;A5:1A:350753051-350753701:350753051-350753736:-	MSTRG.7382	TraesCS1A02G193600	A5	A	NA	13.1	6.4	0	7.4	12	0	8.7	NA	NA	NA	18.4	NA	0	0	6.7	4.9	0	NA	NA	TELO2-interacting protein 1
MSTRG.7389;A3:1A:351475382-351475461:351475379-351475461:-	MSTRG.7389	TraesCS1A02G194200	A3	A	100	100	100	100	100	100	100	100	100	100	100	100	100	100	100	100	100	100	100	79	Tetratricopeptide repeat (TPR)-like superfamily protein
MSTRG.7389;A5:1A:351475366-351475461:351475366-351475647:-	MSTRG.7389	TraesCS1A02G194200	A5	A	NA	NA	NA	NA	82.5	100	100	NA	NA	NA	NA	NA	NA	NA	100	100	100	100	NA	NA	Tetratricopeptide repeat (TPR)-like superfamily protein
MSTRG.7404;A3:1A:351880644-351882136:351880644-351882140:+	MSTRG.7404	TraesCS1A02G194800	A3	A	25.5	24.1	21.4	22	25	36.1	22.5	38.4	38.3	37.3	20	15.9	18.2	25.1	31.3	15.1	26.2	34.9	39.4	30.7	(RAP Annotation release2) NERD domain containing protein
MSTRG.7410;A5:1A:352014029-352014125:352013945-352014125:+	MSTRG.7410	TraesCS1A02G195000	A5	A	NA	100	NA	100	100	100	100	98.2	99.1	100	NA	NA	NA	100	100	100	100	100	94.9	100	#N/A
MSTRG.7410;A5:1A:352014560-352014613:352014191-352014613:+	MSTRG.7410	TraesCS1A02G195000	A5	A	NA	NA	NA	NA	NA	NA	NA	NA	32.8	NA	NA	NA	NA	NA	NA	NA	NA	NA	NA	NA	#N/A
MSTRG.7410;RI:1A:352013860:352013945-352014125:352014397:+	MSTRG.7410	TraesCS1A02G195000	RI	A	NA	NA	NA	NA	NA	NA	100	94.8	96.9	NA	NA	NA	NA	NA	NA	NA	100	NA	NA	NA	#N/A
MSTRG.7410;RI:1A:352014826:352014904-352015188:352015345:+	MSTRG.7410	TraesCS1A02G195000	RI	A	0	0	4.1	4.3	3	2.3	3.5	3.6	3.4	2.1	0	1.4	1.6	3.8	2.5	3.4	4.5	5.6	2.8	4	#N/A
MSTRG.7410;AF:1A:352013449:352013493-352013860:352013624:352013667-352013860:+	MSTRG.7410	TraesCS1A02G195000	AF	A	NA	100	100	76.8	0	100	0	100	61.3	100	NA	100	100	100	100	100	0	100	100	100	#N/A
MSTRG.7410;AF:1A:352013241:352013493-352013860:352013624:352013667-352013860:+	MSTRG.7410	TraesCS1A02G195000	AF	A	NA	NA	NA	28.3	3.2	NA	3.2	100	13.8	NA	NA	NA	NA	NA	NA	NA	18.3	NA	NA	NA	#N/A
MSTRG.7410;SE:1A:352015345-352015420:352015714-352015822:+	MSTRG.7410	TraesCS1A02G195000	SE	A	97	95.2	95.6	98.2	95.8	93.5	94.2	95.7	97	96.1	96.7	94.3	95.7	95.3	96.4	95	97.3	96.5	97.9	95.8	#N/A
MSTRG.7410;RI:1A:352013860:352014397-352014467:352014560:+	MSTRG.7410	TraesCS1A02G195000	RI	A	NA	NA	NA	NA	NA	NA	15.8	20.5	19.5	NA	NA	NA	NA	NA	16.5	NA	19.7	NA	NA	NA	#N/A
MSTRG.7410;A3:1A:352014744-352014826:352014744-352014847:+	MSTRG.7410	TraesCS1A02G195000	A3	A	93.6	96.1	100	94.7	95.4	98.1	96	95.3	94.3	94.6	98	94	96.8	97.3	94.8	99.1	96	95.9	95.3	98.7	#N/A
MSTRG.7410;AF:1A:352013241:352013493-352013860:352013650:352013667-352013860:+	MSTRG.7410	TraesCS1A02G195000	AF	A	NA	NA	NA	30.1	NA	NA	8	47.4	20.2	NA	NA	NA	NA	39	12.2	NA	35.9	42.8	36.5	NA	#N/A
MSTRG.7410;AF:1A:352013241:352013493-352013860:352013626:352013667-352013860:+	MSTRG.7410	TraesCS1A02G195000	AF	A	NA	NA	NA	NA	10	0	7	46.9	27	NA	NA	NA	NA	30.7	14.2	9.6	46.9	37.1	44.7	NA	#N/A
MSTRG.7410;RI:1A:352013860:352014029-352014175:352014397:+	MSTRG.7410	TraesCS1A02G195000	RI	A	NA	8.3	6.5	17.1	NA	7.8	100	18.4	24.7	16.5	NA	4.7	13.1	10.1	13.5	5	100	10.3	11.5	0	#N/A
MSTRG.7410;RI:1A:352013860:352014029-352014125:352014397:+	MSTRG.7410	TraesCS1A02G195000	RI	A	NA	14.4	NA	27.4	11.4	23.5	18	29.3	24.6	35.5	NA	NA	NA	24.6	46.2	15.7	18.2	21.6	38	NA	#N/A
MSTRG.7410;AF:1A:352013449:352013493-352013860:352013650:352013667-352013860:+	MSTRG.7410	TraesCS1A02G195000	AF	A	NA	88.9	88.6	78.4	NA	89.7	0	77.8	71.4	81.5	NA	93.5	84.9	85.7	84.3	91.1	0	83.3	85.8	94.7	#N/A
MSTRG.7410;A3:1A:352014029-352014125:352014029-352014175:+	MSTRG.7410	TraesCS1A02G195000	A3	A	58.7	37.6	26.6	39.4	100	23.2	100	40.3	53.6	31	39.2	35.8	42.9	28	20.4	25.7	100	37.3	24.1	35.6	#N/A
MSTRG.7410;AF:1A:352013449:352013493-352013860:352013626:352013667-352013860:+	MSTRG.7410	TraesCS1A02G195000	AF	A	44.3	69.6	73.4	88.7	0	78.4	0	77.5	78.5	75.2	62.2	70.8	69.5	80.7	86.5	79.5	0	79.8	89.5	73.2	#N/A
MSTRG.7410;SE:1A:352014904-352014983:352015118-352015188:+	MSTRG.7410	TraesCS1A02G195000	SE	A	12.1	9.3	4.8	16.7	15.6	8	21.7	18.6	19	17.5	2	9.1	11.2	10.3	16.3	8.1	21.5	17	16.1	12	#N/A
MSTRG.7410;A5:1A:352015714-352015822:352015626-352015822:+	MSTRG.7410	TraesCS1A02G195000	A5	A	97.6	89	88.7	83.1	86.9	79.9	87.2	83.8	83.8	88.8	94.8	86.8	88.6	81.3	80.4	82.7	88.1	85.9	83.2	89.3	#N/A
MSTRG.7410;SE:1A:352014744-352014826:352014904-352015188:+	MSTRG.7410	TraesCS1A02G195000	SE	A	5.2	15.4	15.2	18.7	16.7	25	18.2	20.1	19.2	14.6	8.8	17.7	15.1	22.7	22.6	21.2	14.7	17.6	19.1	14.4	#N/A
MSTRG.7410;SE:1A:352015345-352015420:352015626-352015822:+	MSTRG.7410	TraesCS1A02G195000	SE	A	44.3	70.9	73.4	91.7	77.5	78.4	70.4	81.3	86.3	75.7	62.2	71.7	74	82.2	86.8	79.9	82.8	81.9	90.3	73.2	#N/A
MSTRG.7424;RI:1A:352176687:352176806-352177021:352177099:-	MSTRG.7424	TraesCS1A02G195100	RI	A	NA	NA	NA	NA	NA	NA	NA	NA	NA	8.9	NA	NA	NA	NA	NA	NA	NA	NA	NA	NA	TOM1-like protein 2
MSTRG.7424;SE:1A:352173618-352173806:352173898-352174235:-	MSTRG.7424	TraesCS1A02G195100	SE	A	NA	0	0	1.6	0	0	NA	7.3	0	0	0	0	0	4	0	0	NA	0	NA	0	TOM1-like protein 2
MSTRG.7424;AF:1A:352139683-352139865:352139954:352139683-352140703:352140961:-	MSTRG.7424	TraesCS1A02G195100	AF	A	100	97	100	100	87.9	100	100	89.7	100	100	100	100	100	100	100	100	94.9	100	100	100	TOM1-like protein 2
MSTRG.7424;A3:1A:352173898-352174235:352173618-352174235:-	MSTRG.7424	TraesCS1A02G195100	A3	A	NA	2.2	0	4.1	1.4	6.5	NA	0	2.4	2.6	0	7.3	0	4.4	5.6	2.6	NA	1.9	7.8	1.1	TOM1-like protein 2
MSTRG.7424;A3:1A:352173898-352174235:352173884-352174235:-	MSTRG.7424	TraesCS1A02G195100	A3	A	NA	NA	NA	NA	2.5	17.3	NA	9.1	NA	6.5	NA	NA	NA	12.4	5	2.6	NA	NA	NA	2.7	TOM1-like protein 2
MSTRG.7424;RI:1A:352176687:352176784-352177021:352177099:-	MSTRG.7424	TraesCS1A02G195100	RI	A	NA	2.3	0	5.6	1.5	6.5	NA	0	2.7	3.5	0	7.3	0	5.6	7.2	2.7	NA	2.2	7.8	1.1	TOM1-like protein 2
MSTRG.7424;AF:1A:352139683-352139865:352139954:352139683-352140703:352140834:-	MSTRG.7424	TraesCS1A02G195100	AF	A	77.6	87.6	85	93.1	100	92.5	92.1	96.6	92.7	81.6	70.6	84.4	86.7	93.6	96	91.6	100	90.2	92.3	88.9	TOM1-like protein 2
MSTRG.7424;A3:1A:352173884-352174235:352173618-352174235:-	MSTRG.7424	TraesCS1A02G195100	A3	A	NA	0	22.2	14.4	34.7	24.9	46.5	44.2	35.2	27.6	0	32.1	6.3	38.4	53.2	49.9	79.4	20.2	28.9	27.4	TOM1-like protein 2
MSTRG.7424;A3:1A:352176806-352177021:352176784-352177021:-	MSTRG.7424	TraesCS1A02G195100	A3	A	NA	6.6	26.2	39.5	42.2	24.9	46.5	58.8	42.6	47.4	0	32.1	6.3	53	64.2	52.8	79.4	29.5	28.9	29.1	TOM1-like protein 2
MSTRG.7427;A5:1A:352852342-352852941:352852333-352852941:+	MSTRG.7427	TraesCS1A02G195300	A5	A	10.7	7.1	3.5	0.9	4.9	3.8	0.9	5.4	0	1.5	16.4	8.1	12.5	5.1	4.4	2.7	1	11.6	2.7	6.1	Phenylalanine--tRNA ligase beta subunit
MSTRG.7432;A3:1A:353255481-353255554:353255481-353255785:+	MSTRG.7432	TraesCS1A02G195400	A3	A	NA	14.3	23.1	29	21.8	43.2	63.7	20.7	30.3	27.9	NA	45.8	25.6	28.7	31.8	40.6	63.4	29.3	23.8	42.2	Poly [ADP-ribose] polymerase
MSTRG.7433;A3:1A:353257189-353257258:353257042-353257258:-	MSTRG.7433	TraesCS1A02G195500	A3	A	NA	NA	NA	NA	0	0	NA	NA	NA	4.7	4.9	NA	NA	20	0	7.9	NA	NA	NA	0	Shikimate kinase
MSTRG.7433;RI:1A:353258123:353258317-353258390:353258580:-	MSTRG.7433	TraesCS1A02G195500	RI	A	NA	NA	NA	NA	44.6	58.3	NA	NA	NA	69.6	100	NA	NA	78	73.4	80.7	NA	NA	NA	0	Shikimate kinase
MSTRG.7449;A5:1A:354307812-354307993:354307812-354308011:-	MSTRG.7449	TraesCS1A02G196300	A5	A	55.5	69	68.3	45.7	54.3	44	17.3	65.6	45.1	33.1	58	67.3	59.1	43.8	56.3	37.5	16	60.6	68.5	38.6	26S proteasome regulatory subunit family protein
MSTRG.7461;RI:1A:354939135:354939177-354939265:354939360:-	MSTRG.7461	TraesCS1A02G196600	RI	A	92.8	100	97.7	99	95.2	98	97.2	96.8	97.8	98.5	91.1	99.1	96.7	99.1	97.9	97.3	95.2	96.4	95.2	93.9	Choline-phosphate cytidylyltransferase
MSTRG.7461;RI:1A:354938419:354938529-354938669:354938737:-	MSTRG.7461	TraesCS1A02G196600	RI	A	58.1	46.2	66.9	38.8	39.2	39	42.6	36.7	4.9	51.5	67.9	47.1	62.6	27.6	41.6	51.6	43.1	51.3	32.6	62	Choline-phosphate cytidylyltransferase
MSTRG.7468;RI:1A:354952611:354952691-354952773:354952892:-	MSTRG.7468	TraesCS1A02G196800	RI	A	NA	100	100	100	91.1	77	NA	96	100	95.5	NA	71.9	100	86.1	67	71.3	NA	88.2	98.5	92.5	ERD (Early-responsive to dehydration stress) family protein
MSTRG.7469;A3:1A:355336887-355337206:355336883-355337206:-	MSTRG.7469	TraesCS1A02G197300	A3	A	7.6	21.8	12.9	24.3	17.9	17.5	25.9	19.8	15.2	27.2	8.4	11.3	14.2	18.6	17.3	14.7	24.5	41.7	34	55.2	NADH dehydrogenase [ubiquinone] 1 alpha subcomplex subunit 12
MSTRG.7475;A5:1A:355348009-355348084:355348009-355348088:-	MSTRG.7475	TraesCS1A02G197500	A5	A	NA	NA	NA	0	0	0	NA	NA	NA	NA	NA	NA	NA	31.2	35.8	0	NA	NA	NA	NA	50S ribosomal protein L35
MSTRG.7475;AF:1A:355345519-355347714:355347766:355345519-355347925:355348510:-	MSTRG.7475	TraesCS1A02G197500	AF	A	97.8	98.2	97.9	97.7	98.1	99.2	96.3	93.4	90.7	98.6	99.4	98.2	96.7	98.4	98.4	98.8	96.3	93.7	90.6	98.7	50S ribosomal protein L35
MSTRG.7475;RI:1A:355347925:355348009-355348088:355348510:-	MSTRG.7475	TraesCS1A02G197500	RI	A	NA	33.9	42.3	36.3	19.2	11.3	NA	62.4	NA	NA	NA	NA	74	16.9	29.7	13.8	NA	70.1	NA	NA	50S ribosomal protein L35
MSTRG.7489;A3:1A:355722375-355722457:355722364-355722457:-	MSTRG.7489	TraesCS1A02G198000	A3	A	11.7	8.5	6	2.2	0	16.5	17.6	5.7	5.1	3.8	14.4	4.9	7.5	13.8	19	9.1	4.2	6.9	8.2	5.8	RING finger protein
MSTRG.7491;A5:1A:356392172-356392349:356392032-356392349:+	MSTRG.7491	TraesCS1A02G198200	A5	A	1	0	0.9	0.7	0.7	1	0.5	0	3.2	2.9	0.2	0.7	0	0.7	0.7	0.6	1.1	3	6.8	0	stress response protein
MSTRG.7491;A3:1A:356392032-356392349:356392032-356392351:+	MSTRG.7491	TraesCS1A02G198200	A3	A	100	98.6	100	100	100	100	100	100	100	100	100	100	100	100	99.2	100	99.1	46.5	46.1	66.8	stress response protein
MSTRG.7491;RI:1A:356391973:356392032-356392349:356392775:+	MSTRG.7491	TraesCS1A02G198200	RI	A	0.4	3	3.5	3.6	4.8	3.9	10.1	3.7	2.7	0	0.6	4.6	2.9	5.3	3.8	4.7	9.8	10.4	1.8	0	stress response protein
MSTRG.7491;RI:1A:356391973:356392032-356392351:356392775:+	MSTRG.7491	TraesCS1A02G198200	RI	A	NA	68.2	100	100	100	100	100	100	NA	NA	NA	100	100	100	83.7	100	91.9	9.1	1.5	0	stress response protein
MSTRG.7491;RI:1A:356391973:356392172-356392349:356392775:+	MSTRG.7491	TraesCS1A02G198200	RI	A	NA	100	79.4	84.8	87.9	80.1	95.6	100	45.3	NA	NA	87.8	100	88.6	85.1	89.2	90.7	79	NA	NA	stress response protein
MSTRG.7491;RI:1A:356391300:356391541-356391733:356391861:+	MSTRG.7491	TraesCS1A02G198200	RI	A	37	6.5	12	8.9	15.8	25.8	21.8	15.4	8.9	7.8	30.9	3.6	5.6	14.1	12.9	19.6	26.2	21.8	13	100	stress response protein
MSTRG.7491;A3:1A:356390705-356391300:356390705-356391312:+	MSTRG.7491	TraesCS1A02G198200	A3	A	11.7	39.9	38	43.8	33.4	37.4	37.1	38.3	26.1	50.4	29.6	34.3	42.5	36	30.4	40.7	27.5	19.3	21.3	14.7	stress response protein
MSTRG.7499;A3:1A:356475972-356476671:356475967-356476671:-	MSTRG.7499	TraesCS1A02G198500	A3	A	11.9	30.9	17.5	10.6	0	0	0	6.9	18.7	12.6	2.8	40.9	10.3	10.1	14.5	0	28.8	0	32.1	56.5	#N/A
MSTRG.7512;A5:1A:357067002-357067080:357067002-357067092:-	MSTRG.7512	TraesCS1A02G198700	A5	A	0	6	NA	2.2	2.2	2.1	4.9	NA	NA	NA	0	4.4	NA	0	4.9	1.1	3.2	NA	NA	NA	DNA replication and repair recF&&Serrate RNA effector molecule
MSTRG.7512;A3:1A:357067185-357067264:357067175-357067264:-	MSTRG.7512	TraesCS1A02G198700	A3	A	75.8	73.7	76.4	44.3	37.2	53.6	46.3	79.8	87.9	100	75.1	64.3	73.2	46.3	48.3	56.1	36.4	100	95.2	100	DNA replication and repair recF&&Serrate RNA effector molecule
MSTRG.7512;A3:1A:357067002-357067092:357066989-357067092:-	MSTRG.7512	TraesCS1A02G198700	A3	A	24.4	28.6	25.7	57.2	65.1	46.8	56.3	20.5	14.6	0.2	25.1	37.4	29.4	55.7	53.7	45	67.5	0.8	6.3	0.1	DNA replication and repair recF&&Serrate RNA effector molecule
MSTRG.7509;SE:1A:357415829-357416163:357416304-357417892:+	MSTRG.7509	TraesCS1A02G198900	SE	A	100	93.4	97	100	100	100	100	91	100	NA	98.6	100	100	100	97.5	100	100	100	100	NA	Phosphatidylinositol transfer protein
MSTRG.7522;A5:1A:357774913-357774995:357774913-357774998:-	MSTRG.7522	TraesCS1A02G199000	A5	A	NA	NA	NA	100	100	100	65	100	NA	NA	NA	NA	NA	48.7	0	0	100	NA	NA	NA	N-alpha-acetyltransferase 25, NatB auxiliary subunit
MSTRG.7522;SE:1A:357766081-357766684:357766803-357767441:-	MSTRG.7522	TraesCS1A02G199000	SE	A	NA	NA	NA	0	100	0	35	0	NA	NA	NA	NA	NA	51.3	100	100	100	NA	NA	NA	N-alpha-acetyltransferase 25, NatB auxiliary subunit
MSTRG.7526;RI:1A:358179154:358179237-358179327:358179493:-	MSTRG.7526	TraesCS1A02G199500	RI	A	3.7	5.1	3.7	0	2.9	1	2.2	7.2	1.7	5.3	8.8	6.3	6.1	1.1	4.1	1.8	0.8	3.4	2.4	1.2	E2 ubiquitin-conjugating-like enzyme
MSTRG.7541;RI:1A:359689729:359689835-359689913:359689999:+	MSTRG.7541	TraesCS1A02G200000	RI	A	NA	NA	NA	NA	NA	NA	NA	NA	NA	8.7	NA	NA	NA	NA	NA	NA	NA	NA	NA	9.7	Protein curvature thylakoid chloroplastic-like
MSTRG.7571;SE:1A:361510303-361512165:361512276-361512608:-	MSTRG.7571	TraesCS1A02G200900	SE	A	100	NA	NA	NA	NA	NA	NA	NA	NA	NA	59.1	NA	NA	NA	NA	NA	NA	NA	NA	NA	#N/A
MSTRG.7571;AF:1A:361510303-361512608:361512698:361510303-361514639:361514663:-	MSTRG.7571	TraesCS1A02G200900	AF	A	0	25.5	NA	NA	NA	NA	30	NA	0	24.6	11.3	NA	NA	NA	0	13.5	0	27.4	NA	14.2	#N/A
MSTRG.7590;A5:1A:362621994-362623449:362621983-362623449:+	MSTRG.7590	TraesCS1A02G201500	A5	A	NA	NA	NA	80.5	0	NA	NA	NA	NA	NA	NA	NA	NA	88.2	NA	NA	NA	NA	NA	NA	Kinase family protein
MSTRG.7603;A5:1A:363051324-363051482:363051324-363051530:-	MSTRG.7603	TraesCS1A02G202000	A5	A	96.3	100	94.1	97.7	98	97	NA	100	100	93	81.9	100	92.9	91.7	91	91.6	NA	97.1	NA	91.2	MLO-like protein
MSTRG.7617;A5:1A:363695892-363696015:363695877-363696015:+	MSTRG.7617	TraesCS1A02G202700	A5	A	NA	95.2	NA	100	100	93.2	100	69.4	63	NA	NA	NA	NA	100	92.1	89.8	100	100	82.9	NA	#N/A
MSTRG.7617;A5:1A:363695892-363696015:363695873-363696015:+	MSTRG.7617	TraesCS1A02G202700	A5	A	1.6	6.8	8.1	15.7	13.9	12.4	15.7	6.9	5.5	4.2	1.1	6.4	8.9	15.9	11.4	9.3	17.4	10.5	4.6	4.1	#N/A
MSTRG.7630;AF:1A:364228976-364230093:364230223:364228976-364230236:364230352:-	MSTRG.7630	TraesCS1A02G203000	AF	A	0.5	4	2.2	8.8	7.7	7.9	13.4	6.5	13.2	3.9	0.1	2.4	2.8	8	7.4	10	15.5	2.4	2.6	2.3	Ubiquitin-like protein
MSTRG.7630;AF:1A:364228976-364230093:364230223:364228976-364230236:364230622:-	MSTRG.7630	TraesCS1A02G203000	AF	A	NA	91.7	NA	95.2	92.7	91.1	95.1	77.5	93	80	NA	NA	NA	83.4	93	95.6	93.2	NA	74.6	NA	Ubiquitin-like protein
MSTRG.7651;A5:1A:365492555-365492657:365492489-365492657:+	MSTRG.7651	TraesCS1A02G203600	A5	A	NA	NA	NA	NA	NA	NA	NA	NA	NA	8.4	NA	NA	NA	NA	NA	NA	NA	NA	NA	8.5	Chitinase
MSTRG.7674;A3:1A:366267328-366267799:366267328-366267805:+	MSTRG.7674	TraesCS1A02G204200	A3	A	100	100	100	100	100	100	98.6	100	100	100	100	100	100	100	100	100	100	100	62.9	100	DDB1-and CUL4-associated factor
MSTRG.7699;A3:1A:367382244-367382362:367382244-367382805:+	MSTRG.7699	TraesCS1A02G205100	A3	A	NA	NA	NA	48.6	55.7	54.4	NA	NA	7.9	12.4	NA	NA	NA	60.6	67.7	61.1	NA	NA	NA	NA	RING/U-box superfamily protein
MSTRG.7703;AL:1A:367397317:367397672-367431794:367428556:367428883-367431794:-	MSTRG.7703	TraesCS1A02G205200	AL	A	87.3	79.9	78.2	NA	NA	NA	98.7	91.5	NA	93.6	66.1	81.2	82.5	91.2	94	NA	96.1	93.9	99.1	91.3	T-complex protein 1 subunit alpha
MSTRG.7708;A5:1A:367872976-367873806:367872829-367873806:+	MSTRG.7708	TraesCS1A02G205300	A5	A	71.5	72.6	81.5	78.8	71.5	81	73.1	79.8	68.7	81.9	58.5	69.1	89	82.7	77.8	72.4	72.1	81	80.8	76.1	Protein phosphatase 2C
MSTRG.7719;A3:1A:368197103-368197208:368197103-368197213:+	MSTRG.7719	TraesCS1A02G205600	A3	A	NA	8.7	NA	4.4	10.2	36.9	35	NA	6.6	10.4	NA	NA	NA	54.1	17.9	22.7	46.7	NA	26.1	4.3	TSA: Wollemia nobilis Ref_Wollemi_Transcript_5464_1078 transcribed RNA sequence
MSTRG.7719;RI:1A:368196836:368196912-368197062:368197103:+	MSTRG.7719	TraesCS1A02G205600	RI	A	NA	8.7	NA	4.4	10.2	36.9	35	NA	6.6	10.4	NA	NA	NA	54.1	17.9	22.7	46.7	NA	26.1	4.3	TSA: Wollemia nobilis Ref_Wollemi_Transcript_5464_1078 transcribed RNA sequence
MSTRG.7720;RI:1A:368360015:368360162-368360249:368360281:+	MSTRG.7720	TraesCS1A02G205700	RI	A	0	8.3	4.3	12.2	10.5	2.7	14.2	2.4	17.7	9.4	3.3	4.4	4.3	17	16	5.2	18.9	10.1	9.6	0	Methylsterol monooxygenase 1-2
MSTRG.7720;A3:1A:368360281-368360443:368360281-368360449:+	MSTRG.7720	TraesCS1A02G205700	A3	A	0.3	10.4	6.6	19.6	29.6	29.9	20.2	14.9	26.6	17.4	3.4	5.9	5.8	25.9	31.2	28.5	21.6	23.9	17.6	8.8	Methylsterol monooxygenase 1-2
MSTRG.7724;A5:1A:368368800-368369107:368368800-368369120:-	MSTRG.7724	TraesCS1A02G206000	A5	A	28.7	78.1	28.6	81.8	51.1	87.7	62.1	97.5	100	NA	40.6	51.2	71.2	42.4	67.1	100	50.9	100	100	NA	E3 ubiquitin-protein ligase RFWD3
MSTRG.7729;RI:1A:368713638:368713745-368713830:368714085:+	MSTRG.7729	TraesCS1A02G206100	RI	A	0	6.2	NA	NA	NA	NA	3.4	NA	NA	NA	0	0	NA	NA	NA	NA	1.4	NA	NA	NA	RING/FYVE/PHD zinc finger superfamily protein
MSTRG.7738;A3:1A:368826055-368826174:368826055-368826234:+	MSTRG.7738	TraesCS1A02G206700	A3	A	NA	NA	NA	NA	NA	NA	NA	19.3	12.7	NA	NA	NA	NA	NA	NA	NA	NA	NA	NA	NA	Coiled-coil domain-containing protein 132
MSTRG.7752;A5:1A:369054073-369054169:369054068-369054169:+	MSTRG.7752	TraesCS1A02G206900	A5	A	NA	NA	NA	100	93.3	95.4	100	100	NA	97.9	NA	NA	NA	100	96.4	95.8	93.4	100	NA	94.7	Cytochrome P450 family protein, expressed
MSTRG.7752;A3:1A:369050630-369050701:369050630-369050755:+	MSTRG.7752	TraesCS1A02G206900	A3	A	NA	NA	19.9	26.7	24.9	0	19.2	11.4	24.3	6.1	NA	NA	NA	32.4	15.4	0	0	7.4	NA	1.2	Cytochrome P450 family protein, expressed
MSTRG.7752;A3:1A:369054073-369054166:369054073-369054169:+	MSTRG.7752	TraesCS1A02G206900	A3	A	NA	NA	NA	12	16.8	16.4	7.1	17.7	22.6	14.9	NA	NA	NA	6.1	17.7	28.2	9.4	7.1	NA	14.6	Cytochrome P450 family protein, expressed
MSTRG.7752;A3:1A:369052004-369052106:369052004-369052122:+	MSTRG.7752	TraesCS1A02G206900	A3	A	NA	NA	65.2	64.5	59	80.3	75.1	72.9	58.5	78.5	NA	NA	NA	63.5	67.5	69.6	85.2	86	NA	79.4	Cytochrome P450 family protein, expressed
MSTRG.7752;RI:1A:369053995:369054073-369054169:369054485:+	MSTRG.7752	TraesCS1A02G206900	RI	A	100	73.7	67.3	33.2	55.1	44.9	33.6	54.5	65.6	44	87.6	82.3	66.3	40.1	45.2	62.9	21.9	64.4	76.2	57.6	Cytochrome P450 family protein, expressed
MSTRG.7752;SE:1A:369053236-369053801:369053859-369053995:+	MSTRG.7752	TraesCS1A02G206900	SE	A	11.6	31.8	42.7	75.7	58	60.4	72.4	53.4	47.2	61.9	16.8	20.8	39.6	70.1	64.3	45.8	80.7	39.1	28.9	48.1	Cytochrome P450 family protein, expressed
MSTRG.7747;A3:1A:369085964-369086419:369085891-369086419:-	MSTRG.7747	TraesCS1A02G207100	A3	A	95.5	94.5	92.6	93.9	89.2	NA	NA	NA	NA	NA	95.5	95.3	NA	92.7	NA	NA	NA	NA	NA	NA	#N/A
MSTRG.7768;A5:1A:370022339-370022777:370022339-370022780:-	MSTRG.7768	TraesCS1A02G208400	A5	A	93.8	89.3	96.4	93.4	94.1	83.5	92.2	87.6	NA	87.2	93.9	90.3	96.6	86.8	94.5	88	86.9	100	NA	94.5	UDP-N-acetylmuramoyl-L-alanyl-D-glutamate--2, 6-diaminopimelate ligase
MSTRG.7769;A3:1A:370094005-370094289:370094005-370094301:+	MSTRG.7769	TraesCS1A02G208500	A3	A	97.8	94.4	98.9	96.3	93.6	98.5	93.3	90.2	86.2	90.9	99.5	95.6	94.2	91.1	97.1	98.5	96.1	94.2	95.9	92.6	Branched-chain-amino-acid aminotransferase
MSTRG.7789;A5:1A:371221294-371221415:371221178-371221415:+	MSTRG.7789	TraesCS1A02G209100	A5	A	NA	97.4	NA	NA	NA	NA	NA	NA	87	96.7	NA	95.7	NA	NA	NA	NA	NA	92.3	99.3	98	Proline dehydrogenase
MSTRG.7829;AF:1A:372632793-372633111:372633233:372632793-372636787:372636841:-	MSTRG.7829	TraesCS1A02G210300	AF	A	0	5.7	38.2	22.6	62.2	58.5	68	33	0	0	0	34.2	42.6	62.5	61.5	78.5	61.4	13.6	32.8	0	3-hydroxyisobutyryl-CoA hydrolase-like protein
MSTRG.7829;A3:1A:372632651-372632725:372632646-372632725:-	MSTRG.7829	TraesCS1A02G210300	A3	A	1.9	9.2	38.8	25.6	63.1	59.1	67.6	38.3	4.8	8.1	0	37.6	44.5	63	63.1	79.3	62.5	14.8	47	8.5	3-hydroxyisobutyryl-CoA hydrolase-like protein
MSTRG.7826;A3:1A:372641416-372641504:372641387-372641504:-	MSTRG.7826	TraesCS1A02G210400	A3	A	11.6	NA	NA	NA	0	NA	NA	NA	NA	NA	0	0	NA	NA	NA	NA	NA	NA	NA	NA	Trehalose 6-phosphate phosphatase
MSTRG.7837;A3:1A:372943725-372943797:372943707-372943797:-	MSTRG.7837	TraesCS1A02G210600	A3	A	NA	NA	NA	NA	100	100	91.9	100	100	93.3	NA	NA	NA	NA	100	95.2	90.3	100	100	98.4	Flavin-containing monooxygenase
MSTRG.7837;A5:1A:372943459-372943538:372943459-372943557:-	MSTRG.7837	TraesCS1A02G210600	A5	A	NA	NA	NA	NA	0	0	8.1	0	0	6.2	NA	NA	NA	NA	0	4.8	9.7	0	0	1.6	Flavin-containing monooxygenase
MSTRG.7842;A5:1A:373316294-373316945:373316288-373316945:+	MSTRG.7842	TraesCS1A02G210800	A5	A	NA	NA	NA	NA	NA	NA	10.8	NA	NA	NA	NA	NA	NA	NA	NA	NA	16.5	NA	NA	NA	#N/A
MSTRG.7863;A3:1A:374218212-374218348:374218202-374218348:-	MSTRG.7863	TraesCS1A02G211600	A3	A	100	100	100	100	100	100	100	26.6	100	95.5	100	100	83.5	78.7	100	34	100	85.2	100	100	Holliday junction resolvase
MSTRG.7863;A3:1A:374218088-374218161:374218072-374218161:-	MSTRG.7863	TraesCS1A02G211600	A3	A	85.4	62.4	69.9	68.2	57.5	77.7	75.4	0	63.4	54	60.8	60.3	47.7	54.6	56.2	0	64.1	45	60.3	45.9	Holliday junction resolvase
MSTRG.7899;A3:1A:376137626-376137723:376137546-376137723:-	MSTRG.7899	TraesCS1A02G212800	A3	A	NA	NA	NA	NA	NA	NA	85.6	NA	NA	NA	NA	NA	NA	79.3	NA	NA	76.5	NA	NA	NA	#N/A
MSTRG.7899;A3:1A:376137632-376137723:376137626-376137723:-	MSTRG.7899	TraesCS1A02G212800	A3	A	100	100	100	100	100	100	81.4	100	100	100	100	99.1	99.1	84.2	95.9	100	86.7	100	100	100	#N/A
MSTRG.7899;SE:1A:376138962-376139049:376139093-376139579:-	MSTRG.7899	TraesCS1A02G212800	SE	A	NA	NA	NA	NA	51.1	NA	76.5	100	100	NA	NA	NA	NA	100	100	100	100	60.6	100	NA	#N/A
MSTRG.7899;SE:1A:376140989-376141121:376141238-376142167:-	MSTRG.7899	TraesCS1A02G212800	SE	A	NA	NA	NA	NA	2.1	NA	7.7	16.6	6.3	NA	NA	NA	NA	NA	0	18.9	2.7	NA	4.5	NA	#N/A
MSTRG.7899;A5:1A:376140580-376140670:376140580-376140694:-	MSTRG.7899	TraesCS1A02G212800	A5	A	NA	NA	NA	NA	68.9	NA	66.8	17.4	24.8	NA	NA	NA	NA	NA	29.4	35.9	75.5	NA	39.6	NA	#N/A
MSTRG.7899;RI:1A:376142167:376142293-376142938:376143054:-	MSTRG.7899	TraesCS1A02G212800	RI	A	NA	NA	NA	NA	63.9	NA	60.7	82.6	93.4	NA	NA	NA	NA	NA	79.5	64.1	52.9	NA	73.9	NA	#N/A
MSTRG.7899;A3:1A:376137352-376137441:376137327-376137441:-	MSTRG.7899	TraesCS1A02G212800	A3	A	3.5	5.9	6.3	11	19.5	7.2	36.3	9.9	18.9	10	4.2	6.7	5.1	24.4	12.2	9.8	21.9	8.5	17.8	10.6	#N/A
MSTRG.7893;A5:1A:376513912-376513992:376513908-376513992:+	MSTRG.7893	TraesCS1A02G213300	A5	A	NA	50	NA	NA	NA	NA	NA	NA	NA	NA	NA	NA	NA	NA	NA	NA	NA	NA	72.7	NA	Tobamovirus multiplication 2B protein
MSTRG.7893;RI:1A:376513847:376513912-376513992:376514056:+	MSTRG.7893	TraesCS1A02G213300	RI	A	100	52.9	100	100	NA	100	100	77.4	100	100	100	100	100	91.7	100	88.8	100	100	55.4	100	Tobamovirus multiplication 2B protein
MSTRG.7893;RI:1A:376513847:376513908-376513992:376514056:+	MSTRG.7893	TraesCS1A02G213300	RI	A	100	52.9	100	92.6	74.7	100	93.1	100	100	100	100	100	100	100	100	100	89.3	72.2	76.8	86.5	Tobamovirus multiplication 2B protein
MSTRG.7893;AF:1A:376513008:376513207-376513847:376513337:376513386-376513847:+	MSTRG.7893	TraesCS1A02G213300	AF	A	0	64	0	7.4	25.3	0	6.9	22.6	0	0	0	0	0	8.3	0	11.2	10.7	27.8	52.5	13.5	Tobamovirus multiplication 2B protein
MSTRG.7914;A5:1A:377025363-377025453:377025353-377025453:+	MSTRG.7914	TraesCS1A02G213900	A5	A	NA	0	2	5.7	3.8	7.7	2.9	0	3.3	0	NA	3.8	2	4.9	3.3	0	0.9	2.8	0	0	Dynamin, putative
MSTRG.7917;A3:1A:377224321-377224423:377224286-377224423:-	MSTRG.7917	TraesCS1A02G214200	A3	A	NA	2.2	0	NA	5.4	6.2	1	NA	NA	NA	NA	0	2.2	2.1	12.9	0	2.1	NA	NA	NA	Signal transducer and activator of transcription A
MSTRG.7921;RI:1A:377428592:377428784-377428896:377429323:+	MSTRG.7921	TraesCS1A02G214300	RI	A	NA	NA	NA	1.9	NA	NA	NA	NA	NA	NA	NA	NA	NA	5.3	NA	NA	NA	NA	NA	NA	Camphor resistance CrcB family protein
MSTRG.7921;RI:1A:377428896:377428940-377429058:377429323:+	MSTRG.7921	TraesCS1A02G214300	RI	A	NA	NA	NA	62.2	0	7.4	6.5	NA	NA	NA	NA	NA	NA	39.5	8.7	14.4	0	NA	NA	NA	Camphor resistance CrcB family protein
MSTRG.7921;RI:1A:377428896:377428940-377429120:377429323:+	MSTRG.7921	TraesCS1A02G214300	RI	A	0	0	20.6	100	0	10.2	22.6	NA	NA	NA	0	27.6	0	75.6	14.9	34.8	0	NA	NA	NA	Camphor resistance CrcB family protein
MSTRG.7921;A3:1A:377428940-377429058:377428940-377429120:+	MSTRG.7921	TraesCS1A02G214300	A3	A	0	0	0	100	48.5	58.6	80.8	NA	NA	45.3	15	NA	0	82.6	65	76.1	41.8	NA	NA	56.9	Camphor resistance CrcB family protein
MSTRG.7928;AF:1A:377502267-377502388:377503197:377502267-377503929:377504173:-	MSTRG.7928	TraesCS1A02G214600	AF	A	100	5	NA	0	NA	0	3.9	NA	3.7	4.1	34.3	NA	0	2.1	NA	0	NA	11.7	13.7	2.5	10 kDa chaperonin
MSTRG.7928;AF:1A:377502267-377502388:377502642:377502267-377503929:377504173:-	MSTRG.7928	TraesCS1A02G214600	AF	A	NA	0	73.3	33.1	100	70.4	30.9	100	0	53.2	0	NA	28.2	60.8	100	27.5	NA	7.5	23.7	16.4	10 kDa chaperonin
MSTRG.7928;SE:1A:377501531-377502217:377502267-377503929:-	MSTRG.7928	TraesCS1A02G214600	SE	A	0	9.3	1.2	13.2	0	4.1	13.2	0	58.1	4.3	10.8	1.8	6.7	6.7	0	9	0	12.7	8.7	14.3	10 kDa chaperonin
MSTRG.7984;A3:1A:380971866-380971938:380971866-380971951:+	MSTRG.7984	TraesCS1A02G215400	A3	A	NA	NA	NA	NA	NA	NA	100	NA	NA	NA	NA	NA	NA	NA	NA	NA	47.9	NA	NA	NA	#N/A
MSTRG.7984;RI:1A:380970621:380970842-380970914:380971273:+	MSTRG.7984	TraesCS1A02G215400	RI	A	NA	NA	NA	NA	NA	NA	87.6	NA	NA	NA	NA	NA	NA	NA	NA	NA	NA	NA	NA	NA	#N/A
MSTRG.7987;A5:1A:381257641-381304920:381257641-381304927:-	MSTRG.7987	TraesCS1A02G215600	A5	A	95.6	97.4	94.9	76.4	73.1	83.5	83	92.3	71.6	85.3	93.3	94.7	91.6	55.5	78.1	79.6	86.9	92.7	90.3	92.3	Metacaspase-1
MSTRG.7987;A5:1A:381307206-381312116:381307206-381312129:-	MSTRG.7987	TraesCS1A02G215600	A5	A	88.3	91.8	80.3	71	62.3	74.3	51.7	84	69.2	67.3	83.9	81.7	70.5	55.8	65.2	65	60	69.9	68.1	65.5	Metacaspase-1
MSTRG.7991;RI:1A:381820413:381820514-381820626:381820679:+	MSTRG.7991	TraesCS1A02G215900	RI	A	NA	NA	NA	NA	NA	84.3	28.4	NA	NA	NA	NA	NA	NA	NA	NA	70.6	28.3	NA	NA	NA	Kinase family protein
MSTRG.7998;A3:1A:382247521-382247659:382247521-382247662:+	MSTRG.7998	TraesCS1A02G216200	A3	A	NA	NA	NA	NA	NA	NA	NA	0	0	NA	NA	NA	NA	NA	NA	NA	NA	41.3	69.3	NA	Polyadenylate-binding protein family protein
MSTRG.8022;AF:1A:384314116-384319198:384319222:384314116-384319435:384319473:-	MSTRG.8022	TraesCS1A02G216700	AF	A	0	0	0.5	0	2.2	0	5.1	0	0.5	0	0	0	0.4	1.3	2.7	0	1.8	0	0.7	1.1	#N/A
MSTRG.8024;A3:1A:384324500-384324885:384324500-384324888:+	MSTRG.8024	TraesCS1A02G216800	A3	A	70.7	93.2	97.1	70.1	71.1	0	61.8	82.5	100	77.5	100	92.1	76.5	66.4	88.8	0	0	0	82.4	68.6	Mediator of RNA polymerase II transcription subunit 31
MSTRG.8029;A3:1A:384332407-384332495:384332361-384332495:-	MSTRG.8029	TraesCS1A02G216900	A3	A	11.1	15.6	23.8	33.4	37.8	35.9	33.8	26	21.6	27	11.7	19.4	26.9	40.9	37.7	33.4	38.7	20.1	13.6	24.2	RNA-binding KH domain-containing protein
MSTRG.8036;RI:1A:385274829:385274877-385274961:385275192:+	MSTRG.8036	TraesCS1A02G217200	RI	A	100	97.3	98.4	80.8	78.2	83.5	83.9	92.7	92.4	94.6	99.8	96.4	96.2	89	93	83.1	85.1	53.5	57.7	66.9	Nucleoside diphosphate kinase
MSTRG.8042;A3:1A:385354773-385354853:385354732-385354853:-	MSTRG.8042	TraesCS1A02G217400	A3	A	3	5.1	4	5.6	7.1	7.1	11.1	6.6	9.5	8.2	3.1	3.6	5.5	6.8	6.7	7.4	9.1	4.8	4	5.8	Kinase
MSTRG.8044;A5:1A:385650519-385650823:385650519-385650834:-	MSTRG.8044	TraesCS1A02G217500	A5	A	NA	100	96.3	100	100	100	100	100	NA	100	NA	100	100	93.1	72.1	100	100	81.9	NA	100	Dynamin-like 120 kDa protein, putative isoform 1
MSTRG.8044;A5:1A:385650861-385651026:385650861-385651092:-	MSTRG.8044	TraesCS1A02G217500	A5	A	NA	33.5	36	36.3	31.2	15.1	28.2	48.9	NA	37.5	NA	14.1	27	65.2	39.5	31	42.4	27.4	NA	8.9	Dynamin-like 120 kDa protein, putative isoform 1
MSTRG.8046;A5:1A:385658009-385658106:385657990-385658106:+	MSTRG.8046	TraesCS1A02G217600	A5	A	NA	NA	NA	NA	NA	NA	NA	NA	NA	NA	NA	NA	NA	87.3	NA	NA	NA	NA	NA	NA	#N/A
MSTRG.8046;A5:1A:385658013-385658106:385657990-385658106:+	MSTRG.8046	TraesCS1A02G217600	A5	A	100	NA	NA	100	98.8	98.6	NA	NA	NA	NA	NA	NA	NA	88.4	95.7	98.1	NA	NA	NA	NA	#N/A
MSTRG.8046;A5:1A:385658013-385658106:385658009-385658106:+	MSTRG.8046	TraesCS1A02G217600	A5	A	100	NA	NA	100	100	100	NA	NA	NA	NA	NA	NA	NA	52.7	100	100	NA	NA	NA	NA	#N/A
MSTRG.8046;A5:1A:385658951-385659604:385658783-385659604:+	MSTRG.8046	TraesCS1A02G217600	A5	A	100	NA	NA	100	98.8	98.6	NA	NA	NA	NA	NA	NA	NA	93.5	95.7	98.1	NA	NA	NA	NA	#N/A
MSTRG.8055;A5:1A:385896577-385896879:385896571-385896879:+	MSTRG.8055	TraesCS1A02G217900	A5	A	96.8	100	89.1	100	83.4	100	100	94.5	98.7	100	100	100	100	100	100	100	100	100	100	100	U-box domain-containing protein 1&&Protein ARABIDILLO 1
MSTRG.8055;RI:1A:385898495:385898544-385898622:385898716:+	MSTRG.8055	TraesCS1A02G217900	RI	A	3.2	19	10.9	21.5	16.6	15.6	25.2	21.4	31.8	23.1	2.3	14.9	16.2	20	18.3	15.5	22	12.1	22.4	18.2	U-box domain-containing protein 1&&Protein ARABIDILLO 1
MSTRG.8060;SE:1A:386434625-386435223:386435307-386435409:-	MSTRG.8060	TraesCS1A02G218000	SE	A	100	66.8	55.6	48.6	42.2	33.8	30.6	100	97	83.7	100	72.2	46.5	24.8	48.5	59.8	41.2	55.3	61	79.6	Palmitoyl-protein thioesterase 1
MSTRG.8068;RI:1A:387026993:387027064-387027183:387027238:+	MSTRG.8068	TraesCS1A02G218400	RI	A	0	NA	NA	NA	NA	NA	4	12.9	6	4.1	0	NA	NA	NA	NA	NA	NA	4.1	10.9	2.1	Zinc import ATP-binding protein ZnuC
MSTRG.8077;A5:1A:387520668-387521371:387520668-387521506:-	MSTRG.8077	TraesCS1A02G218900	A5	A	0	9.4	5.7	0	10.5	0.7	3.9	13.7	12.7	8.6	15	21.3	17.9	6.9	4.1	4.3	5.1	12.5	4.9	11.9	Dual specificity protein phosphatase
MSTRG.8077;SE:1A:387521595-387521686:387521768-387522448:-	MSTRG.8077	TraesCS1A02G218900	SE	A	27.6	31.3	21.2	47.4	64.8	35.7	49.4	35.5	65	71.2	38.5	36.4	25.2	61.2	51.2	57.8	46	43.5	35.4	48.6	Dual specificity protein phosphatase
MSTRG.8094;AF:1A:388156746:388157173-388158705:388157298:388157684-388158705:+	MSTRG.8094	TraesCS1A02G219400	AF	A	NA	81.8	NA	26	91.3	0	67.8	NA	NA	NA	NA	NA	NA	51.6	51.2	42.7	59.7	NA	NA	NA	Myb transcription factor
MSTRG.8094;A5:1A:388158913-388159189:388158882-388159189:+	MSTRG.8094	TraesCS1A02G219400	A5	A	3.9	18.5	5.2	8.6	19.8	11	15.5	8	14.1	4.5	1.2	10.8	3.1	16.3	14.2	10.9	12.7	8.5	7.4	2	Myb transcription factor
MSTRG.8107;SE:1A:388829767-388831193:388831888-388832015:+	MSTRG.8107	TraesCS1A02G219700	SE	A	NA	NA	NA	NA	NA	NA	NA	4.1	7.2	0	NA	NA	NA	NA	NA	NA	NA	1.5	0.8	2.5	#N/A
MSTRG.8107;A5:1A:388829767-388831193:388829757-388831193:+	MSTRG.8107	TraesCS1A02G219700	A5	A	NA	NA	NA	NA	NA	NA	NA	55	60.9	NA	NA	NA	NA	NA	NA	NA	NA	43.6	20.4	NA	#N/A
MSTRG.8111;A5:1A:388943193-388943444:388943193-388944473:-	MSTRG.8111	TraesCS1A02G220100	A5	A	11.8	5.8	3.9	7.5	7.5	2.7	NA	9.8	NA	NA	9.7	7	5	6.3	6.7	4.4	NA	7.3	NA	NA	#N/A
MSTRG.8119;A3:1A:389062356-389062447:389062356-389062453:+	MSTRG.8119	TraesCS1A02G220200	A3	A	100	100	100	100	100	100	98.5	100	100	92.5	100	100	100	100	100	100	100	100	90.8	100	Autophagy-related protein 3
MSTRG.8119;A3:1A:389064390-389064719:389064390-389064724:+	MSTRG.8119	TraesCS1A02G220200	A3	A	45.6	43.6	31.5	42.7	64.6	37.9	55.6	28.8	43.2	34.1	45.3	39.9	32.8	41.9	44.3	41.9	45.7	19	19.4	23.9	Autophagy-related protein 3
MSTRG.8119;RI:1A:389062240:389062298-389062320:389062356:+	MSTRG.8119	TraesCS1A02G220200	RI	A	54.4	67.3	70.5	61.5	41.6	69.2	45.9	78.4	63.2	73.4	59.5	70.6	75.9	74	60.5	67.4	63.8	89.5	89.8	81	Autophagy-related protein 3
MSTRG.8125;A3:1A:389825520-389827857:389825465-389827857:-	MSTRG.8125	TraesCS1A02G220800	A3	A	0	0	2.4	0	23.8	0	6.4	0	NA	0	0	0	2.7	10.7	0	2.3	2.4	0	NA	0	#N/A
MSTRG.8130;A5:1A:389833222-389833312:389833218-389833312:+	MSTRG.8130	TraesCS1A02G220900	A5	A	94.9	97	93.6	80.8	71.1	88.9	NA	NA	NA	NA	NA	93.3	93.8	77.5	89.9	98.1	NA	94.9	NA	NA	#N/A
MSTRG.8146;SE:1A:390094823-390095139:390096134-390096487:+	MSTRG.8146	TraesCS1A02G221100	SE	A	5.5	26	18.1	48.8	75.7	76.7	100	44.7	59.6	44.8	2.3	16.2	27.8	66	57.2	56.1	75.6	37.7	42.7	42.5	Agenet domain containing protein, expressed
MSTRG.8148;A3:1A:390100374-390100888:390100371-390100888:-	MSTRG.8148	TraesCS1A02G221300	A3	A	NA	NA	NA	NA	NA	NA	NA	NA	8.5	NA	NA	NA	NA	NA	NA	NA	NA	NA	5.8	NA	F-box domain containing protein
MSTRG.8138;AF:1A:390640684-390642800:390642901:390640684-390643070:390643189:-	MSTRG.8138	TraesCS1A02G221500	AF	A	0	0	0	0	20.9	0	3.4	0	0	0	0	0	0	0	0	0	0	2.9	0	0	#N/A
MSTRG.8151;SE:1A:391258024-391258789:391258876-391258985:-	MSTRG.8151	TraesCS1A02G221900	SE	A	0	0	36	13.2	0	100	42	47.2	0	53	0	0	36	39.8	NA	0	47.9	43.2	43.3	24.5	Dehydration responsive element-binding factor protein
MSTRG.8151;SE:1A:391258024-391258985:391259037-391260041:-	MSTRG.8151	TraesCS1A02G221900	SE	A	34	31.7	21.7	21.9	30.2	0	18.5	15.9	14.4	16.1	30.9	21.5	23.2	17.8	7.9	17.6	22	13.5	14.3	13.9	Dehydration responsive element-binding factor protein
MSTRG.8155;A3:1A:391670144-391671329:391670144-391671406:+	MSTRG.8155	TraesCS1A02G222000	A3	A	NA	0	NA	0	NA	NA	NA	0	0	9.8	NA	NA	NA	0	0	0	0	0	0	0	#N/A
MSTRG.8155;A5:1A:391670189-391671406:391670144-391671406:+	MSTRG.8155	TraesCS1A02G222000	A5	A	NA	0	NA	0	47.8	NA	NA	0	0	0	NA	50.9	NA	47.9	0	57.3	0	28.6	48.2	0	#N/A
MSTRG.8155;AF:1A:391670082:391670189-391671406:391670270:391670463-391671406:+	MSTRG.8155	TraesCS1A02G222000	AF	A	0	0	16.1	0	22.1	0	NA	0	NA	0	0	27.7	0	46.3	0	49.8	NA	59.7	88.8	0	#N/A
MSTRG.8155;SE:1A:391670144-391670381:391670413-391671406:+	MSTRG.8155	TraesCS1A02G222000	SE	A	96.7	91.7	96.9	89.3	94.8	96.4	96	88.2	90.8	88.8	96.8	92.5	95.5	94.6	92.5	95.7	94.3	67.9	81.3	76	#N/A
MSTRG.8155;A5:1A:391670463-391671406:391670413-391671406:+	MSTRG.8155	TraesCS1A02G222000	A5	A	8.3	16.1	12.6	20	15.2	6.9	0.9	7.5	2	5.1	15.7	18	12.2	5.7	13.4	5.7	3.9	11.3	2.6	16.8	#N/A
MSTRG.8155;AF:1A:391669902:391670144-391671406:391670270:391670463-391671406:+	MSTRG.8155	TraesCS1A02G222000	AF	A	27.1	32	18.4	32.5	23.6	33.7	83	62.2	83.1	70.1	14.9	27	25.1	48.4	34.2	42.5	59.7	78.7	89.5	61	#N/A
MSTRG.8177;AF:1A:392529837-392530583:392530881:392529837-392530980:392531043:-	MSTRG.8177	TraesCS1A02G222800	AF	A	100	91.6	100	100	100	NA	NA	100	NA	NA	100	100	100	NA	NA	NA	NA	100	NA	NA	Importin subunit beta-1
MSTRG.8177;RI:1A:392527411:392527965-392528067:392529837:-	MSTRG.8177	TraesCS1A02G222800	RI	A	0	8.4	0	0	0	NA	NA	0	NA	NA	0	0	0	NA	NA	NA	NA	0	NA	NA	Importin subunit beta-1
MSTRG.8177;A3:1A:392529837-392530980:392529832-392530980:-	MSTRG.8177	TraesCS1A02G222800	A3	A	NA	8.1	NA	0	0	15.1	0	0	NA	NA	NA	0	NA	0	0	0	0	NA	NA	NA	Importin subunit beta-1
MSTRG.8178;AF:1A:392777543:392777682-392778168:392777878:392777899-392778168:+	MSTRG.8178	TraesCS1A02G223000	AF	A	8	32.5	62.5	86.6	46.7	65.7	70.4	30.9	56.6	41.3	14.6	24.6	48.6	80	68.1	70.8	51.1	39.4	61.2	36.1	Receptor-like protein 12
MSTRG.8180;AF:1A:392786054-392786136:392786136:392786054-392786138:392786335:-	MSTRG.8180	TraesCS1A02G223100	AF	A	NA	86.7	NA	NA	100	100	100	NA	NA	NA	NA	NA	NA	100	NA	100	100	NA	NA	NA	#N/A
MSTRG.8180;AF:1A:392786054-392786136:392786136:392786054-392786138:392786271:-	MSTRG.8180	TraesCS1A02G223100	AF	A	NA	NA	NA	NA	100	68.6	100	NA	NA	NA	NA	NA	NA	95.6	NA	84.2	96	NA	NA	NA	#N/A
MSTRG.8180;A3:1A:392785373-392785455:392785370-392785455:-	MSTRG.8180	TraesCS1A02G223100	A3	A	NA	100	NA	100	100	68.6	100	NA	NA	NA	NA	NA	NA	95.6	85.6	86.2	96	NA	NA	NA	#N/A
MSTRG.8204;A3:1A:393463354-393465502:393463348-393465502:-	MSTRG.8204	TraesCS1A02G223300	A3	A	0	58.6	18.2	23.8	51.6	31.7	40.9	40.3	44.1	71.4	47.2	0	7.3	28.3	31.9	33.6	36.5	22.9	40.2	6	Tocopherol cyclase
MSTRG.8204;SE:1A:393467435-393468074:393468153-393469081:-	MSTRG.8204	TraesCS1A02G223300	SE	A	100	41.4	82.9	76.2	48.4	68.3	59.1	59.7	56.4	28.6	52.8	100	92.7	71.7	68.7	66.4	64.2	77.1	59.8	94	Tocopherol cyclase
MSTRG.8241;A3:1A:394482787-394567214:394482539-394567214:-	MSTRG.8241	TraesCS1A02G224700	A3	A	NA	NA	NA	NA	NA	47.2	89.2	NA	NA	NA	NA	NA	NA	NA	NA	23.1	86.5	100	NA	NA	Chlorophyll synthase
MSTRG.8241;A3:1A:394567434-394588335:394567240-394588335:-	MSTRG.8241	TraesCS1A02G224700	A3	A	NA	NA	NA	NA	NA	6.3	7.8	NA	NA	NA	NA	NA	NA	NA	NA	18.3	8.8	0	NA	NA	Chlorophyll synthase
MSTRG.8236;SE:1A:395175588-395175691:395175758-395175842:+	MSTRG.8236	TraesCS1A02G225000	SE	A	NA	0	NA	11.1	12.1	1.3	2.3	6.5	5.7	8.2	NA	0	NA	10.1	6.4	1.9	NA	4.7	3.8	2.9	AMP deaminase
MSTRG.8235;A3:1A:395460619-395461577:395460547-395461577:-	MSTRG.8235	TraesCS1A02G225200	A3	A	0	0	0	0	0	7	3.4	9.1	NA	0	0	0	0	NA	0	0	0	0	NA	2.5	Trichome birefringence-like protein
MSTRG.8267;AF:1A:396468285-396468708:396468782:396468285-396469653:396469872:-	MSTRG.8267	TraesCS1A02G226500	AF	A	100	100	100	100	100	100	100	100	92.1	100	100	95.9	100	100	100	100	100	85	NA	NA	Exonuclease&&Werner syndrome-like exonuclease&&3-5 exonuclease, putative
MSTRG.8277;RI:1A:397658337:397658424-397658521:397658877:+	MSTRG.8277	TraesCS1A02G226900	RI	A	NA	NA	NA	NA	NA	60.3	NA	NA	NA	NA	NA	NA	NA	NA	NA	NA	NA	NA	NA	NA	CAAX prenyl protease 2
MSTRG.8277;A5:1A:397658424-397658521:397658420-397658521:+	MSTRG.8277	TraesCS1A02G226900	A5	A	NA	2.7	0	3	0	10.1	6	2.5	4.4	0	0	0	2.6	2.3	4.9	0	8.5	0	NA	0	CAAX prenyl protease 2
MSTRG.8277;A5:1A:397659404-397659604:397659363-397659604:+	MSTRG.8277	TraesCS1A02G226900	A5	A	100	94	100	93.5	94.9	60.3	NA	93.3	NA	100	NA	100	94.9	96.8	86.9	100	91.1	NA	NA	NA	CAAX prenyl protease 2
MSTRG.8277;A3:1A:397658877-397659293:397658877-397659322:+	MSTRG.8277	TraesCS1A02G226900	A3	A	NA	69	100	82.6	59.9	100	100	86.1	74.3	0	81.5	35.6	66.8	55.4	86	82.9	71.9	85.1	NA	100	CAAX prenyl protease 2
MSTRG.8277;RI:1A:397658521:397658583-397658686:397658877:+	MSTRG.8277	TraesCS1A02G226900	RI	A	NA	33.7	0	20.5	43.8	10.1	6	16.4	30.1	100	18.5	64.4	35.8	48	18.9	19.5	36.6	17.2	NA	0	CAAX prenyl protease 2
MSTRG.8277;SE:1A:397660409-397661564:397661693-397662774:+	MSTRG.8277	TraesCS1A02G226900	SE	A	82.8	9.2	41.4	20.4	22.9	0	24.1	17.2	13.4	19.3	0	45	13.6	17.2	15.5	33.7	36.8	0	40.7	0	CAAX prenyl protease 2
MSTRG.8277;SE:1A:397659404-397659604:397659672-397660347:+	MSTRG.8277	TraesCS1A02G226900	SE	A	100	38.3	41.4	35.1	55.4	14.6	25.3	29.4	37.1	100	18.5	80.4	43.3	57.2	28.4	53.3	57.7	15.2	70	0	CAAX prenyl protease 2
MSTRG.8279;SE:1A:397738571-397739244:397739312-397739816:-	MSTRG.8279	TraesCS1A02G227000	SE	A	98.4	100	100	100	100	100	100	100	100	100	100	92.9	100	100	100	100	100	100	100	100	Acyltransferase, putative
MSTRG.8279;RI:1A:397738438:397738571-397739244:397739312:-	MSTRG.8279	TraesCS1A02G227000	RI	A	NA	NA	NA	0	4.2	3.4	8.8	4.2	2.7	0	NA	NA	NA	9.2	1.4	3.5	8.6	0	7.3	NA	Acyltransferase, putative
MSTRG.8279;A5:1A:397737714-397738401:397737714-397738438:-	MSTRG.8279	TraesCS1A02G227000	A5	A	98.4	90.7	93.8	93.5	89	91.7	89.3	88.4	82.5	91.9	96.6	92.9	91.3	90.6	90.9	91.9	91.5	88.4	89.5	94.2	Acyltransferase, putative
MSTRG.8282;A5:1A:397772518-397773115:397772518-397773267:-	MSTRG.8282	TraesCS1A02G227200	A5	A	100	100	97.7	95.1	96.6	98.6	98.7	95.1	84.5	97.1	77	89.8	94.8	95.8	97.6	96.1	93	92.3	85.4	96.4	#N/A
MSTRG.8282;RI:1A:397771907:397772320-397772417:397772518:-	MSTRG.8282	TraesCS1A02G227200	RI	A	4.3	28.6	15.7	22.1	29.9	34.4	51.8	26.4	42	34.2	4.6	17.2	20	43.2	22.8	37.9	43.6	4.7	12.2	7.2	#N/A
MSTRG.8285;A3:1A:398137749-398137826:398137749-398137829:+	MSTRG.8285	TraesCS1A02G227500	A3	A	92.8	92.1	NA	NA	NA	NA	NA	NA	NA	NA	92.5	93.3	NA	NA	NA	NA	NA	NA	NA	NA	F-box family protein
MSTRG.8298;A3:1A:398670682-398670821:398670667-398670821:-	MSTRG.8298	TraesCS1A02G227700	A3	A	98.5	100	98.2	94.6	92.6	92.4	100	100	100	NA	95.8	100	100	97.6	87.9	88.7	100	100	100	NA	DNA primase
MSTRG.8296;AL:1A:398847456:398847626-398857078:398848332:398848490-398857078:-	MSTRG.8296	TraesCS1A02G227800	AL	A	0	0	0	NA	0	NA	0	0	0	NA	0	0	0	NA	NA	62.1	0	NA	NA	NA	#N/A
MSTRG.8317;A3:1A:399498242-399498308:399498238-399498308:-	MSTRG.8317	TraesCS1A02G228300	A3	A	NA	NA	NA	NA	3.3	3.2	12	NA	NA	NA	NA	NA	NA	0	12.1	19.6	18.7	NA	NA	NA	Phospholipase D
MSTRG.8325;A3:1A:399873970-399892521:399873946-399892521:-	MSTRG.8325	TraesCS1A02G228600	A3	A	NA	NA	NA	NA	NA	NA	92.9	NA	NA	NA	NA	NA	NA	NA	NA	NA	NA	NA	NA	NA	#N/A
MSTRG.8325;AF:1A:399892812-399893315:399893448:399892812-399896457:399896528:-	MSTRG.8325	TraesCS1A02G228600	AF	A	NA	NA	NA	NA	NA	NA	6.4	NA	NA	NA	NA	NA	NA	NA	0	0	0	NA	NA	NA	#N/A
MSTRG.8325;AF:1A:399892812-399893315:399893448:399892812-399897087:399897300:-	MSTRG.8325	TraesCS1A02G228600	AF	A	NA	NA	NA	NA	NA	NA	18.1	NA	NA	NA	NA	NA	NA	NA	NA	NA	NA	NA	NA	NA	#N/A
MSTRG.8325;AF:1A:399892812-399896457:399896528:399892812-399897087:399897368:-	MSTRG.8325	TraesCS1A02G228600	AF	A	NA	NA	NA	39.6	NA	NA	100	NA	NA	NA	NA	NA	NA	NA	100	100	100	NA	NA	NA	#N/A
MSTRG.8325;AL:1A:399873073:399873956-399892521:399892435:399892443-399892521:-	MSTRG.8325	TraesCS1A02G228600	AL	A	NA	NA	NA	NA	NA	NA	93.6	NA	NA	NA	NA	NA	NA	NA	100	100	100	NA	NA	NA	#N/A
MSTRG.8325;A3:1A:399873353-399873492:399873315-399873492:-	MSTRG.8325	TraesCS1A02G228600	A3	A	0	0	0	0	0	0	7.1	0	0	15	0	0	0	0	0	0	2.5	0	0	0	#N/A
MSTRG.8325;A3:1A:399873353-399873492:399873346-399873492:-	MSTRG.8325	TraesCS1A02G228600	A3	A	NA	NA	NA	0	NA	NA	27.1	NA	NA	66.8	NA	NA	NA	NA	NA	NA	NA	NA	NA	NA	#N/A
MSTRG.8325;AF:1A:399892812-399896457:399896488:399892812-399897087:399897357:-	MSTRG.8325	TraesCS1A02G228600	AF	A	100	100	100	100	100	100	92.9	100	100	84.8	100	100	100	100	100	100	97.5	100	100	100	#N/A
MSTRG.8325;AF:1A:399892812-399896457:399896488:399892812-399897087:399897368:-	MSTRG.8325	TraesCS1A02G228600	AF	A	100	100	100	79.3	100	100	100	100	100	100	100	100	94.6	100	100	100	100	100	100	100	#N/A
MSTRG.8325;AF:1A:399892812-399896457:399896488:399892812-399897087:399897412:-	MSTRG.8325	TraesCS1A02G228600	AF	A	100	100	94.3	100	100	100	100	100	100	100	100	93.8	100	100	100	100	100	89.3	98.3	100	#N/A
MSTRG.8325;AF:1A:399892812-399896457:399896528:399892812-399897087:399897357:-	MSTRG.8325	TraesCS1A02G228600	AF	A	NA	NA	NA	NA	NA	NA	87.2	NA	NA	36.5	NA	NA	NA	NA	100	100	94.3	NA	NA	NA	#N/A
MSTRG.8325;RI:1A:399873073:399873346-399873492:399873956:-	MSTRG.8325	TraesCS1A02G228600	RI	A	NA	NA	NA	NA	NA	NA	92.1	56	NA	NA	NA	NA	NA	NA	100	93.3	100	NA	NA	NA	#N/A
MSTRG.8325;RI:1A:399873073:399873353-399873492:399873956:-	MSTRG.8325	TraesCS1A02G228600	RI	A	NA	NA	NA	NA	NA	NA	87.2	NA	NA	36.5	NA	NA	NA	NA	100	100	94.3	NA	NA	NA	#N/A
MSTRG.8325;SE:1A:399892812-399896457:399896531-399897087:-	MSTRG.8325	TraesCS1A02G228600	SE	A	NA	NA	NA	0	12.1	0	15.9	NA	0	5.8	NA	NA	NA	10.5	0	NA	NA	NA	NA	NA	#N/A
MSTRG.8325;AF:1A:399892812-399896457:399896528:399892812-399897087:399897298:-	MSTRG.8325	TraesCS1A02G228600	AF	A	NA	NA	NA	NA	37.3	51.7	100	NA	19.1	NA	NA	NA	NA	28.1	37.4	100	100	NA	NA	NA	#N/A
MSTRG.8325;AF:1A:399892812-399896457:399896488:399892812-399897087:399897298:-	MSTRG.8325	TraesCS1A02G228600	AF	A	100	100	100	100	87.3	88.8	100	90.6	39.2	100	100	100	100	84	69.1	100	100	100	100	100	#N/A
MSTRG.8325;AF:1A:399892812-399896457:399896528:399892812-399897087:399897300:-	MSTRG.8325	TraesCS1A02G228600	AF	A	NA	NA	NA	NA	NA	60.6	76.4	NA	NA	58.4	NA	NA	NA	NA	67.1	75	82	NA	NA	62.7	#N/A
MSTRG.8325;A3:1A:399873970-399892521:399873956-399892521:-	MSTRG.8325	TraesCS1A02G228600	A3	A	7.1	0	0	2.6	1	6.5	8.9	0	8.4	5.4	7.6	10.6	1.8	4.1	7.1	8.6	6	3.8	0	4.9	#N/A
MSTRG.8325;AF:1A:399892812-399896457:399896488:399892812-399897087:399897300:-	MSTRG.8325	TraesCS1A02G228600	AF	A	92.5	100	100	96.3	98.8	92	86.1	100	78.8	93.2	92.2	88.8	97.9	94.7	88.4	88.1	91.6	95.5	100	94.7	#N/A
MSTRG.8325;RI:1A:399873073:399873315-399873492:399873956:-	MSTRG.8325	TraesCS1A02G228600	RI	A	6.7	0	0	14.6	7	10.7	34.3	11.5	12.5	9.3	0	0	6.7	5.9	15.6	28.9	29.4	0	22.4	8.7	#N/A
MSTRG.8325;A3:1A:399873346-399873492:399873315-399873492:-	MSTRG.8325	TraesCS1A02G228600	A3	A	7.5	0	1	22.7	2.9	7.2	17	9.3	9.5	8.1	10.1	11.2	7.2	6.6	8.3	13.9	8.4	9.7	4	5.3	#N/A
MSTRG.8343;AF:1A:400965658:400966086-400968577:400967377:400967389-400968577:+	MSTRG.8343	TraesCS1A02G228900	AF	A	6.5	4.2	1.9	5	4.3	3.5	3	4.7	2.8	5.4	0	2.7	4.2	7.9	5.6	1.2	6.9	0.3	1.4	0	Nucleolar 16
MSTRG.8356;A3:1A:401774556-401775641:401774553-401775641:-	MSTRG.8356	TraesCS1A02G229400	A3	A	100	100	97.1	100	100	100	98.2	100	100	NA	100	98.2	96	100	81.3	100	71.6	97.3	NA	NA	#N/A
MSTRG.8356;A3:1A:401771914-401772299:401771911-401772299:-	MSTRG.8356	TraesCS1A02G229400	A3	A	11	7.2	9.7	7	21.2	7	13.3	2.7	0	NA	3.9	10.5	15.2	15.4	26.4	26.4	41	2.7	NA	NA	#N/A
MSTRG.8360;A3:1A:402255215-402256022:402255215-402256025:+	MSTRG.8360	TraesCS1A02G229700	A3	A	NA	96.4	100	90.5	94.2	100	96	97.9	96.4	88.1	NA	100	97.4	93.7	92	98	97.3	NA	NA	NA	#N/A
MSTRG.8370;SE:1A:402801188-402801609:402801778-402802067:-	MSTRG.8370	TraesCS1A02G229900	SE	A	2.1	2	2.2	2.2	5.5	8.1	4.4	4.5	9.4	5.7	1	3.4	0.6	7.4	4.9	6.9	4.7	4.6	3	3.4	splicing factor-like protein
MSTRG.8370;SE:1A:402804712-402804936:402804986-402805131:-	MSTRG.8370	TraesCS1A02G229900	SE	A	NA	NA	NA	NA	0	0	17.3	33.5	2.8	19.3	NA	NA	NA	0	NA	27.5	20.2	NA	NA	27.6	splicing factor-like protein
MSTRG.8371;AF:1A:402805512:402805546-402806707:402805582:402805634-402806707:+	MSTRG.8371	TraesCS1A02G230000	AF	A	0	100	100	0	0	36.9	53.7	29.3	0	16.9	0	0	67.5	17.2	0	0	0	83.8	0	0	Chaperone protein dnaJ, putative
MSTRG.8368;A3:1A:402921140-402929906:402921140-402929914:+	MSTRG.8368	TraesCS1A02G230100	A3	A	17.9	26.6	16.5	30.7	32.7	22	36.9	32.3	32	24.6	16.3	18.3	21.6	24.3	25.9	26.3	29.6	11.4	6.3	10.5	#N/A
MSTRG.8387;A5:1A:403386320-403391639:403386288-403391639:+	MSTRG.8387	TraesCS1A02G230600	A5	A	98.7	100	99	98.2	99.2	99.4	96	98.6	98.6	98.9	99.3	99.7	97.9	100	99.2	98.4	98.1	97.9	94.2	99.6	Kinesin-like protein
MSTRG.8387;SE:1A:403379742-403379939:403380166-403385632:+	MSTRG.8387	TraesCS1A02G230600	SE	A	1.3	3.4	3.1	6.4	7.5	7.8	11.6	5.9	7.1	3.3	1.1	1.8	4.7	8	5.5	6.3	10.1	3.5	6.8	2.2	Kinesin-like protein
MSTRG.8407;A3:1A:403657881-403657956:403657876-403657956:-	MSTRG.8407	TraesCS1A02G231100	A3	A	0	1.4	0.3	1.8	4.4	2.6	9.1	2.1	4.1	0.7	0.2	0	2.5	5.1	6.3	3.9	8.6	3.6	2.4	3.2	Fatty acid oxidation complex subunit alpha
MSTRG.8407;A3:1A:403657881-403657956:403657804-403657956:-	MSTRG.8407	TraesCS1A02G231100	A3	A	0	NA	NA	NA	24.6	9.6	19.7	10.2	16	2.9	0.4	0	7.1	12.8	11.7	11.2	18.7	11.7	3	16.9	Fatty acid oxidation complex subunit alpha
MSTRG.8407;A3:1A:403657876-403657956:403657804-403657956:-	MSTRG.8407	TraesCS1A02G231100	A3	A	60.2	91.2	94.3	100	87.7	79.8	70.9	84.4	81.5	80.7	72.9	75.5	74.5	73.2	66.2	75.8	71	78.2	55.8	86	Fatty acid oxidation complex subunit alpha
MSTRG.8392;A5:1A:403830978-403831109:403830978-403831257:-	MSTRG.8392	TraesCS1A02G231200	A5	A	0.5	0	8.4	6.9	6.7	7.3	0	3.8	4.9	3.7	3.3	0	1.5	6.5	6.2	4.4	NA	0.9	1	4.1	Ethylene-responsive transcription factor
MSTRG.8428;RI:1A:405517816:405517959-405518035:405518065:-	MSTRG.8428	TraesCS1A02G232000	RI	A	NA	100	100	81.3	86.5	100	NA	NA	NA	NA	NA	100	100	91	100	100	NA	NA	NA	NA	Thiamin pyrophosphokinase 1
MSTRG.8434;AL:1A:405798525-405798977:405799327:405798525-405821015:405821867:+	MSTRG.8434	TraesCS1A02G232300	AL	A	NA	23.5	1.9	NA	NA	7.1	NA	0	3.8	NA	NA	13	6.5	18.2	14.3	1.9	45.1	1.2	NA	NA	GrpE protein homolog
MSTRG.8434;A5:1A:405798535-405798977:405798525-405798977:+	MSTRG.8434	TraesCS1A02G232300	A5	A	98.6	95	98.4	95.3	94	95.1	87.6	NA	94.4	NA	98.6	96.7	94.1	87.4	87.1	98.4	89.7	NA	100	NA	GrpE protein homolog
MSTRG.8434;AF:1A:405798052:405798525-405821015:405819283:405820502-405821015:+	MSTRG.8434	TraesCS1A02G232300	AF	A	NA	81.5	94.5	65.5	NA	91.8	NA	74.6	82.2	NA	NA	90.2	92.7	83.3	85.5	97.5	NA	92.6	83.7	NA	GrpE protein homolog
MSTRG.8447;A3:1A:406190609-406190687:406190609-406190694:+	MSTRG.8447	TraesCS1A02G232900	A3	A	100	100	NA	100	100	100	94.2	100	100	NA	100	100	NA	NA	NA	100	100	100	100	NA	#N/A
MSTRG.8447;AF:1A:406186564:406186671-406189782:406189343:406189387-406189782:+	MSTRG.8447	TraesCS1A02G232900	AF	A	0	0	NA	0	0	0	5.8	0	0	NA	0	0	NA	NA	NA	0	0	0	0	NA	#N/A
MSTRG.8447;AF:1A:406186624:406186671-406189782:406189343:406189387-406189782:+	MSTRG.8447	TraesCS1A02G232900	AF	A	0	0	NA	0	0	0	0	13.4	0	NA	0	0	NA	NA	NA	0	0	0	0	NA	#N/A
MSTRG.8463;A5:1A:407116335-407116881:407116335-407116906:-	MSTRG.8463	TraesCS1A02G233200	A5	A	0	1.5	1.6	5.9	6.5	3.2	7.6	5.1	3.7	2.7	0	0.6	1.7	3.3	6.2	4.7	4.5	3	1.3	1.8	Signal peptidase I
MSTRG.8475;A3:1A:407325721-407326734:407325671-407326734:-	MSTRG.8475	TraesCS1A02G233500	A3	A	NA	NA	NA	NA	25.3	NA	100	NA	NA	NA	NA	NA	NA	NA	NA	NA	NA	NA	NA	NA	S-adenosyl-L-methionine-dependent methyltransferases superfamily protein
MSTRG.8475;SE:1A:407325402-407325475:407325671-407326734:-	MSTRG.8475	TraesCS1A02G233500	SE	A	NA	NA	NA	NA	64.4	NA	NA	NA	NA	NA	NA	NA	NA	NA	NA	NA	16.5	NA	NA	NA	S-adenosyl-L-methionine-dependent methyltransferases superfamily protein
MSTRG.8475;SE:1A:407325402-407325475:407325721-407326734:-	MSTRG.8475	TraesCS1A02G233500	SE	A	NA	NA	NA	NA	NA	37.4	69.6	NA	NA	NA	NA	NA	NA	63.5	NA	NA	45.7	NA	NA	NA	S-adenosyl-L-methionine-dependent methyltransferases superfamily protein
MSTRG.8475;A3:1A:407325402-407325475:407325319-407325475:-	MSTRG.8475	TraesCS1A02G233500	A3	A	0.8	11.5	7.9	10.4	13.8	13.3	20	12.5	13.9	7.1	11.5	9.3	14.3	18.6	20.8	14.9	16.8	16.1	8.2	15.8	S-adenosyl-L-methionine-dependent methyltransferases superfamily protein
MSTRG.8502;RI:1A:409788165:409788367-409788466:409788589:+	MSTRG.8502	TraesCS1A02G234100	RI	A	2.8	6	3.9	18.6	15.7	16.1	NA	10.7	NA	NA	1.4	3.9	8	16	21.2	19.7	NA	13.3	NA	NA	PAX-interacting protein 1
MSTRG.8505;AF:1A:409827047:409827137-409827646:409827140:409827514-409827646:+	MSTRG.8505	TraesCS1A02G234200	AF	A	100	NA	97.5	100	96.6	100	99.4	100	98.5	98.4	NA	100	100	98.4	99	98.9	99.1	87.3	98	100	RNA-binding protein, putative
MSTRG.8505;AF:1A:409827047:409827137-409827646:409827349:409827514-409827646:+	MSTRG.8505	TraesCS1A02G234200	AF	A	11.7	0	7.5	29.6	48.5	30.2	76.3	39.5	54.7	24.8	0	6.5	13.8	51.5	47	35.3	77	7.6	29.5	12.9	RNA-binding protein, putative
MSTRG.8505;RI:1A:409827646:409827864-409827956:409828045:+	MSTRG.8505	TraesCS1A02G234200	RI	A	88.3	100	92.4	70.4	50.7	69.8	23.6	60.5	44.9	74.9	100	93.5	86.2	48.1	52.7	64.4	22.8	91.4	70.1	87.1	RNA-binding protein, putative
MSTRG.8504;AF:1A:409837839-409838118:409838137:409837839-409838141:409838320:-	MSTRG.8504	TraesCS1A02G234400	AF	A	NA	NA	NA	NA	NA	NA	NA	NA	NA	92	NA	NA	NA	NA	NA	NA	NA	NA	NA	100	Peptide chain release factor&&Peptide chain release factor, putative
MSTRG.8514;A3:1A:409840449-409841257:409840398-409841257:-	MSTRG.8514	TraesCS1A02G234500	A3	A	0	NA	NA	NA	0	0	0	0	0	0	0	0	NA	NA	NA	NA	18.9	0	0	0	#N/A
MSTRG.8514;A3:1A:409840449-409841257:409840402-409841257:-	MSTRG.8514	TraesCS1A02G234500	A3	A	NA	0	0	0	0	0	0	0	0	0	0	NA	0	0	0	0	5.6	0	0	0	#N/A
MSTRG.8514;A3:1A:409841189-409841257:409840449-409841257:-	MSTRG.8514	TraesCS1A02G234500	A3	A	NA	NA	NA	NA	NA	NA	NA	NA	NA	NA	NA	NA	NA	NA	NA	NA	65.9	NA	NA	NA	#N/A
MSTRG.8514;A3:1A:409856616-409856811:409856589-409856811:-	MSTRG.8514	TraesCS1A02G234500	A3	A	NA	NA	NA	0	0	100	38.2	NA	NA	NA	NA	NA	NA	100	100	NA	100	NA	NA	NA	#N/A
MSTRG.8514;A3:1A:409841189-409841257:409840402-409841257:-	MSTRG.8514	TraesCS1A02G234500	A3	A	NA	4.4	4.7	5	3.3	9.7	8.3	6.6	5.9	1.8	1	NA	1	6.3	4.6	0.5	10.3	16.7	4.8	1.9	#N/A
MSTRG.8514;A3:1A:409841189-409841257:409840398-409841257:-	MSTRG.8514	TraesCS1A02G234500	A3	A	2.5	NA	NA	NA	6.4	7.6	43.4	12.2	9.8	2.5	0.7	0	NA	NA	NA	NA	31.1	11.5	23.7	2.6	#N/A
MSTRG.8514;A3:1A:409841890-409841961:409841879-409841961:-	MSTRG.8514	TraesCS1A02G234500	A3	A	NA	84.8	NA	NA	NA	NA	67.9	88.4	72.7	94.9	96.3	NA	94.2	NA	44.4	94.4	60.8	98.7	90.1	99.2	#N/A
MSTRG.8514;A3:1A:409840402-409841257:409840398-409841257:-	MSTRG.8514	TraesCS1A02G234500	A3	A	1	100	100	100	67.1	43.2	89.4	66.3	63.3	57.5	42.6	21.3	100	100	100	100	79.7	39.3	86.2	57.8	#N/A
MSTRG.8514;SE:1A:409841427-409841840:409841879-409841961:-	MSTRG.8514	TraesCS1A02G234500	SE	A	1	NA	35.4	32.5	19.4	16.5	38.2	12.7	28.7	5.6	2.1	11.2	NA	33.3	33	NA	29.3	0.7	23.6	1	#N/A
MSTRG.8514;SE:1A:409841427-409841840:409841890-409841961:-	MSTRG.8514	TraesCS1A02G234500	SE	A	0	80.4	NA	0	0	0	56.6	52.6	51.7	52.8	36.2	0	80.1	0	28.2	91.7	39.1	34.6	73.7	56.1	#N/A
MSTRG.8543;A3:1A:412225012-412225438:412225012-412225452:+	MSTRG.8543	TraesCS1A02G234700	A3	A	NA	2.6	NA	NA	NA	NA	NA	11.3	NA	NA	NA	2.3	NA	NA	NA	NA	NA	9.3	NA	NA	Phosphotransferase
MSTRG.8574;A3:1A:413786500-413788984:413786500-413789048:+	MSTRG.8574	TraesCS1A02G234900	A3	A	91.3	77.2	71.9	65.2	51	59	42.6	70.1	52.5	79.6	91.3	80.7	80.5	51.2	58.1	52.8	61.5	84.8	69.9	89.7	DnaJ homolog subfamily C member 7 homolog&&DnaJ
MSTRG.8575;RI:1A:415583612:415583668-415583781:415583978:+	MSTRG.8575	TraesCS1A02G235100	RI	A	NA	NA	NA	NA	NA	92.4	92.9	NA	NA	NA	NA	NA	NA	NA	NA	100	82	NA	NA	NA	Diacylglycerol kinase
MSTRG.8589;A3:1A:416537958-416539140:416537958-416539165:+	MSTRG.8589	TraesCS1A02G235500	A3	A	NA	NA	NA	NA	NA	NA	NA	NA	NA	NA	NA	NA	NA	NA	NA	NA	51	NA	NA	NA	DUF1644 family protein
MSTRG.8589;A5:1A:416537958-416539165:416537954-416539165:+	MSTRG.8589	TraesCS1A02G235500	A5	A	NA	NA	NA	NA	NA	NA	NA	NA	NA	NA	NA	NA	NA	NA	NA	NA	28	NA	NA	NA	DUF1644 family protein
MSTRG.8589;A3:1A:416537954-416538676:416537954-416539165:+	MSTRG.8589	TraesCS1A02G235500	A3	A	NA	NA	NA	NA	NA	NA	NA	NA	NA	NA	NA	NA	NA	NA	NA	NA	19.3	NA	NA	25.6	DUF1644 family protein
MSTRG.8589;A3:1A:416537954-416539140:416537954-416539165:+	MSTRG.8589	TraesCS1A02G235500	A3	A	NA	NA	NA	NA	NA	36.1	NA	NA	NA	NA	NA	NA	NA	NA	NA	NA	0	NA	NA	38.6	DUF1644 family protein
MSTRG.8589;A3:1A:416537954-416538676:416537954-416539173:+	MSTRG.8589	TraesCS1A02G235500	A3	A	1.5	0	0	4	3.4	1.4	3.9	6.8	3.4	2.8	8.9	4.6	0	4.1	4.9	1.9	6.8	4	4	3.9	DUF1644 family protein
MSTRG.8589;A3:1A:416537954-416539140:416537954-416539173:+	MSTRG.8589	TraesCS1A02G235500	A3	A	0	0	0	0	0	7.9	0	0	0	3.4	14.1	0	0	0	0	0	0	0	0	6.9	DUF1644 family protein
MSTRG.8589;A3:1A:416537954-416539165:416537954-416539173:+	MSTRG.8589	TraesCS1A02G235500	A3	A	0	6.1	0	4.7	6.3	13.1	2.9	0	0	0	0	0	5.8	0	17.2	0	23.4	19	5.9	10.6	DUF1644 family protein
MSTRG.8622;RI:1A:418037061:418037120-418037208:418037432:+	MSTRG.8622	TraesCS1A02G235900	RI	A	NA	NA	100	100	100	96.3	NA	100	100	96.6	NA	NA	NA	100	91.6	100	NA	100	100	100	#N/A
MSTRG.8622;A3:1A:418037432-418038346:418037432-418038373:+	MSTRG.8622	TraesCS1A02G235900	A3	A	NA	NA	100	100	100	96.3	NA	98.8	95.3	96.6	NA	NA	NA	100	91.6	100	NA	93.8	93.1	84.5	#N/A
MSTRG.8629;A3:1A:418050578-418050684:418050575-418050684:-	MSTRG.8629	TraesCS1A02G236100	A3	A	NA	NA	NA	NA	100	NA	NA	NA	NA	74.4	NA	NA	NA	NA	NA	NA	NA	NA	NA	31	Copine-1
MSTRG.8629;SE:1A:418053413-418053559:418053615-418054430:-	MSTRG.8629	TraesCS1A02G236100	SE	A	NA	NA	NA	NA	0	NA	NA	NA	NA	25.6	NA	NA	NA	NA	NA	NA	NA	NA	NA	69	Copine-1
MSTRG.8639;A5:1A:418935052-418935890:418935052-418936131:-	MSTRG.8639	TraesCS1A02G236400	A5	A	NA	NA	NA	NA	NA	NA	14.1	NA	NA	NA	NA	NA	NA	NA	NA	NA	3.9	NA	NA	NA	F-box-like protein
MSTRG.8639;SE:1A:418935052-418935890:418936039-418936131:-	MSTRG.8639	TraesCS1A02G236400	SE	A	NA	NA	NA	NA	NA	NA	0	NA	NA	NA	NA	NA	NA	NA	NA	NA	24.4	NA	NA	NA	F-box-like protein
MSTRG.8639;SE:1A:418934159-418934801:418935052-418935890:-	MSTRG.8639	TraesCS1A02G236400	SE	A	NA	NA	NA	NA	NA	29.8	13.6	NA	NA	25.3	NA	NA	NA	NA	NA	6.1	18.8	NA	NA	0	F-box-like protein
MSTRG.8639;SE:1A:418934159-418934801:418935052-418936131:-	MSTRG.8639	TraesCS1A02G236400	SE	A	0	NA	NA	NA	0	0	26	NA	23.6	0	9.7	NA	NA	NA	0	24	16.9	NA	0	36	F-box-like protein
MSTRG.8639;A5:1A:418934159-418935890:418934159-418936131:-	MSTRG.8639	TraesCS1A02G236400	A5	A	0	NA	NA	NA	33	22.8	26.8	NA	41.9	38.9	0	NA	NA	NA	0	48.5	24.2	NA	7.6	59.8	F-box-like protein
MSTRG.8646;A3:1A:418937703-418937773:418937703-418937787:+	MSTRG.8646	TraesCS1A02G236500	A3	A	NA	100	NA	NA	81.5	100	84.4	NA	NA	84.6	NA	NA	NA	94.2	100	86.7	82.2	NA	NA	90.6	Lipase
MSTRG.8650;RI:1A:419034261:419034284-419034411:419034450:-	MSTRG.8650	TraesCS1A02G236600	RI	A	19.7	12.6	5.2	12.1	1.7	17.1	36.7	32.2	25.4	3.5	15.2	13.3	5.4	1.8	2.4	3.2	26.8	41.6	41.9	17.2	Kinase family protein
MSTRG.8654;A3:1A:419480628-419480718:419480628-419480727:+	MSTRG.8654	TraesCS1A02G236700	A3	A	99.2	93.7	95.8	84.1	83	88.1	84	92.1	76.1	91.6	96.8	94	96.6	80.6	89.1	88.2	79.1	92.7	92.2	94.7	#N/A
MSTRG.8660;AF:1A:420065614:420065700-420066153:420065840:420065997-420066153:+	MSTRG.8660	TraesCS1A02G236900	AF	A	NA	NA	NA	NA	NA	NA	NA	NA	NA	NA	NA	NA	NA	NA	NA	NA	NA	93	NA	NA	Receptor-like kinase&&Kinase family protein
MSTRG.8660;A3:1A:420066426-420066510:420066426-420066625:+	MSTRG.8660	TraesCS1A02G236900	A3	A	NA	NA	NA	76.5	100	91.6	NA	88.5	94.3	NA	NA	NA	NA	100	100	100	NA	40.9	100	100	Receptor-like kinase&&Kinase family protein
MSTRG.8678;A5:1A:420517397-420517768:420517294-420517768:+	MSTRG.8678	TraesCS1A02G237200	A5	A	85.7	81.9	NA	84.6	89.3	84.9	87	79	84.9	90.6	NA	85.4	NA	88	85.1	87.1	81.2	84.7	96.2	NA	Zinc finger, CW-type&&CW-type Zinc Finger family protein, expressed
MSTRG.8678;SE:1A:420517919-420518179:420518331-420518837:+	MSTRG.8678	TraesCS1A02G237200	SE	A	14.3	18.1	NA	15.4	10.7	13.8	11.6	20.1	15.1	9.4	NA	14.6	NA	12	14.9	12.9	17	14.9	3.8	NA	Zinc finger, CW-type&&CW-type Zinc Finger family protein, expressed
MSTRG.8705;AF:1A:423163174-423163779:423163982:423163174-423199002:423199051:-	MSTRG.8705	TraesCS1A02G237400	AF	A	33.8	10.7	15.1	0	NA	NA	NA	5.6	NA	NA	37.9	13.8	29.9	NA	NA	NA	NA	26.8	66.2	NA	Defensin-like protein
MSTRG.8728;A5:1A:423917813-423920831:423917813-423920883:-	MSTRG.8728	TraesCS1A02G238000	A5	A	NA	84.5	NA	NA	NA	NA	NA	NA	NA	NA	NA	91.8	NA	NA	NA	NA	NA	NA	NA	NA	Pentatricopeptide repeat-containing protein
MSTRG.8756;A3:1A:424801520-424801642:424801520-424801644:+	MSTRG.8756	TraesCS1A02G238400	A3	A	NA	NA	NA	100	100	NA	100	100	NA	NA	NA	NA	NA	100	90.3	NA	100	NA	NA	44.7	#N/A
MSTRG.8756;A5:1A:424801761-424801863:424801741-424801863:+	MSTRG.8756	TraesCS1A02G238400	A5	A	NA	NA	NA	100	100	NA	100	100	91.7	NA	NA	NA	NA	84.7	100	NA	100	NA	NA	100	#N/A
MSTRG.8756;AF:1A:424802125:424802179-424804580:424802533:424802565-424804580:+	MSTRG.8756	TraesCS1A02G238400	AF	A	17.8	0	NA	100	100	0	NA	100	NA	100	19.3	NA	0	100	100	100	NA	NA	NA	NA	#N/A
MSTRG.8756;RI:1A:424804177:424804686-424805375:424805503:+	MSTRG.8756	TraesCS1A02G238400	RI	A	NA	NA	NA	38.8	57	44.9	99.1	NA	NA	NA	NA	NA	NA	41.3	46.6	27.8	94.7	NA	NA	NA	#N/A
MSTRG.8756;A5:1A:424805503-424805613:424804677-424805613:+	MSTRG.8756	TraesCS1A02G238400	A5	A	NA	NA	4.8	31.9	40.4	38.1	96.3	48.1	23.7	NA	NA	NA	1.4	31.1	71.5	15.3	88.1	23.1	38.6	NA	#N/A
MSTRG.8756;A5:1A:424805503-424805613:424804686-424805613:+	MSTRG.8756	TraesCS1A02G238400	A5	A	0.3	8.2	6.9	14.5	23.4	18	66.3	17.8	45.6	3.6	0.2	8.6	0.7	13.5	21.2	9.2	54.4	11.5	21.8	NA	#N/A
MSTRG.8756;A3:1A:424804686-424805375:424804686-424805613:+	MSTRG.8756	TraesCS1A02G238400	A3	A	1.1	7.6	16	17.1	31.2	11.6	22.8	15.3	46.5	6.3	0.2	10.8	4.4	17.4	17.6	7.3	18.8	13.5	10.8	NA	#N/A
MSTRG.8756;A5:1A:424804686-424805613:424804677-424805613:+	MSTRG.8756	TraesCS1A02G238400	A5	A	100	82.5	40.2	73.5	68.9	73.8	92.9	81	27	100	100	63.2	68.5	74.2	90.3	64.1	86.2	69.9	69.3	NA	#N/A
MSTRG.8756;A5:1A:424805731-424806202:424805717-424806202:+	MSTRG.8756	TraesCS1A02G238400	A5	A	3.6	15.9	31.5	26	24.8	13.8	17.2	21.7	14.2	21.8	8.6	32.7	8.3	32.2	28.3	19.3	16.9	33.1	27.8	0	#N/A
MSTRG.8756;SE:1A:424804686-424805375:424805503-424805613:+	MSTRG.8756	TraesCS1A02G238400	SE	A	2.7	24.9	38	38.1	35.1	37.3	63.8	34	62.3	30.4	6.1	30	21.2	33.5	39.6	30.4	64	28.9	30.5	44.7	#N/A
MSTRG.8767;A5:1A:425263177-425263432:425263177-425263437:-	MSTRG.8767	TraesCS1A02G238600	A5	A	100	96.9	98.1	91.9	84.7	97	93.5	92.9	55.9	93.1	100	97.5	99	92.8	89.8	98.1	93.9	79.8	NA	96	Subtilisin-like protease
MSTRG.8767;RI:1A:425254633:425254870-425255449:425255500:-	MSTRG.8767	TraesCS1A02G238600	RI	A	NA	NA	NA	14.7	19.1	11.3	23.2	6.9	26.7	27.2	NA	NA	NA	17.1	15.7	6.3	20.7	19.4	14.4	21	Subtilisin-like protease
MSTRG.8767;A3:1A:425252920-425253012:425252911-425253012:-	MSTRG.8767	TraesCS1A02G238600	A3	A	NA	NA	22.1	32.3	39.3	33.3	35.4	38	55.8	39.5	NA	NA	NA	36.2	26.8	34.8	31.9	38.7	52.4	42.3	Subtilisin-like protease
MSTRG.8806;SE:1A:425724680-425728895:425728934-425731974:+	MSTRG.8806	TraesCS1A02G238900	SE	A	100	NA	100	NA	100	99.2	100	100	98.8	100	100	100	NA	98.3	100	100	98.5	100	96.7	92.6	Alpha-glucosidase like protein
MSTRG.8806;SE:1A:425724680-425731974:425732082-425732182:+	MSTRG.8806	TraesCS1A02G238900	SE	A	0	0	0	0	0	1	NA	0	1.8	0	NA	NA	0	1.7	0	0	NA	0	NA	5.8	Alpha-glucosidase like protein
MSTRG.8806;A5:1A:425729088-425731974:425728934-425731974:+	MSTRG.8806	TraesCS1A02G238900	A5	A	0	NA	0.8	8.6	21.5	3.8	2.8	3	8.3	3.2	1	0	NA	4.6	11.1	4.9	4.7	3.7	3.8	1.3	Alpha-glucosidase like protein
MSTRG.8818;SE:1A:426931011-426931492:426931739-426932038:-	MSTRG.8818	TraesCS1A02G240000	SE	A	4.2	4.2	0	8.8	9.6	15.3	7.5	8.1	15.4	8.8	2	4.9	4.8	17.1	11.1	9	15.7	14.1	8.3	5	AP-3 complex subunit mu
MSTRG.8824;A5:1A:427038107-427038197:427038107-427038236:-	MSTRG.8824	TraesCS1A02G240100	A5	A	0	NA	NA	0	0	0	8.1	NA	NA	NA	NA	NA	0	0	0	0	NA	NA	NA	NA	#N/A
MSTRG.8824;A5:1A:427038107-427038236:427038107-427038473:-	MSTRG.8824	TraesCS1A02G240100	A5	A	NA	NA	NA	49.6	80.4	77	NA	NA	NA	NA	NA	NA	NA	NA	NA	88.4	NA	NA	NA	NA	#N/A
MSTRG.8824;SE:1A:427038107-427038236:427038387-427038473:-	MSTRG.8824	TraesCS1A02G240100	SE	A	NA	NA	75.8	41.5	75.6	77.2	91.7	NA	NA	NA	NA	NA	100	100	NA	90.1	NA	NA	NA	NA	#N/A
MSTRG.8824;A5:1A:427038387-427038473:427038387-427038479:-	MSTRG.8824	TraesCS1A02G240100	A5	A	25.7	7.7	27.3	13	17.4	15.1	40.4	0	NA	NA	0	0	24.3	26.3	10.3	20.8	2.7	1	NA	NA	#N/A
MSTRG.8824;A5:1A:427038107-427038222:427038107-427038236:-	MSTRG.8824	TraesCS1A02G240100	A5	A	27.5	50.4	23.7	23.9	26.1	38.5	33.1	NA	NA	NA	NA	NA	28	39.9	48.2	28.6	56.6	NA	NA	NA	#N/A
MSTRG.8831;A5:1A:427523994-427524071:427523994-427524080:-	MSTRG.8831	TraesCS1A02G240400	A5	A	2.3	0	NA	NA	0	0	1.9	5.3	2	NA	3.9	2.2	NA	1.6	1.4	0	1.2	7.1	4.5	NA	#N/A
MSTRG.8831;A5:1A:427523150-427523385:427523150-427523735:-	MSTRG.8831	TraesCS1A02G240400	A5	A	0	5.4	NA	NA	95.2	100	98.1	44.3	63	NA	4.6	6.2	NA	98.4	98.6	100	98.8	40.6	44.1	NA	#N/A
MSTRG.8839;SE:1A:427814954-427816741:427817123-427817534:-	MSTRG.8839	TraesCS1A02G240600	SE	A	48.5	100	100	100	100	95.6	100	100	100	100	38.1	100	100	100	100	100	100	100	NA	NA	Regulator of chromosome condensation (RCC1) family with FYVE zinc finger domain-containing protein
MSTRG.8839;RI:1A:427818078:427819519-427819601:427820189:-	MSTRG.8839	TraesCS1A02G240600	RI	A	51.5	0	0	0	0	4.4	0	0	0	0	61.9	0	0	0	0	0	0	29.6	NA	NA	Regulator of chromosome condensation (RCC1) family with FYVE zinc finger domain-containing protein
MSTRG.8848;A3:1A:428549494-428549583:428549494-428549604:+	MSTRG.8848	TraesCS1A02G241000	A3	A	NA	NA	NA	NA	100	93.4	100	NA	NA	100	NA	NA	NA	NA	NA	100	80.3	NA	NA	85	7-hydroxymethyl chlorophyll a reductase, chloroplastic-like protein
MSTRG.8848;A3:1A:428547357-428547504:428547357-428547512:+	MSTRG.8848	TraesCS1A02G241000	A3	A	NA	NA	NA	NA	19.2	6.6	0	NA	NA	100	NA	NA	NA	NA	NA	6.3	19.7	NA	NA	100	7-hydroxymethyl chlorophyll a reductase, chloroplastic-like protein
MSTRG.8848;A5:1A:428547209-428547316:428547195-428547316:+	MSTRG.8848	TraesCS1A02G241000	A5	A	NA	NA	NA	NA	3.9	6.6	0	NA	NA	10	NA	NA	NA	NA	NA	6.3	19.7	NA	NA	20.4	7-hydroxymethyl chlorophyll a reductase, chloroplastic-like protein
MSTRG.8858;A3:1A:428975307-428978999:428975307-428979045:+	MSTRG.8858	TraesCS1A02G241300	A3	A	100	100	100	93.1	84.3	100	83.3	100	100	100	100	100	100	79.4	95	100	79.7	96.7	100	93	#N/A
MSTRG.8858;A5:1A:428975107-428975194:428974996-428975194:+	MSTRG.8858	TraesCS1A02G241300	A5	A	0	9.2	7.7	0	0	7.7	0	8	21.7	10.6	2.3	11.5	7.5	0	8.7	0	1.4	13.1	8.3	3.5	#N/A
MSTRG.8858;RI:1A:428973974:428974035-428974117:428974175:+	MSTRG.8858	TraesCS1A02G241300	RI	A	0	9.2	8	7	17.3	7.7	19	11.3	24.3	11.2	6.8	11.5	10	21.6	14.7	8.3	24.2	17	8.6	11.9	#N/A
MSTRG.8866;AL:1A:429484189-429492409:429492651:429484189-429493806:429494230:+	MSTRG.8866	TraesCS1A02G241500	AL	A	100	81	89.7	NA	NA	NA	NA	NA	NA	NA	100	83.7	93.5	NA	NA	NA	NA	NA	NA	NA	Protein sawadee homeodomain-like 2
MSTRG.8868;A3:1A:429490447-429491294:429490442-429491294:-	MSTRG.8868	TraesCS1A02G241600	A3	A	NA	NA	NA	NA	NA	NA	36.3	19.6	31.4	NA	NA	NA	NA	NA	NA	NA	7.5	NA	3.8	NA	Histone-lysine N-methyltransferase, H3 lysine-9 specific
MSTRG.8868;A5:1A:429488221-429488414:429488221-429488458:-	MSTRG.8868	TraesCS1A02G241600	A5	A	NA	NA	NA	NA	NA	NA	100	53.4	51.7	NA	NA	NA	NA	NA	NA	NA	82	31.6	35.4	NA	Histone-lysine N-methyltransferase, H3 lysine-9 specific
MSTRG.8868;SE:1A:429485996-429486169:429486235-429486971:-	MSTRG.8868	TraesCS1A02G241600	SE	A	NA	NA	NA	NA	NA	NA	36.3	57.1	52.3	NA	NA	NA	NA	NA	NA	NA	18	68.4	64.6	NA	Histone-lysine N-methyltransferase, H3 lysine-9 specific
MSTRG.8875;A3:1A:430238440-430239080:430238435-430239080:-	MSTRG.8875	TraesCS1A02G242200	A3	A	7.7	44.9	20	100	46.4	6.9	22.2	46.7	NA	NA	0	0	34.8	35.5	44.7	21.2	16.9	38.1	NA	NA	Protein N-terminal glutamine amidohydrolase
MSTRG.8897;A5:1A:430591662-430616171:430591633-430616171:+	MSTRG.8897	TraesCS1A02G242500	A5	A	NA	NA	NA	98.7	100	97.5	96.4	NA	94.3	96.2	NA	NA	NA	79.8	98.6	72.3	100	91.2	95.3	NA	NAD kinase
MSTRG.8897;A3:1A:430587643-430588362:430587643-430588367:+	MSTRG.8897	TraesCS1A02G242500	A3	A	NA	NA	81.8	87.2	100	100	85	NA	75.6	89.1	NA	NA	NA	56.6	95.1	77.8	85.3	91.7	94.8	51.3	NAD kinase
MSTRG.8897;SE:1A:430588435-430589108:430589217-430589445:+	MSTRG.8897	TraesCS1A02G242500	SE	A	100	99.4	85.3	36.9	91.4	86.6	67.6	96.2	75.6	83.2	88.5	95.5	92	77.5	75.5	87.2	51.5	81.8	73.5	91.1	NAD kinase
MSTRG.8897;AF:1A:430605350:430606072-430608284:430607271:430607298-430608284:+	MSTRG.8897	TraesCS1A02G242500	AF	A	15.8	4	9.9	9.9	9.9	9.8	7.7	7.3	NA	9.3	14.1	6.7	15.5	9.9	13.9	12.4	5.4	6.1	NA	6.7	NAD kinase
MSTRG.8893;RI:1A:430621324:430621397-430621501:430622072:+	MSTRG.8893	TraesCS1A02G242800	RI	A	0	0	0	0	0	0	4.1	5.5	NA	NA	0	0	0	0	0	23.5	6	0	NA	NA	AP2-like ethylene-responsive transcription factor
MSTRG.8893;A3:1A:430620171-430620247:430620171-430620256:+	MSTRG.8893	TraesCS1A02G242800	A3	A	63.1	15.5	22.5	22.3	21.1	24.7	24.1	34.7	NA	NA	25.8	20.8	27.6	24.4	14.6	23.5	24.9	18.3	NA	NA	AP2-like ethylene-responsive transcription factor
MSTRG.8893;A3:1A:430622229-430622976:430622229-430622979:+	MSTRG.8893	TraesCS1A02G242800	A3	A	63.1	15.5	22.5	22.3	21.1	23.7	24.1	34.7	NA	NA	25.8	18.8	27.6	22	14.6	23.5	24	17	NA	NA	AP2-like ethylene-responsive transcription factor
MSTRG.8903;A3:1A:431025972-431026455:431025943-431026455:-	MSTRG.8903	TraesCS1A02G243100	A3	A	NA	NA	NA	100	78.9	100	100	55.7	100	NA	NA	NA	NA	100	100	100	100	NA	NA	NA	#N/A
MSTRG.8903;A3:1A:431030743-431030824:431030699-431030824:-	MSTRG.8903	TraesCS1A02G243100	A3	A	NA	NA	NA	78.1	90.7	87.7	100	87.7	100	NA	NA	NA	NA	96.4	84.3	73.1	83.6	NA	NA	NA	#N/A
MSTRG.8924;A3:1A:432539151-432539905:432539151-432540126:+	MSTRG.8924	TraesCS1A02G244200	A3	A	NA	NA	NA	NA	NA	NA	NA	22.9	NA	NA	NA	NA	NA	NA	NA	NA	NA	NA	NA	NA	RNA polymerase II C-terminal domain phosphatase-like protein
MSTRG.8966;A3:1A:432587845-432587970:432587430-432587970:-	MSTRG.8966	TraesCS1A02G244400	A3	A	NA	NA	NA	NA	NA	NA	NA	NA	NA	NA	NA	NA	NA	NA	NA	NA	30.6	NA	NA	NA	#N/A
MSTRG.8966;A3:1A:432589234-432589558:432588512-432589558:-	MSTRG.8966	TraesCS1A02G244400	A3	A	0	0	0	0	0	1.6	0	0	0	0	0	2.2	0	0	0	0	2.3	0	0	5.4	#N/A
MSTRG.8966;A3:1A:432591048-432591192:432591021-432591192:-	MSTRG.8966	TraesCS1A02G244400	A3	A	NA	0	NA	0	0	0	0	13.4	0	NA	NA	0	NA	0	0	0	0	0	0	NA	#N/A
MSTRG.8966;RI:1A:432590179:432591021-432591192:432591250:-	MSTRG.8966	TraesCS1A02G244400	RI	A	NA	NA	NA	NA	NA	NA	14.1	NA	NA	NA	NA	NA	NA	NA	NA	NA	2.4	NA	NA	NA	#N/A
MSTRG.8966;RI:1A:432591699:432591775-432591865:432591950:-	MSTRG.8966	TraesCS1A02G244400	RI	A	NA	NA	NA	NA	NA	NA	31.1	NA	NA	NA	NA	NA	NA	NA	NA	NA	NA	NA	NA	NA	#N/A
MSTRG.8966;RI:1A:432591699:432591794-432591865:432591950:-	MSTRG.8966	TraesCS1A02G244400	RI	A	NA	NA	NA	NA	NA	NA	30.3	NA	NA	NA	NA	NA	NA	NA	NA	NA	11.9	NA	NA	NA	#N/A
MSTRG.8966;AL:1A:432586220:432586561-432587783:432586786:432587430-432587783:-	MSTRG.8966	TraesCS1A02G244400	AL	A	NA	87.7	NA	95.7	85.3	100	100	NA	NA	NA	NA	NA	NA	91.7	100	100	98.6	NA	NA	NA	#N/A
MSTRG.8966;A3:1A:432591794-432591865:432591775-432591865:-	MSTRG.8966	TraesCS1A02G244400	A3	A	NA	NA	NA	NA	45.9	NA	47	42.3	NA	NA	NA	NA	NA	NA	NA	NA	48.8	NA	NA	NA	#N/A
MSTRG.8966;RI:1A:432587970:432588071-432588387:432588512:-	MSTRG.8966	TraesCS1A02G244400	RI	A	NA	NA	NA	30.3	32.1	19.4	31.5	NA	17.1	NA	0	NA	NA	17.9	29.4	27.8	25.2	NA	NA	NA	#N/A
MSTRG.8966;RI:1A:432589558:432589795-432589876:432590052:-	MSTRG.8966	TraesCS1A02G244400	RI	A	NA	9.5	NA	19.1	36.2	19.9	14.1	NA	NA	NA	NA	NA	NA	17.9	27.2	19.7	10.7	NA	NA	NA	#N/A
MSTRG.8966;RI:1A:432589876:432590049-432590179:432591021:-	MSTRG.8966	TraesCS1A02G244400	RI	A	NA	NA	NA	NA	30.8	26.1	58.2	52.2	20.8	NA	0	NA	NA	37.2	32.5	22.6	43.2	NA	NA	NA	#N/A
MSTRG.8966;RI:1A:432589558:432589795-432589876:432590049:-	MSTRG.8966	TraesCS1A02G244400	RI	A	NA	NA	NA	23.9	21.2	28.4	42.5	NA	17.7	NA	11.6	NA	NA	11.5	30.6	27.1	31.9	NA	NA	NA	#N/A
MSTRG.8966;RI:1A:432587970:432588029-432588387:432588512:-	MSTRG.8966	TraesCS1A02G244400	RI	A	6.3	5.6	4.1	7.4	7.8	5.3	3.8	7	4.1	5.3	NA	4.7	3.5	4.1	6.8	7	3.5	11	4.9	18.1	#N/A
MSTRG.8966;RI:1A:432588387:432588512-432589558:432589795:-	MSTRG.8966	TraesCS1A02G244400	RI	A	1.7	5.2	5.1	2.1	12.4	6.1	19.4	21.5	21.9	1.3	0	0	1.1	9.4	9.2	2.5	11.5	12.5	10.7	NA	#N/A
MSTRG.8966;RI:1A:432589876:432590052-432590179:432591021:-	MSTRG.8966	TraesCS1A02G244400	RI	A	NA	6.2	NA	14.5	27.4	23.9	25.5	56.9	20.4	NA	NA	NA	NA	31.8	25.8	15.1	19.1	NA	33.1	NA	#N/A
MSTRG.8966;A3:1A:432591021-432591192:432590347-432591192:-	MSTRG.8966	TraesCS1A02G244400	A3	A	88	89.8	70.7	73.3	75.7	87.8	87.3	70.4	83.9	75.4	NA	80.5	NA	89.7	76.3	77.3	89.2	77.6	83.7	64.1	#N/A
MSTRG.8966;A5:1A:432591021-432591192:432591021-432591202:-	MSTRG.8966	TraesCS1A02G244400	A5	A	61.4	79.4	66.2	69.6	63.8	63.4	84.9	70.8	58.8	71.8	27.3	65.7	NA	65.4	65.1	65.9	81.1	63.5	80.1	NA	#N/A
MSTRG.8966;A3:1A:432587430-432587783:432586561-432587783:-	MSTRG.8966	TraesCS1A02G244400	A3	A	55.4	33.3	62.6	59.3	77.1	70.7	62.4	83.1	79.2	74.6	NA	48.9	63.4	72.1	70.9	64	63.6	71.3	75.5	87.4	#N/A
MSTRG.8966;SE:1A:432586561-432587198:432587430-432587783:-	MSTRG.8966	TraesCS1A02G244400	SE	A	62.8	25.6	53.7	40.8	55.1	54.7	37.1	66.9	55.2	43.2	72.7	45.1	46.2	55.6	49.2	44	37.6	62	47.5	NA	#N/A
MSTRG.8966;SE:1A:432587430-432587783:432587845-432587970:-	MSTRG.8966	TraesCS1A02G244400	SE	A	93.8	90.9	94.3	90.8	90.5	88.2	92.4	91.5	95.7	91.6	91.5	92.6	95	93.7	90.4	88	93	83.9	88.9	78.1	#N/A
MSTRG.8966;A3:1A:432588071-432588387:432588029-432588387:-	MSTRG.8966	TraesCS1A02G244400	A3	A	23.5	13.9	16.1	15.3	14.4	17.9	7.2	10	15.7	10	51.9	20.4	19	15.7	14.2	16.1	8.8	19.6	7.7	13.7	#N/A
MSTRG.8966;A3:1A:432590052-432590179:432590049-432590179:-	MSTRG.8966	TraesCS1A02G244400	A3	A	59.1	78.5	63.8	62	55.8	49.4	72.3	57.8	49.9	62.3	24.9	54.6	55.9	56.6	58.1	59.6	71.6	49.6	62.4	41.6	#N/A
MSTRG.8966;RI:1A:432586235:432586561-432587198:432587430:-	MSTRG.8966	TraesCS1A02G244400	RI	A	54.5	64.3	72.3	73.3	79.4	73	87	84.8	79	85.5	29.5	59.5	70.8	76.5	78.8	74.4	84.9	68.6	88.3	89.7	#N/A
MSTRG.8966;RI:1A:432589558:432589655-432589740:432589795:-	MSTRG.8966	TraesCS1A02G244400	RI	A	71.5	73.7	55.1	54.8	38.6	46.2	43.8	35.1	33	37.1	76.7	67.1	51.5	45.1	41.1	49.5	45	50	35.9	33.1	#N/A
MSTRG.8939;A5:1A:432770196-432770290:432770136-432770290:+	MSTRG.8939	TraesCS1A02G244700	A5	A	NA	NA	NA	100	100	100	100	30.7	100	13.5	NA	NA	NA	100	100	100	100	NA	100	100	Beta-mannosidase, putative
MSTRG.8945;A3:1A:432984435-432984512:432984415-432984512:-	MSTRG.8945	TraesCS1A02G245000	A3	A	100	100	93.4	100	100	100	90.4	91	100	100	100	100	100	100	100	100	100	100	100	100	E3 ubiquitin-protein ligase KEG&&Protein kinase, putative
MSTRG.8945;SE:1A:432983491-432983576:432983701-432984205:-	MSTRG.8945	TraesCS1A02G245000	SE	A	0	0	6.6	0	0	0	9.6	9	0	0	0	0	0	0	0	0	0	0	0	0	E3 ubiquitin-protein ligase KEG&&Protein kinase, putative
MSTRG.8949;AF:1A:433520759:433520905-433526774:433526138:433526271-433526774:+	MSTRG.8949	TraesCS1A02G245100	AF	A	NA	NA	NA	0	NA	NA	NA	NA	NA	0	NA	NA	NA	0	NA	32.4	NA	NA	NA	NA	#N/A
MSTRG.8949;A3:1A:433555481-433555573:433555481-433555600:+	MSTRG.8949	TraesCS1A02G245100	A3	A	100	90.5	90.4	100	100	96.8	94.7	100	81	91.2	100	100	86	100	94	90.2	96.2	100	97.3	100	#N/A
MSTRG.8949;A3:1A:433555481-433555600:433555481-433555666:+	MSTRG.8949	TraesCS1A02G245100	A3	A	0	26.7	22.9	0	0	8.3	6.1	0	17	24.5	NA	NA	47.9	0	11.7	38.9	4.9	NA	6.6	0	#N/A
MSTRG.8949;A3:1A:433526872-433526963:433526872-433526983:+	MSTRG.8949	TraesCS1A02G245100	A3	A	0	6.2	2.3	10.6	2.5	6.5	4.3	13.7	0	25.6	0	7.2	10.1	13.2	4.1	5.8	0.9	8.9	5.9	4.3	#N/A
MSTRG.8949;AF:1A:433520453:433520905-433526774:433526138:433526271-433526774:+	MSTRG.8949	TraesCS1A02G245100	AF	A	NA	NA	NA	60.5	86.4	74.3	81.9	59.6	NA	27.1	100	NA	54.6	45.2	80.5	59	93.9	NA	NA	NA	#N/A
MSTRG.8949;AL:1A:433527065-433533399:433533407:433527065-433555013:433556101:+	MSTRG.8949	TraesCS1A02G245100	AL	A	NA	NA	NA	40.9	16	28.4	20.5	50.8	NA	79.5	0	NA	50.7	62	22.6	46.4	6.4	NA	NA	NA	#N/A
MSTRG.8949;AF:1A:433520850:433520905-433526774:433526138:433526271-433526774:+	MSTRG.8949	TraesCS1A02G245100	AF	A	100	91.1	96.9	85.6	96.7	90.6	91.1	82.9	100	69.7	100	90.4	86.9	83.7	94.3	91.8	98.5	89.6	93.4	95.4	#N/A
MSTRG.8949;RI:1A:433555013:433555145-433555405:433555481:+	MSTRG.8949	TraesCS1A02G245100	RI	A	100	86.2	89.7	86	89.3	88.3	65.5	100	100	100	89.6	83.9	100	89.1	92.5	89.2	70.7	93.2	96.9	100	#N/A
MSTRG.8949;A3:1A:433555481-433555573:433555481-433555666:+	MSTRG.8949	TraesCS1A02G245100	A3	A	81.6	77.8	73.7	76.3	67.5	73.3	53.4	64.7	46.7	77.1	82.9	81.4	85	80.4	67.4	85.4	56.7	82.6	71.8	80	#N/A
MSTRG.8959;A5:1A:434422612-434423036:434422523-434423036:+	MSTRG.8959	TraesCS1A02G245300	A5	A	0	1.5	0.8	1.9	3.5	1.3	7.3	3.7	1.6	14.7	0	0	5.5	2.5	5.9	1.9	5.8	0	7.9	0	Decapping nuclease rai1
MSTRG.8959;A3:1A:434421522-434421657:434421522-434421659:+	MSTRG.8959	TraesCS1A02G245300	A3	A	0.6	1.9	1.1	3.3	4.3	2	8	4.5	5.9	15.8	1.2	2.9	6.8	3.2	6.8	3	6.6	4.6	9.8	1.8	Decapping nuclease rai1
MSTRG.8962;A3:1A:434638925-434639033:434638925-434639386:+	MSTRG.8962	TraesCS1A02G245500	A3	A	NA	NA	NA	0	12.5	NA	9.7	0	3.2	NA	NA	NA	NA	6.6	0	NA	0	NA	NA	NA	Methyltransferase-like protein&&Methyltransferase-like protein 13
MSTRG.8962;A5:1A:434638925-434639386:434638897-434639386:+	MSTRG.8962	TraesCS1A02G245500	A5	A	NA	NA	NA	NA	100	20.2	100	90.3	NA	NA	NA	NA	NA	NA	100	0	28	NA	NA	NA	Methyltransferase-like protein&&Methyltransferase-like protein 13
MSTRG.8962;AF:1A:434638895:434638897-434639386:434638921:434638925-434639386:+	MSTRG.8962	TraesCS1A02G245500	AF	A	NA	NA	NA	NA	NA	64	0	NA	NA	NA	NA	NA	NA	NA	NA	66.6	78.4	NA	NA	NA	Methyltransferase-like protein&&Methyltransferase-like protein 13
MSTRG.8962;RI:1A:434640184:434640309-434640418:434640840:+	MSTRG.8962	TraesCS1A02G245500	RI	A	NA	NA	NA	85.6	92.5	100	100	100	97.6	NA	NA	NA	NA	95.2	91.2	100	97.2	88.4	NA	NA	Methyltransferase-like protein&&Methyltransferase-like protein 13
MSTRG.8962;A3:1A:434640840-434640997:434640840-434641000:+	MSTRG.8962	TraesCS1A02G245500	A3	A	NA	NA	NA	57.1	82.4	70.1	42.3	78.4	68.1	NA	NA	NA	NA	56.2	64.9	66.6	83.9	64.3	NA	NA	Methyltransferase-like protein&&Methyltransferase-like protein 13
MSTRG.8962;A5:1A:434640840-434640997:434640265-434640997:+	MSTRG.8962	TraesCS1A02G245500	A5	A	22	7.1	6.8	13.9	21.1	40.9	45.1	15	22.8	28.7	19.8	9.3	2.9	14.7	21.6	39.5	56.1	14.5	18	NA	Methyltransferase-like protein&&Methyltransferase-like protein 13
MSTRG.8962;A5:1A:434640840-434641000:434640265-434641000:+	MSTRG.8962	TraesCS1A02G245500	A5	A	11.3	4.9	11.8	18.9	11.7	29.1	47.7	6.9	18	13.2	NA	8.7	5.3	27.3	28.9	39.4	23.4	12.1	10.1	23.8	Methyltransferase-like protein&&Methyltransferase-like protein 13
MSTRG.8962;A3:1A:434639499-434639592:434639499-434639600:+	MSTRG.8962	TraesCS1A02G245500	A3	A	17.9	13.8	9.4	52	44.5	36.5	76.1	30.4	52.1	52.4	37.8	52.4	31.9	41.5	46.6	59.8	70.3	40.2	59.2	73.9	Methyltransferase-like protein&&Methyltransferase-like protein 13
MSTRG.8962;A3:1A:434640265-434640997:434640265-434641000:+	MSTRG.8962	TraesCS1A02G245500	A3	A	58.4	61.9	66.3	58.8	67.9	58.1	44.8	60.5	60.6	59.5	84.9	52.3	70.7	71.9	70.2	66.4	54.6	54.4	46	36.1	Methyltransferase-like protein&&Methyltransferase-like protein 13
MSTRG.8965;A3:1A:435062478-435062956:435062478-435063011:+	MSTRG.8965	TraesCS1A02G245700	A3	A	100	100	100	100	100	100	NA	100	100	77.4	100	100	100	100	100	100	NA	100	NA	100	DNA repair protein-like protein
MSTRG.8965;A3:1A:435063231-435064015:435063231-435064027:+	MSTRG.8965	TraesCS1A02G245700	A3	A	100	100	100	88.5	100	95.9	NA	100	100	100	100	95.8	100	95.7	96.8	100	NA	100	100	92.8	DNA repair protein-like protein
MSTRG.8965;A3:1A:435062478-435062956:435062478-435063132:+	MSTRG.8965	TraesCS1A02G245700	A3	A	NA	NA	NA	NA	0.9	15.4	NA	NA	NA	NA	NA	NA	NA	16.4	9	NA	NA	NA	NA	NA	DNA repair protein-like protein
MSTRG.8965;A3:1A:435062478-435063128:435062478-435063132:+	MSTRG.8965	TraesCS1A02G245700	A3	A	NA	NA	NA	NA	16.3	23.6	NA	NA	NA	NA	NA	NA	NA	25.2	24.6	NA	NA	NA	NA	NA	DNA repair protein-like protein
MSTRG.8965;RI:1A:435062956:435063032-435063128:435063231:+	MSTRG.8965	TraesCS1A02G245700	RI	A	2.1	0	1	12.8	0.5	5.8	NA	2.5	0	NA	1.7	4.9	0.8	7.8	5.7	2.4	NA	0	NA	10.4	DNA repair protein-like protein
MSTRG.8965;SE:1A:435062478-435062956:435063032-435063128:+	MSTRG.8965	TraesCS1A02G245700	SE	A	100	92	93.6	88.3	90.1	90.5	NA	93	92.2	NA	98.4	95.8	94.5	87.3	83.3	91.4	NA	99	82.3	NA	DNA repair protein-like protein
MSTRG.8968;A3:1A:435089199-435089288:435089187-435089288:-	MSTRG.8968	TraesCS1A02G245800	A3	A	NA	3.2	NA	NA	NA	NA	NA	0	0	2.7	0	0	NA	NA	NA	NA	NA	NA	NA	16.4	Protein RRP5-like protein
MSTRG.8976;AF:1A:435403706-435404698:435404713:435403706-435405743:435405873:-	MSTRG.8976	TraesCS1A02G246100	AF	A	NA	NA	NA	100	NA	NA	NA	98.5	NA	NA	NA	100	NA	97	NA	NA	NA	100	88.7	NA	F-box protein
MSTRG.8976;AF:1A:435403706-435404698:435404713:435403706-435405743:435405989:-	MSTRG.8976	TraesCS1A02G246100	AF	A	NA	NA	NA	100	NA	NA	NA	100	NA	NA	NA	100	NA	100	NA	NA	NA	84.9	100	NA	F-box protein
MSTRG.8976;AF:1A:435403706-435405743:435405873:435403706-435408558:435408614:-	MSTRG.8976	TraesCS1A02G246100	AF	A	4.2	0	0	NA	0	0	0	NA	0	0	0	NA	0	NA	2.8	0	1.2	NA	NA	9.1	F-box protein
MSTRG.8976;RI:1A:435401755:435401904-435402010:435402858:-	MSTRG.8976	TraesCS1A02G246100	RI	A	4.2	0	0	0	0	0	0	1.5	0	0	0	0	0	3	2.8	0	1.2	0	11.3	9.1	F-box protein
MSTRG.8993;AL:1A:436390574-436390734:436391112:436390574-436396606:436397008:+	MSTRG.8993	TraesCS1A02G246200	AL	A	NA	NA	NA	NA	0	NA	30.5	0	NA	NA	NA	NA	NA	NA	NA	NA	0	NA	25.3	NA	#N/A
MSTRG.8993;AL:1A:436390574-436390734:436391112:436390574-436396606:436397503:+	MSTRG.8993	TraesCS1A02G246200	AL	A	NA	NA	NA	78.8	NA	NA	27.4	NA	0	NA	NA	NA	NA	NA	NA	NA	NA	NA	NA	NA	#N/A
MSTRG.8993;AL:1A:436390574-436390734:436391075:436390574-436396606:436397008:+	MSTRG.8993	TraesCS1A02G246200	AL	A	NA	NA	NA	NA	45.1	NA	0	41.4	NA	NA	NA	NA	NA	100	57.8	NA	0	NA	NA	NA	#N/A
MSTRG.8993;AL:1A:436390574-436390734:436391112:436390574-436396614:436397534:+	MSTRG.8993	TraesCS1A02G246200	AL	A	NA	NA	NA	46.5	0	NA	44.2	NA	NA	NA	NA	NA	NA	NA	0	0	0	10.2	NA	0	#N/A
MSTRG.8993;AL:1A:436390574-436390734:436391223:436390574-436396606:436397503:+	MSTRG.8993	TraesCS1A02G246200	AL	A	NA	NA	NA	NA	NA	NA	31.9	NA	8.1	NA	NA	NA	NA	NA	NA	NA	41	NA	NA	NA	#N/A
MSTRG.8993;A3:1A:436389079-436389425:436389079-436389643:+	MSTRG.8993	TraesCS1A02G246200	A3	A	NA	NA	NA	25.5	26.4	NA	0	29.2	NA	NA	NA	NA	NA	100	37.9	14.7	0	0	0	0	#N/A
MSTRG.8993;AL:1A:436390574-436390734:436391075:436390574-436396606:436397503:+	MSTRG.8993	TraesCS1A02G246200	AL	A	NA	NA	NA	NA	71.5	NA	0	49.3	17.4	NA	NA	NA	NA	86.2	60.1	NA	NA	NA	NA	NA	#N/A
MSTRG.8993;AL:1A:436390574-436390734:436391075:436390574-436396614:436397534:+	MSTRG.8993	TraesCS1A02G246200	AL	A	NA	NA	NA	39	38.9	NA	NA	49.7	NA	NA	NA	NA	NA	100	52.4	14.7	0	0	NA	0	#N/A
MSTRG.8993;AL:1A:436390574-436390734:436391112:436390574-436396614:436397517:+	MSTRG.8993	TraesCS1A02G246200	AL	A	NA	NA	42.2	68.4	0	9.4	14.1	0	NA	0	0	NA	30.3	0	0	0	0	NA	NA	NA	#N/A
MSTRG.8993;AL:1A:436390574-436390734:436391223:436390574-436396606:436397008:+	MSTRG.8993	TraesCS1A02G246200	AL	A	NA	NA	NA	NA	16.4	NA	35.2	9.2	NA	NA	NA	NA	NA	NA	NA	NA	26.3	NA	16.8	NA	#N/A
MSTRG.8993;AL:1A:436390574-436390734:436391075:436390574-436396614:436397517:+	MSTRG.8993	TraesCS1A02G246200	AL	A	NA	NA	NA	61.4	44.5	0	0	36.1	37.9	0	2.8	NA	0	31.3	37.7	10.2	0	NA	NA	NA	#N/A
MSTRG.8993;AL:1A:436390574-436390734:436391223:436390574-436396614:436397534:+	MSTRG.8993	TraesCS1A02G246200	AL	A	NA	NA	NA	25.1	13.2	NA	49.6	NA	NA	NA	NA	NA	NA	NA	0	7.9	28.8	11.1	NA	5.1	#N/A
MSTRG.8993;RI:1A:436388610:436389079-436389643:436389690:+	MSTRG.8993	TraesCS1A02G246200	RI	A	NA	NA	NA	25.1	13.2	NA	49.6	NA	NA	NA	NA	NA	NA	NA	0	7.9	28.8	11.1	NA	5.1	#N/A
MSTRG.8993;SE:1A:436389079-436389425:436389690-436390210:+	MSTRG.8993	TraesCS1A02G246200	SE	A	NA	NA	NA	61.4	44.5	0	0	36.1	37.9	0	2.8	NA	0	31.3	37.7	10.2	0	NA	NA	NA	#N/A
MSTRG.8993;AL:1A:436390574-436390734:436391223:436390574-436396614:436397517:+	MSTRG.8993	TraesCS1A02G246200	AL	A	NA	NA	NA	NA	16.1	7.9	17	7.5	NA	5.5	0	NA	3.5	14.2	0	5.4	26.7	NA	NA	NA	#N/A
MSTRG.8993;A5:1A:436389690-436390210:436389079-436390210:+	MSTRG.8993	TraesCS1A02G246200	A5	A	NA	NA	NA	58.7	33.8	18.7	39	39.8	76	35.6	0	NA	13.7	19.2	28.7	16.2	47	NA	82.9	NA	#N/A
MSTRG.8993;SE:1A:436389079-436389643:436389690-436390210:+	MSTRG.8993	TraesCS1A02G246200	SE	A	NA	NA	42.2	82.3	69.1	9.4	42.8	57.8	40.9	22.7	0	60.9	30.3	0	49.8	39.8	65.7	83.4	90	100	#N/A
MSTRG.8993;A3:1A:436390574-436396606:436390574-436396614:+	MSTRG.8993	TraesCS1A02G246200	A3	A	NA	19.1	NA	14.3	36.4	12.6	40.2	46.7	63.2	27.7	0	59.6	11	6.8	35.3	7.6	44.8	10.9	70.4	19	#N/A
MSTRG.8995;RI:1A:436422894:436423401-436423471:436423535:-	MSTRG.8995	TraesCS1A02G246400	RI	A	NA	NA	60.9	44.2	42.6	33.8	41.4	32.8	NA	67.7	NA	NA	NA	38.4	37.4	74	32.6	0	NA	34.4	Mitochondrial carrier
MSTRG.8995;SE:1A:436423828-436424242:436424343-436424838:-	MSTRG.8995	TraesCS1A02G246400	SE	A	NA	NA	0	58.2	44.7	57.5	46.2	43.8	45.1	48.6	NA	NA	50.3	46.8	41.8	51.4	45.3	43.2	NA	44.6	Mitochondrial carrier
MSTRG.9025;A5:1A:438684376-438685141:438684376-438685145:-	MSTRG.9025	TraesCS1A02G247200	A5	A	NA	34.5	16.3	NA	4.9	3.4	18.2	5.3	NA	NA	NA	32.4	12.2	66.3	10.2	24.5	12.1	NA	NA	NA	30S ribosomal protein S18
MSTRG.9036;AF:1A:439066057:439067390-439070335:439069451:439069462-439070335:+	MSTRG.9036	TraesCS1A02G247500	AF	A	17.3	11.1	27.1	14.7	11.7	12.8	8.1	14.8	10.8	NA	13.3	16.3	28.2	13.9	15.9	11.3	5.8	17.3	13.1	NA	#N/A
MSTRG.9059;A3:1A:440021144-440022023:440021144-440022046:+	MSTRG.9059	TraesCS1A02G247900	A3	A	99	100	95.3	59.7	73.6	69.9	54.7	72.9	50.9	73.4	96.3	90.8	100	76	64.5	75.5	52.7	94.7	56.7	75.7	DUF21 domain-containing protein
MSTRG.9061;A3:1A:440185069-440186916:440184802-440186916:-	MSTRG.9061	TraesCS1A02G248200	A3	A	0	0	5.8	100	78.3	100	0	57	72.9	0	0	0	19.9	49.3	37.6	40	87.8	24	75	45.4	Rhomboid family protein
MSTRG.9070;A3:1A:440786752-440786854:440786727-440786854:-	MSTRG.9070	TraesCS1A02G248600	A3	A	100	NA	NA	NA	NA	NA	0	NA	14.1	NA	NA	NA	NA	0	0	NA	0	NA	NA	NA	Protein translocase secy subunit, putative
MSTRG.9070;SE:1A:440792029-440793460:440793551-440793895:-	MSTRG.9070	TraesCS1A02G248600	SE	A	0	NA	NA	NA	NA	NA	100	NA	69.5	NA	NA	NA	NA	100	100	NA	100	NA	NA	NA	Protein translocase secy subunit, putative
MSTRG.9070;A3:1A:440786786-440786854:440786752-440786854:-	MSTRG.9070	TraesCS1A02G248600	A3	A	0	100	100	100	100	100	100	100	94.1	89.5	100	100	100	100	100	100	100	100	100	100	Protein translocase secy subunit, putative
MSTRG.9070;AF:1A:440792029-440793895:440793981:440792029-440795992:440796048:-	MSTRG.9070	TraesCS1A02G248600	AF	A	100	0	0	0	0	0	0	0	6.6	10.5	0	0	0	0	0	0	0	0	0	0	Protein translocase secy subunit, putative
MSTRG.9070;AF:1A:440792029-440793895:440793979:440792029-440795992:440796048:-	MSTRG.9070	TraesCS1A02G248600	AF	A	NA	9.9	0	0	0	0	0	0	10.5	0	0	9.9	0	0	0	0	0	0	7.9	0	Protein translocase secy subunit, putative
MSTRG.9070;A3:1A:440786786-440786854:440786727-440786854:-	MSTRG.9070	TraesCS1A02G248600	A3	A	NA	100	97.1	100	100	96.3	74.1	95.3	72.3	100	100	94.7	100	77.8	84.6	100	55.6	100	86.1	68	Protein translocase secy subunit, putative
MSTRG.9074;A3:1A:441110644-441110734:441110644-441110748:+	MSTRG.9074	TraesCS1A02G249100	A3	A	98.4	99.5	99.4	98.9	98.1	99.3	NA	98.5	94.2	NA	97.9	99.1	99.3	98.1	97.6	96.8	NA	97.5	NA	NA	Kinesin-like protein
MSTRG.9079;AF:1A:441184717-441185226:441185301:441184717-441185564:441185735:-	MSTRG.9079	TraesCS1A02G249300	AF	A	100	98.3	98	89	87.1	93.2	64.9	96	95.9	96.9	100	86.5	95.7	83.4	85.6	82.8	100	82.2	93.9	100	Cyclin family protein
MSTRG.9100;AL:1A:441765820-441766375:441766750:441765820-441775783:441776243:+	MSTRG.9100	TraesCS1A02G249600	AL	A	15.1	4.5	7.3	11.9	7.2	7.7	9.2	6	0	8.2	23.8	10	11.3	11.9	12.9	19.5	8.6	13.5	11.2	11	Endo-1,3;1,4-beta-D-glucanase
MSTRG.9099;A5:1A:441955042-441956633:441955042-441956722:-	MSTRG.9099	TraesCS1A02G250300	A5	A	4.1	5.1	3	3.8	5.8	4.3	7.2	7.6	10.9	2.4	2.4	3.3	2.8	4.1	6.1	4.6	4.2	5.2	7.8	2.5	Cytochrome b-c1 complex subunit 9
MSTRG.9113;AF:1A:442606330:442606828-442608064:442607216:442607249-442608064:+	MSTRG.9113	TraesCS1A02G251100	AF	A	0	3.2	4.9	3	4.7	3.6	2.5	10.7	4.9	7.2	NA	31.8	9.4	6.5	6.8	2.4	5.8	7	6.6	9.9	GDSL esterase/lipase
MSTRG.9125;A3:1A:442803942-442807439:442803939-442807439:-	MSTRG.9125	TraesCS1A02G251400	A3	A	0	0	0	0	0	0	0	0	NA	0	0	0	0	0	12.8	0	0	0	NA	0	Oxidoreductase, 2OG-Fe(II) oxygenase family protein
MSTRG.9125;SE:1A:442802316-442802494:442802595-442803519:-	MSTRG.9125	TraesCS1A02G251400	SE	A	0	13.7	0	23.4	33.5	20.2	100	0	NA	2.1	0	3.9	12.7	24.4	12.8	13.3	78.4	0	NA	14.3	Oxidoreductase, 2OG-Fe(II) oxygenase family protein
MSTRG.9127;RI:1A:443194175:443194332-443194413:443194526:-	MSTRG.9127	TraesCS1A02G251600	RI	A	94.5	36.6	46.8	3.6	0	6.5	1.7	2.5	1.5	14.7	80.5	47.9	42.9	0	3.2	1.4	0	3.7	6.5	20	Bax inhibitor-1 family protein
MSTRG.9145;A3:1A:443204984-443206323:443204972-443206323:-	MSTRG.9145	TraesCS1A02G251700	A3	A	100	100	100	100	100	100	97.6	96.8	44.2	100	100	100	100	100	100	100	100	100	97	92.4	Cation-transporting ATPase
MSTRG.9145;SE:1A:443206625-443206697:443206747-443206820:-	MSTRG.9145	TraesCS1A02G251700	SE	A	100	100	100	100	100	100	97.6	96.8	44.2	100	100	100	100	100	100	100	100	100	97	92.4	Cation-transporting ATPase
MSTRG.9142;A3:1A:443709008-443711721:443708956-443711721:-	MSTRG.9142	TraesCS1A02G252000	A3	A	NA	NA	NA	29.1	8.6	20.5	22.6	18.6	16.1	16.3	NA	NA	NA	25.5	20.9	11.3	20.2	1.9	6.8	14.2	B-cell receptor-associated 31-like
MSTRG.9152;A5:1A:444128056-444129195:444128056-444129267:-	MSTRG.9152	TraesCS1A02G252500	A5	A	NA	NA	NA	NA	NA	NA	NA	NA	NA	NA	NA	58.4	NA	46.4	NA	NA	NA	NA	NA	NA	Cox19-like CHCH family protein
MSTRG.9155;A5:1A:444145332-444146115:444145332-444146119:-	MSTRG.9155	TraesCS1A02G252700	A5	A	NA	NA	NA	45.7	44.8	0	0	NA	NA	16.5	NA	NA	NA	0	0	0	100	NA	NA	0	#N/A
MSTRG.9157;A5:1A:444256017-444256723:444256017-444257109:-	MSTRG.9157	TraesCS1A02G253000	A5	A	NA	NA	NA	NA	NA	NA	NA	NA	NA	NA	NA	NA	NA	NA	NA	NA	NA	86.1	NA	NA	Methyl-CpG-binding domain-containing family protein
MSTRG.9157;A5:1A:444256017-444256666:444256017-444256723:-	MSTRG.9157	TraesCS1A02G253000	A5	A	NA	NA	NA	NA	NA	NA	NA	5.7	NA	NA	NA	NA	NA	NA	NA	NA	NA	11.9	NA	NA	Methyl-CpG-binding domain-containing family protein
MSTRG.9157;AF:1A:444256017-444256723:444257195:444256017-444257377:444257615:-	MSTRG.9157	TraesCS1A02G253000	AF	A	0	0	0.7	0	0.8	1	2.1	9.7	3.2	9.3	3	0	2.5	0	0	5.2	0.5	10.8	4.6	0	Methyl-CpG-binding domain-containing family protein
MSTRG.9173;A3:1A:444775157-444775390:444775157-444775405:+	MSTRG.9173	TraesCS1A02G253200	A3	A	NA	NA	NA	NA	21.1	27.6	NA	93.6	89.7	81.8	NA	NA	NA	NA	0	100	NA	71.7	83.9	53	Pyruvate, phosphate dikinase
MSTRG.9183;A3:1A:445542717-445542829:445542651-445542829:-	MSTRG.9183	TraesCS1A02G253900	A3	A	5.5	0	1.1	9.1	5.8	41.5	NA	12.4	NA	0	0.8	4.8	5.1	1.8	0	5.9	NA	10.6	NA	NA	Cytochrome P450 family protein
MSTRG.9192;A3:1A:445882038-445882114:445882038-445882148:+	MSTRG.9192	TraesCS1A02G254200	A3	A	3	3.8	1.3	2.8	6	0.2	4.9	7.7	2.7	4	6.8	1.2	1.2	1.2	1	1.1	6.4	1	3.1	0.4	Breast carcinoma-amplified sequence 3
MSTRG.9221;A5:1A:446546896-446547435:446546896-446547458:-	MSTRG.9221	TraesCS1A02G255000	A5	A	NA	NA	NA	NA	NA	NA	92	NA	NA	90.1	NA	NA	NA	NA	NA	NA	95.8	NA	NA	NA	Transducin/WD-like repeat-protein
MSTRG.9221;A3:1A:446543542-446543641:446543537-446543641:-	MSTRG.9221	TraesCS1A02G255000	A3	A	NA	NA	NA	NA	NA	NA	41.8	NA	NA	36.7	NA	NA	NA	NA	NA	NA	37.9	NA	NA	8.6	Transducin/WD-like repeat-protein
MSTRG.9228;AL:1A:447112678:447113808-447118553:447118142:447118465-447118553:-	MSTRG.9228	TraesCS1A02G255200	AL	A	NA	91	89.1	89.6	87.7	85.2	NA	NA	NA	NA	NA	90.6	NA	100	100	100	NA	NA	NA	NA	Pentatricopeptide repeat-containing protein
MSTRG.9228;AL:1A:447112678:447113808-447118553:447115488:447116061-447118553:-	MSTRG.9228	TraesCS1A02G255200	AL	A	81.8	92.5	86.3	87.4	87.5	82.2	NA	NA	NA	NA	73.6	83.2	74.4	92.4	94.9	100	NA	NA	NA	NA	Pentatricopeptide repeat-containing protein
MSTRG.9251;AF:1A:448629264-448629500:448629624:448629264-448631401:448631456:-	MSTRG.9251	TraesCS1A02G255900	AF	A	3.4	1.1	4.7	4.6	7.5	6.9	3.7	9	4.1	0	0	0	3.5	3.3	0.9	1	1.1	1.7	0	6.2	Ubiquitin-associated domain-containing family protein
MSTRG.9257;RI:1A:448919900:448920217-448920464:448920882:+	MSTRG.9257	TraesCS1A02G256300	RI	A	4.3	4.5	6.2	11.7	9.4	6.5	12.5	3.7	11.9	7.6	8.9	10.1	4.8	11.3	11.4	5.3	13.6	11.7	23.5	12.3	ELKS/Rab6-interacting/CAST family protein
MSTRG.9261;SE:1A:448928145-448928568:448928659-448930299:+	MSTRG.9261	TraesCS1A02G256400	SE	A	55.6	78.7	77.3	80.1	71.5	88.3	78	67.9	86.6	79.9	67.9	72.6	77.3	81	79.4	82	76.2	96.5	58.1	79.6	Cysteine proteinase inhibitor
MSTRG.9271;A5:1A:449199154-449199790:449199154-449199828:-	MSTRG.9271	TraesCS1A02G256800	A5	A	91.4	94.8	90.6	87.5	95.5	92.9	NA	92.7	85.7	NA	93.4	92.3	93.2	91.8	92.4	91.3	NA	83.5	87.3	NA	Microtubule associated family protein
MSTRG.9276;SE:1A:449511770-449511851:449511940-449512016:-	MSTRG.9276	TraesCS1A02G257100	SE	A	NA	NA	NA	100	100	100	100	100	100	NA	NA	NA	NA	100	89.8	100	100	NA	NA	NA	#N/A
MSTRG.9276;SE:1A:449513222-449513365:449513425-449515426:-	MSTRG.9276	TraesCS1A02G257100	SE	A	NA	NA	NA	12.7	20.6	3.9	23.9	5.8	7.8	NA	NA	NA	NA	8.9	13.5	11	23.6	NA	NA	NA	#N/A
MSTRG.9276;A3:1A:449512869-449513169:449512827-449513169:-	MSTRG.9276	TraesCS1A02G257100	A3	A	NA	NA	NA	24.7	32.7	60.9	23.9	55.2	7.8	NA	NA	NA	NA	65.4	47.2	46.9	38.1	NA	NA	NA	#N/A
MSTRG.9306;AF:1A:449934889:449934907-449936606:449935046:449935151-449936606:+	MSTRG.9306	TraesCS1A02G258200	AF	A	30	13.7	23.8	24.5	24	18.7	32	14.7	34.9	21.4	24.7	20.7	31.9	37.4	34.1	27.1	28.3	24.7	42.4	20.1	Nucleic acid binding protein
MSTRG.9334;A5:1A:452025338-452025566:452025338-452025574:-	MSTRG.9334	TraesCS1A02G258900	A5	A	NA	NA	NA	NA	NA	NA	NA	NA	NA	NA	0	0	22.2	NA	NA	NA	NA	NA	3.4	18.9	#N/A
MSTRG.9334;AF:1A:452023529-452023692:452023815:452023529-452025267:452025833:-	MSTRG.9334	TraesCS1A02G258900	AF	A	NA	NA	NA	NA	NA	NA	73.3	NA	74.5	NA	NA	NA	NA	NA	NA	NA	NA	NA	NA	NA	#N/A
MSTRG.9334;AF:1A:452023529-452023692:452023815:452023529-452025267:452025323:-	MSTRG.9334	TraesCS1A02G258900	AF	A	NA	NA	NA	NA	NA	NA	58.4	NA	46.1	NA	NA	NA	NA	NA	NA	NA	NA	NA	45.8	NA	#N/A
MSTRG.9334;A3:1A:452022809-452023393:452022780-452023393:-	MSTRG.9334	TraesCS1A02G258900	A3	A	NA	NA	NA	NA	NA	4.8	36	NA	100	35.7	NA	NA	NA	0	36.1	NA	10.9	0	23.4	0	#N/A
MSTRG.9334;A3:1A:452022780-452023387:452022770-452023387:-	MSTRG.9334	TraesCS1A02G258900	A3	A	NA	NA	NA	77	49.7	NA	100	35.8	43.5	33.2	NA	NA	NA	NA	NA	NA	47.1	NA	40.3	NA	#N/A
MSTRG.9334;A5:1A:452022780-452023387:452022780-452023393:-	MSTRG.9334	TraesCS1A02G258900	A5	A	NA	NA	11.9	61.4	46.1	13.5	55.6	NA	100	29.3	NA	NA	NA	33.7	26.6	NA	32.2	0	27.5	32.3	#N/A
MSTRG.9343;A3:1A:452294810-452294897:452294777-452294897:-	MSTRG.9343	TraesCS1A02G259300	A3	A	NA	NA	NA	NA	NA	NA	NA	69	NA	NA	NA	NA	NA	NA	NA	NA	NA	52.3	NA	NA	FBD-associated F-box protein&&F-box family protein
MSTRG.9348;A5:1A:452454154-452454619:452454154-452455301:-	MSTRG.9348	TraesCS1A02G259400	A5	A	NA	NA	NA	NA	NA	NA	36.5	15.3	36.1	NA	NA	NA	NA	NA	NA	NA	31.5	NA	NA	NA	FBD-associated F-box protein
MSTRG.9349;AF:1A:452761116-452761638:452761870:452761116-452762203:452762222:-	MSTRG.9349	TraesCS1A02G259600	AF	A	49.8	0	16.4	NA	50.4	NA	80.6	NA	NA	20.5	NA	28.4	28.1	NA	NA	NA	0	NA	NA	0	Receptor-like kinase
MSTRG.9354;AF:1A:452857082:452857181-452860292:452859858:452860145-452860292:+	MSTRG.9354	TraesCS1A02G259800	AF	A	NA	NA	NA	NA	NA	NA	NA	100	92.7	100	NA	NA	NA	NA	NA	NA	NA	100	NA	NA	Beta-hexosaminidase
MSTRG.9354;AF:1A:452857134:452857181-452860297:452859858:452860145-452860297:+	MSTRG.9354	TraesCS1A02G259800	AF	A	NA	NA	NA	NA	NA	NA	NA	NA	NA	NA	NA	NA	NA	NA	NA	NA	NA	87.3	NA	NA	Beta-hexosaminidase
MSTRG.9354;RI:1A:452862637:452862702-452862914:452863014:+	MSTRG.9354	TraesCS1A02G259800	RI	A	2.3	0	0	0	0.4	0	7.1	0.1	5	0.9	2.5	0	0	0	0.4	0.6	0	0.2	4.2	0	Beta-hexosaminidase
MSTRG.9354;A3:1A:452857181-452860292:452857181-452860297:+	MSTRG.9354	TraesCS1A02G259800	A3	A	NA	NA	NA	NA	NA	NA	NA	87.4	53.6	86.7	NA	NA	NA	NA	59.8	NA	NA	66.4	NA	NA	Beta-hexosaminidase
MSTRG.9354;A3:1A:452861352-452861452:452861352-452861460:+	MSTRG.9354	TraesCS1A02G259800	A3	A	3.8	4.2	4.6	11.2	4.8	4.1	19.3	6.2	11.2	7	3.5	3.2	0	9.1	6.8	4.1	15.9	12.3	13.2	5.2	Beta-hexosaminidase
MSTRG.9376;A3:1A:454338861-454339310:454338861-454339364:+	MSTRG.9376	TraesCS1A02G260300	A3	A	0	0	0	0	0	0	0	0	NA	1.4	0	0	0	0	0	7.5	0	NA	NA	0	Thioredoxin superfamily protein
MSTRG.9376;A5:1A:454338648-454338750:454338645-454338750:+	MSTRG.9376	TraesCS1A02G260300	A5	A	52.1	55.3	36.3	48	42.4	57.4	79.1	53.7	NA	62.1	47.1	57.2	49.6	48.4	46.8	50.2	72.3	NA	NA	59	Thioredoxin superfamily protein
MSTRG.9379;A3:1A:454342400-454343069:454342400-454343088:+	MSTRG.9379	TraesCS1A02G260400	A3	A	0	5.3	5.4	3.4	1.9	1.7	3.3	31.3	NA	0	0	0	0	2.3	4.8	2.2	3.7	0	NA	21.6	RPA-interacting protein A
MSTRG.9379;A3:1A:454343282-454343547:454343282-454343553:+	MSTRG.9379	TraesCS1A02G260400	A3	A	12.4	49.6	31.4	47.8	25.6	35.7	31.3	31.3	NA	27	7.4	50.5	26.3	34.4	39.7	36.1	33.5	28.2	NA	0	RPA-interacting protein A
MSTRG.9410;AF:1A:455031299:455031310-455034141:455033003:455033313-455034141:+	MSTRG.9410	TraesCS1A02G260900	AF	A	NA	100	92.8	100	98.5	99	96	98.6	100	98.8	NA	100	NA	96.6	97.4	97.4	100	97.8	93.3	100	Guanosine nucleotide diphosphate dissociation inhibitor
MSTRG.9410;RI:1A:455023642:455023704-455023912:455023995:+	MSTRG.9410	TraesCS1A02G260900	RI	A	NA	NA	NA	NA	11.5	11.9	0	NA	NA	NA	NA	NA	NA	NA	NA	NA	26.8	NA	NA	NA	Guanosine nucleotide diphosphate dissociation inhibitor
MSTRG.9410;RI:1A:455025237:455025344-455025495:455025667:+	MSTRG.9410	TraesCS1A02G260900	RI	A	NA	NA	NA	0	7	0	7.4	NA	NA	NA	NA	NA	0	NA	18.2	0	0	NA	0	NA	Guanosine nucleotide diphosphate dissociation inhibitor
MSTRG.9410;A5:1A:455035295-455035546:455035127-455035546:+	MSTRG.9410	TraesCS1A02G260900	A5	A	NA	100	92.8	99.1	96.5	98.2	92.9	97.3	97.5	97	NA	95.9	NA	95.3	92.9	97.4	100	97.8	89.2	100	Guanosine nucleotide diphosphate dissociation inhibitor
MSTRG.9410;AF:1A:455031001:455031310-455034141:455033003:455033313-455034141:+	MSTRG.9410	TraesCS1A02G260900	AF	A	NA	NA	NA	NA	57.9	NA	44.9	NA	NA	NA	NA	NA	NA	29.8	62.9	NA	NA	NA	40.9	NA	Guanosine nucleotide diphosphate dissociation inhibitor
MSTRG.9410;RI:1A:455026347:455026427-455026522:455026584:+	MSTRG.9410	TraesCS1A02G260900	RI	A	62.1	70.7	60.4	66	74.7	62.9	70.1	74.1	66.9	59.1	66.1	66.5	53.2	71.6	65.1	61.1	66.3	57.8	41.9	43.8	Guanosine nucleotide diphosphate dissociation inhibitor
MSTRG.9439;A3:1A:457372549-457372967:457372549-457373075:+	MSTRG.9439	TraesCS1A02G262400	A3	A	75.4	NA	NA	NA	NA	NA	NA	NA	NA	NA	NA	NA	NA	NA	NA	NA	NA	NA	NA	NA	Cold shock protein, putative
MSTRG.9439;A5:1A:457372567-457372967:457372549-457372967:+	MSTRG.9439	TraesCS1A02G262400	A5	A	42.2	NA	NA	NA	NA	NA	NA	NA	NA	NA	NA	NA	NA	NA	NA	NA	NA	NA	NA	NA	Cold shock protein, putative
MSTRG.9439;A3:1A:457372552-457372967:457372552-457372970:+	MSTRG.9439	TraesCS1A02G262400	A3	A	0	100	82.8	100	100	100	NA	NA	NA	NA	27.5	100	NA	100	100	NA	NA	100	NA	NA	Cold shock protein, putative
MSTRG.9439;A3:1A:457372552-457372970:457372552-457373075:+	MSTRG.9439	TraesCS1A02G262400	A3	A	69.3	0	NA	0	0	NA	NA	NA	NA	NA	55.8	0	NA	0	0	0	0	NA	NA	0	Cold shock protein, putative
MSTRG.9439;A5:1A:457372552-457373075:457372495-457373075:+	MSTRG.9439	TraesCS1A02G262400	A5	A	100	100	NA	100	100	27.4	0	NA	NA	NA	100	100	NA	100	100	67.6	100	NA	NA	100	Cold shock protein, putative
MSTRG.9439;A5:1A:457372567-457372967:457372552-457372967:+	MSTRG.9439	TraesCS1A02G262400	A5	A	NA	0	4.6	0	0	0	NA	NA	NA	NA	9.9	2.8	30.2	4.3	12.4	NA	NA	0	NA	NA	Cold shock protein, putative
MSTRG.9439;A5:1A:457373041-457373075:457373038-457373075:+	MSTRG.9439	TraesCS1A02G262400	A5	A	5.3	0	5.2	0	0	0	0	0	0	0	1.3	4.1	12	0.9	3.1	0	0	NA	NA	NA	Cold shock protein, putative
MSTRG.9439;A5:1A:457372552-457372967:457372549-457372967:+	MSTRG.9439	TraesCS1A02G262400	A5	A	NA	100	100	100	100	100	47.8	NA	NA	NA	89.8	100	NA	100	70.3	NA	NA	78.5	NA	NA	Cold shock protein, putative
MSTRG.9439;A5:1A:457372552-457373075:457372549-457373075:+	MSTRG.9439	TraesCS1A02G262400	A5	A	82.6	54.9	NA	94.4	100	NA	NA	NA	NA	NA	78.8	100	NA	82.9	100	100	100	NA	NA	58.4	Cold shock protein, putative
MSTRG.9439;A3:1A:457372552-457372967:457372552-457373075:+	MSTRG.9439	TraesCS1A02G262400	A3	A	0	55.4	80.7	36.5	36.9	62	NA	54.7	NA	NA	32.4	64.4	55	26.6	22.1	32.4	31.8	100	NA	0	Cold shock protein, putative
MSTRG.9441;RI:1A:457945623:457945718-457945848:457946267:+	MSTRG.9441	TraesCS1A02G262500	RI	A	3	2.7	1.2	4.5	6.5	6.3	12.8	7.3	4.9	2.5	3.8	3.2	4.5	8.5	5.5	7.9	6.6	5.9	0.9	8.8	Cold shock protein
MSTRG.9444;AF:1A:457960185-457960336:457960479:457960185-457960624:457961041:-	MSTRG.9444	TraesCS1A02G262600	AF	A	93.3	97.5	81.5	82.8	96.2	94.9	86.6	77.5	82	84.9	98.5	96.7	92.7	79.1	92.4	80.1	100	89.4	57.9	NA	KH domain-containing protein
MSTRG.9444;SE:1A:457958418-457959358:457959503-457960100:-	MSTRG.9444	TraesCS1A02G262600	SE	A	93.3	97.5	81.5	83.4	96.2	94.9	86.6	77.6	82.5	85.4	98.5	96.7	92.7	79.2	92.4	80.3	100	89.4	57.9	NA	KH domain-containing protein
MSTRG.9447;A5:1A:458225587-458226354:458225587-458226686:-	MSTRG.9447	TraesCS1A02G262800	A5	A	27.3	40.4	39	23.5	26.8	24	32.2	26.2	37.1	35.7	30	31.9	32.7	26.9	33.8	25.9	43.3	41.4	39.4	41.8	Transmembrane protein, putative
MSTRG.9447;SE:1A:458227891-458228509:458228589-458229934:-	MSTRG.9447	TraesCS1A02G262800	SE	A	72.7	59.6	61	76.5	73.2	76	67.8	73.8	62.9	64.3	70	68.1	67.3	73.1	66.2	74.1	56.7	58.6	60.6	58.2	Transmembrane protein, putative
MSTRG.9453;AF:1A:458504528:458504843-458505519:458505126:458505183-458505519:+	MSTRG.9453	TraesCS1A02G263000	AF	A	NA	NA	NA	NA	0	0	0	NA	NA	9.7	NA	NA	0	NA	NA	NA	NA	NA	NA	7.9	#N/A
MSTRG.9453;A3:1A:458505664-458506347:458505664-458506378:+	MSTRG.9453	TraesCS1A02G263000	A3	A	NA	0	NA	NA	100	100	100	0	13.1	43.4	NA	NA	100	25.3	NA	0	15.7	NA	10	33.4	#N/A
MSTRG.9453;AF:1A:458504809:458504843-458505519:458505126:458505183-458505519:+	MSTRG.9453	TraesCS1A02G263000	AF	A	NA	100	NA	NA	0	0	0	100	86.9	59.1	NA	NA	0	74.7	NA	100	84.3	NA	90	68.4	#N/A
MSTRG.9473;AF:1A:458903074:458903125-458903884:458903493:458903561-458903884:+	MSTRG.9473	TraesCS1A02G263400	AF	A	NA	85.5	NA	NA	NA	100	100	100	100	NA	NA	NA	NA	NA	NA	100	100	NA	NA	NA	Zinc finger CCCH domain protein
MSTRG.9473;AF:1A:458903493:458903561-458903884:458903586:458903646-458903884:+	MSTRG.9473	TraesCS1A02G263400	AF	A	NA	NA	NA	NA	NA	NA	NA	NA	NA	NA	NA	NA	NA	62.2	NA	0	NA	NA	NA	NA	Zinc finger CCCH domain protein
MSTRG.9473;AF:1A:458903074:458903125-458903884:458903586:458903646-458903884:+	MSTRG.9473	TraesCS1A02G263400	AF	A	NA	100	NA	NA	65.8	68	100	100	79.7	NA	NA	NA	NA	NA	NA	45.8	58.4	NA	NA	NA	Zinc finger CCCH domain protein
MSTRG.9473;A3:1A:458906308-458907074:458906308-458907083:+	MSTRG.9473	TraesCS1A02G263400	A3	A	3.1	12.2	5.8	12.4	9.4	20.7	28.9	16.1	30.7	2.9	4.6	7.2	5.4	2.4	4.8	12	21.4	19.8	29.3	0	Zinc finger CCCH domain protein
MSTRG.9473;SE:1A:458906168-458906255:458906308-458907074:+	MSTRG.9473	TraesCS1A02G263400	SE	A	18.1	100	40.6	42.7	NA	100	100	45.1	42.6	9.3	17.6	37.9	35.2	10.7	43.3	100	71.8	44.4	37.8	NA	Zinc finger CCCH domain protein
MSTRG.9473;SE:1A:458906308-458906376:458906438-458907074:+	MSTRG.9473	TraesCS1A02G263400	SE	A	NA	76.1	84.9	83.7	84.8	86.9	81.7	77.1	83.5	94.7	NA	80.2	87.9	97.5	91.3	82.5	85.3	74	69.9	NA	Zinc finger CCCH domain protein
MSTRG.9473;SE:1A:458905803-458905869:458905913-458905994:+	MSTRG.9473	TraesCS1A02G263400	SE	A	80.7	29.6	32.1	33.7	23.5	19.8	20	35.3	36.3	37.4	92.1	29.3	29	40.2	25.5	38.5	31.7	45.8	52.8	48.6	Zinc finger CCCH domain protein
MSTRG.9481;A5:1A:459516750-459518536:459516750-459518558:-	MSTRG.9481	TraesCS1A02G264100	A5	A	99	95.6	97.8	100	92.3	98.7	94.6	93.8	97.8	96.2	98	84.9	97	92.9	93.3	91.6	99.4	93.4	97	97.6	#N/A
MSTRG.9493;A5:1A:460330911-460330945:460330911-460330972:-	MSTRG.9493	TraesCS1A02G264700	A5	A	NA	NA	NA	NA	75.7	100	100	0	NA	NA	NA	NA	NA	NA	77.7	92.9	NA	NA	NA	NA	magnesium transporter, putative (DUF803)
MSTRG.9493;A3:1A:460333032-460333132:460332998-460333132:-	MSTRG.9493	TraesCS1A02G264700	A3	A	19.4	19	7.1	12.2	20.5	18.6	28.5	6.2	9.5	5.2	0	15.5	6.1	11.4	13	15.6	0	2.2	3.1	11	magnesium transporter, putative (DUF803)
MSTRG.9496;A5:1A:460674028-460674747:460672900-460674747:+	MSTRG.9496	TraesCS1A02G265000	A5	A	NA	0	0	0	2.9	2	12.8	4.6	6.5	9.5	NA	NA	3.8	2.4	2.6	4.2	5	NA	2.8	10.7	Dual specificity protein phosphatase&&Dual specificity phosphatase family protein
MSTRG.9526;RI:1A:461776865:461776960-461777063:461777221:-	MSTRG.9526	TraesCS1A02G266300	RI	A	100	19.8	100	100	100	100	96.6	100	100	100	100	100	100	100	100	100	100	100	100	100	NAC domain protein,
MSTRG.9526;AF:1A:461778669-461779531:461779563:461778669-461779668:461779737:-	MSTRG.9526	TraesCS1A02G266300	AF	A	100	0	94.2	77.6	82.1	0	97.2	94.6	92.2	71.3	94.6	62.5	71	73.9	74.1	93.2	85.6	79.6	60.7	69.3	NAC domain protein,
MSTRG.9552;AF:1A:462436435-462437006:462437166:462436435-462437982:462438186:-	MSTRG.9552	TraesCS1A02G267300	AF	A	NA	NA	NA	96	97.5	99.1	17.6	99.2	0	NA	NA	NA	NA	98.5	100	99.5	0	100	NA	NA	RNA-binding protein
MSTRG.9552;RI:1A:462434419:462434517-462435032:462435727:-	MSTRG.9552	TraesCS1A02G267300	RI	A	NA	NA	NA	13.1	NA	NA	49.9	NA	100	2.8	NA	NA	NA	NA	0	NA	100	NA	NA	NA	RNA-binding protein
MSTRG.9552;RI:1A:462434419:462434506-462435032:462435727:-	MSTRG.9552	TraesCS1A02G267300	RI	A	0	0	0.7	3.1	2.1	0.6	73.2	0.5	12.1	NA	NA	1.8	4.2	1.7	0	0.5	20.2	0	1.8	4	RNA-binding protein
MSTRG.9552;AF:1A:462436435-462437006:462437166:462436435-462437982:462438095:-	MSTRG.9552	TraesCS1A02G267300	AF	A	NA	NA	NA	78.4	100	100	17.5	100	NA	9.7	NA	NA	NA	100	89.4	100	NA	100	NA	NA	RNA-binding protein
MSTRG.9552;SE:1A:462435999-462436383:462436435-462437982:-	MSTRG.9552	TraesCS1A02G267300	SE	A	99.7	99.5	99.5	99.7	95.1	96.7	88.5	98.3	85.4	90.7	99.8	99	100	98.2	97.2	97.7	78.5	98.5	93.4	90.9	RNA-binding protein
MSTRG.9552;A3:1A:462434315-462434419:462434225-462434419:-	MSTRG.9552	TraesCS1A02G267300	A3	A	0	0	0	0	1	3.4	28	0	30.9	0	NA	48.6	7.4	1.7	0	0	15.2	0	18.2	63.8	RNA-binding protein
MSTRG.9552;AF:1A:462436435-462437006:462437166:462436435-462437982:462438015:-	MSTRG.9552	TraesCS1A02G267300	AF	A	0	0	0	25.5	42.1	22.2	2.3	17.6	0	2.5	0	0	0	40.2	25.6	28.5	0	4	0	0	RNA-binding protein
MSTRG.9552;AF:1A:462436435-462437006:462437166:462436435-462437982:462438092:-	MSTRG.9552	TraesCS1A02G267300	AF	A	0	0	0	43.4	46.5	39.9	NA	38	0	NA	NA	0	0	53	54.2	50	0	8.9	0	0	RNA-binding protein
MSTRG.9552;SE:1A:462435999-462436224:462436435-462437982:-	MSTRG.9552	TraesCS1A02G267300	SE	A	96.9	98.9	96.2	99.6	95.6	94.3	85.2	96.1	90.6	84.7	NA	93.6	100	97.3	94	96.3	73.2	96.6	95.4	85.6	RNA-binding protein
MSTRG.9552;AF:1A:462436435-462437006:462437166:462436435-462437982:462438102:-	MSTRG.9552	TraesCS1A02G267300	AF	A	NA	NA	NA	62.1	73	66.8	4.4	72.2	0	7.4	NA	0	0	91.3	75	65.8	0	58.9	0	0	RNA-binding protein
MSTRG.9552;A3:1A:462434517-462435032:462434506-462435032:-	MSTRG.9552	TraesCS1A02G267300	A3	A	10.6	7.5	23.5	40.4	24.3	22.1	93.5	19.1	48.4	100	NA	0	31.5	9.7	34.9	34.2	52.5	6.4	17.4	13.6	RNA-binding protein
MSTRG.9552;A5:1A:462435999-462436224:462435999-462436383:-	MSTRG.9552	TraesCS1A02G267300	A5	A	8	31	11.1	52.5	64.9	46.3	43.5	39.2	62.3	37.2	3.1	13.5	10.1	57.3	44.1	50.1	42.9	32.8	59.6	37.4	RNA-binding protein
MSTRG.9563;A5:1A:463031582-463031739:463031582-463031743:-	MSTRG.9563	TraesCS1A02G268100	A5	A	NA	91.4	87.8	100	NA	NA	NA	79.8	72.3	NA	NA	77.1	75.9	84.1	NA	NA	NA	77.7	81.1	NA	#N/A
MSTRG.9575;A5:1A:463352563-463400332:463352563-463400371:-	MSTRG.9575	TraesCS1A02G268700	A5	A	2.5	NA	NA	NA	NA	15.1	NA	4.9	10.3	14.5	NA	NA	3.6	NA	5.4	7.3	NA	23.7	7.6	13.2	C2 calcium/lipid-binding and GRAM domain protein
MSTRG.9584;RI:1A:463812394:463812439-463812565:463812771:+	MSTRG.9584	TraesCS1A02G269000	RI	A	3.4	2.4	3.1	4.6	6.8	7.3	6.2	1.9	NA	NA	3.4	2.9	4.4	6.2	3.7	4.7	8.5	2.4	NA	NA	#N/A
MSTRG.9593;SE:1A:463826189-463826338:463826414-463826500:+	MSTRG.9593	TraesCS1A02G269100	SE	A	NA	100	NA	100	96.5	100	100	100	93.5	100	NA	NA	NA	100	100	93.9	100	100	100	100	#N/A
MSTRG.9593;A3:1A:463820362-463820480:463820362-463820484:+	MSTRG.9593	TraesCS1A02G269100	A3	A	NA	0	NA	0	3.5	4.9	0	0	6.5	0	NA	NA	NA	0	0	6.1	3.7	0	45.5	0	#N/A
MSTRG.9594;A5:1A:463829609-463829736:463829609-463829747:-	MSTRG.9594	TraesCS1A02G269200	A5	A	0	NA	NA	0	27.6	15.7	21	25.2	0	8.2	8	0	11.3	3.8	24.2	0	8.2	7.6	0	4.5	GTPase Der
MSTRG.9594;A3:1A:463829411-463829493:463829395-463829493:-	MSTRG.9594	TraesCS1A02G269200	A3	A	0	NA	NA	0	27.6	19.1	24.2	25.2	8.7	8.2	8	0	11.3	3.8	24.2	11.1	8.2	7.6	4.8	4.5	GTPase Der
MSTRG.9600;SE:1A:463949706-463951038:463951099-463954779:-	MSTRG.9600	TraesCS1A02G269600	SE	A	0	0	0.7	0.7	0	1.7	0.7	0	5.2	0	0	0	2.5	0	0.6	0	0.4	0	NA	0	Protein NRT1/ PTR FAMILY 5.5
MSTRG.9600;AF:1A:463955054-463955621:463956042:463955054-463958084:463958190:-	MSTRG.9600	TraesCS1A02G269600	AF	A	0	0	3.1	3	0	6.6	3.6	NA	NA	NA	0	0	7.7	0	2	0	1.9	NA	NA	NA	Protein NRT1/ PTR FAMILY 5.5
MSTRG.9600;A3:1A:463950790-463951038:463949706-463951038:-	MSTRG.9600	TraesCS1A02G269600	A3	A	73.6	94.2	96.9	97	100	93.4	96.4	NA	NA	NA	100	95.3	92.3	100	94.5	100	98.1	NA	NA	NA	Protein NRT1/ PTR FAMILY 5.5
MSTRG.9600;SE:1A:463955054-463955621:463955679-463958084:-	MSTRG.9600	TraesCS1A02G269600	SE	A	86.9	85.8	81.8	80.2	76.2	79	84.2	67.5	91.1	9	86.6	84.8	75.9	79.6	78.1	82.3	83	85.2	NA	17.5	Protein NRT1/ PTR FAMILY 5.5
MSTRG.9606;A3:1A:464796069-464796180:464796069-464796207:+	MSTRG.9606	TraesCS1A02G270400	A3	A	68.4	96.5	89.2	100	97.9	100	95.9	85.3	89.9	93.1	100	100	94.3	100	96.2	93.7	91.3	28.5	31.7	26.1	#N/A
MSTRG.9606;A5:1A:464795088-464795921:464795032-464795921:+	MSTRG.9606	TraesCS1A02G270400	A5	A	68.4	95.7	87.1	97	97	98.8	94	84.3	88.6	93.1	100	97.1	94.3	97.9	94	93	90.5	28.1	31.3	25	#N/A
MSTRG.9609;A5:1A:464797792-464797859:464797792-464797862:-	MSTRG.9609	TraesCS1A02G270600	A5	A	100	94.9	97.9	96.2	95.4	95.9	92.4	96.2	93.9	94.2	100	98	99.2	93.3	93.3	95.9	92.8	94.5	97.4	97.8	Embryogenesis-associated protein EMB8
MSTRG.9644;SE:1A:465466094-465467201:465467347-465469886:+	MSTRG.9644	TraesCS1A02G272200	SE	A	0.9	0	0	0	0	0	24.3	0	0	0	0.5	0	0	0	0	0	0	0	3.2	0	S-acyltransferase
MSTRG.9644;A3:1A:465466094-465467114:465466094-465467201:+	MSTRG.9644	TraesCS1A02G272200	A3	A	NA	NA	NA	NA	100	100	18.5	100	100	100	NA	NA	NA	100	100	100	100	100	79.3	NA	S-acyltransferase
MSTRG.9644;SE:1A:465466094-465467114:465467347-465469886:+	MSTRG.9644	TraesCS1A02G272200	SE	A	0	9.1	7.2	12.3	29.5	14.8	6.8	20.1	23.4	16.9	0	6.6	7.2	23.7	13.1	13.6	31.3	8.2	11.3	7.7	S-acyltransferase
MSTRG.9647;A3:1A:465505442-465505553:465505442-465505563:+	MSTRG.9647	TraesCS1A02G272400	A3	A	91.2	84.7	83.3	89.8	88.2	88	91.8	86.9	90.2	92.2	85.9	84.4	88.2	85.6	85.4	88.2	92	86.3	89.2	89.6	Like-COV protein
MSTRG.9647;A5:1A:465501800-465502728:465501797-465502728:+	MSTRG.9647	TraesCS1A02G272400	A5	A	74.9	69.8	74.5	84.9	85	82.7	90.7	78.1	87.4	81	66.5	72.4	70	80.7	78.3	78.8	90	72.6	83.5	71.8	Like-COV protein
MSTRG.9654;A3:1A:466038113-466038243:466038113-466038258:+	MSTRG.9654	TraesCS1A02G272700	A3	A	0	0	0	0	0	0	0.9	0.2	0.5	0	0	0	0	0	0	0	0	0	0	33.1	#N/A
MSTRG.9654;RI:1A:466038258:466038342-466038370:466038551:+	MSTRG.9654	TraesCS1A02G272700	RI	A	0	7.9	4.1	30.7	24.5	44.4	47.7	44.4	55	33.4	2	9.4	15.8	38.7	33.4	21.5	67.4	33.5	29.7	100	#N/A
MSTRG.9654;RI:1A:466037595:466037640-466037765:466037813:+	MSTRG.9654	TraesCS1A02G272700	RI	A	0	7.9	4.1	30.7	24.5	44.4	48.7	44.7	55	33.4	2	9.4	15.8	39	33.4	21.5	67.4	31.1	29.7	66.9	#N/A
MSTRG.9658;SE:1A:466350397-466350612:466350753-466350840:+	MSTRG.9658	TraesCS1A02G272900	SE	A	0	0	NA	0	0	0	0	NA	NA	NA	0	5.9	NA	0	0	0	0	NA	NA	NA	#N/A
MSTRG.9668;RI:1A:466897520:466897591-466898375:466898401:+	MSTRG.9668	TraesCS1A02G273000	RI	A	1.6	NA	21	NA	100	100	36.8	NA	17.4	NA	1.1	9.2	NA	36.8	23.2	100	100	9.1	14.1	27.4	Transcription factor
MSTRG.9668;A3:1A:466897591-466898372:466897591-466898375:+	MSTRG.9668	TraesCS1A02G273000	A3	A	70	100	81.6	100	100	100	75.2	100	60.8	100	57.8	64.4	100	75.8	56.3	100	100	56.1	63.6	64.8	Transcription factor
MSTRG.9668;RI:1A:466898372:466898401-466899121:466899623:+	MSTRG.9668	TraesCS1A02G273000	RI	A	5	4.7	18.3	31.7	51.3	31.6	39.4	20.6	11.8	21.3	1.4	18.5	6.5	27.6	51.1	23.7	47	43.5	51.6	NA	Transcription factor
MSTRG.9668;RI:1A:466897520:466897591-466898372:466898401:+	MSTRG.9668	TraesCS1A02G273000	RI	A	0.7	2.4	6.4	11.7	19.1	18.5	20.4	11.1	13.1	8.7	0.8	5.8	5.9	19	26.9	12.2	18.5	8	10.1	19.2	Transcription factor
MSTRG.9668;A5:1A:466897405-466897520:466897386-466897520:+	MSTRG.9668	TraesCS1A02G273000	A5	A	68.3	69.7	75.3	76.8	65.9	71.3	74.3	77.2	77	55.5	77.5	66.8	77.4	83.4	83.2	65.2	62.8	57.5	56.5	60.5	Transcription factor
MSTRG.9673;SE:1A:466929384-466929764:466929965-466930036:-	MSTRG.9673	TraesCS1A02G273100	SE	A	0	0	0	0	0	0	0	NA	NA	NA	0	0	0	0	6.8	0	0	NA	NA	NA	Tubby-like F-box protein
MSTRG.9677;A3:1A:467182761-467183484:467182761-467183489:+	MSTRG.9677	TraesCS1A02G273400	A3	A	100	97.5	100	100	100	100	100	100	100	100	79.1	100	93	100	100	100	100	95.2	100	96.7	#N/A
MSTRG.9677;RI:1A:467181438:467181633-467182666:467182761:+	MSTRG.9677	TraesCS1A02G273400	RI	A	14.3	18	24.8	24.4	31.5	40.6	61.6	50.5	29	46.1	15.9	21.4	29.1	23.5	31.5	32.7	71	39.7	49.1	47	#N/A
MSTRG.9706;A3:1A:468607999-468608979:468607986-468608979:-	MSTRG.9706	TraesCS1A02G274400	A3	A	NA	NA	NA	NA	NA	NA	100	100	32.5	100	NA	NA	NA	NA	NA	100	NA	100	18.3	24	Actin
MSTRG.9706;A5:1A:468607999-468608895:468607999-468608979:-	MSTRG.9706	TraesCS1A02G274400	A5	A	86.2	93	93.7	94.8	97.8	96.7	97.5	96.6	96.5	96.4	86.4	94.7	97.9	100	94.8	94.7	97.8	95.5	95.7	97	Actin
MSTRG.9740;A3:1A:470300312-470300464:470300312-470300469:+	MSTRG.9740	TraesCS1A02G275700	A3	A	0	NA	NA	0	4.7	6.2	NA	NA	NA	NA	7.4	NA	NA	0	7.8	0	NA	NA	NA	NA	#N/A
MSTRG.9767;A5:1A:472080678-472081072:472080568-472081072:+	MSTRG.9767	TraesCS1A02G276900	A5	A	NA	NA	NA	NA	NA	NA	NA	NA	NA	94	NA	NA	NA	NA	NA	NA	NA	NA	NA	100	Solute carrier family 35 protein
MSTRG.9767;SE:1A:472081737-472082041:472082127-472082363:+	MSTRG.9767	TraesCS1A02G276900	SE	A	NA	NA	NA	NA	NA	NA	NA	NA	NA	6	NA	NA	NA	NA	NA	NA	NA	NA	NA	30.8	Solute carrier family 35 protein
MSTRG.9771;A5:1A:472142513-472142613:472142500-472142613:+	MSTRG.9771	TraesCS1A02G277000	A5	A	NA	NA	NA	NA	7.5	5.1	3.7	8.6	NA	5.1	NA	NA	NA	11.3	NA	5.7	3.2	5.6	NA	2.4	Solute carrier family 35 protein
MSTRG.9786;A3:1A:473032444-473033166:473032444-473033201:+	MSTRG.9786	TraesCS1A02G277600	A3	A	1.7	6.5	4.9	9.7	6.4	6	6.5	13.8	10.3	10.3	1	4.9	6.3	9.5	6.8	10.1	6.2	9.5	8.6	7.8	Protein BUD31
MSTRG.9799;A3:1A:473632456-473632571:473632446-473632571:-	MSTRG.9799	TraesCS1A02G278000	A3	A	43.2	28.3	59.8	95.7	100	100	100	100	100	100	8.7	100	50.4	100	98.6	100	90.4	100	51.5	38.8	DNA glycosylase&&Transcriptional activator DEMETER
MSTRG.9799;A3:1A:473634293-473634658:473634265-473634658:-	MSTRG.9799	TraesCS1A02G278000	A3	A	83.9	71.7	72.8	64.2	60.5	66.7	43.7	69.4	49	53	91.3	65.6	81.8	64.6	71	73.6	41.6	63.1	48.5	61.2	DNA glycosylase&&Transcriptional activator DEMETER
MSTRG.9800;A5:1A:474189529-474190153:474189529-474190233:-	MSTRG.9800	TraesCS1A02G278100	A5	A	93.8	100	100	100	100	100	98.8	100	98.5	100	NA	100	100	100	100	100	100	100	100	100	Arginyl-tRNA--protein transferase
MSTRG.9800;A3:1A:474193045-474193175:474193017-474193175:-	MSTRG.9800	TraesCS1A02G278100	A3	A	23.2	7	8.8	5.3	1.5	2.1	5	1.5	15.1	1.9	NA	8.9	7.4	2.7	3.8	12.4	2.8	0	21.3	5	Arginyl-tRNA--protein transferase
MSTRG.9800;A5:1A:474189529-474189981:474189529-474190153:-	MSTRG.9800	TraesCS1A02G278100	A5	A	84.8	56.6	58.4	26.7	15.7	34	13.1	49.9	42.3	27.2	90.6	46.4	71.4	19.6	8.8	11.2	5.2	62.4	61.4	50.2	Arginyl-tRNA--protein transferase
MSTRG.9804;A5:1A:474200831-474200921:474200831-474200936:-	MSTRG.9804	TraesCS1A02G278200	A5	A	NA	NA	NA	NA	100	100	98.7	99.5	99.3	92.8	NA	NA	NA	NA	NA	NA	100	97.1	98.7	100	Phosphoglucan, water dikinase, chloroplastic
MSTRG.9826;A3:1A:474643534-474643610:474643471-474643610:-	MSTRG.9826	TraesCS1A02G279000	A3	A	13.8	50.3	13.2	46.9	63.3	41.7	53.6	64	100	60.3	14.3	30.3	18.3	60.4	48.1	43.1	57.5	35.2	83.1	39.8	Beta-glucosidase
MSTRG.9826;A5:1A:474642213-474642339:474642213-474642411:-	MSTRG.9826	TraesCS1A02G279000	A5	A	15.2	50.3	13.2	46.9	63.3	41.7	53.6	64	100	60.3	14.3	30.3	18.3	61.1	48.1	43.1	57.5	35.2	83.5	39.8	Beta-glucosidase
MSTRG.9838;RI:1A:475311714:475311783-475311896:475312062:+	MSTRG.9838	TraesCS1A02G279300	RI	A	NA	0	NA	12.5	11.5	12.2	15.1	41.9	15.1	15.5	NA	NA	11.3	16.1	14.5	9.3	17.6	18.8	13.6	8.3	Phosphate transporter
MSTRG.9865;A3:1A:476910066-476910521:476910066-476910619:+	MSTRG.9865	TraesCS1A02G279500	A3	A	NA	NA	NA	NA	NA	NA	NA	NA	NA	1.1	NA	NA	NA	NA	NA	NA	NA	NA	NA	6	#N/A
MSTRG.9865;A5:1A:476909786-476909953:476909749-476909953:+	MSTRG.9865	TraesCS1A02G279500	A5	A	NA	NA	NA	NA	NA	NA	NA	NA	NA	77.9	NA	NA	NA	NA	NA	NA	NA	NA	NA	83.2	#N/A
MSTRG.9867;A5:1A:477022350-477023083:477022346-477023083:+	MSTRG.9867	TraesCS1A02G279900	A5	A	0	NA	NA	16.6	0	6.8	NA	0	1.5	3.5	0	0	NA	0	0	0	NA	0	2.2	0	#N/A
MSTRG.9879;SE:1A:477418549-477418913:477419044-477420277:-	MSTRG.9879	TraesCS1A02G280100	SE	A	70.6	65.4	59.8	NA	NA	NA	NA	NA	NA	NA	69.5	58.4	47.3	NA	NA	NA	NA	NA	NA	NA	Ankyrin repeat protein-like
MSTRG.9888;RI:1A:477654486:477654971-477655070:477655167:-	MSTRG.9888	TraesCS1A02G280200	RI	A	0	NA	NA	0	NA	9.9	0	NA	NA	NA	NA	0	2.6	NA	NA	0	NA	NA	NA	NA	Ankyrin repeat protein-like
MSTRG.9888;A3:1A:477658939-477659375:477658936-477659375:-	MSTRG.9888	TraesCS1A02G280200	A3	A	0	0	NA	14.1	18.4	0	0	NA	NA	NA	0	0	0	15.2	7.5	0	0	NA	NA	0	Ankyrin repeat protein-like
MSTRG.9888;AF:1A:477658936-477659190:477659218:477658936-477659375:477659491:-	MSTRG.9888	TraesCS1A02G280200	AF	A	0	86.4	100	73.2	100	100	100	NA	NA	NA	12.3	NA	86.3	100	100	100	0	NA	NA	NA	Ankyrin repeat protein-like
MSTRG.9888;A3:1A:477655983-477658832:477655943-477658832:-	MSTRG.9888	TraesCS1A02G280200	A3	A	40.9	89.6	100	83.1	100	100	100	NA	NA	NA	20.1	100	93.2	100	100	100	45.5	NA	NA	68.8	Ankyrin repeat protein-like
MSTRG.9888;AF:1A:477658936-477659190:477659218:477658936-477659375:477659411:-	MSTRG.9888	TraesCS1A02G280200	AF	A	0	75	77.2	61.1	87.1	62.6	41.3	NA	NA	NA	NA	16.7	46.5	76.4	75.6	67.1	NA	NA	NA	NA	Ankyrin repeat protein-like
MSTRG.9888;RI:1A:477655653:477655732-477655813:477655983:-	MSTRG.9888	TraesCS1A02G280200	RI	A	0	73.6	73.5	55.5	50.4	60.2	39.4	NA	NA	NA	NA	16.5	45.8	44.6	61.1	60.6	0	NA	NA	NA	Ankyrin repeat protein-like
MSTRG.9887;A5:1A:477731161-477731260:477731157-477731260:+	MSTRG.9887	TraesCS1A02G280300	A5	A	16	17.5	12.4	10.8	22.4	24.6	20.8	100	NA	32.7	27.4	26.2	19.2	13.7	31.1	26.6	0	NA	NA	0	RING/FYVE/PHD zinc finger superfamily protein
MSTRG.9894;A3:1A:477737698-477737769:477737673-477737769:-	MSTRG.9894	TraesCS1A02G280400	A3	A	NA	NA	NA	NA	NA	NA	11.6	6.2	13.4	NA	NA	NA	NA	22.6	6.2	NA	NA	NA	24	NA	Phosphatidylinositol:ceramide inositolphosphotransferase
MSTRG.9894;SE:1A:477737235-477737605:477737698-477737769:-	MSTRG.9894	TraesCS1A02G280400	SE	A	0	0	2.2	5.6	0	5.4	7	1.8	2.2	1.9	12.3	8.4	4	6.1	1.9	10.8	0	2.4	3.6	0	Phosphatidylinositol:ceramide inositolphosphotransferase
MSTRG.9894;SE:1A:477737235-477737605:477737673-477737769:-	MSTRG.9894	TraesCS1A02G280400	SE	A	0	9.7	12	8.1	7	9.5	36.5	21.7	12.8	15.6	0	0	10.3	18.1	22.4	0	25.2	17.4	10.6	12.1	Phosphatidylinositol:ceramide inositolphosphotransferase
MSTRG.9898;A3:1A:478353360-478353451:478353355-478353451:-	MSTRG.9898	TraesCS1A02G280600	A3	A	NA	NA	NA	NA	NA	NA	5.4	3.3	0	6.4	NA	NA	NA	NA	NA	NA	0	0	13	9.3	Guanylyl cyclase
MSTRG.9900;RI:1A:478452455:478452599-478452727:478452828:+	MSTRG.9900	TraesCS1A02G280700	RI	A	100	100	100	100	92.9	100	93.5	97.7	96.8	100	100	100	100	100	100	100	100	100	99.8	100	Adenine nucleotide alpha hydrolases-like superfamily protein
MSTRG.9900;A3:1A:478451226-478451342:478451226-478451348:+	MSTRG.9900	TraesCS1A02G280700	A3	A	0.5	2.7	0.7	1	8.2	2.1	6.7	3.1	5.4	2.1	0.7	1.5	6.1	1.9	3.5	3.2	2.6	1.6	1.7	1.8	Adenine nucleotide alpha hydrolases-like superfamily protein
MSTRG.9902;AF:1A:478535519:478535895-478536612:478536285:478536382-478536612:+	MSTRG.9902	TraesCS1A02G280800	AF	A	0	11.2	3.7	9.8	10.7	14.3	NA	2.5	NA	NA	0	1.6	4.4	19.1	8.1	1.8	0	17.2	NA	NA	#N/A
MSTRG.9910;A5:1A:478628186-478628403:478628186-478628406:-	MSTRG.9910	TraesCS1A02G281000	A5	A	NA	0	0	NA	NA	100	23.1	0	NA	0	NA	0	0	NA	0	0	70.1	NA	NA	NA	#N/A
MSTRG.9923;RI:1A:480427554:480427640-480427733:480427821:+	MSTRG.9923	TraesCS1A02G281600	RI	A	0	15.2	18.2	14.8	8.4	16	17.2	9.4	12.4	5.2	29.4	16.6	17.4	11.1	7	12.6	20.4	11.3	12.9	4.3	PRA1 family protein
MSTRG.9923;RI:1A:480427913:480427984-480428073:480428194:+	MSTRG.9923	TraesCS1A02G281600	RI	A	0	15.2	18.2	14.8	8.4	16	17.2	9.4	12.4	5.2	29.4	16.6	17.4	11.1	7	12.6	20.4	11.3	12.9	4.3	PRA1 family protein
MSTRG.9930;A3:1A:480549424-480549573:480549424-480549576:+	MSTRG.9930	TraesCS1A02G281800	A3	A	34.3	40.2	35.6	42.1	44.1	50.2	50.6	33.7	36.3	40.1	30.4	32.2	44	46.9	43	46.2	52.2	36.2	35.1	32	Protein YIPF
MSTRG.9938;AF:1A:480746317:480746865-480747558:480746959:480747032-480747558:+	MSTRG.9938	TraesCS1A02G282700	AF	A	NA	13.2	0	3.1	6	0	0	8.3	NA	0	NA	NA	NA	1.8	3.7	1.2	2.8	14.1	NA	2.9	CASP-like protein
MSTRG.9953;A3:1A:480757560-480757650:480757555-480757650:-	MSTRG.9953	TraesCS1A02G283000	A3	A	100	100	100	98	100	95.9	99.4	94.5	97.2	100	100	92.3	100	100	100	100	100	100	98.3	92.5	Kinesin light chain 3
MSTRG.9953;A3:1A:480757797-480757874:480757763-480757874:-	MSTRG.9953	TraesCS1A02G283000	A3	A	0	0	0	2	1.5	4.1	7.6	5.5	2.8	2.6	0	7.7	0	7.8	7.5	0	6.9	12	1.7	7.5	Kinesin light chain 3
MSTRG.9964;A3:1A:480829023-480829120:480829023-480829136:+	MSTRG.9964	TraesCS1A02G283200	A3	A	100	89.6	99.1	78.1	96.7	96.1	97.4	94	91.3	100	97.7	100	100	98.5	89.8	98.6	96.7	86.6	72.5	90.4	S-acyltransferase
MSTRG.9964;A3:1A:480829023-480829107:480829023-480829136:+	MSTRG.9964	TraesCS1A02G283200	A3	A	NA	NA	NA	29.6	54.6	58.7	NA	65.9	44.2	NA	NA	NA	NA	NA	56.5	NA	NA	34.8	15.7	38	S-acyltransferase
MSTRG.9964;A3:1A:480829023-480829107:480829023-480829120:+	MSTRG.9964	TraesCS1A02G283200	A3	A	0	9	4.6	10.6	3.9	5.4	8.2	10.9	7	6.2	0	3.9	3.9	6.9	12.8	3.1	8.2	7.6	6.6	6.1	S-acyltransferase
MSTRG.9975;A3:1A:481630044-481630685:481630044-481630904:+	MSTRG.9975	TraesCS1A02G283700	A3	A	82	54.5	NA	60.3	69.5	59	90.2	91.2	96.4	60.3	68.2	47.1	NA	55	74.1	70.4	90.4	84.1	98.8	83.1	F-box family protein
MSTRG.9975;A3:1A:481630044-481630501:481630044-481630904:+	MSTRG.9975	TraesCS1A02G283700	A3	A	84.8	74.5	81.2	75.2	74.5	68.5	88.6	87.5	87.1	60.8	76.2	72.8	84.5	73.1	83.2	72.2	87.9	71.2	NA	NA	F-box family protein
MSTRG.9975;A3:1A:481630044-481630501:481630044-481630685:+	MSTRG.9975	TraesCS1A02G283700	A3	A	38.4	57.7	57.9	53	56.3	60.2	45.8	40.1	20.2	50.5	45.1	54.6	60.9	58.8	57.8	52.2	43.4	30.2	17.7	28.4	F-box family protein
MSTRG.9980;A3:1A:481692657-481699156:481692652-481699156:-	MSTRG.9980	TraesCS1A02G284000	A3	A	4.4	0.7	4.7	5.9	4.3	4.1	NA	2.2	0	NA	5.5	3.3	4.7	1.7	4.5	1.8	NA	4.4	2.7	NA	Myb-like protein
MSTRG.9993;A5:1A:482250454-482251221:482250284-482251221:+	MSTRG.9993	TraesCS1A02G284700	A5	A	23.9	19	NA	12.2	60.6	NA	NA	NA	NA	NA	52	22.5	NA	NA	NA	NA	NA	NA	NA	NA	Pentatricopeptide repeat-containing protein
MSTRG.9994;A5:1A:482277096-482277193:482277090-482277193:+	MSTRG.9994	TraesCS1A02G284800	A5	A	98.5	93.3	94.8	94.6	94.7	90.9	86.5	92.3	95.1	88.1	98.2	96.4	96	90.1	93.3	92.7	94	36.1	50.2	65.2	60S ribosomal protein L36
MSTRG.9994;A3:1A:482277307-482277922:482277307-482277926:+	MSTRG.9994	TraesCS1A02G284800	A3	A	1.5	6.8	5.2	5.8	5.5	9.1	13.5	7.9	5.4	12.2	1.8	3.9	4	10.3	6.8	7.4	6.2	64	49.8	34.8	60S ribosomal protein L36
MSTRG.10001;RI:1A:482760258:482760355-482760449:482760549:+	MSTRG.10001	TraesCS1A02G285200	RI	A	100	96	94.1	88.2	77.6	72.5	64.7	86.8	85.4	88.8	100	96.3	94.9	63.6	82.5	72.8	69.1	93.6	89.6	91.9	Ubiquitin conjugating enzyme E2
MSTRG.10001;SE:1A:482759062-482759160:482759262-482760258:+	MSTRG.10001	TraesCS1A02G285200	SE	A	51.2	48.8	37.1	42.1	49.6	47.5	48.2	71.2	59.2	53.5	55.2	43.8	42	60.7	38.9	49.5	48.4	51.2	46.3	39.6	Ubiquitin conjugating enzyme E2
MSTRG.10013;A5:1A:482778223-482778336:482778223-482778385:-	MSTRG.10013	TraesCS1A02G285500	A5	A	NA	NA	NA	NA	NA	NA	0	NA	NA	NA	NA	NA	NA	NA	NA	NA	40.1	NA	NA	NA	50S ribosomal protein L17
MSTRG.10016;AF:1A:482968929-482968969:482969036:482968929-482969201:482969358:-	MSTRG.10016	TraesCS1A02G286000	AF	A	100	97.8	92.6	88.8	81.8	94.8	98.4	91.2	93.3	96.3	98.9	92.5	96	84.8	89.6	95.9	84	98.1	96	99.1	Coatomer subunit zeta
MSTRG.10017;SE:1A:483027605-483027694:483027759-483027892:-	MSTRG.10017	TraesCS1A02G286200	SE	A	2.6	9.3	8.8	11.8	15.1	9.7	15.1	12.2	14	9.3	2.3	6.3	9.5	15	12.6	8.9	14.4	5.9	5.9	3.5	Ras family protein&&Ras-related protein Rab-8A&&Ras-related protein-like protein
MSTRG.10019;A5:1A:483034075-483034958:483034075-483035034:-	MSTRG.10019	TraesCS1A02G286300	A5	A	0	0	0	6.8	6.7	0	0	0	0	0	0	0	0	4.9	0	0	0	1.4	0	0	30S ribosomal protein S8, putative
MSTRG.10019;RI:1A:483033932:483034075-483034958:483035057:-	MSTRG.10019	TraesCS1A02G286300	RI	A	100	100	NA	23.6	25.4	NA	NA	100	NA	NA	100	100	NA	34	NA	NA	NA	49.9	NA	NA	30S ribosomal protein S8, putative
MSTRG.10019;A3:1A:483034075-483035034:483034070-483035034:-	MSTRG.10019	TraesCS1A02G286300	A3	A	62.4	44.4	32.4	24.8	21.3	27.9	4.2	44.5	23.4	35.1	61.8	42.4	32.1	21.5	29.7	25.5	5.8	27.7	12	16.7	30S ribosomal protein S8, putative
MSTRG.10076;RI:1A:485340844:485340865-485340922:485341147:+	MSTRG.10076	TraesCS1A02G288200	RI	A	NA	100	NA	NA	40.8	NA	NA	73	NA	NA	NA	66.1	NA	NA	100	NA	NA	100	NA	NA	#N/A
MSTRG.10078;A3:1A:485357289-485357388:485357289-485357448:+	MSTRG.10078	TraesCS1A02G288400	A3	A	97.7	96.9	97.8	91.7	95.9	97.7	89.2	94.7	96.5	94.5	97.5	97.5	96.8	95.2	95.4	97.1	88.4	98.1	98.1	97.4	Serine/threonine-protein kinase ATM
MSTRG.10084;SE:1A:485361123-485361833:485361838-485362595:-	MSTRG.10084	TraesCS1A02G288500	SE	A	100	96.3	100	93.8	100	100	100	100	100	100	98.3	100	99.2	100	96.9	100	96.8	100	94.3	100	Nuclear transcription factor Y subunit B
MSTRG.10084;A3:1A:485359946-485360014:485359913-485360014:-	MSTRG.10084	TraesCS1A02G288500	A3	A	70.5	69.3	61.6	53.1	51.8	49.6	50.5	63	69.8	60.9	72.8	64.5	57.7	52.4	55.8	60.8	50.2	73.4	75.4	69.2	Nuclear transcription factor Y subunit B
MSTRG.10084;SE:1A:485360079-485360907:485360957-485361028:-	MSTRG.10084	TraesCS1A02G288500	SE	A	23.1	31.4	38.8	48.3	47.3	48.3	49	37.7	46.9	40.7	20.1	32	36.1	46.3	39.2	28.6	51.6	26.5	28.8	25.7	Nuclear transcription factor Y subunit B
MSTRG.10115;AL:1A:486049927-486050124:486050633:486049927-486051143:486051569:+	MSTRG.10115	TraesCS1A02G288700	AL	A	100	98.7	95.6	100	100	94.6	NA	100	NA	NA	100	96.8	98.5	97.8	95.3	100	NA	100	NA	NA	DNA helicase
MSTRG.10115;RI:1A:486048169:486048220-486048315:486048471:+	MSTRG.10115	TraesCS1A02G288700	RI	A	82.5	91.1	92.3	86.9	83.7	84.9	NA	71.8	NA	NA	84.1	86.3	97.1	91.7	87.7	93	NA	97.8	NA	NA	DNA helicase
MSTRG.10151;A3:1A:487732547-487732897:487732487-487732897:-	MSTRG.10151	TraesCS1A02G292100	A3	A	NA	NA	NA	NA	0	19.4	54.2	100	NA	100	NA	NA	NA	NA	36.7	100	NA	NA	NA	0	Kinase family protein
MSTRG.10157;A3:1A:488065897-488066071:488065897-488066074:+	MSTRG.10157	TraesCS1A02G292300	A3	A	8.3	4.3	3.3	10.4	6	5.9	11.4	6.5	21.1	11.7	21.5	4.3	7.4	12.5	16.6	18.9	15.8	10.7	13.3	9.5	SelT-like protein
MSTRG.10161;A5:1A:488189108-488189959:488189023-488189959:+	MSTRG.10161	TraesCS1A02G292800	A5	A	7.6	10.9	9.7	NA	NA	NA	NA	NA	NA	NA	5.2	8.6	12.2	NA	NA	NA	NA	NA	NA	NA	#N/A
MSTRG.10197;SE:1A:489273199-489274830:489274954-489276013:+	MSTRG.10197	TraesCS1A02G294100	SE	A	NA	92.2	NA	NA	NA	NA	NA	98	NA	NA	NA	94.1	NA	NA	NA	NA	NA	95.3	NA	NA	#N/A
MSTRG.10204;A5:1A:489324322-489324494:489324322-489325532:-	MSTRG.10204	TraesCS1A02G294400	A5	A	0.1	1.2	0	8.9	NA	NA	NA	0.7	4.5	NA	0.1	0.4	0.6	0	NA	NA	NA	1.8	0.8	NA	F-box family protein
MSTRG.10209;A3:1A:489600355-489600443:489600350-489600443:-	MSTRG.10209	TraesCS1A02G294700	A3	A	4.2	2	10.5	NA	NA	NA	NA	0	NA	13.8	0	4.4	10.5	NA	15.9	NA	NA	4.8	NA	7.2	#N/A
MSTRG.10217;A5:1A:490110163-490111014:490110133-490111014:+	MSTRG.10217	TraesCS1A02G294900	A5	A	NA	NA	0	0	NA	NA	NA	NA	NA	NA	NA	NA	0	54.9	NA	NA	NA	NA	NA	NA	#N/A
MSTRG.10217;A5:1A:490020105-490020957:490020075-490020957:+	MSTRG.10217	TraesCS1A02G294900	A5	A	NA	NA	20.1	NA	32.4	NA	NA	NA	NA	NA	NA	NA	NA	NA	NA	NA	NA	NA	NA	NA	#N/A
MSTRG.10238;A3:1A:490309273-490309855:490309273-490309916:+	MSTRG.10238	TraesCS1A02G295200	A3	A	NA	NA	NA	NA	77.2	NA	NA	NA	NA	NA	NA	NA	NA	NA	NA	NA	NA	NA	NA	NA	UDP-sugar pyrophosphorylase 1
MSTRG.10238;A5:1A:490308805-490308897:490308783-490308897:+	MSTRG.10238	TraesCS1A02G295200	A5	A	NA	NA	NA	NA	25	NA	NA	NA	NA	NA	NA	NA	NA	NA	NA	NA	NA	NA	NA	NA	UDP-sugar pyrophosphorylase 1
MSTRG.10238;A3:1A:490309273-490309911:490309273-490309916:+	MSTRG.10238	TraesCS1A02G295200	A3	A	NA	NA	NA	100	73.1	100	92.5	NA	NA	NA	NA	NA	NA	97.8	100	NA	90.9	NA	NA	NA	UDP-sugar pyrophosphorylase 1
MSTRG.10238;RI:1A:490312331:490312426-490312653:490312727:+	MSTRG.10238	TraesCS1A02G295200	RI	A	0	0	1.7	2.1	9.1	1.7	7.1	0	NA	0	NA	0	0	3.4	2.7	1.1	19.2	NA	NA	2.2	UDP-sugar pyrophosphorylase 1
MSTRG.10238;A3:1A:490309273-490309862:490309273-490309916:+	MSTRG.10238	TraesCS1A02G295200	A3	A	100	100	98.7	NA	92	100	NA	100	NA	100	NA	100	94.6	98	100	100	90.4	NA	NA	93.7	UDP-sugar pyrophosphorylase 1
MSTRG.10238;A3:1A:490310578-490310674:490310578-490310679:+	MSTRG.10238	TraesCS1A02G295200	A3	A	NA	NA	NA	96.2	59.3	93.7	72.2	NA	NA	NA	NA	NA	NA	92	100	NA	NA	NA	NA	NA	UDP-sugar pyrophosphorylase 1
MSTRG.10238;RI:1A:490313223:490313283-490313540:490313997:+	MSTRG.10238	TraesCS1A02G295200	RI	A	0	3.1	0.8	NA	14	7.3	100	0	NA	0	NA	4.3	0	6.8	5.2	1.4	18.2	NA	NA	4.8	UDP-sugar pyrophosphorylase 1
MSTRG.10238;A3:1A:490309273-490309855:490309273-490309862:+	MSTRG.10238	TraesCS1A02G295200	A3	A	0	3.1	1.1	NA	22.8	5.2	NA	0	NA	13.3	NA	4.3	0	11.3	18.4	20.1	24.2	NA	NA	7	UDP-sugar pyrophosphorylase 1
MSTRG.10238;A3:1A:490309273-490309855:490309273-490309911:+	MSTRG.10238	TraesCS1A02G295200	A3	A	NA	NA	NA	7.9	55.4	13.4	20.6	NA	NA	NA	NA	NA	NA	12.2	30.7	65.2	23.1	NA	NA	NA	UDP-sugar pyrophosphorylase 1
MSTRG.10238;A3:1A:490309273-490309862:490309273-490309911:+	MSTRG.10238	TraesCS1A02G295200	A3	A	100	100	88.9	0	80.8	73.9	0	100	NA	100	NA	100	75	52.3	66.3	88.1	48.6	NA	NA	100	UDP-sugar pyrophosphorylase 1
MSTRG.10238;A5:1A:490310578-490310674:490310574-490310674:+	MSTRG.10238	TraesCS1A02G295200	A5	A	0	0	11.8	53.1	14.6	25.1	20	0	NA	0	NA	0	0	40.9	32	5.4	12	NA	NA	2.2	UDP-sugar pyrophosphorylase 1
MSTRG.10238;A5:1A:490310013-490310483:490310009-490310483:+	MSTRG.10238	TraesCS1A02G295200	A5	A	0	0	12.6	54.1	43.9	26.3	31.3	0	NA	13.3	NA	0	4.1	49.8	36.5	19	12.9	NA	NA	5.9	UDP-sugar pyrophosphorylase 1
MSTRG.10283;A3:1A:492194481-492194826:492193794-492194826:-	MSTRG.10283	TraesCS1A02G297100	A3	A	NA	NA	NA	22.8	8.5	0	0	0	NA	NA	NA	0	NA	22.8	9.7	22	9.9	NA	NA	NA	#N/A
MSTRG.10288;A5:1A:492199252-492199331:492199252-492199344:-	MSTRG.10288	TraesCS1A02G297200	A5	A	100	NA	91.4	70.9	NA	NA	NA	0	NA	NA	NA	NA	NA	NA	76.9	NA	NA	NA	NA	NA	Ribonuclease P protein subunit p29
MSTRG.10288;A3:1A:492199252-492199344:492199241-492199344:-	MSTRG.10288	TraesCS1A02G297200	A3	A	NA	4.6	NA	NA	21.8	NA	30.6	100	NA	NA	0	0	17.9	6	NA	0	24.3	NA	NA	NA	Ribonuclease P protein subunit p29
MSTRG.10288;A5:1A:492197290-492198772:492197290-492198779:-	MSTRG.10288	TraesCS1A02G297200	A5	A	100	100	81.5	100	73.1	35.2	55.1	100	NA	NA	40.2	61.2	68.2	71.9	67.1	77.3	61.4	NA	NA	NA	Ribonuclease P protein subunit p29
MSTRG.10302;A5:1A:493206782-493208390:493206780-493208390:+	MSTRG.10302	TraesCS1A02G298000	A5	A	NA	NA	NA	NA	NA	NA	NA	NA	86.2	NA	95.5	97.3	75.5	NA	NA	NA	NA	NA	NA	NA	sorting nexin
MSTRG.10302;AF:1A:493206651:493206782-493208390:493207877:493207897-493208390:+	MSTRG.10302	TraesCS1A02G298000	AF	A	12.6	11.1	5.1	0	0	19.5	29.1	0	20.3	0	100	27.7	19.8	0	15.9	0	0	6.2	0	5.1	sorting nexin
MSTRG.10303;AF:1A:493211557:493212246-493213223:493212712:493212757-493213223:+	MSTRG.10303	TraesCS1A02G298100	AF	A	NA	NA	NA	NA	16	NA	NA	NA	NA	22.2	NA	NA	NA	NA	NA	NA	NA	NA	NA	5.3	DUF399 family protein, putative (DUF399 and DUF3411)
MSTRG.10305;RI:1A:493217528:493217607-493217774:493217861:+	MSTRG.10305	TraesCS1A02G298200	RI	A	NA	NA	NA	NA	NA	81.8	87.9	NA	NA	NA	NA	NA	NA	NA	NA	76.5	85.5	NA	NA	NA	Aldose reductase
MSTRG.10328;RI:1A:493818716:493818801-493819028:493819255:+	MSTRG.10328	TraesCS1A02G298900	RI	A	0	0	NA	0	12	9.6	31.6	NA	NA	NA	0	0	10.5	NA	NA	NA	26.1	NA	NA	NA	TOM1-like protein 2
MSTRG.10328;A3:1A:493817492-493817969:493817492-493817987:+	MSTRG.10328	TraesCS1A02G298900	A3	A	0	7.1	NA	9.4	25	9.6	31.6	NA	NA	NA	0	25.8	10.5	NA	NA	NA	26.1	NA	NA	NA	TOM1-like protein 2
MSTRG.10376;RI:1A:494445056:494445264-494445355:494445517:+	MSTRG.10376	TraesCS1A02G299500	RI	A	34.5	11.5	6.3	3.3	4.2	11.2	84.9	27	97.6	98.8	40	10.7	7.2	4.3	6.1	10.4	88.8	21.9	94.4	100	DNA helicase
MSTRG.10368;AL:1A:494715224:494715518-494717443:494715692:494716012-494717443:-	MSTRG.10368	TraesCS1A02G299900	AL	A	12.7	15.5	13.7	25.6	22.2	21.7	5.7	21.6	NA	NA	21.1	13.8	11.2	28.9	16.1	27.3	NA	NA	NA	NA	Receptor-like kinase
MSTRG.10385;A5:1A:495192928-495193027:495192928-495193153:-	MSTRG.10385	TraesCS1A02G300200	A5	A	NA	0	NA	NA	NA	NA	13.8	NA	NA	11.5	NA	NA	NA	NA	NA	NA	10.3	NA	NA	3.2	Expansin
MSTRG.10413;A5:1A:495708775-495709426:495708775-495709619:-	MSTRG.10413	TraesCS1A02G301600	A5	A	0	0	0.3	1.8	3.7	0.4	4	11.2	5.2	0	0	0.5	0.4	0.5	1.6	0.3	2.5	0.7	1.7	2.3	Ubiquitin-conjugating enzyme E2
MSTRG.10413;A5:1A:495708775-495709426:495708775-495709698:-	MSTRG.10413	TraesCS1A02G301600	A5	A	0	0	1.9	20.6	32	3.2	100	54.2	32	0	0	2.9	4.4	8.6	16.3	3.9	32.2	3.9	12.6	5.8	Ubiquitin-conjugating enzyme E2
MSTRG.10413;A5:1A:495708775-495709619:495708775-495709698:-	MSTRG.10413	TraesCS1A02G301600	A5	A	65.6	70.2	87.8	93.3	92.4	90.4	100	90.4	89.6	70.4	70.8	84.9	92.7	94.7	92.5	92.2	94.9	84.7	89.3	71.9	Ubiquitin-conjugating enzyme E2
MSTRG.10429;A3:1A:496295825-496295914:496295825-496295965:+	MSTRG.10429	TraesCS1A02G302500	A3	A	NA	0	0	NA	NA	100	16.4	NA	NA	2.6	NA	NA	0	0	38.8	NA	NA	NA	NA	0	Acetyltransferase NSI&&Acetyltransferase
MSTRG.10429;A3:1A:496295825-496295951:496295825-496295965:+	MSTRG.10429	TraesCS1A02G302500	A3	A	NA	0	0	NA	41.4	NA	0	NA	NA	4.1	NA	NA	0	0	NA	69.4	NA	NA	NA	0	Acetyltransferase NSI&&Acetyltransferase
MSTRG.10436;A3:1A:496309985-496310132:496309985-496310139:+	MSTRG.10436	TraesCS1A02G302600	A3	A	0	0	0.2	1.9	2	1.8	6.3	NA	NA	3.5	0	0	0.9	1.6	0.6	3.7	9.4	NA	NA	4.3	Protein kinase-like protein
MSTRG.10431;A5:1A:496439752-496440324:496439752-496440330:-	MSTRG.10431	TraesCS1A02G302800	A5	A	NA	0	0	0	2.6	0	0.6	0	6	NA	NA	0	0	0	13.5	6.4	2.2	0	0	NA	KH domain-containing protein
MSTRG.10434;A5:1A:496477190-496478766:496477138-496478766:+	MSTRG.10434	TraesCS1A02G302900	A5	A	84.5	74.5	43.6	0	0	0	29.9	41.8	49	54.1	64.7	70	60.8	0	0	30.1	0	0	0	0	#N/A
MSTRG.10462;AF:1A:497281420:497281499-497282054:497281556:497281587-497282054:+	MSTRG.10462	TraesCS1A02G303900	AF	A	NA	NA	NA	NA	NA	NA	NA	26	NA	NA	NA	NA	NA	NA	NA	NA	NA	NA	NA	NA	BTB/POZ domain containing protein, expressed
MSTRG.10462;A5:1A:497281614-497282054:497281587-497282054:+	MSTRG.10462	TraesCS1A02G303900	A5	A	NA	NA	NA	NA	NA	NA	NA	46.2	100	NA	NA	NA	NA	NA	NA	100	NA	88.8	NA	NA	BTB/POZ domain containing protein, expressed
MSTRG.10462;AF:1A:497281374:497281499-497282054:497281555:497281614-497282054:+	MSTRG.10462	TraesCS1A02G303900	AF	A	NA	NA	NA	NA	NA	NA	NA	0	14.7	NA	NA	NA	NA	NA	NA	0	NA	8.6	NA	NA	BTB/POZ domain containing protein, expressed
MSTRG.10462;AF:1A:497281420:497281499-497282054:497281555:497281614-497282054:+	MSTRG.10462	TraesCS1A02G303900	AF	A	NA	NA	NA	NA	NA	NA	NA	29.1	0	NA	NA	NA	NA	NA	38.3	0	NA	0	20	NA	BTB/POZ domain containing protein, expressed
MSTRG.10471;RI:1A:497513869:497514038-497514124:497514233:-	MSTRG.10471	TraesCS1A02G304300	RI	A	NA	NA	NA	NA	NA	NA	NA	NA	NA	NA	NA	NA	NA	NA	NA	NA	0	39	NA	NA	Keratinocyte-associated protein 2
MSTRG.10471;A3:1A:497514038-497514124:497514024-497514124:-	MSTRG.10471	TraesCS1A02G304300	A3	A	0	0	2.9	0	0	0	0	0	0	0	1.3	0	1.1	0	0	1.2	8.8	4.9	8	0	Keratinocyte-associated protein 2
MSTRG.10482;AF:1A:497514548:497514566-497517434:497516473:497516632-497517434:+	MSTRG.10482	TraesCS1A02G304400	AF	A	100	100	100	100	100	100	100	100	100	100	100	100	100	100	100	92.1	100	100	100	NA	CCR4-NOT transcription complex subunit 2
MSTRG.10482;AF:1A:497514551:497514566-497517434:497516530:497516632-497517434:+	MSTRG.10482	TraesCS1A02G304400	AF	A	NA	NA	NA	28.2	0	42.1	20.6	100	91.9	NA	NA	0	NA	NA	100	0	NA	21.1	72.3	0	CCR4-NOT transcription complex subunit 2
MSTRG.10482;AF:1A:497514548:497514566-497517434:497516530:497516632-497517434:+	MSTRG.10482	TraesCS1A02G304400	AF	A	100	100	100	83.2	84.8	72.3	82.9	100	96.2	100	87	64.2	100	100	100	75.4	100	53.2	90.6	0	CCR4-NOT transcription complex subunit 2
MSTRG.10482;RI:1A:497518277:497518313-497518437:497518634:+	MSTRG.10482	TraesCS1A02G304400	RI	A	0	0	3.1	6.2	0	16.8	4.3	22.6	30.2	0	6.5	0	6.5	9.7	17.8	6.1	10	11.1	19.7	0	CCR4-NOT transcription complex subunit 2
MSTRG.10482;A5:1A:497517948-497518036:497517912-497518036:+	MSTRG.10482	TraesCS1A02G304400	A5	A	100	100	96.9	78	84.8	60.1	79.4	77.4	67.2	100	81.3	64.2	93.5	90.3	82.2	76.9	90	47.3	72.7	0	CCR4-NOT transcription complex subunit 2
MSTRG.10485;A3:1A:497620837-497620909:497620828-497620909:-	MSTRG.10485	TraesCS1A02G304700	A3	A	NA	NA	NA	NA	NA	NA	NA	NA	NA	NA	NA	17.9	21.1	NA	NA	NA	NA	NA	NA	NA	Protein BREAST CANCER SUSCEPTIBILITY 1-like protein
MSTRG.10485;MX:1A:497619575-497619647:497619781-497620909:497619781-497620497:497620631-497620703:-	MSTRG.10485	TraesCS1A02G304700	MX	A	30.3	NA	NA	NA	NA	NA	NA	NA	NA	NA	55.2	11.8	36.3	NA	52.7	NA	NA	NA	NA	NA	Protein BREAST CANCER SUSCEPTIBILITY 1-like protein
MSTRG.10485;A3:1A:497619587-497619647:497619575-497619647:-	MSTRG.10485	TraesCS1A02G304700	A3	A	82.8	93.2	87.9	94.8	77.6	82.5	NA	86.8	NA	NA	78.5	87.3	78	90.2	63.8	97.4	NA	89.1	NA	88.6	Protein BREAST CANCER SUSCEPTIBILITY 1-like protein
MSTRG.10480;SE:1A:497863413-497863508:497863603-497863788:-	MSTRG.10480	TraesCS1A02G305200	SE	A	100	NA	NA	NA	NA	NA	NA	NA	NA	NA	75.5	NA	NA	NA	NA	NA	NA	NA	NA	NA	Protein DETOXIFICATION
MSTRG.10498;AF:1A:498138711:498139035-498139458:498139092:498139191-498139458:+	MSTRG.10498	TraesCS1A02G305700	AF	A	5.4	2.4	3.7	4.3	5.9	4.1	5.7	2.6	5.1	3.7	7.3	6	5.5	1.4	0.5	1.9	0	6.7	3.8	3.6	NADH-cytochrome b5 reductase
MSTRG.10508;A3:1A:498166806-498167398:498166806-498167421:+	MSTRG.10508	TraesCS1A02G305800	A3	A	100	NA	NA	94.6	NA	NA	NA	NA	NA	NA	98.9	90.7	100	100	87	NA	NA	NA	NA	NA	Type I inositol-1,4,5-trisphosphate 5-phosphatase
MSTRG.10508;A3:1A:498166806-498167412:498166806-498167421:+	MSTRG.10508	TraesCS1A02G305800	A3	A	NA	97.1	98	93.9	93.7	98.8	95.3	NA	NA	100	NA	91.2	100	100	97.1	96.8	95	NA	NA	NA	Type I inositol-1,4,5-trisphosphate 5-phosphatase
MSTRG.10508;A3:1A:498166806-498167398:498166806-498167412:+	MSTRG.10508	TraesCS1A02G305800	A3	A	100	0	22.4	53.3	0	5.1	0	NA	NA	0	100	48.5	45.1	13.4	16.7	0	11.8	NA	NA	NA	Type I inositol-1,4,5-trisphosphate 5-phosphatase
MSTRG.10512;A3:1A:498452586-498452953:498452581-498452953:-	MSTRG.10512	TraesCS1A02G306200	A3	A	0	0.2	0.3	0.6	0.1	0.8	0.7	0.5	0.8	0.5	0	0.3	0.1	0.8	0.5	0.7	0.5	7	5.7	5.4	ADP-ribosylation factor
MSTRG.10519;A5:1A:498593421-498594114:498593410-498594114:+	MSTRG.10519	TraesCS1A02G306500	A5	A	60.9	65.1	69.6	72.9	72.7	73.1	32.7	60.1	62.9	60.4	59.8	70.6	70.7	74.4	72.4	70.8	45.5	74.1	73.6	67.5	Histone H3
MSTRG.10534;A5:1A:498807070-498807195:498807070-498807314:-	MSTRG.10534	TraesCS1A02G307300	A5	A	13.2	13.4	7.4	18.7	27.9	16.4	24.9	15.5	24	15.6	13.3	18	20.2	12.7	12.9	23.9	28.7	11.8	16.3	4.2	Protein KRI1
MSTRG.10548;A3:1A:499443664-499444213:499443567-499444213:-	MSTRG.10548	TraesCS1A02G308000	A3	A	NA	NA	NA	NA	28	NA	NA	NA	31.1	NA	NA	NA	NA	NA	NA	NA	NA	NA	52.9	NA	#N/A
MSTRG.10548;A3:1A:499444421-499444661:499444397-499444661:-	MSTRG.10548	TraesCS1A02G308000	A3	A	NA	NA	NA	NA	72	NA	NA	NA	71.1	NA	NA	NA	NA	NA	NA	NA	NA	NA	56.5	NA	#N/A
MSTRG.10548;A3:1A:499443306-499443431:499443294-499443431:-	MSTRG.10548	TraesCS1A02G308000	A3	A	10.9	NA	NA	14.2	100	24.9	NA	NA	27.6	10.6	5.1	NA	19.1	26.6	12.4	18.8	NA	1.6	17.9	7.5	#N/A
MSTRG.10552;A3:1A:499447280-499447373:499447277-499447373:-	MSTRG.10552	TraesCS1A02G308100	A3	A	NA	100	NA	NA	100	NA	87.4	100	89.3	88.8	NA	NA	NA	NA	NA	NA	86.2	100	100	100	MYB transcription factor
MSTRG.10552;A3:1A:499447040-499447117:499447036-499447117:-	MSTRG.10552	TraesCS1A02G308100	A3	A	NA	13.3	NA	NA	20.7	NA	57.5	6.2	25	14.3	NA	NA	NA	NA	NA	NA	66	6.1	12.7	7.3	MYB transcription factor
MSTRG.10553;A5:1A:499621030-499621487:499621030-499621517:-	MSTRG.10553	TraesCS1A02G308300	A5	A	NA	NA	NA	NA	NA	4.2	NA	NA	NA	NA	NA	NA	NA	11.6	8	20.4	NA	NA	NA	NA	Histone-lysine N-methyltransferase, H3 lysine-9 specific
MSTRG.10553;A5:1A:499621030-499621517:499621030-499621553:-	MSTRG.10553	TraesCS1A02G308300	A5	A	25.5	0	4.1	12.6	6.8	14.5	NA	0	0	NA	48.3	9.6	14.6	20.7	19.6	8.6	NA	NA	NA	NA	Histone-lysine N-methyltransferase, H3 lysine-9 specific
MSTRG.10565;RI:1A:499794933:499795161-499795202:499795769:-	MSTRG.10565	TraesCS1A02G308900	RI	A	100	NA	NA	100	0	100	0	94.7	95.9	95.6	NA	100	NA	NA	100	100	100	100	99.1	100	SNF1-related protein kinase regulatory subunit beta-1
MSTRG.10565;A5:1A:499795769-499795883:499795769-499795887:-	MSTRG.10565	TraesCS1A02G308900	A5	A	0	57.8	NA	0	36.8	39.8	72.3	37.8	49.6	38	NA	46	73.5	66.5	0	49.2	59.5	55.1	56	60	SNF1-related protein kinase regulatory subunit beta-1
MSTRG.10570;SE:1A:499926658-499926767:499926838-499926974:-	MSTRG.10570	TraesCS1A02G309100	SE	A	6.9	NA	33.4	NA	NA	NA	NA	58.7	NA	81.6	1.8	3.1	15.7	NA	NA	NA	NA	50.9	NA	32	Leucine-rich repeat receptor-like protein kinase family
MSTRG.10570;SE:1A:499926658-499926767:499926825-499926974:-	MSTRG.10570	TraesCS1A02G309100	SE	A	60.2	95.7	83.6	100	NA	NA	NA	84.8	86.5	95.1	45.8	64.9	63.6	NA	NA	NA	NA	88.7	92.7	83.1	Leucine-rich repeat receptor-like protein kinase family
MSTRG.10570;A3:1A:499926838-499926974:499926825-499926974:-	MSTRG.10570	TraesCS1A02G309100	A3	A	4.7	6	8.9	11.7	NA	NA	NA	20.4	11.2	18.6	2.1	1.7	9.6	19.7	NA	NA	NA	11.6	6.7	8.7	Leucine-rich repeat receptor-like protein kinase family
MSTRG.10580;SE:1A:499981753-499982811:499982907-499983006:-	MSTRG.10580	TraesCS1A02G309200	SE	A	0	NA	NA	0	0	0	0	NA	NA	0	0	NA	NA	0	NA	0	25.1	NA	NA	0	MYB transcription factor
MSTRG.10580;A3:1A:499980571-499980659:499980556-499980659:-	MSTRG.10580	TraesCS1A02G309200	A3	A	0	NA	NA	4.8	3.9	0	8.9	10.6	NA	8.8	0	NA	NA	13.8	0	9.2	0	NA	NA	2.2	MYB transcription factor
MSTRG.10580;A3:1A:499981753-499983006:499981622-499983006:-	MSTRG.10580	TraesCS1A02G309200	A3	A	100	NA	NA	40.2	52.7	41.1	31.8	NA	NA	70.8	100	NA	NA	46.7	34.2	46.6	31.6	NA	NA	39.8	MYB transcription factor
MSTRG.10592;A5:1A:500565283-500565579:500565283-500566042:-	MSTRG.10592	TraesCS1A02G309700	A5	A	12.2	10.6	11.4	5.9	9.9	11.1	40.6	13.5	6	10.4	10.9	9.3	10.1	5	8.3	11.4	41.1	11.9	7.1	11.6	Tubulin beta chain
MSTRG.10629;AF:1A:501701967:501702140-501703735:501702904:501702918-501703735:+	MSTRG.10629	TraesCS1A02G310700	AF	A	NA	NA	NA	NA	38.4	NA	13.4	0	13.4	18.4	6.6	NA	11.3	48	57.6	16.1	8.2	100	NA	28.8	Nuclear factor Y subunit C
MSTRG.10629;A3:1A:501706906-501707109:501706906-501707112:+	MSTRG.10629	TraesCS1A02G310700	A3	A	5.5	5	1.6	2.9	51.8	15.3	48.2	23.9	61.7	58.2	34.1	2.4	51.7	38.8	36.6	30.2	41	34.2	9.4	30.5	Nuclear factor Y subunit C
MSTRG.10640;AF:1A:502675373:502675640-502679215:502677635:502678834-502679215:+	MSTRG.10640	TraesCS1A02G311000	AF	A	99.4	97.8	97.9	95.7	93.9	97	95.5	97.1	93.9	95.2	99.6	97.8	98.1	92.4	96.7	96.9	96.3	95.4	98	96.3	#N/A
MSTRG.10661;A3:1A:503314319-503314883:503314319-503314886:+	MSTRG.10661	TraesCS1A02G311400	A3	A	0	0.7	0	NA	NA	0	NA	0	0	0	0	0	0	0	0	8.8	0	0	0	0	Transcription elongation factor SPT6
MSTRG.10712;A5:1A:504405444-504405545:504405427-504405545:+	MSTRG.10712	TraesCS1A02G312500	A5	A	0	6.7	0	2	0	0	1.9	0	0.6	0	0	0	0	2.8	1.1	2.7	2.6	0	0	0	#N/A
MSTRG.10712;AF:1A:504399193:504401274-504404275:504403786:504403871-504404275:+	MSTRG.10712	TraesCS1A02G312500	AF	A	4.3	0	0	2.2	3.1	5	1.1	3.1	1.4	0	0	3	6	4.2	0	1.3	2	0	1.8	1.5	#N/A
MSTRG.10712;AL:1A:504406137-504406533:504407319:504406137-504414137:504414795:+	MSTRG.10712	TraesCS1A02G312500	AL	A	100	92.9	100	97.5	100	100	96.5	100	99.1	100	100	100	100	96.1	98.6	95.9	95.2	100	100	100	#N/A
MSTRG.10712;AL:1A:504406137-504406533:504407319:504406137-504414137:504414845:+	MSTRG.10712	TraesCS1A02G312500	AL	A	89	95.9	100	100	100	100	100	100	100	100	98.7	100	100	100	100	100	100	100	100	100	#N/A
MSTRG.10712;AL:1A:504406137-504406533:504407320:504406137-504414137:504414807:+	MSTRG.10712	TraesCS1A02G312500	AL	A	NA	NA	NA	NA	NA	NA	98.4	NA	NA	NA	NA	NA	NA	NA	NA	85.4	98.6	NA	NA	NA	#N/A
MSTRG.10712;AL:1A:504406137-504406533:504407323:504406137-504414137:504414795:+	MSTRG.10712	TraesCS1A02G312500	AL	A	NA	NA	NA	NA	NA	NA	NA	NA	NA	NA	NA	NA	NA	NA	NA	NA	51.1	NA	NA	NA	#N/A
MSTRG.10712;RI:1A:504405333:504405427-504405545:504406137:+	MSTRG.10712	TraesCS1A02G312500	RI	A	NA	NA	NA	NA	NA	NA	3.6	NA	NA	NA	NA	NA	NA	NA	NA	3.8	6.1	NA	NA	NA	#N/A
MSTRG.10712;RI:1A:504405545:504405770-504405860:504406137:+	MSTRG.10712	TraesCS1A02G312500	RI	A	93.9	100	100	100	100	100	100	100	100	100	97.5	100	100	100	100	100	100	98.6	100	100	#N/A
MSTRG.10712;AF:1A:504399446:504401274-504404275:504403788:504403871-504404275:+	MSTRG.10712	TraesCS1A02G312500	AF	A	NA	NA	NA	NA	NA	NA	10.9	NA	NA	NA	NA	NA	NA	NA	NA	NA	32.8	NA	0	NA	#N/A
MSTRG.10712;AL:1A:504406137-504406533:504406587:504406137-504414137:504414795:+	MSTRG.10712	TraesCS1A02G312500	AL	A	NA	NA	NA	NA	NA	NA	74.6	NA	NA	NA	NA	NA	NA	NA	NA	NA	60.2	NA	NA	NA	#N/A
MSTRG.10712;RI:1A:504405553:504405770-504405860:504406137:+	MSTRG.10712	TraesCS1A02G312500	RI	A	NA	NA	NA	NA	NA	NA	5.5	NA	NA	NA	NA	NA	NA	NA	NA	NA	30.3	NA	NA	NA	#N/A
MSTRG.10712;A3:1A:504405444-504405529:504405444-504405545:+	MSTRG.10712	TraesCS1A02G312500	A3	A	NA	NA	NA	NA	NA	100	60.6	NA	96.8	NA	NA	NA	NA	NA	94.7	NA	56.9	NA	100	NA	#N/A
MSTRG.10712;AF:1A:504399193:504401274-504404275:504403788:504403871-504404275:+	MSTRG.10712	TraesCS1A02G312500	AF	A	NA	NA	NA	NA	NA	NA	8.1	NA	NA	NA	NA	NA	NA	NA	NA	NA	16.8	NA	7.9	NA	#N/A
MSTRG.10712;AF:1A:504400218:504401274-504404275:504403788:504403871-504404275:+	MSTRG.10712	TraesCS1A02G312500	AF	A	NA	NA	NA	NA	NA	NA	60.9	NA	NA	NA	NA	NA	NA	44.6	NA	100	70.9	NA	0	NA	#N/A
MSTRG.10712;AL:1A:504406137-504406533:504407320:504406137-504414137:504414795:+	MSTRG.10712	TraesCS1A02G312500	AL	A	NA	NA	NA	NA	NA	NA	82.1	NA	NA	NA	NA	NA	NA	NA	NA	84.4	80.9	NA	NA	NA	#N/A
MSTRG.10712;AF:1A:504399072:504401274-504404275:504403788:504403871-504404275:+	MSTRG.10712	TraesCS1A02G312500	AF	A	NA	NA	NA	NA	NA	NA	51.8	NA	31.3	NA	NA	NA	NA	NA	NA	NA	52	15.3	7.2	NA	#N/A
MSTRG.10712;AF:1A:504400216:504401274-504404275:504403788:504403871-504404275:+	MSTRG.10712	TraesCS1A02G312500	AF	A	NA	NA	NA	NA	NA	NA	45	NA	47	NA	NA	NA	NA	55.1	78.3	NA	41.4	43.2	42.3	NA	#N/A
MSTRG.10712;A3:1A:504406137-504406533:504406137-504406750:+	MSTRG.10712	TraesCS1A02G312500	A3	A	94	100	98.2	100	98.1	100	89.4	97.5	93.7	94.4	97.5	100	100	97.8	93.9	94.8	91.6	96.3	97.7	88.8	#N/A
MSTRG.10712;AF:1A:504400820:504401274-504404275:504403788:504403871-504404275:+	MSTRG.10712	TraesCS1A02G312500	AF	A	NA	NA	NA	NA	100	100	77	77.5	55.5	69.6	NA	NA	NA	NA	NA	NA	79.5	28.2	12.6	72.9	#N/A
MSTRG.10712;AF:1A:504399072:504401274-504404275:504403786:504403871-504404275:+	MSTRG.10712	TraesCS1A02G312500	AF	A	5.6	0	1.2	0	2.2	0	11.8	2.1	5.1	6.1	2.1	0	0	2.5	5.1	6.4	9.9	5.2	1.6	11.4	#N/A
MSTRG.10712;AF:1A:504400216:504401274-504404275:504403786:504403871-504404275:+	MSTRG.10712	TraesCS1A02G312500	AF	A	0	0	0	12	0	0	9.3	5.1	9.5	2.7	3.7	20	0	16.1	12.7	0	6.7	18.6	13.3	0	#N/A
MSTRG.10712;AF:1A:504400218:504401274-504404275:504403786:504403871-504404275:+	MSTRG.10712	TraesCS1A02G312500	AF	A	0	5.2	0	8.7	10.4	8	16.3	0	0.7	9.2	0	16.4	14.5	11.2	1.1	21.3	19.9	0	0	0	#N/A
MSTRG.10712;A3:1A:504405122-504405324:504405122-504405333:+	MSTRG.10712	TraesCS1A02G312500	A3	A	NA	0	9.2	13.1	0	0	11.8	9.2	17.6	18.6	NA	NA	45	23.3	7.3	0	9.3	36.4	27.2	16.7	#N/A
MSTRG.10712;RI:1A:504405042:504405122-504405324:504405427:+	MSTRG.10712	TraesCS1A02G312500	RI	A	100	100	92.3	91.6	100	100	88.3	94.4	86.9	91.2	90.1	100	75.2	86.5	95.2	100	90.2	76.9	76.1	91.7	#N/A
MSTRG.10712;AF:1A:504400820:504401274-504404275:504403786:504403871-504404275:+	MSTRG.10712	TraesCS1A02G312500	AF	A	0	3.1	12.4	6.1	17.2	19.2	29.4	14.1	12.8	18.1	1.6	5.3	11.3	6.5	6.6	16.9	28.4	10.6	2.9	19.7	#N/A
MSTRG.10712;A5:1A:504404508-504405042:504404342-504405042:+	MSTRG.10712	TraesCS1A02G312500	A5	A	94.5	91	85.7	82.5	82.2	75.7	71.4	80.8	81	83.2	95.3	78	86.5	76.6	82.2	79.4	72	75.5	85.2	79	#N/A
MSTRG.10712;RI:1A:504405042:504405122-504405333:504405427:+	MSTRG.10712	TraesCS1A02G312500	RI	A	92.1	93.4	79.8	85.5	70	68.1	56.5	79.4	78.4	71.7	95.7	79.8	74.7	80.8	83.8	64.4	55.3	82.8	91.6	72.8	#N/A
MSTRG.10699;A5:1A:504631691-504632414:504631687-504632414:+	MSTRG.10699	TraesCS1A02G312800	A5	A	NA	NA	NA	70.3	0	57.9	45	NA	NA	NA	NA	NA	NA	NA	66.1	41.7	37.8	NA	NA	83.8	#N/A
MSTRG.10699;A5:1A:504631696-504632414:504631691-504632414:+	MSTRG.10699	TraesCS1A02G312800	A5	A	100	100	76.1	0	100	75.1	72.5	NA	NA	100	100	100	NA	91.7	61.3	80.3	84.3	NA	NA	0	#N/A
MSTRG.10699;A5:1A:504631696-504632414:504631687-504632414:+	MSTRG.10699	TraesCS1A02G312800	A5	A	100	84.4	71.2	NA	53.2	80.6	68.3	NA	NA	81.3	95.8	84.5	52.2	79.5	75.6	74.5	76.6	NA	NA	NA	#N/A
MSTRG.10714;A5:1A:505269572-505269600:505269545-505269600:+	MSTRG.10714	TraesCS1A02G313200	A5	A	94.1	86.3	100	90.9	100	100	92	91	95.1	86.9	97.2	92.9	88.7	87.6	91.8	87.9	100	100	92.5	96.4	#N/A
MSTRG.10722;AF:1A:505472636-505472770:505472796:505472636-505475240:505475596:-	MSTRG.10722	TraesCS1A02G313700	AF	A	NA	NA	NA	NA	NA	NA	100	NA	NA	NA	NA	NA	NA	NA	94.2	NA	100	NA	NA	NA	#N/A
MSTRG.10722;AF:1A:505468601-505469172:505469342:505468601-505475240:505475328:-	MSTRG.10722	TraesCS1A02G313700	AF	A	0	9.3	0	13.5	0	0	10	2.1	0	3.6	0	0	9.6	3.1	2.4	0	0	2.5	0	0	#N/A
MSTRG.10749;A3:1A:506285707-506286272:506285695-506286272:-	MSTRG.10749	TraesCS1A02G314400	A3	A	100	100	100	100	94.8	100	100	100	NA	NA	100	100	100	95.6	94.4	100	96.4	NA	NA	NA	Transcription factor TFIIIB component B
MSTRG.10749;A3:1A:506283018-506283355:506283015-506283355:-	MSTRG.10749	TraesCS1A02G314400	A3	A	0	0	0	0	0	100	55.3	100	NA	NA	0	65.9	0	29.2	40	100	47	NA	NA	NA	Transcription factor TFIIIB component B
MSTRG.10760;A3:1A:506544827-506547183:506544761-506547183:-	MSTRG.10760	TraesCS1A02G315200	A3	A	NA	NA	NA	NA	NA	NA	NA	NA	NA	NA	NA	NA	73.2	NA	NA	0	NA	NA	NA	NA	#N/A
MSTRG.10760;A3:1A:506545014-506547183:506544827-506547183:-	MSTRG.10760	TraesCS1A02G315200	A3	A	NA	NA	NA	NA	100	NA	NA	NA	100	NA	NA	NA	NA	64.6	NA	NA	NA	NA	100	NA	#N/A
MSTRG.10760;A3:1A:506555217-506555344:506555176-506555344:-	MSTRG.10760	TraesCS1A02G315200	A3	A	0	0	0.3	0	0	0	0	0	0	0	0	0.2	0	0	0	0	5.2	0.7	0	0	#N/A
MSTRG.10760;A5:1A:506544386-506544590:506544386-506544678:-	MSTRG.10760	TraesCS1A02G315200	A5	A	NA	NA	NA	NA	60.4	NA	NA	NA	NA	NA	NA	NA	NA	NA	NA	NA	NA	NA	NA	NA	#N/A
MSTRG.10760;SE:1A:506544322-506546791:506547084-506547183:-	MSTRG.10760	TraesCS1A02G315200	SE	A	NA	NA	NA	NA	NA	0	0	NA	12.9	NA	NA	NA	NA	NA	NA	0	0	NA	NA	NA	#N/A
MSTRG.10760;SE:1A:506544761-506546791:506547084-506547183:-	MSTRG.10760	TraesCS1A02G315200	SE	A	NA	NA	NA	NA	71.9	NA	NA	NA	NA	NA	NA	NA	NA	NA	NA	0	NA	NA	NA	NA	#N/A
MSTRG.10760;A5:1A:506544761-506544854:506544761-506546791:-	MSTRG.10760	TraesCS1A02G315200	A5	A	NA	NA	NA	45.9	30.3	NA	NA	NA	NA	NA	NA	NA	NA	NA	NA	NA	NA	NA	NA	NA	#N/A
MSTRG.10760;SE:1A:506553454-506553540:506554873-506554977:-	MSTRG.10760	TraesCS1A02G315200	SE	A	0	0	0.5	1.3	1.8	0	0	2.6	3.1	0	0	0.2	0	7.8	1.6	0	5.2	1.2	0.3	0	#N/A
MSTRG.10760;SE:1A:506544761-506544854:506547084-506547183:-	MSTRG.10760	TraesCS1A02G315200	SE	A	NA	NA	NA	NA	NA	NA	NA	NA	NA	NA	NA	NA	NA	NA	42.6	22.2	72	NA	NA	NA	#N/A
MSTRG.10760;A3:1A:506545014-506547183:506544761-506547183:-	MSTRG.10760	TraesCS1A02G315200	A3	A	NA	NA	NA	NA	79.8	NA	NA	NA	100	NA	NA	NA	NA	79.4	57.1	0	67.9	NA	97.4	NA	#N/A
MSTRG.10760;AL:1A:506543100:506544322-506547183:506544483:506544761-506547183:-	MSTRG.10760	TraesCS1A02G315200	AL	A	NA	NA	NA	NA	NA	91.7	100	NA	NA	NA	NA	NA	NA	NA	48.3	56.5	88.8	NA	NA	NA	#N/A
MSTRG.10760;A3:1A:506544885-506547183:506544761-506547183:-	MSTRG.10760	TraesCS1A02G315200	A3	A	NA	NA	94.7	96.3	82.8	96.4	100	NA	NA	NA	NA	NA	NA	NA	67	66.7	93.2	NA	NA	100	#N/A
MSTRG.10760;AL:1A:506543100:506544322-506547183:506544499:506545014-506547183:-	MSTRG.10760	TraesCS1A02G315200	AL	A	NA	NA	NA	NA	0	100	81.8	NA	42.3	NA	NA	NA	NA	0	41.2	100	79	NA	43.5	NA	#N/A
MSTRG.10760;AL:1A:506543100:506544322-506547183:506544533:506544885-506547183:-	MSTRG.10760	TraesCS1A02G315200	AL	A	NA	NA	0	0	0	29.3	41.8	NA	NA	57.5	NA	NA	NA	NA	31.5	39.3	36.6	NA	NA	28.2	#N/A
MSTRG.10760;A3:1A:506545014-506547183:506544885-506547183:-	MSTRG.10760	TraesCS1A02G315200	A3	A	NA	NA	16.5	39.1	45.1	0	13.8	NA	100	NA	NA	NA	NA	100	39.6	0	13.1	32.9	100	10.2	#N/A
MSTRG.10760;A3:1A:506547084-506547183:506545014-506547183:-	MSTRG.10760	TraesCS1A02G315200	A3	A	NA	NA	NA	43.7	22	NA	47.7	NA	16.1	NA	NA	NA	NA	28.1	35.7	NA	54.9	NA	10.1	NA	#N/A
MSTRG.10760;A3:1A:506547084-506547183:506544885-506547183:-	MSTRG.10760	TraesCS1A02G315200	A3	A	NA	NA	20	33.2	18.8	16.8	12.8	NA	NA	NA	NA	NA	NA	NA	26.7	12.5	15.5	NA	NA	14.3	#N/A
MSTRG.10773;A3:1A:507081424-507081577:507081406-507081577:-	MSTRG.10773	TraesCS1A02G315600	A3	A	NA	100	100	98	96.8	100	95.1	93	96.4	100	NA	100	100	100	95.3	100	94.3	100	96.6	96.7	Protease-related family protein
MSTRG.10773;RI:1A:507080555:507080992-507081106:507081248:-	MSTRG.10773	TraesCS1A02G315600	RI	A	NA	0	0	2	3.2	0	4.9	7	3.6	0	NA	0	0	1.4	4.7	0	5.7	0	3.4	3.3	Protease-related family protein
MSTRG.10804;RI:1A:508139167:508139198-508139289:508139346:+	MSTRG.10804	TraesCS1A02G315900	RI	A	NA	NA	NA	NA	34.9	NA	NA	NA	NA	NA	NA	NA	NA	NA	NA	NA	NA	NA	NA	NA	DNA mismatch repair protein MutS
MSTRG.10804;A3:1A:508144766-508144855:508144766-508144862:+	MSTRG.10804	TraesCS1A02G315900	A3	A	NA	NA	NA	NA	73	NA	NA	NA	NA	NA	NA	NA	NA	41.6	NA	NA	NA	NA	NA	NA	DNA mismatch repair protein MutS
MSTRG.10804;A3:1A:508150296-508150366:508150296-508150395:+	MSTRG.10804	TraesCS1A02G315900	A3	A	71.6	92.5	87	71.5	40.6	59.5	0	69.4	57	92.2	NA	90.9	76.2	71.1	76.1	76.5	0	94.7	65.8	61.2	DNA mismatch repair protein MutS
MSTRG.10803;A3:1A:508200446-508200569:508200446-508200571:+	MSTRG.10803	TraesCS1A02G316100	A3	A	100	100	100	97.5	100	95.8	100	100	100	100	100	100	100	90.4	100	100	100	100	100	84.4	#N/A
MSTRG.10803;A5:1A:508190844-508190936:508190794-508190936:+	MSTRG.10803	TraesCS1A02G316100	A5	A	6.6	5.3	0.7	4.6	6.6	11.6	4.5	9.2	21.2	5.4	2.5	9.3	0	9.6	6.3	5.8	9.7	12.6	8.1	15.6	#N/A
MSTRG.10807;A5:1A:508526400-508527011:508526290-508527011:+	MSTRG.10807	TraesCS1A02G316900	A5	A	0	0	21.2	4.7	8.5	3.5	0	8.8	6.8	0	7	0	8.5	13.4	30.2	25.8	0	7.4	7.7	1	Protein translation factor SUI1-like protein
MSTRG.10807;AF:1A:508526177:508526290-508527011:508526466:508526561-508527011:+	MSTRG.10807	TraesCS1A02G316900	AF	A	7.2	4	5.2	10.8	13.2	13.4	8.4	9.3	13.9	7	19.2	3.2	3.4	11.4	9.7	6.9	3.2	24.4	26.8	11.2	Protein translation factor SUI1-like protein
MSTRG.10822;SE:1A:508636310-508636446:508637992-508638095:+	MSTRG.10822	TraesCS1A02G317100	SE	A	NA	NA	NA	0	3.7	9.2	1.4	NA	2.4	NA	NA	NA	NA	4	2.9	1.3	1.4	NA	NA	NA	#N/A
MSTRG.10822;A3:1A:508632906-508633147:508632906-508633247:+	MSTRG.10822	TraesCS1A02G317100	A3	A	NA	NA	NA	100	90.2	NA	NA	83.2	63.7	NA	NA	NA	NA	95.7	94	97.5	94.1	85.1	87.3	NA	#N/A
MSTRG.10822;A5:1A:508636331-508638095:508636310-508638095:+	MSTRG.10822	TraesCS1A02G317100	A5	A	NA	NA	NA	7.4	6.2	3.1	1.3	76.4	12.2	NA	NA	NA	NA	0	3.6	10.1	3.5	81.7	31.1	NA	#N/A
MSTRG.10822;A3:1A:508636310-508636446:508636310-508638095:+	MSTRG.10822	TraesCS1A02G317100	A3	A	NA	NA	NA	24.5	22	27.6	12.6	56	51.9	NA	NA	NA	NA	48.5	29.7	29.1	16.3	NA	38.3	NA	#N/A
MSTRG.10822;A5:1A:508633390-508635192:508633385-508635192:+	MSTRG.10822	TraesCS1A02G317100	A5	A	NA	NA	NA	28.8	32.2	34	14.7	100	85.3	NA	NA	NA	36.8	50.5	36.9	34.9	19.6	100	54.6	NA	#N/A
MSTRG.10822;A3:1A:508632485-508632603:508632485-508632717:+	MSTRG.10822	TraesCS1A02G317100	A3	A	NA	76.2	NA	42.7	33.7	11.6	NA	75.7	67	NA	NA	47.3	NA	49.7	35	19	4	79	72.4	NA	#N/A
MSTRG.10822;AL:1A:508632485-508632603:508633025:508632485-508638095:508638660:+	MSTRG.10822	TraesCS1A02G317100	AL	A	15.1	37.5	20.2	21.1	9.5	2.5	1.7	61	55.1	11.1	16.7	27.4	14.4	18.4	12.5	7.1	1.8	57.8	42.5	7.2	#N/A
MSTRG.10814;A3:1A:508642848-508643971:508642846-508643971:-	MSTRG.10814	TraesCS1A02G317200	A3	A	8	7.8	4.5	5.1	3.7	4.1	2.5	6.5	3	4.6	8	5	6.7	5.5	4	5.5	2.6	9.2	3.9	8.9	DCD (Development and cell death) domain protein
MSTRG.10825;A3:1A:508724327-508725515:508724246-508725515:-	MSTRG.10825	TraesCS1A02G317300	A3	A	NA	NA	NA	NA	NA	NA	NA	97.9	96.1	100	NA	NA	NA	NA	NA	NA	NA	96.8	95.4	83.4	Protein kinase
MSTRG.10825;A3:1A:508724345-508725515:508724246-508725515:-	MSTRG.10825	TraesCS1A02G317300	A3	A	NA	NA	NA	NA	NA	NA	NA	NA	4.1	NA	NA	NA	NA	NA	NA	NA	NA	NA	10.3	NA	Protein kinase
MSTRG.10825;RI:1A:508725515:508725866-508725966:508726319:-	MSTRG.10825	TraesCS1A02G317300	RI	A	NA	NA	NA	NA	NA	NA	NA	NA	12.4	NA	NA	NA	NA	NA	NA	NA	NA	NA	2.8	NA	Protein kinase
MSTRG.10825;A3:1A:508724278-508725784:508724260-508725784:-	MSTRG.10825	TraesCS1A02G317300	A3	A	NA	NA	NA	NA	NA	NA	NA	NA	11.1	NA	NA	NA	NA	NA	NA	NA	NA	NA	14.7	NA	Protein kinase
MSTRG.10825;A3:1A:508725911-508725966:508725866-508725966:-	MSTRG.10825	TraesCS1A02G317300	A3	A	NA	NA	NA	NA	NA	NA	NA	100	85.4	NA	NA	NA	NA	NA	NA	NA	NA	58.7	74.7	NA	Protein kinase
MSTRG.10825;SE:1A:508724246-508725515:508725586-508725677:-	MSTRG.10825	TraesCS1A02G317300	SE	A	NA	NA	NA	NA	NA	NA	NA	NA	44.9	NA	NA	NA	NA	NA	NA	NA	NA	22.1	42.4	NA	Protein kinase
MSTRG.10884;RI:1A:510672800:510673056-510673148:510673478:+	MSTRG.10884	TraesCS1A02G320000	RI	A	51.1	NA	NA	45.2	44.2	46.3	20.8	NA	NA	NA	69.6	NA	NA	28.6	52.1	42.2	27.9	NA	NA	NA	2-oxoglutarate (2OG) and Fe(II)-dependent oxygenase superfamily protein
MSTRG.10895;AF:1A:511100500-511102065:511102229:511100500-511102705:511102769:-	MSTRG.10895	TraesCS1A02G320500	AF	A	97.7	95.2	95.6	100	100	100	100	93.6	97.7	96.1	96.7	100	93.9	100	94.7	100	100	85.6	93	92.7	NAD(P)H dehydrogenase (Quinone)
MSTRG.10895;AF:1A:511100500-511102065:511102229:511100500-511102705:511102961:-	MSTRG.10895	TraesCS1A02G320500	AF	A	96	95.1	95.5	94.7	91.4	88.1	100	90.6	94.7	89.4	97.1	95.3	94.4	89.8	90.5	90.8	100	94.1	93.8	87.9	NAD(P)H dehydrogenase (Quinone)
MSTRG.10903;A3:1A:511482318-511483176:511482318-511483878:+	MSTRG.10903	TraesCS1A02G321000	A3	A	6.3	2.3	5	10.8	13.1	20.6	44.5	14.5	3.2	15.3	1.3	2.6	12.3	15.5	20.9	17.9	46.4	4.5	10.8	15.8	Adenine nucleotide alpha hydrolases-like superfamily protein
MSTRG.10935;AF:1A:512654641:512654777-512655919:512654958:512655012-512655919:+	MSTRG.10935	TraesCS1A02G321900	AF	A	32.7	100	48.7	0	14.8	28.7	9	50.1	100	51.8	94.4	77.6	57.7	0	15.1	0	0	NA	NA	17.3	1-acyl-sn-glycerol-3-phosphate acyltransferase
MSTRG.10953;AF:1A:512883940-512884465:512884499:512883940-512884507:512884685:-	MSTRG.10953	TraesCS1A02G322300	AF	A	66.5	100	77.9	62.4	64.9	72.8	80.1	86.9	84.8	46.4	57.5	40.2	61.2	80.5	56.5	55.3	100	59.7	66.4	52.5	Acylamino-acid-releasing enzyme
MSTRG.10972;A3:1A:513718384-513718486:513718362-513718486:-	MSTRG.10972	TraesCS1A02G323200	A3	A	100	NA	NA	NA	79.9	100	100	NA	NA	100	92.6	NA	NA	100	100	100	100	NA	NA	100	Secretory carrier-associated membrane protein
MSTRG.11007;A3:1A:514896501-514896604:514896395-514896604:-	MSTRG.11007	TraesCS1A02G324300	A3	A	NA	NA	NA	NA	100	73.5	100	NA	86	NA	NA	NA	NA	NA	NA	NA	88.1	NA	NA	NA	#N/A
MSTRG.11054;AL:1A:515554568-515554772:515555223:515554568-515582308:515582786:+	MSTRG.11054	TraesCS1A02G324800	AL	A	NA	1	NA	2	7.8	NA	NA	2.8	NA	1.6	NA	NA	NA	NA	2	0	NA	NA	NA	NA	Transcription elongation factor Spt5-like protein, putative
MSTRG.11054;RI:1A:515553513:515553566-515553684:515554568:+	MSTRG.11054	TraesCS1A02G324800	RI	A	0	0	0	0	1.2	0	1.6	0	1.2	1.1	0	0	0	4.8	0	0	2.1	0	0	6.3	Transcription elongation factor Spt5-like protein, putative
MSTRG.11054;A3:1A:515553566-515553684:515553566-515553690:+	MSTRG.11054	TraesCS1A02G324800	A3	A	100	99.2	99.2	100	100	98.4	98	99.6	100	99.5	92.5	100	99.1	97.6	98.2	99	98.7	94.8	97.1	99.1	Transcription elongation factor Spt5-like protein, putative
MSTRG.11054;RI:1A:515553684:515554334-515554533:515554568:+	MSTRG.11054	TraesCS1A02G324800	RI	A	100	80.1	74	85.2	92.5	100	100	84.5	100	81	92.7	88.1	94.3	100	86.3	90	100	84.6	89.8	84.9	Transcription elongation factor Spt5-like protein, putative
MSTRG.11044;A3:1A:516372990-516373103:516372990-516373107:+	MSTRG.11044	TraesCS1A02G325400	A3	A	97.9	97.3	97.4	95.9	93.5	96.9	97.9	95.4	NA	93.9	96.8	96.9	96.4	94.3	94.7	90.7	93.6	97.1	NA	95.2	Cysteine protease family protein
MSTRG.11059;A3:1A:516564226-516564284:516564169-516564284:-	MSTRG.11059	TraesCS1A02G325900	A3	A	14.3	12	16.5	16.5	36.4	19.9	29.9	20.2	27.1	21.6	9.1	6.8	17.4	21.3	29.1	29.1	11.3	5.5	6.8	3.3	MATH domain-containing protein
MSTRG.11061;A3:1A:516586479-516586575:516586479-516586591:+	MSTRG.11061	TraesCS1A02G326100	A3	A	NA	NA	NA	NA	NA	NA	NA	NA	NA	53.4	NA	NA	NA	NA	NA	NA	NA	NA	NA	66.3	Photosystem II reaction center W protein
MSTRG.11065;A5:1A:516623650-516623780:516623639-516623780:+	MSTRG.11065	TraesCS1A02G326200	A5	A	0	24.2	0	6	0	0	17.3	31.1	NA	NA	0	17	0	0	5.3	0	13.1	NA	NA	0	#N/A
MSTRG.11083;A3:1A:516775993-516776309:516775993-516776311:+	MSTRG.11083	TraesCS1A02G327000	A3	A	NA	100	94.4	92.1	94.8	93.5	94.3	97.9	97.5	NA	NA	93.5	92.4	96.8	89.8	93.8	90.5	95.1	NA	NA	tRNA pseudouridine synthase d, putative
MSTRG.11083;A3:1A:516779815-516779902:516779815-516779906:+	MSTRG.11083	TraesCS1A02G327000	A3	A	NA	94.9	91.5	94.7	89.3	84	85.4	92.1	86.6	NA	NA	90	86.1	80.8	82.1	92.1	85.2	95.7	NA	NA	tRNA pseudouridine synthase d, putative
MSTRG.11083;A3:1A:516775847-516775931:516775847-516775941:+	MSTRG.11083	TraesCS1A02G327000	A3	A	NA	5.1	17.6	12.8	15.3	24.1	21.7	15.2	15.5	NA	NA	19.3	24.3	21.8	26.2	13.6	29.1	11.6	NA	NA	tRNA pseudouridine synthase d, putative
MSTRG.11084;A3:1A:516781560-516781669:516781557-516781669:-	MSTRG.11084	TraesCS1A02G327100	A3	A	NA	36.8	NA	NA	100	50.5	NA	100	30.6	NA	NA	NA	NA	61	34.6	NA	NA	11.2	23.5	NA	#N/A
MSTRG.11079;A3:1A:516787543-516788008:516787535-516788008:-	MSTRG.11079	TraesCS1A02G327200	A3	A	0.8	3.4	2.8	3.2	4.8	8.6	10.9	6	7.3	4.8	1.2	2.8	2.4	5.3	5.6	5.2	8.2	2	4.4	4.6	Signal recognition particle 54 kDa protein
MSTRG.11081;SE:1A:517095801-517098026:517098070-517098235:-	MSTRG.11081	TraesCS1A02G327700	SE	A	48.5	30.1	23.4	31.8	28.7	26.3	57	32.3	44.4	32.2	50.9	26.1	25.4	29.8	29.1	20.7	64.6	23	42.4	32.9	Single-stranded DNA-binding protein
MSTRG.11086;AF:1A:517105253-517105786:517105856:517105253-517105885:517106237:-	MSTRG.11086	TraesCS1A02G327800	AF	A	NA	100	82.6	NA	60.6	NA	69.2	100	100	100	96.2	100	88.7	100	NA	NA	NA	82.2	100	100	Transcription initiation factor IIF subunit beta
MSTRG.11086;AF:1A:517105253-517105325:517105393:517105253-517105786:517105856:-	MSTRG.11086	TraesCS1A02G327800	AF	A	100	89.4	95.7	97.4	95.5	99.2	96.7	84.5	77.4	95	90.8	86.7	92.1	96.2	97.7	98.6	100	91.8	79.8	97.3	Transcription initiation factor IIF subunit beta
MSTRG.11097;A3:1A:517402799-517402863:517402786-517402863:-	MSTRG.11097	TraesCS1A02G328200	A3	A	100	98.2	97.9	87.9	89.4	97.8	NA	NA	NA	NA	98.7	92.6	100	98.1	93.4	100	NA	NA	NA	NA	Outer envelope protein 80, chloroplastic
MSTRG.11098;A5:1A:517412585-517412757:517412521-517412757:+	MSTRG.11098	TraesCS1A02G328300	A5	A	NA	NA	NA	100	100	NA	NA	NA	NA	NA	NA	NA	NA	98.3	91.9	NA	NA	NA	NA	NA	E3 ubiquitin-protein ligase MARCH6
MSTRG.11121;SE:1A:517481592-517481917:517482012-517484345:-	MSTRG.11121	TraesCS1A02G328400	SE	A	0	2.9	2.7	0	4.7	3.2	3.8	8.8	NA	3.7	1.6	0	0	0	1.9	0	2.7	NA	NA	0	#N/A
MSTRG.11121;SE:1A:517487815-517488296:517488386-517488564:-	MSTRG.11121	TraesCS1A02G328400	SE	A	NA	NA	NA	NA	NA	NA	NA	NA	NA	46.2	NA	NA	NA	NA	NA	NA	NA	NA	NA	NA	#N/A
MSTRG.11121;RI:1A:517488296:517488386-517488564:517489298:-	MSTRG.11121	TraesCS1A02G328400	RI	A	NA	NA	NA	NA	NA	66.1	NA	NA	NA	NA	NA	NA	NA	NA	NA	51.9	NA	NA	NA	NA	#N/A
MSTRG.11121;SE:1A:517487815-517487896:517488188-517488296:-	MSTRG.11121	TraesCS1A02G328400	SE	A	NA	NA	NA	NA	45.8	31.6	NA	NA	NA	NA	NA	NA	NA	NA	32.5	29.2	NA	NA	NA	NA	#N/A
MSTRG.11121;RI:1A:517486452:517486708-517486842:517487125:-	MSTRG.11121	TraesCS1A02G328400	RI	A	NA	NA	NA	NA	88.5	91.3	84.2	NA	NA	91.4	NA	NA	NA	NA	95.6	100	35.8	NA	NA	NA	#N/A
MSTRG.11121;RI:1A:517480946:517481358-517481502:517481592:-	MSTRG.11121	TraesCS1A02G328400	RI	A	NA	NA	NA	NA	20.7	18.4	16.7	NA	NA	31.2	NA	NA	NA	NA	27.1	21.2	2.5	NA	NA	NA	#N/A
MSTRG.11121;SE:1A:517481592-517481917:517482612-517484345:-	MSTRG.11121	TraesCS1A02G328400	SE	A	0	12.5	4.6	0	10.4	8	3	16.6	NA	1	1.8	2.2	0	0	9.1	8.3	1.5	NA	NA	0	#N/A
MSTRG.11121;SE:1A:517484515-517486286:517486361-517486452:-	MSTRG.11121	TraesCS1A02G328400	SE	A	95.2	70	93.1	85	79.1	82.7	83.9	77.8	NA	66.9	97.3	93.2	86.8	97.9	81.8	83.6	84.5	NA	NA	81.4	#N/A
MSTRG.11121;SE:1A:517481592-517481917:517481991-517484345:-	MSTRG.11121	TraesCS1A02G328400	SE	A	10.9	15.6	3	15.9	15.8	8.1	5.3	NA	NA	16	20.7	7	13.2	12.4	16.1	9.6	6.7	NA	NA	18.8	#N/A
MSTRG.11122;A3:1A:517490440-517490516:517490430-517490516:-	MSTRG.11122	TraesCS1A02G328500	A3	A	NA	100	100	100	100	100	100	100	NA	100	100	100	100	100	100	93.4	100	100	100	NA	Thiopurine S-methyltransferase&&DNA topoisomerase
MSTRG.11122;A3:1A:517490440-517490516:517490404-517490516:-	MSTRG.11122	TraesCS1A02G328500	A3	A	0	14.2	10.4	35.7	38.3	32.9	23.2	20.5	0	100	5.4	6.7	12.8	33.8	19	16	26.9	55.3	27.1	0	Thiopurine S-methyltransferase&&DNA topoisomerase
MSTRG.11102;A5:1A:517516651-517516760:517516648-517516760:+	MSTRG.11102	TraesCS1A02G328700	A5	A	19.2	19.9	15.7	11.2	17.9	16.3	10.8	17	11	12.4	17.3	15.4	12.3	13.1	13.6	13.4	7.1	8.9	6.3	3.3	#N/A
MSTRG.11110;A3:1A:518019711-518020372:518019711-518020386:+	MSTRG.11110	TraesCS1A02G329200	A3	A	0	10.2	2.7	0	0.3	7.7	44.3	3.8	10.9	8.2	0	3	2	69	19.7	19.7	5	3.2	4	8.3	Ubiquitin carboxyl-terminal hydrolase
MSTRG.11143;A3:1A:518058764-518058974:518058724-518058974:-	MSTRG.11143	TraesCS1A02G329400	A3	A	100	100	100	100	92.6	76.8	100	100	100	100	100	100	100	100	100	78.4	100	100	100	100	Serine/threonine-protein kinase
MSTRG.11143;A3:1A:518059883-518059969:518059876-518059969:-	MSTRG.11143	TraesCS1A02G329400	A3	A	19.1	4.2	4.8	10.3	9.6	34.4	18.6	8.7	21.1	9.3	11.1	6.9	6.7	16.9	18.7	28.5	21	7.5	20.2	13.2	Serine/threonine-protein kinase
MSTRG.11145;A3:1A:518809707-518809849:518809667-518809849:-	MSTRG.11145	TraesCS1A02G329900	A3	A	NA	NA	NA	NA	NA	NA	NA	NA	37.2	NA	NA	NA	NA	NA	NA	NA	NA	NA	NA	NA	BZIP transcription factor 2
MSTRG.11145;A3:1A:518810983-518813793:518810974-518813793:-	MSTRG.11145	TraesCS1A02G329900	A3	A	NA	NA	NA	NA	NA	NA	NA	100	87.9	NA	NA	NA	NA	NA	NA	NA	NA	98.8	98.2	NA	BZIP transcription factor 2
MSTRG.11145;RI:1A:518809631:518809707-518809849:518809924:-	MSTRG.11145	TraesCS1A02G329900	RI	A	NA	NA	NA	NA	NA	NA	NA	NA	31.1	NA	NA	NA	NA	NA	NA	NA	NA	NA	NA	NA	BZIP transcription factor 2
MSTRG.11145;RI:1A:518809631:518809752-518809845:518809924:-	MSTRG.11145	TraesCS1A02G329900	RI	A	NA	NA	NA	NA	NA	NA	NA	NA	39.2	NA	NA	NA	NA	NA	NA	NA	NA	NA	NA	NA	BZIP transcription factor 2
MSTRG.11145;A3:1A:518809535-518809631:518809022-518809631:-	MSTRG.11145	TraesCS1A02G329900	A3	A	NA	NA	NA	NA	NA	NA	NA	NA	44	NA	NA	NA	NA	NA	NA	NA	NA	NA	50.5	NA	BZIP transcription factor 2
MSTRG.11145;RI:1A:518809631:518809667-518809849:518809924:-	MSTRG.11145	TraesCS1A02G329900	RI	A	NA	NA	NA	NA	NA	NA	NA	NA	21.1	NA	NA	NA	NA	NA	NA	NA	NA	NA	25.8	NA	BZIP transcription factor 2
MSTRG.11145;A5:1A:518809022-518809182:518809022-518809631:-	MSTRG.11145	TraesCS1A02G329900	A5	A	NA	NA	NA	NA	NA	NA	NA	81.1	70.5	NA	NA	NA	NA	NA	NA	NA	NA	95.9	91.3	NA	BZIP transcription factor 2
MSTRG.11152;A5:1A:518954195-518954486:518954195-518954644:-	MSTRG.11152	TraesCS1A02G330100	A5	A	0.8	2.5	0.4	5.9	4.6	3.4	13	5.5	8.5	1.2	0	0.8	0.6	3.3	0.5	1.4	12.8	1.4	4.3	0.7	Thioredoxin
MSTRG.11152;SE:1A:518954195-518954644:518954691-518955690:-	MSTRG.11152	TraesCS1A02G330100	SE	A	18	18.8	18.2	15.4	12.2	15	9.8	18.1	14.3	16.7	17.5	17.6	18.2	12.2	14.6	12.2	7.8	22.2	16.3	19.8	Thioredoxin
MSTRG.11151;A5:1A:518973862-518973961:518973862-518973965:-	MSTRG.11151	TraesCS1A02G330200	A5	A	NA	NA	NA	90.8	87.6	NA	NA	NA	NA	NA	NA	NA	NA	100	85.1	NA	NA	NA	NA	NA	Lipoyl synthase
MSTRG.11151;A5:1A:518972988-518973256:518972988-518973281:-	MSTRG.11151	TraesCS1A02G330200	A5	A	6.5	11.9	17.2	17	26	27.1	0	15	29.2	27.3	19.1	22.8	18.5	36.2	23.3	25.5	0	18.5	15.9	21.7	Lipoyl synthase
MSTRG.11151;SE:1A:518972399-518972582:518972692-518972817:-	MSTRG.11151	TraesCS1A02G330200	SE	A	7.8	16.8	18.1	37.4	32	28.6	38.2	16.8	31.7	29.8	19.8	24.3	19.2	41.7	28.9	26.1	33	19.6	17.9	22.5	Lipoyl synthase
MSTRG.11160;A3:1A:519259427-519259518:519259427-519259520:+	MSTRG.11160	TraesCS1A02G330500	A3	A	100	95.5	100	100	100	100	100	98.6	96.1	99	100	100	100	100	97.1	99	100	100	93.9	100	Protein kinase
MSTRG.11160;A3:1A:519256049-519256135:519256049-519256222:+	MSTRG.11160	TraesCS1A02G330500	A3	A	0	100	100	100	61.1	100	70.6	100	100	100	100	82.2	100	100	100	77.9	100	100	66.3	100	Protein kinase
MSTRG.11160;RI:1A:519255808:519255853-519255974:519256049:+	MSTRG.11160	TraesCS1A02G330500	RI	A	100	31.5	9.1	44.8	38.9	100	100	43	100	47.8	0	17.8	13.1	36.7	2.9	23.1	57.9	33.3	76.1	33.3	Protein kinase
MSTRG.11157;A3:1A:519265869-519265952:519265869-519265967:+	MSTRG.11157	TraesCS1A02G330600	A3	A	NA	0	0	0	0	100	0	0	100	100	NA	100	0	100	62	0	0	100	100	0	Colon cancer-associated protein Mic1-like containing protein, expressed
MSTRG.11173;A3:1A:519894099-519894891:519894099-519895176:+	MSTRG.11173	TraesCS1A02G331000	A3	A	NA	NA	NA	NA	NA	NA	57.1	NA	NA	NA	NA	NA	NA	NA	NA	NA	33.3	NA	NA	NA	#N/A
MSTRG.11173;SE:1A:519893167-519893979:519894099-519895176:+	MSTRG.11173	TraesCS1A02G331000	SE	A	4.3	4.8	NA	NA	13	9.7	NA	NA	NA	NA	8.9	8.2	15.8	6.2	26.1	12.9	57.4	NA	NA	NA	#N/A
MSTRG.11182;SE:1A:520338811-520339883:520340032-520340448:-	MSTRG.11182	TraesCS1A02G331200	SE	A	41.3	61.3	18.9	100	100	100	100	62.1	100	NA	5.3	100	39.5	100	100	100	100	74.7	NA	NA	Translation initiation factor IF-2
MSTRG.11193;AF:1A:520582995-520583832:520583861:520582995-520583968:520584624:-	MSTRG.11193	TraesCS1A02G331900	AF	A	99.4	98.9	100	98.5	97.3	98.1	97.3	96.9	95	97.4	99	97.6	100	96.2	95	97.4	98.7	98.4	97.3	100	#N/A
MSTRG.11205;A3:1A:520814278-520814398:520814272-520814398:-	MSTRG.11205	TraesCS1A02G332400	A3	A	5.3	10.6	1.7	8.9	13	15.3	15.5	17.6	10.7	9.4	3.8	13	12.3	11.8	5.1	5	11.1	22.2	22.3	67.4	Chromatin modification-related protein EAF7
MSTRG.11209;AF:1A:520820008:520820296-520820629:520820492:520820506-520820629:+	MSTRG.11209	TraesCS1A02G332500	AF	A	0.4	0.3	0.2	0.5	0.6	0.4	3.8	0	3.8	0.1	0.6	0.2	0.4	0.4	0.6	0.4	5.2	1.1	0	0.4	#N/A
MSTRG.11209;AF:1A:520819952:520820296-520820629:520820492:520820506-520820629:+	MSTRG.11209	TraesCS1A02G332500	AF	A	0	2.5	0.8	4.6	11.9	8.1	7	4	0	3.8	0.6	2.3	1.8	9.7	7.4	6	0	0	0	3.3	#N/A
MSTRG.11228;A3:1A:521291767-521291860:521291767-521291863:+	MSTRG.11228	TraesCS1A02G333200	A3	A	NA	NA	NA	NA	NA	NA	NA	NA	NA	37.3	NA	NA	NA	NA	NA	NA	NA	NA	NA	25.7	magnesium transporter NIPA (DUF803)
MSTRG.11228;SE:1A:521290429-521291233:521291325-521291647:+	MSTRG.11228	TraesCS1A02G333200	SE	A	NA	NA	NA	NA	NA	NA	NA	NA	NA	19.2	NA	NA	NA	NA	NA	NA	NA	NA	NA	10.5	magnesium transporter NIPA (DUF803)
MSTRG.11235;A3:1A:521322302-521323044:521322302-521323056:+	MSTRG.11235	TraesCS1A02G333400	A3	A	92.4	99.3	93.9	96.1	96	96.4	96.7	91.4	95.7	97.7	87.1	97.4	94.3	95	94.3	98.3	98	93.4	84.3	78.6	50S ribosomal protein L33
MSTRG.11237;A3:1A:521332449-521332592:521332449-521332595:+	MSTRG.11237	TraesCS1A02G333600	A3	A	100	98.4	99.3	93.8	87.8	91.8	94.8	100	NA	100	100	98.5	99	89.1	92	97.1	100	96.2	NA	96.5	Rac-like GTP binding protein
MSTRG.11231;AL:1A:521631367-521632643:521632828:521631367-521633349:521633635:+	MSTRG.11231	TraesCS1A02G333800	AL	A	NA	NA	NA	NA	NA	NA	87.8	NA	NA	NA	NA	NA	NA	NA	NA	NA	NA	NA	NA	NA	Non-specific serine/threonine protein kinase
MSTRG.11231;SE:1A:521630600-521631270:521631362-521633349:+	MSTRG.11231	TraesCS1A02G333800	SE	A	0	NA	NA	NA	NA	5.9	0	NA	NA	NA	0	0	NA	NA	NA	0	6.8	NA	NA	NA	Non-specific serine/threonine protein kinase
MSTRG.11231;SE:1A:521630600-521631270:521631367-521633349:+	MSTRG.11231	TraesCS1A02G333800	SE	A	0	NA	NA	NA	NA	0	11.1	NA	NA	NA	0	0	NA	NA	NA	0	25.6	NA	NA	NA	Non-specific serine/threonine protein kinase
MSTRG.11272;A3:1A:522534092-522537182:522534019-522537182:-	MSTRG.11272	TraesCS1A02G335700	A3	A	NA	NA	NA	NA	NA	NA	65.8	NA	NA	NA	NA	NA	NA	NA	NA	NA	100	NA	NA	NA	O-methyltransferase-like protein
MSTRG.11272;A5:1A:522534092-522534579:522534092-522534811:-	MSTRG.11272	TraesCS1A02G335700	A5	A	NA	NA	NA	NA	NA	NA	91.8	NA	NA	NA	NA	NA	NA	NA	NA	NA	100	NA	NA	NA	O-methyltransferase-like protein
MSTRG.11272;RI:1A:522535105:522535640-522537182:522537289:-	MSTRG.11272	TraesCS1A02G335700	RI	A	NA	NA	NA	NA	NA	NA	91.8	NA	NA	NA	NA	NA	NA	NA	NA	NA	100	NA	NA	NA	O-methyltransferase-like protein
MSTRG.11272;RI:1A:522537182:522537289-522537457:522537574:-	MSTRG.11272	TraesCS1A02G335700	RI	A	NA	NA	34.4	NA	NA	0	13.4	NA	NA	NA	NA	NA	NA	NA	NA	0	0	NA	NA	NA	O-methyltransferase-like protein
MSTRG.11272;A3:1A:522534900-522537182:522534019-522537182:-	MSTRG.11272	TraesCS1A02G335700	A3	A	NA	NA	65.6	NA	94.2	100	88.1	NA	NA	NA	NA	NA	NA	100	100	100	100	NA	NA	NA	O-methyltransferase-like protein
MSTRG.11272;A3:1A:522534900-522537182:522534092-522537182:-	MSTRG.11272	TraesCS1A02G335700	A3	A	NA	NA	NA	NA	93.1	95.8	79.4	NA	NA	NA	NA	NA	47.7	63.9	94.4	100	78.9	NA	NA	NA	O-methyltransferase-like protein
MSTRG.11272;RI:1A:522533933:522534092-522534579:522534900:-	MSTRG.11272	TraesCS1A02G335700	RI	A	NA	NA	56.7	NA	77.2	100	68.9	79.1	NA	NA	NA	NA	NA	76.6	80.5	84.7	62.5	NA	NA	NA	O-methyltransferase-like protein
MSTRG.11272;A5:1A:522534900-522535105:522534900-522537182:-	MSTRG.11272	TraesCS1A02G335700	A5	A	NA	NA	43.3	NA	22.8	15.3	31.1	20.9	NA	NA	NA	NA	NA	23.4	19.5	15.3	37.5	NA	NA	NA	O-methyltransferase-like protein
MSTRG.11272;A5:1A:522537289-522537457:522537289-522537493:-	MSTRG.11272	TraesCS1A02G335700	A5	A	13.6	2.4	100	48.6	60.3	63.5	100	56.9	22.2	56.2	10.9	32.5	70.1	71.5	37.3	69	100	51.7	26.4	50.3	O-methyltransferase-like protein
MSTRG.11274;RI:1A:522951800:522951884-522952002:522952304:+	MSTRG.11274	TraesCS1A02G335900	RI	A	39.8	47.2	28.4	27.7	21.1	14.7	4.7	21.8	32.8	32.8	51.2	48.5	47	23.1	27.9	9.1	9	22	20.7	30.3	#N/A
MSTRG.11277;A3:1A:522965979-522966093:522965979-522966096:+	MSTRG.11277	TraesCS1A02G336100	A3	A	100	74.7	73.1	NA	NA	NA	NA	NA	NA	NA	100	92.8	NA	NA	NA	NA	NA	100	NA	NA	#N/A
MSTRG.11277;A5:1A:522965983-522966096:522965979-522966096:+	MSTRG.11277	TraesCS1A02G336100	A5	A	100	85.1	91.8	100	NA	NA	NA	NA	NA	NA	100	97.5	94.1	100	NA	NA	NA	100	NA	100	#N/A
MSTRG.11338;AF:1A:525141443-525141766:525141803:525141443-525142521:525142645:-	MSTRG.11338	TraesCS1A02G337000	AF	A	NA	NA	NA	NA	NA	NA	0	NA	NA	NA	NA	NA	NA	NA	NA	NA	NA	88.9	NA	NA	#N/A
MSTRG.11338;AF:1A:525141443-525141766:525142291:525141443-525142521:525142886:-	MSTRG.11338	TraesCS1A02G337000	AF	A	NA	NA	NA	NA	NA	NA	65.6	NA	NA	NA	NA	NA	NA	NA	NA	NA	100	NA	NA	NA	#N/A
MSTRG.11338;RI:1A:525138632:525138898-525138920:525139056:-	MSTRG.11338	TraesCS1A02G337000	RI	A	NA	NA	NA	NA	NA	NA	53.7	100	100	NA	NA	NA	NA	100	100	NA	100	100	100	NA	#N/A
MSTRG.11338;AF:1A:525141443-525141766:525142291:525141443-525142521:525142645:-	MSTRG.11338	TraesCS1A02G337000	AF	A	NA	NA	NA	NA	NA	NA	70.4	NA	49.4	NA	NA	NA	NA	NA	NA	NA	100	NA	NA	NA	#N/A
MSTRG.11338;A5:1A:525141955-525142521:525141955-525142592:-	MSTRG.11338	TraesCS1A02G337000	A5	A	NA	NA	NA	NA	100	100	100	90.8	92.3	NA	NA	NA	NA	100	100	85.6	98.2	NA	NA	NA	#N/A
MSTRG.11338;RI:1A:525141237:525141443-525141766:525141955:-	MSTRG.11338	TraesCS1A02G337000	RI	A	NA	NA	NA	NA	95.4	100	99.1	90.8	87.8	NA	NA	NA	NA	100	100	85.6	97.3	NA	NA	NA	#N/A
MSTRG.11338;AF:1A:525141443-525141766:525142291:525141443-525142521:525142673:-	MSTRG.11338	TraesCS1A02G337000	AF	A	NA	NA	NA	NA	18.7	19.5	68.5	NA	NA	NA	NA	NA	NA	NA	NA	NA	48.6	NA	NA	NA	#N/A
MSTRG.11338;A3:1A:525141446-525142521:525141443-525142521:-	MSTRG.11338	TraesCS1A02G337000	A3	A	NA	62.2	NA	100	51.6	0	65.2	66.9	84.7	NA	NA	83.4	NA	NA	88.8	91.4	58.4	NA	93.2	66.4	#N/A
MSTRG.11338;A3:1A:525141955-525142521:525141443-525142521:-	MSTRG.11338	TraesCS1A02G337000	A3	A	NA	NA	NA	NA	46	40.6	54.9	69.3	60.6	61.7	NA	NA	NA	66.6	84	81.5	59.9	NA	NA	28.2	#N/A
MSTRG.11338;A3:1A:525141955-525142521:525141446-525142521:-	MSTRG.11338	TraesCS1A02G337000	A3	A	NA	32.5	NA	35	44.4	100	39.4	52.9	21.7	NA	NA	7.4	NA	100	39.9	29.2	51.6	NA	34.3	16.6	#N/A
MSTRG.11338;A5:1A:525139056-525139157:525139056-525139174:-	MSTRG.11338	TraesCS1A02G337000	A5	A	0	22.4	13.3	0	2.1	8.2	6.5	29.6	13.5	0	4.9	0	28.9	29.6	16.8	4.7	5.3	34.2	28.3	14.8	#N/A
MSTRG.11338;A5:1A:525140332-525140821:525140332-525140982:-	MSTRG.11338	TraesCS1A02G337000	A5	A	NA	29.1	NA	15.8	7.2	12.6	21	18.2	21.3	47	NA	15.5	NA	43.7	16.2	10.3	19.3	7.9	11.8	27.7	#N/A
MSTRG.11338;RI:1A:525139174:525139268-525139479:525139559:-	MSTRG.11338	TraesCS1A02G337000	RI	A	17	52.8	55.9	61.3	61	55	59.4	46	57.6	64.9	26.9	51.8	52.9	41.7	61.1	49	54.2	54.3	49.7	58.3	#N/A
MSTRG.11380;RI:1A:527175133:527175159-527175294:527175393:+	MSTRG.11380	TraesCS1A02G337800	RI	A	0	1.9	0.6	3.7	6.3	2.5	7.6	4.8	0	0.5	0	1.8	0	3.1	2.1	1.9	0	0.5	0.4	0.6	Ras-like protein
MSTRG.11414;A3:1A:528064543-528070279:528064543-528070303:+	MSTRG.11414	TraesCS1A02G338500	A3	A	NA	NA	NA	0	0	0	5.8	0	5.6	17.1	NA	NA	NA	0	0	18.9	20.4	7.2	0	0	RNA ligase/cyclic nucleotide phosphodiesterase family protein
MSTRG.11430;A3:1A:528666921-528667609:528666918-528667609:-	MSTRG.11430	TraesCS1A02G338900	A3	A	100	91	98.9	97.3	93	81.6	73.4	88.5	80.3	92.3	100	100	92.3	95.4	94.1	83.6	86.8	100	81.9	100	Homeobox protein
MSTRG.11445;SE:1A:529669381-529669627:529670094-529670609:-	MSTRG.11445	TraesCS1A02G339500	SE	A	91.7	73.2	90	92	82.6	87.3	100	93	92.9	95.5	88.6	71.7	84.2	84.7	87.8	86.5	93.7	87.3	NA	88.3	#N/A
MSTRG.11450;RI:1A:530205430:530205539-530205629:530205842:-	MSTRG.11450	TraesCS1A02G339800	RI	A	NA	NA	NA	NA	NA	NA	NA	NA	NA	NA	NA	NA	NA	NA	NA	NA	89.3	NA	NA	NA	#N/A
MSTRG.11450;SE:1A:530204759-530205137:530205336-530205430:-	MSTRG.11450	TraesCS1A02G339800	SE	A	NA	3.5	0	0	1.6	0.9	3.1	1.5	0	3	NA	0	1.3	1.6	1.5	16.1	4.4	0	5	2.7	#N/A
MSTRG.11454;RI:1A:530215656:530215810-530215926:530216096:-	MSTRG.11454	TraesCS1A02G339900	RI	A	NA	NA	NA	100	92.3	91.4	100	100	90.8	NA	NA	NA	NA	94.5	95.1	100	100	NA	NA	NA	ATP-dependent zinc metalloprotease FtsH
MSTRG.11454;A3:1A:530213248-530213579:530213168-530213579:-	MSTRG.11454	TraesCS1A02G339900	A3	A	3	3.8	2.2	6.8	7.5	7.6	16.9	4.9	9.6	8.3	1.2	2.1	4.1	9.2	9.4	6.8	13.9	3.9	5.7	4.1	ATP-dependent zinc metalloprotease FtsH
MSTRG.11456;A3:1A:530513254-530513722:530513254-530513856:+	MSTRG.11456	TraesCS1A02G340200	A3	A	69	61.7	67.8	73.4	82.8	73.3	96.3	60.1	100	58.1	65.4	63.7	61.7	81.9	100	74.8	93.3	62.4	65.1	62.5	Transcriptional regulatory plant protein, putative
MSTRG.11474;A5:1A:530733913-530734610:530733913-530734643:-	MSTRG.11474	TraesCS1A02G340600	A5	A	0	4.5	2.9	0	34.3	51	12.5	71.1	67.7	67.7	0	5.4	27.8	21.9	40.2	38.9	7.5	19.4	37.6	49.8	Nuclear pore complex protein NUP35
MSTRG.11485;A3:1A:531049116-531049186:531049116-531049199:+	MSTRG.11485	TraesCS1A02G341400	A3	A	NA	NA	NA	NA	NA	NA	NA	71.3	64.8	76.3	NA	NA	NA	NA	NA	NA	NA	89.4	90	90.4	E3 ubiquitin ligase-like protein
MSTRG.11490;RI:1A:531054049:531054302-531054389:531054553:-	MSTRG.11490	TraesCS1A02G341500	RI	A	NA	NA	NA	NA	NA	NA	84.1	NA	NA	NA	NA	NA	NA	NA	NA	NA	69.4	NA	NA	NA	Kinesin-like protein
MSTRG.11490;A5:1A:531053961-531054049:531053961-531054136:-	MSTRG.11490	TraesCS1A02G341500	A5	A	3.8	3.2	4.7	9.6	7.1	7.4	13	3.5	11.1	4.4	5.8	6.3	2.9	8.9	5.7	7	7.1	6.4	11.1	10.7	Kinesin-like protein
MSTRG.11500;AF:1A:531224014-531224614:531225251:531224014-531226983:531227058:-	MSTRG.11500	TraesCS1A02G341600	AF	A	NA	NA	NA	NA	NA	NA	13.2	NA	NA	NA	NA	NA	NA	NA	NA	NA	12.7	NA	NA	NA	Histidine phosphotransfer protein
MSTRG.11500;SE:1A:531224014-531224614:531224822-531225720:-	MSTRG.11500	TraesCS1A02G341600	SE	A	NA	NA	NA	12.3	0	0	15.5	NA	NA	NA	NA	NA	NA	NA	0	NA	12	NA	NA	11	Histidine phosphotransfer protein
MSTRG.11500;SE:1A:531224014-531225720:531225855-531226983:-	MSTRG.11500	TraesCS1A02G341600	SE	A	55.9	72.2	NA	100	69.4	77.9	77	NA	NA	NA	82.8	NA	NA	0	68.4	45.5	75.1	NA	NA	100	Histidine phosphotransfer protein
MSTRG.11500;A3:1A:531223591-531223748:531222893-531223748:-	MSTRG.11500	TraesCS1A02G341600	A3	A	7.8	27.8	NA	12.3	30.6	20.6	31.5	NA	NA	NA	17.2	NA	NA	24.7	24.2	15.4	30.9	NA	NA	11	Histidine phosphotransfer protein
[truncated: 49,312 more rows]
