# Supplementary material for: Alternative splicing dynamics and evolutionary divergence during embryogenesis in wheat species
Source: Plant Biotechnol J. 2021 Mar 24;19(8):1624–43. doi: 10.1111/pbi.13579 (PMC8384600; doi:10.1111/pbi.13579)
Supplement: Supplementary file 4 — Data S3 PSI of AS events in Commander (CM). [file PBI-19-1624-s014.xlsx]

## Sheet: Sheet1
Supplemental Data 3 PSI of identified AS events in Commander (CM). Event id, gene id, corresponding coordinates in IWGSC annotation, event type and PSI values from samples of all different stages were listed in different column. Only AS events with 5<PSI<95 in at least one sample were shown.
Event	Gene	Gene_IWGSC_ID	Type	Subgenome	CM_E1_1	CM_E2_1	CM_E3_1	CM_E4_1	CM_E5_1	CM_E6_1	CM_E7_1	CM_E8_1	CM_E9_1	CM_E10_1	CM_E1_2	CM_E2_2	CM_E3_2	CM_E4_2	CM_E5_2	CM_E6_2	CM_E7_2	CM_E8_2	CM_E9_2	CM_E10_2	Functional description
MSTRG.10002;A5:1A:482769566-482769742:482769566-482769758:-	MSTRG.10002	TraesCS1A02G285400	A5	A	0	0	0	NA	0	0	NA	NA	NA	7.4	0	0	0	0	0	0	NA	NA	NA	NA	GTP cyclohydrolase II/3,4-dihydroxy-2-butanone 4-phosphate synthase&&3,4-dihydroxy-2-butanone 4-phosphate synthase
MSTRG.10019;A3:1A:483034075-483034958:483034070-483034958:-	MSTRG.10019	TraesCS1A02G286300	A3	A	NA	NA	NA	NA	NA	NA	NA	100	NA	NA	NA	NA	NA	0	NA	NA	NA	22.9	NA	NA	30S ribosomal protein S8, putative
MSTRG.10019;A5:1A:483034070-483034958:483034070-483035034:-	MSTRG.10019	TraesCS1A02G286300	A5	A	0	0	0	0	0	0	0	0	0	0	0	0	0	4.2	0	0	0	13.2	0	0	30S ribosomal protein S8, putative
MSTRG.10039;A5:1A:483920949-483921622:483920940-483921622:+	MSTRG.10039	TraesCS1A02G287100	A5	A	100	NA	NA	100	96.4	93.8	97.1	NA	NA	NA	100	100	NA	100	96.8	97.4	99.4	NA	NA	NA	Metal tolerance protein
MSTRG.10115;A3:1A:486044136-486045093:486044136-486045492:+	MSTRG.10115	TraesCS1A02G288700	A3	A	NA	NA	NA	NA	NA	NA	NA	NA	NA	NA	NA	NA	NA	NA	10.1	NA	NA	NA	NA	NA	DNA helicase
MSTRG.10115;A3:1A:486045755-486046746:486045755-486046781:+	MSTRG.10115	TraesCS1A02G288700	A3	A	NA	NA	NA	NA	NA	NA	NA	NA	NA	NA	NA	NA	NA	NA	44.2	NA	NA	NA	NA	NA	DNA helicase
MSTRG.10115;AL:1A:486049927-486050124:486050366:486049927-486051143:486051569:+	MSTRG.10115	TraesCS1A02G288700	AL	A	NA	NA	NA	NA	NA	NA	NA	NA	NA	NA	NA	NA	NA	NA	57.8	NA	NA	NA	NA	NA	DNA helicase
MSTRG.10116;A5:1A:486050398-486052183:486050398-486052216:-	MSTRG.10116	TraesCS1A02G288800	A5	A	10.1	0	3.2	0	0	0	0	0.6	0	0	0	2.5	2.4	1.5	0	0.6	0	2	0.5	0	30S ribosomal protein S12
MSTRG.10283;AF:1A:492193794-492194406:492194482:492193794-492194826:492194910:-	MSTRG.10283	TraesCS1A02G297100	AF	A	0	0	100	33.1	0	0	0	NA	NA	NA	100	0	0	0	0	0	0	0	NA	NA	#N/A
MSTRG.10462;A5:1A:497281614-497282054:497281587-497282054:+	MSTRG.10462	TraesCS1A02G303900	A5	A	NA	NA	NA	NA	NA	NA	NA	0	NA	NA	NA	NA	NA	NA	NA	NA	NA	0	29.6	NA	BTB/POZ domain containing protein, expressed
MSTRG.10462;AF:1A:497281420:497281499-497282054:497281555:497281614-497282054:+	MSTRG.10462	TraesCS1A02G303900	AF	A	NA	NA	NA	NA	NA	NA	NA	NA	100	NA	NA	NA	NA	NA	NA	NA	NA	NA	21	NA	BTB/POZ domain containing protein, expressed
MSTRG.10482;AF:1A:497514548:497514566-497517434:497516473:497516632-497517434:+	MSTRG.10482	TraesCS1A02G304400	AF	A	100	100	NA	100	100	100	94.6	96.3	97.8	100	100	100	100	100	100	100	100	100	99.7	100	CCR4-NOT transcription complex subunit 2
MSTRG.10485;A3:1A:497619575-497619647:497619566-497619647:-	MSTRG.10485	TraesCS1A02G304700	A3	A	100	100	100	100	100	NA	NA	100	NA	NA	97.3	98	86.8	100	100	NA	NA	100	NA	NA	Protein BREAST CANCER SUSCEPTIBILITY 1-like protein
MSTRG.10485;A3:1A:497619587-497619647:497619566-497619647:-	MSTRG.10485	TraesCS1A02G304700	A3	A	100	100	100	100	100	100	NA	100	NA	100	99.7	99.8	98.7	100	100	100	NA	100	NA	88	Protein BREAST CANCER SUSCEPTIBILITY 1-like protein
MSTRG.10613;RI:1A:500988921:500989611-500989949:500990674:+	MSTRG.10613	TraesCS1A02G310400	RI	A	NA	NA	NA	NA	NA	NA	NA	NA	14.3	NA	NA	NA	NA	NA	NA	NA	NA	NA	NA	NA	Glutamate formiminotransferase 1
MSTRG.10694;SE:1A:504612937-504613051:504613107-504615471:+	MSTRG.10694	TraesCS1A02G312700	SE	A	NA	NA	NA	NA	NA	NA	NA	0	NA	0	NA	NA	NA	NA	NA	NA	NA	0	41.1	0	'putative beta-1,3-glucanase
MSTRG.10712;A3:1A:504406137-504406533:504406137-504406750:+	MSTRG.10712	TraesCS1A02G312500	A3	A	100	100	100	98	97.7	97.9	96.2	99.1	88.1	98.4	100	100	100	100	97.6	99.4	96.8	99.3	97.9	98.6	#N/A
MSTRG.10712;AF:1A:504399072:504401274-504404275:504403786:504403871-504404275:+	MSTRG.10712	TraesCS1A02G312500	AF	A	0	0	0	1.4	2.2	1.9	3.7	0.8	11.9	1.1	0	0	0	0	2.1	0.5	3.1	0.6	1.8	1.1	#N/A
MSTRG.10712;AF:1A:504399446:504401274-504404275:504403788:504403871-504404275:+	MSTRG.10712	TraesCS1A02G312500	AF	A	0	0	0	NA	4.7	0	5.5	NA	NA	0	0	0	0	0	NA	1.3	NA	NA	NA	0.6	#N/A
MSTRG.10721;A3:1A:505283980-505285022:505283974-505285022:-	MSTRG.10721	TraesCS1A02G313500	A3	A	0	0	0	NA	NA	0	0	NA	NA	NA	0	0	0	NA	0	0	6.8	NA	NA	NA	Polyubiquitin&&Polyubiquitin protein
MSTRG.10722;AF:1A:505472636-505472770:505472796:505472636-505475240:505475596:-	MSTRG.10722	TraesCS1A02G313700	AF	A	NA	NA	NA	NA	100	100	95	100	NA	NA	NA	NA	NA	NA	98.5	100	100	100	NA	NA	#N/A
MSTRG.10749;A3:1A:506283018-506283355:506282974-506283355:-	MSTRG.10749	TraesCS1A02G314400	A3	A	NA	NA	NA	100	100	100	93.1	NA	NA	NA	NA	100	NA	NA	100	100	100	NA	NA	NA	Transcription factor TFIIIB component B
MSTRG.10760;SE:1A:506544322-506546791:506547084-506547183:-	MSTRG.10760	TraesCS1A02G315200	SE	A	0	NA	NA	NA	5.7	1.5	2.4	NA	NA	NA	NA	NA	NA	NA	NA	0	0.9	NA	NA	0	#N/A
MSTRG.108024;SE:3A:9583261-9588532:9588563-9588701:-	MSTRG.108024	TraesCS3A02G012700	SE	A	NA	NA	NA	NA	NA	NA	NA	NA	NA	NA	NA	NA	NA	NA	NA	NA	88.1	NA	NA	NA	Coatomer subunit beta'-1
MSTRG.10803;A3:1A:508200446-508200569:508200446-508200571:+	MSTRG.10803	TraesCS1A02G316100	A3	A	100	95.9	98.7	97.4	98.4	97.1	100	100	95.6	98.8	100	97.1	96.9	98	97.6	94.1	96.4	97.5	100	99.2	#N/A
MSTRG.10822;A5:1A:508632906-508633247:508632838-508633247:+	MSTRG.10822	TraesCS1A02G317100	A5	A	NA	NA	NA	NA	NA	NA	NA	94.8	NA	NA	NA	NA	NA	NA	NA	NA	NA	96.5	NA	NA	#N/A
MSTRG.10822;SE:1A:508632485-508632717:508632906-508633247:+	MSTRG.10822	TraesCS1A02G317100	SE	A	NA	NA	NA	NA	NA	NA	NA	88.8	NA	NA	NA	NA	NA	NA	NA	NA	NA	100	NA	NA	#N/A
MSTRG.10825;A3:1A:508724327-508725515:508724246-508725515:-	MSTRG.10825	TraesCS1A02G317300	A3	A	NA	NA	NA	NA	NA	NA	NA	NA	84.5	NA	NA	NA	NA	NA	NA	NA	NA	NA	99.1	100	Protein kinase
MSTRG.10825;A3:1A:508724345-508725515:508724246-508725515:-	MSTRG.10825	TraesCS1A02G317300	A3	A	NA	NA	NA	NA	NA	NA	NA	NA	8.4	NA	NA	NA	NA	NA	NA	NA	NA	NA	NA	NA	Protein kinase
MSTRG.10825;A3:1A:508725911-508725966:508725866-508725966:-	MSTRG.10825	TraesCS1A02G317300	A3	A	NA	NA	NA	NA	NA	NA	NA	NA	84.6	NA	NA	NA	NA	NA	NA	NA	NA	NA	99.1	NA	Protein kinase
MSTRG.10825;SE:1A:508724246-508725515:508725586-508725677:-	MSTRG.10825	TraesCS1A02G317300	SE	A	NA	NA	NA	NA	NA	NA	NA	NA	51.4	NA	NA	NA	NA	NA	NA	NA	NA	NA	4	NA	Protein kinase
MSTRG.108265;A5:3A:13082164-13082275:13082164-13082365:-	MSTRG.108265	TraesCS3A02G024100	A5	A	8.1	0	0	0	0	2.2	0	0	0	0	0	3.2	1.4	0	0	0	0.6	0	0	2.1	Alanine--tRNA ligase
MSTRG.108312;A3:3A:13901592-13902226:13901454-13902226:-	MSTRG.108312	TraesCS3A02G026500	A3	A	NA	0	NA	100	100	100	100	100	NA	100	NA	14.3	NA	100	100	100	100	100	NA	100	ABC transporter G family member
MSTRG.108340;AF:3A:14047917-14048625:14048650:14047917-14048679:14048685:-	MSTRG.108340	TraesCS3A02G026900	AF	A	NA	NA	NA	NA	0	NA	0	NA	NA	NA	NA	NA	NA	23.1	0	NA	0	0	NA	NA	Nuclear transcription factor Y subunit B
MSTRG.108407;RI:3A:15690276:15690564-15690700:15691004:+	MSTRG.108407	TraesCS3A02G029800	RI	A	100	96.8	100	NA	NA	NA	NA	NA	NA	NA	93.4	98.1	100	NA	NA	NA	NA	NA	NA	NA	Beta-fructofuranosidase, insoluble isoenzyme 3
MSTRG.108556;A3:3A:20037751-20037845:20037751-20037852:+	MSTRG.108556	TraesCS3A02G036800	A3	A	NA	NA	NA	NA	NA	NA	NA	NA	NA	NA	NA	NA	NA	NA	100	NA	35.4	NA	NA	NA	Hydroxyacylglutathione hydrolase
MSTRG.108563;A5:3A:20004552-20015958:20004547-20015958:+	MSTRG.108563	TraesCS3A02G036200	A5	A	100	100	100	98.5	100	93.4	97.5	100	NA	100	100	100	95.7	100	100	97.9	98.9	100	100	NA	#N/A
MSTRG.108563;A5:3A:20004556-20015952:20004547-20015952:+	MSTRG.108563	TraesCS3A02G036200	A5	A	98.3	100	95.7	96	96.6	98.5	100	97.3	95.5	NA	97.7	99.1	98.2	97.4	96.8	99.3	97.4	100	91.8	NA	#N/A
MSTRG.108563;A5:3A:20004565-20015952:20004537-20015952:+	MSTRG.108563	TraesCS3A02G036200	A5	A	NA	0	NA	2.3	0	5.4	0	NA	NA	NA	0	NA	NA	NA	2	0	NA	NA	NA	NA	#N/A
MSTRG.108563;A5:3A:20004567-20015952:20004556-20015952:+	MSTRG.108563	TraesCS3A02G036200	A5	A	3.9	13.5	0	0	3.1	0	0	0	0	NA	0	4.6	0	0	1.5	0	0	0	0	NA	#N/A
MSTRG.108563;RI:3A:20003994:20004120-20004206:20004252:+	MSTRG.108563	TraesCS3A02G036200	RI	A	94.4	99.1	100	98.7	100	100	97.9	100	100	100	96.2	96.4	98.3	95.2	99.4	97.7	100	100	100	100	#N/A
MSTRG.108570;A3:3A:20225212-20225752:20225049-20225752:-	MSTRG.108570	TraesCS3A02G037300	A3	A	NA	NA	NA	0	NA	NA	NA	0	NA	NA	NA	NA	NA	3.5	0	NA	6	0	NA	NA	Deoxyhypusine synthase
MSTRG.108704;AF:3A:22810280-22812920:22813137:22810280-22817924:22818259:-	MSTRG.108704	TraesCS3A02G042600	AF	A	NA	NA	NA	NA	87.8	96.5	100	100	100	98.6	NA	NA	NA	NA	100	98.3	100	97.9	96.3	98.6	Metal tolerance protein
MSTRG.108759;RI:3A:24003513:24003631-24003718:24004013:-	MSTRG.108759	TraesCS3A02G044500	RI	A	NA	NA	NA	NA	NA	NA	NA	NA	NA	87.9	NA	NA	NA	NA	NA	NA	NA	NA	NA	0	Protein DETOXIFICATION
MSTRG.10884;RI:1A:510672469:510673056-510673148:510673478:+	MSTRG.10884	TraesCS1A02G320000	RI	A	NA	NA	NA	NA	NA	0	0	NA	NA	NA	NA	NA	NA	NA	0	12.3	NA	NA	NA	NA	2-oxoglutarate (2OG) and Fe(II)-dependent oxygenase superfamily protein
MSTRG.108850;A3:3A:25872156-25875650:25872156-25875655:+	MSTRG.108850	TraesCS3A02G048300	A3	A	NA	NA	NA	NA	NA	NA	NA	8.9	0	NA	NA	NA	NA	NA	NA	NA	NA	4.7	3.7	NA	E3 ubiquitin-protein ligase
MSTRG.109070;A5:3A:32122020-32122487:32122020-32122494:-	MSTRG.109070	TraesCS3A02G055300	A5	A	100	NA	NA	100	100	97.7	NA	NA	NA	99.1	100	NA	NA	100	94.5	97.8	NA	NA	NA	99.7	ethylene-dependent gravitropism-deficient and yellow-green-like 2&&Ethylene-dependent gravitropism-deficient and yellow-green-like 2 isoform 2
MSTRG.109076;A5:3A:32151081-32151219:32151081-32151222:-	MSTRG.109076	TraesCS3A02G055600	A5	A	0	0	0	0	0	0	0	0	0	0	0	0	0	0	0	0	16.4	0	0	0	14-3-3 protein
MSTRG.109198;A3:3A:35761296-35763015:35761296-35763018:+	MSTRG.109198	TraesCS3A02G059200	A3	A	0	NA	0	0	0	NA	0	NA	NA	NA	0	29.5	0	0	0	0	NA	0	NA	NA	Mitochondrial glycoprotein
MSTRG.109428;AF:3A:40560545:40560661-40561366:40560895:40560922-40561366:+	MSTRG.109428	TraesCS3A02G067600	AF	A	6.6	NA	0	NA	NA	NA	NA	NA	NA	NA	NA	NA	0	NA	NA	NA	NA	NA	NA	NA	DNA (Cytosine-5-)-methyltransferase
MSTRG.109446;A3:3A:40828768-40828841:40828742-40828841:-	MSTRG.109446	TraesCS3A02G067800	A3	A	98	100	97	98.7	100	98.6	100	95.7	99.4	100	97.7	100	100	99	100	97.8	100	96.6	92.2	99.5	F-box/LRR-repeat protein
MSTRG.109465;A3:3A:41120856-41121601:41120856-41121606:+	MSTRG.109465	TraesCS3A02G068700	A3	A	NA	NA	4.8	NA	NA	NA	NA	19.2	NA	NA	NA	NA	NA	NA	NA	NA	NA	NA	NA	NA	NBS-LRR disease resistance protein
MSTRG.109507;A3:3A:42016452-42020371:42016452-42020746:+	MSTRG.109507	TraesCS3A02G069800	A3	A	NA	NA	NA	NA	NA	NA	NA	NA	NA	NA	NA	NA	NA	NA	NA	NA	NA	NA	NA	47	NBS-LRR disease resistance protein
MSTRG.10954;A3:1A:512867584-512868022:512867578-512868022:-	MSTRG.10954	TraesCS1A02G322100	A3	A	100	100	41.6	100	100	100	100	100	100	100	100	100	100	100	100	100	100	100	100	100	U3 small nucleolar RNA-associated protein 14 B isoform 3
MSTRG.109582;RI:3A:44728939:44729359-44729459:44730364:+	MSTRG.109582	TraesCS3A02G072600	RI	A	0	0	0	0	0	0	0	0	NA	NA	0	0	0	0	0	10.9	0	0	NA	NA	Leucine-rich repeat receptor-like protein kinase&&Leucine-rich repeat receptor-like protein kinase family protein, putative
MSTRG.109644;AF:3A:46616227-46617418:46617519:46616227-46626965:46627004:-	MSTRG.109644	TraesCS3A02G074700	AF	A	NA	NA	NA	100	NA	100	NA	84.3	NA	NA	NA	NA	NA	95.6	NA	NA	NA	NA	100	NA	#N/A
MSTRG.109644;RI:3A:46615057:46615125-46615621:46615676:-	MSTRG.109644	TraesCS3A02G074700	RI	A	NA	NA	NA	NA	NA	NA	NA	88.1	100	NA	NA	NA	NA	NA	100	100	NA	100	100	NA	#N/A
MSTRG.109655;A5:3A:47039409-47039526:47039370-47039526:+	MSTRG.109655	TraesCS3A02G075700	A5	A	100	100	NA	100	100	100	NA	96.7	96.7	99.1	NA	94	NA	NA	100	97.9	100	100	97.8	99.3	Membrane protein insertase YidC
MSTRG.109794;A5:3A:51291062-51291130:51291041-51291130:+	MSTRG.109794	TraesCS3A02G079200	A5	A	0.5	2	1.3	2.9	3.9	2.1	5.7	3.7	2.4	2.1	0.6	0.5	1.9	2.6	2.4	2.4	4	4.4	2.8	0.6	Ubiquitin family protein
MSTRG.109794;SE:3A:51288097-51289388:51289796-51290698:+	MSTRG.109794	TraesCS3A02G079200	SE	A	NA	NA	NA	NA	0	NA	0	0	0	NA	NA	NA	NA	NA	NA	NA	8.7	3.8	0	NA	Ubiquitin family protein
MSTRG.109811;A3:3A:52446869-52446941:52446779-52446941:-	MSTRG.109811	TraesCS3A02G081000	A3	A	NA	NA	NA	NA	NA	NA	NA	0	0	0	NA	NA	21.9	NA	NA	NA	NA	2.6	0	0	#N/A
MSTRG.109813;A3:3A:52347637-52347975:52347632-52347975:-	MSTRG.109813	TraesCS3A02G080700	A3	A	99.6	99.8	99.3	97.1	97	99	100	94.5	96.8	100	99.2	99.4	99.6	99	98.2	99.2	NA	97.9	98.3	100	#N/A
MSTRG.109853;AF:3A:53554731-53554837:53555112:53554731-53556095:53556333:-	MSTRG.109853	TraesCS3A02G083000	AF	A	NA	NA	NA	NA	NA	100	NA	NA	NA	100	NA	NA	NA	NA	NA	0	NA	NA	NA	12.5	Thylakoid lumenal 17.9 kDa protein, chloroplastic
MSTRG.109861;RI:3A:53570334:53570511-53570669:53571490:-	MSTRG.109861	TraesCS3A02G083500	RI	A	2.4	1.4	2	1.1	1.8	1.3	NA	0.8	6.1	NA	1.1	2.5	1.9	1.9	1.4	2.1	NA	1.4	0	0	#N/A
MSTRG.109901;SE:3A:54657988-54658119:54658222-54658293:+	MSTRG.109901	TraesCS3A02G084300	SE	A	NA	NA	NA	NA	NA	NA	NA	NA	NA	NA	10	NA	NA	NA	NA	NA	NA	NA	NA	NA	#N/A
MSTRG.109910;A5:3A:55038930-55039023:55038930-55039065:-	MSTRG.109910	TraesCS3A02G085400	A5	A	0	0	0	0	0	10.4	0	0	0	0	NA	NA	0	0	0	0	0	0	0	2.7	Glutamate decarboxylase
MSTRG.109937;A3:3A:55737804-55737922:55737804-55737949:+	MSTRG.109937	TraesCS3A02G086400	A3	A	100	98.4	100	96.2	100	100	97.4	100	96.5	91.9	96.9	100	98	100	97.5	97.8	98.8	99.1	100	100	R3H domain containing protein
MSTRG.10994;RI:1A:514549655:514549810-514549948:514550745:+	MSTRG.10994	TraesCS1A02G323800	RI	A	NA	NA	NA	NA	0	NA	NA	NA	NA	NA	NA	NA	NA	41.5	0	NA	NA	NA	NA	NA	Ferredoxin-like
MSTRG.109961;RI:3A:56395847:56396129-56396274:56396564:+	MSTRG.109961	TraesCS3A02G087400	RI	A	0	NA	NA	NA	NA	NA	0	NA	NA	0	NA	NA	NA	NA	0	NA	5.7	0	0	0	Pyrimidine-specific ribonucleoside hydrolase
MSTRG.109996;SE:3A:57159670-57160087:57160215-57160318:+	MSTRG.109996	TraesCS3A02G089200	SE	A	1.9	4.3	NA	NA	NA	NA	NA	NA	NA	NA	NA	14.7	NA	NA	NA	NA	NA	NA	NA	NA	Breast cancer type 2 susceptibility protein-like protein
MSTRG.110039;AF:3A:57858814-57859507:57859576:57858814-57859650:57859727:-	MSTRG.110039	TraesCS3A02G091400	AF	A	NA	NA	NA	NA	NA	NA	NA	0	NA	NA	NA	0	NA	NA	NA	NA	100	NA	50.2	NA	SH3 domain-containing protein
MSTRG.110070;RI:3A:57959584:57959675-57959769:57959811:-	MSTRG.110070	TraesCS3A02G092400	RI	A	NA	NA	NA	NA	NA	0	14.3	NA	NA	NA	NA	NA	NA	NA	0	0	0	NA	NA	NA	D111/G-patch domain-containing protein
MSTRG.110070;RI:3A:57959584:57959811-57960097:57960160:-	MSTRG.110070	TraesCS3A02G092400	RI	A	NA	NA	NA	NA	100	100	90.9	NA	NA	NA	NA	NA	NA	NA	100	100	100	100	100	NA	D111/G-patch domain-containing protein
MSTRG.11007;A3:1A:514896501-514896604:514896395-514896604:-	MSTRG.11007	TraesCS1A02G324300	A3	A	NA	NA	NA	NA	NA	77.5	100	NA	NA	NA	NA	NA	NA	NA	NA	NA	NA	NA	NA	NA	#N/A
MSTRG.110170;RI:3A:61346129:61346229-61346353:61346403:+	MSTRG.110170	TraesCS3A02G096300	RI	A	NA	NA	NA	NA	NA	0	4.8	0	NA	NA	NA	NA	NA	0	0	0	NA	NA	6.6	NA	Kinase interacting (KIP1-like) family protein
MSTRG.110170;SE:3A:61346403-61346534:61346675-61347187:+	MSTRG.110170	TraesCS3A02G096300	SE	A	NA	NA	NA	NA	NA	0	4.6	0	NA	0	NA	NA	NA	0	0	0	0	0	5.7	NA	Kinase interacting (KIP1-like) family protein
MSTRG.110191;A3:3A:62426242-62426384:62426242-62426387:+	MSTRG.110191	TraesCS3A02G096800	A3	A	0	0	NA	4.7	0	11.6	NA	NA	NA	NA	NA	0	NA	NA	0	0	NA	NA	NA	NA	#N/A
MSTRG.110201;A3:3A:63067324-63067640:63067324-63067658:+	MSTRG.110201	TraesCS3A02G097100	A3	A	0	0	0	1.5	7.1	0	2.1	0	0.8	0	0	0	0	0.9	1	0.5	1.6	0.6	0.4	1.2	Transporter-related family protein
MSTRG.110206;A5:3A:63079244-63079374:63079244-63079399:-	MSTRG.110206	TraesCS3A02G097300	A5	A	NA	NA	NA	NA	NA	NA	5.4	4	NA	NA	NA	NA	NA	0.8	2.3	0.8	0.4	1.8	NA	NA	Proactivator polypeptide-like 1
MSTRG.110206;A5:3A:63079244-63079374:63079244-63079401:-	MSTRG.110206	TraesCS3A02G097300	A5	A	NA	0	0	0	0.7	1.2	3.2	0.6	1.2	0.2	NA	3.2	5.3	0.4	1.7	0.5	0.5	0.3	0.5	0.9	Proactivator polypeptide-like 1
MSTRG.110232;A5:3A:63909516-63909608:63909485-63909608:+	MSTRG.110232	TraesCS3A02G098900	A5	A	NA	NA	NA	NA	NA	NA	NA	94.2	NA	NA	NA	NA	NA	NA	NA	NA	NA	100	NA	NA	Kelch-like protein
MSTRG.110240;A3:3A:64059315-64059412:64059315-64059456:+	MSTRG.110240	TraesCS3A02G099300	A3	A	100	100	0	100	0	NA	NA	NA	NA	NA	NA	100	NA	NA	NA	69	NA	NA	NA	NA	Breast cancer type 2 susceptibility protein-like protein
MSTRG.110363;A5:3A:67384081-67385898:67384054-67385898:+	MSTRG.110363	TraesCS3A02G104300	A5	A	NA	NA	NA	NA	NA	NA	NA	NA	NA	NA	NA	NA	NA	NA	NA	NA	NA	NA	NA	9.4	#N/A
MSTRG.110363;A5:3A:67384088-67385898:67384081-67385898:+	MSTRG.110363	TraesCS3A02G104300	A5	A	NA	NA	NA	NA	NA	NA	NA	NA	NA	NA	NA	NA	NA	NA	NA	NA	NA	89.4	NA	NA	#N/A
MSTRG.110418;A5:3A:68297655-68297731:68297655-68297779:-	MSTRG.110418	TraesCS3A02G105000	A5	A	NA	NA	NA	93.9	100	100	100	100	100	NA	NA	NA	NA	100	100	100	100	100	100	NA	Transcription factor, putative
MSTRG.110505;A3:3A:72699003-72699559:72698994-72699559:-	MSTRG.110505	TraesCS3A02G107900	A3	A	0	0	0	3.9	0	0	0	7.9	0	0	0	0	0	0	1.9	4.6	100	3.7	0	0	Protein kinase
MSTRG.110543;A3:3A:75566821-75567468:75566775-75567468:-	MSTRG.110543	TraesCS3A02G109600	A3	A	NA	NA	NA	NA	0	NA	NA	NA	NA	NA	0	NA	NA	NA	NA	NA	NA	NA	25.3	NA	zinc finger WD40 repeat protein 1
MSTRG.11054;A3:1A:515553566-515553684:515553566-515553690:+	MSTRG.11054	TraesCS1A02G324800	A3	A	94.4	98.3	98.1	98.5	97.3	99.6	98.8	100	96.9	95.9	100	98	98.9	98.7	99.5	99.4	99.3	100	99.7	98.7	Transcription elongation factor Spt5-like protein, putative
MSTRG.11054;A3:1A:515554568-515554772:515554568-515554775:+	MSTRG.11054	TraesCS1A02G324800	A3	A	89	97.4	100	98.7	99.2	99.4	99.2	99.7	97.4	99	NA	98.5	100	99.2	98.7	99.2	98.7	98.4	99.4	96.9	Transcription elongation factor Spt5-like protein, putative
MSTRG.110567;A3:3A:75957633-75957809:75957583-75957809:-	MSTRG.110567	TraesCS3A02G109900	A3	A	NA	NA	NA	NA	NA	NA	NA	NA	NA	NA	NA	NA	NA	NA	NA	NA	NA	53.4	NA	NA	#N/A
MSTRG.110567;A3:3A:75958333-75958696:75958330-75958696:-	MSTRG.110567	TraesCS3A02G109900	A3	A	NA	NA	NA	NA	NA	NA	NA	NA	NA	NA	NA	NA	NA	NA	NA	NA	NA	63.8	NA	NA	#N/A
MSTRG.110590;RI:3A:77911848:77912016-77912116:77912348:+	MSTRG.110590	TraesCS3A02G110900	RI	A	NA	NA	NA	NA	100	64.7	NA	NA	NA	NA	NA	NA	NA	NA	NA	NA	NA	NA	NA	NA	#N/A
MSTRG.110592;AF:3A:78189690:78189887-78191083:78190473:78190666-78191083:+	MSTRG.110592	TraesCS3A02G111100	AF	A	NA	NA	NA	NA	NA	NA	0	NA	0	0	NA	NA	NA	NA	83.4	0	NA	NA	NA	0	Protein TWIN LOV 1
MSTRG.110657;A3:3A:81697892-81697959:81697806-81697959:-	MSTRG.110657	TraesCS3A02G114300	A3	A	NA	NA	NA	NA	NA	NA	NA	NA	NA	62.6	NA	NA	NA	NA	NA	NA	NA	NA	NA	100	#N/A
MSTRG.110668;A5:3A:82347189-82347912:82347189-82348028:-	MSTRG.110668	TraesCS3A02G114600	A5	A	100	NA	NA	NA	NA	NA	NA	NA	100	NA	100	NA	NA	NA	NA	NA	NA	NA	91.5	NA	#N/A
MSTRG.110720;A5:3A:83733794-83734996:83733794-83735032:-	MSTRG.110720	TraesCS3A02G116000	A5	A	NA	NA	NA	NA	NA	NA	2.1	8.6	NA	NA	NA	NA	NA	NA	NA	2.2	1.4	4.6	NA	NA	#N/A
MSTRG.110736;A3:3A:83691562-83691647:83691562-83691811:+	MSTRG.110736	TraesCS3A02G115700	A3	A	100	100	57	100	100	100	100	100	100	100	100	100	100	100	100	100	100	100	100	100	#N/A
MSTRG.110736;RI:3A:83692451:83692537-83692711:83692800:+	MSTRG.110736	TraesCS3A02G115700	RI	A	1.6	7	0	0	0	0	0	0	4.9	0	0	0	0	0	0	0	0	0	0	0	#N/A
MSTRG.110736;RI:3A:83692879:83692968-83693193:83693804:+	MSTRG.110736	TraesCS3A02G115700	RI	A	NA	100	NA	NA	NA	NA	NA	100	67.6	NA	NA	100	NA	NA	100	NA	NA	NA	NA	100	#N/A
MSTRG.110736;SE:3A:83691562-83691651:83691720-83691811:+	MSTRG.110736	TraesCS3A02G115700	SE	A	NA	NA	68	NA	NA	100	100	NA	NA	NA	NA	NA	100	NA	NA	NA	100	NA	100	NA	#N/A
MSTRG.110840;A3:3A:90863576-90863653:90863459-90863653:-	MSTRG.110840	TraesCS3A02G118700	A3	A	0	NA	NA	NA	NA	NA	NA	0	NA	NA	0	0	NA	NA	NA	NA	NA	12.2	NA	NA	Enhancer of polycomb-like protein
MSTRG.110850;A3:3A:91008538-91008750:91008526-91008750:-	MSTRG.110850	TraesCS3A02G118900	A3	A	NA	NA	0	NA	0	NA	0	NA	NA	NA	NA	NA	NA	NA	5.1	0	NA	NA	0	NA	#N/A
MSTRG.110850;SE:3A:91009521-91009780:91010601-91010786:-	MSTRG.110850	TraesCS3A02G118900	SE	A	NA	NA	0.8	NA	4.1	NA	3.8	NA	NA	NA	NA	NA	NA	NA	5.1	3.9	NA	NA	100	NA	#N/A
MSTRG.110920;A3:3A:93906839-93906944:93906836-93906944:-	MSTRG.110920	TraesCS3A02G120200	A3	A	0	0	0	0	0	0	0	4.6	0	0	0	0	0	0	0	8.9	0	0	0	0	Valine--tRNA ligase
MSTRG.110938;A5:3A:95528816-95529936:95528789-95529936:+	MSTRG.110938	TraesCS3A02G121400	A5	A	0	0	0	0	100	100	NA	100	100	0	0	100	100	0	57.5	100	NA	100	100	0	Serine/threonine protein phosphatase 2A regulatory subunit B
MSTRG.110979;A3:3A:97472960-97473047:97472960-97473065:+	MSTRG.110979	TraesCS3A02G122500	A3	A	NA	0	0	0	0	100	2.1	100	NA	3.4	0	0	0	0	100	0	0	100	0	6.1	ABC transporter&&Pleiotropic drug resistance ABC transporter
MSTRG.11098;A5:1A:517412585-517412757:517412521-517412757:+	MSTRG.11098	TraesCS1A02G328300	A5	A	NA	100	100	95.8	91.5	NA	NA	NA	NA	NA	NA	100	NA	96	95	NA	NA	NA	NA	NA	E3 ubiquitin-protein ligase MARCH6
MSTRG.110995;AL:3A:99296299:99296603-99296735:99296629:99296648-99296735:-	MSTRG.110995	TraesCS3A02G123300	AL	A	100	NA	NA	NA	NA	NA	NA	NA	NA	91.2	100	NA	NA	NA	NA	NA	NA	NA	NA	100	#N/A
MSTRG.111073;A3:3A:101894018-101894130:101893776-101894130:-	MSTRG.111073	TraesCS3A02G126300	A3	A	NA	NA	NA	NA	NA	NA	NA	NA	NA	NA	NA	NA	NA	NA	NA	NA	NA	62.3	NA	NA	Boron transporter
MSTRG.111168;A3:3A:105947921-105948174:105947921-105948191:+	MSTRG.111168	TraesCS3A02G128500	A3	A	NA	NA	NA	NA	NA	NA	NA	NA	NA	NA	NA	NA	NA	NA	NA	56.4	NA	NA	NA	NA	Prolyl 4-hydroxylase alpha subunit, putative
MSTRG.111216;AL:3A:107418227:107418831-107419290:107419048:107419086-107419290:-	MSTRG.111216	TraesCS3A02G130500	AL	A	100	100	NA	NA	NA	NA	NA	NA	NA	100	100	100	NA	NA	NA	NA	89.4	NA	NA	NA	NADPH:adrenodoxin oxidoreductase, mitochondrial
MSTRG.11121;A3:1A:517488386-517488564:517488379-517488564:-	MSTRG.11121	TraesCS1A02G328400	A3	A	NA	100	NA	NA	94.1	98.2	100	NA	NA	97.8	NA	NA	NA	NA	NA	100	99.1	NA	NA	99.1	#N/A
MSTRG.11121;A5:1A:517487815-517487896:517487815-517488564:-	MSTRG.11121	TraesCS1A02G328400	A5	A	NA	NA	NA	NA	NA	NA	NA	NA	NA	NA	NA	NA	NA	29.1	NA	NA	NA	NA	NA	NA	#N/A
MSTRG.11121;A5:1A:517487815-517488296:517487815-517488564:-	MSTRG.11121	TraesCS1A02G328400	A5	A	NA	NA	NA	74	100	NA	NA	NA	NA	NA	NA	NA	NA	NA	100	NA	NA	NA	NA	NA	#N/A
MSTRG.11121;RI:1A:517480953:517481358-517481502:517481592:-	MSTRG.11121	TraesCS1A02G328400	RI	A	NA	NA	NA	NA	95.7	NA	NA	NA	NA	NA	NA	NA	NA	NA	93.4	NA	NA	NA	NA	NA	#N/A
MSTRG.11121;SE:1A:517487815-517488296:517488386-517488564:-	MSTRG.11121	TraesCS1A02G328400	SE	A	NA	NA	NA	71.2	NA	NA	NA	NA	NA	NA	NA	NA	NA	NA	NA	100	NA	NA	NA	100	#N/A
MSTRG.111220;SE:3A:107401263-107401337:107401372-107402013:+	MSTRG.111220	TraesCS3A02G130200	SE	A	96.9	98.3	97.8	97.7	97	97.7	96.2	98.4	100	97.1	94.5	96.9	99.1	97.9	98.2	99.6	99.8	99	96.2	96.9	ATP-dependent RNA helicase DB10
MSTRG.111361;RI:3A:112949787:112949834-112949963:112950215:+	MSTRG.111361	TraesCS3A02G135300	RI	A	100	100	100	100	100	100	100	100	100	100	100	100	100	100	81.5	100	100	100	100	100	Multiprotein-bridging factor, putative
MSTRG.111423;A3:3A:114795534-114795783:114795528-114795783:-	MSTRG.111423	TraesCS3A02G138100	A3	A	100	90.7	100	100	100	100	NA	100	NA	NA	100	100	100	100	100	100	NA	100	NA	NA	DNA polymerase delta subunit 3
MSTRG.11145;A3:1A:518809535-518809631:518809022-518809631:-	MSTRG.11145	TraesCS1A02G329900	A3	A	NA	NA	NA	NA	NA	NA	NA	NA	7.2	NA	NA	NA	NA	NA	NA	NA	NA	NA	2.9	NA	BZIP transcription factor 2
MSTRG.11152;A5:1A:518954691-518955426:518954691-518955690:-	MSTRG.11152	TraesCS1A02G330100	A5	A	0	0.7	0	0	2	0.4	7.2	1.5	1.8	0.9	0	0.6	0.4	0.2	2.1	1.1	4.8	0.9	1.2	0.6	Thioredoxin
MSTRG.111594;A5:3A:124662565-124664032:124662565-124664036:-	MSTRG.111594	TraesCS3A02G143500	A5	A	0	100	0	NA	NA	100	0	0	NA	100	NA	0	NA	NA	NA	100	NA	NA	78.3	100	#N/A
MSTRG.11160;A3:1A:519256049-519256135:519256049-519256222:+	MSTRG.11160	TraesCS1A02G330500	A3	A	100	100	100	100	100	100	100	100	100	100	82.9	100	100	100	100	100	100	100	100	100	Protein kinase
MSTRG.111794;RI:3A:131753434:131753553-131753644:131753810:+	MSTRG.111794	TraesCS3A02G148900	RI	A	NA	NA	NA	NA	0	NA	NA	0	NA	NA	NA	NA	NA	NA	12.1	NA	NA	NA	NA	NA	tRNA (guanine(37)-N1)-methyltransferase
MSTRG.111794;SE:3A:131750895-131752946:131752997-131753434:+	MSTRG.111794	TraesCS3A02G148900	SE	A	NA	NA	NA	NA	100	NA	NA	0	NA	NA	NA	NA	NA	NA	62.3	NA	NA	NA	NA	NA	tRNA (guanine(37)-N1)-methyltransferase
MSTRG.111887;A3:3A:137606468-137606901:137606468-137606951:+	MSTRG.111887	TraesCS3A02G150300	A3	A	2.2	0	1.2	3.8	1	1.3	3	2.8	2.2	0	0	1.2	0	1.1	6.2	1.5	4	0.9	2.6	0.3	#N/A
MSTRG.111887;SE:3A:137594288-137597354:137597533-137598685:+	MSTRG.111887	TraesCS3A02G150300	SE	A	1	1.1	0.6	0	0.7	1.4	2.3	4.5	NA	NA	0	0.6	0	1	3	1.4	3.5	6.6	1.8	NA	#N/A
MSTRG.111894;A3:3A:140054055-140054727:140054052-140054727:-	MSTRG.111894	TraesCS3A02G151300	A3	A	NA	NA	NA	NA	NA	NA	100	NA	NA	NA	NA	NA	NA	NA	NA	NA	88.5	NA	NA	NA	ATP-dependent zinc metalloprotease FtsH 1
MSTRG.111938;A5:3A:143534074-143534150:143534069-143534150:+	MSTRG.111938	TraesCS3A02G153000	A5	A	NA	NA	NA	NA	NA	NA	NA	NA	NA	97.2	NA	NA	NA	NA	NA	NA	NA	NA	NA	81.2	Cytochrome P450, putative
MSTRG.111982;A3:3A:145259111-145259284:145259111-145259290:+	MSTRG.111982	TraesCS3A02G154000	A3	A	0	0	0	100	100	100	0	NA	NA	100	0	0	NA	0	100	65.6	100	NA	NA	0	TOM1-like protein 2
MSTRG.111997;A3:3A:145621915-145622750:145621906-145622750:-	MSTRG.111997	TraesCS3A02G154200	A3	A	NA	NA	NA	NA	NA	NA	NA	NA	NA	NA	NA	NA	NA	NA	5.4	NA	NA	NA	NA	NA	Endoribonuclease YbeY
MSTRG.111997;SE:3A:145621379-145621700:145621769-145621837:-	MSTRG.111997	TraesCS3A02G154200	SE	A	NA	NA	NA	NA	0	NA	0	NA	NA	NA	NA	NA	NA	NA	56.3	NA	0	NA	NA	NA	Endoribonuclease YbeY
MSTRG.112081;SE:3A:150714017-150714222:150714487-150715079:+	MSTRG.112081	TraesCS3A02G156100	SE	A	0	0	0	0	0	4.3	4.3	0	10.9	0	0	0	0	0	0	0	0	0	1.9	0.8	Ribonuclease Z
MSTRG.112155;SE:3A:154075107-154075767:154075811-154076585:-	MSTRG.112155	TraesCS3A02G157300	SE	A	0	1.2	0	0	0	0	6.5	0	NA	2.5	0	1.7	0.4	0	0	0	2.5	3.6	NA	0	Ubiquitin-conjugating enzyme E2
MSTRG.112155;SE:3A:154075107-154075785:154075811-154076585:-	MSTRG.112155	TraesCS3A02G157300	SE	A	0.4	0	1.3	1.4	0	0	4.1	0	NA	0.2	0	0.4	1.5	2.8	0.7	0	8.4	0	NA	0.9	Ubiquitin-conjugating enzyme E2
MSTRG.112162;A3:3A:155059868-155060372:155059364-155060372:-	MSTRG.112162	TraesCS3A02G157800	A3	A	1.4	0.8	1.1	2.6	3.7	2.3	7.1	0.7	1.3	2.6	2.5	1.2	3.4	2.8	2.2	2.8	2.6	0.5	1.2	3	Vesicle transport protein-like
MSTRG.112162;AF:3A:155062816-155063072:155063284:155062816-155063675:155063684:-	MSTRG.112162	TraesCS3A02G157800	AF	A	NA	NA	NA	5.7	0	0	0	NA	NA	NA	NA	NA	NA	NA	NA	0	4.1	NA	NA	NA	Vesicle transport protein-like
MSTRG.112162;AF:3A:155062816-155063072:155063284:155062816-155063675:155063691:-	MSTRG.112162	TraesCS3A02G157800	AF	A	NA	NA	NA	5.3	0	0	0	NA	NA	NA	NA	NA	NA	0	3	0	NA	NA	NA	NA	Vesicle transport protein-like
MSTRG.112162;AF:3A:155062816-155063314:155063417:155062816-155063675:155063691:-	MSTRG.112162	TraesCS3A02G157800	AF	A	98.6	99.2	98.9	97.4	96.3	97.7	92.9	99.3	98.7	97.4	97.5	98.8	96.6	97.2	97.8	97.2	97.4	99.5	98.8	97	Vesicle transport protein-like
MSTRG.112316;A3:3A:163929839-163930052:163929836-163930052:-	MSTRG.112316	TraesCS3A02G161800	A3	A	0	2.2	0	0	0.8	0.6	5.6	1.8	0.6	1.8	4.1	2.1	4.7	0	1.1	1.5	0.9	0.3	1.4	0.4	Receptor-like protein kinase
MSTRG.112337;AF:3A:164928880:164930068-164933696:164932009:164932048-164933696:+	MSTRG.112337	TraesCS3A02G162800	AF	A	0.7	1.4	1	2.4	5.8	NA	NA	NA	NA	0	0.2	0.9	2	0.4	1.1	0	NA	NA	NA	NA	#N/A
MSTRG.112347;A5:3A:164405900-164406195:164405864-164406195:+	MSTRG.112347	TraesCS3A02G162000	A5	A	NA	NA	NA	NA	4.5	NA	NA	NA	NA	NA	NA	NA	NA	NA	NA	NA	8.7	NA	NA	NA	COP9 signalosome complex subunit 6a
MSTRG.112347;AF:3A:164406477:164406637-164408288:164407566:164407639-164408288:+	MSTRG.112347	TraesCS3A02G162000	AF	A	NA	NA	NA	0	0	NA	0	0	NA	NA	NA	NA	NA	NA	50.3	NA	0	NA	NA	NA	COP9 signalosome complex subunit 6a
MSTRG.112347;AF:3A:164406477:164406637-164408288:164407570:164407639-164408288:+	MSTRG.112347	TraesCS3A02G162000	AF	A	0	0	0	0	0	0	0	0	0	0	0	0	0	0	7.7	4.2	0	0	0	0	COP9 signalosome complex subunit 6a
MSTRG.112347;RI:3A:164409035:164409147-164409224:164409273:+	MSTRG.112347	TraesCS3A02G162000	RI	A	NA	NA	NA	0	0	NA	12	0	NA	NA	NA	NA	NA	NA	0	NA	0	NA	NA	NA	COP9 signalosome complex subunit 6a
MSTRG.112347;RI:3A:164409349:164409463-164409556:164409641:+	MSTRG.112347	TraesCS3A02G162000	RI	A	100	95.3	100	100	100	99.4	98.5	100	98.4	100	100	100	100	99.3	99.7	100	100	98.9	100	93.8	COP9 signalosome complex subunit 6a
MSTRG.112347;SE:3A:164406637-164407523:164407639-164408288:+	MSTRG.112347	TraesCS3A02G162000	SE	A	NA	NA	NA	NA	0	NA	13.3	0	NA	NA	NA	NA	NA	NA	1.3	0	1.9	NA	NA	NA	COP9 signalosome complex subunit 6a
MSTRG.11237;A3:1A:521332449-521332592:521332449-521332595:+	MSTRG.11237	TraesCS1A02G333600	A3	A	99.8	99.8	97.5	98.2	97.9	97.1	97.3	100	NA	100	99.4	99.9	99.1	97.9	97.8	97.5	94.7	95.8	NA	99.2	Rac-like GTP binding protein
MSTRG.112434;A3:3A:170245286-170245853:170245173-170245853:-	MSTRG.112434	TraesCS3A02G164900	A3	A	NA	NA	NA	NA	NA	0	NA	NA	NA	5.1	NA	NA	NA	NA	NA	0	NA	NA	NA	4.8	Protein TRIGALACTOSYLDIACYLGLYCEROL 4, chloroplastic
MSTRG.112620;A3:3A:178250068-178250211:178250068-178250214:+	MSTRG.112620	TraesCS3A02G170300	A3	A	0	0	0	100	100	100	100	100	0	100	0	100	0	100	0	100	100	100	100	74.9	C2 domain-containing protein-like
MSTRG.112638;A5:3A:181088560-181088662:181088560-181088665:-	MSTRG.112638	TraesCS3A02G171000	A5	A	NA	NA	NA	NA	NA	NA	NA	92.4	98.6	100	NA	NA	NA	NA	NA	NA	NA	98.1	99.1	100	#N/A
MSTRG.112715;A5:3A:185177984-185179118:185177984-185180088:-	MSTRG.112715	TraesCS3A02G171400	A5	A	100	100	100	100	100	95.1	100	96.1	100	100	100	100	100	97.9	100	97.2	100	88.5	95.2	100	Zinc knuckle family protein
MSTRG.11272;A3:1A:522534092-522537182:522534019-522537182:-	MSTRG.11272	TraesCS1A02G335700	A3	A	NA	100	NA	NA	NA	NA	NA	NA	NA	NA	NA	66.2	NA	NA	NA	NA	NA	NA	NA	NA	O-methyltransferase-like protein
MSTRG.11272;A5:1A:522534092-522534579:522534092-522534811:-	MSTRG.11272	TraesCS1A02G335700	A5	A	NA	NA	NA	NA	NA	94.5	100	NA	NA	NA	NA	NA	NA	NA	NA	NA	100	NA	NA	NA	O-methyltransferase-like protein
MSTRG.11272;RI:1A:522535105:522535640-522537182:522537289:-	MSTRG.11272	TraesCS1A02G335700	RI	A	NA	NA	NA	NA	NA	94.5	100	NA	NA	NA	NA	NA	NA	NA	NA	NA	100	NA	NA	NA	O-methyltransferase-like protein
MSTRG.112735;A3:3A:186847417-186847547:186847384-186847547:-	MSTRG.112735	TraesCS3A02G172200	A3	A	0	0	0	0	0	0	0	0	0	0	0	0	0	0	0	0	7.1	0	0	0	Nuclear pore complex protein
MSTRG.112848;SE:3A:194064119-194065470:194065549-194066615:-	MSTRG.112848	TraesCS3A02G174800	SE	A	NA	NA	NA	NA	0	NA	NA	NA	7.6	NA	NA	NA	NA	NA	NA	NA	NA	NA	NA	NA	#N/A
MSTRG.1128;A3:1A:21334821-21334940:21334821-21334968:+	MSTRG.1128	TraesCS1A02G039200	A3	A	100	97	100	98.9	94.7	97.2	96.7	100	100	100	100	100	100	100	100	99.2	96.2	100	100	100	#N/A
MSTRG.112908;A5:3A:197429874-197429963:197429309-197429963:+	MSTRG.112908	TraesCS3A02G176300	A5	A	100	NA	100	100	100	100	100	13.8	100	100	100	100	100	100	100	100	100	100	100	100	Inositol-1-monophosphatase
MSTRG.112908;SE:3A:197429309-197429796:197429874-197429963:+	MSTRG.112908	TraesCS3A02G176300	SE	A	NA	NA	100	100	NA	100	100	35.4	100	100	100	NA	NA	100	100	100	100	100	100	100	Inositol-1-monophosphatase
MSTRG.112908;SE:3A:197429309-197429796:197429882-197429963:+	MSTRG.112908	TraesCS3A02G176300	SE	A	100	100	100	100	100	100	100	84.6	100	100	100	100	100	100	100	100	100	100	100	100	Inositol-1-monophosphatase
MSTRG.112910;A5:3A:197434810-197434886:197434477-197434886:+	MSTRG.112910	TraesCS3A02G176400	A5	A	NA	NA	NA	NA	14.7	NA	NA	NA	NA	NA	NA	NA	NA	NA	NA	NA	NA	NA	NA	NA	Protein YeeZ
MSTRG.112910;SE:3A:197434477-197434771:197434810-197434886:+	MSTRG.112910	TraesCS3A02G176400	SE	A	NA	NA	NA	NA	29.2	NA	NA	NA	NA	NA	NA	NA	NA	NA	NA	NA	NA	NA	NA	NA	Protein YeeZ
MSTRG.112922;A3:3A:198036594-198036680:198036594-198036827:+	MSTRG.112922	TraesCS3A02G176700	A3	A	NA	100	NA	100	91.8	100	100	100	NA	100	NA	100	NA	96.3	97.8	98.2	100	100	100	100	#N/A
MSTRG.112935;A5:3A:198838428-198838598:198838428-198838603:-	MSTRG.112935	TraesCS3A02G177000	A5	A	NA	100	NA	100	100	NA	100	NA	NA	100	25.1	NA	NA	100	100	100	NA	100	NA	100	DNA-directed RNA polymerase subunit beta'
MSTRG.113013;RI:3A:202636003:202636111-202636235:202636319:+	MSTRG.113013	TraesCS3A02G178100	RI	A	NA	NA	NA	0	0	0	0	NA	23.4	0	NA	NA	NA	0	0	0	0	0	NA	0	#N/A
MSTRG.113016;A3:3A:204821594-204827035:204821594-204827044:+	MSTRG.113016	TraesCS3A02G178800	A3	A	NA	NA	NA	NA	100	100	100	NA	NA	NA	NA	NA	NA	0	0	0	67.7	NA	NA	NA	Kinase family protein
MSTRG.113016;A5:3A:204821763-204827044:204821594-204827044:+	MSTRG.113016	TraesCS3A02G178800	A5	A	NA	NA	NA	NA	NA	NA	100	NA	NA	NA	100	NA	NA	33.3	0	0	0	NA	NA	NA	Kinase family protein
MSTRG.113016;AF:3A:204821486:204821594-204827035:204825753:204826434-204827035:+	MSTRG.113016	TraesCS3A02G178800	AF	A	NA	NA	NA	NA	100	88.2	NA	NA	NA	NA	NA	NA	NA	NA	NA	NA	NA	NA	NA	NA	Kinase family protein
MSTRG.113016;AF:3A:204821486:204821594-204827035:204826190:204826434-204827035:+	MSTRG.113016	TraesCS3A02G178800	AF	A	NA	NA	NA	NA	87.7	100	0	NA	NA	NA	NA	NA	NA	NA	NA	NA	0	NA	NA	NA	Kinase family protein
MSTRG.113016;AF:3A:204821491:204821594-204827035:204825753:204826434-204827035:+	MSTRG.113016	TraesCS3A02G178800	AF	A	NA	NA	NA	NA	NA	80	100	NA	NA	NA	NA	NA	NA	NA	NA	NA	100	NA	NA	NA	Kinase family protein
MSTRG.113016;AF:3A:204821537:204821763-204827035:204825753:204826434-204827035:+	MSTRG.113016	TraesCS3A02G178800	AF	A	NA	NA	NA	100	100	87.7	NA	NA	NA	NA	NA	NA	NA	NA	NA	100	NA	NA	100	NA	Kinase family protein
MSTRG.113066;A3:3A:208070600-208070672:208070600-208070715:+	MSTRG.113066	TraesCS3A02G179800	A3	A	NA	NA	NA	100	NA	96.7	100	91.9	96.5	NA	NA	NA	NA	NA	95.3	100	100	97.8	96.2	NA	AT4G36440-like protein
MSTRG.113070;RI:3A:208231946:208232414-208232505:208232570:-	MSTRG.113070	TraesCS3A02G180400	RI	A	NA	NA	NA	NA	NA	NA	87.2	NA	NA	NA	NA	NA	NA	NA	NA	NA	NA	NA	NA	NA	Pentatricopeptide repeat-containing protein
MSTRG.113123;A3:3A:210249496-210250487:210249488-210250487:-	MSTRG.113123	TraesCS3A02G181800	A3	A	0	0	0	0	0	0	0	0	3.1	0	0	0	0	0	0	0	0	6.8	0	0	UDP-2,3-diacylglucosamine hydrolase
MSTRG.113123;AF:3A:210249488-210250201:210250274:210249488-210250487:210250549:-	MSTRG.113123	TraesCS3A02G181800	AF	A	NA	NA	NA	NA	NA	100	NA	NA	NA	NA	NA	NA	NA	NA	NA	NA	NA	NA	47.6	100	UDP-2,3-diacylglucosamine hydrolase
MSTRG.113179;A3:3A:212703050-212703175:212703032-212703175:-	MSTRG.113179	TraesCS3A02G183200	A3	A	NA	NA	NA	NA	100	NA	NA	100	NA	NA	NA	NA	NA	NA	NA	NA	NA	94.1	NA	NA	Phenazine biosynthesis PhzC/PhzF family protein
MSTRG.113226;A3:3A:215490993-215491078:215490974-215491078:-	MSTRG.113226	TraesCS3A02G184700	A3	A	NA	NA	NA	NA	NA	NA	NA	NA	NA	NA	NA	NA	NA	NA	NA	0	8.1	NA	NA	NA	Protein zinc induced facilitator-like 1&&Protein ZINC INDUCED FACILITATOR-LIKE 1
MSTRG.113226;SE:3A:215489028-215489211:215489269-215489589:-	MSTRG.113226	TraesCS3A02G184700	SE	A	NA	NA	NA	NA	0	11.4	0	NA	NA	NA	NA	NA	NA	NA	0	0	4.7	NA	NA	NA	Protein zinc induced facilitator-like 1&&Protein ZINC INDUCED FACILITATOR-LIKE 1
MSTRG.113245;SE:3A:216937610-216938053:216938108-216938314:+	MSTRG.113245	TraesCS3A02G185200	SE	A	0	0	0	0	0	0	0	NA	NA	0	0	NA	NA	0	6.7	0	0	NA	NA	0	#N/A
MSTRG.113389;A3:3A:227909191-227910148:227909191-227910151:+	MSTRG.113389	TraesCS3A02G188400	A3	A	0	0	0	0	7.8	0	0	0	NA	NA	0	0	0	0	2.5	0	0	0	NA	NA	Argonaute
MSTRG.11338;A5:1A:525141955-525142521:525141955-525142592:-	MSTRG.11338	TraesCS1A02G337000	A5	A	NA	NA	NA	NA	100	100	100	NA	100	NA	NA	NA	NA	NA	100	100	91.5	NA	NA	100	#N/A
MSTRG.113464;AF:3A:234210384:234210598-234213110:234211352:234211457-234213110:+	MSTRG.113464	TraesCS3A02G189600	AF	A	0	9.1	0	0	0	0	0	0	0	0	0	0	0	0	1.9	0	0	0	0	0	Dof zinc finger protein
MSTRG.113557;A3:3A:238677117-238679938:238677114-238679938:-	MSTRG.113557	TraesCS3A02G190700	A3	A	1.6	0	0	0	0	0	0	6.8	0	1.3	4.1	0	0	0	0	0	0	0	0	0	transcription factor-like protein
MSTRG.113623;RI:3A:244482474:244482998-244483098:244483162:+	MSTRG.113623	TraesCS3A02G191700	RI	A	0	NA	NA	NA	19	NA	NA	NA	NA	0	NA	NA	NA	NA	NA	NA	NA	NA	NA	0	Magnesium-protoporphyrin IX monomethyl ester cyclase&&Magnesium-protoporphyrin IX monomethyl ester [oxidative] cyclase
MSTRG.113681;A3:3A:248218495-248218688:248218491-248218688:-	MSTRG.113681	TraesCS3A02G192100	A3	A	100	95.8	100	100	100	100	NA	100	NA	NA	100	100	100	100	78.1	100	NA	100	NA	NA	Cyclin
MSTRG.113733;RI:3A:251350587:251352475-251352567:251353114:+	MSTRG.113733	TraesCS3A02G192500	RI	A	NA	NA	NA	NA	NA	44.6	NA	NA	NA	NA	NA	NA	NA	NA	NA	100	NA	NA	NA	NA	piezo-type mechanosensitive ion channel component
MSTRG.113871;A5:3A:264025368-264028312:264025368-264028316:-	MSTRG.113871	TraesCS3A02G193500	A5	A	100	100	100	100	98.6	98.5	95	98.2	95.4	95.1	100	100	100	100	96.3	95.6	95	100	96.3	99.2	#N/A
MSTRG.113938;RI:3A:269393114:269393229-269393317:269393383:+	MSTRG.113938	TraesCS3A02G194200	RI	A	NA	NA	NA	100	0	0	0	0	NA	NA	NA	NA	NA	0	0	0	52.9	100	NA	NA	Atp-dependent rna helicase-like protein db10&&ATP-dependent RNA helicase DB10
MSTRG.113938;RI:3A:269393459:269393656-269393759:269393809:+	MSTRG.113938	TraesCS3A02G194200	RI	A	NA	NA	NA	0	100	100	100	100	NA	NA	NA	NA	NA	100	100	100	47.1	0	NA	NA	Atp-dependent rna helicase-like protein db10&&ATP-dependent RNA helicase DB10
MSTRG.114033;RI:3A:276478703:276479602-276479943:276480032:+	MSTRG.114033	TraesCS3A02G194900	RI	A	NA	NA	NA	NA	90.1	NA	NA	NA	NA	NA	NA	NA	NA	NA	NA	NA	NA	NA	NA	NA	#N/A
MSTRG.114033;RI:3A:276478781:276478807-276479337:276479596:+	MSTRG.114033	TraesCS3A02G194900	RI	A	NA	0	0	2.8	0	1.5	2.4	0	2	5.6	NA	0	0	0	0	0.6	0	2.6	0	4.4	#N/A
MSTRG.114033;RI:3A:276479634:276479639-276479943:276480036:+	MSTRG.114033	TraesCS3A02G194900	RI	A	NA	100	100	97.3	100	98.5	97.6	100	98	94.4	NA	100	100	100	100	99.4	100	97.7	100	96.6	#N/A
MSTRG.114041;A5:3A:277502041-277503367:277502037-277503367:+	MSTRG.114041	TraesCS3A02G195100	A5	A	NA	0	NA	0	0	0	NA	0	NA	NA	NA	NA	NA	0	5.9	NA	NA	NA	NA	NA	Metal transporter, putative
MSTRG.114194;A3:3A:290434175-290434252:290434175-290434270:+	MSTRG.114194	TraesCS3A02G195700	A3	A	NA	NA	NA	0	0	0	0	NA	NA	0	NA	NA	NA	0	0	0	9.6	NA	NA	0	#N/A
MSTRG.114200;A3:3A:291825678-291826598:291825678-291826742:+	MSTRG.114200	TraesCS3A02G195900	A3	A	96	90.1	NA	100	100	100	100	100	100	100	100	100	100	100	100	100	96	100	100	100	Tetratricopeptide repeat protein 5
MSTRG.114200;A5:3A:291788261-291795032:291788241-291795032:+	MSTRG.114200	TraesCS3A02G195900	A5	A	NA	NA	NA	NA	100	NA	NA	NA	NA	NA	NA	NA	NA	NA	NA	82.6	NA	NA	NA	NA	Tetratricopeptide repeat protein 5
MSTRG.114200;A5:3A:291808907-291809633:291808889-291809633:+	MSTRG.114200	TraesCS3A02G195900	A5	A	NA	NA	NA	NA	NA	NA	0	NA	NA	NA	NA	NA	NA	NA	NA	NA	6.4	NA	NA	NA	Tetratricopeptide repeat protein 5
MSTRG.114200;AF:3A:291787752:291787979-291795032:291788146:291788261-291795032:+	MSTRG.114200	TraesCS3A02G195900	AF	A	NA	NA	NA	NA	0	NA	NA	NA	NA	NA	NA	NA	NA	NA	NA	0	33	NA	NA	NA	Tetratricopeptide repeat protein 5
MSTRG.114200;RI:3A:291808752:291808907-291809633:291809690:+	MSTRG.114200	TraesCS3A02G195900	RI	A	NA	NA	NA	NA	100	NA	NA	NA	NA	NA	NA	NA	NA	NA	NA	100	67	NA	NA	NA	Tetratricopeptide repeat protein 5
MSTRG.114352;RI:3A:302924478:302924764-302925277:302925404:+	MSTRG.114352	TraesCS3A02G196800	RI	A	NA	NA	NA	NA	NA	NA	NA	NA	NA	NA	NA	NA	NA	NA	NA	NA	6.5	NA	NA	NA	#N/A
MSTRG.114352;RI:3A:302927024:302927098-302927374:302927505:+	MSTRG.114352	TraesCS3A02G196800	RI	A	0	3	0	4.6	3.5	2.4	7.7	0	1.5	0.9	1.5	0	0	1.5	4.7	1.3	4.4	3.9	1.8	1.5	#N/A
MSTRG.114390;RI:3A:303546892:303547020-303547134:303547310:+	MSTRG.114390	TraesCS3A02G196900	RI	A	NA	0	0	0	0	0	0	7.5	0	0	0	0	0	0	0	0	0	1.4	0	0	#N/A
MSTRG.114390;RI:3A:303546892:303547020-303547208:303547310:+	MSTRG.114390	TraesCS3A02G196900	RI	A	NA	NA	NA	0	0	0	0	6.3	NA	NA	NA	NA	NA	0	0	0	NA	1.6	NA	NA	#N/A
MSTRG.114463;A3:3A:309350653-309350739:309350644-309350739:-	MSTRG.114463	TraesCS3A02G197700	A3	A	NA	NA	NA	NA	29	NA	NA	NA	NA	NA	NA	NA	NA	NA	0	NA	0	NA	NA	NA	Serine/threonine-protein phosphatase 4 regulatory subunit 3
MSTRG.114463;SE:3A:309349762-309350463:309350528-309350595:-	MSTRG.114463	TraesCS3A02G197700	SE	A	NA	NA	NA	NA	100	NA	NA	NA	NA	NA	NA	NA	NA	NA	100	NA	87.5	NA	NA	NA	Serine/threonine-protein phosphatase 4 regulatory subunit 3
MSTRG.114496;A5:3A:313043243-313043336:313043038-313043336:+	MSTRG.114496	TraesCS3A02G198300	A5	A	NA	NA	NA	NA	NA	NA	100	NA	NA	NA	NA	NA	NA	NA	NA	NA	NA	NA	NA	59.2	Acyltransferase, putative
MSTRG.114496;MX:3A:313043038-313043336:313043505-313044366:313043038-313044006:313044057-313044366:+	MSTRG.114496	TraesCS3A02G198300	MX	A	NA	NA	NA	NA	0	NA	NA	NA	NA	NA	NA	NA	NA	NA	NA	12.3	NA	NA	0	NA	Acyltransferase, putative
MSTRG.114496;RI:3A:313043336:313043505-313044366:313044485:+	MSTRG.114496	TraesCS3A02G198300	RI	A	NA	NA	NA	NA	NA	NA	100	NA	NA	NA	NA	NA	NA	NA	NA	NA	NA	NA	NA	59.2	Acyltransferase, putative
MSTRG.114512;A3:3A:313500758-313501191:313500758-313501210:+	MSTRG.114512	TraesCS3A02G198400	A3	A	NA	NA	NA	NA	NA	NA	NA	NA	NA	NA	NA	NA	NA	NA	NA	NA	NA	55.6	NA	NA	Protein translocase subunit SecA
MSTRG.114593;RI:3A:316638737:316638813-316638915:316638923:-	MSTRG.114593	TraesCS3A02G198700	RI	A	NA	NA	NA	NA	8.1	0	NA	NA	NA	NA	NA	NA	NA	NA	NA	NA	NA	NA	NA	NA	LisH domain and HEAT repeat-containing protein KIAA1468
MSTRG.114593;RI:3A:316638737:316638813-316638915:316638942:-	MSTRG.114593	TraesCS3A02G198700	RI	A	NA	NA	NA	NA	NA	100	54	NA	NA	NA	NA	NA	NA	NA	NA	NA	100	100	NA	NA	LisH domain and HEAT repeat-containing protein KIAA1468
MSTRG.114599;RI:3A:323102666:323102743-323103008:323103166:-	MSTRG.114599	TraesCS3A02G199100	RI	A	1.7	1	0.6	4.5	1.9	3	5.3	3.2	2.5	1.3	1.6	0.9	0.8	0.8	2.8	3.4	3.1	3.7	2.9	2.7	evolutionarily conserved C-terminal region 2&&Evolutionarily conserved C-terminal region 2
MSTRG.114617;A3:3A:323436180-323436296:323436180-323436387:+	MSTRG.114617	TraesCS3A02G199300	A3	A	NA	NA	NA	NA	NA	NA	91.7	NA	NA	NA	NA	NA	NA	NA	NA	NA	NA	NA	NA	NA	#N/A
MSTRG.114617;SE:3A:323426649-323426782:323426925-323436120:+	MSTRG.114617	TraesCS3A02G199300	SE	A	NA	NA	NA	NA	NA	NA	91.3	NA	NA	NA	NA	NA	NA	NA	NA	NA	NA	NA	NA	NA	#N/A
MSTRG.114657;SE:3A:325308924-325309004:325309294-325309671:+	MSTRG.114657	TraesCS3A02G199400	SE	A	100	100	100	NA	100	NA	NA	NA	NA	100	100	100	NA	NA	NA	84.8	NA	97.1	NA	NA	Protein HASTY 1
MSTRG.114770;A5:3A:332568007-332568087:332567923-332568087:+	MSTRG.114770	TraesCS3A02G200800	A5	A	NA	NA	NA	NA	41.2	NA	NA	NA	NA	NA	NA	NA	NA	NA	NA	NA	NA	NA	NA	NA	Kinase family protein
MSTRG.114770;SE:3A:332565481-332566364:332566898-332566974:+	MSTRG.114770	TraesCS3A02G200800	SE	A	NA	NA	NA	NA	41.2	NA	NA	NA	NA	NA	NA	NA	NA	NA	NA	NA	NA	NA	NA	NA	Kinase family protein
MSTRG.114852;SE:3A:336879194-336879457:336879517-336879974:+	MSTRG.114852	TraesCS3A02G201600	SE	A	NA	NA	NA	63.5	NA	NA	100	100	NA	NA	NA	NA	NA	NA	0	NA	NA	NA	NA	NA	#N/A
MSTRG.114921;A3:3A:341483769-341483851:341483738-341483851:-	MSTRG.114921	TraesCS3A02G202200	A3	A	0	2.4	0	1.7	0	2.7	2.2	0	0	3	0	2.3	4	0.6	1	0	0	1.2	2	5.1	Chaperone protein dnaJ
MSTRG.115108;A3:3A:355275146-355275386:355275106-355275386:-	MSTRG.115108	TraesCS3A02G204100	A3	A	0	0	0	0	2.6	4.2	0	2.8	5.4	0	0	0	0	0	0	0	0	0	0	0	#N/A
MSTRG.115108;AF:3A:355272595-355272725:355272735:355272595-355276949:355277100:-	MSTRG.115108	TraesCS3A02G204100	AF	A	NA	NA	NA	NA	NA	NA	NA	NA	0	0	NA	NA	91.7	NA	NA	NA	NA	NA	0	NA	#N/A
MSTRG.115108;AF:3A:355272595-355272725:355272735:355272595-355276949:355277136:-	MSTRG.115108	TraesCS3A02G204100	AF	A	0	NA	NA	0	0	0	0	0	NA	0	0	NA	54.8	0	0	0	0	0	NA	0	#N/A
MSTRG.115108;AF:3A:355275146-355275386:355275475:355275146-355276949:355277136:-	MSTRG.115108	TraesCS3A02G204100	AF	A	NA	NA	NA	NA	NA	91.7	NA	NA	NA	NA	NA	NA	NA	NA	NA	NA	NA	NA	NA	NA	#N/A
MSTRG.115108;AL:3A:355265155:355265550-355271633:355271459:355271522-355271633:-	MSTRG.115108	TraesCS3A02G204100	AL	A	100	NA	NA	100	92.2	100	100	NA	NA	100	100	NA	NA	100	100	100	100	NA	NA	100	#N/A
MSTRG.115108;SE:3A:355272595-355272725:355272812-355275042:-	MSTRG.115108	TraesCS3A02G204100	SE	A	0	0	0	0	0	4.6	1.2	3.1	5.4	0.3	0	0	0	0.3	1.3	0.9	1.2	0.2	2.6	0.2	#N/A
MSTRG.115162;AL:3A:359075275:359075526-359077595:359076178:359076902-359077595:-	MSTRG.115162	TraesCS3A02G204500	AL	A	NA	NA	NA	NA	NA	NA	0	2.8	0	0.5	0	NA	NA	NA	NA	NA	0	0	9.2	0.4	Vacuolar-processing enzyme
MSTRG.115162;AL:3A:359075275:359075526-359077595:359076210:359076902-359077595:-	MSTRG.115162	TraesCS3A02G204500	AL	A	6	NA	NA	NA	NA	NA	NA	NA	NA	NA	NA	NA	NA	NA	NA	NA	NA	NA	NA	NA	Vacuolar-processing enzyme
MSTRG.115162;RI:3A:359080674:359080759-359080957:359081113:-	MSTRG.115162	TraesCS3A02G204500	RI	A	94	NA	NA	NA	NA	NA	0	0	0	0	0	NA	NA	NA	NA	NA	4.8	0	0	0	Vacuolar-processing enzyme
MSTRG.115227;A5:3A:362334840-362335003:362334840-362335012:-	MSTRG.115227	TraesCS3A02G205900	A5	A	NA	100	NA	NA	100	39.5	NA	NA	NA	NA	NA	100	NA	100	NA	NA	NA	NA	NA	NA	Zinc finger CCCH domain protein, putative
MSTRG.115252;A5:3A:362900799-362900961:362900796-362900961:+	MSTRG.115252	TraesCS3A02G206200	A5	A	100	94.1	100	100	100	100	100	100	100	100	100	100	100	100	100	100	100	100	98.1	100	#N/A
MSTRG.115302;A3:3A:364194833-364194956:364194779-364194956:-	MSTRG.115302	TraesCS3A02G207000	A3	A	100	NA	NA	100	100	100	100	NA	NA	100	100	NA	NA	NA	100	100	87.4	100	100	100	Protein kinase family protein
MSTRG.115501;A5:3A:378810956-378811923:378810956-378811943:-	MSTRG.115501	TraesCS3A02G211200	A5	A	100	100	100	100	100	100	100	100	95	100	100	100	100	100	100	100	100	97.8	97.1	100	#N/A
MSTRG.115501;AF:3A:378810956-378811943:378811976:378810956-378814679:378814833:-	MSTRG.115501	TraesCS3A02G211200	AF	A	0	0	0	0	0	0	0	0	5.9	0	0	0	0	0	0	0	0	2.8	3.2	0	#N/A
MSTRG.115506;AF:3A:379820428:379820490-379821126:379820941:379821020-379821126:+	MSTRG.115506	TraesCS3A02G211400	AF	A	NA	100	NA	NA	0	100	NA	NA	NA	NA	NA	NA	0	NA	64.1	0	NA	NA	NA	NA	Polyribonucleotide nucleotidyltransferase&&30S ribosomal protein S1-like
MSTRG.115562;A5:3A:382441765-382441845:382441765-382441902:-	MSTRG.115562	TraesCS3A02G212500	A5	A	NA	NA	NA	0	NA	NA	NA	NA	NA	NA	NA	NA	NA	20.6	NA	2.4	NA	NA	NA	NA	#N/A
MSTRG.115620;SE:3A:386218683-386222981:386223064-386223948:+	MSTRG.115620	TraesCS3A02G213700	SE	A	0	2.8	1	1.6	0.8	0	0	6.6	0	0	0	1.8	0.5	0.9	0.5	0	0	0.5	0	1.8	F-box family protein
MSTRG.115620;SE:3A:386218683-386222984:386223064-386223948:+	MSTRG.115620	TraesCS3A02G213700	SE	A	0	2.4	0	0	0	0	0	0	8.5	0	1	0.9	0	1.2	1.1	0	1.1	1.7	4	2.9	F-box family protein
MSTRG.11562;A3:1A:532597863-532597942:532597863-532597948:+	MSTRG.11562	TraesCS1A02G344900	A3	A	NA	100	NA	NA	NA	NA	NA	NA	NA	NA	NA	93.4	NA	NA	NA	NA	NA	NA	NA	NA	#N/A
MSTRG.115770;AF:3A:394647969:394648169-394648870:394648401:394648404-394648870:+	MSTRG.115770	TraesCS3A02G216500	AF	A	NA	NA	NA	NA	0	0	0	43	NA	0	NA	NA	NA	NA	0	0	0	0	NA	0	#N/A
MSTRG.115829;A5:3A:397132376-397132404:397132376-397132405:-	MSTRG.115829	TraesCS3A02G217600	A5	A	NA	100	97.4	100	100	100	100	86.3	100	100	NA	100	98.4	100	100	100	100	100	NA	100	Transcriptional corepressor LEUNIG
MSTRG.11590;AF:1A:533148947-533149055:533149327:533148947-533149499:533149783:-	MSTRG.11590	TraesCS1A02G346800	AF	A	96.9	100	100	100	100	100	100	100	100	85.1	100	100	100	100	100	100	100	100	100	100	Reticulon-like protein
MSTRG.115927;A5:3A:405502860-405502939:405502830-405502939:+	MSTRG.115927	TraesCS3A02G219800	A5	A	100	100	100	100	100	100	100	100	100	100	71.7	100	100	100	98.1	100	100	100	100	100	GDSL esterase/lipase
MSTRG.115935;RI:3A:405831498:405831551-405832083:405832247:-	MSTRG.115935	TraesCS3A02G220100	RI	A	NA	0	NA	0	0	0	0	0	0	0	NA	NA	NA	NA	0	0	0	0	9.2	0	#N/A
MSTRG.115943;A5:3A:405995369-405995596:405995369-405995610:-	MSTRG.115943	TraesCS3A02G220300	A5	A	NA	NA	NA	NA	NA	NA	NA	NA	NA	NA	NA	NA	NA	NA	70.8	NA	NA	NA	NA	NA	#N/A
MSTRG.115943;SE:3A:405972409-405975214:405975306-405975483:-	MSTRG.115943	TraesCS3A02G220300	SE	A	100	100	100	100	100	100	100	100	100	100	100	100	100	86.7	100	100	100	100	100	100	#N/A
MSTRG.115951;A3:3A:406297214-406298986:406297198-406298986:-	MSTRG.115951	TraesCS3A02G220400	A3	A	3.4	3.7	3.6	5.4	4.2	4.3	4.6	4.6	4	4.2	4.3	3	2.2	4.4	4.8	4.9	4.3	4.5	4.6	3.5	RNA binding protein
MSTRG.115962;A3:3A:407423709-407424144:407423709-407424154:+	MSTRG.115962	TraesCS3A02G220500	A3	A	100	100	100	100	100	97.7	98.2	97.6	100	100	100	100	100	98.5	100	99.3	96.5	100	97.2	94.4	Adaptin ear-binding coat-associated protein 1
MSTRG.115990;A3:3A:408027675-408027752:408027642-408027752:-	MSTRG.115990	TraesCS3A02G220600	A3	A	0	0	0	0.8	1.2	0	1.3	9.1	NA	0	0	0	0	0.6	0	0	0.9	0	NA	0	Ubiquitin-like modifier-activating enzyme atg7
MSTRG.116040;RI:3A:412371639:412371780-412371928:412371989:+	MSTRG.116040	TraesCS3A02G221700	RI	A	NA	NA	NA	NA	NA	NA	34.9	NA	NA	NA	NA	NA	NA	NA	NA	NA	NA	100	NA	NA	Kinase family protein&&Protein kinase family protein
MSTRG.116173;RI:3A:421120644:421120759-421120849:421121016:+	MSTRG.116173	TraesCS3A02G224900	RI	A	0.5	4.1	0.7	0.2	0	1	0	1.8	0	1.5	1.9	2	5.6	0.4	0.4	0.5	1.1	1.5	0	1.3	Calcium-dependent protein kinase
MSTRG.116185;A5:3A:421674282-421674434:421674282-421674452:-	MSTRG.116185	TraesCS3A02G225000	A5	A	100	100	100	100	100	100	100	100	100	100	100	63.3	100	100	100	100	100	100	100	100	#N/A
MSTRG.116270;RI:3A:426864124:426864345-426864580:426865027:-	MSTRG.116270	TraesCS3A02G228000	RI	A	99.4	99.3	100	100	100	100	100	100	97	97.1	99.9	99.5	100	100	99.4	100	99.8	99.3	98.8	95	Mitogen-activated protein kinase
MSTRG.116280;A3:3A:427209127-427209240:427208996-427209240:-	MSTRG.116280	TraesCS3A02G228400	A3	A	0	0	0	0	NA	0	9.4	0	0	0	0	0	0	0	0	0	0	0	3.4	0	Myosin
MSTRG.116472;A3:3A:437864511-437864939:437864511-437864944:+	MSTRG.116472	TraesCS3A02G234400	A3	A	100	100	NA	100	100	100	94.7	100	100	100	100	100	NA	NA	100	100	100	100	100	100	Transcription initiation factor TFIID subunit 7
MSTRG.116519;A3:3A:440640503-440640628:440640492-440640628:-	MSTRG.116519	TraesCS3A02G236100	A3	A	NA	100	NA	100	100	98.9	NA	NA	NA	NA	NA	91.8	NA	96.9	99.2	95.3	97.4	NA	NA	NA	#N/A
MSTRG.11651;A5:1A:534259651-534260295:534259651-534260342:-	MSTRG.11651	TraesCS1A02G349000	A5	A	NA	NA	NA	NA	NA	93.9	100	NA	100	98.5	NA	NA	NA	NA	NA	100	99.3	NA	97.1	98.3	Ubiquitin domain-containing protein
MSTRG.116543;A3:3A:442769003-442769366:442769003-442769379:+	MSTRG.116543	TraesCS3A02G236900	A3	A	NA	NA	NA	0	0	0	0	0	0	NA	NA	NA	0	0	0	0	5.4	0	0	NA	Actin-related protein 2/3 complex subunit 2
MSTRG.116543;AF:3A:442768846:442769003-442769379:442769144:442769192-442769379:+	MSTRG.116543	TraesCS3A02G236900	AF	A	0	0	0	0	3.2	0	0	0	0	0	0	0	4.2	7.3	3.8	0	0	2.7	0	0	Actin-related protein 2/3 complex subunit 2
MSTRG.116738;A3:3A:453813789-453814386:453813789-453814395:+	MSTRG.116738	TraesCS3A02G241500	A3	A	NA	NA	NA	NA	NA	NA	NA	NA	NA	NA	NA	NA	NA	NA	36.1	NA	NA	NA	NA	NA	Carboxyl-terminal-processing protease
MSTRG.116772;AF:3A:455778950:455779733-455785242:455784285:455784368-455785242:+	MSTRG.116772	TraesCS3A02G242400	AF	A	1.8	0	6.9	4.2	0	0.7	0	0	0	1.5	3.2	2.8	1.6	0	0	0	0	1.9	0	2.2	Ribokinase
MSTRG.116787;A5:3A:456443648-456445764:456443589-456445764:+	MSTRG.116787	TraesCS3A02G242800	A5	A	0	NA	0	NA	0	NA	1.8	NA	0	0	0	0	NA	6.2	0	3.4	1.5	2.7	NA	0.9	#N/A
MSTRG.116787;AF:3A:456443181:456443397-456445764:456443429:456443648-456445764:+	MSTRG.116787	TraesCS3A02G242800	AF	A	NA	NA	NA	NA	NA	61.7	NA	100	NA	NA	NA	NA	NA	NA	NA	NA	NA	NA	NA	NA	#N/A
MSTRG.116952;AF:3A:464904561:464904744-464908026:464904830:464906111-464908026:+	MSTRG.116952	TraesCS3A02G246900	AF	A	NA	NA	NA	91.3	NA	NA	NA	NA	NA	NA	NA	NA	NA	NA	NA	NA	NA	0	NA	NA	RING/U-box superfamily protein
MSTRG.116952;AF:3A:464904586:464904813-464908026:464904830:464906111-464908026:+	MSTRG.116952	TraesCS3A02G246900	AF	A	NA	NA	NA	NA	NA	NA	NA	NA	NA	NA	NA	NA	NA	NA	NA	NA	NA	7.6	NA	NA	RING/U-box superfamily protein
MSTRG.116952;SE:3A:464904744-464906497:464906600-464908026:+	MSTRG.116952	TraesCS3A02G246900	SE	A	NA	NA	NA	0	NA	NA	NA	NA	100	NA	NA	100	NA	NA	NA	NA	NA	NA	84.7	NA	RING/U-box superfamily protein
MSTRG.116971;AF:3A:466106763:466107566-466108303:466108042:466108150-466108303:+	MSTRG.116971	TraesCS3A02G248100	AF	A	NA	NA	NA	NA	NA	NA	NA	NA	NA	NA	NA	NA	NA	NA	NA	NA	NA	15.3	NA	NA	Pentatricopeptide repeat-containing protein
MSTRG.116977;RI:3A:466574667:466574693-466575074:466575173:+	MSTRG.116977	TraesCS3A02G248600	RI	A	100	97.5	100	100	98.8	98.5	96.8	98.6	100	100	100	95.2	95.4	100	97.7	97.2	94.6	100	100	98.3	Ras-like protein
MSTRG.117002;AF:3A:467349878-467350205:467350310:467349878-467350313:467351559:-	MSTRG.117002	TraesCS3A02G249100	AF	A	NA	NA	NA	NA	0	NA	NA	NA	NA	NA	80	NA	NA	0	0	NA	NA	NA	NA	NA	B3 domain transcription factor
MSTRG.117002;AF:3A:467349878-467350343:467351449:467349878-467351618:467352085:-	MSTRG.117002	TraesCS3A02G249100	AF	A	100	100	100	94.7	100	100	NA	NA	NA	NA	100	100	100	100	100	100	NA	NA	NA	NA	B3 domain transcription factor
MSTRG.117002;SE:3A:467349878-467350399:467350430-467351618:-	MSTRG.117002	TraesCS3A02G249100	SE	A	100	100	100	96.2	100	100	NA	NA	100	NA	100	100	100	100	100	100	NA	93.5	NA	NA	B3 domain transcription factor
MSTRG.117083;RI:3A:471822627:471822705-471823218:471823423:-	MSTRG.117083	TraesCS3A02G252000	RI	A	NA	NA	NA	NA	100	NA	100	NA	NA	NA	NA	NA	NA	NA	93.7	NA	96.6	NA	NA	NA	MYB-related transcription factor
MSTRG.117110;RI:3A:473205066:473205157-473205256:473205360:+	MSTRG.117110	TraesCS3A02G252500	RI	A	NA	NA	NA	0	25.5	0	NA	NA	NA	NA	NA	NA	NA	0	0	0	NA	NA	NA	NA	#N/A
MSTRG.117144;A3:3A:474966089-474966693:474966045-474966693:-	MSTRG.117144	TraesCS3A02G253600	A3	A	NA	NA	NA	NA	83.2	100	100	NA	NA	NA	NA	NA	NA	NA	97.7	NA	97.8	NA	NA	NA	Chloride channel protein
MSTRG.117200;A3:3A:477138051-477138573:477138051-477138579:+	MSTRG.117200	TraesCS3A02G255000	A3	A	NA	NA	NA	NA	NA	NA	0	NA	NA	NA	NA	NA	NA	NA	NA	NA	10.6	NA	NA	NA	#N/A
MSTRG.117200;SE:3A:477141871-477141965:477142072-477143189:+	MSTRG.117200	TraesCS3A02G255000	SE	A	NA	NA	NA	NA	NA	100	100	100	NA	NA	NA	NA	NA	NA	100	NA	100	91.2	NA	NA	#N/A
MSTRG.117273;RI:3A:480103896:480104159-480104231:480104497:-	MSTRG.117273	TraesCS3A02G258300	RI	A	NA	NA	NA	NA	NA	NA	NA	NA	NA	5.7	NA	NA	NA	NA	NA	NA	NA	NA	NA	2	ABC transporter B family-like protein
MSTRG.117305;A3:3A:481875220-481875289:481875220-481875302:+	MSTRG.117305	TraesCS3A02G259400	A3	A	NA	NA	84.7	NA	NA	96.1	NA	NA	NA	NA	NA	NA	NA	NA	NA	NA	NA	NA	NA	NA	#N/A
MSTRG.117305;A3:3A:481875220-481875302:481875220-481875326:+	MSTRG.117305	TraesCS3A02G259400	A3	A	NA	NA	NA	NA	NA	NA	19.4	NA	NA	NA	NA	NA	NA	NA	NA	NA	NA	NA	NA	NA	#N/A
MSTRG.117340;A5:3A:482406633-482407309:482406633-482407429:-	MSTRG.117340	TraesCS3A02G260000	A5	A	NA	100	100	NA	NA	NA	100	NA	NA	NA	NA	100	NA	NA	NA	NA	76.5	NA	NA	NA	Arginine/serine-rich splicing factor, putative
MSTRG.117340;AF:3A:482406633-482407309:482407374:482406633-482407429:482407544:-	MSTRG.117340	TraesCS3A02G260000	AF	A	NA	NA	NA	NA	NA	100	100	NA	NA	NA	NA	NA	NA	NA	NA	100	93.5	100	NA	NA	Arginine/serine-rich splicing factor, putative
MSTRG.117340;AF:3A:482406633-482407309:482407428:482406633-482407429:482407544:-	MSTRG.117340	TraesCS3A02G260000	AF	A	NA	100	NA	NA	NA	100	100	NA	NA	NA	NA	NA	NA	NA	100	100	92.5	100	NA	NA	Arginine/serine-rich splicing factor, putative
MSTRG.117340;SE:3A:482403594-482403824:482404295-482404763:-	MSTRG.117340	TraesCS3A02G260000	SE	A	NA	NA	NA	NA	NA	NA	NA	NA	NA	NA	NA	NA	NA	NA	NA	NA	17.5	NA	NA	NA	Arginine/serine-rich splicing factor, putative
MSTRG.117351;A5:3A:483461189-483461288:483461189-483461307:-	MSTRG.117351	TraesCS3A02G260600	A5	A	NA	NA	NA	NA	NA	55.6	NA	NA	NA	NA	NA	NA	NA	NA	NA	NA	NA	NA	NA	NA	alpha/beta hydrolase family protein
MSTRG.117351;RI:3A:483458927:483459165-483459466:483459598:-	MSTRG.117351	TraesCS3A02G260600	RI	A	NA	NA	NA	NA	NA	100	29.5	NA	NA	NA	NA	NA	NA	NA	NA	NA	NA	NA	NA	NA	alpha/beta hydrolase family protein
MSTRG.117371;AL:3A:484632114-484639064:484639408:484632114-484644269:484644710:+	MSTRG.117371	TraesCS3A02G261400	AL	A	NA	NA	NA	NA	NA	NA	92.9	NA	NA	NA	NA	NA	NA	NA	NA	NA	NA	NA	NA	NA	Phosphopantetheine adenylyltransferase
MSTRG.117401;AL:3A:486213032:486213548-486215576:486214031:486214496-486215576:-	MSTRG.117401	TraesCS3A02G263100	AL	A	NA	NA	NA	NA	NA	NA	NA	NA	NA	NA	NA	NA	NA	NA	NA	22.5	NA	NA	NA	NA	#N/A
MSTRG.117454;A3:3A:489193585-489196195:489193585-489196206:+	MSTRG.117454	TraesCS3A02G264800	A3	A	2.5	3.8	NA	NA	NA	NA	NA	NA	NA	NA	0	9.9	NA	NA	NA	NA	NA	NA	NA	NA	DNA ligase
MSTRG.117478;A3:3A:490626175-490626701:490626157-490626701:-	MSTRG.117478	TraesCS3A02G266200	A3	A	0	0	0	0	0	0	0	36	0	NA	0	0	0	0	0	0	0	0	0	NA	Splicing factor 3A subunit 3
MSTRG.117547;AF:3A:494039612:494039733-494040781:494039934:494040151-494040781:+	MSTRG.117547	TraesCS3A02G268300	AF	A	0	NA	0	NA	0	NA	NA	17.4	NA	NA	NA	NA	NA	NA	NA	NA	NA	NA	NA	NA	50S ribosomal protein L15, putative, expressed
MSTRG.117556;A5:3A:494996406-494997088:494996402-494997088:+	MSTRG.117556	TraesCS3A02G268700	A5	A	NA	NA	NA	NA	32.1	NA	100	NA	NA	NA	NA	NA	NA	NA	NA	NA	100	NA	NA	NA	Calcium channel-related&&Calcium channel, putative
MSTRG.117556;SE:3A:494998078-494998655:494998764-494999383:+	MSTRG.117556	TraesCS3A02G268700	SE	A	NA	NA	NA	NA	32.1	NA	100	NA	NA	NA	NA	NA	NA	NA	NA	NA	100	NA	NA	NA	Calcium channel-related&&Calcium channel, putative
MSTRG.117620;A3:3A:497711608-497713168:497711543-497713168:-	MSTRG.117620	TraesCS3A02G270600	A3	A	0	0	0	NA	22.1	0	NA	NA	NA	0	0	0	0	0	NA	NA	NA	NA	NA	0	Pentatricopeptide repeat-containing protein
MSTRG.117620;A3:3A:497711773-497713168:497711608-497713168:-	MSTRG.117620	TraesCS3A02G270600	A3	A	NA	100	NA	100	79.1	100	100	100	NA	100	NA	NA	100	NA	100	100	100	100	100	100	Pentatricopeptide repeat-containing protein
MSTRG.117620;SE:3A:497710874-497711348:497711543-497713168:-	MSTRG.117620	TraesCS3A02G270600	SE	A	99.3	100	100	NA	100	100	NA	NA	NA	100	100	98.6	100	100	80.5	NA	NA	NA	NA	98.7	Pentatricopeptide repeat-containing protein
MSTRG.117771;AF:3A:505031448-505031775:505031924:505031448-505035210:505035231:-	MSTRG.117771	TraesCS3A02G275400	AF	A	NA	0	0	NA	NA	0	0	0	NA	0	NA	NA	0	NA	0	8.4	0	0	0	0	Histidine phosphotransfer protein
MSTRG.117771;AF:3A:505031448-505031851:505031926:505031448-505034759:505034964:-	MSTRG.117771	TraesCS3A02G275400	AF	A	0	NA	NA	88.6	100	NA	NA	NA	NA	NA	NA	NA	NA	NA	NA	NA	NA	NA	NA	NA	Histidine phosphotransfer protein
MSTRG.117773;RI:3A:503818119:503818181-503818272:503818564:-	MSTRG.117773	TraesCS3A02G274600	RI	A	NA	100	NA	100	100	100	100	100	100	100	NA	NA	NA	100	98.5	100	100	88.7	100	99.1	Dolichyl-diphosphooligosaccharide--protein glycosyltransferase subunit STT3A
MSTRG.117780;AF:3A:505698026:505698200-505699276:505698382:505698411-505699276:+	MSTRG.117780	TraesCS3A02G276000	AF	A	100	NA	100	0	NA	0	NA	NA	13.3	NA	NA	NA	NA	0	NA	NA	NA	NA	NA	NA	SOSS complex subunit C
MSTRG.117794;A3:3A:505236689-505236812:505236616-505236812:-	MSTRG.117794	TraesCS3A02G275800	A3	A	NA	NA	NA	NA	NA	NA	NA	NA	NA	NA	NA	NA	NA	NA	NA	NA	NA	NA	78.2	NA	#N/A
MSTRG.117794;A3:3A:505236914-505237000:505236904-505237000:-	MSTRG.117794	TraesCS3A02G275800	A3	A	NA	NA	NA	NA	NA	NA	NA	NA	NA	NA	NA	NA	NA	NA	NA	NA	NA	NA	74.5	NA	#N/A
MSTRG.117795;A5:3A:506433535-506433863:506433481-506433863:+	MSTRG.117795	TraesCS3A02G276400	A5	A	0	NA	NA	0	0	0	0	NA	NA	0	0	0	NA	NA	NA	NA	0	7.5	NA	NA	rRNA methyltransferase
MSTRG.117810;A3:3A:507127033-507127142:507127030-507127142:-	MSTRG.117810	TraesCS3A02G277100	A3	A	100	100	100	99.3	99.3	99.6	100	100	100	100	100	100	100	98.4	98	97.9	95.8	81.9	100	96.8	Glucan endo-1,3-beta-glucosidase, putative
MSTRG.117811;AF:3A:507273007:507273305-507287035:507286559:507286909-507287035:+	MSTRG.117811	TraesCS3A02G277200	AF	A	0	0	0	70.4	NA	NA	NA	NA	NA	NA	0	0	0	NA	NA	NA	NA	NA	NA	NA	#N/A
MSTRG.117878;A3:3A:509540564-509540636:509540564-509540657:+	MSTRG.117878	TraesCS3A02G280500	A3	A	2.2	0	1.2	6.5	4.3	2.2	1.2	1.3	0	2.7	0.3	0.9	1.1	0.4	2.2	0.4	1.9	1	1.3	0.9	NADPH--cytochrome P450 reductase
MSTRG.117895;A5:3A:510297913-510299203:510297865-510299203:+	MSTRG.117895	TraesCS3A02G281600	A5	A	NA	NA	NA	0	0	0	0	0	0	0	NA	100	NA	NA	NA	NA	0	0	0	5.7	Ubiquitin domain-containing protein
MSTRG.117898;A3:3A:510597417-510597507:510597398-510597507:-	MSTRG.117898	TraesCS3A02G281800	A3	A	100	97.7	98.9	100	92.5	100	100	99.5	100	98.2	100	100	99.3	99	97.2	99.1	100	100	99.5	96.5	Peroxisomal membrane 22 kDa (Mpv17/PMP22) family protein
MSTRG.11790;RI:1A:536661845:536661909-536662041:536662303:-	MSTRG.11790	TraesCS1A02G352700	RI	A	NA	NA	NA	100	100	100	NA	0	100	100	NA	NA	NA	100	100	81.7	NA	0	0	100	ATP-dependent Clp protease ATP-binding subunit ClpX
MSTRG.117910;A3:3A:510839077-510839571:510839006-510839571:-	MSTRG.117910	TraesCS3A02G282500	A3	A	99.5	94.8	95.3	98.7	96.7	98.1	96.5	95.2	98.1	98.4	95.5	95	97.8	98.1	97.5	97.8	97.4	96.9	95.3	97.8	#N/A
MSTRG.117924;A5:3A:511603255-511603399:511603255-511603404:-	MSTRG.117924	TraesCS3A02G283000	A5	A	90.2	NA	NA	NA	NA	NA	100	NA	NA	NA	NA	NA	NA	NA	NA	NA	NA	NA	NA	NA	Integral membrane family protein
MSTRG.117967;RI:3A:513890587:513890714-513890820:513890855:-	MSTRG.117967	TraesCS3A02G284800	RI	A	NA	NA	NA	NA	100	100	100	100	100	100	NA	NA	NA	100	100	91.4	100	97.3	99.2	100	Regulator of chromosome condensation (RCC1) family protein
MSTRG.118017;A3:3A:514626596-514627235:514626586-514627235:-	MSTRG.118017	TraesCS3A02G286700	A3	A	NA	NA	NA	NA	NA	NA	0	NA	0	NA	NA	37.3	NA	NA	NA	0	NA	NA	NA	NA	Acyl-[acyl-carrier-protein]--UDP-N-acetylglucosamine O-acyltransferase, putative
MSTRG.118057;A5:3A:516637092-516637827:516637092-516638014:-	MSTRG.118057	TraesCS3A02G288400	A5	A	NA	NA	NA	NA	NA	NA	NA	NA	0	NA	NA	NA	NA	NA	NA	NA	NA	NA	27.6	NA	CASC3/barentsz eIF4AIII-binding protein&&CASC3/Barentsz eIF4AIII binding protein
MSTRG.118057;AF:3A:516642741-516642931:516643004:516642741-516643239:516643765:-	MSTRG.118057	TraesCS3A02G288400	AF	A	NA	NA	NA	NA	NA	NA	NA	NA	0	NA	NA	NA	NA	NA	NA	NA	NA	NA	27.1	NA	CASC3/barentsz eIF4AIII-binding protein&&CASC3/Barentsz eIF4AIII binding protein
MSTRG.118076;A5:3A:517074919-517076537:517074889-517076537:+	MSTRG.118076	TraesCS3A02G288900	A5	A	NA	NA	NA	NA	0	0	0	0	NA	NA	NA	NA	NA	NA	NA	0	0	18.3	0	NA	RING finger and CHY zinc finger protein
MSTRG.11813;A3:1A:538678878-538679596:538678878-538679599:+	MSTRG.11813	TraesCS1A02G355600	A3	A	0	8	0	0	0	0	0	0	0	0	0	0	0	0	0	0	0	0	0	0	Far upstream element-binding protein 2
MSTRG.118149;RI:3A:521596207:521597776-521598007:521598201:-	MSTRG.118149	TraesCS3A02G291200	RI	A	NA	NA	NA	NA	0	NA	NA	NA	NA	NA	NA	NA	NA	NA	17	NA	NA	NA	NA	NA	60S ribosomal protein L18a
MSTRG.118150;A5:3A:521600569-521600721:521600569-521600738:-	MSTRG.118150	TraesCS3A02G291300	A5	A	100	100	100	100	100	95.3	100	100	NA	100	100	100	100	95.6	79.7	100	96.8	100	NA	97.8	Glucosidase 2 subunit beta
MSTRG.118153;A3:3A:521635031-521635141:521635027-521635141:-	MSTRG.118153	TraesCS3A02G291500	A3	A	100	100	100	100	100	100	100	NA	100	92.9	100	100	100	100	100	100	100	100	100	100	Lipid-A-disaccharide synthase
MSTRG.118153;AF:3A:521635426-521635609:521635895:521635426-521636799:521636811:-	MSTRG.118153	TraesCS3A02G291500	AF	A	NA	NA	NA	NA	0	0	NA	NA	NA	NA	NA	NA	NA	NA	NA	NA	24.7	NA	NA	NA	Lipid-A-disaccharide synthase
MSTRG.118153;AF:3A:521635426-521635609:521635895:521635426-521636890:521636903:-	MSTRG.118153	TraesCS3A02G291500	AF	A	NA	NA	NA	0	0	0	0	NA	NA	NA	NA	NA	NA	0	4.4	3.5	20	NA	NA	NA	Lipid-A-disaccharide synthase
MSTRG.118353;A5:3A:532450329-532450420:532450329-532450435:-	MSTRG.118353	TraesCS3A02G297700	A5	A	81.3	100	100	100	100	100	100	100	100	100	100	100	100	100	99.7	100	100	100	100	100	Lipoyl synthase
MSTRG.118438;A3:3A:535196216-535196301:535196216-535196311:+	MSTRG.118438	TraesCS3A02G301600	A3	A	NA	NA	NA	100	100	100	100	NA	NA	100	NA	NA	NA	NA	100	NA	82.6	NA	NA	100	Heat shock protein HspQ
MSTRG.118459;AF:3A:535543704:535543934-535544612:535544144:535544174-535544612:+	MSTRG.118459	TraesCS3A02G302200	AF	A	100	100	100	NA	NA	100	100	100	100	100	100	100	100	NA	48.5	NA	100	100	100	100	Receptor-like protein kinase
MSTRG.118540;AL:3A:541209812-541209903:541209911:541209812-541210138:541210989:+	MSTRG.118540	TraesCS3A02G305100	AL	A	5.7	0	0.6	0.8	0	0	0	0	0	0	1.2	0.7	0.6	0.6	0.7	0	0.3	0	0	0	Chaperone DnaK
MSTRG.118606;RI:3A:545154120:545154161-545154248:545154337:+	MSTRG.118606	TraesCS3A02G306900	RI	A	NA	NA	14.6	NA	NA	NA	NA	NA	NA	NA	NA	NA	0	NA	NA	NA	NA	NA	NA	NA	Riboflavin kinase/fmn hydrolase
MSTRG.118606;SE:3A:545154043-545154248:545154337-545154462:+	MSTRG.118606	TraesCS3A02G306900	SE	A	0	0	NA	NA	NA	NA	NA	NA	NA	15.7	0	0	NA	NA	NA	NA	NA	NA	NA	0	Riboflavin kinase/fmn hydrolase
MSTRG.118680;AF:3A:547479953-547480535:547480537:547479953-547480755:547480983:-	MSTRG.118680	TraesCS3A02G309700	AF	A	0	0	0	0	43.8	0	0	0	0	0	0	0	0	0	0	0	0	0	0	0	#N/A
MSTRG.118724;A3:3A:549625615-549626106:549625222-549626106:-	MSTRG.118724	TraesCS3A02G310900	A3	A	NA	NA	NA	NA	NA	25.9	NA	NA	NA	NA	NA	NA	NA	NA	NA	NA	NA	NA	NA	NA	#N/A
MSTRG.118724;AF:3A:549625228-549625536:549625574:549625228-549626106:549626467:-	MSTRG.118724	TraesCS3A02G310900	AF	A	NA	NA	100	100	100	100	92.6	100	100	100	NA	100	100	100	96.5	100	100	100	96.4	100	#N/A
MSTRG.118788;A3:3A:552279711-552280875:552279711-552280878:+	MSTRG.118788	TraesCS3A02G312300	A3	A	1.9	1	1.7	2	2.6	1.3	1.2	0.6	5.8	0.7	3.8	0.6	1.5	2	1.7	1.4	1	4.1	0.8	0	Formate-dependent phosphoribosylglycinamide formyltransferase
MSTRG.118799;AL:3A:552614352:552614429-552618554:552616748:552618047-552618554:-	MSTRG.118799	TraesCS3A02G312800	AL	A	100	100	100	100	100	100	100	100	100	98.2	100	100	95	100	100	100	99.4	100	100	100	Homeobox leucine-zipper protein
MSTRG.118893;SE:3A:557259117-557259576:557259671-557259771:-	MSTRG.118893	TraesCS3A02G316600	SE	A	100	100	100	100	100	100	100	100	100	NA	100	100	94.4	100	99.7	100	100	99.5	97.2	NA	#N/A
MSTRG.118934;A3:3A:559531116-559531261:559531089-559531261:-	MSTRG.118934	TraesCS3A02G318300	A3	A	NA	NA	NA	NA	95.8	NA	NA	NA	100	NA	NA	NA	NA	NA	100	NA	NA	NA	94.8	NA	Insulin-degrading enzyme
MSTRG.118934;RI:3A:559531914:559532017-559532165:559532251:-	MSTRG.118934	TraesCS3A02G318300	RI	A	NA	NA	NA	NA	95.8	NA	NA	NA	96.4	NA	NA	NA	NA	NA	88	NA	NA	NA	NA	NA	Insulin-degrading enzyme
MSTRG.118946;RI:3A:561060323:561060478-561060637:561060808:+	MSTRG.118946	TraesCS3A02G319000	RI	A	NA	NA	NA	NA	NA	NA	52.4	NA	NA	NA	NA	NA	NA	NA	NA	NA	NA	NA	NA	NA	Regulator of chromosome condensation (RCC1) family protein
MSTRG.118965;A3:3A:560681134-560681194:560681134-560681226:+	MSTRG.118965	TraesCS3A02G318700	A3	A	0	NA	0	0	0	0	0	0	0	NA	NA	NA	0	0	0	0	0	0	0	6.5	#N/A
MSTRG.118965;A3:3A:560681134-560681194:560681134-560681365:+	MSTRG.118965	TraesCS3A02G318700	A3	A	NA	0	0	0	0	0	0	0	0	NA	NA	NA	NA	0	0	0	0	0	0	6.4	#N/A
MSTRG.118965;A3:3A:560681134-560681226:560681134-560681233:+	MSTRG.118965	TraesCS3A02G318700	A3	A	100	NA	100	100	100	100	100	100	96.1	NA	NA	NA	100	100	100	93.7	97.5	100	100	NA	#N/A
MSTRG.118965;A3:3A:560681134-560681233:560681134-560681428:+	MSTRG.118965	TraesCS3A02G318700	A3	A	NA	NA	NA	0	0	0	0	NA	NA	NA	0	NA	NA	0	0	6.2	2.2	NA	NA	NA	#N/A
MSTRG.119012;AF:3A:564340110:564340701-564342252:564341096:564341181-564342252:+	MSTRG.119012	TraesCS3A02G320800	AF	A	NA	NA	NA	0	0	5.7	0	NA	NA	NA	NA	NA	NA	NA	1.6	0	0	NA	NA	NA	LisH and RanBPM domains containing protein
MSTRG.119012;AF:3A:564340548:564340701-564342252:564341020:564341181-564342252:+	MSTRG.119012	TraesCS3A02G320800	AF	A	NA	NA	NA	100	NA	100	100	NA	61.6	NA	NA	NA	NA	100	100	100	100	NA	NA	NA	LisH and RanBPM domains containing protein
MSTRG.119012;AF:3A:564340761:564340826-564342252:564341020:564341181-564342252:+	MSTRG.119012	TraesCS3A02G320800	AF	A	100	100	NA	100	100	100	100	100	62.3	100	NA	100	NA	100	100	100	100	100	100	100	LisH and RanBPM domains containing protein
MSTRG.119012;AF:3A:564340774:564340826-564342252:564341020:564341181-564342252:+	MSTRG.119012	TraesCS3A02G320800	AF	A	100	NA	100	NA	NA	NA	NA	100	74.8	NA	NA	NA	100	NA	100	NA	NA	100	NA	NA	LisH and RanBPM domains containing protein
MSTRG.119014;A3:3A:563830520-563830636:563830511-563830636:-	MSTRG.119014	TraesCS3A02G320700	A3	A	99.3	99.4	100	99.3	100	100	93.2	100	97	100	100	100	99.6	99.6	100	100	98.8	100	98	100	Small RNA degrading nuclease
MSTRG.119025;A5:3A:564936508-564937552:564936332-564937552:+	MSTRG.119025	TraesCS3A02G321300	A5	A	0.4	3.4	0.6	3.3	2.4	1.5	1.6	4.3	0.9	0	0.3	1.3	1.2	2.4	5.6	0.7	0	3.9	1	1.3	MATH domain-containing protein
MSTRG.119033;A3:3A:565354699-565354790:565354699-565354826:+	MSTRG.119033	TraesCS3A02G321700	A3	A	NA	NA	NA	NA	100	0	18.2	NA	NA	NA	NA	NA	NA	NA	0	2.5	0	NA	NA	NA	RNA polymerase-associated protein RTF1-like protein
MSTRG.119033;RI:3A:565353423:565354699-565354790:565355481:+	MSTRG.119033	TraesCS3A02G321700	RI	A	NA	NA	NA	100	15.7	NA	NA	NA	NA	NA	NA	NA	NA	NA	NA	NA	NA	NA	NA	NA	RNA polymerase-associated protein RTF1-like protein
MSTRG.119043;A5:3A:565471335-565471890:565471335-565471913:-	MSTRG.119043	TraesCS3A02G322000	A5	A	NA	NA	NA	0	0	0	6.3	0	3.8	NA	NA	NA	NA	NA	2.3	1.6	0	2.1	0.9	NA	alpha-1,2-Mannosidase
MSTRG.119056;A3:3A:565784687-565784793:565784673-565784793:-	MSTRG.119056	TraesCS3A02G322300	A3	A	0	NA	0	NA	0	0	NA	0	8.5	NA	NA	NA	NA	NA	0	0	NA	0	0	NA	2-oxoglutarate and fe-dependent oxygenase superfamily protein
MSTRG.119088;A3:3A:567559132-567559515:567559112-567559515:-	MSTRG.119088	TraesCS3A02G323100	A3	A	98.4	98.3	99	100	100	100	100	100	96.1	99	98.7	99.3	98.8	100	100	96.1	100	92.9	100	99.1	Kinase family protein
MSTRG.119164;A5:3A:571398597-571398821:571398597-571398844:-	MSTRG.119164	TraesCS3A02G326000	A5	A	100	100	100	95.9	95.6	100	NA	100	NA	NA	100	100	78.4	100	100	100	NA	100	NA	NA	#N/A
MSTRG.119237;A3:3A:573985222-573985360:573985222-573985388:+	MSTRG.119237	TraesCS3A02G328300	A3	A	100	94.9	100	97.4	100	97.7	100	100	NA	98.5	100	98.1	98.1	96.2	98.9	98.1	100	100	NA	98.2	#N/A
MSTRG.119329;A5:3A:577066539-577066619:577066488-577066619:+	MSTRG.119329	TraesCS3A02G332500	A5	A	NA	NA	NA	NA	NA	NA	NA	NA	NA	92.9	NA	NA	NA	NA	NA	NA	NA	NA	NA	97.5	Photosystem II reaction center PsbP family protein
MSTRG.119396;RI:3A:581264538:581264624-581264832:581265032:-	MSTRG.119396	TraesCS3A02G334800	RI	A	99.2	98.4	97.6	100	100	95.8	96.3	93.1	97.2	98.8	100	100	100	95.3	95.9	96.5	95.5	96.7	98.5	99.3	Ribonuclease 3
MSTRG.119416;A3:3A:581395325-581396365:581395241-581396365:-	MSTRG.119416	TraesCS3A02G335300	A3	A	NA	100	100	100	53.8	0	0	NA	NA	NA	NA	0	100	100	0	0	0	NA	NA	100	Protein kinase, putative
MSTRG.119416;RI:3A:581406321:581406579-581407443:581407607:-	MSTRG.119416	TraesCS3A02G335300	RI	A	NA	NA	NA	NA	NA	NA	89.4	NA	NA	NA	NA	NA	NA	NA	NA	NA	NA	NA	NA	NA	Protein kinase, putative
MSTRG.119416;SE:3A:581395325-581395443:581395597-581396365:-	MSTRG.119416	TraesCS3A02G335300	SE	A	NA	1.1	0	5.5	2.9	NA	NA	NA	NA	NA	NA	NA	0.9	1.8	NA	NA	NA	NA	NA	0.6	Protein kinase, putative
MSTRG.11941;A3:1A:542137762-542138322:542137762-542138389:+	MSTRG.11941	TraesCS1A02G361500	A3	A	NA	NA	NA	NA	12.2	NA	NA	NA	NA	NA	NA	NA	NA	NA	NA	NA	NA	NA	2.1	NA	SWR1-complex protein 4/DNA methyltransferase 1-associated protein 1
MSTRG.119471;A5:3A:584749164-584749233:584749140-584749233:+	MSTRG.119471	TraesCS3A02G337800	A5	A	100	NA	NA	100	90.4	100	100	100	NA	NA	NA	100	96.8	100	98.2	98.1	95.2	97.6	NA	NA	ARF-GAP domain 5
MSTRG.119484;A5:3A:585021905-585021966:585021905-585022092:-	MSTRG.119484	TraesCS3A02G338400	A5	A	NA	NA	NA	0	0	0	0	0	0	5.9	NA	NA	NA	NA	0	0	0	0	0	NA	#N/A
MSTRG.119574;A5:3A:588827330-588827439:588827326-588827439:+	MSTRG.119574	TraesCS3A02G341400	A5	A	0.9	1.4	2	4.7	4.7	4.4	0	0	2.9	3.9	0.7	0.4	2.3	2.6	1.3	2.1	2	1.8	6.4	3.6	Auxin efflux carrier family protein-like
MSTRG.119587;A3:3A:589376435-589376740:589376418-589376740:-	MSTRG.119587	TraesCS3A02G342100	A3	A	0	0	0	0	0	0	0	2.5	2.5	0	0	1.2	0	0	4	0	5	0	0	0	DNA-directed RNA polymerase subunit N
MSTRG.119616;RI:3A:589796270:589796518-589796702:589796811:-	MSTRG.119616	TraesCS3A02G342800	RI	A	NA	NA	NA	NA	NA	NA	NA	0	NA	NA	NA	NA	NA	NA	NA	NA	NA	10.4	NA	NA	Protein kinase
MSTRG.119688;SE:3A:594027137-594028662:594028728-594029353:-	MSTRG.119688	TraesCS3A02G344500	SE	A	NA	NA	NA	NA	NA	50.4	NA	NA	NA	NA	NA	NA	NA	NA	NA	NA	100	NA	NA	NA	Coatomer subunit beta'-1&&WD40 repeat-like protein
MSTRG.119790;A5:3A:597331722-597332260:597331711-597332260:+	MSTRG.119790	TraesCS3A02G348800	A5	A	NA	0	0	0	5.3	0	NA	0	NA	0	NA	NA	0	0	1.4	1.1	NA	2.4	NA	0	S-adenosyl-L-methionine-dependent methyltransferases superfamily protein
MSTRG.119880;AF:3A:600343003-600343631:600343781:600343003-600344004:600344167:-	MSTRG.119880	TraesCS3A02G352500	AF	A	NA	NA	NA	100	57.6	NA	NA	100	100	NA	NA	NA	NA	100	NA	100	NA	100	NA	NA	Protein IQ-DOMAIN 1
MSTRG.119880;AF:3A:600343003-600343763:600343864:600343003-600344004:600344167:-	MSTRG.119880	TraesCS3A02G352500	AF	A	100	NA	100	100	85.9	100	100	100	100	100	100	100	100	100	100	100	100	100	100	100	Protein IQ-DOMAIN 1
MSTRG.119890;AF:3A:600931692-600931977:600932068:600931692-600932309:600932415:-	MSTRG.119890	TraesCS3A02G353000	AF	A	99	98.9	99.1	98.2	94.3	99	96.1	97.2	95.4	97.9	98.7	99.4	99	98.4	97.9	97.8	97.6	96.6	96.4	98.9	30S ribosomal protein S12
MSTRG.119918;AF:3A:601552100:601552515-601555555:601552520:601552554-601555555:+	MSTRG.119918	TraesCS3A02G354100	AF	A	0	0	0	7.7	0	0	0	NA	0	0	0	0	0	1.4	0	0.7	0	0	0.6	0	Dirigent protein 17
MSTRG.119957;A5:3A:603802673-603803419:603802669-603803419:+	MSTRG.119957	TraesCS3A02G355900	A5	A	NA	NA	NA	NA	NA	NA	NA	0	NA	NA	NA	NA	NA	NA	NA	NA	NA	34.4	NA	NA	30S ribosomal protein S8, putative
MSTRG.119957;A5:3A:603802750-603803419:603802669-603803419:+	MSTRG.119957	TraesCS3A02G355900	A5	A	NA	NA	NA	NA	NA	NA	NA	0	NA	NA	NA	NA	NA	NA	NA	NA	NA	40.7	NA	NA	30S ribosomal protein S8, putative
MSTRG.119957;A5:3A:603802750-603803419:603802673-603803419:+	MSTRG.119957	TraesCS3A02G355900	A5	A	NA	NA	NA	NA	NA	NA	NA	NA	NA	NA	NA	NA	NA	NA	NA	NA	NA	56.6	NA	NA	30S ribosomal protein S8, putative
MSTRG.119957;AF:3A:603802334:603802416-603803419:603802548:603802673-603803419:+	MSTRG.119957	TraesCS3A02G355900	AF	A	NA	NA	NA	NA	NA	NA	NA	NA	NA	NA	NA	NA	NA	NA	NA	NA	NA	48.4	NA	NA	30S ribosomal protein S8, putative
MSTRG.119957;AF:3A:603802334:603802416-603803419:603802602:603802750-603803419:+	MSTRG.119957	TraesCS3A02G355900	AF	A	NA	NA	NA	NA	NA	NA	NA	NA	NA	NA	NA	NA	NA	NA	NA	NA	NA	41.8	NA	NA	30S ribosomal protein S8, putative
MSTRG.120031;A3:3A:605848031-605850564:605847970-605850564:-	MSTRG.120031	TraesCS3A02G357700	A3	A	NA	NA	10.2	NA	NA	NA	NA	NA	NA	0	0	0	0	0	NA	NA	NA	NA	0	0	ubiquitin-conjugating enzyme E2
MSTRG.120031;A5:3A:605848013-605850571:605848013-605850609:-	MSTRG.120031	TraesCS3A02G357700	A5	A	NA	NA	NA	NA	NA	79.9	NA	NA	NA	NA	NA	NA	NA	NA	NA	NA	NA	NA	NA	NA	ubiquitin-conjugating enzyme E2
MSTRG.120140;A3:3A:609952418-609952504:609952418-609952531:+	MSTRG.120140	TraesCS3A02G361700	A3	A	100	100	93.4	NA	100	100	100	100	NA	NA	100	100	100	NA	100	100	100	98.1	100	NA	Pumilio-like protein
MSTRG.120140;A5:3A:609947339-609947419:609947329-609947419:+	MSTRG.120140	TraesCS3A02G361700	A5	A	0	5.6	0	NA	0	0	0	0	NA	NA	0	0	0	NA	0	2.3	1.6	0	0	NA	Pumilio-like protein
MSTRG.120145;A3:3A:610410566-610411535:610410566-610411543:+	MSTRG.120145	TraesCS3A02G362300	A3	A	NA	NA	89.2	NA	NA	NA	NA	NA	NA	NA	NA	NA	NA	NA	NA	NA	NA	NA	NA	NA	#N/A
MSTRG.12014;RI:1A:544176884:544176973-544177007:544177192:+	MSTRG.12014	TraesCS1A02G364000	RI	A	NA	NA	NA	NA	NA	81.2	96.1	NA	NA	NA	NA	NA	NA	NA	NA	NA	100	NA	NA	NA	Late embryogenesis abundant protein
MSTRG.120224;AF:3A:611964696:611964940-611965482:611964983:611965186-611965482:+	MSTRG.120224	TraesCS3A02G363700	AF	A	100	99.7	99.6	100	100	100	84.8	100	100	96	100	100	99.2	100	100	100	100	100	100	98	Gamma-glutamyl phosphate reductase
MSTRG.120286;A3:3A:616706864-616706935:616706864-616706948:+	MSTRG.120286	TraesCS3A02G367700	A3	A	NA	NA	NA	NA	0	0	0	0	0	NA	NA	NA	NA	NA	1.1	19.1	3.1	2.1	NA	NA	Pentatricopeptide repeat-containing protein
MSTRG.120370;RI:3A:620763258:620763323-620763569:620763723:-	MSTRG.120370	TraesCS3A02G370000	RI	A	NA	100	NA	NA	NA	100	100	72.3	100	NA	NA	NA	NA	NA	NA	NA	100	NA	100	NA	RNA polymerase II C-terminal domain phosphatase-like protein&&RNA polymerase II C-terminal domain phosphatase-like 2&&RNA polymerase II C-terminal domain phosphatase-like protein 2
MSTRG.120371;A3:3A:620995022-620995108:620995003-620995108:-	MSTRG.120371	TraesCS3A02G370200	A3	A	0	0	0	7.4	4.1	0	0	0	0	0	0	0	0	0	0.7	0	0	0	0	1.7	3-deoxy-D-manno-octulosonic-acid transferase
MSTRG.120372;RI:3A:621211054:621211126-621211211:621211341:+	MSTRG.120372	TraesCS3A02G370500	RI	A	100	97	100	96.5	100	100	100	98	100	98.8	97.8	100	100	97.4	99.3	98.8	91.9	96.3	100	99	Nucleobase-ascorbate transporter-like protein
MSTRG.120372;SE:3A:621209971-621210668:621210803-621210894:+	MSTRG.120372	TraesCS3A02G370500	SE	A	0	3.2	0.7	3.7	0.8	1	0.3	2.3	0	1.2	2.2	0.3	0	2.6	1.8	1.3	8.1	5	0	1	Nucleobase-ascorbate transporter-like protein
MSTRG.120398;RI:3A:621319131:621319306-621319381:621319920:+	MSTRG.120398	TraesCS3A02G371000	RI	A	NA	NA	NA	NA	100	0	0	NA	0	NA	NA	NA	NA	NA	37.6	0	0	NA	NA	NA	WD40 repeat-like protein
MSTRG.120444;SE:3A:623775532-623775654:623775959-623776804:+	MSTRG.120444	TraesCS3A02G374000	SE	A	NA	NA	NA	NA	NA	0	11.8	NA	NA	1	NA	NA	NA	NA	NA	0	0	NA	NA	0	Glucan endo-1,3-beta-glucosidase, putative
MSTRG.120447;RI:3A:622818573:622819366-622819480:622819551:+	MSTRG.120447	TraesCS3A02G371900	RI	A	NA	NA	NA	NA	NA	NA	NA	5.8	3.9	NA	NA	NA	NA	NA	NA	NA	NA	4.1	2.2	NA	Protein ABSCISIC ACID-INSENSITIVE 5
MSTRG.120447;RI:3A:622819650:622819679-622819833:622820378:+	MSTRG.120447	TraesCS3A02G371900	RI	A	NA	NA	NA	NA	NA	NA	NA	5.8	3.9	NA	NA	NA	NA	NA	NA	NA	NA	4.1	2.2	NA	Protein ABSCISIC ACID-INSENSITIVE 5
MSTRG.120542;A3:3A:627273434-627274054:627273434-627274076:+	MSTRG.120542	TraesCS3A02G377500	A3	A	0	0	0	0	0	0	9.3	0	0	1.9	0	0	0	2.5	0	0	2.4	2	0	0	Vesicle-associated membrane protein
MSTRG.120556;A5:3A:627863222-627863300:627863217-627863300:+	MSTRG.120556	TraesCS3A02G378300	A5	A	0	NA	NA	NA	0	0	NA	NA	NA	NA	0	NA	NA	5.4	0	NA	NA	NA	NA	NA	Tubby-like F-box protein
MSTRG.120564;RI:3A:628194339:628194403-628194475:628194509:+	MSTRG.120564	TraesCS3A02G378800	RI	A	NA	0	0	0	2.3	1.2	5.7	0	NA	0	NA	0	0	0	1.3	0.9	0	0	NA	1.9	Sterol 3-beta-glucosyltransferase,putative,expressed
MSTRG.12056;AL:1A:545330166:545330831-545331660:545331520:545331549-545331660:-	MSTRG.12056	TraesCS1A02G366400	AL	A	NA	100	NA	100	100	100	100	100	NA	100	NA	NA	NA	100	NA	100	100	100	85.6	100	#N/A
MSTRG.1205;AF:1A:24316365:24316493-24319853:24319202:24319357-24319853:+	MSTRG.1205	TraesCS1A02G043600	AF	A	NA	NA	NA	NA	NA	NA	NA	NA	NA	NA	NA	NA	NA	NA	NA	NA	NA	NA	25	NA	RNA polymerase II transcription factor SIII (Elongin) subunit A
MSTRG.120601;A3:3A:629218309-629218452:629218305-629218452:-	MSTRG.120601	TraesCS3A02G379800	A3	A	100	100	100	100	98.2	100	100	100	100	100	100	36.2	100	100	100	98.4	100	100	100	100	#N/A
MSTRG.120640;A3:3A:630799614-630799747:630799609-630799747:-	MSTRG.120640	TraesCS3A02G380400	A3	A	3.3	0	0	0	10.6	2	2.2	0	NA	0	0	0	0	3.3	1.6	0	2	2.4	NA	1.1	#N/A
MSTRG.120661;A3:3A:630924724-630926534:630924721-630926534:-	MSTRG.120661	TraesCS3A02G380700	A3	A	1.9	4.2	2.2	1.9	2.1	2.6	0	5.2	2	NA	2.6	4.9	4.2	1.6	1.7	2.2	0.8	4.2	3.5	NA	Sister chromatid cohesion protein PDS5
MSTRG.120664;A3:3A:631576073-631576558:631576073-631576604:+	MSTRG.120664	TraesCS3A02G381100	A3	A	100	92.6	100	NA	100	100	100	100	100	100	100	100	100	NA	NA	100	100	99.3	100	100	Kinase family protein
MSTRG.120664;SE:3A:631577295-631577812:631577901-631578274:+	MSTRG.120664	TraesCS3A02G381100	SE	A	NA	NA	NA	NA	0	18.5	0	0	0	0	NA	NA	NA	NA	NA	0	0	0	0	0	Kinase family protein
MSTRG.120666;A5:3A:631581825-631582018:631581825-631582122:-	MSTRG.120666	TraesCS3A02G381200	A5	A	NA	100	100	100	100	100	100	NA	NA	100	NA	100	NA	100	98.8	100	84.6	100	NA	100	Ion channel DMI1
MSTRG.120679;RI:3A:631725190:631725277-631725764:631726465:+	MSTRG.120679	TraesCS3A02G381500	RI	A	NA	NA	NA	NA	NA	0	NA	NA	NA	NA	NA	58.2	NA	0	0	NA	NA	NA	NA	NA	DNA repair protein
MSTRG.120765;SE:3A:634942975-634943566:634943619-634943688:-	MSTRG.120765	TraesCS3A02G385400	SE	A	NA	NA	NA	NA	NA	NA	0	NA	NA	0	NA	NA	NA	NA	NA	NA	0	NA	NA	9.4	5'-3' exonuclease
MSTRG.120812;AF:3A:636686810:636687239-636690398:636690139:636690257-636690398:+	MSTRG.120812	TraesCS3A02G387600	AF	A	1.4	0	0	0	2.6	0.9	0	NA	NA	1.4	0	0	0	0	2.1	0	0	7.1	NA	0	4,5-dioxygenase-like protein
MSTRG.120906;A3:3A:639485698-639485797:639485698-639486782:+	MSTRG.120906	TraesCS3A02G391700	A3	A	NA	0	NA	0	0	1.5	9.4	4.5	3.5	0	NA	0	NA	0	0	0	2.6	0	0	0	Peptidyl serine alpha-galactosyltransferase
MSTRG.120945;AF:3A:639700530-639700729:639700965:639700530-639701446:639701521:-	MSTRG.120945	TraesCS3A02G392100	AF	A	4.1	0	0	4.8	0	1.3	0	3	1.7	0	0	0	0	6.1	1.4	0	1.3	3.1	4.3	0	#N/A
MSTRG.120976;A3:3A:641827087-641827239:641827080-641827239:-	MSTRG.120976	TraesCS3A02G394100	A3	A	NA	NA	NA	NA	47.1	0	NA	NA	NA	NA	NA	NA	NA	NA	NA	NA	NA	NA	NA	NA	Monooxygenase
MSTRG.120976;A5:3A:641827335-641827426:641827335-641827442:-	MSTRG.120976	TraesCS3A02G394100	A5	A	NA	NA	NA	NA	52.9	100	NA	NA	NA	NA	NA	NA	NA	NA	NA	NA	NA	NA	NA	NA	Monooxygenase
MSTRG.120980;A5:3A:642160020-642160114:642160000-642160114:+	MSTRG.120980	TraesCS3A02G394700	A5	A	3.8	4.6	0	NA	NA	NA	NA	NA	NA	5.8	2	2.7	4.5	NA	NA	NA	NA	NA	NA	0	#N/A
MSTRG.120993;SE:3A:642710607-642710906:642711110-642711421:-	MSTRG.120993	TraesCS3A02G395400	SE	A	NA	96.7	100	NA	NA	100	NA	100	NA	100	NA	100	75	NA	100	NA	NA	100	NA	100	Sn1-specific diacylglycerol lipase
MSTRG.120;A3:1A:3259336-3260244:3259327-3260244:-	MSTRG.120	TraesCS1A02G005600	A3	A	100	100	95	100	100	100	96	100	NA	96.5	100	96	98.1	100	100	93.3	100	98.2	100	100	Transcription initiation factor TFIID subunit 6
MSTRG.121017;AL:3A:644608222:644609000-644610504:644610332:644610402-644610504:-	MSTRG.121017	TraesCS3A02G396800	AL	A	NA	NA	NA	NA	100	100	NA	NA	NA	100	NA	NA	NA	100	95.6	96.6	100	NA	NA	90.5	#N/A
MSTRG.121034;A3:3A:643543732-643543900:643543732-643544058:+	MSTRG.121034	TraesCS3A02G396300	A3	A	NA	NA	NA	NA	NA	NA	29.7	NA	NA	NA	NA	NA	NA	NA	NA	NA	NA	NA	NA	NA	RNA-binding protein, putative
MSTRG.121034;A3:3A:643543732-643544035:643543732-643544058:+	MSTRG.121034	TraesCS3A02G396300	A3	A	95.8	100	100	100	100	100	84.7	100	100	100	100	100	100	100	100	100	97.7	100	100	100	RNA-binding protein, putative
MSTRG.121071;A3:3A:645603636-645603706:645603636-645603709:+	MSTRG.121071	TraesCS3A02G398600	A3	A	100	99	99.7	100	100	100	100	100	100	100	99.6	100	100	99.6	99.5	99.4	94.4	100	100	100	Nuclear transport factor 2 family protein with RNA binding domain
MSTRG.121087;SE:3A:646583755-646583892:646583905-646584370:+	MSTRG.121087	TraesCS3A02G399600	SE	A	0	NA	NA	NA	NA	NA	NA	NA	NA	89.4	100	100	0	NA	NA	NA	NA	NA	NA	95.1	Trigger factor
MSTRG.121094;A3:3A:646559181-646559903:646559122-646559903:-	MSTRG.121094	TraesCS3A02G399400	A3	A	NA	NA	15.1	NA	NA	NA	NA	NA	NA	NA	NA	NA	NA	NA	NA	NA	NA	NA	NA	NA	ABC transporter ATP-binding protein
MSTRG.121120;A5:3A:647453053-647453130:647453053-647453223:-	MSTRG.121120	TraesCS3A02G401400	A5	A	0	3.7	0	1.1	0	0	0	6	0	0	0	0	0	0.8	3.7	0.7	0.9	0.8	1.2	0	NADP-dependent alkenal double bond reductase
MSTRG.121158;SE:3A:648022577-648022680:648022719-648022809:+	MSTRG.121158	TraesCS3A02G402500	SE	A	0	NA	NA	NA	29.2	2.7	0	NA	NA	0	NA	NA	NA	NA	1.8	1.3	3.1	NA	NA	0	DNA-directed RNA polymerase III subunit RPC4
MSTRG.121158;SE:3A:648022577-648022683:648022719-648022809:+	MSTRG.121158	TraesCS3A02G402500	SE	A	0	NA	NA	NA	NA	0	7.2	NA	NA	2.1	NA	NA	NA	NA	1.8	1.4	0	NA	NA	1.9	DNA-directed RNA polymerase III subunit RPC4
MSTRG.12120;A3:1A:546212851-546216563:546212851-546216923:+	MSTRG.12120	TraesCS1A02G367900	A3	A	0	NA	1.8	100	100	NA	NA	NA	NA	NA	NA	22	NA	NA	NA	NA	NA	NA	0	NA	Histone H2B
MSTRG.12120;A5:1A:546212602-546216518:546212590-546216518:+	MSTRG.12120	TraesCS1A02G367900	A5	A	NA	NA	NA	100	100	100	NA	NA	NA	NA	NA	NA	NA	100	94.6	100	NA	NA	NA	NA	Histone H2B
MSTRG.121246;AF:3A:650033252:650033290-650034513:650033814:650033884-650034513:+	MSTRG.121246	TraesCS3A02G405900	AF	A	43.3	NA	100	NA	NA	NA	NA	100	100	NA	NA	NA	100	NA	NA	NA	NA	100	100	NA	Zinc finger CCCH domain protein
MSTRG.121246;MX:3A:650038835-650040016:650040081-650040851:650038835-650040429:650040494-650040851:+	MSTRG.121246	TraesCS3A02G405900	MX	A	99.7	100	100	99.3	100	99	98.7	98.3	100	100	100	99.6	99.9	99.4	99	100	96.7	93.4	97.9	99.8	Zinc finger CCCH domain protein
MSTRG.121246;SE:3A:650038835-650039594:650039659-650040429:+	MSTRG.121246	TraesCS3A02G405900	SE	A	NA	NA	NA	NA	NA	NA	NA	NA	NA	NA	NA	NA	NA	NA	NA	NA	NA	8.4	NA	NA	Zinc finger CCCH domain protein
MSTRG.121292;SE:3A:653304513-653305208:653305303-653305698:-	MSTRG.121292	TraesCS3A02G408200	SE	A	NA	NA	NA	100	95	NA	100	NA	NA	NA	NA	NA	NA	100	100	100	94.1	NA	NA	NA	Bidirectional sugar transporter SWEET
MSTRG.121300;AL:3A:653512073-653512722:653513056:653512073-653513383:653513863:+	MSTRG.121300	TraesCS3A02G408800	AL	A	93.9	100	100	100	100	99.4	99.4	NA	NA	95.2	99.1	100	100	100	98.5	98.5	98.3	NA	NA	97.3	#N/A
MSTRG.121304;RI:3A:653525603:653525668-653525746:653525784:-	MSTRG.121304	TraesCS3A02G408900	RI	A	NA	NA	NA	NA	NA	NA	NA	NA	NA	2.9	NA	NA	NA	NA	NA	NA	0	NA	NA	5.1	#N/A
MSTRG.121304;RI:3A:653525603:653525784-653525878:653525929:-	MSTRG.121304	TraesCS3A02G408900	RI	A	NA	NA	NA	NA	NA	NA	100	NA	NA	96.9	NA	NA	NA	NA	NA	NA	100	NA	NA	94.4	#N/A
MSTRG.121331;A3:3A:654215776-654215877:654215776-654215883:+	MSTRG.121331	TraesCS3A02G409800	A3	A	1.5	1.3	0	4.9	6.6	4.8	3.7	0.9	4.1	0	0	1.2	0.6	2.7	1.7	4	4.8	2.6	0	0.7	SET-domain protein lysine methyltransferase family protein
MSTRG.121392;A5:3A:656104113-656104191:656104098-656104191:+	MSTRG.121392	TraesCS3A02G412600	A5	A	100	100	74.3	100	95.9	100	100	100	100	100	100	100	100	100	100	100	100	98.7	100	100	GPI transamidase component PIG-S
MSTRG.121395;RI:3A:656126798:656126977-656127061:656127216:+	MSTRG.121395	TraesCS3A02G412800	RI	A	3.3	0	0	5.8	0	0	1.7	2.3	0	0	0	1.5	0	1.7	0.4	0.6	1	0.4	0.4	0	#N/A
MSTRG.121395;SE:3A:656125831-656126479:656126633-656126798:+	MSTRG.121395	TraesCS3A02G412800	SE	A	3.3	0	0	5.8	0	0	1.7	2.3	0	0	0	1.5	0	1.7	0.4	0.6	1	0.4	0.4	0	#N/A
MSTRG.121465;RI:3A:658653575:658653742-658653800:658653856:+	MSTRG.121465	TraesCS3A02G415200	RI	A	NA	NA	NA	79	NA	NA	NA	100	100	NA	NA	NA	NA	NA	NA	100	NA	NA	100	100	Histone deacetylase, putative
MSTRG.121490;SE:3A:659394041-659394729:659394783-659395120:+	MSTRG.121490	TraesCS3A02G417000	SE	A	0.2	0.9	2.3	2.4	4.3	4.1	3.5	5.4	3.4	1	0	0.1	1	4	4.9	1.8	4.2	4.9	3.1	1.4	Dolichyl-diphosphooligosaccharide--protein glycosyltransferase subunit 2
MSTRG.121494;AF:3A:659554675-659554804:659554835:659554675-659554890:659554916:-	MSTRG.121494	TraesCS3A02G417300	AF	A	0	0	0	0	0	0	0	0	0	0	0	0	0	0	9.9	0	0	0	0	0	Transcription factor viviparous 1
MSTRG.121494;AF:3A:659554675-659554804:659554836:659554675-659554890:659554916:-	MSTRG.121494	TraesCS3A02G417300	AF	A	18.7	0	0	3.2	0	2.1	0	0	0	0	0	1.3	0	0	0.6	0	0	0	0	0	Transcription factor viviparous 1
MSTRG.121494;RI:3A:659552160:659552413-659552538:659552642:-	MSTRG.121494	TraesCS3A02G417300	RI	A	100	100	100	100	100	100	100	100	100	100	100	100	100	88	100	100	100	100	100	100	Transcription factor viviparous 1
MSTRG.121494;RI:3A:659554119:659554199-659554559:659554664:-	MSTRG.121494	TraesCS3A02G417300	RI	A	NA	0	0	NA	10.5	1.7	NA	NA	NA	NA	NA	NA	NA	NA	1.8	NA	NA	NA	NA	NA	Transcription factor viviparous 1
MSTRG.121504;A3:3A:660234809-660235032:660234809-660235036:+	MSTRG.121504	TraesCS3A02G418300	A3	A	NA	NA	NA	NA	NA	NA	NA	NA	NA	100	NA	NA	NA	NA	NA	NA	NA	NA	NA	94.2	AT1G65230-like protein
MSTRG.121506;A3:3A:659941585-659941784:659941582-659941784:-	MSTRG.121506	TraesCS3A02G417700	A3	A	100	100	100	97.3	100	100	100	100	100	100	100	100	96.5	100	98.2	100	100	100	93.7	100	#N/A
MSTRG.121518;RI:3A:659974673:659974962-659975035:659975138:+	MSTRG.121518	TraesCS3A02G417900	RI	A	NA	NA	NA	NA	NA	NA	0	NA	NA	NA	NA	NA	NA	NA	NA	NA	1.3	11.9	NA	NA	#N/A
MSTRG.121523;AF:3A:660512428-660513182:660513205:660512428-660515780:660515810:-	MSTRG.121523	TraesCS3A02G418890	AF	A	0	0	0	0	0	0	0	NA	NA	NA	0	0	0	0	0	0	0	12	NA	NA	#N/A
MSTRG.121611;RI:3A:662943637:662943753-662943834:662943890:-	MSTRG.121611	TraesCS3A02G421500	RI	A	0	0	0	1.2	4.5	2.3	4.4	1.3	3.3	0.4	0	5.7	0	0	0	3.2	3.1	3	3.5	0	AP-4 complex subunit epsilon
MSTRG.121612;A5:3A:662952179-662952288:662952179-662952300:-	MSTRG.121612	TraesCS3A02G421600	A5	A	0	0	0.8	1	1.3	0	1.8	0	7.2	0	0	0.4	0.5	0	1.8	0.5	0.9	2.5	1.8	0.6	Polyglutamine-binding protein 1
MSTRG.121625;A3:3A:663438418-663438512:663438418-663438516:+	MSTRG.121625	TraesCS3A02G422100	A3	A	97.7	100	100	98.8	95.3	100	100	97.9	100	100	92.1	100	100	100	100	98	100	99.6	100	97.2	Selenium-binding protein
MSTRG.121667;A3:3A:664693554-664694049:664693512-664694049:-	MSTRG.121667	TraesCS3A02G423200	A3	A	100	98.3	99.5	96.1	97.8	98.6	91.9	98.3	96.9	98.8	100	99.4	99.1	96.5	98.4	99.6	97.5	97.8	98.1	98.9	Zinc finger CCCH domain protein
MSTRG.121667;AF:3A:664696138-664696564:664696836:664696138-664697145:664697174:-	MSTRG.121667	TraesCS3A02G423200	AF	A	0	1.7	0.5	3.9	2.2	1.4	8.1	1.7	3	1.2	0	0.6	0.8	3.5	1.6	0.4	2.5	2.2	1.9	1.2	Zinc finger CCCH domain protein
MSTRG.121675;RI:3A:666121374:666121711-666121775:666122178:-	MSTRG.121675	TraesCS3A02G423700	RI	A	NA	NA	NA	NA	NA	NA	100	NA	NA	36.3	NA	NA	NA	NA	NA	NA	0	NA	NA	0	#N/A
MSTRG.121714;A3:3A:667357369-667357449:667357355-667357449:-	MSTRG.121714	TraesCS3A02G424900	A3	A	0	0	0	7.3	0	0.6	0	4.9	0	0	0	0	0	0	4.1	0	0	0	0	0	#N/A
MSTRG.121714;RI:3A:667356701:667357369-667357449:667357484:-	MSTRG.121714	TraesCS3A02G424900	RI	A	NA	NA	NA	NA	NA	NA	NA	NA	NA	NA	NA	NA	NA	NA	75.8	NA	100	NA	NA	NA	#N/A
MSTRG.121757;A5:3A:669524944-669525541:669524917-669525541:+	MSTRG.121757	TraesCS3A02G426200	A5	A	NA	NA	NA	NA	NA	NA	NA	NA	75	0	NA	NA	NA	NA	NA	NA	NA	NA	0	100	RING/U-box superfamily protein
MSTRG.121823;RI:3A:671724816:671725802-671725854:671725932:-	MSTRG.121823	TraesCS3A02G428400	RI	A	NA	NA	NA	100	100	91.2	100	NA	NA	NA	NA	NA	NA	NA	100	NA	100	NA	NA	NA	RNA-binding protein
MSTRG.121845;AF:3A:672546242:672547039-672552372:672552013:672552251-672552372:+	MSTRG.121845	TraesCS3A02G429600	AF	A	0	0	0	0	0	0	0	0	0	0	0	0	0	0	1.3	0	0.9	5.6	0	0	Exocyst complex component, putative
MSTRG.121964;A3:3A:676223848-676243638:676223839-676243638:-	MSTRG.121964	TraesCS3A02G434400	A3	A	NA	NA	NA	0	100	0	NA	NA	NA	NA	NA	NA	NA	NA	22.1	NA	NA	NA	NA	NA	MADS-box transcription factor
MSTRG.121964;AL:3A:676223503:676223848-676243638:676236596:676236944-676243638:-	MSTRG.121964	TraesCS3A02G434400	AL	A	NA	NA	NA	NA	100	NA	0	NA	NA	0	NA	NA	NA	NA	NA	68.6	NA	NA	NA	4.3	MADS-box transcription factor
MSTRG.121979;A3:3A:675874118-675874208:675874118-675874217:+	MSTRG.121979	TraesCS3A02G433900	A3	A	100	100	100	NA	NA	NA	100	100	100	100	100	100	90	100	NA	100	100	100	100	100	#N/A
MSTRG.121979;A5:3A:675873771-675873900:675873630-675873900:+	MSTRG.121979	TraesCS3A02G433900	A5	A	NA	NA	NA	NA	NA	NA	NA	NA	NA	66.1	NA	NA	NA	NA	NA	NA	100	NA	NA	NA	#N/A
MSTRG.121979;A5:3A:675878063-675878260:675878019-675878260:+	MSTRG.121979	TraesCS3A02G433900	A5	A	0	0	0	NA	NA	NA	0	0	8.5	0	0	0	0	0	NA	0	0	0	0	1.6	#N/A
MSTRG.12207;A5:1A:548726907-548727042:548726907-548727097:-	MSTRG.12207	TraesCS1A02G372000	A5	A	0	0	0	8.7	3.3	1.5	2.5	2.2	2.7	1.2	0	0	0	1.3	0	0.9	1.6	4.9	2.3	0	#N/A
MSTRG.122127;A5:3A:682363897-682364325:682363897-682364330:-	MSTRG.122127	TraesCS3A02G439400	A5	A	100	100	100	100	100	100	100	100	100	100	100	100	100	100	93.7	100	100	100	100	100	Ubiquitin-conjugating enzyme E2, putative
MSTRG.122127;AF:3A:682364373-682365219:682365368:682364373-682365468:682365522:-	MSTRG.122127	TraesCS3A02G439400	AF	A	0	0	NA	NA	NA	0	0	0	NA	0	0	0	0	NA	19.4	NA	0	NA	NA	0	Ubiquitin-conjugating enzyme E2, putative
MSTRG.122141;AF:3A:683188760-683189075:683189182:683188760-683189400:683189845:-	MSTRG.122141	TraesCS3A02G440100	AF	A	98.8	100	100	100	100	100	100	95.5	91.4	97.5	97.8	100	98.2	100	98.1	99.5	99.1	97.4	99.1	97.8	#N/A
MSTRG.122148;A5:3A:683193041-683194207:683193041-683194269:-	MSTRG.122148	TraesCS3A02G440200	A5	A	99.1	99.5	97.3	98	96.8	99	97.1	100	99.3	97.7	93.9	98.6	99.1	98.3	95.9	95.3	98.2	96.5	96.8	97.5	#N/A
MSTRG.122149;A3:3A:683250726-683250847:683250270-683250847:-	MSTRG.122149	TraesCS3A02G440700	A3	A	0	0	0	4.8	7.4	2.5	4.4	3.4	0	0.8	0	4.6	0	2.1	2.4	4.5	3.5	1.4	0	1.4	#N/A
MSTRG.122157;A3:3A:683363894-683363984:683363894-683363993:+	MSTRG.122157	TraesCS3A02G441000	A3	A	100	100	100	NA	NA	NA	NA	NA	NA	NA	100	100	59.6	NA	NA	NA	NA	NA	NA	100	#N/A
MSTRG.122231;SE:3A:685358101-685359134:685359422-685359903:+	MSTRG.122231	TraesCS3A02G444000	SE	A	NA	NA	NA	NA	NA	NA	NA	88.1	100	NA	NA	NA	NA	NA	NA	NA	NA	NA	NA	NA	#N/A
MSTRG.122284;A3:3A:686548778-686550153:686548715-686550153:-	MSTRG.122284	TraesCS3A02G445800	A3	A	0	100	NA	NA	NA	NA	NA	NA	NA	NA	86.8	NA	NA	NA	NA	NA	NA	NA	NA	NA	F-box family protein
MSTRG.122284;AF:3A:686548715-686549535:686549629:686548715-686550153:686550245:-	MSTRG.122284	TraesCS3A02G445800	AF	A	10.5	NA	NA	NA	NA	NA	NA	NA	NA	NA	NA	NA	NA	NA	NA	NA	NA	NA	NA	NA	F-box family protein
MSTRG.122284;SE:3A:686548778-686549535:686549790-686550153:-	MSTRG.122284	TraesCS3A02G445800	SE	A	NA	0	NA	NA	NA	NA	NA	NA	NA	NA	8.2	NA	NA	NA	NA	NA	NA	NA	NA	NA	F-box family protein
MSTRG.122301;RI:3A:686807925:686807954-686808039:686808959:+	MSTRG.122301	TraesCS3A02G446500	RI	A	0	NA	NA	NA	NA	NA	7.9	NA	NA	0	0	NA	NA	NA	NA	NA	0	NA	NA	0	#N/A
MSTRG.122341;A3:3A:687675749-687676258:687675749-687676292:+	MSTRG.122341	TraesCS3A02G447800	A3	A	NA	NA	NA	NA	NA	NA	NA	NA	NA	97.2	NA	NA	NA	NA	NA	NA	NA	NA	NA	73	Beta-glucosidase, putative
MSTRG.122341;SE:3A:687675067-687675491:687675749-687676258:+	MSTRG.122341	TraesCS3A02G447800	SE	A	NA	NA	NA	NA	NA	NA	NA	NA	NA	7.5	NA	NA	NA	NA	NA	NA	NA	NA	NA	3.6	Beta-glucosidase, putative
MSTRG.122418;RI:3A:689495485:689495630-689495741:689495767:+	MSTRG.122418	TraesCS3A02G451000	RI	A	NA	NA	NA	NA	NA	NA	14.5	0	NA	NA	NA	NA	NA	NA	NA	NA	NA	NA	NA	NA	Kelch repeat and BTB domain-containing protein 1
MSTRG.122476;AF:3A:691108755-691109400:691109603:691108755-691110386:691110422:-	MSTRG.122476	TraesCS3A02G453200	AF	A	0.8	0	0	5.3	0	0	0	0	4.4	0	0.7	0	2.4	1.2	0	0	2.4	0	0.8	1.5	WD repeat domain phosphoinositide-interacting protein
MSTRG.122614;A3:3A:694956226-694956864:694956222-694956864:-	MSTRG.122614	TraesCS3A02G457300	A3	A	NA	NA	NA	NA	NA	NA	19.2	NA	NA	NA	NA	NA	NA	NA	NA	NA	0	NA	NA	NA	#N/A
MSTRG.122625;A3:3A:694965453-694965553:694965453-694965578:+	MSTRG.122625	TraesCS3A02G457400	A3	A	97.6	96	100	96.8	96.7	97.4	94.9	97.3	100	100	100	98.8	98.7	99.1	100	98.5	97.7	97.9	99.3	97.6	Cullin-1
MSTRG.122720;SE:3A:697281559-697281741:697281768-697283233:-	MSTRG.122720	TraesCS3A02G461400	SE	A	NA	NA	NA	NA	NA	NA	NA	NA	50.7	NA	NA	NA	NA	NA	NA	NA	NA	NA	0	NA	Fork head transcription factor 1
MSTRG.122819;RI:3A:698863043:698863237-698863277:698863608:-	MSTRG.122819	TraesCS3A02G464400	RI	A	100	100	100	100	100	100	100	100	100	100	100	100	100	100	100	100	100	100	100	91	Histone-lysine n-methyltransferase
MSTRG.122880;AF:3A:699840090:699840128-699886862:699886399:699886468-699886862:+	MSTRG.122880	TraesCS3A02G465800	AF	A	NA	NA	NA	NA	NA	NA	NA	100	NA	NA	NA	NA	NA	NA	NA	NA	NA	74.9	0	NA	#N/A
MSTRG.122906;AF:3A:700943281:700943622-700945068:700943734:700943773-700945068:+	MSTRG.122906	TraesCS3A02G467800	AF	A	100	10.2	NA	NA	NA	NA	NA	NA	NA	100	100	NA	100	NA	NA	NA	NA	100	NA	100	#N/A
MSTRG.123015;A3:3A:703346252-703346369:703346252-703346382:+	MSTRG.123015	TraesCS3A02G472200	A3	A	100	NA	NA	NA	NA	NA	NA	NA	NA	NA	94.1	NA	NA	NA	NA	NA	NA	NA	NA	NA	4-coumarate--CoA ligase like&&4-coumarate:CoA ligase-like protein
MSTRG.123035;A5:3A:703422101-703422220:703422101-703422251:-	MSTRG.123035	TraesCS3A02G472400	A5	A	NA	NA	NA	NA	NA	97.6	100	87.3	NA	97.9	NA	NA	NA	NA	NA	96.8	98.9	100	NA	98.7	Major facilitator superfamily domain-containing protein
MSTRG.123205;AL:3A:708323338-708323430:708323822:708323338-708325452:708325920:+	MSTRG.123205	TraesCS3A02G476700	AL	A	NA	NA	NA	NA	NA	NA	NA	NA	NA	7.8	NA	NA	NA	NA	NA	NA	NA	NA	NA	1.8	Pimeloyl-[acyl-carrier protein] methyl ester esterase
MSTRG.123234;RI:3A:708931624:708932064-708932143:708932311:-	MSTRG.123234	TraesCS3A02G477000	RI	A	NA	NA	NA	NA	NA	NA	NA	NA	NA	100	NA	NA	NA	NA	NA	NA	NA	NA	NA	67.2	2-oxoglutarate (2OG) and Fe(II)-dependent oxygenase superfamily protein
MSTRG.123337;A3:3A:711404559-711404738:711404559-711404857:+	MSTRG.123337	TraesCS3A02G480600	A3	A	NA	NA	NA	NA	NA	NA	77.3	NA	NA	NA	NA	NA	NA	NA	NA	NA	NA	NA	NA	NA	BTB/POZ domain-containing protein
MSTRG.123363;RI:3A:712455321:712455665-712455748:712455974:+	MSTRG.123363	TraesCS3A02G481400	RI	A	99.3	NA	NA	NA	NA	NA	NA	100	100	98.8	100	NA	100	NA	NA	NA	NA	NA	NA	94.6	Bax inhibitor-1 family protein
MSTRG.123490;A3:3A:714604129-714604291:714603941-714604291:-	MSTRG.123490	TraesCS3A02G485600	A3	A	NA	NA	NA	NA	NA	100	18.4	NA	NA	NA	NA	NA	NA	NA	NA	NA	NA	100	NA	NA	Serine/threonine-protein kinase
MSTRG.123490;A5:3A:714602811-714602910:714602811-714603035:-	MSTRG.123490	TraesCS3A02G485600	A5	A	NA	NA	NA	NA	NA	0	26.3	NA	NA	NA	NA	NA	NA	NA	NA	NA	0	NA	NA	NA	Serine/threonine-protein kinase
MSTRG.123490;AL:3A:714587711:714588643-714602661:714601752:714602581-714602661:-	MSTRG.123490	TraesCS3A02G485600	AL	A	100	100	100	100	100	100	64.7	NA	NA	NA	100	100	100	100	100	100	100	100	NA	NA	Serine/threonine-protein kinase
MSTRG.123490;RI:3A:714602661:714602811-714602910:714603555:-	MSTRG.123490	TraesCS3A02G485600	RI	A	NA	NA	NA	100	NA	100	66.4	NA	100	100	NA	NA	NA	NA	NA	NA	100	100	NA	NA	Serine/threonine-protein kinase
MSTRG.123490;RI:3A:714603147:714603442-714603846:714603918:-	MSTRG.123490	TraesCS3A02G485600	RI	A	NA	NA	NA	NA	10.4	NA	NA	NA	NA	NA	NA	NA	NA	NA	NA	NA	NA	NA	NA	NA	Serine/threonine-protein kinase
MSTRG.123503;A3:3A:715143860-715143976:715143795-715143976:-	MSTRG.123503	TraesCS3A02G487300	A3	A	NA	NA	NA	NA	NA	NA	100	NA	100	NA	NA	NA	NA	NA	NA	NA	42.8	NA	100	NA	#N/A
MSTRG.123503;A3:3A:715143866-715143976:715143860-715143976:-	MSTRG.123503	TraesCS3A02G487300	A3	A	NA	NA	NA	NA	NA	NA	0	NA	8.5	NA	NA	NA	NA	NA	NA	NA	0.4	NA	0	NA	#N/A
MSTRG.123522;SE:3A:714947551-714947650:714947721-714947804:+	MSTRG.123522	TraesCS3A02G487200	SE	A	NA	NA	90.2	NA	100	NA	NA	NA	NA	NA	NA	NA	NA	100	98	NA	NA	NA	NA	NA	Crossover junction endonuclease MUS81
MSTRG.123584;A3:3A:716068684-716068763:716068684-716069094:+	MSTRG.123584	TraesCS3A02G488100	A3	A	NA	0	0	0	0	0	0	0	0	0	0	0	0	0	4.8	8.4	0	0	0	0	Alpha-1,3-mannosyl-glycoprotein 2-beta-N-acetylglucosaminyltransferase
MSTRG.123584;A3:3A:716070093-716070423:716070093-716070442:+	MSTRG.123584	TraesCS3A02G488100	A3	A	100	100	100	100	100	100	100	98.6	93.2	100	100	98	95.7	98	96.8	100	99	99	100	100	Alpha-1,3-mannosyl-glycoprotein 2-beta-N-acetylglucosaminyltransferase
MSTRG.123584;A5:3A:716068988-716069094:716068831-716069094:+	MSTRG.123584	TraesCS3A02G488100	A5	A	NA	NA	NA	NA	NA	NA	NA	NA	NA	NA	NA	NA	NA	NA	13	NA	NA	NA	NA	NA	Alpha-1,3-mannosyl-glycoprotein 2-beta-N-acetylglucosaminyltransferase
MSTRG.123584;RI:3A:716069662:716069724-716069805:716069843:+	MSTRG.123584	TraesCS3A02G488100	RI	A	0	0	0	0	2.2	0	2.8	0	1.9	1.9	0	2.3	0	1.1	2.4	2.9	3.1	6.7	1.6	0.7	Alpha-1,3-mannosyl-glycoprotein 2-beta-N-acetylglucosaminyltransferase
MSTRG.123665;AF:3A:719644388-719645692:719646116:719644388-719647029:719647216:-	MSTRG.123665	TraesCS3A02G492900	AF	A	NA	NA	NA	NA	NA	NA	NA	0	NA	NA	NA	NA	NA	NA	NA	NA	NA	7.4	NA	NA	Crt
MSTRG.12366;RI:1A:551542074:551542329-551542395:551542573:+	MSTRG.12366	TraesCS1A02G379600	RI	A	NA	NA	NA	NA	NA	92.7	NA	NA	NA	NA	NA	NA	NA	NA	NA	NA	NA	NA	NA	NA	OLIGOPEPTIDE TRANSPORTER family protein
MSTRG.123754;SE:3A:722275602-722275756:722275854-722279123:+	MSTRG.123754	TraesCS3A02G496400	SE	A	NA	NA	NA	NA	NA	NA	NA	NA	NA	0	NA	NA	NA	NA	NA	NA	NA	NA	NA	8.9	#N/A
MSTRG.123868;A3:3A:724052022-724052096:724052022-724052098:+	MSTRG.123868	TraesCS3A02G498100	A3	A	0.4	1.5	0.7	3.4	2.5	2.8	2.7	2.8	9.6	1.8	0.8	0.8	1.2	1.7	2.5	2.3	2	3.1	4.3	0.8	ARM repeat superfamily protein, putative isoform 2
MSTRG.123870;A3:3A:724058649-724058736:724058633-724058736:-	MSTRG.123870	TraesCS3A02G498300	A3	A	100	100	NA	100	97.7	100	100	95.3	96.5	99.7	100	100	NA	100	100	100	100	94.4	99.4	99.7	Signal recognition particle protein&&Signal recognition particle protein, putative
MSTRG.123914;RI:3A:725738608:725738673-725738756:725738800:+	MSTRG.123914	TraesCS3A02G502300	RI	A	NA	NA	NA	NA	NA	NA	NA	NA	NA	5.7	NA	NA	NA	NA	NA	NA	NA	NA	NA	3.2	NAD(P)H:plastoquinone dehydrogenase complex subunit O
MSTRG.123951;A3:3A:726103635-726103799:726103627-726103799:-	MSTRG.123951	TraesCS3A02G503300	A3	A	100	100	100	100	NA	100	100	100	100	96.1	100	100	100	NA	NA	NA	100	99.1	100	92.1	E3 Ubiquitin ligase family protein&&E3 ubiquitin-protein ligase RGLG2-like protein
MSTRG.123976;AL:3A:726380718:726381635-726389624:726388649:726389324-726389624:-	MSTRG.123976	TraesCS3A02G504000	AL	A	100	100	98.8	NA	NA	NA	NA	NA	NA	NA	100	100	99.1	NA	NA	NA	NA	NA	59.6	NA	Polyubiquitin
MSTRG.12405;A3:1A:552164505-552164651:552164505-552164674:+	MSTRG.12405	TraesCS1A02G381500	A3	A	0	0	0	0	0	0	0	12.6	0	0	NA	0	0	0	0	0.6	0	0	2.1	0	Phosphatidylserine synthase 2
MSTRG.124266;RI:3A:732471542:732471953-732472064:732472077:+	MSTRG.124266	TraesCS3A02G512900	RI	A	NA	100	NA	NA	NA	82.4	NA	100	NA	NA	NA	NA	NA	NA	NA	NA	NA	NA	NA	NA	Regulator of chromosome condensation (RCC1) family protein&&Regulator of chromosome condensation (RCC1) family with FYVE zinc finger domain
MSTRG.124319;A3:3A:733412532-733412630:733412532-733412643:+	MSTRG.124319	TraesCS3A02G514600	A3	A	NA	NA	NA	NA	NA	100	NA	100	100	NA	NA	NA	NA	NA	NA	100	NA	NA	57.1	100	FBD-associated F-box protein
MSTRG.124422;RI:3A:735466947:735467047-735467164:735467341:+	MSTRG.124422	TraesCS3A02G518000	RI	A	NA	NA	NA	NA	NA	NA	NA	NA	NA	92	NA	NA	NA	NA	NA	NA	NA	NA	NA	97.3	Ulp1 protease family, C-terminal catalytic domain containing protein&&Sentrin-specific protease
MSTRG.124491;RI:3A:737299515:737299636-737299745:737299853:+	MSTRG.124491	TraesCS3A02G520000	RI	A	NA	100	NA	NA	NA	86.4	100	NA	NA	NA	NA	100	NA	NA	NA	100	100	NA	NA	NA	BTB/POZ domain-containing protein FBL11
MSTRG.124491;SE:3A:737300173-737300246:737300301-737300632:+	MSTRG.124491	TraesCS3A02G520000	SE	A	NA	100	NA	NA	NA	86.4	100	NA	NA	NA	NA	100	NA	NA	NA	100	100	NA	NA	NA	BTB/POZ domain-containing protein FBL11
MSTRG.124577;AF:3A:739159250-739159354:739159365:739159250-739160616:739160713:-	MSTRG.124577	TraesCS3A02G524000	AF	A	100	100	98.9	96.9	95.4	97	95.2	97.6	96.7	97.5	100	99.4	99.1	97.8	96.3	95.7	94.9	97.2	96.4	97.6	Cytochrome b5
MSTRG.124600;AL:3A:739559513-739560400:739560684:739559513-739563157:739563763:+	MSTRG.124600	TraesCS3A02G525400	AL	A	NA	12.6	NA	NA	0	NA	0	NA	NA	NA	NA	0	NA	NA	0	NA	0	0	NA	NA	Pentatricopeptide repeat-containing protein
MSTRG.124718;AF:3A:742443217-742443439:742443503:742443217-742443536:742443584:-	MSTRG.124718	TraesCS3A02G528500	AF	A	NA	NA	NA	NA	100	NA	NA	27.1	NA	NA	NA	NA	NA	NA	NA	NA	NA	0	NA	NA	Telomere-binding family protein
MSTRG.124807;A5:3A:744280065-744280167:744280065-744280171:-	MSTRG.124807	TraesCS3A02G531500	A5	A	NA	NA	NA	NA	NA	NA	NA	NA	NA	NA	0	0	12.4	NA	NA	NA	NA	0	NA	NA	#N/A
MSTRG.124865;AF:3A:746055756-746055842:746056264:746055756-746056375:746056428:-	MSTRG.124865	TraesCS3A02G533200	AF	A	NA	NA	NA	NA	0	9.5	NA	0	NA	0	NA	NA	NA	NA	0	0	NA	0	NA	0	Pectin acetylesterase
MSTRG.124869;A3:3A:746188535-746188622:746188535-746188637:+	MSTRG.124869	TraesCS3A02G533800	A3	A	0	0	4	NA	NA	NA	NA	NA	0.5	0	8.4	0	2.3	NA	NA	NA	NA	NA	0.7	0	Pectin acetylesterase
MSTRG.124882;A5:3A:746363149-746363267:746363149-746363271:-	MSTRG.124882	TraesCS3A02G534700	A5	A	100	NA	NA	NA	NA	NA	NA	NA	NA	92.7	NA	NA	NA	NA	NA	NA	NA	NA	NA	95.9	Soluble inorganic pyrophosphatase
MSTRG.124884;A3:3A:746261587-746261690:746261587-746262080:+	MSTRG.124884	TraesCS3A02G534100	A3	A	100	100	100	100	89.5	100	NA	100	NA	NA	100	96.9	100	100	100	100	NA	100	NA	NA	Histone H2A
MSTRG.125041;SE:3A:750506464-750506765:750506848-750506983:-	MSTRG.125041	TraesCS3A02G539300	SE	A	NA	NA	NA	NA	NA	NA	100	100	NA	NA	NA	NA	NA	NA	NA	75.2	NA	100	NA	NA	SET domain-containing protein&&Protein N-methyltransferase
MSTRG.12535;A3:1A:554452322-554452730:554452322-554452830:+	MSTRG.12535	TraesCS1A02G384400	A3	A	NA	NA	NA	NA	NA	NA	NA	NA	NA	4.6	NA	NA	NA	NA	NA	NA	NA	NA	NA	7.5	NAD(P)H-quinone oxidoreductase subunit 3, chloroplastic
MSTRG.12588;RI:1A:556300766:556300906-556300993:556301090:-	MSTRG.12588	TraesCS1A02G387700	RI	A	0	0	0	0	0	2.4	0	0	0	0	0	0	0	0	0.9	0	0	0	0.8	10.2	ARM repeat superfamily protein
MSTRG.12617;AF:1A:557104797-557105153:557105190:557104797-557105591:557105632:-	MSTRG.12617	TraesCS1A02G388700	AF	A	NA	NA	NA	NA	NA	NA	100	NA	NA	NA	NA	NA	NA	NA	NA	NA	90.1	NA	NA	NA	Alpha/beta-Hydrolases superfamily protein
MSTRG.12708;A3:1A:558512547-558512636:558512543-558512636:-	MSTRG.12708	TraesCS1A02G391600	A3	A	99.1	100	98.8	97.4	100	99.5	97	97.1	98.7	99	99.7	97.9	99.6	94.3	98.5	98.6	98.5	97.9	98.4	99.6	#N/A
MSTRG.12909;A3:1A:563681575-563681806:563681575-563681824:+	MSTRG.12909	TraesCS1A02G398300	A3	A	NA	100	NA	100	43.7	100	100	97.8	97.8	100	NA	100	100	100	100	100	100	100	98.5	100	RING/U-box superfamily protein
MSTRG.12909;RI:1A:563680196:563680244-563680750:563681092:+	MSTRG.12909	TraesCS1A02G398300	RI	A	NA	NA	NA	NA	0	NA	NA	0	0	NA	NA	NA	NA	NA	NA	NA	NA	0	7.4	NA	RING/U-box superfamily protein
MSTRG.12909;RI:1A:563680750:563681092-563681180:563681575:+	MSTRG.12909	TraesCS1A02G398300	RI	A	NA	100	NA	100	100	100	100	96.5	97.8	100	NA	100	100	100	100	100	100	89.9	97.2	100	RING/U-box superfamily protein
MSTRG.12940;AF:1A:564300616:564300790-564302162:564300854:564301289-564302162:+	MSTRG.12940	TraesCS1A02G400300	AF	A	100	100	97.3	94.8	100	97.8	97.6	97.4	95.4	97.2	100	100	98	98.6	98.2	98.8	100	98.1	98.2	97.2	Phosphoinositide phosphatase family protein
MSTRG.12969;A3:1A:565021800-565022034:565021800-565022040:+	MSTRG.12969	TraesCS1A02G401500	A3	A	NA	NA	NA	48.2	NA	NA	NA	NA	NA	NA	NA	NA	NA	NA	NA	NA	NA	NA	NA	NA	#N/A
MSTRG.12988;A5:1A:565992132-565992418:565992082-565992418:+	MSTRG.12988	TraesCS1A02G402100	A5	A	NA	78.7	NA	NA	NA	NA	NA	NA	NA	NA	NA	NA	NA	NA	NA	NA	NA	NA	NA	NA	Ribosome maturation factor rimM
MSTRG.13051;A5:1A:566639302-566640072:566639054-566640072:+	MSTRG.13051	TraesCS1A02G403500	A5	A	NA	NA	NA	NA	NA	NA	NA	100	100	NA	NA	NA	NA	NA	NA	NA	NA	75.8	100	NA	Mediator of RNA polymerase II transcription subunit 15a
MSTRG.13051;SE:1A:566639302-566639597:566639699-566640072:+	MSTRG.13051	TraesCS1A02G403500	SE	A	NA	NA	NA	NA	NA	NA	NA	0	0	NA	NA	NA	NA	NA	NA	NA	NA	3.6	11	NA	Mediator of RNA polymerase II transcription subunit 15a
MSTRG.13110;AF:1A:568377347:568377415-568384241:568383452:568383761-568384241:+	MSTRG.13110	TraesCS1A02G405100	AF	A	NA	NA	NA	NA	NA	NA	NA	NA	NA	NA	NA	NA	NA	NA	77.5	NA	NA	NA	NA	NA	RADIALIS-like transcription factor
MSTRG.13277;MX:1A:571270743-571270950:571271057-571272337:571270743-571272080:571272190-571272337:-	MSTRG.13277	TraesCS1A02G409600	MX	A	100	100	100	100	100	88.7	NA	100	NA	NA	100	98.4	99.1	100	100	100	NA	97.3	100	NA	Protein timeless like&&Topoisomerase 1-associated factor 1
MSTRG.13297;A3:1A:573208549-573211627:573208543-573211627:-	MSTRG.13297	TraesCS1A02G413200	A3	A	NA	NA	NA	NA	NA	NA	NA	NA	NA	89.9	NA	NA	NA	NA	NA	NA	NA	NA	NA	0	#N/A
MSTRG.13359;A3:1A:574642325-574642465:574642304-574642465:-	MSTRG.13359	TraesCS1A02G416000	A3	A	100	100	100	96.1	97.5	95.7	95.7	95.3	98.7	95	100	98.5	100	98	97	97.4	97.2	97.6	99	97.7	Delta(14)-sterol reductase
MSTRG.13452;A3:1A:576371085-576371166:576371081-576371166:-	MSTRG.13452	TraesCS1A02G419600	A3	A	NA	NA	NA	NA	NA	NA	NA	NA	85.7	NA	NA	NA	NA	NA	NA	NA	NA	NA	NA	NA	Glucose-1-phosphate adenylyltransferase
MSTRG.13472;RI:1A:577310092:577310347-577310460:577310609:-	MSTRG.13472	TraesCS1A02G420800	RI	A	100	100	100	100	97.7	99.6	92.4	98.9	100	98.9	100	100	100	99.3	96.4	99.7	99.4	97.9	95.5	99.7	#N/A
MSTRG.13592;A5:1A:579300524-579300665:579300524-579300677:-	MSTRG.13592	TraesCS1A02G424300	A5	A	100	100	92.6	98.4	96.7	99.4	NA	98.6	99.2	99.4	100	100	97.7	98.9	98.1	99.4	NA	98.6	98	99	#N/A
MSTRG.13673;AF:1A:581876580:581876604-581879446:581879170:581879178-581879446:+	MSTRG.13673	TraesCS1A02G427700	AF	A	NA	NA	NA	NA	NA	NA	NA	NA	NA	NA	100	NA	NA	58.7	NA	NA	NA	NA	NA	NA	#N/A
MSTRG.136;SE:1A:3464024-3464104:3464265-3465129:-	MSTRG.136	TraesCS1A02G006100	SE	A	NA	100	93.8	100	NA	NA	NA	100	100	100	NA	100	100	100	NA	NA	NA	100	100	100	#N/A
MSTRG.13965;SE:1A:588492292-588492975:588493055-588493309:-	MSTRG.13965	TraesCS1A02G439100	SE	A	0	0	0	0	0	0	0	0	0	0	0	0	0	0	0	0	24.7	0	0	0	#N/A
MSTRG.13986;RI:1A:589031791:589031962-589031990:589033263:+	MSTRG.13986	TraesCS1A02G439500	RI	A	6.7	NA	NA	NA	NA	NA	NA	NA	NA	NA	NA	NA	NA	NA	2.5	NA	NA	NA	NA	NA	Helicase/SANT-associated, DNA-binding protein, putative
MSTRG.1405;RI:1A:29188465:29188508-29188594:29188710:+	MSTRG.1405	TraesCS1A02G047200	RI	A	NA	NA	NA	NA	82.4	NA	NA	NA	NA	NA	NA	NA	NA	NA	NA	NA	NA	NA	NA	NA	Potassium transporter
MSTRG.14122;A3:1A:592310854-592311512:592310854-592311515:+	MSTRG.14122	TraesCS1A02G444200	A3	A	100	NA	NA	NA	0	100	100	0	NA	NA	0	NA	NA	NA	0	100	45.4	100	NA	NA	Zinc finger protein CONSTANS
MSTRG.14129;AF:1A:592325802-592327103:592327263:592325802-592329220:592329619:-	MSTRG.14129	TraesCS1A02G444400	AF	A	NA	NA	NA	NA	NA	NA	NA	95.2	100	NA	NA	NA	NA	NA	NA	NA	NA	94.4	100	NA	Zinc finger protein CONSTANS
MSTRG.14153;A3:1A:592977295-592978005:592977295-592978101:+	MSTRG.14153	TraesCS1A02G445300	A3	A	0	0	0	NA	NA	NA	NA	3	NA	NA	NA	0	0	NA	NA	NA	NA	5	NA	NA	Response regulator 2, putative
MSTRG.14171;A3:1A:593548669-593548760:593548630-593548760:-	MSTRG.14171	TraesCS1A02G445900	A3	A	NA	NA	NA	4.8	NA	NA	NA	18.5	NA	NA	NA	NA	NA	NA	NA	NA	NA	NA	NA	NA	winged-helix DNA-binding transcription factor family protein
MSTRG.1550;A3:1A:33019410-33020819:33019410-33020865:+	MSTRG.1550	TraesCS1A02G051500	A3	A	0	NA	NA	0	0	0	NA	0	0	NA	NA	NA	0	NA	0	0	45.3	NA	NA	0	#N/A
MSTRG.1652;SE:1A:36268674-36269986:36270118-36270379:-	MSTRG.1652	TraesCS1A02G054900	SE	A	NA	NA	NA	100	NA	95	100	100	NA	NA	NA	NA	NA	NA	89.2	100	NA	NA	NA	NA	Zinc finger protein, putative&&Zinc finger family protein
MSTRG.165608;SE:4A:209571-210255:210324-210789:+	MSTRG.165608	TraesCS4A02G000500	SE	A	NA	NA	NA	NA	100	98.5	98.2	NA	NA	NA	NA	NA	NA	NA	NA	93.5	95.2	NA	NA	NA	ABC transporter ATP-binding protein ARB1
MSTRG.165645;A3:4A:1890988-1891623:1890930-1891623:-	MSTRG.165645	TraesCS4A02G002100	A3	A	NA	NA	NA	NA	NA	NA	NA	NA	NA	NA	NA	NA	NA	NA	6	NA	NA	NA	NA	NA	Dentin sialophosphoprotein-related, putative isoform 1&&WD and tetratricopeptide repeats protein 1
MSTRG.165661;A3:4A:2042968-2043567:2042965-2043567:-	MSTRG.165661	TraesCS4A02G002400	A3	A	0	0	0	0	0	0	0	20.5	100	0	0	0	100	0	0	0	100	0	0	0	#N/A
MSTRG.165685;RI:4A:2791990:2792091-2792166:2792249:-	MSTRG.165685	TraesCS4A02G003600	RI	A	0	0	0	0	3.8	0	0	3.2	2.2	0	1.4	0	0	2.2	0	0	0	0	3.8	6.8	alpha/beta-Hydrolases superfamily protein&&Alpha/beta-Hydrolases superfamily protein
MSTRG.165727;AF:4A:3442130:3442365-3443133:3442772:3442871-3443133:+	MSTRG.165727	TraesCS4A02G005900	AF	A	NA	NA	NA	NA	NA	100	NA	100	NA	NA	NA	NA	NA	NA	60	NA	NA	100	NA	NA	Eukaryotic translation initiation factor 3 subunit K
MSTRG.165749;SE:4A:3873636-3873994:3874034-3874279:-	MSTRG.165749	TraesCS4A02G006200	SE	A	NA	NA	NA	NA	45.4	NA	NA	0	NA	NA	NA	NA	NA	NA	NA	NA	NA	0	NA	NA	Phosphoinositide phosphatase family protein
MSTRG.165792;SE:4A:5223230-5223739:5223806-5223900:-	MSTRG.165792	TraesCS4A02G008700	SE	A	96.5	100	99.2	97.1	96.6	98.6	99.7	96.2	98.5	99.3	96	100	100	98.9	97.7	98.6	99.4	93.3	97.6	99.7	CTC-interacting domain 7 isoform 2
MSTRG.165822;A3:4A:6028113-6028397:6028113-6028404:+	MSTRG.165822	TraesCS4A02G010800	A3	A	NA	NA	NA	0	0	0	0	NA	NA	0	NA	NA	NA	4.1	2.7	0	0	NA	NA	5.1	Copper-transporting ATPase
MSTRG.165822;SE:4A:6028490-6028698:6028862-6029413:+	MSTRG.165822	TraesCS4A02G010800	SE	A	NA	NA	NA	0	0	0	0	NA	NA	0	NA	NA	NA	4.1	4.2	0	0	NA	NA	5.1	Copper-transporting ATPase
MSTRG.165823;AF:4A:6037398-6038557:6038703:6037398-6040478:6040519:-	MSTRG.165823	TraesCS4A02G011000	AF	A	0	0	0	4.8	2.5	5	0	0	0	0	0	0	6.5	3.7	0	0.7	4.3	3.8	0	2.4	E3 Ubiquitin ligase
MSTRG.165823;RI:4A:6037035:6037208-6037297:6037398:-	MSTRG.165823	TraesCS4A02G011000	RI	A	0	0	0	4.4	2.5	4.8	0	0	0	0	0	0	6.4	3.7	0	0.7	4.2	3.8	0	2.3	E3 Ubiquitin ligase
MSTRG.165833;AL:4A:6345887-6345988:6346516:6345887-6347381:6348229:+	MSTRG.165833	TraesCS4A02G011100	AL	A	100	91.2	NA	NA	NA	NA	NA	100	100	NA	NA	NA	NA	NA	NA	NA	NA	100	100	NA	Carboxypeptidase
MSTRG.165875;AF:4A:7464157-7465139:7465253:7464157-7465378:7465853:-	MSTRG.165875	TraesCS4A02G013200	AF	A	100	NA	NA	NA	100	NA	100	92.8	100	100	100	NA	NA	NA	NA	NA	100	100	100	100	Pyridoxal 5'-phosphate synthase subunit PdxT
MSTRG.165875;RI:4A:7463900:7463973-7464074:7464157:-	MSTRG.165875	TraesCS4A02G013200	RI	A	100	NA	NA	NA	100	NA	100	92.8	100	100	100	NA	NA	NA	NA	NA	100	100	100	100	Pyridoxal 5'-phosphate synthase subunit PdxT
MSTRG.165900;A3:4A:8587896-8587984:8587893-8587984:-	MSTRG.165900	TraesCS4A02G014100	A3	A	100	100	100	98.3	100	100	100	95.4	94.2	100	100	97.7	100	96.2	100	98.7	100	100	100	100	#N/A
MSTRG.165981;AF:4A:11772050:11772361-11772481:11772379:11772390-11772481:+	MSTRG.165981	TraesCS4A02G017800	AF	A	NA	0	NA	NA	0	0	NA	NA	NA	NA	NA	NA	NA	9.5	0	0	NA	NA	NA	NA	50S ribosomal L18-like protein
MSTRG.166059;RI:4A:13743073:13743314-13744032:13744336:+	MSTRG.166059	TraesCS4A02G020000	RI	A	NA	NA	NA	0	NA	3.9	19.3	NA	NA	NA	NA	NA	NA	0	0	4.6	0	NA	NA	NA	#N/A
MSTRG.166082;SE:4A:14341540-14342547:14342611-14343590:+	MSTRG.166082	TraesCS4A02G021100	SE	A	100	100	100	NA	NA	NA	NA	NA	NA	NA	100	100	61.6	NA	NA	NA	NA	100	NA	NA	F-box and associated interaction domains-containing protein
MSTRG.166137;A3:4A:16190092-16190180:16190092-16190193:+	MSTRG.166137	TraesCS4A02G022500	A3	A	100	100	100	98.8	98.9	98.9	99.4	100	97.9	93	97.2	100	100	99.1	99.1	98.6	98.6	100	100	96.5	Beta-galactosidase
MSTRG.166140;A5:4A:16462490-16462777:16462363-16462777:+	MSTRG.166140	TraesCS4A02G023000	A5	A	NA	NA	NA	NA	NA	NA	NA	NA	NA	NA	NA	NA	NA	NA	100	NA	NA	38.7	NA	NA	Pentatricopeptide repeat-containing protein
MSTRG.166232;SE:4A:18737078-18742615:18742722-18742822:-	MSTRG.166232	TraesCS4A02G027100	SE	A	100	100	100	NA	NA	NA	NA	NA	NA	NA	NA	82.2	100	NA	NA	NA	NA	NA	NA	NA	#N/A
MSTRG.166247;A3:4A:19659494-19659581:19659494-19659606:+	MSTRG.166247	TraesCS4A02G028000	A3	A	NA	NA	NA	NA	NA	NA	NA	41	NA	NA	NA	NA	NA	NA	NA	NA	NA	NA	NA	NA	Pectinesterase
MSTRG.166346;SE:4A:24218091-24218487:24218697-24218802:-	MSTRG.166346	TraesCS4A02G031000	SE	A	NA	NA	NA	NA	NA	NA	NA	100	100	NA	NA	NA	NA	NA	NA	NA	NA	0	62.8	NA	Protein kinase
MSTRG.166518;A3:4A:30290885-30293465:30290875-30293465:-	MSTRG.166518	TraesCS4A02G038200	A3	A	49.1	100	100	100	100	100	100	100	NA	100	NA	NA	100	100	100	100	100	100	100	100	NADH dehydrogenase [ubiquinone] 1 alpha subcomplex subunit 13
MSTRG.166602;A3:4A:34044935-34045609:34044894-34045609:-	MSTRG.166602	TraesCS4A02G040800	A3	A	NA	NA	NA	90.2	NA	NA	100	NA	NA	NA	NA	NA	NA	NA	NA	100	100	NA	NA	NA	Methyltransferase-like protein&&Methyltransferase-like protein 2
MSTRG.166603;A3:4A:34048790-34049760:34048790-34049813:+	MSTRG.166603	TraesCS4A02G040900	A3	A	NA	NA	NA	NA	6.6	NA	NA	NA	NA	NA	NA	NA	NA	NA	NA	NA	NA	NA	NA	NA	#N/A
MSTRG.166675;A5:4A:35181318-35181475:35181318-35181773:-	MSTRG.166675	TraesCS4A02G041700	A5	A	NA	NA	NA	NA	NA	NA	NA	NA	NA	NA	NA	NA	NA	NA	NA	7.2	NA	NA	NA	NA	Vicilin-like antimicrobial peptides 2-2
MSTRG.166698;A5:4A:36338671-36338763:36338671-36338775:-	MSTRG.166698	TraesCS4A02G043400	A5	A	NA	11.1	100	100	NA	NA	NA	NA	NA	NA	NA	NA	NA	NA	NA	NA	NA	NA	NA	NA	Sulfate transporter
MSTRG.166742;A5:4A:37302106-37319119:37302083-37319119:+	MSTRG.166742	TraesCS4A02G045100	A5	A	0	0	3.3	NA	NA	0	NA	NA	3.3	0.3	0	0	0	2.2	NA	NA	1.5	15	2.4	0	O-GlcNAcase NagJ
MSTRG.166818;SE:4A:39830625-39830903:39831063-39831218:+	MSTRG.166818	TraesCS4A02G049000	SE	A	NA	NA	NA	NA	NA	NA	NA	100	NA	NA	NA	NA	NA	NA	NA	NA	NA	59.2	NA	NA	#N/A
MSTRG.166823;AF:4A:40246792:40246846-40249211:40247959:40248046-40249211:+	MSTRG.166823	TraesCS4A02G049200	AF	A	100	100	100	100	100	100	NA	100	NA	100	100	100	100	100	100	100	100	78.1	NA	100	CASP-like protein
MSTRG.166912;A3:4A:43368284-43368553:43368021-43368553:-	MSTRG.166912	TraesCS4A02G052500	A3	A	100	NA	NA	100	100	99.3	NA	100	100	100	NA	100	100	100	100	100	94.7	100	100	100	#N/A
MSTRG.166912;A3:4A:43368384-43368553:43368339-43368553:-	MSTRG.166912	TraesCS4A02G052500	A3	A	0	0	0	0	5.3	0	2.4	0.1	0.1	0	0	0	0	1.5	0.2	0	0	0.1	0	0	#N/A
MSTRG.166912;A3:4A:43368438-43368625:43368284-43368625:-	MSTRG.166912	TraesCS4A02G052500	A3	A	NA	NA	NA	NA	100	100	NA	100	NA	100	NA	100	NA	NA	100	NA	100	NA	NA	88.4	#N/A
MSTRG.166912;A5:4A:43368552-43368625:43368552-43368685:-	MSTRG.166912	TraesCS4A02G052500	A5	A	NA	NA	100	100	100	100	NA	100	99.3	100	NA	NA	100	NA	NA	100	100	100	100	94.9	#N/A
MSTRG.166990;A3:4A:46551476-46552534:46551476-46552536:+	MSTRG.166990	TraesCS4A02G055800	A3	A	0	0	0	1.2	0	1.4	0	1.2	10.5	0	0	0	0	1.4	0.7	0	0	0.8	0	0	SNAP25 homologous protein SNAP33
MSTRG.167006;RI:4A:47103817:47103968-47104104:47104212:+	MSTRG.167006	TraesCS4A02G056200	RI	A	99.8	98.9	98.6	98.7	97.9	97	96.3	93.1	98.4	98.7	99	99	99.1	98.1	97.8	98.1	96.6	96.3	95.2	98.9	Mitochondrial-processing peptidase beta subunit
MSTRG.167036;A3:4A:48151088-48151663:48151088-48151666:+	MSTRG.167036	TraesCS4A02G057300	A3	A	1.4	0	1.3	NA	NA	NA	NA	5.2	4.4	1.3	0.9	0.9	0.8	NA	NA	NA	NA	1.7	1.9	1.8	#N/A
MSTRG.167089;A3:4A:51141788-51141887:51141788-51141893:+	MSTRG.167089	TraesCS4A02G058800	A3	A	100	100	100	100	100	NA	NA	NA	NA	84	100	100	100	100	100	NA	NA	NA	NA	100	Protein CRABS CLAW, putative
MSTRG.167089;SE:4A:51138028-51138608:51138760-51139485:+	MSTRG.167089	TraesCS4A02G058800	SE	A	0	0	0	0	NA	NA	NA	NA	NA	4.7	6.9	0	0	0	0	NA	NA	NA	NA	3.2	Protein CRABS CLAW, putative
MSTRG.167159;AF:4A:56497608-56498663:56498840:56497608-56500520:56501292:-	MSTRG.167159	TraesCS4A02G060100	AF	A	NA	NA	NA	NA	NA	NA	NA	NA	NA	NA	NA	NA	NA	NA	NA	NA	NA	68	NA	NA	#N/A
MSTRG.167234;SE:4A:60024876-60026627:60026732-60027127:+	MSTRG.167234	TraesCS4A02G063300	SE	A	NA	NA	NA	NA	NA	NA	0	NA	NA	NA	NA	NA	NA	NA	NA	NA	22.2	NA	NA	NA	Kinesin light chain 3
MSTRG.167234;SE:4A:60037868-60037959:60038126-60038608:+	MSTRG.167234	TraesCS4A02G063300	SE	A	100	100	100	100	100	98.3	100	100	93.3	100	100	100	NA	97.8	98.3	95.5	100	98.2	100	96.1	Kinesin light chain 3
MSTRG.167244;A3:4A:60935090-60935161:60935081-60935161:-	MSTRG.167244	TraesCS4A02G064300	A3	A	100	100	100	100	100	99.6	100	100	96.4	100	100	100	100	96.6	98.9	87.9	100	100	100	97.9	Chaperone protein DnaJ
MSTRG.167246;A3:4A:61310373-61310478:61310352-61310478:-	MSTRG.167246	TraesCS4A02G064500	A3	A	NA	0	0	0	5.2	0	0	NA	NA	NA	NA	0	0	0	0.4	0	0	NA	NA	NA	#N/A
MSTRG.167261;A5:4A:61588241-61588956:61588054-61588956:+	MSTRG.167261	TraesCS4A02G064700	A5	A	NA	NA	NA	NA	NA	NA	NA	84	NA	NA	NA	NA	NA	NA	NA	NA	NA	NA	NA	NA	Leucine-rich repeat protein kinase family protein
MSTRG.167261;AF:4A:61587959:61588241-61588956:61588532:61588690-61588956:+	MSTRG.167261	TraesCS4A02G064700	AF	A	0	0	3.3	5	0	1.5	0	8.1	2.5	4.1	0	0	0	3	0	0	0	0	2	3.6	Leucine-rich repeat protein kinase family protein
MSTRG.167261;SE:4A:61586029-61586458:61587917-61588956:+	MSTRG.167261	TraesCS4A02G064700	SE	A	NA	NA	NA	NA	NA	NA	NA	22	NA	NA	NA	NA	NA	NA	NA	NA	NA	NA	NA	NA	Leucine-rich repeat protein kinase family protein
MSTRG.167262;RI:4A:62219163:62219613-62219698:62220954:-	MSTRG.167262	TraesCS4A02G064900	RI	A	0	0	0	0.6	0.7	0.8	0	0	NA	0	0	0	0	0.3	1.6	1.7	12.7	0	NA	0	Glucan endo-1,3-beta-glucosidase 3
MSTRG.167286;A5:4A:63090257-63090330:63090237-63090330:+	MSTRG.167286	TraesCS4A02G065800	A5	A	1.2	0	0	3.3	7.2	0	2.1	0	2.8	0.2	0	1.6	0	1.6	2.2	0.9	0.9	1.2	1.1	0.6	Superoxide dismutase [Cu-Zn]
MSTRG.167464;A3:4A:70313864-70314922:70313858-70314922:-	MSTRG.167464	TraesCS4A02G072400	A3	A	NA	NA	NA	NA	NA	NA	100	NA	NA	NA	NA	NA	NA	NA	43.6	0	0	NA	NA	NA	#N/A
MSTRG.167503;A5:4A:71996962-71998198:71996952-71998198:+	MSTRG.167503	TraesCS4A02G073000	A5	A	NA	NA	NA	NA	NA	NA	100	93.3	NA	NA	NA	NA	NA	NA	NA	NA	NA	NA	95	NA	Transcription factor
MSTRG.167504;A5:4A:72294624-72296090:72294552-72296090:+	MSTRG.167504	TraesCS4A02G073300	A5	A	100	NA	NA	NA	NA	100	NA	100	NA	86.5	100	NA	NA	NA	NA	100	NA	100	NA	100	Xyloglucan endotransglucosylase/hydrolase
MSTRG.167551;A3:4A:74603775-74603856:74603754-74603856:-	MSTRG.167551	TraesCS4A02G075400	A3	A	0	0	NA	0	0	0	0	0	0	15.1	0	0	0	0	0	0	0	0	0	0	MYB-related transcription factor
MSTRG.167551;A3:4A:74603778-74603856:74603775-74603856:-	MSTRG.167551	TraesCS4A02G075400	A3	A	100	100	100	100	100	100	100	100	100	63.7	100	100	100	100	100	100	100	100	100	100	MYB-related transcription factor
MSTRG.167564;A3:4A:75346573-75346794:75346573-75346921:+	MSTRG.167564	TraesCS4A02G075900	A3	A	0	0	0	NA	NA	0	0	NA	NA	0	1.7	0	0	0	0	4.3	4	0	NA	6	Peptide transporter
MSTRG.167663;RI:4A:80139925:80140233-80140337:80140438:-	MSTRG.167663	TraesCS4A02G078800	RI	A	0	0	0	0	0	3.2	0	0	0	NA	5.7	0	0	0	4.9	3.7	2.7	0	0	NA	Methionine--tRNA ligase
MSTRG.167766;A5:4A:86294641-86294732:86294636-86294732:+	MSTRG.167766	TraesCS4A02G082700	A5	A	0.5	1	2.3	3	2.1	1.3	6.3	2.7	3.5	0.8	0.8	1.9	0.8	1.6	1.9	1.5	4	3.1	1.3	0.5	Type I inositol-1,4,5-trisphosphate 5-phosphatase
MSTRG.167937;SE:4A:95175069-95176094:95176188-95176860:+	MSTRG.167937	TraesCS4A02G089100	SE	A	2.5	0	0	0	0	1.2	10.3	1.8	0	0.9	1.7	0	0	3.6	0	1.7	0	1	3.4	0	Selenoprotein K
MSTRG.1679;AL:1A:36772140:36772974-36773905:36773196:36773574-36773905:-	MSTRG.1679	TraesCS1A02G056500	AL	A	NA	NA	NA	NA	NA	100	100	NA	NA	NA	NA	NA	NA	NA	NA	NA	100	NA	28.5	NA	F-box family protein
MSTRG.168002;RI:4A:97875250:97875346-97875473:97875622:-	MSTRG.168002	TraesCS4A02G091300	RI	A	NA	NA	NA	NA	NA	0	NA	NA	NA	NA	NA	NA	NA	NA	0	0	16.4	NA	0	NA	RNA-binding family protein&&RNA-binding protein
MSTRG.168019;A3:4A:99010359-99010440:99010359-99010456:+	MSTRG.168019	TraesCS4A02G092300	A3	A	NA	0	100	0	0	100	100	64.7	100	NA	NA	0	NA	0	0	100	100	0	100	NA	Phd zinc finger-containing protein
MSTRG.168039;A3:4A:100562225-100563005:100562172-100563005:-	MSTRG.168039	TraesCS4A02G093000	A3	A	NA	NA	NA	NA	NA	NA	96	NA	NA	NA	NA	NA	NA	NA	NA	NA	93.3	NA	NA	NA	Transducin/WD40 repeat protein
MSTRG.168039;A3:4A:100562273-100563005:100562225-100563005:-	MSTRG.168039	TraesCS4A02G093000	A3	A	NA	NA	NA	NA	NA	NA	11.4	NA	NA	NA	NA	NA	NA	NA	NA	NA	2.3	NA	NA	NA	Transducin/WD40 repeat protein
MSTRG.168039;A5:4A:100561120-100561744:100561120-100562108:-	MSTRG.168039	TraesCS4A02G093000	A5	A	NA	NA	NA	NA	NA	100	95.6	NA	NA	NA	NA	NA	NA	NA	NA	96.8	90.3	NA	NA	NA	Transducin/WD40 repeat protein
MSTRG.168039;RI:4A:100563005:100563091-100563533:100563700:-	MSTRG.168039	TraesCS4A02G093000	RI	A	NA	NA	NA	NA	NA	NA	1	NA	NA	NA	NA	NA	NA	NA	NA	NA	5.1	NA	NA	NA	Transducin/WD40 repeat protein
MSTRG.168039;SE:4A:100561120-100562108:100562172-100563005:-	MSTRG.168039	TraesCS4A02G093000	SE	A	NA	NA	NA	NA	NA	NA	3.2	NA	NA	NA	NA	NA	NA	NA	NA	NA	18.5	NA	NA	NA	Transducin/WD40 repeat protein
MSTRG.168060;A3:4A:101742759-101742850:101742735-101742850:-	MSTRG.168060	TraesCS4A02G093800	A3	A	NA	NA	NA	NA	100	NA	100	NA	NA	NA	NA	NA	NA	NA	100	84.2	100	NA	NA	NA	Kinase family protein
MSTRG.168066;A5:4A:101759056-101759143:101759056-101759355:-	MSTRG.168066	TraesCS4A02G094000	A5	A	0	0	NA	0	0	20.4	0	2.2	2.2	0	0	0	0	0	0	4.9	0	2	1.2	0	Mannose-1-phosphate guanyltransferase, putative
MSTRG.168079;A5:4A:102637596-102639624:102637596-102639692:-	MSTRG.168079	TraesCS4A02G094500	A5	A	4.2	NA	NA	7.1	0	1.9	0.9	NA	NA	1.1	3.4	NA	NA	0	0	0.6	0.4	NA	NA	0	Tropinone reductase-like protein
MSTRG.168113;A3:4A:104377541-104377997:104377541-104378085:+	MSTRG.168113	TraesCS4A02G096200	A3	A	100	100	100	99.3	100	99.6	99.4	98.5	96.1	98.6	100	100	100	100	98.3	100	94.9	97	95.9	100	tRNA (Guanine(26)-N(2))-dimethyltransferase
MSTRG.168157;A5:4A:106904749-106904835:106904737-106904835:+	MSTRG.168157	TraesCS4A02G097100	A5	A	NA	100	100	100	100	100	100	94.5	100	100	NA	100	100	99.3	99.3	98.3	100	100	100	100	S-acyltransferase
MSTRG.168157;A5:4A:106907017-106907188:106906933-106907188:+	MSTRG.168157	TraesCS4A02G097100	A5	A	NA	NA	NA	100	68.3	100	100	NA	NA	NA	NA	NA	NA	NA	NA	100	NA	NA	NA	NA	S-acyltransferase
MSTRG.168171;RI:4A:108373749:108374213-108374268:108374870:+	MSTRG.168171	TraesCS4A02G097500	RI	A	NA	NA	NA	NA	NA	NA	31.6	NA	NA	NA	NA	NA	NA	NA	NA	NA	0	NA	NA	NA	Cytochrome P450
MSTRG.168256;A3:4A:112767477-112767565:112767477-112767589:+	MSTRG.168256	TraesCS4A02G099900	A3	A	0	0	1.1	0	0	0	6.4	0	0	0	0.6	1.6	0	0	0	0	0	4.2	2	0	Histone H2B
MSTRG.168268;A5:4A:112936370-112936716:112936370-112936743:-	MSTRG.168268	TraesCS4A02G100500	A5	A	23.5	100	100	100	100	100	100	100	100	100	100	100	100	100	100	100	100	100	98.8	100	Arginine biosynthesis bifunctional protein ArgJ
MSTRG.168287;A3:4A:113853651-113853790:113853651-113853797:+	MSTRG.168287	TraesCS4A02G101500	A3	A	NA	NA	NA	NA	NA	NA	NA	NA	NA	6.2	NA	NA	NA	NA	NA	NA	NA	NA	NA	0	PsbP family protein, expressed
MSTRG.168330;A3:4A:115917757-115917832:115917722-115917832:-	MSTRG.168330	TraesCS4A02G103100	A3	A	NA	NA	NA	100	100	100	NA	98.6	100	NA	NA	NA	NA	100	98.8	NA	94.3	97.4	NA	NA	Integrator complex subunit 4
MSTRG.168330;A5:4A:115917918-115918553:115917918-115918632:-	MSTRG.168330	TraesCS4A02G103100	A5	A	NA	NA	NA	NA	NA	NA	NA	NA	NA	NA	NA	NA	NA	NA	NA	NA	NA	51.7	NA	NA	Integrator complex subunit 4
MSTRG.168330;A5:4A:115918693-115918785:115918693-115918814:-	MSTRG.168330	TraesCS4A02G103100	A5	A	NA	NA	NA	NA	NA	NA	NA	NA	NA	NA	NA	NA	NA	NA	NA	NA	NA	45.9	NA	NA	Integrator complex subunit 4
MSTRG.168348;A3:4A:117093936-117094111:117093310-117094111:-	MSTRG.168348	TraesCS4A02G103500	A3	A	NA	NA	NA	NA	100	100	100	NA	NA	NA	NA	NA	NA	NA	87.5	100	100	NA	NA	NA	Serine/threonine-protein kinase
MSTRG.168348;SE:4A:117093310-117094111:117094277-117095066:-	MSTRG.168348	TraesCS4A02G103500	SE	A	NA	NA	NA	11.6	NA	0	0	NA	NA	NA	0	NA	NA	NA	NA	NA	NA	NA	NA	NA	Serine/threonine-protein kinase
MSTRG.168381;A3:4A:118636109-118637514:118636034-118637514:-	MSTRG.168381	TraesCS4A02G104800	A3	A	97.8	99.1	99.2	97.5	96.6	97.8	96.8	95.3	94.9	97.5	98.8	100	99.6	98.2	97.3	97.9	98.4	98.4	98.5	96.9	Transthyretin-like S-allantoin synthase protein
MSTRG.168393;A3:4A:119694498-119694675:119694497-119694675:-	MSTRG.168393	TraesCS4A02G105400	A3	A	0	0	0	0	0	0	0	7.4	NA	0	0	0	0	0	0	0	0	0	NA	0	Hydrolase family protein / HAD-superfamily protein
MSTRG.168405;A3:4A:119788889-119789464:119788782-119789464:-	MSTRG.168405	TraesCS4A02G105700	A3	A	NA	NA	NA	NA	56.5	NA	NA	NA	NA	NA	NA	NA	NA	NA	NA	NA	NA	NA	NA	NA	Pentatricopeptide repeat-containing protein
MSTRG.168406;SE:4A:120140248-120140822:120140902-120142087:+	MSTRG.168406	TraesCS4A02G105900	SE	A	0	0	NA	NA	0	0	0	0	0	2	0	0	NA	24.3	0	0	0	0	1.4	2.8	#N/A
MSTRG.168514;A3:4A:125378876-125380193:125378876-125380199:+	MSTRG.168514	TraesCS4A02G108000	A3	A	100	100	100	100	100	100	100	100	100	100	84.8	100	100	NA	100	100	100	100	100	100	#N/A
MSTRG.168625;RI:4A:133064019:133064142-133064438:133064669:+	MSTRG.168625	TraesCS4A02G109600	RI	A	NA	NA	NA	NA	80.2	NA	NA	NA	NA	NA	NA	NA	NA	NA	NA	NA	NA	NA	NA	NA	RING/FYVE/PHD zinc finger protein
MSTRG.168630;A3:4A:132995959-132996083:132995951-132996083:-	MSTRG.168630	TraesCS4A02G109500	A3	A	NA	NA	NA	NA	NA	NA	NA	NA	23.2	NA	NA	NA	NA	NA	NA	NA	NA	NA	0	NA	Phosphoinositide phosphatase family protein
MSTRG.168630;A3:4A:132996561-132996862:132996510-132996862:-	MSTRG.168630	TraesCS4A02G109500	A3	A	NA	NA	NA	NA	NA	NA	NA	NA	0	NA	NA	NA	NA	NA	NA	NA	NA	NA	9.2	NA	Phosphoinositide phosphatase family protein
MSTRG.168660;SE:4A:136238593-136239682:136239873-136240858:+	MSTRG.168660	TraesCS4A02G111100	SE	A	0	0	0	3.2	0	1	4.4	0	0.8	1.1	2	0	1.6	1.9	2.8	1.4	4.8	0.3	13.1	1.9	6-phosphofructo-2-kinase/fructose-2, 6-bisphosphatase&&6-phosphofructo-2-kinase family protein, expressed
MSTRG.168673;A5:4A:136888655-136889494:136888598-136889494:+	MSTRG.168673	TraesCS4A02G112000	A5	A	0	0	NA	NA	NA	0	100	0	100	0	0	0	NA	NA	NA	0	0	10.5	0	0	Rab3 GTPase-activating protein catalytic subunit
MSTRG.168699;AF:4A:137530930-137531815:137531939:137530930-137532916:137533227:-	MSTRG.168699	TraesCS4A02G113200	AF	A	98.1	98.2	98.7	96.4	98	98.4	98	95.8	100	99.3	93.4	97.9	99.2	96.9	97.8	97.8	98.9	97.4	97.1	97.7	Mitochondrial import inner membrane translocase subunit tim22
MSTRG.168700;A3:4A:137535233-137537085:137535233-137537327:+	MSTRG.168700	TraesCS4A02G113300	A3	A	2.3	0.3	0.4	6.8	0	1.6	0	2.3	3.6	0.8	1.6	0	0.7	1.9	2.8	1.6	1.9	4	1.4	0.9	Eukaryotic translation initiation factor 2 subunit alpha
MSTRG.168700;RI:4A:137537085:137537183-137537327:137537831:+	MSTRG.168700	TraesCS4A02G113300	RI	A	100	NA	NA	100	NA	NA	NA	100	89.8	NA	NA	NA	NA	NA	NA	NA	NA	100	NA	NA	Eukaryotic translation initiation factor 2 subunit alpha
MSTRG.168974;A3:4A:151296132-151296234:151296120-151296234:-	MSTRG.168974	TraesCS4A02G122200	A3	A	100	NA	NA	100	100	100	100	NA	NA	100	59	NA	NA	100	100	100	100	NA	NA	100	PsbB mRNA maturation factor&&Pre-mRNA splicing factor, putative
MSTRG.168975;A3:4A:151306318-151306414:151306312-151306414:-	MSTRG.168975	TraesCS4A02G122300	A3	A	1.4	3.6	4.1	4.7	100	100	100	42.7	0	NA	0	2.2	2	3.1	100	100	100	100	2.7	NA	#N/A
MSTRG.169016;A3:4A:154502314-154502385:154502314-154502390:+	MSTRG.169016	TraesCS4A02G123300	A3	A	0	0	NA	0	0	0	0	0	NA	0	39.5	0	0	0	0	0	0	0	NA	0	NHL repeat-containing protein 2
MSTRG.169016;A3:4A:154502314-154502385:154502314-154502403:+	MSTRG.169016	TraesCS4A02G123300	A3	A	0	0	0	0	0	0	0	0	NA	0	20.1	0	0	0	0	0	0	0	NA	0	NHL repeat-containing protein 2
MSTRG.169103;A3:4A:160253042-160253124:160253042-160253127:+	MSTRG.169103	TraesCS4A02G125100	A3	A	NA	NA	NA	0	0	1.3	0	0	0	5.6	NA	0	NA	0.7	0.2	0.6	0	0	0	0	#N/A
MSTRG.169103;RI:4A:160249241:160249417-160249538:160249766:+	MSTRG.169103	TraesCS4A02G125100	RI	A	NA	NA	NA	100	100	97.6	100	100	100	100	NA	100	NA	100	100	100	100	100	100	91.3	#N/A
MSTRG.169112;A3:4A:162079489-162079599:162079489-162079611:+	MSTRG.169112	TraesCS4A02G125600	A3	A	NA	NA	NA	NA	NA	NA	NA	NA	30.3	NA	NA	NA	NA	NA	NA	NA	NA	NA	NA	NA	Evolutionarily conserved C-terminal region 2
MSTRG.169129;AF:4A:163264920:163265314-163268242:163265477:163265490-163268242:+	MSTRG.169129	TraesCS4A02G126500	AF	A	0	0	0.8	3.1	7.9	0.8	1.1	3.2	2.7	1.2	0	0.5	0.4	1.3	3	1.1	1.2	4.3	3.4	0.2	SNF1 protein kinase regulatory subunit beta-1
MSTRG.169129;AF:4A:163264920:163265314-163268242:163266150:163266225-163268242:+	MSTRG.169129	TraesCS4A02G126500	AF	A	NA	NA	NA	NA	100	NA	NA	100	66.3	NA	NA	NA	NA	NA	NA	NA	NA	100	100	NA	SNF1 protein kinase regulatory subunit beta-1
MSTRG.169139;A3:4A:163826941-163827128:163826923-163827128:-	MSTRG.169139	TraesCS4A02G126800	A3	A	100	100	100	NA	NA	100	100	100	100	100	73.5	100	100	NA	NA	100	100	100	100	100	Non-specific serine/threonine protein kinase
MSTRG.169168;A3:4A:165359599-165359686:165359599-165359731:+	MSTRG.169168	TraesCS4A02G128300	A3	A	100	95.6	100	98.9	100	100	100	100	100	100	100	100	98.9	88.7	98.2	100	97.7	100	100	97.8	tRNA-specific adenosine deaminase&&Deaminase-related family protein
MSTRG.169192;RI:4A:166882288:166882565-166882764:166883128:-	MSTRG.169192	TraesCS4A02G129100	RI	A	NA	NA	NA	NA	NA	NA	11.1	NA	NA	NA	NA	NA	NA	NA	NA	NA	0	NA	NA	NA	Late embryogenesis abundant protein
MSTRG.169236;A5:4A:170114488-170114628:170114488-170114685:-	MSTRG.169236	TraesCS4A02G129700	A5	A	91.4	100	100	100	100	99.5	98.2	100	100	100	96.9	100	100	97.9	99.4	98	100	100	100	100	Piezo-type mechanosensitive ion channel homolog&&Alanine--tRNA ligase
MSTRG.169292;A3:4A:173932223-173932330:173932187-173932330:-	MSTRG.169292	TraesCS4A02G130800	A3	A	0	0	0	0	0	0	0	0	0	0	0	0	7.7	0.1	0	0	0	NA	0	0	#N/A
MSTRG.169324;A3:4A:176539463-176539744:176539463-176539750:+	MSTRG.169324	TraesCS4A02G131700	A3	A	100	75.6	100	100	100	100	100	100	100	100	100	100	100	100	100	100	99.1	100	95.2	100	Myb family transcription factor family protein&&Myb-like transcription factor family protein
MSTRG.169345;A3:4A:176867805-176876017:176867805-176876185:+	MSTRG.169345	TraesCS4A02G131900	A3	A	4.9	3.4	2.1	7.2	0	0.7	2	3	2.4	1.6	0.8	4.7	3.9	3	3.1	0.5	2.5	4.5	4.2	4	2,3-bisphosphoglycerate-independent phosphoglycerate mutase, putative
MSTRG.169446;A3:4A:182896794-182896880:182896794-182896950:+	MSTRG.169446	TraesCS4A02G134400	A3	A	100	100	100	100	100	100	100	100	100	100	100	100	100	100	100	100	100	100	94.7	100	#N/A
MSTRG.169509;A3:4A:186651020-186651634:186651020-186652045:+	MSTRG.169509	TraesCS4A02G135300	A3	A	NA	NA	NA	NA	NA	NA	100	NA	NA	NA	NA	NA	NA	NA	100	100	NA	85.5	NA	NA	Malic enzyme
MSTRG.169524;A3:4A:187261563-187263351:187261563-187263366:+	MSTRG.169524	TraesCS4A02G135600	A3	A	0	0	0	100	0	100	100	0	0	0	0	0	0	21	0	100	100	0	0	100	Transcription factor
MSTRG.169539;A5:4A:188634326-188634985:188634326-188635016:-	MSTRG.169539	TraesCS4A02G135900	A5	A	NA	100	NA	NA	NA	100	100	NA	100	100	0	NA	NA	NA	NA	100	68.9	NA	NA	100	Reticulon-like protein
MSTRG.169539;SE:4A:188633627-188633770:188633839-188633919:-	MSTRG.169539	TraesCS4A02G135900	SE	A	100	100	100	100	100	100	98.1	100	82.1	100	100	100	100	100	100	100	100	98.6	95.4	100	Reticulon-like protein
MSTRG.169591;RI:4A:192621388:192621536-192622035:192622179:+	MSTRG.169591	TraesCS4A02G136700	RI	A	100	NA	NA	NA	NA	NA	NA	78.3	NA	NA	100	NA	NA	NA	NA	NA	NA	100	NA	NA	tRNA pseudouridine synthase
MSTRG.169631;AF:4A:196571389:196571494-196572353:196571660:196571713-196572353:+	MSTRG.169631	TraesCS4A02G137200	AF	A	0	0	0	0	0	0	0	0	NA	0	0	0	3	5.3	0	0	0	NA	NA	0	Ribosomal protein L19
MSTRG.169631;AF:4A:196571390:196571515-196572353:196571660:196571713-196572353:+	MSTRG.169631	TraesCS4A02G137200	AF	A	0	4.9	0	0	0	0	2.9	0	NA	2	0	0	0	0	6.4	1.4	0	NA	NA	1.3	Ribosomal protein L19
MSTRG.169721;A3:4A:200089479-200089775:200089473-200089775:-	MSTRG.169721	TraesCS4A02G137900	A3	A	100	100	100	100	100	100	100	100	100	99.1	100	100	100	100	97.1	100	100	100	93.8	100	Protein DEK
MSTRG.169782;A3:4A:204957865-204962999:204957865-204963016:+	MSTRG.169782	TraesCS4A02G138400	A3	A	100	100	100	100	100	100	100	100	100	100	100	100	100	86	100	100	100	100	100	100	#N/A
MSTRG.169826;AF:4A:207385114:207385414-207386661:207385606:207385744-207386661:+	MSTRG.169826	TraesCS4A02G138900	AF	A	NA	NA	NA	NA	NA	NA	29.8	NA	NA	NA	NA	NA	NA	NA	NA	NA	NA	NA	NA	NA	#N/A
MSTRG.169826;RI:4A:207386656:207386807-207387606:207388103:+	MSTRG.169826	TraesCS4A02G138900	RI	A	NA	NA	NA	NA	100	70.6	NA	NA	NA	NA	NA	NA	NA	NA	100	NA	NA	100	NA	NA	#N/A
MSTRG.169897;RI:4A:211668371:211668508-211668647:211668761:+	MSTRG.169897	TraesCS4A02G139800	RI	A	NA	NA	NA	NA	NA	0	20.8	NA	0	NA	NA	NA	NA	NA	0	0	3.3	NA	NA	NA	#N/A
MSTRG.169951;A5:4A:215249925-215250023:215249925-215250106:-	MSTRG.169951	TraesCS4A02G140300	A5	A	NA	NA	NA	NA	100	NA	NA	NA	NA	NA	NA	NA	NA	NA	48.9	NA	NA	NA	NA	NA	Fanconi anemia group I protein
MSTRG.170020;A3:4A:215146548-215146621:215146548-215146679:+	MSTRG.170020	TraesCS4A02G140200	A3	A	69.5	100	NA	100	100	100	100	100	100	100	NA	100	NA	NA	100	100	100	100	100	100	Threonine--tRNA ligase&&GTP pyrophosphokinase
MSTRG.170281;A3:4A:237095454-237095571:237095451-237095571:-	MSTRG.170281	TraesCS4A02G143600	A3	A	0	NA	NA	NA	NA	0	0	NA	NA	NA	0	NA	NA	NA	NA	0	13	NA	NA	NA	Phosphatidylinositol 4-phosphate 5-kinase 4
MSTRG.170355;RI:4A:240374965:240375159-240375241:240375349:+	MSTRG.170355	TraesCS4A02G144000	RI	A	100	100	NA	100	100	100	100	100	86.5	NA	100	NA	NA	100	96.9	100	100	100	NA	NA	Erlin-2
MSTRG.170393;A3:4A:242870116-242870272:242870112-242870272:-	MSTRG.170393	TraesCS4A02G144400	A3	A	NA	NA	NA	NA	NA	NA	NA	NA	NA	NA	NA	NA	NA	NA	NA	NA	NA	40.6	NA	NA	Transportin-3
MSTRG.170397;AL:4A:242657937:242658574-242659032:242658696:242658878-242659032:-	MSTRG.170397	TraesCS4A02G144300	AL	A	NA	NA	NA	NA	NA	NA	NA	NA	NA	100	NA	NA	NA	NA	NA	100	NA	83.3	NA	100	#N/A
MSTRG.170397;AL:4A:242658484:242658574-242659032:242658696:242658878-242659032:-	MSTRG.170397	TraesCS4A02G144300	AL	A	NA	NA	NA	NA	NA	100	NA	NA	NA	NA	NA	NA	NA	NA	NA	NA	70.4	NA	NA	NA	#N/A
MSTRG.170397;AL:4A:242658484:242658574-242659032:242658856:242658878-242659032:-	MSTRG.170397	TraesCS4A02G144300	AL	A	NA	NA	NA	NA	69.6	100	NA	NA	NA	NA	NA	NA	NA	NA	NA	NA	NA	NA	NA	NA	#N/A
MSTRG.170397;MX:4A:242659363-242659618:242659774-242660873:242659363-242660217:242660271-242660873:-	MSTRG.170397	TraesCS4A02G144300	MX	A	NA	NA	NA	NA	NA	92.2	NA	NA	NA	100	NA	NA	NA	NA	NA	100	NA	NA	NA	100	#N/A
MSTRG.170525;A3:4A:253214397-253214655:253214397-253214715:+	MSTRG.170525	TraesCS4A02G146000	A3	A	1.1	1.4	0	1.7	1	0.8	2.8	3.8	4.1	2.5	0.3	1.3	0	0.8	1.1	0.8	1.5	4.2	5.1	1	#N/A
MSTRG.170554;A3:4A:254603302-254603908:254603302-254603912:+	MSTRG.170554	TraesCS4A02G146200	A3	A	NA	NA	NA	NA	100	96.5	NA	NA	NA	NA	NA	NA	NA	93.7	100	100	NA	NA	NA	100	#N/A
MSTRG.170554;A3:4A:254605809-254606973:254605809-254607200:+	MSTRG.170554	TraesCS4A02G146200	A3	A	NA	NA	NA	NA	0	20.9	NA	NA	NA	NA	NA	NA	NA	NA	NA	NA	NA	NA	NA	NA	#N/A
MSTRG.170556;A3:4A:255331767-255331905:255331767-255331943:+	MSTRG.170556	TraesCS4A02G146300	A3	A	NA	NA	NA	0	0	0	0	0	0	0	33.1	0	NA	0	0.6	0	0	0.8	0.6	0	E3 ubiquitin-protein ligase RNF25
MSTRG.170556;A5:4A:255307266-255307771:255306918-255307771:+	MSTRG.170556	TraesCS4A02G146300	A5	A	NA	0	NA	0	0	0	0	0	0	NA	0	0	NA	0	0	0	0.2	0.3	0	17.2	E3 ubiquitin-protein ligase RNF25
MSTRG.170556;A5:4A:255307292-255307771:255307266-255307771:+	MSTRG.170556	TraesCS4A02G146300	A5	A	NA	NA	NA	NA	NA	NA	NA	NA	NA	76	NA	NA	NA	NA	NA	NA	NA	NA	NA	NA	E3 ubiquitin-protein ligase RNF25
MSTRG.170556;A5:4A:255331767-255331943:255331686-255331943:+	MSTRG.170556	TraesCS4A02G146300	A5	A	NA	73.1	NA	100	100	100	100	100	100	100	NA	100	NA	100	100	100	100	100	100	100	E3 ubiquitin-protein ligase RNF25
MSTRG.170657;A5:4A:261916255-261916682:261916255-261916700:-	MSTRG.170657	TraesCS4A02G147200	A5	A	NA	NA	NA	100	100	100	NA	100	100	NA	NA	NA	NA	100	100	93.5	100	100	100	NA	F-actin capping protein beta subunit&&F-actin capping protein beta subunit, putative, expressed
MSTRG.170689;AF:4A:270324990-270326824:270326890:270324990-270327485:270327627:-	MSTRG.170689	TraesCS4A02G147600	AF	A	NA	NA	NA	NA	0	0	NA	84.8	NA	NA	NA	NA	NA	NA	0	NA	0	0	0	NA	Hexosyltransferase
MSTRG.170689;SE:4A:270324226-270324476:270324990-270327537:-	MSTRG.170689	TraesCS4A02G147600	SE	A	2.3	3	0	1.6	0	3.2	0	7.8	3.1	3	0	0	3.3	4.4	1.8	0	4.8	1.9	2.2	2.4	Hexosyltransferase
MSTRG.170794;A5:4A:279469199-279469408:279469064-279469408:+	MSTRG.170794	TraesCS4A02G148400	A5	A	100	100	100	100	100	100	100	100	100	100	100	100	100	100	100	100	90.4	100	100	100	E3 ubiquitin-protein ligase
MSTRG.170794;AF:4A:279467488:279467568-279468975:279467723:279467905-279468975:+	MSTRG.170794	TraesCS4A02G148400	AF	A	0	NA	0	0	26.7	0	NA	0	NA	NA	0	NA	NA	0	0	0	NA	NA	NA	NA	E3 ubiquitin-protein ligase
MSTRG.170794;AF:4A:279467503:279467568-279468975:279467861:279467905-279468975:+	MSTRG.170794	TraesCS4A02G148400	AF	A	100	100	100	100	100	100	100	100	100	100	100	100	100	100	100	100	89.4	100	100	NA	E3 ubiquitin-protein ligase
MSTRG.170873;A5:4A:286746107-286746185:286746062-286746185:+	MSTRG.170873	TraesCS4A02G149500	A5	A	100	NA	NA	100	73.7	NA	NA	NA	NA	NA	100	NA	NA	NA	100	NA	NA	NA	NA	NA	Embryo defective 2765
MSTRG.170963;AF:4A:292923910:292924315-292926203:292924440:292924490-292926203:+	MSTRG.170963	TraesCS4A02G150000	AF	A	100	100	NA	0	0	0	0	0	0	0	100	100	NA	0	0	0	0	0	0	24.7	RNA-binding protein
MSTRG.171170;A3:4A:309078228-309078296:309078216-309078296:-	MSTRG.171170	TraesCS4A02G151800	A3	A	NA	8.7	NA	0	0	0	0	0	0	NA	NA	0	NA	0	0	0	0	0	0	0	Protein transport protein SEC23
MSTRG.171421;RI:4A:321194804:321194876-321194977:321195641:+	MSTRG.171421	TraesCS4A02G157500	RI	A	NA	NA	NA	83.3	NA	NA	NA	NA	NA	NA	NA	100	NA	NA	NA	NA	NA	NA	NA	NA	Ubiquitin-like-specific protease ESD4
MSTRG.171421;RI:4A:321194804:321194876-321195056:321195641:+	MSTRG.171421	TraesCS4A02G157500	RI	A	0	2.2	0	3.2	0	0.8	0	0	0	0	0	9.5	0	1.7	2.2	2.7	0.6	0.6	3.3	1.1	Ubiquitin-like-specific protease ESD4
MSTRG.171433;SE:4A:321901403-321901571:321901676-321901750:-	MSTRG.171433	TraesCS4A02G157600	SE	A	0	0	0	0	0	7.3	0	0	0	0	2.9	0	0	0	0	0.9	1.6	2	0	0.5	Transmembrane protein 184C
MSTRG.171576;A3:4A:327749437-327749518:327749433-327749518:-	MSTRG.171576	TraesCS4A02G158700	A3	A	100	100	99.5	99.7	99.2	98.1	97.8	98.3	95.3	100	100	99	100	100	98	97.7	95.9	93	97.9	100	Sister-chromatid cohesion protein 3
MSTRG.171677;A3:4A:342447284-342448414:342447284-342448439:+	MSTRG.171677	TraesCS4A02G159900	A3	A	NA	NA	NA	100	100	96.6	100	100	94.2	100	NA	NA	NA	95.9	100	97.7	100	99	100	100	#N/A
MSTRG.171677;A3:4A:342448543-342457251:342448543-342457255:+	MSTRG.171677	TraesCS4A02G159900	A3	A	100	97.4	100	100	98.1	100	100	100	100	100	100	100	94	100	100	100	100	100	100	100	#N/A
MSTRG.171677;A5:4A:342447032-342447110:342447024-342447110:+	MSTRG.171677	TraesCS4A02G159900	A5	A	NA	NA	NA	7.2	NA	NA	NA	NA	NA	NA	NA	NA	NA	NA	NA	NA	NA	100	NA	NA	#N/A
MSTRG.171677;RI:4A:342430866:342430947-342431046:342431122:+	MSTRG.171677	TraesCS4A02G159900	RI	A	NA	NA	NA	NA	0	NA	0	0	NA	NA	NA	NA	NA	NA	NA	NA	14.2	NA	NA	NA	#N/A
MSTRG.171677;SE:4A:342422895-342430866:342431122-342431416:+	MSTRG.171677	TraesCS4A02G159900	SE	A	NA	NA	NA	0	0	0	NA	0	0	NA	NA	NA	NA	3.9	0	0	13.7	0	0	NA	#N/A
MSTRG.171679;A5:4A:343934996-343937092:343933570-343937092:+	MSTRG.171679	TraesCS4A02G160200	A5	A	0	0	0	0.4	2.2	0.2	0.8	4.2	0	0.4	0	0	0	0.8	1.1	0.7	0.5	5	3.2	0	#N/A
MSTRG.171686;A3:4A:343905829-343906037:343905101-343906037:-	MSTRG.171686	TraesCS4A02G160100	A3	A	1.2	1.7	2.4	2.3	4.9	2.3	1.6	2.7	3	1.7	1.4	1.3	1	2	2.1	1.8	2.3	0	6.1	1.8	#N/A
MSTRG.171686;A5:4A:343904387-343904766:343904387-343904793:-	MSTRG.171686	TraesCS4A02G160100	A5	A	NA	NA	NA	NA	NA	NA	NA	0	0	0	NA	NA	NA	NA	NA	NA	NA	7	3.5	0	#N/A
MSTRG.171708;AF:4A:344029069:344029189-344031782:344029319:344029635-344031782:+	MSTRG.171708	TraesCS4A02G160400	AF	A	NA	NA	100	100	100	100	NA	NA	NA	NA	NA	NA	NA	100	NA	95.7	100	95.9	86.3	NA	Basic leucine zipper and W2 domain-containing protein 2
MSTRG.171818;A3:4A:352273707-352273785:352273686-352273785:-	MSTRG.171818	TraesCS4A02G161900	A3	A	100	100	98.2	100	100	100	100	98.8	100	100	91.6	99.1	98.1	100	99.7	100	100	100	100	100	S-acyltransferase
MSTRG.171925;RI:4A:359635945:359637533-359638154:359638212:-	MSTRG.171925	TraesCS4A02G162800	RI	A	4.9	0	0	0	NA	0	6.6	0	0	NA	1.6	0	0	0	2	0	0	0	0	NA	#N/A
MSTRG.172028;A3:4A:368567996-368569922:368567991-368569922:-	MSTRG.172028	TraesCS4A02G163500	A3	A	0.7	0.7	0	1.3	16.1	2.8	2.5	0	2.1	0.7	0.6	0.2	0.6	0	0.7	2.2	3.3	1.3	2.8	1.1	Mannose-6-phosphate isomerase
MSTRG.172047;A5:4A:365655524-365657508:365655138-365657508:+	MSTRG.172047	TraesCS4A02G163400	A5	A	0.9	1	1.3	2.3	2.8	1.7	0.5	8	1.5	3.4	1	2.8	1.2	2.5	1.9	2.6	2.4	4	3.1	3.3	Rho GTPase-activating protein
MSTRG.172102;AF:4A:373801920:373802083-373806125:373802778:373802838-373806125:+	MSTRG.172102	TraesCS4A02G163800	AF	A	0	NA	NA	NA	NA	NA	NA	NA	NA	NA	0	NA	NA	NA	NA	NA	80	NA	NA	NA	#N/A
MSTRG.172102;AF:4A:373801979:373802059-373807280:373806563:373807095-373807280:+	MSTRG.172102	TraesCS4A02G163800	AF	A	NA	NA	NA	NA	NA	NA	63.7	NA	NA	NA	NA	NA	NA	NA	NA	NA	0	NA	NA	NA	#N/A
MSTRG.172102;AF:4A:373801979:373802059-373807280:373807085:373807190-373807280:+	MSTRG.172102	TraesCS4A02G163800	AF	A	NA	NA	43.1	NA	NA	NA	100	NA	NA	0	NA	0	0	0	NA	NA	0	NA	NA	0	#N/A
MSTRG.172118;A3:4A:374657650-374657973:374657650-374657987:+	MSTRG.172118	TraesCS4A02G163900	A3	A	NA	NA	NA	NA	100	NA	NA	100	NA	NA	NA	NA	NA	NA	NA	NA	100	94.4	100	NA	#N/A
MSTRG.172118;A5:4A:374657030-374657112:374657020-374657112:+	MSTRG.172118	TraesCS4A02G163900	A5	A	NA	NA	49.7	0	NA	0	0	0	0	0	NA	0	0	NA	NA	0	0	NA	NA	0	#N/A
MSTRG.172118;RI:4A:374657109:374657302-374657510:374657650:+	MSTRG.172118	TraesCS4A02G163900	RI	A	NA	NA	NA	NA	0	NA	NA	0	NA	NA	NA	NA	NA	NA	NA	NA	0	6.3	0	NA	#N/A
MSTRG.172118;RI:4A:374657109:374657650-374657987:374658086:+	MSTRG.172118	TraesCS4A02G163900	RI	A	NA	NA	NA	NA	NA	NA	89.5	NA	NA	NA	NA	NA	NA	NA	NA	NA	100	NA	NA	NA	#N/A
MSTRG.172118;RI:4A:374658921:374659064-374659365:374659869:+	MSTRG.172118	TraesCS4A02G163900	RI	A	NA	NA	NA	NA	0	NA	NA	0	NA	NA	NA	NA	NA	NA	NA	NA	0	13.2	0	NA	#N/A
MSTRG.172186;A3:4A:380147444-380147854:380147396-380147854:-	MSTRG.172186	TraesCS4A02G164500	A3	A	NA	NA	NA	NA	NA	NA	NA	NA	NA	NA	NA	NA	NA	NA	NA	60.4	NA	NA	NA	NA	#N/A
MSTRG.172263;SE:4A:387078663-387078755:387078837-387078967:-	MSTRG.172263	TraesCS4A02G165200	SE	A	NA	NA	0	0	7	0	0	NA	0	0	NA	0	0	0.8	3.5	0	1.6	NA	0	NA	ATP-dependent RNA helicase
MSTRG.172380;A3:4A:398500054-398500118:398499763-398500118:-	MSTRG.172380	TraesCS4A02G166000	A3	A	4.2	0	0	0	0	0	0	NA	0	4.7	NA	NA	0	0	3.3	7.7	0	0	0	0	#N/A
MSTRG.172564;A5:4A:416231220-416231544:416231181-416231544:+	MSTRG.172564	TraesCS4A02G167700	A5	A	NA	NA	NA	NA	NA	NA	NA	NA	NA	NA	NA	NA	NA	NA	NA	NA	NA	NA	NA	15	Lipase
MSTRG.172612;AF:4A:418126223:418126287-418130655:418130235:418130587-418130655:+	MSTRG.172612	TraesCS4A02G168000	AF	A	NA	NA	NA	100	NA	100	100	NA	NA	46.4	NA	NA	NA	NA	NA	NA	100	NA	NA	NA	Peptide chain release factor 1
MSTRG.172620;A3:4A:420018703-420018805:420018697-420018805:-	MSTRG.172620	TraesCS4A02G168300	A3	A	0	0	NA	NA	0	1.6	2.5	0	8.7	NA	0	0	NA	NA	2.7	2.2	1.1	3.8	2.2	0	#N/A
MSTRG.172630;AF:4A:420520906-420530271:420530458:420520906-420530492:420530584:-	MSTRG.172630	TraesCS4A02G168400	AF	A	NA	NA	100	100	100	100	100	100	100	100	NA	NA	NA	91.5	100	100	100	100	100	100	Peptidyl-prolyl cis-trans isomerase
MSTRG.172868;A5:4A:436383077-436383157:436383070-436383157:+	MSTRG.172868	TraesCS4A02G171800	A5	A	99.1	100	98.7	99.4	99.5	99.2	99.1	96.9	98.7	94.9	98.4	99	98.6	100	99.1	99.5	99	98.3	97.5	97.2	Splicing factor u2af large subunit, putative
MSTRG.172980;A5:4A:441759368-441759643:441758822-441759643:+	MSTRG.172980	TraesCS4A02G173500	A5	A	NA	0	NA	NA	NA	NA	NA	NA	NA	NA	NA	NA	NA	NA	NA	NA	NA	6.9	NA	NA	Myosin heavy chain-like protein
MSTRG.172980;A5:4A:441759716-441759787:441759711-441759787:+	MSTRG.172980	TraesCS4A02G173500	A5	A	0	9.1	0	2.7	0	3.7	0	4.4	0	0	0	0	0	2	0	2.1	4.9	0	0	0	Myosin heavy chain-like protein
MSTRG.172980;AF:4A:441753304:441753331-441753699:441753399:441753556-441753699:+	MSTRG.172980	TraesCS4A02G173500	AF	A	NA	NA	NA	NA	NA	NA	NA	NA	NA	NA	NA	NA	NA	NA	NA	NA	NA	93.1	NA	NA	Myosin heavy chain-like protein
MSTRG.172980;SE:4A:441758822-441759156:441759225-441759643:+	MSTRG.172980	TraesCS4A02G173500	SE	A	NA	0	NA	NA	NA	69.8	NA	NA	100	NA	NA	NA	NA	NA	NA	NA	NA	0	100	NA	Myosin heavy chain-like protein
MSTRG.172980;SE:4A:441758822-441759168:441759225-441759643:+	MSTRG.172980	TraesCS4A02G173500	SE	A	NA	0	NA	NA	NA	NA	NA	NA	NA	NA	NA	NA	NA	NA	NA	64.3	NA	0	NA	NA	Myosin heavy chain-like protein
MSTRG.172980;SE:4A:441760187-441762508:441762579-441762676:+	MSTRG.172980	TraesCS4A02G173500	SE	A	100	100	94.1	100	100	100	100	100	98.6	100	100	100	100	100	100	100	100	100	100	100	Myosin heavy chain-like protein
MSTRG.172;A5:1A:3846024-3846307:3845985-3846307:+	MSTRG.172	TraesCS1A02G007344	A5	A	NA	NA	NA	NA	NA	NA	NA	NA	NA	NA	NA	NA	NA	NA	NA	NA	NA	NA	59.6	NA	#N/A
MSTRG.173001;A5:4A:445076684-445076993:445076684-445077260:-	MSTRG.173001	TraesCS4A02G174700	A5	A	0	0	0	0	0	0	0	0	0	0	0	0	0	7.1	0	0	0	0	0	0	Vacuolar protein sorting-associated protein 2-like protein 1
MSTRG.173001;RI:4A:445076166:445076426-445076580:445076684:-	MSTRG.173001	TraesCS4A02G174700	RI	A	0	0	0	0	6.3	0	0	0	0	0	0	0	0	0	0	2.1	0	1.3	0	0	Vacuolar protein sorting-associated protein 2-like protein 1
MSTRG.173104;A3:4A:447048257-447049896:447048239-447049896:-	MSTRG.173104	TraesCS4A02G176000	A3	A	NA	NA	NA	NA	NA	NA	NA	NA	NA	NA	NA	NA	NA	NA	NA	NA	NA	25.9	NA	NA	Serine/arginine rich splicing factor, putative
MSTRG.173104;A3:4A:447048260-447049896:447048239-447049896:-	MSTRG.173104	TraesCS4A02G176000	A3	A	NA	NA	NA	NA	NA	NA	NA	100	NA	NA	NA	NA	NA	NA	NA	NA	NA	26.9	NA	NA	Serine/arginine rich splicing factor, putative
MSTRG.173104;RI:4A:447046796:447046948-447047043:447047204:-	MSTRG.173104	TraesCS4A02G176000	RI	A	0	0	8.1	NA	0	0	NA	0	0	NA	0	0	0	4.2	2.6	0	NA	0	3.1	NA	Serine/arginine rich splicing factor, putative
MSTRG.173105;A3:4A:449890903-449891025:449890890-449891025:-	MSTRG.173105	TraesCS4A02G177900	A3	A	NA	3.8	NA	NA	0	1.9	2	NA	NA	0	NA	0	NA	NA	4.4	5.4	2.6	NA	NA	0	#N/A
MSTRG.173110;A5:4A:450340197-450341256:450339938-450341256:+	MSTRG.173110	TraesCS4A02G178100	A5	A	NA	NA	NA	NA	NA	NA	NA	NA	23.3	NA	NA	NA	NA	NA	NA	NA	NA	NA	NA	NA	Pentatricopeptide repeat-containing protein, putative&&Receptor-like protein kinase
MSTRG.173114;A3:4A:450789807-450790536:450789807-450790541:+	MSTRG.173114	TraesCS4A02G178400	A3	A	NA	NA	NA	NA	100	NA	100	NA	NA	NA	NA	NA	NA	NA	NA	NA	NA	71.5	NA	NA	Ribonuclease P protein subunit p30
MSTRG.173141;SE:4A:452348631-452349134:452349409-452349509:-	MSTRG.173141	TraesCS4A02G179100	SE	A	NA	NA	NA	NA	0	NA	0	0	0	NA	NA	NA	NA	NA	NA	10.5	0	2.7	NA	NA	Protein prenyltransferase alpha subunit repeat-containing protein 1
MSTRG.173142;A5:4A:450859334-450859413:450859277-450859413:+	MSTRG.173142	TraesCS4A02G178600	A5	A	NA	NA	NA	NA	NA	NA	0	12.4	NA	NA	NA	NA	NA	NA	NA	NA	NA	0	0	NA	ATP-dependent RNA helicase DeaD
MSTRG.173180;RI:4A:455028788:455028851-455028930:455029539:+	MSTRG.173180	TraesCS4A02G180700	RI	A	0	0	1.9	2.5	0	0.4	1.8	4.4	0	4.1	0.9	6.5	0	4	2.5	3	2.2	0	3.9	0	Ferritin
MSTRG.173197;RI:4A:456290926:456291023-456291143:456291267:+	MSTRG.173197	TraesCS4A02G181300	RI	A	NA	NA	0	NA	NA	NA	0	NA	NA	NA	NA	NA	NA	NA	NA	NA	15	NA	NA	NA	AP2-like ethylene-responsive transcription factor
MSTRG.173377;SE:4A:465532151-465532407:465532463-465532553:+	MSTRG.173377	TraesCS4A02G186500	SE	A	100	94.9	100	100	100	100	100	100	100	100	100	100	100	100	100	100	100	100	100	99.6	Alpha-L-arabinofuranosidase 1
MSTRG.173391;A5:4A:465894227-465894406:465894227-465894436:-	MSTRG.173391	TraesCS4A02G187100	A5	A	0	0	0	NA	NA	NA	0	NA	NA	NA	0	0	0	NA	NA	0	0	9.4	NA	NA	Glutamine--fructose-6-phosphate aminotransferase [isomerizing]
MSTRG.173402;AF:4A:466653735-466654912:466655083:466653735-466656162:466656438:-	MSTRG.173402	TraesCS4A02G187600	AF	A	NA	NA	NA	NA	NA	NA	100	NA	NA	NA	NA	NA	NA	NA	NA	NA	87	NA	100	NA	Protein ZINC INDUCED FACILITATOR-LIKE 1
MSTRG.173482;A5:4A:470136758-470137749:470136758-470137771:-	MSTRG.173482	TraesCS4A02G191100	A5	A	NA	NA	NA	NA	NA	NA	NA	NA	NA	56.6	NA	NA	NA	NA	NA	NA	NA	NA	NA	NA	#N/A
MSTRG.173560;A5:4A:473690150-473690565:473690118-473690565:+	MSTRG.173560	TraesCS4A02G192700	A5	A	NA	NA	NA	NA	0	0	0	0	24.7	0	NA	NA	NA	0	0	0	0	0	0	0	#N/A
MSTRG.173610;AF:4A:475917975-475918676:475918734:475917975-475918820:475918897:-	MSTRG.173610	TraesCS4A02G194100	AF	A	0	0	NA	0	0	0	0	0	0	0	0	0	0	0	0	0	0	0	9.4	0	Elongation factor P
MSTRG.173648;RI:4A:477886872:477886931-477887017:477887214:-	MSTRG.173648	TraesCS4A02G195700	RI	A	0	0	0	0	0	1.5	0	1.6	0.2	0	5.9	0	0	0	0	0.5	0.3	0.4	0.7	0	Saposin B domain-containing family protein
MSTRG.173686;A5:4A:479400824-479400892:479400703-479400892:+	MSTRG.173686	TraesCS4A02G196900	A5	A	NA	NA	NA	84.9	100	NA	NA	NA	NA	NA	NA	NA	NA	NA	NA	NA	NA	NA	NA	NA	#N/A
MSTRG.173742;SE:4A:482135568-482135695:482135802-482135930:-	MSTRG.173742	TraesCS4A02G197900	SE	A	0	0	0	5.1	0	0	0	0	NA	0	0	0	0	0	0	0	0	0	NA	0	Rho GTPase-activating protein
MSTRG.173808;A3:4A:487553498-487554583:487553498-487554601:+	MSTRG.173808	TraesCS4A02G199500	A3	A	0	0	0	2.5	NA	7.5	0	0	1.7	0	0	0	0	0	NA	0	0	0.8	0	0	#N/A
MSTRG.173827;A3:4A:488255614-488255725:488255591-488255725:-	MSTRG.173827	TraesCS4A02G200100	A3	A	100	100	NA	NA	NA	NA	92	NA	NA	100	100	NA	NA	NA	NA	NA	100	NA	NA	100	Exocyst complex component, putative
MSTRG.173891;A3:4A:490600248-490600527:490600241-490600527:-	MSTRG.173891	TraesCS4A02G201300	A3	A	0	0	0	2	1.2	0	0	0	0	0	0	0	0	4.3	3.7	1.3	2.5	6.6	0	0	Phosphatidylinositol 4-kinase
MSTRG.173891;SE:4A:490595551-490596440:490596493-490597240:-	MSTRG.173891	TraesCS4A02G201300	SE	A	100	100	100	98	98.8	100	100	100	100	100	100	100	100	95.7	96.3	100	97.5	93.4	100	100	Phosphatidylinositol 4-kinase
MSTRG.173897;A3:4A:491718781-491718883:491718775-491718883:-	MSTRG.173897	TraesCS4A02G202100	A3	A	100	0	0	100	100	95.2	99	100	100	100	0	100	0	100	100	100	91.4	100	100	100	Alcohol dehydrogenase
MSTRG.173932;RI:4A:492939881:492939971-492940097:492940270:-	MSTRG.173932	TraesCS4A02G202900	RI	A	0	1.7	1.5	1.7	5	3.3	4.4	0	0	2.7	0	5.7	0	1.2	2.7	3.6	2.5	0	1.8	2.1	Sentrin-specific protease
MSTRG.173936;A3:4A:494045359-494045455:494045353-494045455:-	MSTRG.173936	TraesCS4A02G203500	A3	A	0	0	0	0	0	0	NA	100	NA	100	0	0	0	20.5	0	0	NA	96.1	NA	97.2	#N/A
MSTRG.174065;A5:4A:501134478-501134562:501134478-501134666:-	MSTRG.174065	TraesCS4A02G208000	A5	A	2.7	0.5	3.2	4.9	1	4.2	1.4	1.6	0.8	3.7	1	2.2	1.7	3.9	1.9	1.4	0	0.7	1.8	5.1	Ribosomal protein L3
MSTRG.174174;RI:4A:506164095:506165190-506165287:506165612:-	MSTRG.174174	TraesCS4A02G211700	RI	A	NA	0	NA	0	100	68.1	100	NA	NA	0	0	0	0	0	100	0	0	NA	0	0	Transcriptional corepressor SEUSS
MSTRG.174190;A3:4A:504863322-504863407:504863322-504863792:+	MSTRG.174190	TraesCS4A02G211200	A3	A	NA	NA	NA	NA	NA	NA	50.8	NA	NA	NA	NA	NA	NA	NA	NA	NA	NA	NA	NA	NA	#N/A
MSTRG.174190;A3:4A:504868563-504868646:504868563-504868762:+	MSTRG.174190	TraesCS4A02G211200	A3	A	100	96.1	100	100	100	97.3	100	100	100	98.2	100	93	98.1	100	100	98.6	98.8	100	100	100	#N/A
MSTRG.174190;RI:4A:504868646:504869030-504869278:504869514:+	MSTRG.174190	TraesCS4A02G211200	RI	A	100	100	100	100	100	100	100	100	100	100	92.9	100	100	100	100	100	100	100	100	100	#N/A
MSTRG.174319;SE:4A:515457195-515459196:515459391-515459521:-	MSTRG.174319	TraesCS4A02G216400	SE	A	0	0	0	0	0	1.5	0.7	0	0	1.3	NA	3	NA	0	1.4	1.8	2.5	5.3	2.4	0	#N/A
MSTRG.174393;A5:4A:519630686-519630769:519630680-519630769:+	MSTRG.174393	TraesCS4A02G218200	A5	A	0	0	0	0	0	0	0	10	0	3.7	0	0	0	0	0	0	0	0	0	2.4	Fe/S biogenesis protein nfuA
MSTRG.174484;A3:4A:524286636-524286896:524286636-524286904:+	MSTRG.174484	TraesCS4A02G220700	A3	A	0	8.8	0	1.2	0	0	0	2.5	3.8	0.9	0	0	3.2	1.5	0.8	0	3.3	3.7	4.2	1.1	#N/A
MSTRG.174539;SE:4A:527011123-527011210:527011351-527011446:-	MSTRG.174539	TraesCS4A02G221400	SE	A	100	100	100	100	97.5	100	100	91.9	95.9	99.1	100	100	100	100	97.8	98.8	100	95.1	98.6	99.4	NAD kinase
MSTRG.174601;A3:4A:530938479-530938616:530938476-530938616:-	MSTRG.174601	TraesCS4A02G223200	A3	A	NA	0	0	0	0	5.8	0	NA	NA	NA	NA	NA	0	0	0	0	0	NA	NA	0	receptor kinase 1
MSTRG.174643;AF:4A:533011379:533011385-533012197:533011986:533012041-533012197:+	MSTRG.174643	TraesCS4A02G225200	AF	A	NA	NA	100	79.6	100	100	100	100	100	100	NA	100	NA	NA	100	100	100	100	100	100	Phospholipase D LgRec1&&Glycerophosphodiester phosphodiesterase
MSTRG.174791;A3:4A:539753196-539753277:539753196-539753524:+	MSTRG.174791	TraesCS4A02G230600	A3	A	0	0	0	0	10.1	3.6	0	0	0	0	0	0	0	0	0	0	0	0	0	0	F-box/LRR protein
MSTRG.174891;A3:4A:543369408-543369507:543369408-543369511:+	MSTRG.174891	TraesCS4A02G234400	A3	A	96.3	98.2	97.5	94.9	99.2	95.5	100	95.8	98.2	95.9	100	100	96.4	97.1	97	99.2	97.3	99.1	96.7	96.8	N-acetyl-gamma-glutamyl-phosphate reductase
MSTRG.174905;A3:4A:544056203-544056958:544056203-544056971:+	MSTRG.174905	TraesCS4A02G235200	A3	A	100	100	100	NA	100	NA	NA	94.9	NA	100	100	100	100	97.5	NA	NA	NA	NA	100	100	Protein OSB1, mitochondrial
MSTRG.174905;A5:4A:544056203-544056958:544056085-544056958:+	MSTRG.174905	TraesCS4A02G235200	A5	A	100	100	100	NA	100	NA	NA	100	NA	100	92.6	100	100	NA	NA	NA	NA	NA	NA	NA	Protein OSB1, mitochondrial
MSTRG.174905;A5:4A:544056203-544056971:544056085-544056971:+	MSTRG.174905	TraesCS4A02G235200	A5	A	NA	NA	0	0	NA	0	0	4.5	0	NA	NA	NA	NA	5.3	2.4	0	0	0	0	NA	Protein OSB1, mitochondrial
MSTRG.175068;A3:4A:550500866-550501041:550500866-550501048:+	MSTRG.175068	TraesCS4A02G241200	A3	A	NA	NA	NA	NA	NA	NA	NA	NA	NA	100	NA	NA	NA	NA	NA	NA	NA	71.6	NA	NA	UBX domain containing protein, expressed
MSTRG.175184;A5:4A:554636216-554636698:554636216-554636731:-	MSTRG.175184	TraesCS4A02G244000	A5	A	NA	NA	NA	100	100	100	100	100	93.5	NA	100	100	100	100	100	100	100	100	100	NA	WD40 repeat-like protein
MSTRG.175184;AF:4A:554637791-554637965:554638016:554637791-554638181:554638494:-	MSTRG.175184	TraesCS4A02G244000	AF	A	NA	NA	NA	100	100	100	100	100	92.6	NA	100	100	NA	100	100	100	100	100	100	NA	WD40 repeat-like protein
MSTRG.175235;SE:4A:556257179-556257289:556257327-556257985:+	MSTRG.175235	TraesCS4A02G245800	SE	A	0	0	0	0	10.7	0	0	0.6	0	0	0	0	0	0	0	0	0	0	0	0	RNA-binding KH domain-containing protein
MSTRG.175273;A3:4A:558219619-558219731:558219619-558219740:+	MSTRG.175273	TraesCS4A02G247200	A3	A	0	0	0	100	0	0	0	0	0	0	0	0	0	19.4	0	0	0	0	0	0	E3 ubiquitin-protein ligase HOS1
MSTRG.175277;AF:4A:558414170:558414418-558416284:558414421:558414736-558416284:+	MSTRG.175277	TraesCS4A02G247300	AF	A	NA	0	NA	0	0	0	3.6	NA	0	0	0	NA	NA	0	0	0	6.4	0	0	0	CBS domain containing protein, expressed
MSTRG.175511;A3:4A:567690308-567690873:567690293-567690873:-	MSTRG.175511	TraesCS4A02G256200	A3	A	100	93.2	100	100	100	100	100	100	100	100	100	100	100	100	100	100	100	100	100	100	#N/A
MSTRG.175548;A5:4A:569868807-569868909:569868760-569868909:+	MSTRG.175548	TraesCS4A02G256800	A5	A	NA	NA	NA	NA	0	NA	NA	NA	0	NA	NA	NA	NA	NA	0	11.6	NA	NA	NA	NA	#N/A
MSTRG.175552;SE:4A:570264958-570265930:570266186-570266592:+	MSTRG.175552	TraesCS4A02G257400	SE	A	0	0	0	0	0	0	0	5.9	NA	0	0	4.1	0	0	0	0	0	3.6	NA	0	Sulfite exporter TauE/SafE family protein
MSTRG.175553;A3:4A:570270017-570270907:570270013-570270907:-	MSTRG.175553	TraesCS4A02G257500	A3	A	NA	NA	NA	NA	NA	NA	NA	NA	NA	NA	NA	NA	NA	NA	79.4	NA	NA	NA	NA	NA	#N/A
MSTRG.175553;AF:4A:570270017-570270604:570270838:570270017-570270907:570270941:-	MSTRG.175553	TraesCS4A02G257500	AF	A	100	100	100	100	100	NA	93.6	100	NA	NA	100	NA	NA	100	NA	NA	100	100	NA	100	#N/A
MSTRG.175585;AF:4A:571476031-571481836:571481971:571476031-571483127:571483201:-	MSTRG.175585	TraesCS4A02G258900	AF	A	NA	NA	NA	NA	NA	NA	NA	100	0	NA	NA	NA	NA	NA	NA	NA	0	11.3	0	NA	Glycosyltransferase
MSTRG.175592;AF:4A:571586255:571586328-571588259:571587244:571587311-571588259:+	MSTRG.175592	TraesCS4A02G259000	AF	A	100	100	100	100	100	100	100	100	100	100	100	100	89.9	100	100	100	100	100	100	100	#N/A
MSTRG.175599;RI:4A:571781229:571781251-571781394:571782737:+	MSTRG.175599	TraesCS4A02G259100	RI	A	99.7	97	97.4	97	90.2	96.8	NA	98.5	NA	99.6	98.9	98	98.1	95.6	96.7	96.2	NA	97.6	NA	99.4	Receptor kinase
MSTRG.175686;A3:4A:574768237-574768545:574768115-574768545:-	MSTRG.175686	TraesCS4A02G262400	A3	A	NA	NA	NA	NA	NA	NA	NA	NA	NA	NA	NA	NA	NA	17.2	NA	NA	NA	NA	NA	NA	#N/A
MSTRG.175686;SE:4A:574767842-574767981:574768115-574768545:-	MSTRG.175686	TraesCS4A02G262400	SE	A	NA	NA	NA	0	NA	NA	NA	0	NA	NA	NA	0	NA	50	NA	NA	NA	NA	NA	NA	#N/A
MSTRG.175706;A3:4A:575776836-575776942:575776833-575776942:-	MSTRG.175706	TraesCS4A02G263300	A3	A	NA	NA	0	NA	NA	NA	NA	NA	NA	NA	NA	NA	13.4	NA	NA	NA	NA	NA	NA	NA	Transcription factor Inducer of CBF expression 1
MSTRG.175830;A3:4A:580303916-580303990:580303842-580303990:-	MSTRG.175830	TraesCS4A02G267900	A3	A	0	0	0	2.2	3.1	0	0	0	0	0	0	0	0.9	0	3.7	1.5	8.1	1.2	0	0.8	DNA-directed RNA polymerase subunit
MSTRG.175840;RI:4A:580658028:580658115-580658240:580658349:+	MSTRG.175840	TraesCS4A02G268200	RI	A	0	0	0	0	0	2.3	0	8.5	3	2.3	0.5	4.2	1	0	1.3	1.8	3.7	4.2	4.6	3.9	Protein kinase
MSTRG.175847;AF:4A:580908091-580908607:580908775:580908091-580908969:580909022:-	MSTRG.175847	TraesCS4A02G268700	AF	A	0	NA	NA	NA	NA	NA	NA	0	23.5	NA	NA	NA	NA	NA	NA	NA	NA	0	NA	NA	14-3-3 protein
MSTRG.175847;AL:4A:580906042:580906584-580906677:580906595:580906603-580906677:-	MSTRG.175847	TraesCS4A02G268700	AL	A	100	NA	NA	NA	NA	NA	NA	100	100	NA	NA	NA	NA	NA	NA	NA	NA	90.3	NA	NA	14-3-3 protein
MSTRG.175847;AL:4A:580906114:580906578-580906677:580906595:580906603-580906677:-	MSTRG.175847	TraesCS4A02G268700	AL	A	NA	NA	100	95.1	100	100	100	NA	NA	NA	100	100	100	93.6	100	100	NA	97.3	100	NA	14-3-3 protein
MSTRG.175852;RI:4A:581194466:581194546-581194648:581194757:+	MSTRG.175852	TraesCS4A02G269100	RI	A	5.2	NA	NA	NA	NA	NA	NA	NA	NA	NA	0	NA	NA	NA	NA	NA	NA	NA	NA	NA	Protein kinase-like protein
MSTRG.175883;A5:4A:581487119-581487212:581487109-581487212:+	MSTRG.175883	TraesCS4A02G270200	A5	A	NA	NA	NA	NA	NA	NA	0	NA	NA	NA	NA	NA	NA	NA	NA	NA	7.4	NA	NA	NA	ATP-dependent RNA helicase
MSTRG.175883;AL:4A:581484166-581485846:581486218:581484166-581486412:581488143:+	MSTRG.175883	TraesCS4A02G270200	AL	A	NA	NA	NA	NA	NA	NA	NA	NA	NA	NA	NA	NA	NA	NA	NA	NA	21.6	NA	NA	NA	ATP-dependent RNA helicase
MSTRG.175883;MX:4A:581484166-581484844:581484961-581485846:581484166-581485710:581485755-581485846:+	MSTRG.175883	TraesCS4A02G270200	MX	A	0	0	0	0	0	1.6	0	NA	NA	0	0	0	1.6	0	2.3	7.8	0	0	0	0	ATP-dependent RNA helicase
MSTRG.175883;MX:4A:581484166-581484844:581484961-581485846:581484166-581485725:581485772-581485846:+	MSTRG.175883	TraesCS4A02G270200	MX	A	NA	0	0	0	0	2.3	0	0	1.9	NA	0	0	3.1	0	0.7	7.1	0	0	0	NA	ATP-dependent RNA helicase
MSTRG.175923;A3:4A:583529271-583529638:583529266-583529638:-	MSTRG.175923	TraesCS4A02G271700	A3	A	1.1	2.8	1.8	3	5	2.8	3.5	3.9	3.5	1.6	2	2.2	2.1	2.3	4.3	3.5	3.7	6.9	3.7	1.2	#N/A
MSTRG.175923;A3:4A:583530845-583531587:583530842-583531587:-	MSTRG.175923	TraesCS4A02G271700	A3	A	100	97.2	100	100	100	100	100	96.1	100	99.1	100	100	100	100	100	100	96.3	93.1	96.3	100	#N/A
MSTRG.175938;A3:4A:583702929-583703074:583702806-583703074:-	MSTRG.175938	TraesCS4A02G271800	A3	A	0.2	0.9	0.3	0.5	3.4	1.3	NA	5.1	NA	NA	0.4	1	0.1	0.9	4.1	1.3	NA	2.3	NA	NA	Kinase family protein
MSTRG.175939;RI:4A:583708751:583708805-583708890:583709008:+	MSTRG.175939	TraesCS4A02G271900	RI	A	NA	NA	NA	NA	0	8.4	0	NA	NA	NA	NA	NA	NA	NA	0	NA	2.2	NA	NA	NA	Histone-lysine N-methyltransferase
MSTRG.175959;RI:4A:584066622:584066690-584066789:584066873:+	MSTRG.175959	TraesCS4A02G273600	RI	A	100	99.8	100	98.8	98.1	99	93.2	98	96.9	99.7	99.8	99.6	100	99.2	99	98.3	96.9	98.2	97.4	100	Protein-protein interaction regulator
MSTRG.175968;A3:4A:584349906-584350570:584349903-584350570:-	MSTRG.175968	TraesCS4A02G274700	A3	A	0	4.2	0	0	0	0	7.7	0	0	1.1	0	0	3.5	0	1	1.1	1.5	1.4	3	2.1	#N/A
MSTRG.175984;A5:4A:584534458-584534574:584534458-584534643:-	MSTRG.175984	TraesCS4A02G275300	A5	A	NA	NA	NA	NA	NA	NA	NA	NA	100	NA	NA	NA	NA	NA	NA	NA	NA	NA	9.3	NA	Haloacid dehalogenase-like hydrolase
MSTRG.175988;RI:4A:584666148:584666265-584666481:584666809:-	MSTRG.175988	TraesCS4A02G275600	RI	A	NA	NA	NA	NA	0	NA	0	NA	NA	NA	NA	NA	NA	NA	25.1	0	4.8	NA	NA	NA	Divalent metal cation transporter MntH 2
MSTRG.175988;RI:4A:584666148:584666809-584666931:584667110:-	MSTRG.175988	TraesCS4A02G275600	RI	A	NA	NA	NA	NA	NA	100	100	NA	NA	NA	NA	NA	NA	NA	NA	100	81.9	NA	NA	NA	Divalent metal cation transporter MntH 2
MSTRG.176236;A5:4A:589661888-589662375:589661568-589662375:+	MSTRG.176236	TraesCS4A02G281800	A5	A	NA	NA	NA	NA	NA	NA	NA	NA	NA	46.8	NA	NA	NA	NA	NA	NA	NA	NA	NA	0	#N/A
MSTRG.176236;SE:4A:589661568-589661697:589661888-589662375:+	MSTRG.176236	TraesCS4A02G281800	SE	A	NA	NA	NA	NA	NA	NA	NA	NA	NA	NA	NA	NA	NA	NA	NA	NA	NA	NA	NA	16.5	#N/A
MSTRG.176266;A3:4A:590498842-590498917:590498836-590498917:-	MSTRG.176266	TraesCS4A02G283500	A3	A	0	7.3	0	0	0	0	0	0	0	0	0	0	0	0	0	0	0	0	0	0	Glycine-rich family protein
MSTRG.176321;A3:4A:591855036-591855106:591855036-591855110:+	MSTRG.176321	TraesCS4A02G286100	A3	A	100	100	100	100	100	100	100	100	100	100	94	100	100	100	95.7	100	100	100	100	100	#N/A
MSTRG.176401;A5:4A:593914056-593914560:593913527-593914560:+	MSTRG.176401	TraesCS4A02G289400	A5	A	0	NA	NA	NA	0	3.4	0	NA	5.9	2.9	NA	NA	NA	NA	3	3.1	0	NA	0	2.8	Homeobox protein BEL1 like
MSTRG.176402;SE:4A:593763885-593763995:593764373-593764855:-	MSTRG.176402	TraesCS4A02G289300	SE	A	1.5	2	3.6	2.5	2.5	1.6	0.5	6.5	1	2.2	3.3	1.2	1.7	1.4	2.3	1.8	0.5	3.1	0.9	0.5	Serine/arginine rich splicing factor, putative
MSTRG.176424;A5:4A:594284112-594284955:594284112-594285183:-	MSTRG.176424	TraesCS4A02G290600	A5	A	4.1	0	6.8	0	2.9	0.4	0.4	0.7	1.6	2.7	2.9	0	2.4	2.5	1	0.9	0.9	1	1.3	0.4	E3 ubiquitin-protein ligase
MSTRG.176451;AF:4A:594683458:594683555-594684353:594684117:594684187-594684353:+	MSTRG.176451	TraesCS4A02G291700	AF	A	0	0	0	0	0	3	0	11.8	0	1	0	0	0	0	0	0	0	0	0	0	ERD (Early-responsive to dehydration stress) family protein
MSTRG.176546;AF:4A:596790052-596790198:596790347:596790052-596791119:596791391:-	MSTRG.176546	TraesCS4A02G297600	AF	A	100	100	100	99	98.8	100	100	99.5	100	94.2	100	100	100	100	98	98.6	99.3	99.8	100	99.2	#N/A
MSTRG.176595;A5:4A:597842338-597842460:597842334-597842460:+	MSTRG.176595	TraesCS4A02G299400	A5	A	NA	NA	NA	0	3.6	0	100	NA	NA	1.7	NA	NA	NA	8.2	1.3	0	1.5	NA	NA	4.2	Short-chain dehydrogenase/reductase family protein
MSTRG.176666;A5:4A:598813619-598814005:598813619-598814297:-	MSTRG.176666	TraesCS4A02G302600	A5	A	NA	NA	NA	NA	NA	NA	NA	100	NA	NA	NA	NA	NA	NA	NA	NA	NA	100	93.7	NA	Histidine-containing phosphotransfer protein
MSTRG.176691;A3:4A:599628467-599628552:599628467-599628555:+	MSTRG.176691	TraesCS4A02G304100	A3	A	NA	NA	NA	NA	NA	NA	NA	97.5	97.4	89.8	NA	NA	NA	NA	NA	NA	NA	96.4	98.3	100	Histidine-containing phosphotransfer protein
MSTRG.176697;A3:4A:599643813-599644203:599643801-599644203:-	MSTRG.176697	TraesCS4A02G304200	A3	A	NA	NA	NA	NA	NA	NA	NA	100	98.9	NA	NA	NA	NA	NA	NA	NA	NA	95	99.7	NA	Histidine-containing phosphotransfer protein
MSTRG.176697;A5:4A:599644722-599645376:599644722-599645419:-	MSTRG.176697	TraesCS4A02G304200	A5	A	NA	NA	NA	NA	NA	NA	NA	0	1.2	NA	NA	NA	NA	NA	NA	NA	NA	5	0.2	NA	Histidine-containing phosphotransfer protein
MSTRG.176697;SE:4A:599644722-599645376:599645430-599645753:-	MSTRG.176697	TraesCS4A02G304200	SE	A	NA	NA	NA	NA	NA	NA	NA	0	9.6	NA	NA	NA	NA	NA	NA	NA	NA	NA	1.4	NA	Histidine-containing phosphotransfer protein
MSTRG.176732;AF:4A:600900630-600901098:600901212:600900630-600901399:600901536:-	MSTRG.176732	TraesCS4A02G305300	AF	A	100	100	0	0	100	100	100	65.3	100	100	100	100	100	100	0	0	100	100	100	100	Ribosomal protein
MSTRG.176744;SE:4A:599082630-599100689:599100760-599125350:-	MSTRG.176744	TraesCS4A02G302700	SE	A	NA	NA	NA	NA	NA	NA	NA	82.6	100	NA	NA	NA	NA	NA	NA	NA	NA	100	100	NA	Histidine-containing phosphotransfer protein
MSTRG.176792;A3:4A:601723688-601724464:601723678-601724464:-	MSTRG.176792	TraesCS4A02G308100	A3	A	100	100	100	NA	NA	NA	NA	100	100	100	100	79.8	NA	NA	NA	NA	NA	100	100	100	Queuine tRNA-ribosyltransferase
MSTRG.176792;SE:4A:601722141-601723103:601723192-601723619:-	MSTRG.176792	TraesCS4A02G308100	SE	A	0	0	0	NA	NA	NA	NA	0	0	0	0	17.6	NA	NA	NA	NA	NA	0	0	0	Queuine tRNA-ribosyltransferase
MSTRG.176792;SE:4A:601722141-601723619:601723688-601724464:-	MSTRG.176792	TraesCS4A02G308100	SE	A	100	100	100	NA	NA	NA	NA	100	100	100	100	100	NA	NA	NA	NA	NA	100	100	84.1	Queuine tRNA-ribosyltransferase
MSTRG.176883;A5:4A:603433322-603481612:603433322-603481712:-	MSTRG.176883	TraesCS4A02G311600	A5	A	NA	NA	NA	NA	14.6	1.6	2.1	NA	NA	NA	NA	NA	NA	NA	4.8	1.3	2	NA	NA	NA	Histone H2B
MSTRG.176917;A5:4A:604101534-604102831:604101530-604102831:+	MSTRG.176917	TraesCS4A02G313600	A5	A	100	NA	NA	100	100	98.3	98.9	NA	NA	100	100	NA	NA	100	94.6	100	98.1	NA	NA	100	Ubiquitin-conjugating enzyme E2
MSTRG.176983;RI:4A:605747939:605748130-605748229:605748315:+	MSTRG.176983	TraesCS4A02G315900	RI	A	0	0	0	0	10.1	0.8	0	0	0	1.1	0	0	0	2.8	4.1	0.6	3.1	1.6	0	0.7	ABC transporter G family member
MSTRG.177113;AF:4A:609564067:609564103-609565776:609565437:609565705-609565776:+	MSTRG.177113	TraesCS4A02G321200	AF	A	NA	NA	NA	NA	NA	NA	NA	NA	92.9	NA	NA	NA	NA	NA	NA	NA	NA	100	100	NA	RING/U-box superfamily protein, putative
MSTRG.177201;AF:4A:612372468:612372665-612384293:612373694:612373735-612384293:+	MSTRG.177201	TraesCS4A02G324900	AF	A	0	NA	NA	NA	NA	NA	NA	9.9	NA	0	0	NA	NA	NA	NA	NA	NA	3.9	NA	NA	Methyl-CpG-binding domain-containing protein 9
MSTRG.177201;AF:4A:612372528:612372670-612384293:612373694:612373735-612384293:+	MSTRG.177201	TraesCS4A02G324900	AF	A	0	NA	NA	NA	NA	NA	NA	0	100	0	0	NA	NA	NA	NA	NA	NA	27.4	100	NA	Methyl-CpG-binding domain-containing protein 9
MSTRG.177201;AF:4A:612372528:612372670-612384293:612381028:612381105-612384293:+	MSTRG.177201	TraesCS4A02G324900	AF	A	NA	NA	NA	NA	NA	NA	NA	NA	100	NA	NA	NA	NA	NA	NA	NA	NA	77.7	100	NA	Methyl-CpG-binding domain-containing protein 9
MSTRG.177201;AF:4A:612373694:612373735-612384293:612381028:612381105-612384293:+	MSTRG.177201	TraesCS4A02G324900	AF	A	100	NA	NA	NA	NA	NA	NA	100	NA	100	100	NA	NA	NA	NA	NA	NA	90.2	NA	NA	Methyl-CpG-binding domain-containing protein 9
MSTRG.177208;SE:4A:612532653-612532744:612532932-612533314:+	MSTRG.177208	TraesCS4A02G325200	SE	A	100	NA	21.6	NA	NA	NA	NA	NA	NA	NA	100	NA	NA	NA	NA	NA	NA	NA	NA	NA	F-box family protein
MSTRG.177229;A5:4A:613268385-613268461:613268385-613268558:-	MSTRG.177229	TraesCS4A02G325400	A5	A	NA	NA	NA	NA	NA	NA	NA	NA	30.9	NA	NA	NA	NA	NA	NA	NA	NA	NA	NA	NA	Flavin-containing monooxygenase
MSTRG.177229;SE:4A:613271214-613271776:613271948-613272192:-	MSTRG.177229	TraesCS4A02G325400	SE	A	NA	NA	NA	NA	NA	NA	NA	0	5.5	NA	NA	NA	NA	NA	NA	NA	NA	4.2	3.6	NA	Flavin-containing monooxygenase
MSTRG.177290;A5:4A:614242174-614242466:614242174-614242502:-	MSTRG.177290	TraesCS4A02G328900	A5	A	0	0	0	0	0	3.4	0	0	7.5	0	0	0	0	0	0	3.3	0	0	0	0	#N/A
MSTRG.177304;A5:4A:614611462-614611585:614611357-614611585:+	MSTRG.177304	TraesCS4A02G329500	A5	A	NA	NA	NA	NA	NA	NA	NA	100	100	NA	NA	NA	NA	NA	NA	NA	NA	72.5	NA	NA	#N/A
MSTRG.177348;A3:4A:615194714-615194920:615194181-615194920:-	MSTRG.177348	TraesCS4A02G330200	A3	A	NA	NA	NA	NA	40.5	NA	NA	NA	NA	NA	NA	NA	NA	NA	NA	NA	NA	NA	NA	NA	Monothiol glutaredoxin
MSTRG.177348;A3:4A:615194714-615194920:615194196-615194920:-	MSTRG.177348	TraesCS4A02G330200	A3	A	NA	NA	NA	NA	NA	36.6	NA	NA	NA	NA	NA	NA	NA	NA	NA	NA	NA	NA	NA	NA	Monothiol glutaredoxin
MSTRG.177348;A3:4A:615194973-615195713:615194968-615195713:-	MSTRG.177348	TraesCS4A02G330200	A3	A	NA	NA	NA	NA	59.5	NA	NA	NA	NA	NA	NA	NA	NA	NA	NA	NA	NA	NA	NA	NA	Monothiol glutaredoxin
MSTRG.177348;A3:4A:615196054-615196525:615196036-615196525:-	MSTRG.177348	TraesCS4A02G330200	A3	A	NA	NA	NA	NA	43.3	NA	NA	NA	NA	NA	NA	NA	NA	NA	NA	NA	NA	NA	NA	NA	Monothiol glutaredoxin
MSTRG.177389;A5:4A:616311761-616312670:616311761-616312688:-	MSTRG.177389	TraesCS4A02G331900	A5	A	100	NA	NA	100	100	100	96.4	100	100	100	100	NA	NA	NA	87.2	100	100	100	100	100	Cinnamoyl-CoA reductase 4
MSTRG.177430;AL:4A:617043622-617047107:617048016:617043622-617050554:617051110:+	MSTRG.177430	TraesCS4A02G333600	AL	A	NA	NA	NA	NA	NA	NA	NA	NA	NA	88.3	NA	NA	NA	NA	NA	NA	NA	NA	NA	100	#N/A
MSTRG.177469;RI:4A:617937207:617937429-617937598:617937853:-	MSTRG.177469	TraesCS4A02G335200	RI	A	NA	NA	NA	NA	NA	NA	NA	NA	NA	NA	NA	NA	NA	NA	NA	NA	33	NA	NA	NA	Protein kinase family protein
MSTRG.177517;AL:4A:618619907:618620366-618660824:618660329:618660729-618660824:-	MSTRG.177517	TraesCS4A02G336400	AL	A	NA	NA	NA	NA	32.1	0	NA	NA	NA	NA	NA	NA	NA	3.6	0	0	NA	0	NA	NA	Long-chain-fatty-acid CoA ligase, putative
MSTRG.177543;A3:4A:620261282-620261364:620261238-620261364:-	MSTRG.177543	TraesCS4A02G337900	A3	A	NA	NA	NA	NA	NA	NA	11.5	NA	NA	NA	NA	NA	NA	NA	NA	NA	NA	NA	NA	NA	#N/A
MSTRG.177551;A3:4A:620462884-620466744:620462884-620466751:+	MSTRG.177551	TraesCS4A02G338400	A3	A	NA	100	100	NA	NA	NA	NA	NA	NA	NA	NA	97.4	79.6	NA	NA	NA	NA	100	NA	NA	Sterile alpha motif (SAM) domain-containing protein
MSTRG.177570;A3:4A:621119392-621120440:621119392-621120523:+	MSTRG.177570	TraesCS4A02G339300	A3	A	NA	NA	NA	NA	0	NA	NA	1.9	4.6	NA	NA	NA	NA	NA	NA	NA	NA	24.7	NA	NA	CTD small phosphatase-like protein
MSTRG.177631;SE:4A:622130443-622130527:622130573-622131415:-	MSTRG.177631	TraesCS4A02G341900	SE	A	NA	NA	NA	NA	100	100	84.9	100	100	NA	NA	NA	NA	NA	100	100	100	100	100	NA	Zinc finger MYND domain-containing protein 15
MSTRG.177650;A5:4A:622222917-622223847:622222917-622223998:-	MSTRG.177650	TraesCS4A02G342400	A5	A	NA	NA	NA	100	100	97.4	NA	NA	NA	NA	NA	NA	NA	NA	98.4	NA	NA	88.4	96.4	NA	#N/A
MSTRG.177650;MX:4A:622222917-622223847:622223945-622224741:622222917-622223998:622224096-622224741:-	MSTRG.177650	TraesCS4A02G342400	MX	A	NA	NA	NA	NA	NA	NA	NA	93	97.6	NA	NA	NA	NA	NA	NA	NA	NA	NA	NA	NA	#N/A
MSTRG.177918;A3:4A:625402301-625402545:625402301-625402564:+	MSTRG.177918	TraesCS4A02G347500	A3	A	NA	NA	NA	NA	NA	4.5	0	NA	NA	0	NA	0	NA	NA	8.2	NA	3.9	NA	NA	0	Receptor-like protein kinase
MSTRG.178041;A5:4A:627819180-627819327:627819140-627819327:+	MSTRG.178041	TraesCS4A02G352300	A5	A	0	0	0	8.2	NA	0	NA	NA	NA	0	1.4	NA	0	0	NA	0	NA	NA	NA	0.6	Mitochondrial transcription termination factor family protein
MSTRG.178049;A3:4A:627948620-627948732:627948574-627948732:-	MSTRG.178049	TraesCS4A02G352600	A3	A	NA	NA	NA	NA	NA	NA	NA	NA	65	NA	NA	NA	NA	NA	NA	NA	NA	NA	100	NA	#N/A
MSTRG.178063;A3:4A:628494369-628494594:628494259-628494594:-	MSTRG.178063	TraesCS4A02G353400	A3	A	NA	NA	NA	NA	0	2.4	3.4	NA	NA	6.3	NA	NA	NA	0	0	3.5	0	NA	NA	0	Polyketide cyclase/dehydrase and lipid transporter
MSTRG.178113;A5:4A:629467023-629467960:629467017-629467960:+	MSTRG.178113	TraesCS4A02G355600	A5	A	NA	NA	NA	NA	NA	NA	NA	NA	NA	100	NA	NA	NA	NA	NA	NA	NA	NA	NA	94.6	Photosystem II reaction center Psb28 protein
MSTRG.178113;SE:4A:629467017-629467098:629467226-629467960:+	MSTRG.178113	TraesCS4A02G355600	SE	A	NA	NA	NA	NA	NA	NA	NA	NA	NA	NA	NA	NA	NA	NA	NA	NA	NA	NA	NA	84.5	Photosystem II reaction center Psb28 protein
MSTRG.178119;AF:4A:629473754:629473810-629474795:629473864:629473936-629474795:+	MSTRG.178119	TraesCS4A02G355700	AF	A	NA	NA	NA	NA	0	NA	100	NA	NA	100	NA	NA	NA	NA	0	0	42.8	NA	NA	0	RNA-binding protein
MSTRG.178408;A3:4A:638213699-638213787:638213699-638213790:+	MSTRG.178408	TraesCS4A02G364900	A3	A	NA	NA	NA	NA	NA	NA	100	NA	NA	NA	NA	NA	NA	NA	NA	NA	9.3	NA	NA	NA	Pumilio&&Pumilio domain-containing-like protein
MSTRG.178408;A5:4A:638214905-638215092:638214899-638215092:+	MSTRG.178408	TraesCS4A02G364900	A5	A	NA	NA	NA	NA	NA	NA	100	NA	NA	NA	NA	NA	NA	NA	NA	NA	90.7	NA	NA	NA	Pumilio&&Pumilio domain-containing-like protein
MSTRG.178419;A3:4A:638239821-638240515:638239761-638240515:-	MSTRG.178419	TraesCS4A02G365100	A3	A	100	100	94.5	NA	NA	NA	NA	NA	NA	99.1	100	97.7	97.3	NA	100	100	NA	NA	NA	100	#N/A
MSTRG.178419;A3:4A:638240396-638240515:638239761-638240515:-	MSTRG.178419	TraesCS4A02G365100	A3	A	NA	100	NA	NA	NA	NA	100	NA	NA	NA	NA	86	NA	NA	NA	NA	100	NA	NA	NA	#N/A
MSTRG.178419;AF:4A:638239821-638240284:638240365:638239821-638240515:638240598:-	MSTRG.178419	TraesCS4A02G365100	AF	A	92.1	100	100	100	100	100	NA	NA	NA	100	100	100	NA	100	NA	NA	NA	NA	NA	100	#N/A
MSTRG.178419;RI:4A:638237690:638238143-638238635:638238760:-	MSTRG.178419	TraesCS4A02G365100	RI	A	NA	100	NA	NA	NA	NA	100	NA	NA	NA	NA	86	NA	NA	NA	NA	100	NA	NA	NA	#N/A
MSTRG.178419;SE:4A:638239761-638240284:638240396-638240515:-	MSTRG.178419	TraesCS4A02G365100	SE	A	NA	NA	NA	NA	NA	NA	NA	NA	NA	NA	NA	91.2	NA	NA	NA	NA	NA	NA	NA	NA	#N/A
MSTRG.178432;A5:4A:636665309-636684253:636665309-636684538:-	MSTRG.178432	TraesCS4A02G363700	A5	A	98	99.5	98.8	98	96.1	96.2	97.3	98.8	94.8	96.8	99.6	99.1	98.9	97	96.6	97.5	97.5	99.1	99.2	96.9	Elongation factor
MSTRG.178432;A5:4A:636665309-636684425:636665309-636684538:-	MSTRG.178432	TraesCS4A02G363700	A5	A	79.1	NA	NA	NA	NA	NA	NA	NA	NA	NA	NA	NA	NA	NA	NA	NA	NA	NA	NA	NA	Elongation factor
MSTRG.178433;A3:4A:636651334-636651404:636651329-636651404:-	MSTRG.178433	TraesCS4A02G363300	A3	A	4.5	1.1	1	0	5.2	1.5	NA	0	NA	NA	0	1	0	1.7	1.8	0.9	NA	0.6	NA	NA	#N/A
MSTRG.178435;A3:4A:636665301-636677299:636665301-636677314:+	MSTRG.178435	TraesCS4A02G363500	A3	A	100	93.3	100	NA	NA	NA	NA	100	NA	98.6	100	100	100	NA	NA	100	100	100	NA	100	Huntingtin interacting protein K
MSTRG.178435;A3:4A:636665301-636677308:636665301-636677314:+	MSTRG.178435	TraesCS4A02G363500	A3	A	100	94.4	100	98.4	100	100	100	100	NA	98.5	100	100	100	NA	100	100	100	100	NA	100	Huntingtin interacting protein K
MSTRG.178435;A3:4A:636665301-636677314:636665301-636677431:+	MSTRG.178435	TraesCS4A02G363500	A3	A	0	0.7	0	0.5	0	0	NA	0	0	5	0	0	0	0	0	0	NA	0	0	0	Huntingtin interacting protein K
MSTRG.178435;A3:4A:636665301-636684476:636665301-636684542:+	MSTRG.178435	TraesCS4A02G363500	A3	A	99.3	99	99	96.8	94.9	98	99.1	98.9	98.8	99.1	99.3	98.9	98.9	97.5	98.2	98.8	98.1	99.6	98.4	99.3	Huntingtin interacting protein K
MSTRG.178435;A3:4A:636678193-636684559:636678193-636685285:+	MSTRG.178435	TraesCS4A02G363500	A3	A	1.1	2.3	1.8	2.2	3	2.7	4.7	2.4	6	0.8	1.3	1.4	0.7	1.2	2.6	3.7	3.5	2.9	3.2	1.1	Huntingtin interacting protein K
MSTRG.178435;AL:4A:636665301-636677369:636677613:636665301-636684548:636685582:+	MSTRG.178435	TraesCS4A02G363500	AL	A	99.8	99.2	99.1	98.5	97.8	98.9	98.6	98.9	94.8	99.7	99.7	99.2	99.2	99.2	98.6	98.8	96.7	98.5	95.5	99.7	Huntingtin interacting protein K
MSTRG.178463;RI:4A:640054437:640054493-640057376:640057583:+	MSTRG.178463	TraesCS4A02G366900	RI	A	0	2.1	NA	NA	NA	NA	NA	1.7	5.1	0.6	0.9	NA	NA	NA	NA	NA	NA	3.4	NA	1.5	#N/A
MSTRG.178616;MX:4A:647198164-647208822:647208833-647210516:647198164-647209526:647209591-647210516:+	MSTRG.178616	TraesCS4A02G372500	MX	A	NA	NA	0	NA	NA	NA	NA	13	NA	NA	NA	NA	NA	NA	NA	NA	NA	NA	NA	NA	Kinesin light chain 3
MSTRG.178639;A5:4A:648261320-648261420:648261316-648261420:+	MSTRG.178639	TraesCS4A02G373000	A5	A	NA	NA	NA	NA	NA	NA	97.8	NA	NA	NA	NA	NA	NA	NA	NA	NA	94.1	NA	NA	NA	#N/A
MSTRG.178796;AF:4A:655250653:655250702-655251755:655251401:655251517-655251755:+	MSTRG.178796	TraesCS4A02G377900	AF	A	NA	NA	NA	NA	NA	NA	NA	NA	NA	NA	NA	NA	NA	NA	NA	NA	NA	49.8	NA	NA	Transcription factor GTE1
MSTRG.178896;A5:4A:659125617-659125790:659125617-659125897:-	MSTRG.178896	TraesCS4A02G382000	A5	A	NA	NA	NA	NA	NA	NA	NA	NA	NA	NA	NA	NA	NA	NA	NA	NA	NA	70.3	NA	NA	#N/A
MSTRG.178997;A5:4A:662457316-662457779:662457316-662458122:-	MSTRG.178997	TraesCS4A02G385100	A5	A	NA	NA	NA	NA	NA	NA	NA	35.7	NA	NA	NA	NA	NA	NA	NA	NA	NA	NA	NA	NA	#N/A
MSTRG.179022;A5:4A:663278983-663279084:663278960-663279084:+	MSTRG.179022	TraesCS4A02G386100	A5	A	NA	NA	NA	NA	NA	NA	7.1	NA	NA	NA	NA	NA	NA	NA	NA	NA	NA	0	NA	NA	Elongation factor 4
MSTRG.179057;A5:4A:665503881-665503981:665503755-665503981:+	MSTRG.179057	TraesCS4A02G387700	A5	A	NA	NA	NA	0	0	0	5.7	0	0	NA	NA	NA	NA	0	1.1	1.9	1.9	1.1	0	NA	Acyl-[acyl-carrier-protein] hydrolase
MSTRG.179110;SE:4A:665865004-665865313:665865415-665865582:-	MSTRG.179110	TraesCS4A02G388200	SE	A	94.3	97.7	100	98.6	100	99.4	100	100	97.8	97.1	98.2	100	100	99.3	99.1	98.8	99	100	100	99	Coatomer subunit beta-like protein&&Coatomer beta subunit, putative
MSTRG.179110;SE:4A:665865004-665865328:665865415-665865582:-	MSTRG.179110	TraesCS4A02G388200	SE	A	NA	NA	NA	96.7	100	98.4	100	100	NA	92.8	NA	NA	NA	NA	97.8	97.3	97.1	100	100	98.1	Coatomer subunit beta-like protein&&Coatomer beta subunit, putative
MSTRG.179155;AL:4A:668285403-668285491:668285906:668285403-668306461:668306912:+	MSTRG.179155	TraesCS4A02G391900	AL	A	NA	NA	NA	NA	NA	NA	NA	NA	9.4	NA	NA	NA	NA	NA	NA	NA	NA	NA	NA	NA	#N/A
MSTRG.179160;AL:4A:668337210-668337284:668337733:668337210-668352205:668352789:+	MSTRG.179160	TraesCS4A02G392500	AL	A	NA	NA	NA	NA	NA	8.4	NA	0	0.1	0	0	NA	NA	NA	0	NA	NA	0.5	0.1	0	#N/A
MSTRG.179296;A3:4A:673448043-673448138:673447221-673448138:-	MSTRG.179296	TraesCS4A02G398400	A3	A	NA	NA	NA	NA	NA	NA	86.9	NA	NA	NA	NA	NA	NA	NA	NA	NA	NA	NA	NA	NA	protein kinase family protein
MSTRG.179296;A5:4A:673447221-673447312:673447221-673448138:-	MSTRG.179296	TraesCS4A02G398400	A5	A	NA	NA	NA	NA	NA	NA	92	NA	NA	NA	NA	NA	NA	NA	NA	NA	98.2	NA	NA	NA	protein kinase family protein
MSTRG.179296;RI:4A:673447143:673448029-673448138:673448303:-	MSTRG.179296	TraesCS4A02G398400	RI	A	NA	NA	NA	NA	NA	0	0	0	NA	NA	NA	NA	NA	NA	NA	0	0	0	13.5	NA	protein kinase family protein
MSTRG.179296;SE:4A:673447221-673447312:673448029-673448138:-	MSTRG.179296	TraesCS4A02G398400	SE	A	NA	NA	NA	NA	NA	NA	NA	NA	6.4	NA	NA	NA	NA	NA	NA	NA	NA	NA	NA	NA	protein kinase family protein
MSTRG.179343;SE:4A:675515297-675515403:675515522-675516195:+	MSTRG.179343	TraesCS4A02G401400	SE	A	0	5.2	0	0	0	1.4	0	0	0	0	0	0	0	0	0	0	0	0	0	0	Acetyl-coenzyme A carboxylase carboxyl transferase subunit alpha
MSTRG.179492;A3:4A:679977215-679978649:679977210-679978649:-	MSTRG.179492	TraesCS4A02G406900	A3	A	NA	NA	NA	NA	NA	NA	NA	37.4	NA	NA	NA	NA	NA	NA	NA	NA	NA	NA	NA	NA	transmembrane protein
MSTRG.179512;AF:4A:680398774:680399587-680401098:680400906:680400957-680401098:+	MSTRG.179512	TraesCS4A02G407800	AF	A	3.6	1.9	5.5	0	0	4	NA	4.9	2.2	3.2	2.5	1.2	2.1	2.3	0	3.4	NA	4.9	2.6	2.9	Pumilio
MSTRG.179537;A5:4A:681713847-681715774:681713847-681715778:-	MSTRG.179537	TraesCS4A02G409000	A5	A	0	0	0	15.6	0	0	0	0	0	0	NA	0	0	0	1.8	0	0	0	0	0	PHD finger protein ING
MSTRG.179537;AF:4A:681713847-681714504:681714655:681713847-681715778:681715889:-	MSTRG.179537	TraesCS4A02G409000	AF	A	NA	NA	NA	NA	0	NA	0	0	0	NA	NA	0	NA	NA	0	NA	NA	7.3	0	0	PHD finger protein ING
MSTRG.179537;AF:4A:681713847-681714504:681714655:681713847-681715778:681715958:-	MSTRG.179537	TraesCS4A02G409000	AF	A	0	0	0	0	NA	0	0	NA	NA	0	NA	NA	0	0	0	0	0	5.9	0	0	PHD finger protein ING
MSTRG.179537;AF:4A:681713847-681714504:681714657:681713847-681715774:681715857:-	MSTRG.179537	TraesCS4A02G409000	AF	A	100	100	100	72.8	100	NA	NA	100	100	100	100	100	100	NA	97.8	NA	100	100	100	100	PHD finger protein ING
MSTRG.179537;AF:4A:681713847-681715533:681715634:681713847-681715774:681715857:-	MSTRG.179537	TraesCS4A02G409000	AF	A	100	NA	100	82.7	100	100	100	100	100	100	100	100	100	100	97.2	100	100	100	100	100	PHD finger protein ING
MSTRG.179537;RI:4A:681711570:681711717-681711798:681712109:-	MSTRG.179537	TraesCS4A02G409000	RI	A	NA	NA	NA	100	0	NA	0	0	0	NA	NA	0	NA	NA	9.5	NA	NA	0	0	0	PHD finger protein ING
MSTRG.179580;RI:4A:683769319:683769371-683769475:683769535:+	MSTRG.179580	TraesCS4A02G410900	RI	A	99.8	100	99.4	99.1	100	100	100	97.1	100	100	99.8	100	100	100	98.7	100	100	99.2	86	100	Cyclin-dependent kinases regulatory subunit
MSTRG.179619;A3:4A:683893957-683894065:683893957-683894067:+	MSTRG.179619	TraesCS4A02G411600	A3	A	NA	NA	NA	NA	NA	95.6	NA	NA	NA	NA	NA	NA	NA	NA	NA	67.6	NA	NA	NA	NA	HEAT repeat family protein, expressed
MSTRG.179655;AF:4A:684979833-684979948:684979962:684979833-684980385:684980405:-	MSTRG.179655	TraesCS4A02G414800	AF	A	0	NA	7.9	NA	NA	NA	NA	NA	NA	NA	NA	NA	NA	NA	NA	NA	NA	NA	NA	NA	Zinc finger matrin-type protein 2
MSTRG.180088;RI:4A:702339733:702339842-702339943:702340936:+	MSTRG.180088	TraesCS4A02G431800	RI	A	NA	NA	NA	NA	NA	NA	NA	NA	0	NA	NA	NA	NA	NA	NA	NA	NA	0	17.3	NA	#N/A
MSTRG.180106;AL:4A:702025561:702025598-702027555:702027048:702027452-702027555:-	MSTRG.180106	TraesCS4A02G431100	AL	A	94.3	98.9	100	NA	NA	NA	NA	NA	100	NA	96.7	100	97.2	NA	NA	NA	NA	100	100	NA	F-box domain containing protein
MSTRG.180166;AL:4A:704595733:704595967-704628707:704597398:704597632-704628707:-	MSTRG.180166	TraesCS4A02G433900	AL	A	NA	NA	NA	100	NA	78.5	NA	NA	NA	100	NA	NA	NA	NA	NA	NA	NA	NA	NA	100	Glutathione s-transferase
MSTRG.180166;RI:4A:704646768:704646887-704646986:704647002:-	MSTRG.180166	TraesCS4A02G433900	RI	A	NA	NA	NA	NA	NA	17.8	NA	NA	NA	0	NA	NA	NA	0	0	NA	NA	NA	NA	0	Glutathione s-transferase
MSTRG.180413;A5:4A:713118039-713118132:713117803-713118132:+	MSTRG.180413	TraesCS4A02G445000	A5	A	NA	NA	NA	NA	NA	NA	NA	11.4	NA	NA	NA	NA	NA	NA	NA	NA	NA	NA	NA	NA	GDSL esterase/lipase
MSTRG.180603;AF:4A:717964711-717972759:717972792:717964711-718034097:718034124:-	MSTRG.180603	TraesCS4A02G453500	AF	A	NA	NA	NA	NA	NA	NA	NA	NA	4.8	NA	NA	NA	NA	NA	NA	NA	NA	NA	7.3	NA	#N/A
MSTRG.180832;AL:4A:726980337-726980427:726980725:726980337-727056456:727056782:+	MSTRG.180832	TraesCS4A02G463100	AL	A	NA	0	NA	4.2	0	NA	0	NA	NA	NA	0	0	0	0	NA	NA	0	NA	NA	6.4	#N/A
MSTRG.181028;RI:4A:732771648:732771790-732771820:732771986:-	MSTRG.181028	TraesCS4A02G472500	RI	A	0	0	0	NA	NA	NA	NA	8.7	NA	1.3	0.8	5	0	NA	NA	NA	NA	0	NA	1.3	Ferredoxin--NADP reductase
MSTRG.181076;A3:4A:733693977-733694053:733693970-733694053:-	MSTRG.181076	TraesCS4A02G474000	A3	A	99.9	98.7	99.7	99.3	97.7	100	98	94.3	96.2	97.9	98.9	98.6	98.4	97.2	98.3	99.5	99.1	98.6	98.4	97.9	Grain length protein
MSTRG.181225;AF:4A:737087523-737087842:737087948:737087523-737088175:737088341:-	MSTRG.181225	TraesCS4A02G480600	AF	A	0	0	0	0	NA	NA	NA	0	0	5.4	0.6	0	0	NA	NA	NA	NA	0	0	0	Histidine-containing phosphotransfer protein
MSTRG.181225;AF:4A:737087523-737088175:737088268:737087523-737088722:737088863:-	MSTRG.181225	TraesCS4A02G480600	AF	A	4.1	5.9	0.7	NA	NA	NA	NA	0.6	1.2	0	NA	NA	NA	0	NA	NA	NA	0.6	1.2	0.4	Histidine-containing phosphotransfer protein
MSTRG.181300;SE:4A:738745863-738746350:738746461-738746871:+	MSTRG.181300	TraesCS4A02G484200	SE	A	NA	NA	NA	NA	NA	NA	NA	NA	11.7	NA	NA	NA	NA	NA	NA	NA	NA	NA	NA	NA	#N/A
MSTRG.181318;SE:4A:739152158-739152378:739152386-739152653:+	MSTRG.181318	TraesCS4A02G485700	SE	A	NA	NA	NA	NA	NA	NA	NA	0	0	NA	NA	NA	NA	NA	NA	NA	NA	0	72.5	NA	Acid invertase 1&&Beta-fructofuranosidase 1
MSTRG.181337;SE:4A:739594810-739594931:739595020-739595429:-	MSTRG.181337	TraesCS4A02G486300	SE	A	0	NA	NA	0	0	0	0	0	0	NA	NA	0	NA	0	0	0	0	0	0	10.5	NADH dehydrogenase (Ubiquinone) complex I, assembly factor 6
MSTRG.181556;A3:4A:743982638-743982767:743982638-743982770:+	MSTRG.181556	TraesCS4A02G498800	A3	A	NA	NA	NA	NA	NA	NA	NA	NA	NA	NA	47.7	NA	NA	NA	NA	NA	NA	NA	NA	NA	#N/A
MSTRG.181562;A3:4A:743952842-743953368:743952836-743953368:-	MSTRG.181562	TraesCS4A02G498600	A3	A	0	0	0	0	0	0	0	0	36.1	0	0	0	0	0	0	0	0	0	0	0	RING/FYVE/PHD zinc finger protein
MSTRG.1818;A3:1A:41740646-41741956:41740646-41741968:+	MSTRG.1818	TraesCS1A02G060600	A3	A	NA	NA	NA	NA	59.3	NA	NA	NA	NA	NA	NA	NA	NA	NA	NA	NA	NA	NA	NA	NA	#N/A
MSTRG.1923;SE:1A:45857293-45857387:45857449-45857543:-	MSTRG.1923	TraesCS1A02G064200	SE	A	NA	NA	93.6	NA	NA	NA	NA	98.9	NA	NA	NA	NA	NA	NA	NA	NA	NA	97.9	NA	NA	Rho guanine nucleotide exchange factor&&dCTP deaminase
MSTRG.1925;AL:1A:46189570:46190087-46201064:46196272:46196674-46201064:-	MSTRG.1925	TraesCS1A02G064300	AL	A	NA	NA	NA	NA	NA	NA	NA	68	NA	NA	NA	NA	NA	NA	NA	NA	NA	NA	NA	NA	Crotonobetainyl-CoA dehydrogenase
MSTRG.1951;SE:1A:46295006-46295200:46295262-46295600:-	MSTRG.1951	TraesCS1A02G064400	SE	A	NA	NA	NA	NA	NA	NA	NA	100	33.9	NA	NA	NA	NA	NA	NA	NA	NA	100	0	NA	#N/A
MSTRG.1951;SE:1A:46295262-46295600:46295662-46295756:-	MSTRG.1951	TraesCS1A02G064400	SE	A	NA	NA	NA	NA	NA	NA	NA	88.7	NA	NA	NA	NA	NA	NA	NA	NA	NA	97.5	NA	NA	#N/A
MSTRG.2016;RI:1A:48587566:48587746-48587849:48588742:+	MSTRG.2016	TraesCS1A02G065700	RI	A	NA	100	NA	100	100	100	100	100	100	89.6	100	NA	NA	100	100	100	100	100	100	97.1	E3 SUMO-protein ligase SIZ1
MSTRG.2038;AL:1A:49096598:49096871-49099175:49097542:49098004-49099175:-	MSTRG.2038	TraesCS1A02G066800	AL	A	NA	NA	NA	NA	NA	NA	NA	0	3	NA	NA	NA	NA	NA	NA	NA	73.8	0	1.7	NA	Acyl-CoA dehydrogenase, putative&&Acyl-CoA dehydrogenase
MSTRG.2072;AF:1A:49967321:49967848-49970362:49970207:49970218-49970362:+	MSTRG.2072	TraesCS1A02G068600	AF	A	NA	0	0	NA	NA	NA	NA	NA	NA	NA	NA	2.6	6.2	NA	NA	NA	NA	NA	NA	NA	Glycosyl hydrolase family protein 43, putative, expressed
MSTRG.211068;SE:5A:639051-639389:639511-639599:+	MSTRG.211068	TraesCS5A02G000600	SE	A	NA	NA	NA	NA	0	0	NA	NA	NA	NA	NA	NA	NA	NA	11.2	0	NA	NA	NA	NA	Protein kinase
MSTRG.211210;A3:5A:3397596-3398412:3397596-3398424:+	MSTRG.211210	TraesCS5A02G005500	A3	A	2.6	0	3	0	0	0	0	0	0	0	0	0	9	NA	0	2.3	0	2.5	0	1.4	Always EARLY-like protein
MSTRG.211210;AF:5A:3391226:3391402-3394694:3393732:3393862-3394694:+	MSTRG.211210	TraesCS5A02G005500	AF	A	NA	NA	NA	NA	NA	0	0	0	0	NA	NA	0	NA	NA	0	17.9	NA	0	0	NA	Always EARLY-like protein
MSTRG.211210;RI:5A:3401821:3401857-3401948:3402132:+	MSTRG.211210	TraesCS5A02G005500	RI	A	100	100	100	100	100	100	100	100	100	100	100	100	100	NA	100	82.6	100	100	100	100	Always EARLY-like protein
MSTRG.211245;SE:5A:4009945-4010061:4010110-4010222:+	MSTRG.211245	TraesCS5A02G006700	SE	A	NA	NA	NA	NA	NA	0	NA	NA	0	NA	NA	NA	NA	NA	12.4	0	0	100	NA	NA	Serine protease HtrA-like
MSTRG.211249;A5:5A:4018546-4020177:4018546-4020251:-	MSTRG.211249	TraesCS5A02G006800	A5	A	NA	NA	NA	NA	NA	NA	NA	30.3	NA	NA	NA	NA	NA	NA	NA	NA	NA	NA	NA	NA	#N/A
MSTRG.211267;SE:5A:4691605-4692771:4692989-4696986:+	MSTRG.211267	TraesCS5A02G007400	SE	A	NA	NA	NA	NA	NA	NA	NA	28.7	0	NA	NA	NA	NA	NA	NA	NA	NA	4.5	0	NA	#N/A
MSTRG.211277;AF:5A:4784200-4790678:4790860:4784200-4796318:4796419:-	MSTRG.211277	TraesCS5A02G007600	AF	A	NA	0	0	NA	NA	NA	NA	NA	0	NA	44.7	0	0	NA	NA	NA	NA	NA	NA	NA	#N/A
MSTRG.211277;AL:5A:4783718:4784200-4790678:4790243:4790578-4790678:-	MSTRG.211277	TraesCS5A02G007600	AL	A	0	0	0	0	NA	NA	NA	0	NA	NA	22.6	0	0	0	NA	NA	NA	0	NA	NA	#N/A
MSTRG.211346;A5:5A:6706443-6707589:6706443-6707663:-	MSTRG.211346	TraesCS5A02G010200	A5	A	100	100	96.3	100	100	100	98.5	98	100	98.7	94.6	100	99.3	98.8	100	100	100	100	100	100	SacI-like domain protein/WW domain protein
MSTRG.211472;AF:5A:10835660-10835764:10835968:10835660-10836713:10836764:-	MSTRG.211472	TraesCS5A02G015200	AF	A	NA	NA	NA	NA	NA	NA	13.9	NA	100	NA	NA	NA	NA	NA	NA	0	3.4	4.4	NA	NA	Protein transport protein Sec61 beta subunit
MSTRG.211472;AF:5A:10835660-10836713:10836764:10835660-10836947:10837355:-	MSTRG.211472	TraesCS5A02G015200	AF	A	NA	NA	NA	NA	NA	NA	100	NA	NA	NA	NA	NA	NA	NA	NA	100	100	97.6	47.3	NA	Protein transport protein Sec61 beta subunit
MSTRG.211482;A3:5A:10476285-10477225:10476285-10477231:+	MSTRG.211482	TraesCS5A02G014900	A3	A	100	100	100	100	100	100	100	100	100	100	100	100	100	98.7	100	92.6	100	100	100	100	ADP-ribosylation factor
MSTRG.211482;RI:5A:10479614:10479932-10480022:10480539:+	MSTRG.211482	TraesCS5A02G014900	RI	A	0	0	0	0	0	0	0	0	0	0	0	0	0	1.5	0	7.7	0	0	0	0	ADP-ribosylation factor
MSTRG.211483;A3:5A:10480491-10480807:10480462-10480807:-	MSTRG.211483	TraesCS5A02G015000	A3	A	NA	68.7	NA	NA	100	NA	NA	NA	NA	NA	NA	NA	NA	NA	NA	NA	NA	NA	100	NA	RNA-binding protein
MSTRG.211713;A5:5A:16984131-16984235:16984131-16984245:-	MSTRG.211713	TraesCS5A02G020800	A5	A	100	100	100	96.4	95.8	98.2	95.7	97.4	NA	NA	100	100	99.3	98.1	96.1	98.9	94.8	96.5	NA	NA	Anaphase-promoting complex subunit 5
MSTRG.211728;AF:5A:17824564:17824649-17825517:17825323:17825357-17825517:+	MSTRG.211728	TraesCS5A02G022000	AF	A	NA	NA	NA	0	100	0	67.8	0	NA	NA	NA	NA	NA	NA	0	0	0	0	100	NA	TATA-box-binding protein
MSTRG.211849;SE:5A:22058760-22059166:22059592-22059982:-	MSTRG.211849	TraesCS5A02G026700	SE	A	NA	NA	NA	NA	NA	NA	NA	NA	NA	NA	NA	NA	NA	0	5.7	NA	NA	NA	NA	NA	#N/A
MSTRG.211850;A3:5A:22227096-22227551:22227004-22227551:-	MSTRG.211850	TraesCS5A02G026900	A3	A	0	NA	100	NA	NA	0	NA	NA	NA	0	44.9	100	NA	0	0	100	NA	NA	NA	0	#N/A
MSTRG.211947;A3:5A:25887574-25887841:25887574-25887844:+	MSTRG.211947	TraesCS5A02G029900	A3	A	98.1	100	100	98.4	100	100	NA	NA	NA	NA	100	96.9	99.1	99.4	99	92.7	NA	NA	NA	NA	Nuclear transcription factor Y subunit
MSTRG.212002;A3:5A:26460461-26460545:26460461-26460552:+	MSTRG.212002	TraesCS5A02G030300	A3	A	NA	NA	NA	1.6	2.7	3.3	5.9	NA	NA	1.3	NA	NA	NA	0	2.6	4.6	3.5	NA	NA	2.4	Serine/threonine-protein phosphatase
MSTRG.212025;A5:5A:29680400-29680487:29680368-29680487:+	MSTRG.212025	TraesCS5A02G032300	A5	A	0.7	0	0	0	0	0	0	0	4.6	0	0	3.5	0	2.7	0	0.7	0	0.1	0	7.5	50S ribosomal protein L14
MSTRG.212045;A3:5A:29893710-29894433:29893703-29894433:-	MSTRG.212045	TraesCS5A02G032700	A3	A	NA	NA	NA	47	NA	NA	NA	NA	NA	NA	NA	NA	NA	NA	NA	NA	NA	NA	NA	NA	tRNA modification GTPase MnmE
MSTRG.212045;A5:5A:29893710-29894433:29893710-29894438:-	MSTRG.212045	TraesCS5A02G032700	A5	A	NA	NA	NA	NA	0	0	NA	NA	NA	NA	NA	0	NA	NA	0	11.1	NA	NA	NA	NA	tRNA modification GTPase MnmE
MSTRG.212264;SE:5A:35627769-35628169:35628281-35628578:+	MSTRG.212264	TraesCS5A02G038300	SE	A	0	0	0	NA	100	0	0	0	NA	NA	0	0	0	NA	NA	11.6	0	0	NA	NA	Auxin response factor
MSTRG.212352;A3:5A:37623871-37624408:37623617-37624408:-	MSTRG.212352	TraesCS5A02G041600	A3	A	100	100	81.3	100	100	100	100	100	NA	100	100	100	100	100	100	100	100	100	NA	100	Pentatricopeptide repeat superfamily protein
MSTRG.212352;A3:5A:37623871-37624408:37623720-37624408:-	MSTRG.212352	TraesCS5A02G041600	A3	A	100	100	100	100	73.1	100	100	100	NA	100	100	100	100	100	100	100	100	100	NA	100	Pentatricopeptide repeat superfamily protein
MSTRG.212352;RI:5A:37624408:37624554-37624645:37624798:-	MSTRG.212352	TraesCS5A02G041600	RI	A	100	100	100	100	100	100	100	100	NA	100	100	100	100	100	100	100	100	82.1	NA	100	Pentatricopeptide repeat superfamily protein
MSTRG.212362;A3:5A:37837166-37841337:37837158-37841337:-	MSTRG.212362	TraesCS5A02G041800	A3	A	NA	NA	NA	NA	0	NA	0	NA	NA	NA	NA	NA	NA	NA	NA	NA	NA	23.5	NA	NA	#N/A
MSTRG.212362;AL:5A:37830907:37831883-37832701:37832553:37832583-37832701:-	MSTRG.212362	TraesCS5A02G041800	AL	A	NA	NA	NA	NA	100	NA	58.3	NA	NA	NA	NA	NA	NA	NA	NA	NA	NA	NA	NA	NA	#N/A
MSTRG.212362;AL:5A:37830955:37831883-37832701:37832553:37832583-37832701:-	MSTRG.212362	TraesCS5A02G041800	AL	A	100	100	NA	NA	NA	NA	NA	75	NA	100	100	100	100	NA	NA	100	NA	100	NA	100	#N/A
MSTRG.212362;AL:5A:37831363:37831883-37832701:37832553:37832583-37832701:-	MSTRG.212362	TraesCS5A02G041800	AL	A	100	100	100	100	100	100	95.5	94.2	100	100	100	100	100	100	100	100	100	100	98	100	#N/A
MSTRG.212362;RI:5A:37836490:37836733-37836797:37836951:-	MSTRG.212362	TraesCS5A02G041800	RI	A	100	100	100	99.1	98.4	100	95.8	94.6	99	100	100	100	100	100	97	100	99.5	99.6	98.3	100	#N/A
MSTRG.212362;SE:5A:37836319-37836490:37836733-37836797:-	MSTRG.212362	TraesCS5A02G041800	SE	A	0	0	NA	NA	NA	NA	NA	25	NA	0	0	0	0	NA	NA	0	NA	2.8	NA	0	#N/A
MSTRG.212395;A5:5A:38729965-38730056:38729941-38730056:+	MSTRG.212395	TraesCS5A02G042700	A5	A	NA	NA	NA	NA	NA	NA	NA	100	NA	NA	NA	NA	NA	NA	NA	NA	NA	67.3	NA	NA	Histone-lysine N-methyltransferase
MSTRG.212395;AL:5A:38731950-38732305:38732849:38731950-38735804:38736702:+	MSTRG.212395	TraesCS5A02G042700	AL	A	NA	NA	NA	NA	NA	NA	NA	42	NA	NA	NA	NA	NA	NA	NA	NA	NA	NA	NA	NA	Histone-lysine N-methyltransferase
MSTRG.212395;AL:5A:38731950-38732305:38732871:38731950-38735804:38737797:+	MSTRG.212395	TraesCS5A02G042700	AL	A	NA	NA	NA	NA	NA	NA	NA	NA	NA	NA	NA	NA	NA	NA	NA	NA	NA	85	NA	NA	Histone-lysine N-methyltransferase
MSTRG.212395;RI:5A:38729061:38729279-38729358:38729761:+	MSTRG.212395	TraesCS5A02G042700	RI	A	NA	NA	NA	NA	NA	NA	NA	13.8	NA	NA	NA	NA	NA	NA	NA	NA	NA	NA	NA	NA	Histone-lysine N-methyltransferase
MSTRG.212396;RI:5A:39244006:39244059-39244096:39244143:-	MSTRG.212396	TraesCS5A02G043200	RI	A	74.1	100	100	NA	NA	NA	NA	97.1	100	100	95.6	100	100	NA	NA	NA	NA	100	100	100	#N/A
MSTRG.212405;A3:5A:39732630-39733060:39732630-39733115:+	MSTRG.212405	TraesCS5A02G043300	A3	A	0.4	2.1	0	0	7.2	0	3.4	0	1.3	0	0	2	0	0	0	0	0	0	0	0	Nuclear transcription factor Y subunit
MSTRG.212510;AL:5A:42346771-42348148:42348195:42346771-42350363:42350742:+	MSTRG.212510	TraesCS5A02G047200	AL	A	0	0	0	0	0	1.9	0	0	0	1.3	0	0	4	2.2	1.8	0	0	4.7	16.1	0	#N/A
MSTRG.212587;SE:5A:44984434-44985653:44985915-44988115:-	MSTRG.212587	TraesCS5A02G049100	SE	A	NA	NA	NA	NA	NA	NA	NA	4.4	4	3.2	NA	NA	NA	NA	4.8	NA	NA	5.6	3.9	1.1	NAC domain-containing protein
MSTRG.212891;AF:5A:56838966-56839240:56839273:56838966-56839339:56839480:-	MSTRG.212891	TraesCS5A02G058300	AF	A	95.4	93.7	98.1	98.1	99.1	98.7	97.2	95.1	99	97.8	97.2	96.9	96	98.4	97.6	98.8	98.1	96.8	98.5	98.5	#N/A
MSTRG.212918;A3:5A:57366767-57366893:57366767-57366896:+	MSTRG.212918	TraesCS5A02G058400	A3	A	98.8	98.1	95.4	96.2	97.5	97	NA	94.4	98.1	96.1	97.9	96.3	96.7	96.5	97.1	97.2	NA	95.7	98.5	96.6	F-box/LRR-repeat protein 17
MSTRG.212919;A5:5A:57370319-57370391:57370310-57370391:+	MSTRG.212919	TraesCS5A02G058500	A5	A	0	0	0	0	0	0	4.4	4.3	0	0	0	0	0	0	0	0	12.3	0	0	0	Uridine kinase-like
MSTRG.212958;A3:5A:60117179-60117308:60117179-60117313:+	MSTRG.212958	TraesCS5A02G059900	A3	A	100	100	100	100	96.2	100	100	100	NA	NA	100	100	100	100	99	100	100	89.4	100	96	Gamma-tubulin complex component
MSTRG.212993;AF:5A:60528336-60529172:60529173:60528336-60529540:60529809:-	MSTRG.212993	TraesCS5A02G060300	AF	A	NA	100	91.9	100	100	100	100	100	97.6	NA	NA	100	100	100	100	100	100	100	100	100	Receptor-like kinase
MSTRG.213911;A5:5A:63377905-63380166:63377905-63380169:-	MSTRG.213911	TraesCS5A02G060400	A5	A	NA	NA	NA	100	NA	NA	NA	100	100	NA	NA	NA	NA	NA	97.9	NA	NA	88.1	100	NA	MATH domain containing protein, expressed
MSTRG.213911;A5:5A:63380384-63381158:63380384-63381231:-	MSTRG.213911	TraesCS5A02G060400	A5	A	NA	NA	NA	NA	NA	NA	NA	NA	100	NA	NA	NA	NA	NA	NA	NA	NA	85.1	100	NA	MATH domain containing protein, expressed
MSTRG.213917;A3:5A:64381847-64381934:64381840-64381934:-	MSTRG.213917	TraesCS5A02G060800	A3	A	100	100	93.9	100	100	97.1	97.7	96	96.6	98.4	100	100	100	100	100	99	100	95.3	97.5	98.9	LIM domain-containing protein 1&&Protein DA1-related 1
MSTRG.213917;A3:5A:64385746-64389427:64385722-64389427:-	MSTRG.213917	TraesCS5A02G060800	A3	A	NA	NA	NA	NA	NA	NA	NA	NA	100	100	NA	NA	NA	NA	NA	NA	NA	91.5	100	NA	LIM domain-containing protein 1&&Protein DA1-related 1
MSTRG.213947;RI:5A:64757097:64757141-64757317:64757431:+	MSTRG.213947	TraesCS5A02G061100	RI	A	NA	NA	NA	0	0	0	NA	NA	NA	NA	NA	NA	NA	0	7.6	0	3.8	NA	NA	NA	tRNA(His) guanylyltransferase
MSTRG.213947;RI:5A:64757097:64757173-64757265:64757431:+	MSTRG.213947	TraesCS5A02G061100	RI	A	NA	NA	NA	0	0	0	0	NA	NA	NA	NA	0	NA	NA	6.1	0	2.9	0	NA	NA	tRNA(His) guanylyltransferase
MSTRG.213947;SE:5A:64758028-64758272:64758414-64758824:+	MSTRG.213947	TraesCS5A02G061100	SE	A	0	0	NA	NA	NA	NA	NA	NA	NA	NA	NA	NA	NA	NA	NA	NA	NA	NA	NA	11.2	tRNA(His) guanylyltransferase
MSTRG.214001;A5:5A:68547390-68547995:68547388-68547995:+	MSTRG.214001	TraesCS5A02G062900	A5	A	100	100	100	95.6	93.8	100	98.9	100	100	100	100	100	100	100	100	97.1	100	100	100	100	SPX and EXS domain-containing protein 1
MSTRG.214006;A3:5A:68617546-68617698:68617543-68617698:-	MSTRG.214006	TraesCS5A02G063200	A3	A	NA	NA	NA	NA	NA	0	0	NA	NA	NA	NA	NA	NA	NA	14	0	NA	NA	NA	0	Kinase family protein
MSTRG.214015;A3:5A:69088979-69089054:69088979-69089064:+	MSTRG.214015	TraesCS5A02G063700	A3	A	NA	NA	NA	11.5	NA	NA	NA	NA	NA	NA	NA	NA	NA	NA	NA	NA	NA	NA	NA	NA	V-type proton ATPase subunit C
MSTRG.214037;A3:5A:69796141-69796207:69796141-69796228:+	MSTRG.214037	TraesCS5A02G064300	A3	A	100	100	98.7	98.1	100	98.1	100	100	84.4	100	100	100	99.5	97.7	99.5	99.9	100	99.8	100	98.4	Reticulon-like protein
MSTRG.214037;A3:5A:69796141-69796228:69796141-69796234:+	MSTRG.214037	TraesCS5A02G064300	A3	A	NA	NA	NA	NA	NA	NA	NA	NA	NA	NA	NA	NA	NA	100	26.9	NA	NA	NA	NA	NA	Reticulon-like protein
MSTRG.214037;RI:5A:69796667:69796805-69796908:69796977:+	MSTRG.214037	TraesCS5A02G064300	RI	A	0	0	0	0.3	0	0.2	0	0	15.6	0	0	0	0.1	0.2	0.5	0.1	0	0.2	0	0	Reticulon-like protein
MSTRG.214152;SE:5A:74750705-74750784:74750842-74750926:+	MSTRG.214152	TraesCS5A02G067300	SE	A	1.5	2.9	2	1.4	2	2.9	NA	6.4	NA	NA	3.2	3.4	2.7	2.2	4.5	2.6	NA	4	NA	NA	Kinesin-like protein
MSTRG.214183;A3:5A:77796415-77796516:77796411-77796516:-	MSTRG.214183	TraesCS5A02G069300	A3	A	100	100	100	100	92.9	100	100	100	100	100	100	100	100	100	100	100	100	100	100	100	F-box family protein
MSTRG.214183;A3:5A:77796710-77796777:77796650-77796777:-	MSTRG.214183	TraesCS5A02G069300	A3	A	NA	0	NA	0	0	5.4	0	0	0	NA	NA	0	NA	0	3.7	0	0	0	0	NA	F-box family protein
MSTRG.214458;A3:5A:92430406-92430487:92430396-92430487:-	MSTRG.214458	TraesCS5A02G076800	A3	A	NA	100	NA	100	97.6	98.8	100	100	92.7	100	100	NA	NA	100	98.5	98.9	96.9	99.2	100	100	tRNA N6-adenosine threonylcarbamoyltransferase
MSTRG.214458;SE:5A:92437567-92437967:92438016-92438896:-	MSTRG.214458	TraesCS5A02G076800	SE	A	NA	NA	NA	0	2.8	1.4	0	0	11.2	0	NA	NA	NA	0	2	1.5	4.6	1.3	0	0	tRNA N6-adenosine threonylcarbamoyltransferase
MSTRG.214459;A3:5A:92445705-92445786:92445705-92445800:+	MSTRG.214459	TraesCS5A02G076900	A3	A	100	NA	NA	NA	100	100	100	NA	NA	99.5	100	NA	NA	NA	NA	96.3	100	89.2	NA	99.6	Purple acid phosphatase
MSTRG.214543;A3:5A:98447770-98451528:98447746-98451528:-	MSTRG.214543	TraesCS5A02G079400	A3	A	NA	NA	NA	NA	32.3	NA	NA	NA	NA	NA	NA	NA	NA	NA	NA	NA	NA	NA	NA	NA	#N/A
MSTRG.214543;AF:5A:98454863-98455326:98455452:98454863-98455542:98455563:-	MSTRG.214543	TraesCS5A02G079400	AF	A	0	0	0	0	0	0	0	0	0	0	0	0	0	6.4	0	0	0	0	0	0	#N/A
MSTRG.214549;AF:5A:99017888:99018625-99019227:99018626:99018806-99019227:+	MSTRG.214549	TraesCS5A02G079600	AF	A	100	NA	NA	NA	NA	NA	NA	NA	100	NA	100	NA	NA	NA	NA	NA	NA	NA	50	NA	#N/A
MSTRG.214549;AF:5A:99017888:99018625-99019227:99018701:99018806-99019227:+	MSTRG.214549	TraesCS5A02G079600	AF	A	100	NA	NA	NA	NA	NA	NA	NA	34.9	NA	100	NA	NA	NA	NA	NA	NA	NA	100	NA	#N/A
MSTRG.214549;AF:5A:99018594:99018625-99019227:99018626:99018806-99019227:+	MSTRG.214549	TraesCS5A02G079600	AF	A	NA	NA	NA	NA	NA	NA	100	NA	100	NA	NA	NA	NA	NA	NA	NA	100	NA	79.2	NA	#N/A
MSTRG.214549;AF:5A:99018594:99018625-99019227:99018701:99018806-99019227:+	MSTRG.214549	TraesCS5A02G079600	AF	A	NA	NA	NA	NA	NA	NA	100	NA	77.7	NA	NA	NA	NA	NA	NA	NA	100	NA	100	NA	#N/A
MSTRG.214619;A3:5A:104251903-104252179:104251900-104252179:-	MSTRG.214619	TraesCS5A02G081200	A3	A	NA	NA	NA	NA	NA	NA	NA	NA	27.2	NA	NA	NA	NA	NA	NA	NA	NA	NA	NA	NA	#N/A
MSTRG.214652;RI:5A:105690939:105691038-105691153:105691328:-	MSTRG.214652	TraesCS5A02G081800	RI	A	0	0	0	1.5	5.9	1	1.6	0	0	2.8	0	0	1.2	0	3.8	3.5	4.5	1.2	1.2	0	Asparagine synthetase, putative&&Asparagine synthetase domain-containing protein 1
MSTRG.214662;AF:5A:106360149-106360228:106360315:106360149-106362027:106362354:-	MSTRG.214662	TraesCS5A02G082200	AF	A	NA	NA	100	93	100	100	100	96.1	100	NA	NA	100	NA	NA	NA	NA	100	NA	100	NA	APOLLO
MSTRG.214666;AF:5A:106731455-106731635:106731649:106731455-106731729:106731796:-	MSTRG.214666	TraesCS5A02G082300	AF	A	NA	NA	NA	NA	100	NA	NA	NA	NA	NA	NA	NA	NA	NA	NA	NA	NA	88.1	NA	NA	#N/A
MSTRG.214737;A5:5A:109302843-109302940:109302060-109302940:+	MSTRG.214737	TraesCS5A02G083400	A5	A	NA	NA	NA	0.9	2.9	0.3	2.5	NA	NA	0	0	NA	NA	0	4.1	1.8	0.9	5.2	NA	NA	#N/A
MSTRG.214755;AF:5A:111588730:111589220-111590167:111589537:111589564-111590167:+	MSTRG.214755	TraesCS5A02G085000	AF	A	0	NA	NA	5.9	NA	NA	NA	NA	0	NA	1	NA	0.5	NA	NA	NA	NA	NA	3.4	NA	Wuschel-related homeobox protein
MSTRG.214985;A5:5A:121113927-121114001:121113927-121114028:-	MSTRG.214985	TraesCS5A02G090000	A5	A	NA	100	100	100	62.4	100	100	NA	NA	100	100	100	100	100	100	100	95.7	NA	NA	100	Calmodulin-binding protein
MSTRG.214994;A3:5A:121417749-121417820:121417725-121417820:-	MSTRG.214994	TraesCS5A02G090200	A3	A	NA	NA	NA	NA	0	0	0	NA	NA	NA	NA	NA	NA	NA	0	32.2	NA	NA	NA	NA	Calmodulin-binding protein, putative, expressed
MSTRG.215083;A3:5A:126273895-126274142:126273800-126274142:-	MSTRG.215083	TraesCS5A02G091500	A3	A	0	4.5	0	0	3.5	0	0	0	4.6	0	0	0	0	0	0	0	0	0.5	5.6	1.7	#N/A
MSTRG.215101;A3:5A:126693925-126694011:126693877-126694011:-	MSTRG.215101	TraesCS5A02G091800	A3	A	100	100	100	100	100	100	100	100	100	100	100	100	100	100	100	100	100	100	100	94.6	F-box/LRR-repeat protein
MSTRG.215135;SE:5A:128433539-128433651:128433749-128438400:-	MSTRG.215135	TraesCS5A02G092700	SE	A	NA	NA	NA	NA	25.6	NA	NA	NA	NA	NA	NA	NA	NA	NA	NA	NA	NA	NA	NA	NA	#N/A
MSTRG.215236;SE:5A:134085661-134086696:134086740-134087135:-	MSTRG.215236	TraesCS5A02G095800	SE	A	100	92.9	100	100	100	100	100	100	100	100	100	100	100	100	100	100	100	95.8	100	100	SAGA-associated factor 11
MSTRG.215255;A5:5A:129606073-129606377:129606073-129606449:-	MSTRG.215255	TraesCS5A02G093200	A5	A	100	NA	100	100	98.2	94.5	100	100	NA	NA	96.2	100	97.9	97.8	99.5	100	100	96.4	100	NA	elongation factor Ts family protein
MSTRG.215255;RI:5A:129605547:129605929-129605966:129606037:-	MSTRG.215255	TraesCS5A02G093200	RI	A	NA	49.4	0	NA	0	NA	NA	NA	NA	NA	NA	100	NA	NA	100	NA	NA	NA	NA	NA	elongation factor Ts family protein
MSTRG.215255;RI:5A:129606377:129606412-129606449:129606524:-	MSTRG.215255	TraesCS5A02G093200	RI	A	100	97.8	100	99.8	100	98.6	100	93.5	100	97.6	100	98.3	99.2	100	100	97.6	100	100	100	99.3	elongation factor Ts family protein
MSTRG.215255;RI:5A:129606413:129606448-129606485:129606521:-	MSTRG.215255	TraesCS5A02G093200	RI	A	100	96.8	100	100	100	100	100	100	100	100	100	100	100	100	99.5	100	97.2	100	100	78.4	elongation factor Ts family protein
MSTRG.215255;SE:5A:129605965-129606002:129606073-129606377:-	MSTRG.215255	TraesCS5A02G093200	SE	A	100	100	100	98.7	100	95	100	100	NA	NA	100	95.6	100	100	100	100	100	100	100	NA	elongation factor Ts family protein
MSTRG.215255;SE:5A:129606001-129606038:129606073-129606413:-	MSTRG.215255	TraesCS5A02G093200	SE	A	100	NA	100	100	100	100	NA	100	100	NA	100	100	100	100	99.4	88.3	NA	100	96.8	NA	elongation factor Ts family protein
MSTRG.215265;SE:5A:136392117-136392264:136392327-136392423:+	MSTRG.215265	TraesCS5A02G096500	SE	A	0	7.3	0	0	0	2.4	0	0	0	1.8	0	0	0	0	0	0	0	0.8	0	0	Shikimate dehydrogenase (NADP(+))
MSTRG.215429;A3:5A:145661766-145662383:145661746-145662383:-	MSTRG.215429	TraesCS5A02G100500	A3	A	93.9	100	100	100	100	98.4	100	100	NA	100	100	100	100	98.1	100	98.6	100	97.1	NA	100	IAA-amino acid hydrolase ILR1
MSTRG.215470;A3:5A:148229934-148233260:148229635-148233260:-	MSTRG.215470	TraesCS5A02G101300	A3	A	100	100	100	100	100	100	100	100	94	100	100	100	100	99.6	100	100	100	96.5	95	100	Mitochondrial import inner membrane translocase subunit TIM22
MSTRG.215494;A3:5A:150351013-150351610:150350847-150351610:-	MSTRG.215494	TraesCS5A02G101600	A3	A	0	2.9	0	0	0	4.9	0	8.2	0	0	0	0	2	4	2.7	1.1	0	0	0	0.7	#N/A
MSTRG.215667;A3:5A:163399368-163399833:163399368-163400154:+	MSTRG.215667	TraesCS5A02G103700	A3	A	100	NA	100	100	100	100	100	100	100	94.9	100	NA	NA	100	100	100	100	97.7	100	96.8	#N/A
MSTRG.215831;A3:5A:170834077-170834221:170834077-170834232:+	MSTRG.215831	TraesCS5A02G105900	A3	A	0	0	0	0	0	0	NA	0	0	NA	0	0	0	0	0	0	9.5	0	0	NA	Ubiquitin carboxyl-terminal hydrolase, putative
MSTRG.215923;RI:5A:180992489:180992511-180992622:180994210:+	MSTRG.215923	TraesCS5A02G107300	RI	A	97.8	100	100	100	96.2	98.4	100	100	NA	94.5	99.4	100	99	99.1	97.3	100	98.8	100	100	97.1	Protein kinase, putative, expressed
MSTRG.216112;A5:5A:197219186-197220013:197219186-197220201:-	MSTRG.216112	TraesCS5A02G109200	A5	A	100	100	97.7	95.8	97.4	99.1	93.8	99.6	98.1	96.9	98.9	99.7	98.2	97.8	97.4	97.2	96.1	98.8	98.9	95.6	Methylthioribose-1-phosphate isomerase&&Translation initiation factor eIF-2B alpha subunit
MSTRG.216112;SE:5A:197221491-197221572:197221724-197222017:-	MSTRG.216112	TraesCS5A02G109200	SE	A	0.6	0	2.3	4.2	2.6	0.9	6.2	2.1	1.9	3.1	1.1	0.3	1.8	2.2	2.6	2.8	3.9	4.8	2	4.4	Methylthioribose-1-phosphate isomerase&&Translation initiation factor eIF-2B alpha subunit
MSTRG.216225;SE:5A:205004227-205011642:205011702-205013197:-	MSTRG.216225	TraesCS5A02G109600	SE	A	NA	NA	NA	100	100	100	100	NA	NA	91.4	NA	NA	NA	100	100	100	100	NA	NA	100	Photosystem II reaction center PsbP family protein
MSTRG.216260;SE:5A:207655882-207655983:207656324-207656551:-	MSTRG.216260	TraesCS5A02G110100	SE	A	4.3	3.2	NA	NA	NA	2.5	NA	NA	NA	0	5	8	NA	NA	1.2	NA	NA	NA	NA	0	Protein kinase family protein
MSTRG.2162;A5:1A:53188610-53188809:53188610-53188833:-	MSTRG.2162	TraesCS1A02G070400	A5	A	NA	NA	NA	NA	NA	NA	NA	NA	NA	100	NA	0	NA	NA	NA	NA	NA	NA	NA	27.6	WRKY transcription factor
MSTRG.216330;A5:5A:212220300-212221036:212220300-212221072:-	MSTRG.216330	TraesCS5A02G111000	A5	A	NA	100	NA	100	100	100	100	100	57.7	100	100	100	NA	100	100	100	100	100	100	100	U-box domain-containing protein
MSTRG.216343;SE:5A:210834036-210834133:210834195-210834406:-	MSTRG.216343	TraesCS5A02G110700	SE	A	3.1	0	1.8	0.5	1.2	2	3.1	1	0.7	1.2	1	3.3	6.7	1.4	3.5	3.4	2.4	2.2	4.4	4.6	CCR4-NOT transcription complex subunit 11
MSTRG.216343;SE:5A:210844483-210844561:210844642-210844886:-	MSTRG.216343	TraesCS5A02G110700	SE	A	NA	NA	NA	100	100	100	NA	100	NA	NA	NA	NA	NA	NA	100	89.2	NA	NA	NA	NA	CCR4-NOT transcription complex subunit 11
MSTRG.216379;A3:5A:215477577-215479803:215477554-215479803:-	MSTRG.216379	TraesCS5A02G111700	A3	A	NA	0	NA	0	0	0	0	0	NA	NA	NA	NA	NA	8	0	0	0	NA	NA	NA	WD40 repeat-containing protein
MSTRG.216379;A5:5A:215482010-215482092:215482010-215482108:-	MSTRG.216379	TraesCS5A02G111700	A5	A	100	100	100	100	100	100	96	100	100	100	100	100	94.4	100	98.9	100	100	100	98.4	98.1	WD40 repeat-containing protein
MSTRG.216473;RI:5A:219688051:219688277-219688569:219688644:+	MSTRG.216473	TraesCS5A02G112500	RI	A	NA	NA	NA	0	NA	NA	NA	NA	NA	NA	NA	NA	NA	6.1	NA	NA	NA	NA	NA	NA	5-formyltetrahydrofolate cyclo-ligase
MSTRG.216475;AF:5A:219930530-219930999:219931292:219930530-219931704:219931751:-	MSTRG.216475	TraesCS5A02G112700	AF	A	0	0	0	4.3	1.7	1	1.7	5.7	2.1	1.7	0	0.7	0	5	2.4	3.3	0.9	2.2	0	0.8	RNA polymerase II subunit A C-terminal domain phosphatase SSU72
MSTRG.216531;A3:5A:222591604-222602933:222591604-222603013:+	MSTRG.216531	TraesCS5A02G113000	A3	A	100	97.7	100	98.5	98.2	98.9	100	100	100	100	94.3	100	98.3	100	96.8	100	100	99.1	100	99.3	Transmembrane 19
MSTRG.216566;A3:5A:224686870-224686966:224686870-224686984:+	MSTRG.216566	TraesCS5A02G113100	A3	A	91.5	100	100	100	98.9	100	100	99.8	96.8	100	99.4	98.7	100	97.6	99.8	100	99.9	99.3	99.9	99.4	Peroxidase
MSTRG.216566;A3:5A:224690690-224690777:224690690-224690790:+	MSTRG.216566	TraesCS5A02G113100	A3	A	93.9	100	100	100	98.9	100	100	100	96.8	100	100	100	100	97.6	100	100	100	99.5	100	100	Peroxidase
MSTRG.216643;AF:5A:229921502:229921619-229922141:229921727:229921866-229922141:+	MSTRG.216643	TraesCS5A02G114800	AF	A	100	100	100	94.8	100	100	100	100	100	100	100	NA	NA	100	97.1	100	100	98.6	100	95.5	DNA-directed RNA polymerase subunit N
MSTRG.216646;A3:5A:229770070-229770941:229770060-229770941:-	MSTRG.216646	TraesCS5A02G114700	A3	A	NA	NA	NA	NA	NA	NA	NA	NA	NA	0	NA	NA	NA	NA	NA	NA	NA	NA	NA	47.9	NAD-dependent protein deacylase
MSTRG.216670;A3:5A:230813375-230813467:230813375-230813480:+	MSTRG.216670	TraesCS5A02G115200	A3	A	93.2	100	100	98.1	97.9	99.5	98.1	98.4	99.7	96.3	96.3	96.8	97.7	98.4	96.4	97	98.1	99.7	99.9	95	La protein homolog
MSTRG.216670;AF:5A:230809234:230809494-230812543:230811714:230811851-230812543:+	MSTRG.216670	TraesCS5A02G115200	AF	A	NA	NA	NA	NA	NA	NA	100	NA	NA	NA	NA	NA	NA	NA	100	84	100	NA	NA	NA	La protein homolog
MSTRG.216689;RI:5A:234152282:234152502-234153832:234154072:+	MSTRG.216689	TraesCS5A02G115500	RI	A	NA	NA	NA	100	100	83.6	NA	NA	NA	NA	NA	NA	NA	100	100	NA	NA	100	NA	NA	#N/A
MSTRG.216690;A3:5A:231297113-231297217:231295987-231297217:-	MSTRG.216690	TraesCS5A02G115300	A3	A	NA	NA	NA	NA	NA	NA	NA	NA	NA	NA	NA	NA	NA	NA	NA	NA	NA	28.7	NA	NA	Transcription factor
MSTRG.216690;A5:5A:231298511-231299435:231298511-231299494:-	MSTRG.216690	TraesCS5A02G115300	A5	A	NA	NA	NA	NA	NA	NA	100	NA	NA	NA	NA	NA	NA	NA	NA	NA	100	78.8	NA	NA	Transcription factor
MSTRG.216690;RI:5A:231299980:231300034-231300117:231300301:-	MSTRG.216690	TraesCS5A02G115300	RI	A	NA	NA	NA	NA	NA	NA	0	NA	NA	NA	NA	NA	NA	NA	NA	NA	10.5	0	NA	NA	Transcription factor
MSTRG.216744;A5:5A:236871547-236872224:236871547-236872228:-	MSTRG.216744	TraesCS5A02G115900	A5	A	97.5	97.6	95.9	96.4	94.4	98.5	97.9	96	96.6	98.7	95.8	96.9	98.5	96.7	96	96.6	96.2	96.9	96.9	97.1	tRNA pseudouridine synthase A
MSTRG.216829;SE:5A:241271336-241272070:241272154-241272502:+	MSTRG.216829	TraesCS5A02G117800	SE	A	NA	NA	NA	100	100	100	40.3	NA	NA	NA	NA	NA	NA	100	100	100	100	100	NA	NA	#N/A
MSTRG.216904;AF:5A:246899137-246899223:246899235:246899137-246899240:246899341:-	MSTRG.216904	TraesCS5A02G119100	AF	A	NA	100	NA	NA	NA	100	NA	NA	NA	NA	NA	89.7	100	100	100	100	NA	NA	NA	NA	#N/A
MSTRG.216907;A3:5A:246839093-246839164:246839075-246839164:-	MSTRG.216907	TraesCS5A02G119000	A3	A	0	0	0	0	5.1	0	1.9	0	0	0	0	0	0	0.9	0.7	0.5	1.3	0	0	3.8	SGF29 tudor-like domain-containing protein
MSTRG.216907;AF:5A:246841427-246849439:246849574:246841427-246849881:246850026:-	MSTRG.216907	TraesCS5A02G119000	AF	A	100	100	100	100	94.3	100	97.8	100	100	100	100	100	100	99	99.2	99.4	98.5	100	100	96.2	SGF29 tudor-like domain-containing protein
MSTRG.216907;AL:5A:246824230:246824635-246835548:246825204:246825849-246835548:-	MSTRG.216907	TraesCS5A02G119000	AL	A	NA	NA	NA	NA	100	0	NA	NA	NA	NA	NA	NA	NA	NA	14.4	NA	NA	NA	NA	NA	SGF29 tudor-like domain-containing protein
MSTRG.216907;AL:5A:246824236:246824635-246835548:246825204:246825849-246835548:-	MSTRG.216907	TraesCS5A02G119000	AL	A	88.3	100	100	100	100	95.9	99.2	100	100	96.8	100	100	100	99.4	95.5	97.3	97.7	100	100	96.3	SGF29 tudor-like domain-containing protein
MSTRG.216907;SE:5A:246835630-246839164:246839240-246841334:-	MSTRG.216907	TraesCS5A02G119000	SE	A	0	NA	NA	NA	NA	45.9	0	NA	NA	NA	NA	NA	NA	0	0	0	0	NA	NA	NA	SGF29 tudor-like domain-containing protein
MSTRG.216926;A3:5A:248532292-248532499:248532246-248532499:-	MSTRG.216926	TraesCS5A02G119300	A3	A	NA	NA	NA	NA	NA	20.7	0	NA	NA	100	NA	NA	NA	NA	0	0	0	NA	NA	NA	Histone deacetylase family protein, expressed
MSTRG.216926;RI:5A:248529072:248529253-248529345:248529632:-	MSTRG.216926	TraesCS5A02G119300	RI	A	NA	NA	NA	NA	100	100	100	NA	NA	91.9	NA	NA	NA	NA	95.9	100	100	NA	NA	100	Histone deacetylase family protein, expressed
MSTRG.216951;AF:5A:253592930:253593281-253599119:253598647:253598898-253599119:+	MSTRG.216951	TraesCS5A02G119800	AF	A	NA	NA	NA	NA	NA	NA	NA	NA	86.3	NA	NA	NA	NA	NA	NA	NA	NA	NA	NA	NA	3'(2'),5'-bisphosphate nucleotidase 1
MSTRG.216951;AF:5A:253593261:253593281-253599119:253598647:253598898-253599119:+	MSTRG.216951	TraesCS5A02G119800	AF	A	100	100	100	100	100	100	100	NA	90	NA	100	100	NA	100	NA	96.5	96.1	NA	100	100	3'(2'),5'-bisphosphate nucleotidase 1
MSTRG.216966;A5:5A:253612110-253612250:253612106-253612250:+	MSTRG.216966	TraesCS5A02G120100	A5	A	0	NA	0	0	0	NA	NA	NA	3.2	NA	3.4	0	0	NA	1.1	0	NA	3.7	8	0	#N/A
MSTRG.216966;RI:5A:253613555:253613633-253614112:253614167:+	MSTRG.216966	TraesCS5A02G120100	RI	A	0	NA	0	0	0	NA	NA	NA	3.2	NA	3.4	0	0	NA	NA	0	NA	4.1	13	0	#N/A
MSTRG.217017;A3:5A:258034733-258061791:258034733-258061836:+	MSTRG.217017	TraesCS5A02G120600	A3	A	0	3.5	NA	0	0	0	0	5.1	0	0	0	0	0	4.5	0.9	0	4.3	0	0	0	#N/A
MSTRG.217017;A5:5A:258062005-258062157:258061925-258062157:+	MSTRG.217017	TraesCS5A02G120600	A5	A	0	0	0	0	0	0	1	0	7.9	0	0	0	0	0.9	0	0	0	3.2	0	0	#N/A
MSTRG.217017;AF:5A:258034288:258034733-258061836:258038748:258038895-258061836:+	MSTRG.217017	TraesCS5A02G120600	AF	A	NA	NA	NA	NA	NA	NA	NA	NA	NA	NA	NA	NA	NA	42.6	NA	NA	NA	NA	NA	NA	#N/A
MSTRG.217017;AF:5A:258034674:258034733-258061836:258038748:258038895-258061836:+	MSTRG.217017	TraesCS5A02G120600	AF	A	100	100	NA	100	100	100	98	100	91.9	100	100	100	100	98.9	100	100	100	95.9	100	100	#N/A
MSTRG.217017;AF:5A:258038787:258038895-258061836:258057871:258058074-258061836:+	MSTRG.217017	TraesCS5A02G120600	AF	A	NA	0	NA	NA	NA	0	0	NA	NA	NA	NA	NA	NA	NA	0	7.8	0	NA	NA	NA	#N/A
MSTRG.217036;AF:5A:260335511-260335623:260335818:260335511-260336276:260336384:-	MSTRG.217036	TraesCS5A02G121000	AF	A	0	0	0	2.8	0	8.5	0	1.9	1.9	0	0	0	0	0	0	0	0	3.4	4.4	3.8	Adenylate kinase
MSTRG.217066;SE:5A:260674412-260678309:260678368-260681754:+	MSTRG.217066	TraesCS5A02G121100	SE	A	NA	NA	NA	NA	100	81.4	NA	NA	NA	NA	NA	NA	NA	NA	100	NA	95.8	NA	NA	NA	Zinc finger CCCH domain protein
MSTRG.217169;AF:5A:267940552:267940617-267941278:267940869:267941038-267941278:+	MSTRG.217169	TraesCS5A02G122700	AF	A	NA	NA	NA	NA	NA	NA	63.2	NA	NA	NA	NA	NA	NA	NA	96	NA	NA	NA	NA	NA	Mitogen-activated protein kinase kinase 3&&Kinase-like protein
MSTRG.217169;AF:5A:267940552:267940617-267941278:267940928:267941038-267941278:+	MSTRG.217169	TraesCS5A02G122700	AF	A	NA	NA	0	NA	NA	NA	68.8	NA	NA	NA	NA	NA	NA	NA	100	NA	NA	NA	NA	NA	Mitogen-activated protein kinase kinase 3&&Kinase-like protein
MSTRG.217221;SE:5A:270151916-270152898:270153243-270154265:+	MSTRG.217221	TraesCS5A02G123600	SE	A	NA	NA	NA	NA	NA	NA	0	NA	NA	NA	NA	NA	NA	NA	NA	NA	22.2	NA	NA	2.3	Acyl-[acyl-carrier-protein] desaturase
MSTRG.217372;A5:5A:279560041-279560532:279560011-279560532:+	MSTRG.217372	TraesCS5A02G126500	A5	A	0	0	0	0	0	0	0	3.5	0	0	0	25.9	0	3.4	2.6	3.1	0.8	0	0	0	#N/A
MSTRG.217470;A3:5A:285999328-285999835:285999328-285999886:+	MSTRG.217470	TraesCS5A02G128300	A3	A	NA	NA	NA	NA	NA	0	0	NA	NA	88.9	100	NA	NA	NA	NA	NA	0	NA	NA	NA	Bifunctional uridylyltransferase/uridylyl-removing enzyme
MSTRG.217480;A5:5A:286674726-286674865:286674311-286674865:+	MSTRG.217480	TraesCS5A02G128400	A5	A	NA	NA	NA	NA	89.1	100	NA	NA	NA	NA	NA	NA	NA	NA	NA	100	NA	100	NA	NA	Pentatricopeptide repeat-containing protein
MSTRG.217503;A3:5A:288888337-288890274:288888337-288890277:+	MSTRG.217503	TraesCS5A02G128900	A3	A	NA	NA	NA	0	9.1	0	NA	NA	NA	NA	NA	NA	NA	NA	0	0	NA	NA	NA	NA	#N/A
MSTRG.217503;A5:5A:288888341-288890815:288888337-288890815:+	MSTRG.217503	TraesCS5A02G128900	A5	A	NA	NA	NA	NA	NA	NA	NA	NA	NA	NA	NA	16.8	NA	NA	NA	NA	0	NA	NA	NA	#N/A
MSTRG.217503;AF:5A:288888167:288888337-288890815:288890480:288890499-288890815:+	MSTRG.217503	TraesCS5A02G128900	AF	A	NA	NA	NA	NA	NA	NA	NA	NA	NA	NA	NA	86	NA	NA	NA	NA	100	NA	NA	NA	#N/A
MSTRG.217522;A3:5A:290387035-290387664:290387035-290387676:+	MSTRG.217522	TraesCS5A02G129400	A3	A	NA	NA	NA	100	98.7	100	99	100	100	NA	NA	NA	NA	93.4	100	98.8	99.6	97.5	98.6	NA	Signal recognition particle subunit SRP68
MSTRG.217626;A5:5A:296726198-296726555:296726198-296726687:-	MSTRG.217626	TraesCS5A02G131800	A5	A	NA	NA	NA	NA	NA	0	4.9	NA	NA	0	NA	76.4	NA	NA	0	0	0	NA	NA	0	#N/A
MSTRG.217626;AF:5A:296726198-296726555:296726581:296726198-296726687:296726719:-	MSTRG.217626	TraesCS5A02G131800	AF	A	81.8	NA	NA	NA	NA	0	0	NA	NA	0	NA	NA	NA	NA	0	0	0	NA	NA	0	#N/A
MSTRG.217626;RI:5A:296723591:296724248-296724663:296725084:-	MSTRG.217626	TraesCS5A02G131800	RI	A	18.2	NA	NA	NA	NA	100	100	NA	NA	100	NA	NA	NA	NA	100	100	100	NA	NA	100	#N/A
MSTRG.217626;SE:5A:296724248-296724663:296725084-296726092:-	MSTRG.217626	TraesCS5A02G131800	SE	A	NA	24.2	0	0	0	0	NA	0	0	0	NA	0	NA	0	0	0	NA	0	0	0	#N/A
MSTRG.217675;A5:5A:298806562-298808640:298806562-298808658:-	MSTRG.217675	TraesCS5A02G132300	A5	A	NA	100	NA	NA	94.7	NA	NA	100	NA	NA	NA	NA	NA	NA	100	100	100	NA	NA	NA	L-galactono-1,4-lactone dehydrogenase
MSTRG.217712;AF:5A:299760992:299761008-299761516:299761320:299761337-299761516:+	MSTRG.217712	TraesCS5A02G133200	AF	A	NA	NA	NA	NA	NA	19.8	NA	NA	NA	NA	NA	NA	NA	NA	NA	NA	NA	NA	NA	NA	Long-Chain Acyl-CoA Synthetase
MSTRG.217765;SE:5A:303284068-303284601:303284631-303284715:-	MSTRG.217765	TraesCS5A02G134500	SE	A	NA	NA	NA	NA	NA	100	100	NA	NA	NA	NA	NA	NA	NA	NA	23.3	NA	NA	NA	NA	Peptidylprolyl isomerase
MSTRG.217838;A5:5A:307207586-307207749:307207532-307207749:+	MSTRG.217838	TraesCS5A02G135900	A5	A	100	100	100	100	100	100	100	97.3	100	92.5	98.8	100	100	100	99.1	100	100	96.9	100	100	#N/A
MSTRG.217901;RI:5A:310422541:310422645-310423527:310423601:-	MSTRG.217901	TraesCS5A02G138000	RI	A	NA	0	NA	0	0	7.6	0	NA	0	0	0	NA	NA	NA	0	0	0	0	NA	0	#N/A
MSTRG.217912;A3:5A:310978847-310978955:310978835-310978955:-	MSTRG.217912	TraesCS5A02G138500	A3	A	98.8	100	99.2	100	94	100	96.4	99.4	100	95.1	99.6	99	98.8	100	99.6	97.5	99.1	98.7	98	98.4	WD-repeat protein, putative
MSTRG.217918;A5:5A:311283599-311284593:311283486-311284593:+	MSTRG.217918	TraesCS5A02G139000	A5	A	100	100	100	97.2	94.9	100	100	100	100	100	100	100	100	100	98.7	97.3	99	96.2	97	100	Scarecrow transcription factor family protein
MSTRG.217963;A5:5A:312917981-312918943:312917981-312918947:-	MSTRG.217963	TraesCS5A02G140700	A5	A	0	NA	0	0	NA	100	0	0	100	NA	NA	0	0	NA	0	NA	0	82.4	0	NA	#N/A
MSTRG.218062;A3:5A:318836458-318836546:318836419-318836546:-	MSTRG.218062	TraesCS5A02G143600	A3	A	NA	NA	NA	100	100	100	92.9	NA	NA	NA	NA	NA	NA	NA	NA	100	NA	NA	100	NA	Beta-galactosidase
MSTRG.218063;AF:5A:320213567-320213680:320213741:320213567-320217135:320217317:-	MSTRG.218063	TraesCS5A02G144100	AF	A	100	100	100	100	100	NA	100	94.5	100	100	NA	100	100	100	100	NA	98.8	NA	100	100	Transmembrane-like protein
MSTRG.218063;AF:5A:320213567-320213680:320213741:320213567-320217904:320218021:-	MSTRG.218063	TraesCS5A02G144100	AF	A	100	100	100	100	100	NA	100	100	100	100	NA	100	100	100	100	NA	100	NA	100	92	Transmembrane-like protein
MSTRG.218096;AL:5A:321922343:321922359-321925513:321922521:321922695-321925513:-	MSTRG.218096	TraesCS5A02G145800	AL	A	100	100	100	100	100	95.7	100	96.5	78.2	NA	100	100	100	100	100	100	NA	100	100	NA	RING/U-box superfamily protein
MSTRG.218097;A3:5A:321929049-321929147:321929049-321929160:+	MSTRG.218097	TraesCS5A02G145900	A3	A	10.7	NA	NA	3.6	0	4.4	NA	NA	NA	0	NA	0	NA	0	0	4.2	NA	NA	NA	0	N-acetyltransferase, putative
MSTRG.218104;A3:5A:322678526-322678662:322678526-322678736:+	MSTRG.218104	TraesCS5A02G146400	A3	A	100	100	NA	NA	100	92.2	100	NA	NA	100	100	95	NA	NA	100	NA	100	100	NA	97.7	Mannan endo-1,4-beta-mannosidase-like protein
MSTRG.218282;A3:5A:329380598-329381671:329380598-329381712:+	MSTRG.218282	TraesCS5A02G152400	A3	A	NA	NA	NA	100	100	100	NA	100	NA	100	NA	NA	NA	NA	100	NA	NA	NA	NA	85.7	Ferritin
MSTRG.218326;A5:5A:331404198-331406006:331404198-331406048:-	MSTRG.218326	TraesCS5A02G154000	A5	A	3.4	2.3	2.4	4.8	4.3	3.7	6.2	3	2.2	0	4.3	2.9	2.5	3.2	0	2.8	2.2	2.8	3.4	2.6	#N/A
MSTRG.218519;RI:5A:340816064:340816154-340816293:340816318:-	MSTRG.218519	TraesCS5A02G159700	RI	A	0	0	0	0	0	0	13	0	0	3.4	0	0	0	3.9	4.3	0	0	1.4	4.3	2.5	Unc-50
MSTRG.218589;AL:5A:344538068:344538293-344546972:344545964:344546244-344546972:-	MSTRG.218589	TraesCS5A02G161700	AL	A	0	0	0	0	0	0	NA	NA	0	2.1	0	NA	NA	6.1	NA	0	NA	NA	0	1.7	Histone-lysine N-methyltransferase
MSTRG.218649;A3:5A:348179544-348179587:348179544-348179604:+	MSTRG.218649	TraesCS5A02G162800	A3	A	98	97.1	100	97.7	100	99.3	100	97.8	94.5	97.4	100	100	98.8	96.5	99.6	100	100	97.9	98.9	100	FCA protein
MSTRG.218891;A3:5A:363849893-363849960:363849893-363849981:+	MSTRG.218891	TraesCS5A02G170600	A3	A	NA	NA	NA	NA	NA	NA	95.4	NA	NA	NA	NA	NA	NA	NA	NA	NA	NA	93.1	NA	NA	GBF-interacting protein 1, putative isoform 1&&Gbf-interacting protein 1-like protein
MSTRG.218891;RI:5A:363849778:363849893-363849960:363850115:+	MSTRG.218891	TraesCS5A02G170600	RI	A	NA	NA	NA	NA	NA	NA	0	NA	NA	NA	NA	NA	NA	NA	NA	NA	7.2	0	NA	NA	GBF-interacting protein 1, putative isoform 1&&Gbf-interacting protein 1-like protein
MSTRG.218891;SE:5A:363853212-363853671:363853829-363854215:+	MSTRG.218891	TraesCS5A02G170600	SE	A	NA	NA	NA	NA	NA	NA	100	NA	NA	NA	NA	NA	NA	NA	NA	NA	92.8	100	NA	NA	GBF-interacting protein 1, putative isoform 1&&Gbf-interacting protein 1-like protein
MSTRG.2188;A5:1A:54076446-54077035:54076446-54077056:-	MSTRG.2188	TraesCS1A02G071800	A5	A	NA	NA	NA	NA	NA	4.4	NA	NA	NA	NA	NA	NA	NA	6.8	NA	NA	NA	NA	NA	0	Metal tolerance protein
MSTRG.2188;AF:1A:54076446-54077056:54077188:54076446-54078060:54078135:-	MSTRG.2188	TraesCS1A02G071800	AF	A	0	0	NA	0	0	100	NA	NA	NA	0	0	0	0	27.1	0	0	NA	0	0	100	Metal tolerance protein
MSTRG.218909;A3:5A:364956290-364957833:364956162-364957833:-	MSTRG.218909	TraesCS5A02G171500	A3	A	94.5	NA	NA	NA	NA	NA	100	NA	NA	NA	NA	NA	NA	NA	NA	NA	100	NA	NA	96.8	#N/A
MSTRG.218927;A3:5A:365134250-365134412:365134239-365134412:-	MSTRG.218927	TraesCS5A02G172000	A3	A	NA	NA	NA	100	100	100	100	NA	92.8	NA	NA	NA	NA	NA	100	100	97.8	100	100	100	#N/A
MSTRG.218947;AL:5A:366631709:366631779-366633409:366633060:366633278-366633409:-	MSTRG.218947	TraesCS5A02G173300	AL	A	NA	NA	NA	NA	NA	100	NA	NA	NA	NA	NA	NA	NA	NA	60.4	NA	NA	NA	100	NA	Protein kinase-like
MSTRG.218951;SE:5A:366712869-366713696:366713867-366714328:-	MSTRG.218951	TraesCS5A02G173400	SE	A	NA	NA	NA	NA	NA	NA	NA	NA	NA	NA	72.7	NA	NA	NA	NA	NA	NA	NA	NA	NA	#N/A
MSTRG.219016;A3:5A:369637837-369638376:369637837-369638378:+	MSTRG.219016	TraesCS5A02G175600	A3	A	0	0.4	0	0.7	0.9	1.9	2.1	6.3	2.1	0.4	0.3	0.4	0.9	0.8	2	0.1	1.1	4.6	3.1	0.3	Mediator of RNA polymerase II transcription subunit 14
MSTRG.219031;A3:5A:370244558-370245049:370244558-370245054:+	MSTRG.219031	TraesCS5A02G176100	A3	A	100	97.6	100	100	100	100	94.9	100	100	100	100	100	100	95.8	99	99.1	98.7	98.9	97.1	100	Sodium/hydrogen exchanger
MSTRG.219074;A5:5A:374023170-374023248:374023170-374023316:-	MSTRG.219074	TraesCS5A02G177000	A5	A	0	0	0	0	0	28.2	NA	0	0	0	0	0	0	0	0	0	100	0	0	0	Nuclease S1
MSTRG.219095;A3:5A:375251653-375253727:375251653-375253748:+	MSTRG.219095	TraesCS5A02G177500	A3	A	2	2.1	0.7	2.8	0	3.4	4.9	3.3	NA	3	0.5	0	3.8	4.3	3.6	3.9	3.4	6.7	NA	4	Zinc import ATP-binding protein ZnuC&&Embryo defective 1381 protein
MSTRG.219095;SE:5A:375251653-375251731:375251856-375253748:+	MSTRG.219095	TraesCS5A02G177500	SE	A	0	0	1.8	0	0	7.8	0	0	NA	0	0	0	0	2.1	0	0	0	0	NA	0	Zinc import ATP-binding protein ZnuC&&Embryo defective 1381 protein
MSTRG.219098;AF:5A:375550267-375550600:375550624:375550267-375552032:375552155:-	MSTRG.219098	TraesCS5A02G177900	AF	A	NA	NA	NA	NA	NA	NA	NA	100	98.2	NA	NA	NA	NA	NA	NA	NA	NA	98.9	100	91.4	Ubiquitin-conjugating enzyme, E2
MSTRG.219106;A5:5A:375836983-375837692:375836962-375837692:+	MSTRG.219106	TraesCS5A02G178200	A5	A	0	0	4.4	2.1	0	4.4	0	0	0	0	0	3.2	5.8	0.8	2.7	1.7	0	3.4	4.3	1.2	WD-repeat protein, putative
MSTRG.219115;A3:5A:376543872-376545260:376543872-376545337:+	MSTRG.219115	TraesCS5A02G178600	A3	A	NA	NA	NA	7.1	NA	NA	0	NA	NA	NA	NA	NA	NA	NA	NA	NA	NA	NA	NA	0	Myb family transcription factor family protein
MSTRG.219171;A3:5A:379093788-379093893:379093734-379093893:-	MSTRG.219171	TraesCS5A02G180300	A3	A	99	97.7	98	100	96.9	97.7	100	97.3	91.7	98.7	98.7	99.3	100	96.7	96.5	97.9	96.9	100	100	99.2	Lipid phosphate phosphatase-like protein
MSTRG.219171;AF:5A:379094114-379097235:379097309:379094114-379097880:379098185:-	MSTRG.219171	TraesCS5A02G180300	AF	A	99	97.7	98	100	96.9	97.7	100	97.3	91.3	98.6	98.7	99.3	100	96.7	96.5	97.9	96.9	100	100	99.2	Lipid phosphate phosphatase-like protein
MSTRG.219171;AF:5A:379094114-379097235:379097309:379094114-379097880:379098541:-	MSTRG.219171	TraesCS5A02G180300	AF	A	99.6	99	100	99.5	99.1	99.4	98.9	100	94.9	99	99.8	99.2	99.8	100	99.8	99.8	99.4	99.5	100	100	Lipid phosphate phosphatase-like protein
MSTRG.219225;A3:5A:381705866-381706865:381705849-381706865:-	MSTRG.219225	TraesCS5A02G181900	A3	A	1.5	0	0	8.9	0	0	3.4	3	1.5	0	0	1.8	0	0	3.2	2.1	0	2.8	1	0	Rab3 GTPase-activating protein non-catalytic subunit
MSTRG.219225;A5:5A:381705475-381705661:381705475-381705733:-	MSTRG.219225	TraesCS5A02G181900	A5	A	NA	NA	NA	NA	NA	NA	NA	100	94.8	NA	NA	NA	NA	100	100	NA	100	100	NA	NA	Rab3 GTPase-activating protein non-catalytic subunit
MSTRG.219225;AF:5A:381706999-381707878:381708091:381706999-381708092:381708133:-	MSTRG.219225	TraesCS5A02G181900	AF	A	NA	NA	NA	NA	NA	NA	NA	NA	95	NA	NA	NA	NA	NA	NA	NA	NA	NA	NA	NA	Rab3 GTPase-activating protein non-catalytic subunit
MSTRG.219228;A3:5A:382072001-382072390:382072001-382072584:+	MSTRG.219228	TraesCS5A02G182200	A3	A	NA	89.5	NA	100	100	100	100	99.4	97.5	NA	NA	NA	NA	100	100	96.5	100	100	100	NA	Nucleobase-ascorbate transporter-like protein
MSTRG.219229;A3:5A:382089004-382089154:382088999-382089154:-	MSTRG.219229	TraesCS5A02G182300	A3	A	NA	NA	NA	NA	NA	NA	NA	NA	NA	15.6	NA	NA	NA	NA	NA	NA	NA	NA	NA	NA	Purple acid phosphatase
MSTRG.219353;AF:5A:387928872-387929124:387929236:387928872-387929538:387929918:-	MSTRG.219353	TraesCS5A02G186600	AF	A	NA	NA	NA	NA	NA	NA	NA	NA	NA	NA	NA	NA	NA	NA	NA	80.4	NA	96.2	NA	NA	NAD kinase
MSTRG.219355;RI:5A:388169237:388169308-388169508:388169896:+	MSTRG.219355	TraesCS5A02G186700	RI	A	NA	NA	NA	100	100	100	100	100	NA	NA	NA	NA	100	100	100	97.5	100	100	92.3	100	C2H2-like zinc finger protein&&Zinc finger, C2H2
MSTRG.219458;A3:5A:395053916-395054973:395053916-395054982:+	MSTRG.219458	TraesCS5A02G190600	A3	A	NA	NA	NA	NA	0	0	0	0	0	NA	NA	NA	NA	NA	100	0	NA	59.4	NA	NA	FAD synthetase, chloroplastic
MSTRG.219501;RI:5A:395913057:395913445-395913765:395914339:+	MSTRG.219501	TraesCS5A02G192300	RI	A	0	0	0	0	0	5.6	NA	NA	NA	NA	0	0	0	0	1.4	0	NA	0	NA	0	Oxygen-dependent choline dehydrogenase
MSTRG.219504;A5:5A:395920748-395921789:395920745-395921789:+	MSTRG.219504	TraesCS5A02G192500	A5	A	100	NA	NA	NA	25.7	100	NA	100	NA	100	NA	NA	NA	100	100	NA	100	100	NA	100	#N/A
MSTRG.219504;AF:5A:395919844:395920023-395920546:395920081:395920449-395920546:+	MSTRG.219504	TraesCS5A02G192500	AF	A	100	NA	NA	NA	NA	100	NA	100	NA	100	NA	NA	NA	100	100	NA	100	87	NA	100	#N/A
MSTRG.219504;AF:5A:395919948:395920023-395920546:395920081:395920449-395920546:+	MSTRG.219504	TraesCS5A02G192500	AF	A	NA	NA	NA	NA	100	100	100	NA	NA	NA	NA	NA	NA	NA	NA	100	100	86.5	NA	NA	#N/A
MSTRG.219504;AF:5A:395919948:395920023-395920546:395920115:395920236-395920546:+	MSTRG.219504	TraesCS5A02G192500	AF	A	NA	NA	NA	NA	100	100	85.4	NA	NA	NA	NA	NA	NA	NA	NA	100	100	100	NA	NA	#N/A
MSTRG.219542;A5:5A:398193123-398193230:398193040-398193230:+	MSTRG.219542	TraesCS5A02G194500	A5	A	NA	NA	NA	NA	NA	NA	NA	NA	NA	NA	NA	NA	NA	NA	90.4	NA	NA	NA	NA	NA	Histone-lysine N-methyltransferase, H3 lysine-9 specific
MSTRG.219554;A3:5A:398290000-398290143:398289987-398290143:-	MSTRG.219554	TraesCS5A02G195100	A3	A	NA	NA	NA	NA	NA	NA	17.8	NA	NA	NA	NA	NA	NA	NA	0	NA	NA	NA	NA	NA	Agmatine deiminase
MSTRG.219554;SE:5A:398289817-398289905:398289987-398290143:-	MSTRG.219554	TraesCS5A02G195100	SE	A	NA	NA	NA	NA	NA	NA	100	NA	NA	NA	NA	NA	NA	NA	88.2	NA	NA	NA	NA	NA	Agmatine deiminase
MSTRG.219561;SE:5A:398281142-398281261:398281377-398282634:-	MSTRG.219561	TraesCS5A02G195000	SE	A	92.3	100	100	99	100	99.5	100	100	100	100	99.2	100	100	100	99.8	100	100	100	100	100	Wd repeat protein
MSTRG.219563;A3:5A:398271910-398272007:398271910-398272016:+	MSTRG.219563	TraesCS5A02G194800	A3	A	NA	NA	NA	NA	0	9.3	NA	NA	NA	NA	NA	NA	NA	NA	NA	4.3	NA	0	NA	NA	#N/A
MSTRG.219570;A3:5A:397517914-397517991:397517914-397518015:+	MSTRG.219570	TraesCS5A02G194100	A3	A	100	94.3	97.8	100	100	100	100	100	100	100	100	100	100	100	100	99.3	100	99.6	100	100	Aminopeptidase
MSTRG.219570;SE:5A:397524623-397525042:397525155-397525919:+	MSTRG.219570	TraesCS5A02G194100	SE	A	NA	NA	NA	NA	NA	NA	NA	5.7	NA	NA	NA	NA	NA	NA	NA	NA	NA	NA	NA	NA	Aminopeptidase
MSTRG.219573;RI:5A:398938315:398938465-398938568:398939074:+	MSTRG.219573	TraesCS5A02G196000	RI	A	0	3.3	4.3	1	1.3	0.8	0.5	4.2	0	1.4	0	1.7	1.4	0.6	1.3	3.5	0.3	1.2	0	7.2	Protein arginine methyltransferase
MSTRG.219585;A3:5A:399293895-399293993:399293895-399294016:+	MSTRG.219585	TraesCS5A02G196100	A3	A	NA	NA	NA	NA	92.8	100	100	NA	NA	NA	NA	NA	NA	NA	100	100	NA	NA	NA	NA	WD-40 repeat family protein
MSTRG.219696;AF:5A:404312234-404312886:404313018:404312234-404313435:404313532:-	MSTRG.219696	TraesCS5A02G199600	AF	A	NA	NA	NA	NA	28.8	NA	NA	NA	NA	NA	NA	NA	NA	NA	NA	NA	NA	NA	NA	NA	RNA-binding protein 25&&RNA binding protein
MSTRG.219696;SE:5A:404312234-404312941:404313067-404313435:-	MSTRG.219696	TraesCS5A02G199600	SE	A	NA	NA	NA	NA	NA	66.3	NA	NA	NA	NA	NA	NA	NA	NA	NA	0	NA	NA	NA	NA	RNA-binding protein 25&&RNA binding protein
MSTRG.219724;A3:5A:406522821-406524065:406522818-406524065:-	MSTRG.219724	TraesCS5A02G200500	A3	A	0	NA	NA	0	0	0	0	NA	NA	NA	NA	NA	NA	0	25.9	0	NA	NA	NA	NA	Cyclin-like protein
MSTRG.219725;A5:5A:406532368-406533142:406532368-406533163:-	MSTRG.219725	TraesCS5A02G200600	A5	A	99.2	98.3	99.2	96.4	100	100	96.7	94.9	100	99.2	99.7	99.6	98.3	99.7	99.2	96	98.4	98.8	100	99.3	Serine/Threonine-kinase
MSTRG.219869;SE:5A:414409353-414410251:414410322-414410750:+	MSTRG.219869	TraesCS5A02G204800	SE	A	NA	NA	NA	0	NA	NA	NA	0	NA	NA	NA	NA	NA	NA	NA	NA	NA	7.5	NA	NA	UBX domain-containing protein
MSTRG.219904;A5:5A:415675956-415676029:415675914-415676029:+	MSTRG.219904	TraesCS5A02G206000	A5	A	NA	NA	100	91.5	100	100	100	NA	NA	NA	NA	NA	NA	100	100	100	NA	NA	NA	NA	#N/A
MSTRG.220009;AF:5A:421827610:421827742-421834177:421831047:421831196-421834177:+	MSTRG.220009	TraesCS5A02G208200	AF	A	NA	100	100	100	NA	100	100	NA	NA	NA	100	NA	100	NA	0	100	19.1	NA	NA	100	mediator of RNA polymerase II transcription subunit
MSTRG.220014;SE:5A:421856995-421858320:421858599-421859227:+	MSTRG.220014	TraesCS5A02G208400	SE	A	NA	NA	NA	NA	NA	NA	NA	NA	NA	5.1	NA	NA	NA	NA	NA	NA	NA	NA	NA	NA	FBD-associated F-box protein
MSTRG.220121;AL:5A:426291698:426292351-426298313:426296881:426297192-426298313:-	MSTRG.220121	TraesCS5A02G210900	AL	A	NA	0	NA	NA	NA	NA	NA	NA	NA	NA	NA	NA	NA	0	33.2	0	NA	NA	NA	NA	#N/A
MSTRG.220121;AL:5A:426291698:426292351-426298313:426296904:426297192-426298313:-	MSTRG.220121	TraesCS5A02G210900	AL	A	0	0	0	0	0	0	NA	0	NA	NA	0	0	0	0	22.6	0	NA	0	NA	NA	#N/A
MSTRG.220121;AL:5A:426291698:426292351-426298313:426296912:426297192-426298313:-	MSTRG.220121	TraesCS5A02G210900	AL	A	NA	NA	NA	0	0	NA	NA	0	NA	NA	NA	NA	NA	0	66.1	NA	NA	0	NA	NA	#N/A
MSTRG.220121;AL:5A:426291698:426292351-426298313:426296916:426297192-426298313:-	MSTRG.220121	TraesCS5A02G210900	AL	A	0	0	0	0	0	0	0	0	NA	NA	0	0	0	0	17.5	0	0	0	NA	NA	#N/A
MSTRG.220121;AL:5A:426291698:426292351-426298313:426296960:426297192-426298313:-	MSTRG.220121	TraesCS5A02G210900	AL	A	NA	NA	NA	0	0	0	0	0	0	NA	NA	0	0	0	22.2	0	0	0	0	NA	#N/A
MSTRG.220121;AL:5A:426291724:426292351-426298313:426296891:426297192-426298313:-	MSTRG.220121	TraesCS5A02G210900	AL	A	NA	NA	100	100	100	NA	NA	NA	NA	NA	NA	NA	NA	NA	NA	100	NA	67.8	NA	NA	#N/A
MSTRG.220121;AL:5A:426291724:426292351-426298313:426296910:426297192-426298313:-	MSTRG.220121	TraesCS5A02G210900	AL	A	NA	NA	94.9	100	100	NA	NA	NA	NA	NA	NA	NA	NA	NA	NA	100	NA	100	NA	NA	#N/A
MSTRG.220121;AL:5A:426291724:426292351-426298313:426296933:426297192-426298313:-	MSTRG.220121	TraesCS5A02G210900	AL	A	NA	NA	100	100	100	NA	NA	NA	NA	NA	NA	NA	NA	NA	NA	90.9	NA	100	NA	NA	#N/A
MSTRG.220145;A3:5A:427669903-427669962:427669903-427670330:+	MSTRG.220145	TraesCS5A02G212300	A3	A	NA	NA	NA	100	100	100	86.1	100	100	100	NA	NA	NA	100	100	100	100	100	100	100	Choline/ethanolamine kinase
MSTRG.220145;A3:5A:427669903-427670318:427669903-427670330:+	MSTRG.220145	TraesCS5A02G212300	A3	A	100	100	100	100	100	100	92.2	100	100	100	100	100	100	100	100	100	100	100	100	100	Choline/ethanolamine kinase
MSTRG.220150;A3:5A:427851287-427851987:427850670-427851987:-	MSTRG.220150	TraesCS5A02G212700	A3	A	NA	NA	NA	NA	NA	NA	NA	8.3	NA	NA	NA	NA	NA	NA	NA	NA	NA	NA	NA	NA	#N/A
MSTRG.220179;RI:5A:429249273:429249336-429249409:429249431:-	MSTRG.220179	TraesCS5A02G213600	RI	A	0	0	0	0	5.8	0.8	0	0	0	0	0	0	0	0.9	0.6	2.5	0	1.6	0.4	0	Aldehyde dehydrogenase
MSTRG.220184;A5:5A:429656940-429657037:429656940-429657040:-	MSTRG.220184	TraesCS5A02G213900	A5	A	NA	NA	NA	NA	NA	NA	100	NA	NA	NA	NA	NA	NA	NA	NA	NA	90.2	NA	NA	NA	Alcohol dehydrogenase, putative
MSTRG.220229;A3:5A:430640520-430643455:430640477-430643455:-	MSTRG.220229	TraesCS5A02G215300	A3	A	NA	NA	NA	NA	NA	0	NA	14.2	0	NA	0	NA	NA	NA	NA	0	NA	NA	0	3.6	#N/A
MSTRG.220339;A3:5A:436624582-436625066:436624579-436625066:-	MSTRG.220339	TraesCS5A02G219900	A3	A	NA	NA	NA	NA	0	NA	NA	0	NA	NA	0	NA	NA	NA	5.8	NA	0	0	NA	NA	Nef-associated protein 1
MSTRG.220369;RI:5A:437219746:437219839-437220030:437220255:-	MSTRG.220369	TraesCS5A02G221100	RI	A	NA	NA	NA	NA	100	NA	NA	100	94.5	NA	NA	NA	NA	NA	100	NA	NA	100	100	NA	5-nucleotidase
MSTRG.220444;A3:5A:440262423-440262524:440262423-440262530:+	MSTRG.220444	TraesCS5A02G225100	A3	A	NA	NA	NA	NA	NA	97.9	100	NA	NA	NA	NA	NA	NA	NA	NA	95.5	91.5	NA	NA	NA	Cinnamoyl-CoA reductase&&Cinnamoyl CoA reductase
MSTRG.220573;AL:5A:445209761:445209985-445221213:445219541:445219762-445221213:-	MSTRG.220573	TraesCS5A02G229800	AL	A	NA	NA	NA	NA	NA	NA	0	NA	NA	NA	NA	NA	NA	NA	NA	42.5	0	NA	NA	NA	Beta purothionin
MSTRG.220573;AL:5A:445209761:445209985-445221213:445219598:445219762-445221213:-	MSTRG.220573	TraesCS5A02G229800	AL	A	NA	NA	NA	NA	NA	0	0	NA	NA	NA	NA	NA	NA	NA	NA	15	0	NA	NA	NA	Beta purothionin
MSTRG.220573;AL:5A:445209761:445209985-445221213:445219601:445219762-445221213:-	MSTRG.220573	TraesCS5A02G229800	AL	A	NA	NA	NA	NA	NA	0	0	NA	NA	NA	NA	NA	NA	NA	NA	33.5	0	NA	NA	NA	Beta purothionin
MSTRG.220573;AL:5A:445209772:445209985-445221213:445219541:445219762-445221213:-	MSTRG.220573	TraesCS5A02G229800	AL	A	NA	NA	NA	NA	NA	NA	94.7	NA	NA	NA	NA	NA	NA	NA	NA	NA	97.2	NA	NA	NA	Beta purothionin
MSTRG.220573;AL:5A:445209790:445209985-445221213:445219541:445219762-445221213:-	MSTRG.220573	TraesCS5A02G229800	AL	A	NA	NA	NA	NA	NA	NA	0	NA	NA	NA	NA	NA	NA	NA	NA	NA	30.3	NA	NA	NA	Beta purothionin
MSTRG.220677;RI:5A:450161071:450161138-450161237:450161397:+	MSTRG.220677	TraesCS5A02G233800	RI	A	NA	NA	NA	0	NA	NA	NA	0	0	NA	NA	NA	10.3	NA	NA	NA	0	NA	NA	NA	Preprotein translocase subunit SECE1
MSTRG.220678;A3:5A:450166325-450166627:450166211-450166627:-	MSTRG.220678	TraesCS5A02G233900	A3	A	NA	NA	NA	NA	NA	NA	NA	NA	NA	0	NA	NA	NA	NA	NA	NA	NA	18.3	NA	0	Microtubule associated protein family protein, putative, expressed
MSTRG.220703;A3:5A:451455747-451455842:451455744-451455842:-	MSTRG.220703	TraesCS5A02G235300	A3	A	100	94.6	100	NA	100	100	96.2	NA	97	100	100	100	100	NA	100	100	98.7	NA	100	100	Hexosyltransferase
MSTRG.220716;AF:5A:451725420-451725523:451725599:451725420-451725694:451725713:-	MSTRG.220716	TraesCS5A02G236000	AF	A	24.1	100	100	100	100	100	100	NA	NA	NA	NA	100	NA	100	100	100	100	NA	NA	NA	Protease 2
MSTRG.220716;AL:5A:451720676:451721422-451723758:451723018:451723645-451723758:-	MSTRG.220716	TraesCS5A02G236000	AL	A	NA	NA	NA	5.9	0	NA	NA	NA	NA	NA	NA	1.8	NA	NA	4.5	NA	NA	4.8	NA	NA	Protease 2
MSTRG.220716;RI:5A:451723018:451723315-451723474:451723645:-	MSTRG.220716	TraesCS5A02G236000	RI	A	22.5	NA	NA	100	100	NA	NA	NA	NA	NA	NA	100	NA	NA	100	NA	NA	100	NA	NA	Protease 2
MSTRG.220855;A5:5A:457080114-457080530:457080108-457080530:+	MSTRG.220855	TraesCS5A02G241100	A5	A	99.2	88.9	100	100	100	100	100	100	100	97	100	97.9	100	97.8	100	100	100	100	100	100	Protein transport protein SEC23
MSTRG.220892;A3:5A:457902098-457902390:457902098-457902396:+	MSTRG.220892	TraesCS5A02G243200	A3	A	NA	NA	NA	NA	NA	NA	100	NA	NA	NA	NA	NA	NA	NA	NA	88.3	NA	NA	NA	NA	Patatin
MSTRG.220912;RI:5A:458318893:458318991-458319090:458319208:-	MSTRG.220912	TraesCS5A02G244700	RI	A	NA	NA	NA	NA	NA	NA	NA	0	NA	NA	NA	NA	NA	NA	NA	NA	NA	61	NA	NA	Carboxypeptidase
MSTRG.220959;SE:5A:460517430-460518037:460518141-460519344:-	MSTRG.220959	TraesCS5A02G246700	SE	A	0	NA	0	NA	NA	0	46	NA	NA	NA	0	NA	NA	NA	NA	0	NA	NA	NA	NA	Kinase family protein
MSTRG.220959;SE:5A:460517430-460518037:460518145-460519344:-	MSTRG.220959	TraesCS5A02G246700	SE	A	0	NA	0	NA	NA	0	0	NA	NA	NA	0	NA	NA	NA	NA	9.8	NA	NA	NA	NA	Kinase family protein
MSTRG.220976;RI:5A:461492742:461493169-461493724:461493832:-	MSTRG.220976	TraesCS5A02G247300	RI	A	NA	NA	NA	100	100	100	100	100	100	NA	NA	NA	NA	100	100	100	100	100	83.3	NA	#N/A
MSTRG.221106;SE:5A:467372397-467373784:467374041-467377125:+	MSTRG.221106	TraesCS5A02G251390	SE	A	NA	NA	NA	0	0	0	NA	0	0	0	NA	NA	NA	NA	0	0	NA	8.9	0	2.4	#N/A
MSTRG.221106;SE:5A:467372397-467374662:467374856-467377125:+	MSTRG.221106	TraesCS5A02G251390	SE	A	NA	NA	NA	0	0	0	NA	4	5.4	1.5	NA	NA	NA	NA	0	1.8	NA	0	0	3.8	#N/A
MSTRG.221167;A3:5A:470046195-470046347:470046195-470046364:+	MSTRG.221167	TraesCS5A02G254100	A3	A	100	78.6	100	100	100	100	100	100	100	100	100	100	100	100	100	100	100	100	100	100	F-box family protein
MSTRG.221177;A3:5A:470185715-470185831:470185715-470185834:+	MSTRG.221177	TraesCS5A02G254500	A3	A	100	NA	NA	NA	100	NA	NA	82.7	NA	NA	100	NA	NA	NA	100	NA	NA	100	NA	NA	F-box family protein
MSTRG.221301;A3:5A:473640195-473641342:473640188-473641342:-	MSTRG.221301	TraesCS5A02G259300	A3	A	NA	NA	NA	0	4.6	NA	0	100	0	NA	NA	0	NA	0	2.3	0	2.7	4.3	18.5	NA	#N/A
MSTRG.221301;A5:5A:473638088-473639068:473638088-473639077:-	MSTRG.221301	TraesCS5A02G259300	A5	A	100	98.2	96	100	97.3	100	100	98.4	100	100	100	100	97.7	100	98.6	100	98.7	98.1	92.3	100	#N/A
MSTRG.221353;A3:5A:474542313-474542518:474542196-474542518:-	MSTRG.221353	TraesCS5A02G260600	A3	A	0	0	0.7	0	0	0	0	0	0	0	0	1.5	0	0	0	0	0	6.1	0	0	Chaperone protein htpG family protein&&Heat shock protein 90
MSTRG.221358;A3:5A:475272097-475273020:475272023-475273020:-	MSTRG.221358	TraesCS5A02G261300	A3	A	NA	NA	NA	5.8	NA	0	NA	NA	NA	NA	NA	0	NA	0	NA	0	0	NA	NA	NA	Lipid-binding serum glycoprotein
MSTRG.221387;A3:5A:475658246-475660475:475658201-475660475:-	MSTRG.221387	TraesCS5A02G262600	A3	A	NA	NA	NA	NA	100	100	100	100	100	NA	NA	NA	NA	NA	100	100	NA	100	89.9	100	E3 ubiquitin-protein ligase-like protein
MSTRG.221423;A3:5A:476668888-476669301:476668873-476669301:-	MSTRG.221423	TraesCS5A02G264400	A3	A	0	0	0	100	100	0	100	NA	NA	100	0	0	0	100	36.4	0	100	NA	NA	100	Pectin lyase-like superfamily protein
MSTRG.221424;AF:5A:476435105:476435183-476454708:476454487:476454636-476454708:+	MSTRG.221424	TraesCS5A02G263700	AF	A	NA	NA	NA	NA	NA	NA	14.2	NA	NA	NA	NA	NA	NA	NA	NA	NA	3.3	NA	NA	NA	Serine carboxypeptidase family protein, expressed
MSTRG.221424;RI:5A:476457626:476457728-476457951:476457988:+	MSTRG.221424	TraesCS5A02G263700	RI	A	NA	NA	NA	NA	NA	5.9	2.4	NA	NA	NA	NA	NA	NA	NA	NA	0	0.7	NA	NA	NA	Serine carboxypeptidase family protein, expressed
MSTRG.221436;A5:5A:476854066-476854759:476854062-476854759:+	MSTRG.221436	TraesCS5A02G265000	A5	A	0	0	1.6	0	0	0	0	0	0	0	0	11	0	1.8	0	0	0	0	0	0	Inactive rhomboid 1
MSTRG.221450;A3:5A:477396332-477396435:477396329-477396435:-	MSTRG.221450	TraesCS5A02G265600	A3	A	NA	NA	NA	NA	NA	NA	NA	99	97	NA	NA	NA	NA	NA	NA	NA	NA	96.4	91.5	NA	transcription factor-like protein
MSTRG.221483;AF:5A:478824128-478824214:478824259:478824128-478834452:478834585:-	MSTRG.221483	TraesCS5A02G267300	AF	A	100	100	100	100	100	100	98.6	100	100	100	100	93.4	100	96.6	97.3	98.2	95.9	100	100	98.5	Auxin efflux carrier family protein, putative
MSTRG.221524;A5:5A:479910675-479911390:479910675-479911610:-	MSTRG.221524	TraesCS5A02G269000	A5	A	NA	NA	0	25.8	NA	0	0	NA	0	0	NA	NA	NA	NA	4.6	0	0	0	0	0	Calcineurin B-like protein
MSTRG.221602;RI:5A:482317310:482317542-482317769:482318090:+	MSTRG.221602	TraesCS5A02G272600	RI	A	NA	NA	100	NA	100	NA	NA	NA	NA	NA	NA	100	95	NA	NA	NA	NA	NA	NA	NA	WD-repeat cell cycle regulatory protein
MSTRG.221657;AF:5A:484083494-484084121:484084235:484083494-484084596:484084605:-	MSTRG.221657	TraesCS5A02G274700	AF	A	NA	NA	NA	NA	NA	NA	NA	9.1	NA	NA	NA	NA	NA	NA	NA	NA	NA	NA	NA	NA	Pumilio-like protein
MSTRG.221704;A3:5A:485831431-485831951:485831413-485831951:-	MSTRG.221704	TraesCS5A02G276700	A3	A	NA	NA	NA	NA	NA	NA	NA	0	12.4	0	NA	NA	NA	NA	NA	NA	NA	3.9	0	0	Calcium-transporting ATPase
MSTRG.221704;RI:5A:485834117:485834200-485834276:485834318:-	MSTRG.221704	TraesCS5A02G276700	RI	A	NA	NA	NA	NA	NA	NA	NA	0	0	0	NA	NA	NA	NA	NA	NA	NA	4.9	8.3	0	Calcium-transporting ATPase
MSTRG.221831;A5:5A:490316477-490316920:490316477-490316941:-	MSTRG.221831	TraesCS5A02G281100	A5	A	NA	NA	NA	NA	NA	NA	NA	NA	NA	NA	NA	NA	NA	NA	NA	5.3	NA	0	NA	NA	Transport inhibitor response 1 protein
MSTRG.221831;AF:5A:490316477-490316895:490316912:490316477-490316920:490317097:-	MSTRG.221831	TraesCS5A02G281100	AF	A	100	100	NA	NA	100	100	NA	94.7	100	96.4	100	97.8	NA	97.5	100	97.2	NA	100	100	98.2	Transport inhibitor response 1 protein
MSTRG.221939;A5:5A:492900445-492900544:492900371-492900544:+	MSTRG.221939	TraesCS5A02G284700	A5	A	2.6	2.6	1.3	0.9	0.7	6.1	2.8	4.8	0	0.7	0.6	0.7	0.3	3.1	3	1.3	0.9	4.4	4.7	2.6	Nucleolar protein 14
MSTRG.221939;SE:5A:492900227-492900303:492900378-492900544:+	MSTRG.221939	TraesCS5A02G284700	SE	A	NA	NA	NA	100	100	12	100	NA	NA	NA	NA	NA	NA	NA	NA	NA	NA	NA	NA	NA	Nucleolar protein 14
MSTRG.221939;SE:5A:492900227-492900303:492900445-492900544:+	MSTRG.221939	TraesCS5A02G284700	SE	A	NA	100	NA	NA	NA	59.2	NA	100	NA	NA	NA	NA	NA	NA	100	NA	NA	100	NA	NA	Nucleolar protein 14
MSTRG.221974;AF:5A:493865486-493866235:493866261:493865486-493866495:493866990:-	MSTRG.221974	TraesCS5A02G286200	AF	A	99.5	100	98.8	98.4	95.6	96.8	94.6	97.2	98.3	98.5	99.1	100	98.4	97.3	96.5	97	96.1	98.5	98.8	99	pfkB-like carbohydrate kinase family protein
MSTRG.221975;RI:5A:494389065:494389149-494389259:494389437:+	MSTRG.221975	TraesCS5A02G286600	RI	A	NA	NA	NA	NA	NA	10.9	NA	NA	NA	NA	NA	NA	NA	NA	NA	NA	NA	NA	NA	NA	Coiled-coil domain-containing 84
MSTRG.221979;A3:5A:494574272-494574847:494574272-494574865:+	MSTRG.221979	TraesCS5A02G286700	A3	A	92.6	NA	NA	NA	NA	NA	NA	NA	NA	NA	100	NA	NA	NA	NA	NA	NA	NA	NA	NA	Squamosa promoter binding-like protein
MSTRG.221992;RI:5A:495309431:495309464-495309543:495309706:+	MSTRG.221992	TraesCS5A02G287300	RI	A	NA	NA	NA	NA	100	84.6	NA	NA	NA	NA	NA	NA	NA	NA	NA	NA	NA	NA	NA	NA	#N/A
MSTRG.222021;AF:5A:495869126-495869314:495869449:495869126-495869721:495869936:-	MSTRG.222021	TraesCS5A02G288300	AF	A	NA	NA	NA	NA	NA	NA	NA	35.1	100	NA	NA	NA	NA	NA	NA	NA	NA	NA	NA	NA	Transmembrane emp24 domain-containing protein
MSTRG.222052;A5:5A:496286583-496286797:496286583-496287078:-	MSTRG.222052	TraesCS5A02G289600	A5	A	100	NA	NA	100	100	NA	NA	NA	NA	NA	NA	NA	NA	79.8	100	100	NA	NA	NA	NA	#N/A
MSTRG.222054;A5:5A:496565947-496566037:496565947-496566045:-	MSTRG.222054	TraesCS5A02G289900	A5	A	0	0	0	35.9	0	NA	NA	NA	NA	NA	0	0	0	0	0	NA	NA	NA	NA	NA	#N/A
MSTRG.222201;A3:5A:503137463-503137601:503137459-503137601:-	MSTRG.222201	TraesCS5A02G293600	A3	A	100	100	100	98.4	100	100	100	97.7	100	100	100	100	100	100	93.1	100	100	96.7	100	100	WD40 repeat-like protein
MSTRG.222245;RI:5A:504852321:504853011-504853239:504854736:-	MSTRG.222245	TraesCS5A02G296600	RI	A	100	100	NA	NA	100	100	100	NA	NA	100	NA	NA	NA	NA	96.3	100	100	NA	93.1	100	Disease resistance protein (NBS-LRR class) family
MSTRG.222298;SE:5A:506149190-506150384:506150453-506150541:+	MSTRG.222298	TraesCS5A02G298900	SE	A	100	33.1	100	NA	NA	NA	NA	NA	NA	NA	100	100	100	NA	NA	NA	NA	NA	NA	NA	#N/A
MSTRG.222298;SE:5A:506149190-506150384:506150462-506150541:+	MSTRG.222298	TraesCS5A02G298900	SE	A	100	77.4	100	100	NA	NA	NA	100	NA	NA	100	100	100	100	NA	NA	NA	NA	NA	NA	#N/A
MSTRG.222314;AF:5A:507965468:507965787-507966572:507966273:507966321-507966572:+	MSTRG.222314	TraesCS5A02G299100	AF	A	NA	NA	NA	NA	NA	NA	NA	8.5	NA	0	NA	NA	NA	NA	NA	NA	NA	0	NA	0	#N/A
MSTRG.222322;A3:5A:508617250-508617327:508617250-508617336:+	MSTRG.222322	TraesCS5A02G299200	A3	A	NA	NA	NA	NA	NA	NA	NA	NA	NA	NA	NA	NA	NA	NA	NA	NA	NA	NA	NA	23.5	#N/A
MSTRG.222461;RI:5A:512235739:512235798-512235889:512236020:-	MSTRG.222461	TraesCS5A02G302900	RI	A	NA	NA	NA	NA	NA	100	NA	NA	NA	NA	NA	NA	NA	NA	NA	69.2	100	NA	NA	100	Glutathione S-transferase
MSTRG.223026;A3:5A:533488494-533489511:533488494-533489537:+	MSTRG.223026	TraesCS5A02G320400	A3	A	0	3.4	7.9	0	0	1.5	0	0	0	2.3	0	1.1	0	3.5	0	0	1.7	0	0	0	Alpha/beta hydrolase, putative
MSTRG.223026;AL:5A:533488494-533489212:533489463:533488494-533489537:533490044:+	MSTRG.223026	TraesCS5A02G320400	AL	A	0	0	0	0	0	0	0	0	0	1.3	0	0	0	1.6	0	1.1	2.6	3.3	16.8	0.7	Alpha/beta hydrolase, putative
MSTRG.223185;A3:5A:537127779-537127990:537127617-537127990:-	MSTRG.223185	TraesCS5A02G327800	A3	A	NA	0	NA	0	NA	0	NA	NA	0	0	NA	NA	0	NA	0	0	6.2	NA	0	0	DNA-(apurinic or apyrimidinic site) lyase
MSTRG.223185;RI:5A:537127535:537127779-537127990:537128247:-	MSTRG.223185	TraesCS5A02G327800	RI	A	NA	NA	NA	NA	NA	NA	100	NA	NA	NA	NA	NA	NA	NA	NA	NA	88.4	NA	NA	NA	DNA-(apurinic or apyrimidinic site) lyase
MSTRG.223207;A3:5A:538102159-538102216:538102141-538102216:-	MSTRG.223207	TraesCS5A02G329200	A3	A	NA	NA	NA	NA	NA	NA	89.7	NA	NA	NA	NA	NA	NA	NA	NA	NA	0	NA	NA	NA	Purple acid phosphatase
MSTRG.223207;RI:5A:538101495:538101757-538101857:538102141:-	MSTRG.223207	TraesCS5A02G329200	RI	A	NA	NA	NA	NA	NA	NA	NA	NA	NA	NA	NA	NA	NA	NA	NA	NA	5.8	NA	NA	NA	Purple acid phosphatase
MSTRG.223253;A3:5A:540276139-540276219:540276128-540276219:-	MSTRG.223253	TraesCS5A02G330800	A3	A	NA	NA	NA	NA	6.3	NA	NA	NA	NA	NA	NA	NA	NA	NA	NA	NA	NA	NA	NA	NA	Chitobiosyldiphosphodolichol beta-mannosyltransferase
MSTRG.223257;A3:5A:539960603-539961721:539960593-539961721:-	MSTRG.223257	TraesCS5A02G330400	A3	A	0	NA	6.4	0	0	0	0	0	0	1.3	0.9	0	0	0	0.4	1	0	0.2	0.3	0	Synaptotagmin, putative&&Synaptotagmin-2
MSTRG.223257;A5:5A:539957847-539957937:539957847-539957942:-	MSTRG.223257	TraesCS5A02G330400	A5	A	4.3	5.5	0	2.1	3.9	3.1	1.6	0.3	0.1	1.6	0.4	4.7	3.5	3.3	2	4.4	2	0.1	0	0.7	Synaptotagmin, putative&&Synaptotagmin-2
MSTRG.223257;RI:5A:539957254:539957385-539957494:539957847:-	MSTRG.223257	TraesCS5A02G330400	RI	A	4.3	5.5	0	2.1	3.9	3.1	1.6	0.3	0.1	1.6	0.4	4.7	3.5	3.3	2	4.4	2	0.1	0	0.7	Synaptotagmin, putative&&Synaptotagmin-2
MSTRG.223435;A3:5A:545636662-545637814:545636662-545637820:+	MSTRG.223435	TraesCS5A02G337100	A3	A	100	100	100	100	100	100	100	100	90.3	100	100	100	100	100	100	100	99.4	100	100	100	Phospholipase D
MSTRG.223557;SE:5A:547719450-547719981:547720403-547721228:+	MSTRG.223557	TraesCS5A02G342900	SE	A	NA	NA	NA	NA	NA	NA	NA	4.9	1.8	4.9	NA	NA	NA	NA	NA	NA	NA	6.7	4.6	1.5	Aquaporin
MSTRG.223662;AF:5A:549349131-549349226:549349289:549349131-549349403:549349420:-	MSTRG.223662	TraesCS5A02G346900	AF	A	100	100	100	100	NA	100	100	100	NA	NA	100	100	100	39.7	100	100	100	100	100	NA	F-box domain containing protein, expressed
MSTRG.223870;RI:5A:555773605:555773864-555773967:555774149:+	MSTRG.223870	TraesCS5A02G353300	RI	A	NA	NA	NA	NA	NA	NA	NA	17.5	NA	NA	NA	NA	NA	NA	NA	NA	NA	NA	NA	NA	Protein DETOXIFICATION
MSTRG.224023;RI:5A:559821008:559821494-559821588:559821937:-	MSTRG.224023	TraesCS5A02G358200	RI	A	0	0	0	0	0	3	0	0	0	0	0	0	4.3	0	6.4	3.6	0	0	0	1.7	Mitochondrial glycoprotein
MSTRG.224071;RI:5A:561174777:561174886-561174966:561175056:+	MSTRG.224071	TraesCS5A02G359100	RI	A	NA	100	NA	100	100	100	100	100	100	NA	100	100	100	86.7	100	100	100	100	100	100	BTB/POZ domain-containing family protein
MSTRG.224135;AF:5A:563253702-563256317:563256403:563253702-563256839:563257031:-	MSTRG.224135	TraesCS5A02G362000	AF	A	0	0	0	NA	NA	NA	NA	NA	NA	NA	5.2	NA	0	NA	NA	NA	NA	NA	NA	NA	#N/A
MSTRG.224173;RI:5A:564176398:564176734-564176813:564176920:-	MSTRG.224173	TraesCS5A02G363700	RI	A	NA	NA	NA	NA	92.3	100	100	NA	NA	NA	NA	NA	NA	NA	NA	100	100	NA	NA	NA	B3 domain-containing protein
MSTRG.224173;RI:5A:564177037:564177073-564177168:564177225:-	MSTRG.224173	TraesCS5A02G363700	RI	A	NA	NA	NA	NA	92.3	100	100	NA	NA	NA	NA	NA	NA	NA	NA	100	100	NA	NA	NA	B3 domain-containing protein
MSTRG.224203;A3:5A:564596380-564600098:564596357-564600098:-	MSTRG.224203	TraesCS5A02G364300	A3	A	NA	NA	NA	100	100	92.4	100	100	NA	100	NA	NA	NA	100	100	100	100	100	NA	100	#N/A
MSTRG.224221;A3:5A:565404392-565404737:565404344-565404737:-	MSTRG.224221	TraesCS5A02G365100	A3	A	0	NA	NA	0	0	0	10.4	0	0	2.3	0	0	NA	0	0	0	0	0	0	1.7	Molybdenum cofactor sulfurase protein-like
MSTRG.224221;AF:5A:565404392-565404471:565404486:565404392-565404737:565404753:-	MSTRG.224221	TraesCS5A02G365100	AF	A	NA	NA	NA	NA	NA	100	97	NA	100	93.2	NA	NA	NA	NA	NA	100	100	NA	100	95.7	Molybdenum cofactor sulfurase protein-like
MSTRG.224221;RI:5A:565403201:565403311-565403541:565403643:-	MSTRG.224221	TraesCS5A02G365100	RI	A	NA	NA	NA	NA	NA	2.2	3.5	NA	0	0	NA	NA	NA	NA	NA	9.1	4	NA	0	2.5	Molybdenum cofactor sulfurase protein-like
MSTRG.224356;AL:5A:569181417:569181736-569217699:569217168:569217577-569217699:-	MSTRG.224356	TraesCS5A02G368600	AL	A	NA	100	NA	NA	NA	NA	30.6	NA	NA	NA	NA	NA	NA	NA	NA	NA	NA	NA	NA	NA	Protein DETOXIFICATION
MSTRG.224382;RI:5A:569874017:569874088-569874180:569874590:-	MSTRG.224382	TraesCS5A02G370600	RI	A	NA	NA	NA	NA	100	86.1	NA	NA	100	NA	NA	NA	NA	NA	NA	100	NA	NA	NA	NA	Aspartyl/glutamyl-tRNA(Asn/Gln) amidotransferase,C subunit
MSTRG.224418;A3:5A:570716719-570716821:570716719-570716824:+	MSTRG.224418	TraesCS5A02G372100	A3	A	0	0	0	0	0	5.9	0	0	0	0	0	0	0	0	0	0	0	0	0	0	Methyl-CpG binding domain containing protein, expressed
MSTRG.224418;A3:5A:570717230-570717300:570717230-570717366:+	MSTRG.224418	TraesCS5A02G372100	A3	A	NA	NA	NA	100	NA	100	NA	NA	NA	NA	NA	NA	NA	100	NA	NA	85.6	NA	NA	NA	Methyl-CpG binding domain containing protein, expressed
MSTRG.224418;A5:5A:570717266-570717366:570717230-570717366:+	MSTRG.224418	TraesCS5A02G372100	A5	A	NA	NA	NA	NA	NA	NA	NA	NA	NA	NA	NA	NA	NA	NA	NA	18.5	NA	NA	NA	NA	Methyl-CpG binding domain containing protein, expressed
MSTRG.224418;A5:5A:570717332-570717366:570717266-570717366:+	MSTRG.224418	TraesCS5A02G372100	A5	A	91.6	100	100	100	98.3	100	100	100	100	96.7	100	100	100	99.4	100	99.2	99.3	100	100	100	Methyl-CpG binding domain containing protein, expressed
MSTRG.224494;AF:5A:573102411-573102960:573103044:573102411-573103267:573103516:-	MSTRG.224494	TraesCS5A02G375300	AF	A	0	0	0	0	0	0	NA	NA	NA	0	0	0	NA	0	0	0	NA	NA	NA	8.8	mediator of RNA polymerase II transcription subunit
MSTRG.224524;A5:5A:573990558-573990667:573990558-573990677:-	MSTRG.224524	TraesCS5A02G376400	A5	A	97.7	96.5	98.1	97.9	96.8	95.2	97.8	95.2	96.5	98.9	98.6	98.9	96.8	95.5	96.2	97.8	96.6	94.8	96.4	99.3	Protein Iojap/ribosomal silencing factor RsfS
MSTRG.224537;A3:5A:574491110-574491376:574491003-574491376:-	MSTRG.224537	TraesCS5A02G377000	A3	A	1.4	0	0	0.8	1.2	2.1	3	0	4.5	0.8	0.4	1	0.6	0.9	1.4	1.3	1.7	2.5	5.2	0.6	Transporter-related family protein
MSTRG.224537;SE:5A:574488943-574489496:574489620-574489975:-	MSTRG.224537	TraesCS5A02G377000	SE	A	1.3	0	0	0	0	0	0	0	0	0.5	0	0	0	0.3	0.7	0.3	0	1.5	5.2	0.4	Transporter-related family protein
MSTRG.224537;SE:5A:574490792-574490873:574491110-574491376:-	MSTRG.224537	TraesCS5A02G377000	SE	A	NA	NA	NA	NA	NA	NA	NA	NA	NA	43	NA	NA	NA	NA	NA	NA	NA	NA	NA	NA	Transporter-related family protein
MSTRG.224563;SE:5A:575691619-575691739:575691776-575692286:+	MSTRG.224563	TraesCS5A02G378600	SE	A	97	96.9	100	98.6	100	98.6	96.7	98.2	95.1	98.8	97	96.7	97.3	98.1	97	97.2	97.6	94.4	96.6	98.1	E3 ubiquitin protein ligase DRIP2
MSTRG.224777;A3:5A:583601467-583601818:583601366-583601818:-	MSTRG.224777	TraesCS5A02G385700	A3	A	NA	NA	NA	NA	NA	NA	79.2	NA	NA	NA	NA	NA	NA	NA	NA	NA	100	NA	NA	NA	#N/A
MSTRG.224809;AF:5A:584524736:584524798-584548931:584547646:584547813-584548931:+	MSTRG.224809	TraesCS5A02G387400	AF	A	NA	NA	86.4	NA	NA	NA	NA	0	NA	NA	NA	NA	NA	NA	NA	NA	NA	0	0	NA	B3 domain-containing protein
MSTRG.224809;AF:5A:584524736:584524798-584548931:584547728:584547813-584548931:+	MSTRG.224809	TraesCS5A02G387400	AF	A	NA	NA	59.2	NA	NA	NA	NA	0	NA	NA	NA	NA	0	NA	NA	NA	NA	0	NA	NA	B3 domain-containing protein
MSTRG.224840;A3:5A:585214746-585214877:585214746-585214881:+	MSTRG.224840	TraesCS5A02G388900	A3	A	NA	NA	NA	NA	100	100	100	NA	NA	NA	NA	NA	NA	NA	98.7	94.8	98.3	NA	NA	NA	Beta-glucosidase
MSTRG.224849;A3:5A:585406463-585407440:585406445-585407440:-	MSTRG.224849	TraesCS5A02G389200	A3	A	100	98.9	98.5	100	100	99.2	98.9	97.3	100	91.4	99.2	99.3	99	100	100	100	99.5	99.4	100	98.5	Protein kinase
MSTRG.224861;A5:5A:585612757-585613334:585612757-585613340:-	MSTRG.224861	TraesCS5A02G390300	A5	A	NA	NA	NA	NA	14.8	NA	NA	NA	NA	NA	NA	NA	NA	NA	3.4	NA	NA	3	NA	NA	Transcriptional adapter ADA2
MSTRG.224888;A3:5A:586600284-586600387:586600284-586600396:+	MSTRG.224888	TraesCS5A02G391400	A3	A	NA	NA	NA	0	NA	NA	NA	0	NA	NA	NA	NA	NA	NA	12.8	0	0	NA	NA	NA	DNA topoisomerase 6 subunit A
MSTRG.224922;A5:5A:588847522-588847664:588847381-588847664:+	MSTRG.224922	TraesCS5A02G392800	A5	A	0	NA	NA	NA	NA	NA	NA	0	NA	NA	0	NA	1.2	NA	NA	NA	NA	10	2.8	NA	Haloacid dehalogenase-like hydrolase (HAD) superfamily protein
MSTRG.224936;A5:5A:589228152-589231773:589228152-589231793:-	MSTRG.224936	TraesCS5A02G393400	A5	A	NA	NA	NA	0	NA	0	NA	0	NA	NA	NA	0	NA	NA	0	0	NA	0	9.8	NA	RNA polymerase-associated protein LEO1
MSTRG.224936;A5:5A:589228152-589231773:589228152-589231798:-	MSTRG.224936	TraesCS5A02G393400	A5	A	NA	0	NA	NA	0	0	0	NA	0	0	NA	NA	NA	0	0	NA	0	NA	7.1	NA	RNA polymerase-associated protein LEO1
MSTRG.224992;SE:5A:590665297-590666142:590666246-590666925:+	MSTRG.224992	TraesCS5A02G395300	SE	A	NA	NA	NA	NA	NA	0	32.4	NA	NA	NA	NA	NA	NA	NA	NA	0	NA	NA	NA	NA	Cyclic nucleotide-gated channel
MSTRG.225037;A3:5A:591140994-591141089:591140994-591141564:+	MSTRG.225037	TraesCS5A02G396300	A3	A	NA	NA	NA	NA	NA	NA	0	NA	NA	NA	NA	NA	NA	NA	NA	NA	5.5	NA	NA	NA	Protein kinase family protein, putative, expressed
MSTRG.225037;RI:5A:591140913:591140994-591141089:591141163:+	MSTRG.225037	TraesCS5A02G396300	RI	A	0	NA	NA	NA	0	0	10.6	NA	NA	NA	NA	0	NA	0	0	0	0	0	0	NA	Protein kinase family protein, putative, expressed
MSTRG.225037;RI:5A:591140913:591140994-591141089:591141658:+	MSTRG.225037	TraesCS5A02G396300	RI	A	NA	NA	NA	NA	NA	97.8	100	NA	NA	100	NA	NA	NA	NA	NA	93.8	97.9	NA	100	NA	Protein kinase family protein, putative, expressed
MSTRG.225037;RI:5A:591140913:591141163-591141259:591141293:+	MSTRG.225037	TraesCS5A02G396300	RI	A	NA	100	100	100	NA	NA	57.2	NA	NA	100	NA	NA	NA	NA	NA	NA	100	NA	NA	100	Protein kinase family protein, putative, expressed
MSTRG.225102;A5:5A:593331406-593331506:593331382-593331506:+	MSTRG.225102	TraesCS5A02G400400	A5	A	NA	NA	NA	NA	0	7.3	2	NA	NA	NA	NA	NA	NA	NA	0	0	1.2	NA	NA	NA	#N/A
MSTRG.225138;A3:5A:594958654-594959841:594958654-594959860:+	MSTRG.225138	TraesCS5A02G402000	A3	A	0	0	0	4.7	0	0.7	5.9	0	2.6	3.4	4.9	1.1	0.4	1.4	2.3	0	4.4	2.5	3.1	3.2	Tunicamycin induced 1
MSTRG.225169;SE:5A:595551501-595551914:595552249-595552787:-	MSTRG.225169	TraesCS5A02G403300	SE	A	NA	NA	NA	NA	100	100	NA	NA	NA	100	NA	NA	NA	NA	NA	NA	NA	NA	NA	87.5	Thioredoxin-like protein
MSTRG.225197;A3:5A:596567956-596568052:596567956-596568055:+	MSTRG.225197	TraesCS5A02G405100	A3	A	NA	NA	NA	NA	NA	NA	NA	NA	NA	NA	NA	NA	NA	NA	40.5	NA	NA	NA	NA	NA	E3 ubiquitin-protein ligase MARCH6
MSTRG.225197;A5:5A:596567956-596568055:596567349-596568055:+	MSTRG.225197	TraesCS5A02G405100	A5	A	NA	NA	NA	NA	NA	NA	0	NA	NA	NA	NA	NA	NA	NA	NA	NA	31.6	NA	NA	NA	E3 ubiquitin-protein ligase MARCH6
MSTRG.225197;RI:5A:596567113:596567349-596567857:596567956:+	MSTRG.225197	TraesCS5A02G405100	RI	A	NA	NA	NA	NA	NA	NA	NA	NA	NA	NA	NA	NA	NA	NA	59.5	NA	NA	NA	NA	NA	E3 ubiquitin-protein ligase MARCH6
MSTRG.225197;SE:5A:596567349-596567846:596567956-596568052:+	MSTRG.225197	TraesCS5A02G405100	SE	A	NA	NA	NA	NA	NA	NA	NA	NA	NA	NA	NA	NA	NA	NA	NA	NA	21	NA	NA	NA	E3 ubiquitin-protein ligase MARCH6
MSTRG.225278;A5:5A:598672505-598672600:598672505-598672604:-	MSTRG.225278	TraesCS5A02G408400	A5	A	100	100	100	100	NA	100	100	NA	93.6	NA	100	100	100	NA	100	100	NA	NA	100	100	#N/A
MSTRG.225298;A3:5A:599224535-599226000:599224528-599226000:-	MSTRG.225298	TraesCS5A02G409800	A3	A	99.5	100	93.2	99.1	96.1	98.3	95.4	100	97.6	99.8	99.2	100	100	97.7	96	96.4	97.2	100	100	99.4	GRAS transcription factor
MSTRG.225301;A3:5A:599253668-599254174:599253649-599254174:-	MSTRG.225301	TraesCS5A02G409900	A3	A	NA	NA	NA	NA	39.9	NA	100	NA	NA	NA	NA	NA	NA	NA	NA	NA	NA	NA	NA	NA	DNA-directed RNA polymerase II subunit
MSTRG.225342;A5:5A:600068695-600068766:600068695-600068772:-	MSTRG.225342	TraesCS5A02G411500	A5	A	0	0	0	0	0	0	NA	NA	NA	0	0	0	0	0	0	55.6	NA	0	NA	0	Long-Chain Acyl-CoA Synthetase
MSTRG.225517;AF:5A:604312717-604313113:604313178:604312717-604313465:604313538:-	MSTRG.225517	TraesCS5A02G415600	AF	A	0.5	0.9	0.7	2.5	1.4	3.5	4.1	2.3	3.4	0.7	0.2	0.9	1	2.3	1.3	3.1	27.1	2.5	2.4	0.8	Elongation factor 1-alpha
MSTRG.225679;A3:5A:607950334-607950933:607950334-607950970:+	MSTRG.225679	TraesCS5A02G421700	A3	A	NA	NA	NA	NA	NA	NA	NA	100	91.1	NA	NA	NA	NA	NA	NA	100	NA	NA	NA	NA	#N/A
MSTRG.225679;SE:5A:607950182-607950275:607950334-607950933:+	MSTRG.225679	TraesCS5A02G421700	SE	A	NA	NA	NA	0	37.9	NA	NA	100	100	0	NA	NA	NA	NA	0	100	NA	NA	NA	NA	#N/A
MSTRG.225688;AF:5A:608360559-608360682:608361727:608360559-608446650:608446730:-	MSTRG.225688	TraesCS5A02G422000	AF	A	NA	NA	NA	0	0	1.3	2.9	NA	NA	NA	NA	NA	NA	5.9	4.4	1.7	2.3	NA	NA	NA	Patatin
MSTRG.225693;A5:5A:608622071-608622290:608622071-608622294:-	MSTRG.225693	TraesCS5A02G422500	A5	A	NA	NA	NA	NA	NA	NA	NA	NA	NA	NA	NA	15.3	NA	NA	NA	NA	NA	NA	NA	NA	#N/A
MSTRG.225709;A3:5A:608985911-608985966:608985884-608985966:-	MSTRG.225709	TraesCS5A02G423100	A3	A	NA	NA	0	NA	0	0	0	0	4.7	0	NA	NA	NA	0	0	0	5.4	0	0.8	NA	Cell differentiation protein rcd1, putative, expressed
MSTRG.225709;A5:5A:608985860-608985891:608985860-608985918:-	MSTRG.225709	TraesCS5A02G423100	A5	A	NA	NA	NA	NA	NA	NA	NA	NA	NA	NA	NA	NA	NA	NA	NA	NA	NA	NA	80.8	NA	Cell differentiation protein rcd1, putative, expressed
MSTRG.225709;AF:5A:608988182-608989617:608989700:608988182-608991299:608991531:-	MSTRG.225709	TraesCS5A02G423100	AF	A	NA	NA	100	NA	100	100	100	87.4	99.3	100	NA	NA	NA	100	100	100	100	97.3	100	NA	Cell differentiation protein rcd1, putative, expressed
MSTRG.225709;AF:5A:608988182-608989617:608989700:608988182-608991299:608991587:-	MSTRG.225709	TraesCS5A02G423100	AF	A	NA	NA	100	NA	74	100	100	100	98.9	100	NA	NA	NA	100	100	100	100	100	99.6	NA	Cell differentiation protein rcd1, putative, expressed
MSTRG.225709;AF:5A:608988182-608989617:608989751:608988182-608991299:608991547:-	MSTRG.225709	TraesCS5A02G423100	AF	A	NA	NA	NA	NA	NA	NA	NA	NA	NA	NA	NA	NA	NA	NA	NA	NA	NA	NA	57.2	NA	Cell differentiation protein rcd1, putative, expressed
MSTRG.225709;AF:5A:608988182-608989617:608989783:608988182-608991299:608991632:-	MSTRG.225709	TraesCS5A02G423100	AF	A	0	0	NA	0	0	0	0	0	0.3	0	0	5.1	NA	0	0	0	3	0.9	0.1	0	Cell differentiation protein rcd1, putative, expressed
MSTRG.225719;A5:5A:609240620-609240785:609240611-609240785:+	MSTRG.225719	TraesCS5A02G423500	A5	A	100	0	NA	NA	NA	NA	NA	100	100	100	0	100	NA	NA	NA	NA	NA	100	100	90.9	#N/A
MSTRG.225846;AF:5A:613703694-613704284:613704382:613703694-613705920:613706094:-	MSTRG.225846	TraesCS5A02G429800	AF	A	96	92.9	100	100	100	100	100	100	100	99.8	98.3	100	100	100	100	100	99.6	100	100	99.9	Zinc finger A20 and AN1 domain stress-associated protein
MSTRG.225926;A3:5A:616548279-616548799:616548279-616548805:+	MSTRG.225926	TraesCS5A02G432100	A3	A	NA	NA	NA	NA	NA	NA	58.1	NA	NA	NA	NA	NA	NA	NA	NA	NA	NA	NA	NA	NA	Globulin-1
MSTRG.226100;A5:5A:621001747-621002251:621001702-621002251:+	MSTRG.226100	TraesCS5A02G439400	A5	A	100	NA	NA	NA	97.7	100	100	92.2	100	NA	98.5	NA	97.1	99.1	100	100	100	100	100	NA	Protein ENHANCED DOWNY MILDEW 2&&Histone-lysine N-methyltransferase NSD3
MSTRG.226171;A3:5A:622998352-622998433:622998349-622998433:-	MSTRG.226171	TraesCS5A02G442700	A3	A	NA	8.5	NA	NA	NA	NA	NA	NA	NA	NA	3.8	NA	NA	NA	NA	NA	NA	NA	NA	NA	Ankyrin repeat protein-like
MSTRG.226197;RI:5A:623685753:623686073-623686110:623686448:+	MSTRG.226197	TraesCS5A02G443800	RI	A	0	0	0	0	0	9	NA	0	NA	NA	0	0	0	0	0	0	NA	0	NA	NA	Histone H1
MSTRG.226204;A3:5A:623955613-623955656:623955613-623955692:+	MSTRG.226204	TraesCS5A02G443900	A3	A	NA	NA	NA	NA	NA	100	NA	100	NA	NA	NA	NA	100	100	92.1	100	100	NA	NA	NA	Histone H1
MSTRG.226204;RI:5A:623954952:623955197-623955296:623955613:+	MSTRG.226204	TraesCS5A02G443900	RI	A	NA	NA	NA	NA	NA	100	NA	100	NA	NA	NA	NA	100	100	92.1	100	100	NA	NA	NA	Histone H1
MSTRG.226227;RI:5A:624679529:624679724-624679831:624679989:+	MSTRG.226227	TraesCS5A02G444400	RI	A	0	NA	0	NA	NA	100	NA	100	NA	NA	NA	NA	NA	NA	100	100	NA	41.5	NA	NA	#N/A
MSTRG.226228;SE:5A:624793426-624793742:624793815-624793987:-	MSTRG.226228	TraesCS5A02G445200	SE	A	0	0	9.3	0.8	0	0.8	0	0	3.4	0	0	1.4	0	0.4	0.7	0.4	0.6	0.5	0	0	BAH-PHD domain-containing protein
MSTRG.226346;SE:5A:629709851-629709957:629710254-629712805:+	MSTRG.226346	TraesCS5A02G448200	SE	A	0	0	0	0	0	5.9	3.6	0	0	0	0	0	0	0	2.9	0	0	1.9	0	0	Thioredoxin family protein
MSTRG.226627;A3:5A:638812644-638813236:638812477-638813236:-	MSTRG.226627	TraesCS5A02G458500	A3	A	NA	100	NA	NA	NA	NA	NA	NA	NA	NA	NA	NA	NA	100	NA	100	NA	80.9	NA	NA	F-box protein
MSTRG.226672;A5:5A:640600369-640601491:640600358-640601491:+	MSTRG.226672	TraesCS5A02G459900	A5	A	NA	NA	NA	24.1	NA	NA	0	0	0	NA	NA	NA	NA	NA	NA	0	0	NA	0	NA	Hydrolase, NUDIX family protein, expressed
MSTRG.226750;A5:5A:643041614-643041703:643041614-643041733:-	MSTRG.226750	TraesCS5A02G462200	A5	A	NA	100	100	NA	NA	NA	NA	84.8	NA	NA	NA	NA	100	NA	NA	NA	NA	98.7	NA	NA	Basic blue protein
MSTRG.226750;AF:5A:643041614-643041703:643041871:643041614-643046722:643046935:-	MSTRG.226750	TraesCS5A02G462200	AF	A	NA	NA	NA	NA	NA	NA	NA	100	NA	NA	NA	NA	NA	NA	NA	NA	NA	77.5	NA	NA	Basic blue protein
MSTRG.226758;A5:5A:643331073-643331463:643331073-643331484:-	MSTRG.226758	TraesCS5A02G463100	A5	A	0.2	0	0.4	1.8	2.6	1.3	2.6	4.3	1.4	0.3	0.5	0.6	1.1	1.2	1.6	1	2.1	3.1	5.1	0.4	Calcium-dependent protein kinase
MSTRG.226816;A5:5A:644806883-644806971:644806842-644806971:+	MSTRG.226816	TraesCS5A02G466100	A5	A	NA	NA	NA	NA	NA	NA	NA	NA	NA	33.4	NA	NA	NA	NA	NA	NA	NA	NA	NA	NA	Mg-protoporphyrin IX chelatase
MSTRG.226816;SE:5A:644807094-644807874:644807966-644809541:+	MSTRG.226816	TraesCS5A02G466100	SE	A	98.8	100	100	97.9	96.6	99	96.2	100	99.2	98.8	100	100	100	98.6	97.5	99.4	99.2	92.9	100	100	Mg-protoporphyrin IX chelatase
MSTRG.226858;AF:5A:645977795:645977801-645979492:645978075:645978412-645979492:+	MSTRG.226858	TraesCS5A02G468500	AF	A	100	NA	NA	NA	NA	100	100	NA	NA	97.6	98.8	NA	93.9	NA	NA	100	NA	NA	NA	98.5	#N/A
MSTRG.226885;A3:5A:646961884-646962417:646961884-646962576:+	MSTRG.226885	TraesCS5A02G469900	A3	A	100	95.8	100	100	99.6	99	97.7	94.5	98.4	99.7	100	98.4	99.7	99.7	98.5	98.9	97.8	98.8	99	99.7	#N/A
MSTRG.227004;A3:5A:650127810-650128386:650127804-650128386:-	MSTRG.227004	TraesCS5A02G473800	A3	A	NA	NA	NA	NA	NA	NA	NA	NA	NA	NA	NA	NA	NA	NA	NA	NA	27.3	NA	NA	NA	Ethylene-responsive transcription factor
MSTRG.227108;A3:5A:651513025-651513114:651513025-651513160:+	MSTRG.227108	TraesCS5A02G476800	A3	A	100	98.4	100	100	100	96.5	98.8	100	100	98.8	100	100	100	100	100	100	100	96.7	100	94.3	NEDD8-activating enzyme E1 regulatory subunit
MSTRG.227193;A3:5A:654383263-654383347:654383242-654383347:-	MSTRG.227193	TraesCS5A02G483200	A3	A	100	96	100	99.4	99.2	98.2	100	98.7	97.6	100	94.2	99	98.4	98	99.4	99.1	99.7	100	98.2	100	OB-fold-like, putative isoform 2
MSTRG.227256;A5:5A:657197458-657197844:657197458-657198867:-	MSTRG.227256	TraesCS5A02G486200	A5	A	100	100	100	100	100	95.9	NA	100	NA	100	95.2	100	86.4	100	97.9	100	NA	100	NA	100	Mitotic-spindle organizing protein 1
MSTRG.227289;A3:5A:657758370-657758445:657758370-657759018:+	MSTRG.227289	TraesCS5A02G487600	A3	A	NA	NA	100	NA	NA	NA	100	100	100	NA	NA	NA	NA	NA	NA	NA	100	NA	NA	94.9	Cysteine proteinase inhibitor
MSTRG.227314;RI:5A:658673032:658673230-658673330:658674338:+	MSTRG.227314	TraesCS5A02G488700	RI	A	97	100	92.4	100	100	100	100	100	100	100	100	100	100	100	100	NA	100	100	100	100	RNA binding protein
MSTRG.227314;RI:5A:658673330:658673523-658673633:658674338:+	MSTRG.227314	TraesCS5A02G488700	RI	A	NA	NA	NA	NA	NA	0	NA	NA	NA	NA	NA	NA	NA	NA	NA	21.5	0	NA	NA	0	RNA binding protein
MSTRG.227318;SE:5A:659131766-659137027:659137063-659137362:-	MSTRG.227318	TraesCS5A02G488900	SE	A	0	0	0	0	0	0	0	0	0	0	0	28	0	0	0	0	0	0	0	0	Eukaryotic translation initiation factor 1A
MSTRG.227418;A5:5A:662730089-662730171:662730089-662730174:-	MSTRG.227418	TraesCS5A02G494100	A5	A	0	0	0	0	0	0	0	0	13.7	0	0	0	0	0	0	0	0	0	0	0	G patch domain-containing protein 1&&D111/G-patch domain-containing protein, putative, expressed
MSTRG.227598;A5:5A:667072185-667073097:667072185-667073159:-	MSTRG.227598	TraesCS5A02G501800	A5	A	100	100	NA	100	100	100	100	100	100	66.3	100	100	100	100	100	100	100	100	100	100	Serine acetyltransferase
MSTRG.227818;RI:5A:673558290:673558374-673558477:673558523:+	MSTRG.227818	TraesCS5A02G509400	RI	A	NA	NA	NA	NA	NA	NA	100	NA	NA	NA	NA	100	NA	NA	NA	93.7	100	NA	NA	NA	Sugar transporter protein
MSTRG.227969;A3:5A:679492733-679493228:679492727-679493228:-	MSTRG.227969	TraesCS5A02G515900	A3	A	NA	NA	0	NA	9.5	NA	NA	NA	NA	0	NA	2.8	NA	2.7	NA	0	4.7	NA	NA	NA	Kinase family protein
MSTRG.228048;A5:5A:680832507-680832682:680832494-680832682:+	MSTRG.228048	TraesCS5A02G519200	A5	A	100	100	100	100	100	100	100	100	100	99	100	91.4	100	100	100	100	100	98	97.6	97.2	LEM3 (Ligand-effect modulator 3) family protein
MSTRG.228125;RI:5A:683350489:683350886-683350938:683351393:+	MSTRG.228125	TraesCS5A02G522200	RI	A	0	0	0	0	0	0	100	0	0	0	0	18.2	0	0	0	0	0	0	0	0	Ataxin-10
MSTRG.228163;A3:5A:684690160-684690426:684690145-684690426:-	MSTRG.228163	TraesCS5A02G523900	A3	A	100	NA	NA	100	90.5	98.7	NA	100	100	100	100	100	NA	100	100	100	NA	100	100	96.9	Kinase, putative
MSTRG.228272;RI:5A:688300538:688300768-688300932:688301135:-	MSTRG.228272	TraesCS5A02G528100	RI	A	100	100	100	100	100	89.1	100	100	NA	100	100	100	100	100	100	100	100	100	100	100	Pyridoxine/pyridoxamine 5'-phosphate oxidase
MSTRG.228354;RI:5A:689870461:689870741-689870781:689870924:+	MSTRG.228354	TraesCS5A02G531600	RI	A	2	0	NA	NA	NA	NA	NA	NA	NA	NA	0.8	5.5	NA	NA	NA	NA	NA	NA	NA	NA	#N/A
MSTRG.228414;A3:5A:690960635-690961569:690960626-690961569:-	MSTRG.228414	TraesCS5A02G533800	A3	A	NA	NA	NA	NA	NA	NA	89.4	NA	NA	NA	NA	NA	NA	NA	NA	NA	100	NA	NA	100	F-box family protein
MSTRG.228618;A5:5A:697894248-697894343:697894244-697894343:+	MSTRG.228618	TraesCS5A02G540700	A5	A	NA	NA	NA	NA	100	NA	NA	100	100	100	100	100	NA	NA	49.7	NA	NA	100	100	NA	#N/A
MSTRG.228619;A3:5A:698002826-698002962:698002823-698002962:-	MSTRG.228619	TraesCS5A02G540900	A3	A	100	NA	NA	NA	NA	NA	0	NA	NA	NA	47.7	0	100	NA	NA	0	NA	NA	NA	NA	Phosphatidylserine decarboxylase proenzyme
MSTRG.228619;A5:5A:698000671-698000762:698000671-698000769:-	MSTRG.228619	TraesCS5A02G540900	A5	A	100	100	NA	NA	NA	NA	NA	100	100	NA	95.7	100	NA	NA	NA	NA	NA	90.6	100	NA	Phosphatidylserine decarboxylase proenzyme
MSTRG.228670;SE:5A:699468756-699468846:699469133-699470157:-	MSTRG.228670	TraesCS5A02G543200	SE	A	0	0	5.9	0	4.4	2.5	0	3.2	2.6	0.6	0	0	0	2.2	2.3	2.4	1.6	4.5	3.7	0.4	#N/A
MSTRG.228717;A3:5A:700446218-700446294:700446218-700446342:+	MSTRG.228717	TraesCS5A02G546000	A3	A	0	0	1.5	1	0	0	0.8	0	0	6.5	0	0	2.6	0	1.3	2.4	0	0	4.3	4.3	Inner nuclear membrane Man1
MSTRG.228759;A5:5A:701964921-701965027:701964921-701965081:-	MSTRG.228759	TraesCS5A02G547700	A5	A	26.7	NA	NA	NA	NA	NA	NA	NA	NA	NA	0	NA	NA	NA	NA	NA	NA	NA	NA	NA	Apyrase
MSTRG.228779;RI:5A:702135298:702135431-702135543:702135582:+	MSTRG.228779	TraesCS5A02G547800	RI	A	NA	NA	NA	NA	100	NA	100	85.6	NA	NA	NA	NA	NA	NA	NA	NA	98	NA	NA	NA	RING/U-box superfamily protein
MSTRG.228862;SE:5A:703403711-703404208:703404741-703405241:+	MSTRG.228862	TraesCS5A02G549700	SE	A	0	0	0	2.9	0	0	1.3	NA	NA	NA	0	0	2	0.7	4.2	6.6	1.7	NA	0	0	Homeobox leucine-zipper protein
MSTRG.228870;A3:5A:704345267-704345678:704345265-704345678:-	MSTRG.228870	TraesCS5A02G550800	A3	A	99.8	100	99.4	98.9	97.8	98.9	94.4	99	98.4	99	99.4	99.6	99.4	99	98.4	99.3	96.1	98.6	99.7	99.3	Nascent polypeptide-associated complex subunit beta
MSTRG.229001;A3:5A:707057682-707057779:707057620-707057779:-	MSTRG.229001	TraesCS5A02G555900	A3	A	NA	NA	NA	NA	NA	NA	0	NA	NA	NA	NA	NA	NA	NA	NA	NA	78	NA	NA	NA	ATP-binding cassette transporter, putative&&ABC transporter family protein
MSTRG.229034;A3:5A:707804567-707804662:707804561-707804662:-	MSTRG.229034	TraesCS5A02G556400	A3	A	100	100	NA	95	100	99	97.7	NA	NA	100	100	100	NA	100	100	98.1	98.3	NA	NA	99.2	Kinase&&Kinase family protein&&Protein kinase family protein
MSTRG.229034;A3:5A:707806032-707806166:707806009-707806166:-	MSTRG.229034	TraesCS5A02G556400	A3	A	0	0	NA	5	0	2.3	3.5	NA	NA	0.4	0	0	NA	0	0	1.9	2.6	NA	NA	0.8	Kinase&&Kinase family protein&&Protein kinase family protein
MSTRG.2390;A3:1A:61389035-61389187:61389027-61389187:-	MSTRG.2390	TraesCS1A02G078700	A3	A	100	100	100	100	100	100	100	100	100	100	55.1	100	100	100	100	100	100	100	100	100	phosphoribosylformylglycinamidine synthase
MSTRG.2423;A3:1A:62609847-62611560:62609847-62611564:+	MSTRG.2423	TraesCS1A02G079700	A3	A	0	0	0	100	100	0	100	100	0	1.5	0	0	0.9	0	0	0	0	0	49.7	0	Kinase family protein
MSTRG.2428;A3:1A:63052051-63052124:63052038-63052124:-	MSTRG.2428	TraesCS1A02G080200	A3	A	0.6	1.7	0.8	1.5	4.1	1.4	6.8	3.4	NA	NA	0	0.4	1.2	0.7	3.6	3	4.7	3.4	NA	0	#N/A
MSTRG.2501;A5:1A:65392621-65392709:65392621-65392924:-	MSTRG.2501	TraesCS1A02G082200	A5	A	0	0	0	0	NA	NA	0	0	NA	0	NA	0	0	0	NA	NA	9.9	NA	NA	1.2	#N/A
MSTRG.2512;A5:1A:65759308-65759464:65759308-65759470:-	MSTRG.2512	TraesCS1A02G082500	A5	A	0	0	0	0	0	0	0	0	0	0	0	0	0	0	9.8	0	0	0	0	0	Low temperature and salt responsive protein
MSTRG.2566;RI:1A:68374199:68374241-68374275:68374940:-	MSTRG.2566	TraesCS1A02G083800	RI	A	NA	NA	NA	NA	NA	4.8	9.8	NA	0	0	NA	NA	NA	NA	NA	0	4	NA	NA	1.8	Dehydrogenase
MSTRG.2607;A5:1A:70698897-70698978:70698897-70699038:-	MSTRG.2607	TraesCS1A02G084400	A5	A	NA	NA	NA	85.7	100	NA	100	NA	NA	NA	NA	100	NA	100	NA	NA	NA	NA	NA	NA	#N/A
MSTRG.2607;RI:1A:70698725:70698897-70699038:70699132:-	MSTRG.2607	TraesCS1A02G084400	RI	A	NA	NA	NA	NA	NA	NA	NA	NA	NA	NA	NA	NA	NA	NA	NA	NA	86.1	NA	NA	NA	#N/A
MSTRG.2634;RI:1A:71691558:71691623-71691691:71691752:+	MSTRG.2634	TraesCS1A02G085600	RI	A	NA	0	0	0	0	0	12.6	0	0	0	NA	0	0	0	0	0	0	0	0	NA	Aminotransferase
MSTRG.267823;A3:6A:2728382-2729772:2728378-2729772:-	MSTRG.267823	TraesCS6A02G006800	A3	A	NA	100	100	100	100	100	100	100	100	NA	100	97	91.1	100	98.1	100	99.2	100	100	NA	F-box family protein
MSTRG.267826;A3:6A:2927408-2928705:2927408-2928708:+	MSTRG.267826	TraesCS6A02G007300	A3	A	0	NA	NA	NA	NA	NA	NA	NA	NA	NA	NA	NA	NA	NA	NA	23.9	NA	NA	NA	NA	Myb family transcription factor-like protein
MSTRG.267958;AL:6A:5465129:5465487-5492493:5491562:5491919-5492493:-	MSTRG.267958	TraesCS6A02G011800	AL	A	NA	NA	NA	NA	NA	NA	NA	0.9	11.8	NA	NA	NA	NA	NA	NA	NA	NA	0.7	0	NA	Two-component response regulator
MSTRG.268032;A3:6A:7993137-7994645:7993137-7994678:+	MSTRG.268032	TraesCS6A02G016200	A3	A	NA	NA	NA	NA	63.9	100	NA	NA	NA	NA	NA	NA	NA	NA	NA	NA	NA	NA	NA	NA	#N/A
MSTRG.268039;SE:6A:8209019-8210150:8210197-8210276:-	MSTRG.268039	TraesCS6A02G016800	SE	A	100	100	100	100	100	100	100	97.4	100	100	100	100	100	100	100	100	94.5	100	100	100	Mitochondrial transcription termination factor-like
MSTRG.268120;AF:6A:9462532:9462824-9476483:9475222:9475527-9476483:+	MSTRG.268120	TraesCS6A02G020300	AF	A	0	0	0	NA	NA	NA	NA	0	NA	0	0	0	NA	11.4	NA	NA	NA	0	0	0	Mitochondrial transcription termination factor-like
MSTRG.268319;A3:6A:13744457-13748087:13744457-13748091:+	MSTRG.268319	TraesCS6A02G027300	A3	A	NA	NA	NA	NA	NA	NA	NA	NA	NA	NA	NA	24	NA	NA	NA	NA	NA	NA	NA	NA	F-box protein
MSTRG.268319;RI:6A:13740747:13740896-13740976:13741055:+	MSTRG.268319	TraesCS6A02G027300	RI	A	NA	NA	7.1	NA	NA	NA	NA	NA	NA	NA	NA	NA	NA	NA	NA	NA	NA	NA	NA	NA	F-box protein
MSTRG.268475;A3:6A:15905414-15911452:15905022-15911452:-	MSTRG.268475	TraesCS6A02G031700	A3	A	NA	6.8	NA	NA	0	NA	NA	NA	0	NA	NA	NA	NA	NA	NA	NA	NA	NA	NA	NA	Mitochondrial transcription termination factor-like
MSTRG.268565;A3:6A:17541778-17542846:17541778-17543248:+	MSTRG.268565	TraesCS6A02G035600	A3	A	NA	NA	NA	NA	100	NA	NA	89.5	NA	NA	NA	NA	NA	NA	NA	NA	NA	NA	NA	NA	Mitochondrial transcription termination factor-like
MSTRG.268575;AF:6A:16593508-16593604:16593873:16593508-16658506:16658761:-	MSTRG.268575	TraesCS6A02G034300	AF	A	0.7	0	1.4	0.6	1.2	0	0	1.6	0	0	3.5	3	0	2.3	0.5	0	NA	1.7	0	6.7	Histone H2A
MSTRG.268575;AF:6A:16719913-16720006:16720276:16719913-16801845:16802053:-	MSTRG.268575	TraesCS6A02G034300	AF	A	0	NA	3	0	NA	0	NA	3.4	0	NA	0	0	3.3	3.8	3.8	6.4	NA	2.9	0	NA	Histone H2A
MSTRG.269102;SE:6A:24326607-24326716:24326773-24326832:+	MSTRG.269102	TraesCS6A02G048100	SE	A	0	0	0	NA	NA	NA	NA	0	0	9.9	0	0	0	NA	NA	NA	NA	0	0	0	Signal peptide peptidase&&Signal peptide peptidase family protein
MSTRG.269164;A3:6A:25071168-25107709:25071168-25107745:+	MSTRG.269164	TraesCS6A02G049066	A3	A	NA	NA	NA	NA	NA	NA	NA	NA	100	NA	NA	NA	NA	NA	NA	NA	NA	NA	90.9	NA	#N/A
MSTRG.269164;A3:6A:25071168-25107820:25071168-25108183:+	MSTRG.269164	TraesCS6A02G049066	A3	A	NA	20.5	NA	NA	NA	4.7	NA	0	0.5	3.3	NA	0	NA	NA	NA	0	NA	0	2.4	0	#N/A
MSTRG.269164;A3:6A:25108182-25203688:25108182-25203844:+	MSTRG.269164	TraesCS6A02G049066	A3	A	NA	NA	NA	NA	NA	NA	NA	80.8	100	99.7	NA	NA	NA	NA	NA	NA	NA	NA	100	99.8	#N/A
MSTRG.269170;RI:6A:25636794:25636880-25636971:25637123:+	MSTRG.269170	TraesCS6A02G050000	RI	A	0	18.5	0	0	0	4.9	0	NA	0	0	0	NA	NA	4.7	4	2.5	2	0	0	3.9	Peptidylprolyl isomerase
MSTRG.269170;RI:6A:25636974:25637123-25637231:25637290:+	MSTRG.269170	TraesCS6A02G050000	RI	A	NA	NA	NA	NA	NA	NA	NA	NA	NA	84.2	NA	NA	NA	NA	NA	NA	NA	NA	NA	100	Peptidylprolyl isomerase
MSTRG.269236;RI:6A:26633327:26633887-26633979:26634037:-	MSTRG.269236	TraesCS6A02G051100	RI	A	NA	NA	NA	NA	NA	NA	NA	NA	89.4	NA	NA	NA	NA	NA	NA	NA	NA	NA	NA	NA	#N/A
MSTRG.269242;A3:6A:25409126-25409169:25409126-25409208:+	MSTRG.269242	TraesCS6A02G049400	A3	A	NA	NA	NA	NA	NA	NA	NA	NA	97.8	96.9	NA	NA	NA	NA	NA	NA	NA	NA	94	95.1	Alpha-gliadin
MSTRG.269242;AF:6A:25408473:25408955-25473159:25430050:25430064-25473159:+	MSTRG.269242	TraesCS6A02G049400	AF	A	NA	NA	NA	NA	NA	NA	NA	NA	86.4	NA	NA	NA	NA	NA	NA	NA	NA	NA	100	NA	Alpha-gliadin
MSTRG.269588;RI:6A:30556241:30557100-30557223:30558449:-	MSTRG.269588	TraesCS6A02G058000	RI	A	NA	NA	NA	NA	NA	NA	NA	NA	NA	NA	NA	NA	NA	NA	NA	NA	24.2	NA	NA	NA	Mitochondrial transcription termination factor-like
MSTRG.269682;A3:6A:31751148-31751225:31751132-31751225:-	MSTRG.269682	TraesCS6A02G060300	A3	A	NA	NA	NA	2.6	NA	0	1.4	0	NA	0	0	0	NA	0	4.5	3.6	2.3	8.4	1.6	0	#N/A
MSTRG.269758;SE:6A:32819531-32820043:32820160-32820918:-	MSTRG.269758	TraesCS6A02G061000	SE	A	0	0	0	NA	37.3	0	0	0	0	0	0	0	0	0	0	5	0	0	0	0	#N/A
MSTRG.269759;SE:6A:32810803-32811157:32811208-32811342:-	MSTRG.269759	TraesCS6A02G061100	SE	A	100	100	98.2	100	100	94.6	96.6	100	100	100	100	100	100	100	97.3	98	96.5	99.1	100	98.6	#N/A
MSTRG.2698;A3:1A:74745267-74745338:74744969-74745338:-	MSTRG.2698	TraesCS1A02G087600	A3	A	100	NA	NA	NA	NA	NA	NA	100	100	89.9	100	NA	NA	NA	NA	NA	NA	NA	NA	NA	#N/A
MSTRG.269956;A3:6A:35481425-35481818:35481425-35481830:+	MSTRG.269956	TraesCS6A02G066200	A3	A	100	98	99.3	92.4	96.3	97.1	100	98.2	98.6	98.8	99.6	98	98.7	99.4	97.9	95.9	98.2	97.5	98.9	99	ARC6
MSTRG.269970;A3:6A:35634504-35635379:35634504-35635399:+	MSTRG.269970	TraesCS6A02G066900	A3	A	0	0	0	0.6	3	0	3	4	0	0.5	2	5.9	1.1	0.5	1.4	2	0	0	0	0.3	Protein DETOXIFICATION
MSTRG.270042;A3:6A:36684356-36684489:36684356-36684530:+	MSTRG.270042	TraesCS6A02G068300	A3	A	98.4	99.3	97	94.5	100	99.4	97.8	97	97.7	96.4	98.8	99.2	99.6	99.4	97.3	98.7	98.7	96.4	97.5	98.1	Gamma-glutamylcyclotransferase
MSTRG.270069;AF:6A:36916630:36916650-36919411:36917616:36917847-36919411:+	MSTRG.270069	TraesCS6A02G068400	AF	A	100	100	NA	NA	100	100	100	100	NA	100	100	NA	100	100	100	100	100	100	84.9	NA	#N/A
MSTRG.270069;AF:6A:36916630:36916650-36919411:36917813:36917847-36919411:+	MSTRG.270069	TraesCS6A02G068400	AF	A	100	100	NA	NA	100	100	100	100	NA	100	100	NA	100	100	100	100	98.6	100	100	64.4	#N/A
MSTRG.270110;A5:6A:37456208-37456293:37456208-37456303:-	MSTRG.270110	TraesCS6A02G069200	A5	A	100	100	100	100	100	93.2	NA	100	0	100	100	100	100	100	96.2	100	100	100	100	97.1	Glutathione S-transferase T3&&Cysteine protease
MSTRG.270116;A5:6A:37701075-37701539:37700850-37701539:+	MSTRG.270116	TraesCS6A02G069500	A5	A	98	95.6	99.6	98.9	97.8	97.4	97.9	98	99	98.1	97.1	94.7	99.4	99	98.1	96.9	97.3	98.6	98.6	97.8	Cold shock protein
MSTRG.270131;SE:6A:38439356-38439668:38440019-38440200:+	MSTRG.270131	TraesCS6A02G070200	SE	A	0	1.7	2.8	NA	0	NA	NA	NA	NA	NA	0	2.4	NA	NA	19.5	NA	NA	NA	NA	NA	#N/A
MSTRG.270137;A5:6A:38460604-38461804:38460604-38461809:-	MSTRG.270137	TraesCS6A02G070400	A5	A	NA	0	NA	100	100	100	0	NA	NA	NA	NA	0	NA	0	0	28.6	100	NA	NA	NA	#N/A
MSTRG.270382;A3:6A:46697288-46697379:46697139-46697379:-	MSTRG.270382	TraesCS6A02G076200	A3	A	NA	NA	NA	NA	17.3	NA	NA	NA	NA	NA	NA	NA	NA	NA	NA	NA	NA	NA	NA	NA	#N/A
MSTRG.270382;A3:6A:46697848-46697980:46697437-46697980:-	MSTRG.270382	TraesCS6A02G076200	A3	A	NA	NA	NA	NA	100	NA	NA	NA	NA	NA	NA	NA	NA	29.5	NA	NA	NA	NA	NA	NA	#N/A
MSTRG.270382;RI:6A:46697052:46697155-46697233:46697288:-	MSTRG.270382	TraesCS6A02G076200	RI	A	0	0	0	0	5.4	0	0	0	NA	0	0	2	0	NA	0.8	0	1	2.4	NA	0.7	#N/A
MSTRG.270382;RI:6A:46697379:46697848-46697980:46698090:-	MSTRG.270382	TraesCS6A02G076200	RI	A	NA	NA	NA	NA	16.3	NA	NA	NA	NA	NA	NA	NA	NA	NA	NA	NA	NA	NA	NA	NA	#N/A
MSTRG.270391;A3:6A:46977266-46977365:46977266-46977589:+	MSTRG.270391	TraesCS6A02G076900	A3	A	100	100	100	100	100	NA	NA	100	NA	100	100	100	100	100	100	NA	NA	78.5	NA	100	#N/A
MSTRG.270391;A3:6A:46977266-46977365:46977266-46977636:+	MSTRG.270391	TraesCS6A02G076900	A3	A	100	98.4	100	95.5	100	NA	NA	100	NA	100	97.9	100	100	100	100	NA	NA	93.2	NA	98.4	#N/A
MSTRG.270391;SE:6A:46977266-46977589:46977777-46979278:+	MSTRG.270391	TraesCS6A02G076900	SE	A	0	NA	NA	NA	NA	NA	NA	0	NA	0	0	0	NA	NA	NA	NA	NA	19	NA	0	#N/A
MSTRG.270393;A5:6A:47142073-47143745:47142069-47143745:+	MSTRG.270393	TraesCS6A02G077100	A5	A	NA	NA	NA	NA	NA	91	NA	NA	NA	NA	NA	100	NA	NA	NA	NA	NA	NA	NA	NA	F-box family protein
MSTRG.270509;AF:6A:49992304-49992750:49992940:49992304-49994176:49997617:-	MSTRG.270509	TraesCS6A02G081600	AF	A	NA	100	NA	88.2	NA	100	NA	NA	NA	NA	NA	NA	NA	NA	NA	NA	NA	NA	NA	NA	Pentatricopeptide repeat-containing protein, putative
MSTRG.270509;SE:6A:49992304-49992814:49992989-49994176:-	MSTRG.270509	TraesCS6A02G081600	SE	A	NA	NA	NA	NA	NA	NA	NA	NA	NA	NA	NA	NA	NA	100	71.4	NA	NA	NA	NA	NA	Pentatricopeptide repeat-containing protein, putative
MSTRG.270562;RI:6A:51499102:51499260-51499361:51499430:-	MSTRG.270562	TraesCS6A02G082800	RI	A	NA	NA	NA	NA	NA	NA	NA	NA	NA	NA	NA	NA	NA	NA	NA	94.1	NA	NA	NA	NA	Vacuolar protein sorting-associated protein 8-like protein
MSTRG.270570;A5:6A:51920674-51921313:51920630-51921313:+	MSTRG.270570	TraesCS6A02G083100	A5	A	0	NA	NA	NA	NA	0	0	0	0	0	NA	NA	NA	NA	NA	0	0	0	0	6.9	AT hook motif DNA-binding family protein
MSTRG.270575;AF:6A:52021292-52021851:52021934:52021292-52023232:52023484:-	MSTRG.270575	TraesCS6A02G083400	AF	A	100	100	98.6	100	100	98.4	97.1	100	100	90.5	100	99.2	96.9	97.9	99	100	100	97.2	95.6	100	THO complex subunit 7
MSTRG.270584;A3:6A:52116763-52117617:52116749-52117617:-	MSTRG.270584	TraesCS6A02G083500	A3	A	0	6.6	1.2	0	NA	NA	NA	2.2	NA	NA	0	1.6	0.8	3	NA	NA	NA	0	NA	NA	F-box family protein
MSTRG.270593;A5:6A:52300597-52300673:52300584-52300673:+	MSTRG.270593	TraesCS6A02G083900	A5	A	0	NA	NA	0	0	0	NA	0	NA	0	0	0	NA	3	4.9	NA	NA	8	NA	0.9	Adenylate kinase&&Adenylate kinase, putative
MSTRG.270710;A3:6A:55741599-55741676:55741590-55741676:-	MSTRG.270710	TraesCS6A02G087400	A3	A	100	98.9	100	100	100	100	100	100	100	100	100	99.3	100	100	100	98.7	93	100	100	100	Transcription factor
MSTRG.270710;RI:6A:55740848:55741065-55741160:55741196:-	MSTRG.270710	TraesCS6A02G087400	RI	A	100	98.9	100	100	100	100	100	98.2	100	100	100	99.3	100	100	99.4	98.7	93	97.9	100	100	Transcription factor
MSTRG.270719;SE:6A:56244539-56244809:56244991-56245302:+	MSTRG.270719	TraesCS6A02G088200	SE	A	NA	0	NA	0	0	0	0	0	0	10.6	NA	0	0	0	0	0	NA	0	0	0	Ribose-phosphate pyrophosphokinase&&Ribose-phosphate pyrophosphokinase family protein
MSTRG.270808;AL:6A:59296343:59296870-59301299:59299103:59300482-59301299:-	MSTRG.270808	TraesCS6A02G090600	AL	A	NA	NA	NA	NA	NA	NA	74.8	NA	NA	NA	NA	NA	NA	NA	NA	NA	NA	NA	NA	NA	Glycosyltransferase
MSTRG.271003;A3:6A:64258912-64259028:64258912-64259038:+	MSTRG.271003	TraesCS6A02G097000	A3	A	NA	NA	NA	NA	NA	NA	NA	NA	NA	NA	NA	NA	NA	NA	NA	NA	43	0	NA	NA	Protoheme IX farnesyltransferase
MSTRG.271003;A3:6A:64258912-64259028:64258912-64259066:+	MSTRG.271003	TraesCS6A02G097000	A3	A	NA	NA	NA	NA	NA	70.1	NA	NA	NA	NA	NA	NA	NA	NA	NA	NA	NA	NA	NA	NA	Protoheme IX farnesyltransferase
MSTRG.271003;A3:6A:64258912-64259028:64258912-64259110:+	MSTRG.271003	TraesCS6A02G097000	A3	A	NA	NA	NA	NA	NA	NA	NA	NA	NA	NA	NA	NA	NA	NA	NA	NA	75.4	NA	NA	NA	Protoheme IX farnesyltransferase
MSTRG.271003;A3:6A:64258912-64259038:64258912-64259066:+	MSTRG.271003	TraesCS6A02G097000	A3	A	NA	NA	NA	NA	NA	NA	NA	NA	NA	NA	NA	NA	NA	NA	58.1	NA	100	100	NA	NA	Protoheme IX farnesyltransferase
MSTRG.271003;SE:6A:64258912-64259066:64259171-64260986:+	MSTRG.271003	TraesCS6A02G097000	SE	A	NA	NA	NA	NA	0	NA	NA	NA	NA	NA	NA	NA	NA	NA	46.9	NA	NA	NA	NA	NA	Protoheme IX farnesyltransferase
MSTRG.271011;RI:6A:64678622:64679494-64680320:64680638:-	MSTRG.271011	TraesCS6A02G097500	RI	A	NA	NA	NA	NA	NA	NA	NA	4.6	NA	NA	NA	NA	NA	NA	NA	NA	NA	6.5	NA	NA	Ethylene-responsive transcription factor
MSTRG.271020;A5:6A:64908294-64908925:64908294-64909139:-	MSTRG.271020	TraesCS6A02G097700	A5	A	NA	NA	NA	NA	NA	NA	NA	0	0	NA	NA	NA	NA	NA	NA	NA	NA	3.8	10.1	NA	Ethylene-responsive transcription factor
MSTRG.271021;A5:6A:65063241-65066075:65063194-65066075:+	MSTRG.271021	TraesCS6A02G097800	A5	A	NA	NA	NA	NA	NA	NA	NA	42.8	NA	NA	NA	NA	NA	NA	NA	NA	NA	NA	NA	NA	Proteasome subunit alpha type
MSTRG.271028;A5:6A:65070440-65070510:65070335-65070510:+	MSTRG.271028	TraesCS6A02G097900	A5	A	NA	NA	NA	NA	NA	NA	NA	NA	NA	NA	NA	NA	NA	NA	10.1	NA	NA	NA	NA	NA	#N/A
MSTRG.271046;SE:6A:65656303-65656656:65656795-65657628:-	MSTRG.271046	TraesCS6A02G098400	SE	A	0	0	0	0	11.7	0	0	0	NA	NA	0	0	0	0	0	0	0	0	NA	NA	#N/A
MSTRG.271063;AF:6A:65864396-65865109:65865149:65864396-65865962:65866133:-	MSTRG.271063	TraesCS6A02G098900	AF	A	NA	NA	NA	NA	NA	NA	100	NA	NA	NA	NA	NA	NA	NA	NA	NA	92.8	NA	NA	NA	Synaptotagmin-5
MSTRG.271100;A3:6A:67373125-67373217:67373125-67373223:+	MSTRG.271100	TraesCS6A02G099800	A3	A	NA	NA	NA	NA	NA	NA	NA	NA	NA	46.2	NA	NA	NA	NA	NA	NA	NA	NA	NA	0	Zinc transporter, putative
MSTRG.271108;A5:6A:67645581-67646566:67644862-67646566:+	MSTRG.271108	TraesCS6A02G100400	A5	A	1	6.1	NA	0	0	NA	0	0	0.9	2	4.4	0	0	1.4	NA	0	NA	2.5	1.4	3.1	F-box family protein
MSTRG.271108;AF:6A:67645046:67645369-67646566:67645744:67645761-67646566:+	MSTRG.271108	TraesCS6A02G100400	AF	A	NA	12.3	0	NA	NA	NA	NA	NA	NA	0	NA	0	NA	NA	NA	NA	NA	NA	NA	0.9	F-box family protein
MSTRG.271108;SE:6A:67641745-67641906:67643135-67643730:+	MSTRG.271108	TraesCS6A02G100400	SE	A	1	6.1	NA	0	NA	NA	0	0	3.1	2	4.4	0	0	1.4	NA	0	NA	2.5	1.6	3.2	F-box family protein
MSTRG.271113;AL:6A:68128961-68129465:68131027:68128961-68132532:68133070:+	MSTRG.271113	TraesCS6A02G100500	AL	A	0.7	0	4.9	NA	NA	NA	NA	1.3	0	1.7	1.3	0	3.4	13.7	NA	NA	NA	1.6	2.8	4.6	Topless-like protein&&Topless-related protein 2
MSTRG.271210;A3:6A:72974627-72974731:72974627-72974810:+	MSTRG.271210	TraesCS6A02G103700	A3	A	NA	NA	NA	NA	NA	NA	NA	NA	NA	NA	7.4	NA	NA	NA	NA	NA	NA	NA	NA	NA	#N/A
MSTRG.271283;RI:6A:74026326:74026745-74027123:74027308:-	MSTRG.271283	TraesCS6A02G105800	RI	A	NA	NA	NA	NA	NA	100	71.7	NA	NA	NA	NA	NA	NA	NA	NA	NA	NA	100	NA	NA	#N/A
MSTRG.271320;A3:6A:76268765-76269306:76268765-76271270:+	MSTRG.271320	TraesCS6A02G107600	A3	A	NA	NA	NA	NA	NA	NA	NA	NA	73.6	NA	NA	NA	NA	NA	NA	NA	NA	NA	100	NA	#N/A
MSTRG.271320;A3:6A:76268765-76269945:76268765-76270335:+	MSTRG.271320	TraesCS6A02G107600	A3	A	NA	NA	NA	NA	NA	NA	NA	NA	NA	NA	NA	NA	NA	NA	NA	NA	34.8	NA	NA	NA	#N/A
MSTRG.271320;AL:6A:76268765-76268861:76269042:76268765-76271270:76271600:+	MSTRG.271320	TraesCS6A02G107600	AL	A	NA	NA	NA	NA	NA	NA	NA	NA	75.4	NA	NA	NA	NA	NA	NA	NA	NA	100	100	NA	#N/A
MSTRG.271367;A5:6A:77794674-77794840:77794674-77794861:-	MSTRG.271367	TraesCS6A02G109100	A5	A	0	0	0	0	0	0	0	0	0	0	0	0	0	0	8.7	0	0	0	0	0	Protein arginine N-methyltransferase
MSTRG.271391;A5:6A:77890611-77891347:77890587-77891347:+	MSTRG.271391	TraesCS6A02G109200	A5	A	NA	NA	NA	NA	NA	0	NA	NA	NA	0	NA	NA	NA	NA	NA	0	NA	NA	17.9	0	#N/A
MSTRG.271391;RI:6A:77890751:77890859-77891347:77891418:+	MSTRG.271391	TraesCS6A02G109200	RI	A	NA	NA	NA	NA	NA	NA	9.2	NA	NA	NA	NA	NA	NA	NA	NA	NA	2.2	NA	NA	NA	#N/A
MSTRG.271433;A3:6A:80646312-80646383:80646295-80646383:-	MSTRG.271433	TraesCS6A02G111100	A3	A	100	100	100	100	100	95.8	100	100	100	100	100	100	100	92.7	96.9	100	98.5	100	100	96.6	Protein phosphatase 2c, putative
MSTRG.271515;RI:6A:83645743:83645886-83646135:83646456:+	MSTRG.271515	TraesCS6A02G113600	RI	A	NA	NA	NA	NA	NA	NA	NA	NA	NA	NA	NA	NA	NA	5.7	NA	NA	NA	NA	NA	NA	FBD-associated F-box protein
MSTRG.271600;A5:6A:87247956-87248047:87247947-87248047:+	MSTRG.271600	TraesCS6A02G116500	A5	A	100	100	100	94.8	100	100	100	100	100	100	100	100	100	100	100	100	100	100	100	100	26S proteasome non-ATPase regulatory subunit-like protein
MSTRG.271760;A3:6A:93766226-93766810:93766226-93766906:+	MSTRG.271760	TraesCS6A02G121300	A3	A	6.8	1.3	0	1.2	1.5	0.9	0	0	0.5	0.8	3	1.1	0	0	0.5	0	0.8	0	0.3	2	Apoptosis-inducing factor-like protein A
MSTRG.271776;A3:6A:94354176-94355788:94354176-94355793:+	MSTRG.271776	TraesCS6A02G122300	A3	A	100	100	100	94.5	100	98.2	100	100	97.1	100	100	100	100	97.8	99.3	100	97.5	98.7	99.6	100	Diaminopimelate decarboxylase
MSTRG.271820;AL:6A:96588225:96588603-96595093:96594534:96594923-96595093:-	MSTRG.271820	TraesCS6A02G122900	AL	A	100	NA	NA	NA	NA	NA	NA	NA	93.2	NA	NA	NA	NA	NA	NA	NA	NA	100	NA	NA	CASP-like protein
MSTRG.271820;SE:6A:96594923-96595033:96595225-96601012:-	MSTRG.271820	TraesCS6A02G122900	SE	A	0	0	0	NA	NA	NA	NA	0	1.7	0	0	0	0	NA	NA	NA	NA	1.3	10.3	0	CASP-like protein
MSTRG.271;AL:1A:13413-33842:33941:13413-42406:42821:+	MSTRG.271	TraesCS1A02G000200	AL	A	100	97.1	100	96.9	97.2	100	100	96.5	100	NA	NA	NA	90.7	NA	NA	98.7	99.3	96.9	96.7	NA	#N/A
MSTRG.271;AL:1A:138924-152068:153323:138924-188139:188956:+	MSTRG.271	TraesCS1A02G000200	AL	A	NA	NA	NA	NA	NA	NA	100	NA	NA	NA	NA	NA	NA	NA	NA	NA	99.3	NA	NA	92.8	#N/A
MSTRG.272035;A5:6A:101554799-101554892:101554793-101554892:+	MSTRG.272035	TraesCS6A02G129800	A5	A	NA	0	0	NA	NA	NA	NA	NA	NA	NA	NA	0	NA	NA	NA	NA	13.6	NA	NA	0	#N/A
MSTRG.272104;RI:6A:104513908:104514031-104514148:104514339:+	MSTRG.272104	TraesCS6A02G132600	RI	A	97.6	97.7	NA	100	NA	NA	NA	100	NA	NA	93.1	100	98.3	NA	NA	NA	NA	NA	NA	NA	#N/A
MSTRG.272106;A3:6A:104531846-104531944:104531846-104531971:+	MSTRG.272106	TraesCS6A02G132700	A3	A	NA	NA	NA	NA	100	94	99.1	NA	100	100	NA	NA	NA	NA	100	100	97.4	NA	100	100	SNF1-related protein kinase regulatory subunit gamma-like PV42a
MSTRG.272162;A5:6A:106799513-106799660:106799490-106799660:+	MSTRG.272162	TraesCS6A02G134400	A5	A	0	0	0	0.9	0	2.5	3.6	2	0	2.2	0	0	0	1.8	1.9	0	13.9	4	0	0.5	#N/A
MSTRG.272162;A5:6A:106799577-106799660:106799513-106799660:+	MSTRG.272162	TraesCS6A02G134400	A5	A	NA	NA	NA	79.8	NA	NA	NA	NA	NA	NA	NA	NA	NA	NA	NA	NA	NA	NA	NA	NA	#N/A
MSTRG.272256;RI:6A:108926152:108926383-108926478:108926849:-	MSTRG.272256	TraesCS6A02G137700	RI	A	0	2.8	0	7.5	4.1	0	0	1.5	0	0	0.6	0.8	0	3.4	3.5	3.6	4.7	0.6	0	1.2	BEACH domain-containing protein lvsC
MSTRG.272265;AF:6A:109492765:109492911-109493479:109493153:109493309-109493479:+	MSTRG.272265	TraesCS6A02G138400	AF	A	NA	NA	NA	100	100	NA	100	100	0	NA	NA	NA	NA	NA	100	100	0	42.8	100	NA	Pentatricopeptide repeat-containing protein
MSTRG.272357;A3:6A:115027009-115027120:115027009-115027124:+	MSTRG.272357	TraesCS6A02G140100	A3	A	NA	0	0	0	0	0	0	0	NA	0	0	0	0	2.3	1.3	0	0	0	NA	11	Sulfurtransferase
MSTRG.272381;A3:6A:115407894-115408166:115407886-115408166:-	MSTRG.272381	TraesCS6A02G140800	A3	A	100	100	100	100	91.3	100	100	100	100	100	100	100	100	100	100	100	100	100	100	100	Glutathione synthetase
MSTRG.272381;RI:6A:115409349:115409418-115409496:115409576:-	MSTRG.272381	TraesCS6A02G140800	RI	A	2.5	0	4.6	0	0	7.2	4.6	2.9	0	4.2	0	0	1.7	0	0	0.8	4.1	0	0	2.5	Glutathione synthetase
MSTRG.272470;AF:6A:119612637-119613208:119613263:119612637-119613513:119613763:-	MSTRG.272470	TraesCS6A02G143100	AF	A	NA	95.8	100	100	100	100	100	100	NA	NA	NA	100	97.7	100	100	100	100	NA	87.3	NA	#N/A
MSTRG.272509;SE:6A:121651204-121651315:121652743-121653163:-	MSTRG.272509	TraesCS6A02G144100	SE	A	1.6	2.1	1	4.4	6.7	3.6	NA	0	NA	NA	2	1.8	1.9	2.1	4.5	2.1	NA	4.8	NA	NA	ARM repeat superfamily protein
MSTRG.272571;AF:6A:124714684:124715170-124716041:124715595:124715947-124716041:+	MSTRG.272571	TraesCS6A02G146200	AF	A	0	0	0	0	7.8	0	0	0	NA	0	0	0.3	0	0	0	0	0	0	NA	0	Two-component response regulator
MSTRG.272571;RI:6A:124716855:124716931-124717022:124717235:+	MSTRG.272571	TraesCS6A02G146200	RI	A	100	100	100	100	92.2	100	100	100	NA	100	100	100	100	100	100	100	100	100	NA	100	Two-component response regulator
MSTRG.272673;RI:6A:130439925:130441421-130441488:130441596:-	MSTRG.272673	TraesCS6A02G149000	RI	A	0	0	0	0	0	0	100	NA	0	0	0	0	0	26	0	0	0	NA	0	0	Autophagy-related protein 11
MSTRG.272754;RI:6A:135229645:135229681-135229804:135229960:-	MSTRG.272754	TraesCS6A02G151100	RI	A	NA	NA	NA	NA	NA	NA	100	NA	0	0	NA	0	NA	NA	NA	NA	71.4	NA	0	0	Glycerol kinase
MSTRG.272757;RI:6A:135245050:135245543-135245618:135245778:+	MSTRG.272757	TraesCS6A02G151200	RI	A	NA	NA	NA	0	3.3	0	8.3	0	1.5	NA	NA	NA	NA	0	1	0	0	2.1	0.7	NA	Calmodulin binding protein
MSTRG.272922;A3:6A:143134796-143135754:143134740-143135754:-	MSTRG.272922	TraesCS6A02G154400	A3	A	NA	NA	NA	100	100	NA	100	100	100	NA	NA	100	NA	NA	100	87.5	100	100	96.7	NA	Glucan synthase-like protein
MSTRG.272944;A5:6A:145142700-145143324:145142700-145143332:-	MSTRG.272944	TraesCS6A02G156300	A5	A	NA	NA	NA	NA	NA	NA	NA	NA	NA	100	NA	NA	NA	NA	NA	NA	72.6	NA	NA	95.1	Cytochrome P450
MSTRG.272956;A5:6A:145188076-145188944:145188014-145188944:+	MSTRG.272956	TraesCS6A02G156400	A5	A	0	0	0	0	0	0	NA	0	0	NA	0	0	0	0	0	78.3	0	0	0	0	Urease accessory protein ureD
MSTRG.273040;AF:6A:150222405:150222416-150223478:150222986:150223046-150223478:+	MSTRG.273040	TraesCS6A02G158600	AF	A	99.3	100	100	98.6	100	93	100	98.9	100	100	96.1	100	98.6	100	96.7	97.5	96.1	96.3	100	100	#N/A
MSTRG.273078;A3:6A:152076154-152077286:152076154-152077334:+	MSTRG.273078	TraesCS6A02G159900	A3	A	NA	NA	NA	NA	NA	0	NA	NA	5.5	NA	NA	NA	NA	NA	NA	0	NA	NA	NA	NA	Ulp1 protease family, C-terminal catalytic domain containing protein&&Ulp1 protease family, C-terminal catalytic domain containing protein, expressed
MSTRG.273078;A5:6A:152070803-152072236:152070757-152072236:+	MSTRG.273078	TraesCS6A02G159900	A5	A	NA	NA	NA	NA	NA	100	NA	NA	94.5	NA	NA	NA	NA	NA	NA	100	NA	NA	NA	NA	Ulp1 protease family, C-terminal catalytic domain containing protein&&Ulp1 protease family, C-terminal catalytic domain containing protein, expressed
MSTRG.273125;A3:6A:155223059-155224259:155223059-155224266:+	MSTRG.273125	TraesCS6A02G160600	A3	A	0	NA	0	0	0	0	0	0	0	0	0	NA	NA	0	0	0	0	71.5	0	0	Calcium-dependent protein kinase
MSTRG.273127;A5:6A:155255193-155255317:155255174-155255317:+	MSTRG.273127	TraesCS6A02G160700	A5	A	100	NA	100	100	73.3	100	100	NA	NA	100	100	NA	NA	100	100	100	100	NA	NA	100	ADP-ribosylation factor GTPase-activating protein AGD12
MSTRG.273127;AF:6A:155252478:155252581-155252981:155252680:155252753-155252981:+	MSTRG.273127	TraesCS6A02G160700	AF	A	NA	NA	62.5	NA	NA	NA	0	NA	NA	NA	NA	NA	NA	NA	NA	0	NA	NA	NA	NA	ADP-ribosylation factor GTPase-activating protein AGD12
MSTRG.273184;A3:6A:157422548-157423711:157422548-157423788:+	MSTRG.273184	TraesCS6A02G162200	A3	A	NA	NA	NA	NA	NA	NA	100	100	100	NA	NA	NA	NA	NA	92.5	NA	100	100	100	NA	F-box family protein
MSTRG.273199;SE:6A:158048896-158049466:158049585-158050702:-	MSTRG.273199	TraesCS6A02G162700	SE	A	0	0	0	1.2	0	1.1	8	1.2	3.3	1.9	0.4	0.4	0.4	1.8	3.7	2.9	4.5	2.6	4.4	0.9	26S protease regulatory subunit
MSTRG.273224;A5:6A:158907534-158907614:158907530-158907614:+	MSTRG.273224	TraesCS6A02G163300	A5	A	0	1.9	0	1.3	0	0	0	0	0	0	0	0.5	0	0.9	0.6	0.9	2.1	1.2	0	12.7	DNA (Cytosine-5-)-methyltransferase
MSTRG.273635;A5:6A:182417746-182418245:182417746-182418268:-	MSTRG.273635	TraesCS6A02G171500	A5	A	100	100	100	100	100	98.4	95.5	95.2	92.8	100	97.6	100	98.4	97.6	96.4	100	96.8	95.8	100	100	#N/A
MSTRG.273654;AF:6A:183193150:183193308-183201410:183194575:183194869-183201410:+	MSTRG.273654	TraesCS6A02G172000	AF	A	NA	NA	NA	NA	NA	NA	NA	NA	10.5	NA	NA	NA	NA	NA	NA	NA	NA	NA	NA	NA	RPM1 interacting protein 4, putative&&RPM1-interacting protein 4
MSTRG.273654;RI:6A:183201410:183201712-183201773:183202264:+	MSTRG.273654	TraesCS6A02G172000	RI	A	NA	NA	NA	NA	100	100	100	100	90	97.7	NA	NA	NA	NA	100	100	100	100	100	100	RPM1 interacting protein 4, putative&&RPM1-interacting protein 4
MSTRG.273663;A3:6A:183359829-183359941:183359829-183359953:+	MSTRG.273663	TraesCS6A02G172400	A3	A	88.2	100	100	100	100	100	100	100	100	100	100	100	100	100	100	100	100	100	100	100	Branched-chain amino acid aminotransferase, putative, expressed
MSTRG.273721;A5:6A:187763754-187771976:187763738-187771976:+	MSTRG.273721	TraesCS6A02G174200	A5	A	NA	NA	NA	NA	NA	NA	NA	NA	NA	NA	NA	NA	NA	NA	NA	NA	NA	NA	NA	17.3	transmembrane protein
MSTRG.273721;RI:6A:187772184:187772268-187772348:187772420:+	MSTRG.273721	TraesCS6A02G174200	RI	A	NA	NA	NA	NA	NA	NA	NA	NA	NA	NA	NA	NA	NA	NA	NA	NA	NA	NA	NA	34.3	transmembrane protein
MSTRG.273867;A3:6A:194773515-194773620:194773113-194773620:-	MSTRG.273867	TraesCS6A02G176600	A3	A	NA	NA	NA	0	0	0	0	NA	NA	0	NA	NA	NA	3.3	3	2.4	4.1	NA	NA	7.5	B3 domain-containing protein
MSTRG.273895;SE:6A:196187672-196187809:196187866-196188216:+	MSTRG.273895	TraesCS6A02G176900	SE	A	0	2.8	0	4.7	3.1	2.6	2.3	3.4	4.9	5.3	1.5	2.6	0	2.4	1.5	2.9	4.3	1.3	1.8	4.9	Peptidyl-prolyl cis-trans isomerase
MSTRG.2738;A5:1A:76028137-76028216:76028041-76028216:+	MSTRG.2738	TraesCS1A02G088000	A5	A	NA	NA	NA	NA	NA	NA	NA	92.4	NA	NA	NA	NA	NA	NA	NA	NA	NA	NA	NA	NA	Serine/threonine-protein phosphatase
MSTRG.273945;SE:6A:201371066-201371150:201371182-201373115:+	MSTRG.273945	TraesCS6A02G179200	SE	A	NA	NA	NA	NA	0	0	0	0	0	NA	NA	NA	NA	NA	0	0	0	4	14.3	NA	Arf GTPase activating protein
MSTRG.273981;A3:6A:202354030-202354318:202354001-202354318:-	MSTRG.273981	TraesCS6A02G179800	A3	A	NA	NA	NA	0	NA	0	NA	NA	NA	NA	NA	NA	NA	NA	15.5	NA	NA	NA	NA	NA	Carboxypeptidase
MSTRG.273981;RI:6A:202353782:202353899-202354318:202354379:-	MSTRG.273981	TraesCS6A02G179800	RI	A	NA	NA	NA	0	2.7	0	34.1	NA	NA	NA	NA	NA	NA	0	1.8	1	0	NA	NA	NA	Carboxypeptidase
MSTRG.274030;A5:6A:206134251-206134910:206134067-206134910:+	MSTRG.274030	TraesCS6A02G181200	A5	A	NA	NA	NA	NA	NA	100	NA	NA	NA	100	NA	NA	NA	NA	NA	NA	NA	NA	NA	94.9	Lipoxygenase
MSTRG.274202;A3:6A:214189846-214189959:214189835-214189959:-	MSTRG.274202	TraesCS6A02G183800	A3	A	0.6	3	1.8	0.9	1.1	3.2	0.3	0.9	2.6	0	7.2	1.2	0.5	1.8	1.8	3.1	1.3	1.6	1.7	0.3	Protein CLP1 homolog
MSTRG.274267;A3:6A:217265020-217265131:217264849-217265131:-	MSTRG.274267	TraesCS6A02G185400	A3	A	0	1.1	0	1.1	2.4	1.3	12.1	NA	NA	NA	0	1.2	0	1.8	1.8	1.8	0	NA	NA	NA	Beta-galactosidase
MSTRG.274393;A3:6A:223412354-223412433:223412354-223412439:+	MSTRG.274393	TraesCS6A02G187100	A3	A	NA	NA	NA	NA	100	100	NA	NA	NA	NA	NA	NA	NA	NA	100	100	NA	92.4	NA	NA	Calcium binding protein-like&&Calcium-binding EF hand family protein-like
MSTRG.274444;A3:6A:226069752-226069829:226069752-226069835:+	MSTRG.274444	TraesCS6A02G187900	A3	A	100	100	100	100	100	94.7	100	98.4	100	100	100	100	100	96.5	97.9	100	100	99.6	98.8	98.4	Mitochondrial carrier protein-like
MSTRG.274457;A5:6A:227541597-227542064:227541597-227542104:-	MSTRG.274457	TraesCS6A02G188000	A5	A	NA	NA	100	NA	NA	91.2	NA	NA	NA	NA	NA	NA	NA	NA	NA	NA	NA	NA	NA	NA	#N/A
MSTRG.274457;RI:6A:227541490:227541597-227542104:227542119:-	MSTRG.274457	TraesCS6A02G188000	RI	A	100	100	100	100	100	96.4	100	100	100	94.2	NA	100	NA	100	100	100	100	100	100	100	#N/A
MSTRG.274463;A3:6A:228535036-228535257:228535032-228535257:-	MSTRG.274463	TraesCS6A02G188100	A3	A	0	NA	NA	0	0	8.5	0	NA	NA	0	NA	NA	NA	0	0	0.8	0	NA	NA	0	Senescence-associated family protein&&Senescence-associated protein
MSTRG.274463;A5:6A:228535036-228535257:228535036-228535261:-	MSTRG.274463	TraesCS6A02G188100	A5	A	NA	NA	NA	NA	0	35.7	NA	NA	NA	0	NA	NA	NA	NA	0	4.1	NA	NA	NA	0	Senescence-associated family protein&&Senescence-associated protein
MSTRG.274463;RI:6A:228534968:228535036-228535257:228535332:-	MSTRG.274463	TraesCS6A02G188100	RI	A	NA	NA	NA	NA	NA	14.4	NA	NA	NA	NA	NA	NA	NA	NA	NA	NA	NA	NA	NA	NA	Senescence-associated family protein&&Senescence-associated protein
MSTRG.274463;RI:6A:228534968:228535036-228535261:228535332:-	MSTRG.274463	TraesCS6A02G188100	RI	A	NA	NA	NA	NA	0	8.5	NA	NA	NA	0	NA	NA	NA	NA	0	1.8	NA	NA	NA	1.3	Senescence-associated family protein&&Senescence-associated protein
MSTRG.274467;AL:6A:229084980-229086487:229087000:229084980-229087003:229087235:+	MSTRG.274467	TraesCS6A02G188200	AL	A	100	100	100	100	100	98.6	100	98.9	99.3	100	100	100	93.7	97	100	100	99.5	98.9	99.6	100	#N/A
MSTRG.274547;A5:6A:233958727-233959103:233958727-233959127:-	MSTRG.274547	TraesCS6A02G189100	A5	A	NA	NA	NA	NA	NA	89.2	100	NA	NA	NA	NA	NA	NA	NA	NA	NA	100	NA	NA	NA	#N/A
MSTRG.274722;A5:6A:248547967-248548647:248547962-248548647:+	MSTRG.274722	TraesCS6A02G189800	A5	A	NA	100	NA	NA	100	100	100	100	100	100	NA	NA	NA	100	99	98.6	100	94.2	100	100	Copine-1
MSTRG.274722;SE:6A:248549151-248549285:248549334-248549428:+	MSTRG.274722	TraesCS6A02G189800	SE	A	98.9	95.6	96.7	98.5	94.3	99.5	96.5	96.8	97.3	99.5	100	96.7	100	99.2	98.1	99.6	98	97.4	97.6	98.6	Copine-1
MSTRG.274795;A3:6A:255318924-255323739:255318884-255323739:-	MSTRG.274795	TraesCS6A02G190800	A3	A	100	100	100	100	96.9	98.5	100	97.5	92.2	96.1	98.3	100	97.3	96.8	98.5	98.3	100	100	100	98.6	#N/A
MSTRG.274799;A3:6A:252837052-252838300:252837052-252838305:+	MSTRG.274799	TraesCS6A02G190500	A3	A	NA	NA	NA	NA	NA	NA	NA	NA	NA	NA	NA	NA	NA	NA	100	NA	NA	89.7	NA	NA	Protein kinase, putative
MSTRG.274799;RI:6A:252845172:252845298-252845422:252845472:+	MSTRG.274799	TraesCS6A02G190500	RI	A	99.2	100	98.9	100	100	99.3	98.8	100	94.7	100	99.2	97.4	96.3	99	100	99.8	99	97.9	98.6	98.7	Protein kinase, putative
MSTRG.274799;SE:6A:252845753-252845832:252845860-252846026:+	MSTRG.274799	TraesCS6A02G190500	SE	A	NA	NA	NA	NA	NA	0	0	NA	0	NA	NA	NA	NA	NA	NA	30.2	0	0	0	0	Protein kinase, putative
MSTRG.274860;RI:6A:259207309:259207384-259207826:259207961:+	MSTRG.274860	TraesCS6A02G191500	RI	A	NA	NA	NA	NA	NA	100	NA	NA	NA	NA	NA	NA	NA	NA	NA	NA	NA	90.7	NA	NA	Peroxisomal membrane protein PMP22
MSTRG.274860;RI:6A:259207309:259207384-259207891:259207961:+	MSTRG.274860	TraesCS6A02G191500	RI	A	0	2.9	0	0	0	6.4	0	0	0	2.5	0	0	0	0	0	0	0	3.9	0	0	Peroxisomal membrane protein PMP22
MSTRG.274863;A3:6A:256465461-256465514:256465408-256465514:-	MSTRG.274863	TraesCS6A02G191000	A3	A	NA	NA	0	0	2.6	0	0	0	0	0	NA	0	0	0	5.1	2.6	2.2	0	0	0	Protein kinase family protein&&Protein phosphatase 2c, putative&&Kinase-like protein
MSTRG.274863;SE:6A:256464421-256464693:256464741-256464947:-	MSTRG.274863	TraesCS6A02G191000	SE	A	NA	NA	NA	NA	88.1	NA	NA	NA	NA	NA	NA	NA	NA	100	NA	98.3	NA	NA	NA	NA	Protein kinase family protein&&Protein phosphatase 2c, putative&&Kinase-like protein
MSTRG.274863;SE:6A:256464421-256464693:256464758-256464947:-	MSTRG.274863	TraesCS6A02G191000	SE	A	NA	NA	NA	NA	NA	100	94.7	NA	NA	NA	NA	NA	NA	NA	NA	NA	98.1	NA	NA	NA	Protein kinase family protein&&Protein phosphatase 2c, putative&&Kinase-like protein
MSTRG.274907;A5:6A:260428958-260429041:260428865-260429041:+	MSTRG.274907	TraesCS6A02G192600	A5	A	NA	NA	NA	NA	NA	34.4	NA	NA	NA	NA	NA	NA	NA	NA	NA	NA	NA	NA	NA	NA	Ubiquitin carboxyl-terminal hydrolase
MSTRG.275069;A3:6A:273167528-273167753:273167528-273167780:+	MSTRG.275069	TraesCS6A02G194800	A3	A	NA	NA	NA	NA	0	3.4	NA	NA	NA	NA	NA	NA	NA	NA	5.4	NA	NA	NA	NA	NA	magnesium transporter, putative (DUF803)
MSTRG.275069;SE:6A:273167528-273167640:273167662-273167753:+	MSTRG.275069	TraesCS6A02G194800	SE	A	100	100	100	100	100	98.8	NA	100	100	100	100	100	100	97.9	89.7	100	100	97.6	100	100	magnesium transporter, putative (DUF803)
MSTRG.275202;A3:6A:286339434-286339584:286339431-286339584:-	MSTRG.275202	TraesCS6A02G196200	A3	A	NA	NA	NA	100	95.1	97.9	100	94.6	99.2	100	NA	NA	NA	95.7	100	100	99.3	100	100	100	Ran-binding protein 10
MSTRG.275338;RI:6A:299323098:299323410-299323493:299323642:+	MSTRG.275338	TraesCS6A02G197800	RI	A	NA	NA	0	7.4	0	0	0	NA	NA	NA	NA	NA	NA	0	0	0	0	0	NA	0	Lipase class 3-like
MSTRG.275351;A3:6A:299984456-299985002:299984167-299985002:-	MSTRG.275351	TraesCS6A02G197900	A3	A	NA	NA	NA	NA	NA	NA	100	84.7	NA	NA	NA	NA	NA	NA	NA	NA	NA	NA	NA	NA	#N/A
MSTRG.275351;A3:6A:299985419-299985791:299985398-299985791:-	MSTRG.275351	TraesCS6A02G197900	A3	A	NA	NA	NA	0	0	0	0	0	0	NA	NA	NA	NA	0	0	0	0	0	7.4	NA	#N/A
MSTRG.275475;A5:6A:307967139-307972145:307967139-307972152:-	MSTRG.275475	TraesCS6A02G198800	A5	A	NA	NA	100	NA	100	100	100	NA	NA	NA	NA	NA	NA	100	91.9	NA	100	100	NA	NA	Eukaryotic translation initiation factor 4B3
MSTRG.275631;A3:6A:319208716-319208813:319208689-319208813:-	MSTRG.275631	TraesCS6A02G199900	A3	A	0	0	0	0	0	0	0	0	0	0	NA	0	NA	0	0	9.1	0	0	0	0	Calmodulin binding protein-like protein&&Calmodulin-binding protein
MSTRG.275817;SE:6A:335780670-335780757:335781038-335781636:-	MSTRG.275817	TraesCS6A02G201800	SE	A	0	1.4	5.7	0	0	0	4.4	3.3	0	0	0	0	0	4.9	0	0	0	0	0	0.4	GPI ethanolamine phosphate transferase 1
MSTRG.275855;A5:6A:338190067-338191552:338190067-338191593:-	MSTRG.275855	TraesCS6A02G202400	A5	A	18.5	NA	NA	NA	NA	0	0	NA	NA	NA	NA	NA	NA	NA	NA	NA	NA	NA	NA	NA	RING/U-box superfamily protein
MSTRG.275876;RI:6A:340045432:340045518-340045815:340045906:+	MSTRG.275876	TraesCS6A02G202800	RI	A	0	2.9	2	2.8	3.9	3.4	4.1	2.9	5.3	0.6	0	1.4	1.2	3.4	3.2	4.9	3.4	1.7	2.5	0.5	Protein phosphatase 2C
MSTRG.275876;SE:6A:340044997-340045092:340045142-340045432:+	MSTRG.275876	TraesCS6A02G202800	SE	A	0	2.9	2	2.8	3.9	3.4	4.1	2.9	5.3	0.6	0	1.4	1.2	3.4	3.2	4.9	3.4	1.7	2.5	0.5	Protein phosphatase 2C
MSTRG.276020;A3:6A:351831753-351832973:351831750-351832973:-	MSTRG.276020	TraesCS6A02G203800	A3	A	0	0	0	0	0	0	0	0	0	0	0	0	100	72.9	0	0	0	0	0	NA	#N/A
MSTRG.276105;RI:6A:357404699:357404983-357405059:357405165:+	MSTRG.276105	TraesCS6A02G204900	RI	A	NA	NA	NA	NA	NA	0	0	NA	NA	NA	0	NA	NA	NA	5.1	0	NA	0	NA	NA	60S ribosomal protein L6
MSTRG.276495;AF:6A:382522906-382523702:382523802:382522906-382529896:382529964:-	MSTRG.276495	TraesCS6A02G210600	AF	A	NA	NA	NA	NA	NA	NA	NA	NA	100	NA	NA	NA	NA	NA	NA	NA	NA	100	85.7	NA	Vacuolar protein sorting-associated protein 20
MSTRG.276507;A3:6A:381032750-381033292:381032556-381033292:-	MSTRG.276507	TraesCS6A02G210100	A3	A	0	0	0	0	0	8	0	0	0	0	0	0	0	0	0	0	0	0	0	0	Protein kinase
MSTRG.276555;SE:6A:385737454-385742101:385742180-385748738:-	MSTRG.276555	TraesCS6A02G212500	SE	A	NA	NA	NA	NA	NA	NA	NA	NA	NA	NA	NA	NA	NA	NA	NA	NA	NA	NA	NA	93.2	#N/A
MSTRG.276577;A3:6A:387228242-387228319:387228242-387228337:+	MSTRG.276577	TraesCS6A02G213000	A3	A	97.9	99	99	100	98.3	99.2	NA	NA	NA	94.5	97.8	98.9	98.1	99.3	100	100	NA	NA	NA	100	B3 domain-containing protein
MSTRG.276605;A5:6A:388212046-388212145:388212037-388212145:+	MSTRG.276605	TraesCS6A02G213500	A5	A	NA	NA	NA	NA	NA	NA	NA	NA	NA	NA	NA	NA	NA	NA	NA	NA	NA	NA	NA	42	Methionine aminopeptidase
MSTRG.276605;RI:6A:388212145:388212186-388212263:388212334:+	MSTRG.276605	TraesCS6A02G213500	RI	A	NA	NA	NA	NA	NA	NA	NA	NA	NA	NA	NA	NA	NA	NA	NA	NA	NA	NA	NA	6.4	Methionine aminopeptidase
MSTRG.276609;A5:6A:389245378-389245453:389245373-389245453:+	MSTRG.276609	TraesCS6A02G213800	A5	A	94.7	100	100	100	100	100	95	100	100	100	100	95.2	100	100	100	100	100	99.3	100	100	Pentatricopeptide repeat-containing protein
MSTRG.276670;A3:6A:392938453-392940595:392938441-392940595:-	MSTRG.276670	TraesCS6A02G214500	A3	A	100	100	100	100	93	98	100	95.2	100	97.7	100	99.1	98.8	100	97.2	99.6	98.6	96.2	100	98.8	Protein transport protein GOT1
MSTRG.276705;A3:6A:396291876-396291993:396291857-396291993:-	MSTRG.276705	TraesCS6A02G215400	A3	A	NA	0	0	0	0	0.4	6.3	0	NA	0	0	0	0	0	0.9	0	0	0	NA	0	Lactoylglutathione lyase
MSTRG.276705;A3:6A:396291876-396292591:396291857-396292591:-	MSTRG.276705	TraesCS6A02G215400	A3	A	15.7	NA	0	0	0	0	0	NA	0	0	0	0	0	0	0.9	0	0	0	0	0	Lactoylglutathione lyase
MSTRG.276863;AF:6A:404684750:404684905-404686072:404685434:404685696-404686072:+	MSTRG.276863	TraesCS6A02G218600	AF	A	NA	4.8	0	0	0	0	0	NA	NA	NA	NA	NA	NA	0	13.5	NA	NA	NA	NA	NA	#N/A
MSTRG.276863;AF:6A:404684895:404684905-404686072:404685434:404685696-404686072:+	MSTRG.276863	TraesCS6A02G218600	AF	A	98.8	93.9	97	97.8	97.3	96.5	98.4	98.8	99.1	99.5	100	100	99.4	97.4	98.3	99.3	98.9	98.9	99.4	98.8	#N/A
MSTRG.276960;RI:6A:411085391:411085628-411085729:411085806:-	MSTRG.276960	TraesCS6A02G221400	RI	A	3.7	2.4	1.3	3.1	4.1	2.1	2.5	3.4	4.9	1.9	2.3	3	3.1	1.6	2	3.5	3.4	5.1	3.2	1.9	ADP-ribosylation factor GTPase-activating protein
MSTRG.276;AF:1A:69760-87256:87467:69760-112146:112386:-	MSTRG.276	TraesCS1A02G000100	AF	A	NA	NA	NA	NA	0	0	0	0	0	0	0	NA	NA	0	0	6.7	NA	0	0	NA	#N/A
MSTRG.277066;AL:6A:418544745-418545752:418545754:418544745-418546648:418546974:+	MSTRG.277066	TraesCS6A02G223200	AL	A	NA	100	NA	100	100	100	94	100	100	NA	NA	100	100	NA	100	100	100	NA	100	100	#N/A
MSTRG.277066;AL:6A:418544745-418546648:418546974:418544745-418559596:418559746:+	MSTRG.277066	TraesCS6A02G223200	AL	A	0	0	NA	0	0	0	27.5	NA	NA	0	0	0	NA	0	0	0	NA	NA	NA	0	#N/A
MSTRG.277066;AL:6A:418544745-418546648:418546985:418544745-418589329:418589526:+	MSTRG.277066	TraesCS6A02G223200	AL	A	100	100	100	100	100	95.8	NA	100	NA	96.3	100	NA	NA	100	95.6	100	93.5	100	100	97.5	#N/A
MSTRG.277149;AF:6A:421774135-421774516:421774594:421774135-421774689:421775010:-	MSTRG.277149	TraesCS6A02G224800	AF	A	NA	NA	NA	0	100	100	100	71	100	NA	NA	NA	NA	100	100	100	100	100	100	100	RNA-binding protein
MSTRG.277149;SE:6A:421774135-421774516:421774598-421774689:-	MSTRG.277149	TraesCS6A02G224800	SE	A	NA	NA	NA	0	0	4.6	0	0	0	NA	NA	NA	0	0	0	0	10.3	NA	NA	NA	RNA-binding protein
MSTRG.277211;RI:6A:426323279:426323479-426323568:426323666:+	MSTRG.277211	TraesCS6A02G226500	RI	A	0	2.5	6.9	0.7	0	0	0	NA	NA	0	0	0	0	0.6	1.6	2.5	2.7	0	NA	2.7	Fatty acid hydroxylase superfamily protein
MSTRG.277211;RI:6A:426323279:426323479-426323613:426323666:+	MSTRG.277211	TraesCS6A02G226500	RI	A	NA	NA	NA	NA	NA	NA	NA	NA	NA	NA	NA	NA	NA	NA	NA	87.8	NA	NA	NA	NA	Fatty acid hydroxylase superfamily protein
MSTRG.277263;A3:6A:429392910-429393003:429392910-429393006:+	MSTRG.277263	TraesCS6A02G227800	A3	A	94.8	100	100	100	100	100	100	100	100	100	100	100	100	96.6	100	100	100	100	100	100	H/ACA ribonucleoprotein complex subunit 3-like protein
MSTRG.277291;A3:6A:431144309-431144390:431144309-431144393:+	MSTRG.277291	TraesCS6A02G228700	A3	A	0.8	0.7	0.9	4.9	1.2	0.9	0	2.8	6.8	1.1	0.7	1	0.6	1.9	0.4	0.6	NA	3.1	2.8	0	#N/A
MSTRG.277303;A3:6A:430939327-430940545:430939327-430940554:+	MSTRG.277303	TraesCS6A02G228500	A3	A	NA	NA	NA	NA	NA	83.5	NA	NA	NA	NA	NA	NA	NA	NA	NA	NA	NA	NA	NA	NA	CLIP-associating family protein
MSTRG.277303;A5:6A:430938557-430938664:430938543-430938664:+	MSTRG.277303	TraesCS6A02G228500	A5	A	0	0	0	0.9	2.2	3.4	0	8.9	0	1.7	3.5	1	0	0	2.3	2.2	0	0	1.3	1.5	CLIP-associating family protein
MSTRG.277318;AF:6A:432522651-432523683:432524409:432522651-432525021:432525135:-	MSTRG.277318	TraesCS6A02G229900	AF	A	2.9	2.2	1.6	4.2	2.1	5.4	2.3	1.9	3.6	4.5	1.8	3.5	1	3.8	3.5	3	2	0.5	2.7	3.6	UDP-sugar transporter-like protein
MSTRG.277343;AF:6A:433968549-433969243:433969323:433968549-433970935:433971056:-	MSTRG.277343	TraesCS6A02G230300	AF	A	NA	NA	NA	NA	NA	NA	NA	NA	NA	NA	NA	NA	NA	NA	NA	NA	76.9	NA	NA	NA	Trafficking protein particle complex subunit 2
MSTRG.277353;AF:6A:435320714:435320771-435321320:435320866:435320917-435321320:+	MSTRG.277353	TraesCS6A02G230700	AF	A	NA	NA	NA	0	0	0	0	NA	NA	NA	NA	NA	NA	NA	49.2	100	99.4	NA	NA	NA	Leucine-rich repeat (LRR) family protein
MSTRG.277354;A5:6A:435595039-435596473:435594978-435596473:+	MSTRG.277354	TraesCS6A02G230900	A5	A	100	NA	NA	100	100	100	100	100	NA	94	100	NA	100	100	96.3	98.3	100	100	NA	95.3	RNA-binding family protein, putative
MSTRG.277354;AF:6A:435590557:435590879-435593995:435593259:435593593-435593995:+	MSTRG.277354	TraesCS6A02G230900	AF	A	NA	NA	NA	NA	NA	NA	NA	0	NA	6.3	NA	NA	NA	NA	NA	NA	NA	0	NA	4.9	RNA-binding family protein, putative
MSTRG.277422;A3:6A:440057196-440057985:440057196-440057997:+	MSTRG.277422	TraesCS6A02G232500	A3	A	0	NA	NA	NA	NA	NA	0	0	11.8	0	0	NA	NA	NA	NA	NA	0	0	0	0	Nitrilase
MSTRG.277461;AF:6A:441496812:441497007-441497841:441497077:441497313-441497841:+	MSTRG.277461	TraesCS6A02G233900	AF	A	100	100	100	100	100	100	100	100	NA	100	100	100	100	100	100	100	85.3	100	100	100	#N/A
MSTRG.277495;A3:6A:442399487-442399575:442399481-442399575:-	MSTRG.277495	TraesCS6A02G234500	A3	A	NA	96.9	NA	100	98	96.2	100	NA	NA	NA	NA	100	NA	87.8	100	100	NA	100	NA	NA	Alcohol dehydrogenase&&Alcohol dehydrogenase family protein
MSTRG.277495;A3:6A:442402299-442402409:442402294-442402409:-	MSTRG.277495	TraesCS6A02G234500	A3	A	100	NA	NA	100	97.6	96.1	NA	100	100	NA	97.6	NA	NA	82.9	100	100	NA	100	98.8	98.8	Alcohol dehydrogenase&&Alcohol dehydrogenase family protein
MSTRG.277560;A3:6A:446731373-446731572:446731370-446731572:-	MSTRG.277560	TraesCS6A02G237200	A3	A	0	0	100	100	0	100	NA	0	100	100	0	100	100	0	0	100	0	29.7	100	0	#N/A
MSTRG.277587;A5:6A:447832750-447833295:447831719-447833295:+	MSTRG.277587	TraesCS6A02G238100	A5	A	NA	NA	NA	NA	NA	100	100	NA	100	91.6	NA	NA	NA	NA	100	100	100	NA	100	100	#N/A
MSTRG.277603;SE:6A:448354155-448355212:448355263-448356115:-	MSTRG.277603	TraesCS6A02G238900	SE	A	0	0	NA	0	NA	6.2	0	NA	NA	0	0	0	0	NA	0	0	0	NA	NA	0	Autophagy-related protein 13
MSTRG.277649;AF:6A:450683411-450683589:450683655:450683411-450684281:450684344:-	MSTRG.277649	TraesCS6A02G240300	AF	A	NA	NA	NA	NA	NA	NA	NA	17.4	0	NA	NA	NA	NA	NA	NA	NA	NA	0	0	NA	Defensin
MSTRG.277745;A5:6A:455044252-455044345:455044248-455044345:+	MSTRG.277745	TraesCS6A02G243700	A5	A	93.8	100	100	100	100	100	100	100	100	100	100	100	NA	100	100	100	100	100	97.5	97.1	#N/A
MSTRG.277814;SE:6A:457653711-457654003:457654111-457662005:+	MSTRG.277814	TraesCS6A02G246800	SE	A	1.6	1.6	1.7	4.4	2.1	3	3.5	5	2.6	2.2	0	2.4	1.1	2.8	2.8	3	1.9	3	1.6	0.7	Alcohol dehydrogenase
MSTRG.277814;SE:6A:457663150-457663510:457663587-457663736:+	MSTRG.277814	TraesCS6A02G246800	SE	A	0	1.8	0	0	0	0.6	2.7	2	2.3	2.2	6.2	3.1	1.5	0	2.2	0.7	1.9	4.2	1.3	0.4	Alcohol dehydrogenase
MSTRG.277884;A5:6A:461836094-461836390:461835889-461836390:+	MSTRG.277884	TraesCS6A02G248900	A5	A	NA	NA	NA	NA	NA	12.6	NA	NA	NA	NA	NA	NA	NA	NA	NA	NA	4.5	NA	NA	NA	Protein transport sec20
MSTRG.277971;AF:6A:466324820-466326460:466326516:466324820-466327913:466327950:-	MSTRG.277971	TraesCS6A02G251900	AF	A	47.2	0	NA	NA	NA	NA	NA	NA	NA	NA	NA	0	NA	NA	NA	NA	NA	NA	NA	NA	Integrator complex subunit 4
MSTRG.277979;A3:6A:466850552-466850623:466850528-466850623:-	MSTRG.277979	TraesCS6A02G252500	A3	A	NA	NA	100	NA	59.1	100	NA	100	100	100	NA	NA	NA	NA	NA	NA	100	100	100	NA	Protein RMD5-like protein A
MSTRG.277984;A3:6A:467045002-467045403:467045002-467045420:+	MSTRG.277984	TraesCS6A02G252600	A3	A	100	100	0	NA	NA	100	100	NA	0	0	0	0	100	NA	NA	100	100	NA	100	16.3	Mechanosensitive ion channel family protein&&Mechanosensitive ion channel
MSTRG.278000;RI:6A:468336710:468337254-468337312:468337561:-	MSTRG.278000	TraesCS6A02G253200	RI	A	0	NA	NA	0	0	0	6.9	NA	NA	NA	0	NA	NA	0	0	0.2	0	NA	NA	NA	GDSL esterase/lipase
MSTRG.278022;A5:6A:469428498-469428909:469428466-469428909:+	MSTRG.278022	TraesCS6A02G253600	A5	A	NA	NA	NA	NA	NA	35.6	NA	NA	NA	NA	NA	NA	NA	NA	NA	NA	NA	NA	NA	NA	#N/A
MSTRG.278067;A5:6A:472513871-472515694:472513787-472515694:+	MSTRG.278067	TraesCS6A02G255000	A5	A	100	NA	NA	49.3	NA	100	100	100	100	NA	NA	NA	100	NA	100	100	100	100	100	NA	DNA-directed RNA polymerase subunit
MSTRG.278076;A5:6A:472518658-472518732:472518658-472518735:-	MSTRG.278076	TraesCS6A02G255100	A5	A	100	100	100	NA	100	100	NA	NA	100	NA	100	100	88.6	NA	100	100	100	NA	100	NA	Kinase, putative
MSTRG.278119;MX:6A:475431773-475431888:475432174-475434656:475431773-475432771:475432855-475434656:+	MSTRG.278119	TraesCS6A02G256300	MX	A	0	6.3	1.8	0	1.3	0	0.4	0	3.6	3.4	0	0	4.2	1.8	1.8	0	0	3.2	2	3.3	#N/A
MSTRG.278119;SE:6A:475431773-475432771:475432855-475434656:+	MSTRG.278119	TraesCS6A02G256300	SE	A	100	100	100	98.3	95.3	96.6	98.9	95.6	100	99.1	100	100	100	100	98.8	97.4	97.8	94.8	96.6	100	#N/A
MSTRG.278233;A5:6A:480694941-480695180:480694941-480695793:-	MSTRG.278233	TraesCS6A02G258600	A5	A	5.4	0	NA	NA	NA	NA	NA	3.9	1.5	0	0	NA	NA	NA	NA	5	NA	0.8	2.6	0	Myb family transcription factor-like
MSTRG.278233;RI:6A:480694835:480694941-480695292:480695468:-	MSTRG.278233	TraesCS6A02G258600	RI	A	NA	NA	NA	NA	100	100	100	NA	100	NA	NA	NA	NA	NA	100	97.8	100	100	100	92.6	Myb family transcription factor-like
MSTRG.278278;A3:6A:484562155-484563490:484562152-484563490:-	MSTRG.278278	TraesCS6A02G261100	A3	A	NA	NA	NA	NA	0	0	9.4	0	NA	NA	NA	NA	NA	NA	NA	0	2.1	NA	NA	NA	Homeodomain-like superfamily protein&&MYB-related protein
MSTRG.278296;AF:6A:485716147:485716257-485748941:485748147:485748316-485748941:+	MSTRG.278296	TraesCS6A02G262400	AF	A	0	6.2	0	0	0	1.6	0	0.9	0	0	0	0	0	NA	0	0	1.1	0.3	0	0	#N/A
MSTRG.278317;A3:6A:485780401-485780558:485780388-485780558:-	MSTRG.278317	TraesCS6A02G262600	A3	A	100	100	100	98.9	100	93.8	100	100	98.4	98.7	98.2	96.5	98.1	100	98.3	97.1	96.6	95.3	98.8	98.1	#N/A
MSTRG.278317;SE:6A:485761379-485777103:485777146-485777851:-	MSTRG.278317	TraesCS6A02G262600	SE	A	100	100	100	98.9	100	93.8	100	100	98.4	98.7	98.2	96.5	98.1	100	98.3	97.1	96.6	95.3	98.8	98.1	#N/A
MSTRG.278357;AF:6A:488612887-488613610:488613660:488612887-488614374:488614749:-	MSTRG.278357	TraesCS6A02G264600	AF	A	100	100	NA	NA	NA	NA	NA	NA	NA	NA	NA	NA	NA	75.6	NA	NA	NA	NA	NA	NA	#N/A
MSTRG.278357;RI:6A:488612442:488612591-488612674:488612887:-	MSTRG.278357	TraesCS6A02G264600	RI	A	0	0	NA	NA	NA	NA	NA	NA	NA	NA	NA	NA	NA	28.7	NA	NA	NA	NA	NA	NA	#N/A
MSTRG.278396;A3:6A:491567115-491567199:491567115-491567202:+	MSTRG.278396	TraesCS6A02G266300	A3	A	NA	NA	NA	NA	100	92	NA	NA	NA	100	100	NA	NA	NA	NA	100	NA	NA	NA	100	Lysine-specific demethylase
MSTRG.278475;A5:6A:494468188-494468269:494467825-494468269:+	MSTRG.278475	TraesCS6A02G268100	A5	A	NA	NA	NA	NA	NA	NA	NA	NA	13.7	NA	NA	NA	NA	NA	NA	NA	NA	NA	NA	NA	Guanosine-3',5'-bis(Diphosphate) 3'-pyrophosphohydrolase
MSTRG.278497;RI:6A:495464318:495464806-495464887:495465015:-	MSTRG.278497	TraesCS6A02G269100	RI	A	NA	NA	NA	NA	NA	NA	0	NA	NA	NA	NA	NA	NA	NA	NA	NA	16.9	NA	NA	NA	Ubiquinol oxidase
MSTRG.278512;A5:6A:496235883-496235967:496235387-496235967:+	MSTRG.278512	TraesCS6A02G269700	A5	A	0	0	2.5	0	1.9	2.8	6.8	0.6	0.6	0.3	0	0	0.5	0.4	2	3.3	4.7	0.8	0.3	0.2	Methyltransferase
MSTRG.278547;A3:6A:497790188-497790431:497790148-497790431:-	MSTRG.278547	TraesCS6A02G271200	A3	A	100	100	100	100	100	89.4	100	NA	NA	100	97	100	100	98.4	100	100	100	NA	NA	97.9	Methyltransferase-related family protein
MSTRG.278547;AF:6A:497791573-497791766:497791919:497791573-497792592:497792707:-	MSTRG.278547	TraesCS6A02G271200	AF	A	NA	NA	NA	NA	NA	59.8	NA	NA	NA	NA	NA	NA	NA	NA	NA	NA	NA	NA	NA	NA	Methyltransferase-related family protein
MSTRG.278547;SE:6A:497791573-497791922:497792003-497792592:-	MSTRG.278547	TraesCS6A02G271200	SE	A	NA	NA	NA	NA	NA	53.2	NA	NA	NA	NA	NA	NA	NA	NA	NA	NA	NA	NA	NA	NA	Methyltransferase-related family protein
MSTRG.278564;A5:6A:499009976-499012042:499009976-499012339:-	MSTRG.278564	TraesCS6A02G272300	A5	A	6.1	0	1.5	0	0	0	0.7	0	0	0.8	0	0	0	0	0.3	0.9	0	0	NA	0	Inorganic pyrophosphatase, putative
MSTRG.278601;A3:6A:501171290-501171981:501171290-501171995:+	MSTRG.278601	TraesCS6A02G274300	A3	A	NA	NA	0	NA	NA	0	NA	NA	NA	NA	NA	NA	NA	NA	24.6	NA	0	NA	NA	NA	Uridine kinase
MSTRG.278601;AL:6A:501175610-501175987:501176307:501175610-501176391:501177186:+	MSTRG.278601	TraesCS6A02G274300	AL	A	NA	NA	0	NA	NA	2.8	NA	NA	NA	NA	NA	NA	NA	NA	NA	NA	6.5	NA	NA	NA	Uridine kinase
MSTRG.278603;A5:6A:501181267-501181372:501181228-501181372:+	MSTRG.278603	TraesCS6A02G274400	A5	A	99	97.2	98.4	98.7	97.4	97.2	100	100	95.8	100	98.8	99.3	98.5	97.8	98.3	93.5	100	100	100	97.4	Ring box protein
MSTRG.278657;A5:6A:503723713-503724015:503723708-503724015:+	MSTRG.278657	TraesCS6A02G276600	A5	A	NA	NA	21.3	NA	NA	NA	NA	NA	NA	NA	NA	NA	NA	NA	NA	NA	NA	NA	NA	NA	ATP-dependent RNA helicase
MSTRG.278726;A3:6A:506234463-506234828:506234463-506234837:+	MSTRG.278726	TraesCS6A02G278300	A3	A	NA	NA	NA	NA	90.5	NA	NA	100	NA	NA	NA	NA	NA	NA	NA	NA	NA	NA	NA	NA	RNA binding protein, putative
MSTRG.278728;RI:6A:504479770:504480060-504480367:504480532:-	MSTRG.278728	TraesCS6A02G277400	RI	A	NA	NA	NA	NA	85.7	100	NA	100	95.6	NA	NA	NA	NA	NA	100	100	NA	100	NA	NA	DegP protease-like
MSTRG.278777;RI:6A:508848674:508849321-508849433:508849482:+	MSTRG.278777	TraesCS6A02G280400	RI	A	NA	NA	NA	48.3	0	NA	0	0	0	NA	NA	NA	NA	0	NA	0	0	0	0	NA	Protein phosphatase methylesterase 1
MSTRG.278783;A3:6A:509275500-509281380:509275500-509281385:+	MSTRG.278783	TraesCS6A02G280600	A3	A	100	100	100	100	100	95.4	95.5	97.2	100	97	100	100	97.4	100	96.4	98.3	98.6	99	94.8	100	#N/A
MSTRG.278818;A3:6A:511288094-511289362:511287467-511289362:-	MSTRG.278818	TraesCS6A02G281400	A3	A	NA	100	NA	100	100	100	100	NA	NA	100	NA	100	NA	93.8	100	100	97.9	NA	100	100	ATP-dependent RNA helicase rok1&&Cell differentiation protein rcd1, putative, expressed
MSTRG.278829;A3:6A:511569677-511570338:511569660-511570338:-	MSTRG.278829	TraesCS6A02G282000	A3	A	0	0	6.7	0	0	0	0	0	0	0	0	0	0	0	0	0	0	0	0	3.5	Zinc finger CCCH domain-containing protein&&Makorin RING-zinc-finger protein
MSTRG.278830;SE:6A:511614795-511615575:511615659-511616174:-	MSTRG.278830	TraesCS6A02G282100	SE	A	0	0	0	1.7	0	0	1.6	0	2.5	0	0	0	0	0	0	1	8.3	0	0	2.7	#N/A
MSTRG.278911;SE:6A:515675236-515675340:515675783-515675881:-	MSTRG.278911	TraesCS6A02G284400	SE	A	NA	NA	NA	NA	NA	NA	19	NA	NA	NA	NA	NA	NA	NA	NA	NA	NA	NA	NA	NA	WD-repeat protein-like&&WD repeat-containing protein-like protein
MSTRG.278911;SE:6A:515675236-515675340:515675789-515675881:-	MSTRG.278911	TraesCS6A02G284400	SE	A	NA	NA	NA	NA	NA	NA	0	NA	NA	NA	NA	NA	NA	NA	NA	NA	41.1	NA	NA	NA	WD-repeat protein-like&&WD repeat-containing protein-like protein
MSTRG.278947;AF:6A:517660687:517661114-517661660:517661353:517661417-517661660:+	MSTRG.278947	TraesCS6A02G285900	AF	A	100	NA	NA	100	100	97	100	97	100	100	NA	NA	NA	100	100	98	100	94.9	100	98.2	KH domain-containing protein
MSTRG.278947;AF:6A:517660848:517661114-517661660:517661331:517661417-517661660:+	MSTRG.278947	TraesCS6A02G285900	AF	A	NA	NA	NA	NA	NA	79.5	100	0	NA	100	NA	NA	NA	100	NA	100	NA	0	0	96.2	KH domain-containing protein
MSTRG.278947;AF:6A:517660848:517661114-517661660:517661353:517661417-517661660:+	MSTRG.278947	TraesCS6A02G285900	AF	A	NA	NA	NA	NA	NA	92.4	100	NA	NA	100	NA	NA	NA	100	NA	95.2	NA	NA	NA	95.5	KH domain-containing protein
MSTRG.278947;MX:6A:517661745-517664008:517664156-517664899:517661745-517664411:517664514-517664899:+	MSTRG.278947	TraesCS6A02G285900	MX	A	NA	NA	NA	100	100	97.2	100	96.3	100	100	NA	NA	NA	100	100	97.7	100	94	100	97.8	KH domain-containing protein
MSTRG.278965;AF:6A:518665592:518665678-518667383:518666410:518666579-518667383:+	MSTRG.278965	TraesCS6A02G286400	AF	A	NA	NA	NA	NA	NA	NA	NA	NA	NA	NA	NA	NA	NA	NA	NA	87.2	NA	NA	NA	NA	CONSTANS-like zinc finger protein&&Zinc finger constans-like protein
MSTRG.278965;SE:6A:518668044-518668769:518668969-518669278:+	MSTRG.278965	TraesCS6A02G286400	SE	A	NA	NA	NA	NA	NA	NA	NA	NA	NA	NA	NA	NA	NA	NA	NA	87.2	NA	NA	NA	NA	CONSTANS-like zinc finger protein&&Zinc finger constans-like protein
MSTRG.278972;RI:6A:518549327:518549438-518549686:518549793:-	MSTRG.278972	TraesCS6A02G286200	RI	A	NA	NA	NA	NA	NA	NA	NA	NA	NA	NA	NA	NA	NA	NA	NA	NA	NA	NA	76.7	NA	DNA-directed RNA polymerase II subunit rpb4
MSTRG.278981;RI:6A:519219521:519219733-519219895:519219900:-	MSTRG.278981	TraesCS6A02G287000	RI	A	NA	NA	NA	NA	NA	100	NA	100	100	NA	22.6	NA	NA	NA	NA	NA	NA	100	100	NA	#N/A
MSTRG.279058;A3:6A:521483133-521483348:521483133-521483354:+	MSTRG.279058	TraesCS6A02G289700	A3	A	94.9	100	100	100	100	100	100	100	100	NA	100	100	100	100	100	100	100	100	100	NA	#N/A
MSTRG.279058;A3:6A:521483133-521483351:521483133-521483357:+	MSTRG.279058	TraesCS6A02G289700	A3	A	0	0	0	0	4.8	0	0	0	0	3.6	0	0	0	1.2	0.5	0	0	0	0	10	#N/A
MSTRG.279092;A3:6A:523129770-523129861:523129767-523129861:-	MSTRG.279092	TraesCS6A02G291600	A3	A	NA	0	NA	0	0	0	0	0	0	0	NA	0	NA	100	0	0	0	11.5	0	0	#N/A
MSTRG.279110;A3:6A:524068215-524068307:524068215-524068314:+	MSTRG.279110	TraesCS6A02G292000	A3	A	NA	100	NA	63.2	100	100	100	NA	NA	100	NA	100	100	100	100	100	100	NA	NA	100	RNA binding protein, putative
MSTRG.279145;A3:6A:525717564-525759294:525717558-525759294:-	MSTRG.279145	TraesCS6A02G293900	A3	A	0	NA	NA	0	0	0	0	0	0	0	0	NA	NA	NA	0	0	12.9	0	0	0	ADP-ribosylation factor, putative
MSTRG.279195;A5:6A:526162204-526162614:526162204-526162620:-	MSTRG.279195	TraesCS6A02G294400	A5	A	NA	NA	NA	NA	NA	NA	NA	NA	NA	NA	NA	NA	NA	28.8	NA	0	NA	NA	0	NA	#N/A
MSTRG.279195;A5:6A:526162204-526162614:526162204-526162893:-	MSTRG.279195	TraesCS6A02G294400	A5	A	NA	NA	NA	NA	NA	NA	14.3	NA	0	NA	NA	NA	NA	NA	NA	NA	NA	NA	NA	NA	#N/A
MSTRG.279295;AF:6A:533259633-533260395:533260577:533259633-533261064:533261483:-	MSTRG.279295	TraesCS6A02G300200	AF	A	100	NA	100	NA	100	93.2	NA	100	96.6	100	100	NA	100	NA	100	100	NA	96.6	100	95.3	#N/A
MSTRG.279297;A5:6A:533402378-533403003:533402378-533403020:-	MSTRG.279297	TraesCS6A02G300500	A5	A	0	0	7.8	0	0	0	3.6	0	0	0	0	0	0	0	0	0	0.6	0	0	2.7	integral membrane protein (Protein of unknown function DUF92, transmembrane)
MSTRG.279416;A3:6A:538058304-538058391:538058287-538058391:-	MSTRG.279416	TraesCS6A02G305400	A3	A	0	0	0	0	0	2.3	0	0	0	0	0	77.3	0	0	0	0	0.4	0	0	0	#N/A
MSTRG.279438;MX:6A:538102911-538103101:538103199-538103889:538102911-538103764:538103805-538103889:-	MSTRG.279438	TraesCS6A02G305500	MX	A	0	0	0	0	NA	0	0	0	0	0	0	0	0	0	0	0	0	9.2	0	0	ATP-dependent zinc metalloprotease FtsH 1
MSTRG.279438;SE:6A:538103199-538103764:538103805-538103889:-	MSTRG.279438	TraesCS6A02G305500	SE	A	NA	NA	NA	NA	100	NA	100	NA	NA	NA	NA	NA	NA	NA	100	100	NA	83.9	NA	NA	ATP-dependent zinc metalloprotease FtsH 1
MSTRG.279452;AF:6A:539705196:539705455-539707750:539706926:539707112-539707750:+	MSTRG.279452	TraesCS6A02G306100	AF	A	NA	NA	NA	NA	NA	NA	NA	NA	NA	NA	NA	NA	NA	NA	NA	NA	NA	20.9	NA	NA	RINT-1/TIP-1-like protein
MSTRG.279461;A3:6A:540051384-540051472:540051376-540051472:-	MSTRG.279461	TraesCS6A02G306400	A3	A	1.2	4.1	4.9	1.3	1.9	1.9	2.1	2.8	1.5	4.1	4.9	0.4	1.6	2.5	2.6	2	2.9	3.6	1.5	5.1	HVA22-like protein
MSTRG.279616;A3:6A:547823180-547823275:547823180-547823278:+	MSTRG.279616	TraesCS6A02G311700	A3	A	2.1	NA	NA	10.4	0	0	NA	1.2	NA	NA	100	NA	NA	NA	100	0	NA	1.4	NA	NA	E2F transcription factor&&Transcription factor E2F
MSTRG.279620;RI:6A:548419367:548419781-548419888:548420058:-	MSTRG.279620	TraesCS6A02G312200	RI	A	0	0	NA	NA	NA	0	NA	NA	NA	5	0	NA	NA	NA	NA	0	NA	NA	NA	3.2	Glycine cleavage system h protein, putative
MSTRG.279622;RI:6A:548405710:548405856-548405947:548406046:-	MSTRG.279622	TraesCS6A02G312100	RI	A	NA	0	NA	0	6.6	0	NA	NA	NA	0	NA	0	NA	NA	2.8	2.6	NA	NA	NA	1.2	ATP-dependent RNA helicase family protein
MSTRG.279682;AF:6A:551102331:551103518-551104931:551104497:551104566-551104931:+	MSTRG.279682	TraesCS6A02G314800	AF	A	0	0	0	5.7	0	4.6	1.5	0	4.9	5	3.2	2.1	2.3	1.5	0	0	1.9	0	0	0	F-box family protein
MSTRG.279724;A3:6A:552763187-552763274:552763187-552763277:+	MSTRG.279724	TraesCS6A02G316300	A3	A	98.5	98.9	98.5	96	100	97.3	98.8	94.4	96.2	96.8	97.3	98.2	99.4	96.6	96.3	97.1	98.5	97.7	96.7	98.3	Polyadenylate-binding protein family protein&&Polyadenylate-binding protein
MSTRG.279747;AF:6A:553460399-553460517:553460614:553460399-553474434:553474538:-	MSTRG.279747	TraesCS6A02G317100	AF	A	NA	NA	69.2	NA	NA	NA	NA	NA	NA	NA	NA	NA	NA	NA	NA	NA	NA	NA	NA	NA	#N/A
MSTRG.279747;AF:6A:553460399-553460517:553460652:553460399-553474434:553474538:-	MSTRG.279747	TraesCS6A02G317100	AF	A	NA	80.3	NA	NA	NA	NA	NA	NA	NA	NA	NA	NA	NA	NA	NA	NA	NA	100	NA	NA	#N/A
MSTRG.279747;AF:6A:553460399-553460517:553460675:553460399-553474434:553474498:-	MSTRG.279747	TraesCS6A02G317100	AF	A	NA	0	0	NA	NA	NA	NA	NA	NA	NA	NA	0	6.4	NA	NA	NA	NA	NA	NA	NA	#N/A
MSTRG.279768;AF:6A:554305900-554306000:554306135:554305900-554306879:554306937:-	MSTRG.279768	TraesCS6A02G318100	AF	A	0	0	0	0	0	0	0	0	NA	0	12.4	0	0	0	0	0	0	0	NA	0	RNA-binding protein
MSTRG.279771;A3:6A:554456338-554457260:554456327-554457260:-	MSTRG.279771	TraesCS6A02G318200	A3	A	100	NA	100	97.9	100	97.8	100	100	100	97.4	100	100	92.2	97.6	98.6	96.9	98.4	96.1	97.2	97.6	Pterin-4-alpha-carbinolamine dehydratase
MSTRG.279771;A3:6A:554458062-554458837:554458050-554458837:-	MSTRG.279771	TraesCS6A02G318200	A3	A	100	NA	100	100	100	100	100	100	100	100	100	100	92.2	97.6	98.6	96.9	98.4	96.1	97.2	97.6	Pterin-4-alpha-carbinolamine dehydratase
MSTRG.279783;SE:6A:554694005-554694323:554694392-554694513:-	MSTRG.279783	TraesCS6A02G318800	SE	A	100	100	96.6	100	100	100	100	100	100	94.8	100	100	100	100	100	100	100	99.1	100	NA	Glutamyl-tRNA(Gln) amidotransferase subunit A
MSTRG.279815;RI:6A:555730412:555730492-555730569:555730627:+	MSTRG.279815	TraesCS6A02G321200	RI	A	0	0	0	0	0	2.8	0	0	0	NA	0	0	0	4.1	1.8	0	0	8.8	0	NA	DNA repair/recombination protein
MSTRG.279839;RI:6A:556529176:556529244-556529748:556529817:+	MSTRG.279839	TraesCS6A02G322400	RI	A	NA	NA	NA	0	0	NA	NA	0	NA	NA	NA	NA	NA	NA	0	28.1	NA	NA	NA	NA	Replication factor C subunit
MSTRG.279839;SE:6A:556529244-556529748:556529817-556529969:+	MSTRG.279839	TraesCS6A02G322400	SE	A	1	0.9	0	1.6	1.3	1.1	0.8	3.2	4.7	0.9	0.3	0.7	0.9	0.7	2	2.5	0.8	1.8	5.2	3.3	Replication factor C subunit
MSTRG.279874;RI:6A:556971637:556971782-556972019:556972285:-	MSTRG.279874	TraesCS6A02G323600	RI	A	12.8	0	1.1	2.7	1.5	2.1	2.8	1.1	0.2	NA	2.7	4.3	0	3.2	2.4	2.5	3.1	1.4	0.5	0	Cyclic nucleotide gated channel
MSTRG.279894;A3:6A:557930308-557931231:557930210-557931231:-	MSTRG.279894	TraesCS6A02G324100	A3	A	100	100	100	95	100	100	100	100	100	100	100	100	91.1	100	100	100	100	98.7	100	99.5	#N/A
MSTRG.279894;A3:6A:557931660-557933385:557931438-557933385:-	MSTRG.279894	TraesCS6A02G324100	A3	A	NA	NA	NA	NA	NA	NA	NA	NA	NA	NA	NA	NA	51.9	NA	NA	NA	NA	NA	NA	NA	#N/A
MSTRG.279894;A3:6A:557932097-557932240:557931866-557932240:-	MSTRG.279894	TraesCS6A02G324100	A3	A	NA	NA	NA	NA	NA	NA	NA	NA	NA	NA	NA	NA	NA	NA	NA	NA	21.4	NA	NA	NA	#N/A
MSTRG.279894;AF:6A:557933532-557933664:557933817:557933532-557933925:557934016:-	MSTRG.279894	TraesCS6A02G324100	AF	A	NA	NA	NA	NA	NA	NA	NA	NA	NA	NA	NA	NA	NA	NA	NA	NA	78.5	NA	NA	NA	#N/A
MSTRG.279894;SE:6A:557931660-557931811:557931866-557932240:-	MSTRG.279894	TraesCS6A02G324100	SE	A	NA	NA	NA	NA	NA	11.4	NA	NA	NA	NA	NA	NA	NA	NA	NA	NA	NA	NA	NA	NA	#N/A
MSTRG.279911;A3:6A:558920625-558920758:558920625-558920803:+	MSTRG.279911	TraesCS6A02G324700	A3	A	NA	NA	NA	NA	NA	NA	NA	100	100	NA	NA	NA	NA	NA	NA	NA	NA	100	94.9	NA	#N/A
MSTRG.279912;A5:6A:558922333-558922464:558922333-558922472:-	MSTRG.279912	TraesCS6A02G324800	A5	A	NA	NA	NA	NA	NA	NA	NA	NA	NA	NA	NA	NA	NA	NA	24.5	NA	NA	NA	NA	NA	N-acetyltransferase
MSTRG.279912;AL:6A:558921493:558921827-558922149:558921943:558921970-558922149:-	MSTRG.279912	TraesCS6A02G324800	AL	A	NA	NA	NA	NA	NA	NA	NA	NA	NA	NA	NA	NA	NA	NA	75.5	NA	NA	NA	NA	NA	N-acetyltransferase
MSTRG.279912;RI:6A:558922149:558922217-558922291:558922333:-	MSTRG.279912	TraesCS6A02G324800	RI	A	NA	NA	NA	NA	NA	NA	NA	NA	NA	NA	NA	NA	NA	NA	24.5	NA	NA	NA	NA	NA	N-acetyltransferase
MSTRG.279919;RI:6A:558976931:558976982-558977128:558977368:+	MSTRG.279919	TraesCS6A02G325200	RI	A	NA	NA	94.6	100	100	99.6	95.1	100	100	100	NA	100	NA	100	100	98.7	100	100	98.7	100	#N/A
MSTRG.280035;SE:6A:562812756-562813455:562813517-562813645:+	MSTRG.280035	TraesCS6A02G329900	SE	A	NA	NA	NA	NA	NA	NA	45.7	NA	NA	NA	NA	NA	NA	NA	NA	NA	0	NA	NA	NA	WAT1-related protein
MSTRG.280128;RI:6A:565343966:565343994-565344097:565344298:+	MSTRG.280128	TraesCS6A02G334700	RI	A	NA	NA	NA	NA	0	NA	0	NA	NA	NA	NA	NA	NA	NA	NA	0	15.5	NA	0	NA	RNA-binding (RRM/RBD/RNP motifs) family protein&&LexA repressor
MSTRG.280238;A3:6A:570378610-570379088:570378610-570379095:+	MSTRG.280238	TraesCS6A02G336500	A3	A	NA	NA	NA	NA	NA	NA	NA	NA	NA	NA	NA	NA	NA	NA	15.7	NA	NA	NA	NA	NA	myosin
MSTRG.280346;A3:6A:573493005-573493142:573492979-573493142:-	MSTRG.280346	TraesCS6A02G340500	A3	A	NA	NA	NA	NA	NA	NA	NA	NA	75.4	NA	NA	NA	NA	NA	NA	NA	NA	NA	NA	NA	#N/A
MSTRG.280346;A3:6A:573493005-573493142:573492982-573493142:-	MSTRG.280346	TraesCS6A02G340500	A3	A	0	0	0	0	6.7	0	0	0	2.4	0	0	0	0	0	0	0	2.1	2	0.5	0	#N/A
MSTRG.280349;AF:6A:573481062-573481176:573481217:573481062-573481701:573481963:-	MSTRG.280349	TraesCS6A02G340300	AF	A	98.6	98.5	99.2	95.7	95.8	95.2	96.5	96	94.9	97.8	98.3	98.5	98.9	95.8	96.5	96.5	99	97	95.8	98.2	10 kDa chaperonin
MSTRG.280380;A3:6A:574492300-574492453:574492264-574492453:-	MSTRG.280380	TraesCS6A02G341900	A3	A	100	100	100	100	95.7	98.5	99.2	100	100	NA	100	100	100	99.2	96.4	96.8	97.6	100	92.9	NA	#N/A
MSTRG.280511;A3:6A:578663526-578664232:578663507-578664232:-	MSTRG.280511	TraesCS6A02G344500	A3	A	NA	NA	12.8	NA	NA	NA	NA	NA	NA	NA	NA	NA	NA	NA	NA	NA	NA	NA	NA	NA	#N/A
MSTRG.280566;A3:6A:580157992-580158479:580157992-580158505:+	MSTRG.280566	TraesCS6A02G347600	A3	A	100	100	100	100	100	97.2	99.4	100	94.8	100	100	100	100	99.5	100	99.5	99	99.7	100	100	Cycloeucalenol cycloisomerase
MSTRG.280576;A3:6A:580280658-580280708:580280603-580280708:-	MSTRG.280576	TraesCS6A02G348100	A3	A	0	0	0	0	0	0	0	1.6	0	0	0	0	5.4	0	1.8	0	0	0	0	0	F-box protein SKIP8
MSTRG.280576;AF:6A:580281583-580282312:580282361:580281583-580282448:580282610:-	MSTRG.280576	TraesCS6A02G348100	AF	A	NA	NA	NA	NA	NA	NA	0	0	NA	19.5	NA	0	NA	NA	0	0	NA	NA	NA	0	F-box protein SKIP8
MSTRG.280576;AF:6A:580281586-580282312:580282412:580281586-580282448:580282460:-	MSTRG.280576	TraesCS6A02G348100	AF	A	0	0	0	0	0	0	0	0	0	0	0	0	0	0	9.2	0	0	0	0	0	F-box protein SKIP8
MSTRG.280627;A5:6A:581734084-581734274:581733903-581734274:+	MSTRG.280627	TraesCS6A02G349000	A5	A	NA	0	NA	0	0	0	0	0	26.6	0	0	NA	NA	0	0	0	NA	0	0	0	Equilibrative nucleoside transporter
MSTRG.280641;A3:6A:581887360-581887977:581887360-581888012:+	MSTRG.280641	TraesCS6A02G349600	A3	A	NA	NA	NA	NA	NA	NA	NA	NA	NA	NA	NA	NA	NA	NA	NA	20.1	NA	NA	NA	NA	Cyclin family protein
MSTRG.280741;RI:6A:585193241:585193359-585193472:585193569:+	MSTRG.280741	TraesCS6A02G353500	RI	A	NA	NA	0	0	NA	NA	NA	NA	NA	NA	NA	32.7	NA	NA	NA	NA	NA	NA	NA	NA	Kinase
MSTRG.280869;RI:6A:588597701:588598176-588598361:588598645:-	MSTRG.280869	TraesCS6A02G358700	RI	A	96.3	100	100	100	100	NA	94.8	NA	NA	97	100	100	98.9	NA	98.2	98	97.3	NA	NA	98.2	CCR4-NOT transcription complex family protein
MSTRG.280893;A3:6A:590074779-590074980:590074776-590074980:-	MSTRG.280893	TraesCS6A02G359200	A3	A	1.2	1.3	0	0.5	2.1	1.6	2	7.5	1.7	1.8	0.8	0.3	0	1.5	1.9	2.1	3.2	0.8	3.1	1.2	Two-component response regulator
MSTRG.280920;A3:6A:591220254-591220511:591220254-591220525:+	MSTRG.280920	TraesCS6A02G359900	A3	A	NA	NA	NA	NA	NA	92.7	97.3	100	NA	NA	NA	NA	NA	NA	97.8	99.3	95.4	NA	100	NA	Transmembrane protein 184C family
MSTRG.280920;RI:6A:591219441:591219615-591219746:591219802:+	MSTRG.280920	TraesCS6A02G359900	RI	A	NA	NA	NA	NA	NA	NA	43.5	NA	NA	NA	NA	NA	NA	NA	NA	NA	NA	NA	NA	NA	Transmembrane protein 184C family
MSTRG.280920;RI:6A:591220993:591221242-591221381:591221572:+	MSTRG.280920	TraesCS6A02G359900	RI	A	NA	NA	NA	NA	NA	8	2.8	0	NA	NA	NA	NA	NA	NA	2.4	0.7	1.4	NA	0	NA	Transmembrane protein 184C family
MSTRG.280921;A5:6A:591266322-591267451:591266322-591267454:-	MSTRG.280921	TraesCS6A02G360000	A5	A	100	0	0	100	100	100	0	0	NA	100	67.8	100	100	100	100	100	100	100	NA	0	#N/A
MSTRG.280922;RI:6A:591332185:591333535-591333632:591335010:-	MSTRG.280922	TraesCS6A02G360100	RI	A	0	0	NA	NA	NA	0	100	NA	NA	0	0	0	NA	NA	NA	0	14.5	NA	NA	0	Protein kinase-like
MSTRG.280943;A5:6A:591466987-591467532:591466350-591467532:+	MSTRG.280943	TraesCS6A02G360700	A5	A	NA	NA	NA	NA	NA	NA	NA	NA	NA	NA	NA	NA	NA	NA	NA	NA	NA	20.5	NA	NA	Aspartate aminotransferase
MSTRG.281001;A3:6A:592469023-592469711:592469018-592469711:-	MSTRG.281001	TraesCS6A02G362800	A3	A	NA	NA	NA	NA	NA	0	0	NA	NA	NA	NA	NA	NA	0	0	0	0	60.5	0	NA	#N/A
MSTRG.281050;A3:6A:593025454-593026558:593024984-593026558:-	MSTRG.281050	TraesCS6A02G364400	A3	A	NA	NA	NA	0	NA	2.6	NA	3.2	2.3	0.7	NA	NA	NA	NA	NA	12	NA	3.8	2.1	2.1	Histidine-containing phosphotransfer protein
MSTRG.281157;AF:6A:595481964-595482199:595482238:595481964-595482452:595482501:-	MSTRG.281157	TraesCS6A02G370600	AF	A	0	31.1	0	0	NA	0	0	0	0	0	0	0	0	0	0	0	0	0	0	0	Vacuolar protein sorting 55 containing protein
MSTRG.281160;A5:6A:595648326-595648425:595648284-595648425:+	MSTRG.281160	TraesCS6A02G371400	A5	A	0	0	0	0	0	NA	NA	NA	NA	NA	7.2	0	0	0	0	NA	NA	NA	NA	NA	#N/A
MSTRG.281213;A3:6A:596309053-596309577:596309038-596309577:-	MSTRG.281213	TraesCS6A02G372500	A3	A	NA	NA	NA	NA	NA	NA	NA	0	7.7	0	NA	NA	NA	NA	NA	NA	NA	NA	0	0	Aspartic proteinase
MSTRG.281263;AL:6A:597028582:597028710-597031374:597030528:597031050-597031374:-	MSTRG.281263	TraesCS6A02G374200	AL	A	0	NA	NA	NA	NA	6.6	NA	NA	NA	NA	NA	NA	NA	NA	NA	NA	NA	NA	NA	0	mRNA decapping protein 2
MSTRG.281272;A3:6A:597289619-597292400:597289619-597292405:+	MSTRG.281272	TraesCS6A02G374500	A3	A	NA	NA	NA	NA	NA	NA	NA	NA	NA	100	NA	NA	NA	NA	NA	NA	NA	NA	NA	61.4	N-acetyltransferase
MSTRG.281521;A3:6A:603278077-603278151:603278077-603278175:+	MSTRG.281521	TraesCS6A02G386500	A3	A	NA	NA	NA	NA	NA	NA	NA	NA	NA	8.7	NA	NA	NA	NA	NA	NA	NA	NA	NA	0	Maltose/maltodextrin import ATP-binding protein MalK
MSTRG.281536;A3:6A:603355984-603356181:603355981-603356181:-	MSTRG.281536	TraesCS6A02G386800	A3	A	0	0	0	0	0	0	0	0	NA	100	0	0	56.9	0	0	0	0	100	NA	0	Receptor-like kinase
MSTRG.281682;A3:6A:606767710-606767917:606767707-606767917:-	MSTRG.281682	TraesCS6A02G392100	A3	A	NA	NA	NA	NA	NA	NA	NA	NA	NA	94.2	NA	NA	NA	NA	NA	NA	NA	NA	NA	98.9	Inosine-5'-monophosphate dehydrogenase
MSTRG.281685;AF:6A:606975143:606975471-606978355:606975581:606975799-606978355:+	MSTRG.281685	TraesCS6A02G392500	AF	A	NA	NA	NA	NA	38	NA	100	NA	NA	NA	NA	NA	NA	NA	NA	NA	NA	NA	NA	NA	50S ribosomal protein L13
MSTRG.281687;A3:6A:606986858-606989661:606986785-606989661:-	MSTRG.281687	TraesCS6A02G392700	A3	A	100	100	100	100	100	100	100	100	90.5	100	100	96	100	100	100	100	100	100	100	100	Potassium channel beta subunit
MSTRG.281833;A3:6A:609167447-609168417:609167385-609168417:-	MSTRG.281833	TraesCS6A02G399000	A3	A	4.1	0	0	0	0	1.7	1.3	0	0.9	0	0	0	2.3	2.4	0	0	0	6.3	0.6	0	Deoxyhypusine hydroxylase
MSTRG.281900;RI:6A:609451777:609451844-609451926:609452044:+	MSTRG.281900	TraesCS6A02G400000	RI	A	NA	NA	NA	0	6.4	1.8	0	0	0	0	NA	0	0	0	0	0	0	0	0	0	Aconitate hydratase
MSTRG.282225;A3:6A:613617136-613617211:613617120-613617211:-	MSTRG.282225	TraesCS6A02G410200	A3	A	100	100	100	100	100	100	100	100	100	100	97.5	98.3	100	91.5	98.3	97	98	96.8	100	100	Leucine-rich repeat receptor-like protein kinase family protein, putative
MSTRG.282358;RI:6A:615131611:615131844-615131995:615132589:+	MSTRG.282358	TraesCS6A02G415500	RI	A	100	100	100	100	100	NA	NA	NA	NA	NA	85.3	100	100	100	100	NA	NA	NA	NA	NA	3-ketoacyl-CoA synthase
MSTRG.282397;A5:6A:615466226-615466306:615466226-615466358:-	MSTRG.282397	TraesCS6A02G416500	A5	A	NA	NA	NA	NA	NA	NA	NA	NA	NA	NA	NA	NA	NA	NA	12.7	2	NA	NA	NA	NA	#N/A
MSTRG.282492;A5:6A:616742087-616742253:616742087-616742257:-	MSTRG.282492	TraesCS6A02G418800	A5	A	NA	NA	NA	NA	NA	NA	0	NA	NA	NA	NA	NA	NA	NA	NA	NA	0	NA	18.2	NA	Protein DETOXIFICATION
MSTRG.2828;A3:1A:82532425-82532753:82532416-82532753:-	MSTRG.2828	TraesCS1A02G091200	A3	A	100	100	100	100	100	100	100	100	100	100	100	100	100	100	100	100	100	100	89.9	100	#N/A
MSTRG.2833;RI:1A:82130527:82130632-82130683:82130747:-	MSTRG.2833	TraesCS1A02G091000	RI	A	NA	NA	NA	100	NA	NA	NA	NA	NA	NA	NA	NA	NA	NA	90.8	NA	NA	NA	NA	NA	#N/A
MSTRG.2847;A5:1A:83826162-83826734:83826162-83826765:-	MSTRG.2847	TraesCS1A02G091400	A5	A	0.3	0	0.5	0.8	1.1	1.3	2	5.7	0	0	0.5	1.5	1.4	0.6	1.6	1.2	1.7	3.9	2.2	0	ATP-dependent RNA helicase DeaD
MSTRG.2967;A5:1A:90159551-90160474:90159395-90160474:+	MSTRG.2967	TraesCS1A02G094800	A5	A	NA	0	4.5	0	0	0	0	3.9	0	NA	NA	0	5.3	0	0	0	0	3.2	0	NA	Pentatricopeptide repeat-containing family protein
MSTRG.2983;A3:1A:91055776-91055857:91055776-91055861:+	MSTRG.2983	TraesCS1A02G095200	A3	A	0	1.8	2	2.9	3	3.5	2.8	3.8	2.3	0	0.7	5.8	2.2	4.7	4.8	2.2	3.1	3	2.6	0	Gamma-tubulin complex component
MSTRG.2999;A5:1A:91501730-91501942:91501473-91501942:+	MSTRG.2999	TraesCS1A02G096000	A5	A	0	8.5	0	0	1.5	0	0	0	0	0	0	0	0	0.7	0	0	0.9	0	0	0	Small nuclear ribonucleoprotein
MSTRG.2999;RI:1A:91501382:91501730-91501942:91502453:+	MSTRG.2999	TraesCS1A02G096000	RI	A	NA	NA	NA	100	78.9	100	100	100	100	NA	NA	100	NA	95.5	100	100	97.7	100	100	NA	Small nuclear ribonucleoprotein
MSTRG.3002;A5:1A:91503205-91504620:91503205-91504622:-	MSTRG.3002	TraesCS1A02G096100	A5	A	0	0	0	0	0	0	0	0	0	11.9	0	0	0	0	0	0	0	0	0	0	Mediator of RNA polymerase II transcription subunit 28
MSTRG.3002;AF:1A:91504734-91504834:91504893:91504734-91505021:91505129:-	MSTRG.3002	TraesCS1A02G096100	AF	A	100	100	100	100	NA	100	100	100	100	87.2	100	100	100	100	100	NA	100	100	100	100	Mediator of RNA polymerase II transcription subunit 28
MSTRG.305;AL:1A:338932:339099-362632:351460:351537-362632:-	MSTRG.305	TraesCS1A02G001100	AL	A	0	0	0	0	0	0	0	0	0	NA	0	0	0	0	0	0	0	0	0	8.7	#N/A
MSTRG.3099;RI:1A:95185267:95185327-95185430:95185789:+	MSTRG.3099	TraesCS1A02G099000	RI	A	NA	NA	NA	NA	NA	0	0	0	NA	0	NA	NA	NA	NA	8	NA	1.5	NA	NA	0	Peroxisomal membrane (Mpv17/PMP22) family protein
MSTRG.3192;SE:1A:99003993-99008252:99008353-99008948:+	MSTRG.3192	TraesCS1A02G102500	SE	A	59.5	100	100	100	100	100	100	100	100	100	100	100	100	100	100	100	100	100	100	100	4-hydroxy-tetrahydrodipicolinate reductase
MSTRG.3246;SE:1A:99892322-99903678:99903843-99905370:+	MSTRG.3246	TraesCS1A02G104000	SE	A	NA	NA	NA	NA	NA	NA	NA	0	NA	NA	NA	NA	NA	NA	NA	NA	NA	38.2	NA	NA	F-box protein
MSTRG.3246;SE:1A:99892322-99903678:99903843-99905376:+	MSTRG.3246	TraesCS1A02G104000	SE	A	NA	NA	NA	NA	NA	NA	NA	NA	100	NA	NA	NA	NA	NA	NA	NA	NA	NA	91.1	NA	F-box protein
MSTRG.3475;RI:1A:112039217:112039300-112039454:112040530:-	MSTRG.3475	TraesCS1A02G111300	RI	A	NA	NA	NA	NA	NA	NA	NA	NA	0	NA	NA	NA	NA	NA	NA	NA	NA	5.2	NA	NA	Kelch-like protein
MSTRG.3607;A3:1A:117909620-117909835:117909601-117909835:-	MSTRG.3607	TraesCS1A02G114000	A3	A	NA	NA	NA	NA	NA	NA	NA	NA	NA	NA	NA	NA	NA	NA	0	NA	12	NA	NA	0	Core-2/I-branching beta-1,6-N-acetylglucosaminyltransferase family protein
MSTRG.3674;A5:1A:121745141-121745701:121745141-121745794:-	MSTRG.3674	TraesCS1A02G116200	A5	A	100	100	100	100	100	100	100	100	100	100	100	100	100	100	100	97.2	100	100	87.3	100	Cellulose synthase
MSTRG.3687;A3:1A:121877821-121878028:121877370-121878028:-	MSTRG.3687	TraesCS1A02G116300	A3	A	NA	0	NA	NA	NA	14.2	NA	NA	NA	NA	NA	NA	NA	NA	NA	NA	NA	NA	NA	NA	#N/A
MSTRG.3687;AF:1A:121878368-121878940:121879061:121878368-121879258:121879481:-	MSTRG.3687	TraesCS1A02G116300	AF	A	NA	63.5	NA	100	100	100	100	NA	NA	NA	NA	NA	NA	NA	100	100	100	NA	NA	NA	#N/A
MSTRG.3687;AF:1A:121878368-121879258:121879335:121878368-121880350:121880515:-	MSTRG.3687	TraesCS1A02G116300	AF	A	NA	100	NA	NA	NA	84.7	NA	NA	NA	NA	NA	NA	NA	NA	NA	NA	NA	NA	NA	NA	#N/A
MSTRG.3697;RI:1A:123551729:123551932-123552052:123552115:-	MSTRG.3697	TraesCS1A02G116500	RI	A	0	0	0	6.9	0	0	0	4.9	0	0	0	0	0	1.4	0.8	0	2.7	1.1	0.6	0	AT1G08220-like protein
MSTRG.3727;RI:1A:124892864:124892929-124893015:124893146:-	MSTRG.3727	TraesCS1A02G117600	RI	A	NA	NA	NA	NA	NA	NA	16.4	NA	NA	NA	NA	NA	NA	NA	NA	0	0	NA	NA	NA	Pentatricopeptide repeat-containing protein
MSTRG.376;SE:1A:6572033-6572249:6572302-6573501:-	MSTRG.376	TraesCS1A02G011200	SE	A	NA	NA	NA	100	100	100	100	NA	96.8	NA	NA	NA	NA	NA	NA	80.2	95.1	100	100	NA	#N/A
MSTRG.3781;SE:1A:127757217-127758611:127759406-127759766:+	MSTRG.3781	TraesCS1A02G118800	SE	A	4.7	0	0	1	7.9	3.5	1.6	0	2.4	2.1	3.3	1.5	2.7	3.9	1.5	1.9	1.1	1.9	0	1.3	RING/U-box superfamily protein
MSTRG.3842;SE:1A:132134079-132134474:132135419-132135715:-	MSTRG.3842	TraesCS1A02G119800	SE	A	0	5.1	0	0	0	0	0	0	0	0	0	0	0	0	0	0	0	0	0	0	#N/A
MSTRG.3850;A3:1A:132486095-132486209:132486095-132486227:+	MSTRG.3850	TraesCS1A02G120100	A3	A	0	0	0	0	0	2.4	0	22.7	0	NA	0	0	0	0	0	0	1.9	0	NA	NA	#N/A
MSTRG.3850;A3:1A:132486095-132486209:132486095-132486234:+	MSTRG.3850	TraesCS1A02G120100	A3	A	NA	NA	NA	NA	NA	NA	0	NA	NA	NA	NA	NA	NA	NA	NA	NA	21.2	NA	NA	NA	#N/A
MSTRG.3863;AF:1A:132799297-132800071:132800329:132799297-132800411:132800557:-	MSTRG.3863	TraesCS1A02G120400	AF	A	NA	NA	NA	NA	NA	NA	NA	NA	0	NA	NA	NA	NA	NA	NA	NA	NA	NA	5.3	NA	60S ribosomal L18a-like protein
MSTRG.3863;AF:1A:132799297-132800071:132800329:132799297-132800662:132800828:-	MSTRG.3863	TraesCS1A02G120400	AF	A	0	0	NA	0	0	4.3	NA	0	0	0	0	0	6.4	0	0	0	NA	0	3.4	0	60S ribosomal L18a-like protein
MSTRG.3863;AF:1A:132799297-132800411:132800516:132799297-132800662:132800842:-	MSTRG.3863	TraesCS1A02G120400	AF	A	100	NA	100	NA	100	NA	NA	NA	NA	NA	100	NA	NA	100	NA	83.3	NA	NA	NA	NA	60S ribosomal L18a-like protein
MSTRG.3864;A5:1A:133165058-133165797:133165058-133165801:-	MSTRG.3864	TraesCS1A02G120800	A5	A	NA	NA	NA	NA	NA	NA	NA	NA	NA	0	NA	NA	NA	NA	NA	NA	NA	NA	NA	6.2	Protein SLOW GREEN 1, chloroplastic&&Protein slow green 1, chloroplastic
MSTRG.388;A3:1A:6766590-6768385:6766548-6768385:-	MSTRG.388	TraesCS1A02G011500	A3	A	NA	NA	NA	NA	NA	22.7	100	NA	NA	NA	NA	NA	NA	NA	NA	NA	NA	NA	NA	NA	#N/A
MSTRG.3921;SE:1A:135518530-135521024:135521059-135523596:-	MSTRG.3921	TraesCS1A02G121700	SE	A	0	0	0	0	0	0	0	24	0	0	0	0	0	0	0	0	0	0	0	0	Protein kinase
MSTRG.3972;A3:1A:139553285-139553545:139553285-139553548:+	MSTRG.3972	TraesCS1A02G122600	A3	A	NA	NA	NA	100	100	100	NA	NA	NA	NA	NA	NA	NA	100	100	85.1	NA	NA	NA	NA	Auxin-responsive protein
MSTRG.3972;RI:1A:139553210:139553285-139553548:139553807:+	MSTRG.3972	TraesCS1A02G122600	RI	A	NA	NA	NA	NA	NA	NA	NA	NA	NA	NA	NA	NA	NA	NA	NA	16.2	NA	NA	NA	NA	Auxin-responsive protein
MSTRG.3978;A3:1A:139639770-139640864:139639762-139640864:-	MSTRG.3978	TraesCS1A02G122800	A3	A	NA	NA	NA	NA	NA	NA	0	NA	100	NA	NA	NA	NA	NA	NA	NA	43.2	NA	100	NA	Phosphotransferase
MSTRG.4049;A5:1A:145371888-145372886:145371888-145372925:-	MSTRG.4049	TraesCS1A02G123900	A5	A	100	100	100	100	100	98.3	100	100	100	100	100	100	100	100	100	100	100	100	92.1	99.6	Kinase family protein
MSTRG.4058;SE:1A:146945453-146945607:146945627-146945720:+	MSTRG.4058	TraesCS1A02G124300	SE	A	NA	NA	NA	0	0	NA	7.2	NA	NA	NA	NA	0	NA	NA	NA	NA	NA	NA	NA	NA	Pectin lyase-like superfamily protein
MSTRG.4069;A3:1A:147676068-147680043:147676068-147680055:+	MSTRG.4069	TraesCS1A02G124700	A3	A	1.7	1.5	0	0.6	0	0	6.1	0	NA	NA	0	0	0.5	0	1.2	0.7	2.1	2.2	NA	NA	Kinase family protein
MSTRG.4146;AF:1A:151771258:151771395-151774397:151772516:151772621-151774397:+	MSTRG.4146	TraesCS1A02G126300	AF	A	100	79.8	100	100	100	100	100	100	100	100	100	100	100	100	100	100	100	100	100	100	alpha-1,2-Mannosidase
MSTRG.4262;SE:1A:159519453-159521882:159521935-159527372:+	MSTRG.4262	TraesCS1A02G128900	SE	A	NA	NA	NA	100	96	100	100	NA	NA	NA	NA	NA	NA	100	95.8	94.8	100	NA	NA	NA	basic helix-loop-helix (bHLH) DNA-binding superfamily protein
MSTRG.4381;AL:1A:168551676-168552425:168552961:168551676-168567081:168567482:+	MSTRG.4381	TraesCS1A02G130600	AL	A	NA	NA	NA	100	NA	NA	NA	NA	NA	NA	NA	NA	NA	NA	NA	NA	NA	NA	NA	94.3	Tubulin folding cofactor B
MSTRG.4395;A5:1A:169646994-169647073:169646783-169647073:+	MSTRG.4395	TraesCS1A02G130800	A5	A	NA	NA	NA	NA	NA	NA	52.6	NA	NA	NA	NA	NA	NA	NA	NA	NA	NA	NA	NA	NA	RNA-binding protein, putative
MSTRG.4418;A3:1A:172192580-172192659:172192580-172192662:+	MSTRG.4418	TraesCS1A02G131200	A3	A	100	100	100	95.2	100	97.1	100	96.9	100	97	98	95.6	100	98.5	97.1	94.5	96.6	98.8	96.8	97.2	Transcription initiation factor IIA subunit 1
MSTRG.4500;AL:1A:177465161-177467806:177468161:177465161-177472279:177472868:+	MSTRG.4500	TraesCS1A02G131900	AL	A	NA	100	76.9	95.5	100	100	100	NA	100	100	100	100	100	100	100	100	100	NA	100	100	Hemoglobin subunit alpha-A
MSTRG.4585;A3:1A:181759909-181760058:181759909-181760063:+	MSTRG.4585	TraesCS1A02G132600	A3	A	NA	NA	NA	NA	NA	NA	NA	0	0	NA	NA	NA	NA	NA	NA	NA	NA	11.8	4.1	NA	Phospholipid-transporting ATPase
MSTRG.4585;A5:1A:181776759-181776841:181776155-181776841:+	MSTRG.4585	TraesCS1A02G132600	A5	A	NA	NA	NA	NA	NA	6.3	NA	NA	NA	NA	NA	NA	NA	NA	NA	4.9	NA	NA	NA	0	Phospholipid-transporting ATPase
MSTRG.4585;SE:1A:181755475-181759394:181759455-181759620:+	MSTRG.4585	TraesCS1A02G132600	SE	A	NA	NA	NA	NA	NA	NA	NA	100	100	NA	NA	NA	NA	NA	NA	NA	NA	86.1	95.6	NA	Phospholipid-transporting ATPase
MSTRG.4640;SE:1A:188150530-188151106:188151199-188151425:+	MSTRG.4640	TraesCS1A02G133500	SE	A	100	100	100	92.3	100	100	100	100	NA	100	100	100	100	100	100	100	100	100	NA	100	Pentatricopeptide repeat-containing protein, putative&&Pentatricopeptide repeat-containing protein
MSTRG.465;AF:1A:8264837-8265477:8265505:8264837-8265989:8266237:-	MSTRG.465	TraesCS1A02G015400	AF	A	NA	NA	NA	NA	NA	NA	NA	NA	0	NA	44	NA	NA	NA	NA	NA	NA	100	NA	NA	Ras-related protein Rab-11A
MSTRG.4664;RI:1A:189963187:189963238-189964317:189964420:+	MSTRG.4664	TraesCS1A02G133800	RI	A	4.2	3.3	1.1	0.8	3.9	5.9	0	4.4	0.9	0.8	0	2.1	0	1.8	4.6	4.7	1.7	2	1.9	0.6	Lysine-specific demethylase
MSTRG.4671;A3:1A:191857885-191862279:191857858-191862279:-	MSTRG.4671	TraesCS1A02G133900	A3	A	0	0	0	0	5.3	2.7	3.7	1.4	0	0	0	0	1.4	0	3.9	0	0	4.6	1.9	0	#N/A
MSTRG.47391;A3:2A:397918-398230:397915-398230:-	MSTRG.47391	TraesCS2A02G000700	A3	A	0	NA	NA	0	4.3	0	0	0	0	0	6.8	NA	NA	0	0	1.5	0	1.4	1	0	histone deacetylase complex subunit&&Histone deacetylase complex subunit SAP30
MSTRG.47430;A5:2A:532420-532976:532420-532981:-	MSTRG.47430	TraesCS2A02G001200	A5	A	NA	NA	NA	100	95.2	100	100	NA	0	NA	NA	NA	NA	NA	100	100	94.6	100	0	NA	#N/A
MSTRG.47432;A5:2A:528676-529266:528661-529266:+	MSTRG.47432	TraesCS2A02G001100	A5	A	100	98.6	100	95.7	95.5	98.4	98.8	99.7	99.1	99.8	100	99.1	98.8	100	93.3	99.5	99.6	99.8	99	99.5	YIF1b
MSTRG.47453;A3:2A:1373948-1374020:1373939-1374020:-	MSTRG.47453	TraesCS2A02G002500	A3	A	NA	NA	NA	NA	NA	NA	NA	NA	NA	NA	NA	NA	NA	9.6	NA	NA	NA	NA	NA	NA	#N/A
MSTRG.47504;AF:2A:249903:250081-250655:250189:250499-250655:+	MSTRG.47504	TraesCS2A02G000100	AF	A	NA	NA	NA	NA	93.5	NA	NA	NA	NA	NA	NA	NA	NA	NA	NA	NA	NA	NA	NA	NA	#N/A
MSTRG.47504;AF:2A:250014:250077-250655:250189:250499-250655:+	MSTRG.47504	TraesCS2A02G000100	AF	A	NA	NA	NA	NA	NA	NA	25.8	NA	NA	NA	NA	NA	NA	NA	NA	NA	NA	NA	NA	NA	#N/A
MSTRG.47504;RI:2A:255695:255743-256434:256517:+	MSTRG.47504	TraesCS2A02G000100	RI	A	NA	NA	NA	0	0	0	NA	NA	NA	NA	NA	31.5	NA	0	0	0	NA	NA	NA	NA	#N/A
MSTRG.47504;SE:2A:254951-255437:256135-256434:+	MSTRG.47504	TraesCS2A02G000100	SE	A	0	0	0	0	4.3	2.6	NA	0	NA	NA	0	0	0.7	4	0	0	19.7	0	NA	0	#N/A
MSTRG.4756;AF:1A:200578775-200578883:200579121:200578775-200579122:200579212:-	MSTRG.4756	TraesCS1A02G134200	AF	A	NA	0	0	NA	NA	0	0	39.1	NA	0	NA	NA	NA	0	NA	NA	NA	0	0	0	protein kinase family protein
MSTRG.47619;A5:2A:3965801-3966198:3965801-3966213:-	MSTRG.47619	TraesCS2A02G010200	A5	A	NA	NA	NA	NA	NA	NA	0	0	0	11.2	0	NA	NA	NA	NA	0	0	0	0	0	StAR-related lipid transfer protein
MSTRG.47688;A5:2A:4951404-4951654:4951404-4951662:-	MSTRG.47688	TraesCS2A02G012600	A5	A	0	13.9	0	0	0	0	0	NA	0	0	0	0	NA	0	0	2.6	1.9	NA	4.8	0	Sterol 3-beta-glucosyltransferase
MSTRG.4784;A3:1A:202093511-202093646:202093507-202093646:-	MSTRG.4784	TraesCS1A02G134600	A3	A	NA	NA	NA	0	2.2	0	0	0	0	NA	NA	NA	NA	0	0	0	0	0	11.8	NA	Vacuolar-sorting receptor-like protein
MSTRG.4784;AF:1A:202094690-202096895:202096932:202094690-202101493:202101953:-	MSTRG.4784	TraesCS1A02G134600	AF	A	NA	NA	NA	100	97.8	100	100	100	100	NA	NA	NA	NA	100	100	100	100	100	87.9	NA	Vacuolar-sorting receptor-like protein
MSTRG.47;RI:1A:1172024:1172108-1172186:1172263:+	MSTRG.47	TraesCS1A02G002100	RI	A	0	2.9	NA	7	NA	0	NA	NA	NA	0	2.2	0	0	0	0	0	NA	NA	NA	0	#N/A
MSTRG.48073;A3:2A:14302833-14302939:14302833-14302983:+	MSTRG.48073	TraesCS2A02G031000	A3	A	0	0.8	0.8	0.7	0	3	0	0	4.5	0.4	0	0	3	0	0	0	2.8	5.3	2.7	0.7	NBS-LRR-like resistance protein
MSTRG.48097;A3:2A:14817251-14817337:14817251-14817341:+	MSTRG.48097	TraesCS2A02G032600	A3	A	NA	NA	NA	NA	NA	NA	NA	NA	NA	NA	NA	NA	NA	NA	NA	NA	100	91.1	NA	NA	Zinc finger (Ran-binding) family protein
MSTRG.48195;A3:2A:16488153-16490253:16488150-16490253:-	MSTRG.48195	TraesCS2A02G039700	A3	A	NA	NA	NA	NA	NA	NA	NA	NA	NA	100	NA	NA	NA	NA	NA	NA	NA	NA	NA	85.8	#N/A
MSTRG.48290;AF:2A:17628566:17628583-17651622:17650745:17650857-17651622:+	MSTRG.48290	TraesCS2A02G044800	AF	A	NA	NA	NA	NA	NA	NA	NA	NA	NA	NA	NA	NA	NA	NA	NA	92.8	100	NA	NA	NA	Mortality factor 4-like protein 1
MSTRG.48290;AF:2A:17628566:17628583-17651622:17650788:17650857-17651622:+	MSTRG.48290	TraesCS2A02G044800	AF	A	NA	NA	NA	NA	NA	NA	NA	NA	NA	NA	NA	NA	NA	NA	NA	100	85.4	NA	NA	NA	Mortality factor 4-like protein 1
MSTRG.48391;RI:2A:19651724:19651835-19651932:19652506:+	MSTRG.48391	TraesCS2A02G050600	RI	A	NA	NA	NA	0	0	0	0	NA	NA	NA	NA	NA	NA	8.1	0	0	1.6	NA	NA	NA	Peptidylprolyl isomerase
MSTRG.48430;RI:2A:20823124:20823231-20823308:20823449:-	MSTRG.48430	TraesCS2A02G052400	RI	A	99.3	99.3	100	99.5	95.1	100	96.6	98.5	97.3	NA	99.8	99.1	100	98.9	98.2	97.5	99.1	93.7	97.6	NA	Pumilio-like protein
MSTRG.4845;A3:1A:208215939-208216023:208215822-208216023:-	MSTRG.4845	TraesCS1A02G135300	A3	A	NA	NA	NA	NA	NA	NA	NA	NA	NA	NA	NA	NA	NA	NA	86.2	NA	NA	NA	NA	NA	#N/A
MSTRG.4852;A3:1A:208909424-208909916:208909424-208910010:+	MSTRG.4852	TraesCS1A02G135600	A3	A	100	NA	45.8	100	100	100	NA	NA	NA	100	100	100	100	100	100	100	100	100	NA	NA	#N/A
MSTRG.4852;A3:1A:208909424-208909989:208909424-208910010:+	MSTRG.4852	TraesCS1A02G135600	A3	A	NA	100	14	100	100	100	100	100	100	100	100	100	100	100	100	100	100	100	100	100	#N/A
MSTRG.48627;MX:2A:25466580-25466824:25466904-25467928:25466580-25467689:25467850-25467928:+	MSTRG.48627	TraesCS2A02G059600	MX	A	100	100	100	NA	NA	NA	NA	100	NA	100	100	98.7	100	100	NA	NA	NA	85.2	100	100	#N/A
MSTRG.48627;SE:2A:25454608-25454757:25454836-25455381:+	MSTRG.48627	TraesCS2A02G059600	SE	A	0	0	0	NA	NA	NA	NA	8	NA	NA	0	0	0	NA	NA	NA	NA	3	NA	NA	#N/A
MSTRG.48655;A3:2A:27421008-27421579:27421008-27421591:+	MSTRG.48655	TraesCS2A02G061000	A3	A	NA	NA	NA	0	0	0	NA	0	NA	NA	NA	NA	NA	0	0	0	NA	9.4	NA	0	SNARE-interacting protein KEULE
MSTRG.48840;RI:2A:31078901:31079007-31079809:31079926:+	MSTRG.48840	TraesCS2A02G070400	RI	A	NA	NA	NA	NA	NA	NA	NA	NA	NA	NA	NA	NA	NA	NA	NA	NA	15.2	NA	NA	NA	#N/A
MSTRG.48888;SE:2A:31691896-31692394:31692511-31693093:+	MSTRG.48888	TraesCS2A02G071100	SE	A	NA	0	NA	100	NA	100	100	NA	NA	100	NA	NA	100	NA	NA	41.5	100	100	100	NA	Phosphoglycerate mutase family protein
MSTRG.48935;A5:2A:32144465-32144608:32144465-32144740:-	MSTRG.48935	TraesCS2A02G072400	A5	A	0	0	0	1.7	0	0	0	0	0	0	0	0	0	1	0	0.7	5.1	0	0	1	#N/A
MSTRG.49006;SE:2A:34090719-34090838:34091128-34091458:-	MSTRG.49006	TraesCS2A02G076100	SE	A	NA	NA	NA	NA	NA	NA	NA	13	NA	0	0	NA	NA	NA	NA	NA	NA	NA	NA	0	IAA-amino acid hydrolase ILR1
MSTRG.49013;A5:2A:33696771-33696916:33696771-33696952:-	MSTRG.49013	TraesCS2A02G075800	A5	A	0	0	0	0	1.2	0	0	0	0	0	0	0	5.3	0	1.4	0.5	0	0	0	0	Methyl-CpG-binding domain protein&&Methyl-CpG-binding domain-containing protein 13
MSTRG.49104;A3:2A:36056518-36056700:36056518-36056703:+	MSTRG.49104	TraesCS2A02G079700	A3	A	NA	NA	NA	NA	NA	0	NA	NA	NA	76.6	NA	NA	NA	NA	NA	NA	NA	NA	NA	0	Telomere repeat-binding factor like-protein
MSTRG.49152;AF:2A:37217695-37217836:37217849:37217695-37218258:37218467:-	MSTRG.49152	TraesCS2A02G082400	AF	A	NA	100	100	100	100	96.2	100	100	100	NA	100	93.1	NA	95.5	100	100	100	100	100	100	UvrABC system protein C
MSTRG.49203;RI:2A:38536564:38536808-38536897:38537148:-	MSTRG.49203	TraesCS2A02G084000	RI	A	100	88.6	100	100	100	100	100	100	100	100	100	100	100	100	100	100	100	100	100	100	Phosphoinositide phospholipase C
MSTRG.49471;A3:2A:44095497-44095842:44095192-44095842:-	MSTRG.49471	TraesCS2A02G091700	A3	A	NA	NA	NA	0	15.7	NA	NA	0	NA	NA	NA	NA	NA	NA	NA	NA	NA	0	NA	NA	Nuclear pore complex&&rRNA N-glycosidase
MSTRG.49471;RI:2A:44095085:44095544-44095842:44095987:-	MSTRG.49471	TraesCS2A02G091700	RI	A	NA	NA	NA	NA	NA	NA	NA	23.8	NA	NA	NA	NA	NA	NA	NA	NA	NA	NA	NA	NA	Nuclear pore complex&&rRNA N-glycosidase
MSTRG.49527;A5:2A:46108822-46108893:46108822-46109522:-	MSTRG.49527	TraesCS2A02G092700	A5	A	NA	NA	NA	NA	0	NA	24.8	NA	NA	NA	NA	NA	NA	NA	NA	NA	4.5	NA	NA	NA	ACT domain-containing protein
MSTRG.49527;A5:2A:46108822-46108893:46108822-46109560:-	MSTRG.49527	TraesCS2A02G092700	A5	A	0	0	0	0	0	0	7.1	NA	NA	0	0	0	0	0	0	0	1	NA	NA	NA	ACT domain-containing protein
MSTRG.49527;RI:2A:46108755:46108822-46108893:46109674:-	MSTRG.49527	TraesCS2A02G092700	RI	A	NA	NA	NA	NA	NA	NA	87.6	NA	NA	NA	NA	NA	NA	NA	NA	NA	98	NA	NA	NA	ACT domain-containing protein
MSTRG.4955;A3:1A:218526778-218527042:218526778-218527078:+	MSTRG.4955	TraesCS1A02G136800	A3	A	NA	NA	100	100	100	100	NA	100	NA	NA	NA	100	100	100	88.2	100	100	100	NA	NA	Ribosomal RNA small subunit methyltransferase I
MSTRG.4955;A3:1A:218526778-218527059:218526778-218527078:+	MSTRG.4955	TraesCS1A02G136800	A3	A	NA	NA	NA	100	NA	100	NA	NA	NA	NA	NA	NA	NA	NA	89.8	100	NA	100	NA	NA	Ribosomal RNA small subunit methyltransferase I
MSTRG.49574;SE:2A:49175571-49175769:49175829-49176083:+	MSTRG.49574	TraesCS2A02G095600	SE	A	NA	NA	NA	NA	100	100	100	91.6	100	NA	NA	NA	NA	NA	NA	100	100	100	NA	NA	Glutamyl endopeptidase, putative&&Dipeptidyl-peptidase, putative
MSTRG.4957;SE:1A:219381647-219381783:219381878-219385728:-	MSTRG.4957	TraesCS1A02G136900	SE	A	NA	NA	NA	0	NA	NA	0	2	2.5	NA	NA	NA	NA	NA	0	NA	1.7	7	NA	NA	Core-2/I-branching beta-1,6-N-acetylglucosaminyltransferase family protein
MSTRG.49635;A3:2A:51033076-51033592:51033076-51033665:+	MSTRG.49635	TraesCS2A02G097300	A3	A	0	1.6	1.7	1.3	0	0	0	1.6	0	2.9	0	2	1.3	0	6.9	0	1.1	1	0	0	Pentatricopeptide repeat-containing protein, putative
MSTRG.49635;A3:2A:51033076-51033605:51033076-51033665:+	MSTRG.49635	TraesCS2A02G097300	A3	A	0.8	0.9	0.4	2.4	1.5	0.7	0.3	2.1	4	0.6	0.6	1.4	0.8	1.1	2	1.1	1.3	5.6	1.3	0.4	Pentatricopeptide repeat-containing protein, putative
MSTRG.49657;A5:2A:51585298-51585736:51585298-51585865:-	MSTRG.49657	TraesCS2A02G098300	A5	A	NA	NA	NA	100	100	100	NA	100	100	93.2	NA	NA	NA	NA	100	96	NA	100	100	NA	Non-specific serine/threonine protein kinase
MSTRG.49721;A3:2A:53604987-53606335:53604987-53606363:+	MSTRG.49721	TraesCS2A02G100500	A3	A	4.4	0	6.2	0	0	0	0	2.3	0	3.5	0	0	3.9	3.2	0	0	0	0	0	0	Myb family transcription factor APL
MSTRG.49808;A3:2A:56938389-56938508:56938372-56938508:-	MSTRG.49808	TraesCS2A02G103300	A3	A	99.4	99.3	99.7	97.8	96.5	96.8	95.6	100	93.2	NA	98.6	99.4	98.2	97.8	97.9	95.6	97.8	98.4	96.8	NA	ATP-dependent RNA helicase DeaD
MSTRG.49818;AF:2A:57544849:57544881-57547175:57545083:57545595-57547175:+	MSTRG.49818	TraesCS2A02G104100	AF	A	NA	NA	NA	NA	NA	100	NA	100	NA	96	NA	NA	NA	NA	NA	100	NA	100	NA	93.1	Receptor-like kinase
MSTRG.49833;SE:2A:57908145-57916564:57916663-57918454:-	MSTRG.49833	TraesCS2A02G105100	SE	A	NA	NA	NA	NA	NA	93.2	NA	NA	NA	95.2	NA	NA	NA	NA	95.9	96.2	NA	NA	NA	95.6	#N/A
MSTRG.49929;A5:2A:61385411-61386315:61385411-61386331:-	MSTRG.49929	TraesCS2A02G109500	A5	A	96.6	100	NA	100	100	100	NA	NA	NA	95.7	100	NA	NA	90.7	100	97.2	NA	NA	NA	97.9	Peroxiredoxin
MSTRG.49980;SE:2A:62383286-62388489:62388570-62388702:-	MSTRG.49980	TraesCS2A02G111200	SE	A	1.3	3.4	7.5	4.5	0	0	0	NA	NA	2.4	4.1	4.4	NA	1.3	2.6	1.7	3.3	NA	NA	1.9	Kelch repeat-containing protein
MSTRG.5000;SE:1A:222349179-222350936:222351024-222366288:-	MSTRG.5000	TraesCS1A02G137400	SE	A	NA	NA	NA	NA	NA	35.4	NA	NA	NA	NA	NA	NA	NA	NA	NA	NA	NA	NA	NA	NA	RING finger protein
MSTRG.5000;SE:1A:222349179-222350936:222351100-222366288:-	MSTRG.5000	TraesCS1A02G137400	SE	A	NA	NA	NA	NA	NA	NA	NA	NA	NA	NA	NA	NA	NA	NA	NA	NA	NA	NA	70.3	NA	RING finger protein
MSTRG.50053;A5:2A:65325769-65325996:65325769-65326269:-	MSTRG.50053	TraesCS2A02G114000	A5	A	0	NA	NA	0	0	0	0	0	0	0	0	NA	NA	5.3	0	0	0	0	0	0	#N/A
MSTRG.50058;A3:2A:65194088-65194191:65194086-65194191:-	MSTRG.50058	TraesCS2A02G113900	A3	A	100	100	NA	100	100	100	100	100	100	100	100	NA	NA	100	100	100	100	94.6	100	NA	ATP-dependent zinc metalloprotease FtsH
MSTRG.50114;A3:2A:67068232-67068326:67068210-67068326:-	MSTRG.50114	TraesCS2A02G117000	A3	A	100	100	100	94.7	100	100	100	100	100	100	98.3	100	100	100	100	100	100	100	100	96.5	GTPase obg
MSTRG.50224;AF:2A:70982781:70983464-70984326:70983705:70983740-70984326:+	MSTRG.50224	TraesCS2A02G121200	AF	A	NA	NA	NA	NA	NA	NA	12.5	NA	NA	NA	NA	NA	NA	NA	NA	NA	NA	NA	NA	NA	Superoxide dismutase [Cu-Zn]
MSTRG.50224;AF:2A:70983346:70983464-70984326:70983705:70983740-70984326:+	MSTRG.50224	TraesCS2A02G121200	AF	A	100	100	NA	100	100	100	50.1	NA	100	NA	NA	NA	NA	100	100	100	100	NA	100	NA	Superoxide dismutase [Cu-Zn]
MSTRG.50224;AF:2A:70983370:70983588-70984326:70983705:70983740-70984326:+	MSTRG.50224	TraesCS2A02G121200	AF	A	NA	100	100	100	100	100	87.8	100	100	100	NA	NA	NA	100	100	100	100	100	100	100	Superoxide dismutase [Cu-Zn]
MSTRG.50437;A3:2A:77756548-77756606:77756548-77756666:+	MSTRG.50437	TraesCS2A02G129900	A3	A	0	0	0	0	0	2.9	NA	0	NA	0	0	0	0.7	0	0	2.2	NA	0	NA	8.5	Condensin complex subunit 1
MSTRG.50497;A3:2A:79351956-79352094:79351956-79352097:+	MSTRG.50497	TraesCS2A02G132400	A3	A	0	0	0	0	0	0	0	0	NA	NA	NA	0	0	0	68.7	0	0	0	NA	NA	DNA glycosylase
MSTRG.50570;A5:2A:81659688-81659776:81659688-81659836:-	MSTRG.50570	TraesCS2A02G135400	A5	A	NA	NA	NA	NA	NA	NA	NA	90.3	95.3	NA	NA	NA	NA	NA	NA	NA	NA	97.7	96.2	NA	Pectinesterase
MSTRG.50577;AF:2A:81787047-81787957:81788063:81787047-81789672:81790266:-	MSTRG.50577	TraesCS2A02G135800	AF	A	NA	0	11.1	NA	NA	NA	NA	NA	NA	NA	NA	NA	NA	NA	NA	NA	NA	NA	NA	NA	BTB-POZ and MATH domain protein
MSTRG.50660;AF:2A:84543600:84543823-84545498:84544669:84544873-84545498:+	MSTRG.50660	TraesCS2A02G139100	AF	A	NA	NA	NA	NA	NA	NA	NA	100	NA	NA	NA	NA	NA	NA	NA	NA	NA	9.2	NA	NA	Protein BREAST CANCER SUSCEPTIBILITY 1-like protein
MSTRG.50713;AF:2A:86969017-86969115:86969888:86969017-86971245:86971337:-	MSTRG.50713	TraesCS2A02G141500	AF	A	3.3	NA	NA	NA	NA	NA	NA	14.6	NA	NA	2.3	NA	NA	NA	NA	NA	NA	1.8	NA	NA	#N/A
MSTRG.5074;A3:1A:225507985-225508256:225507862-225508256:-	MSTRG.5074	TraesCS1A02G137900	A3	A	0.6	0.3	0.9	1.5	2.2	1.5	4.5	2.4	4.2	0.9	0.4	0.6	1	1.8	2.3	0.9	3.5	1.9	5.7	0.7	#N/A
MSTRG.50774;RI:2A:88669601:88669718-88669809:88669855:+	MSTRG.50774	TraesCS2A02G143700	RI	A	NA	NA	NA	NA	NA	NA	100	100	NA	NA	NA	100	100	100	83.4	NA	NA	NA	NA	NA	RNA binding protein
MSTRG.50776;A3:2A:88986868-88987334:88986865-88987334:-	MSTRG.50776	TraesCS2A02G144100	A3	A	0	0	0	0	0	0	0	NA	NA	0	0	0	0	0	38.1	0	0	NA	NA	0	B3 domain-containing protein
MSTRG.5082;A3:1A:227265596-227265710:227265596-227265712:+	MSTRG.5082	TraesCS1A02G138000	A3	A	100	NA	100	100	100	100	92.6	NA	NA	100	100	NA	NA	100	100	100	96.1	100	100	96.5	DNAse I-like superfamily protein
MSTRG.5082;AF:1A:227258132:227258253-227265324:227264978:227265004-227265324:+	MSTRG.5082	TraesCS1A02G138000	AF	A	100	NA	100	100	100	100	100	NA	NA	100	100	NA	NA	100	100	100	100	100	67.5	100	DNAse I-like superfamily protein
MSTRG.50842;AL:2A:90747144-90748036:90748078:90747144-90748526:90749000:+	MSTRG.50842	TraesCS2A02G146100	AL	A	100	100	100	100	100	100	NA	100	87.8	NA	100	100	100	100	100	100	NA	100	100	NA	Methyltransferase family protein, putative
MSTRG.50916;AF:2A:93999994:94000062-94001370:94000291:94000348-94001370:+	MSTRG.50916	TraesCS2A02G147500	AF	A	NA	NA	NA	NA	NA	NA	75.7	NA	NA	NA	NA	NA	NA	NA	NA	NA	NA	NA	NA	NA	Pyrrolidone-carboxylate peptidase
MSTRG.50984;A5:2A:97548717-97548817:97548717-97549003:-	MSTRG.50984	TraesCS2A02G149900	A5	A	NA	0	0	0	7.6	3.3	1.7	NA	NA	NA	NA	0	2.9	0	2.1	4.3	3.5	NA	NA	NA	#N/A
MSTRG.50992;AF:2A:97858576:97860411-97865023:97861115:97861191-97865023:+	MSTRG.50992	TraesCS2A02G150200	AF	A	0	NA	0	0	NA	9.2	NA	NA	NA	0	0	0	0	0	1.3	NA	NA	NA	NA	0	Meiosis arrest female protein 1
MSTRG.50992;AF:2A:97858954:97860407-97865023:97861770:97861921-97865023:+	MSTRG.50992	TraesCS2A02G150200	AF	A	NA	0	NA	NA	NA	NA	NA	2.1	0	NA	NA	NA	NA	NA	NA	0	3.8	6	3.9	NA	Meiosis arrest female protein 1
MSTRG.50992;AF:2A:97859195:97860407-97865023:97863415:97863496-97865023:+	MSTRG.50992	TraesCS2A02G150200	AF	A	0	0	NA	NA	0	0	0	0	0.9	0	0	3.1	8.4	0.8	2.6	0	0	0	1.1	0	Meiosis arrest female protein 1
MSTRG.50992;RI:2A:97865023:97865186-97865265:97865762:+	MSTRG.50992	TraesCS2A02G150200	RI	A	100	100	NA	NA	NA	NA	NA	100	100	NA	NA	NA	NA	NA	NA	100	8.8	100	100	NA	Meiosis arrest female protein 1
MSTRG.51121;A3:2A:102327392-102327612:102326944-102327612:-	MSTRG.51121	TraesCS2A02G155100	A3	A	0	0	0	0	3.7	0	4.3	1.4	1.9	0	0	0.3	0.2	0	2.4	1	7.4	0.9	1.5	0.5	Serine/arginine rich splicing factor, putative
MSTRG.51121;A5:2A:102326944-102327134:102326944-102327612:-	MSTRG.51121	TraesCS2A02G155100	A5	A	0	0	0	0.7	1.7	1.4	4.6	3.2	0.9	0.6	0.3	0	0.2	0.4	1.2	2.5	5.9	4	3.2	4.2	Serine/arginine rich splicing factor, putative
MSTRG.51121;AF:2A:102329022-102329919:102330003:102329022-102330114:102330161:-	MSTRG.51121	TraesCS2A02G155100	AF	A	100	100	100	NA	NA	NA	0	NA	82.9	NA	100	98.9	99.4	100	NA	NA	0	97.3	NA	96	Serine/arginine rich splicing factor, putative
MSTRG.51137;A3:2A:103099511-103099802:103099501-103099802:-	MSTRG.51137	TraesCS2A02G156100	A3	A	1.6	1.6	2.6	2.2	0.8	7.8	3.7	3.6	2.8	0.7	0.9	1.7	3.3	1.4	3.9	3.4	4.3	3.1	4.8	0.6	RNA-binding protein
MSTRG.51186;A3:2A:104971051-104971148:104971051-104971153:+	MSTRG.51186	TraesCS2A02G158000	A3	A	NA	NA	NA	NA	NA	NA	NA	NA	96	97.5	NA	NA	NA	NA	NA	NA	NA	NA	92	100	Lipase/lipooxygenase, PLAT/LH2
MSTRG.51236;A3:2A:108011454-108012157:108011444-108012157:-	MSTRG.51236	TraesCS2A02G159800	A3	A	96	98.4	100	100	100	96	NA	100	NA	NA	98.8	100	100	94.9	96.5	97.9	NA	100	NA	NA	B3 domain-containing protein
MSTRG.51377;A3:2A:115140933-115141957:115140911-115141957:-	MSTRG.51377	TraesCS2A02G162900	A3	A	NA	NA	NA	NA	NA	NA	NA	NA	NA	3.3	NA	NA	NA	NA	NA	NA	NA	NA	NA	7.2	Copper-transporting ATPase PAA1&&Copper-translocating P-type ATPase family protein, expressed
MSTRG.51380;A3:2A:115120335-115120562:115120317-115120562:-	MSTRG.51380	TraesCS2A02G162700	A3	A	0	NA	NA	NA	4.5	NA	NA	3.7	3.3	0.6	2.7	3.5	3.6	NA	NA	8.7	NA	100	NA	0	Serine/arginine rich splicing factor, putative&&Arginine/serine-rich splicing factor, putative, expressed
MSTRG.51390;A5:2A:115712221-115712315:115712221-115712323:-	MSTRG.51390	TraesCS2A02G163400	A5	A	NA	NA	NA	0	0	0	NA	NA	NA	NA	NA	0	NA	NA	0	14.3	NA	0	NA	NA	Pentatricopeptide repeat-containing protein, putative
MSTRG.51402;A3:2A:116015818-116017414:116015782-116017414:-	MSTRG.51402	TraesCS2A02G163800	A3	A	NA	NA	NA	NA	NA	NA	0	NA	NA	NA	NA	NA	NA	NA	NA	NA	0	NA	NA	5.1	Kinase family protein
MSTRG.5142;A3:1A:232095462-232095756:232095459-232095756:-	MSTRG.5142	TraesCS1A02G138500	A3	A	0	0	0	4.7	0	0	0	0	0	0	0	0	0	0	1.8	0	0	7.9	0	0	Methylthioribose-1-phosphate isomerase
MSTRG.51460;A5:2A:118216878-118221064:118216878-118221121:-	MSTRG.51460	TraesCS2A02G165600	A5	A	100	100	100	100	NA	NA	NA	100	91.4	97.5	98.5	100	100	100	NA	NA	NA	95.8	98.6	98.4	#N/A
MSTRG.51474;RI:2A:119077811:119078085-119078203:119078312:-	MSTRG.51474	TraesCS2A02G166600	RI	A	NA	NA	NA	NA	NA	NA	0	NA	NA	NA	NA	NA	NA	NA	NA	NA	8.7	NA	NA	NA	#N/A
MSTRG.5151;SE:1A:232342908-232343225:232343342-232343730:+	MSTRG.5151	TraesCS1A02G138600	SE	A	0	2.9	0	2.9	1.6	2.5	2.3	3.4	5.1	1.7	0	0	0	3.5	1.8	3.6	1.8	4.6	2.5	1.3	Transcription initiation factor IIF subunit alpha
MSTRG.51565;A3:2A:124366940-124375071:124366940-124375090:+	MSTRG.51565	TraesCS2A02G169400	A3	A	NA	14.9	3.8	0	0	0	0	0	NA	0	0	0	0	2	0	4	3.3	0	NA	1.6	S-adenosyl-L-methionine-dependent methyltransferases superfamily protein&&Transmembrane protein, putative
MSTRG.51610;A5:2A:126479398-126479615:126479324-126479615:+	MSTRG.51610	TraesCS2A02G170900	A5	A	NA	NA	NA	NA	NA	8.9	NA	NA	NA	0	NA	NA	NA	NA	NA	NA	NA	NA	NA	0	Rela/spot homolog 3 family protein
MSTRG.51635;RI:2A:127207973:127208057-127208163:127208215:-	MSTRG.51635	TraesCS2A02G171900	RI	A	NA	NA	NA	NA	NA	NA	NA	NA	NA	NA	NA	NA	NA	NA	75.9	NA	NA	NA	NA	NA	DNA mismatch repair protein mutS
MSTRG.51635;RI:2A:127208851:127208909-127209002:127209069:-	MSTRG.51635	TraesCS2A02G171900	RI	A	NA	NA	NA	NA	43	NA	NA	NA	NA	NA	NA	NA	NA	NA	NA	NA	NA	NA	NA	NA	DNA mismatch repair protein mutS
MSTRG.51663;A3:2A:129096484-129097827:129096484-129097839:+	MSTRG.51663	TraesCS2A02G172500	A3	A	100	100	93.7	100	100	99.1	100	97.7	100	100	100	95.7	96.5	100	99	98	100	100	100	100	Nuclear transcription factor Y subunit
MSTRG.51684;A3:2A:130806281-130810331:130806233-130810331:-	MSTRG.51684	TraesCS2A02G173300	A3	A	0	0	0	NA	NA	0	0	NA	NA	0	0	0	0	NA	NA	0	0	0	NA	26.8	Agenet domain-containing protein / bromo-adjacent domain-containing protein, putative
MSTRG.51691;A3:2A:130177189-130177667:130176959-130177667:-	MSTRG.51691	TraesCS2A02G172900	A3	A	NA	NA	NA	92.9	100	96	97.7	96.7	100	NA	NA	NA	NA	NA	95.4	100	98.8	100	100	100	#N/A
MSTRG.51691;A5:2A:130177948-130178323:130177948-130178526:-	MSTRG.51691	TraesCS2A02G172900	A5	A	NA	NA	NA	100	100	100	100	100	100	NA	NA	NA	NA	NA	100	100	100	94	96.9	98	#N/A
MSTRG.51691;RI:2A:130174668:130174930-130175054:130175137:-	MSTRG.51691	TraesCS2A02G172900	RI	A	NA	NA	NA	100	100	100	100	NA	NA	92.8	NA	NA	NA	NA	NA	100	100	NA	NA	NA	#N/A
MSTRG.51883;A5:2A:140360184-140360447:140360118-140360447:+	MSTRG.51883	TraesCS2A02G181100	A5	A	NA	NA	NA	NA	NA	NA	NA	NA	NA	NA	NA	NA	NA	NA	NA	NA	NA	70.6	NA	NA	F-box domain containing protein
MSTRG.51898;A3:2A:140498676-140499248:140498676-140499316:+	MSTRG.51898	TraesCS2A02G181300	A3	A	NA	NA	NA	NA	NA	NA	NA	0	NA	NA	0	NA	NA	NA	NA	NA	NA	0	6.6	NA	#N/A
MSTRG.51923;A5:2A:142179447-142179540:142179436-142179540:+	MSTRG.51923	TraesCS2A02G182600	A5	A	0	0	0	0	0	0	3.6	5.5	3.1	0.6	0	0	0	0	0	0	1.4	0	2.5	0.8	Eukaryotic translation initiation factor 5A
MSTRG.5201;AF:1A:234210169:234210347-234231928:234214348:234214389-234231928:+	MSTRG.5201	TraesCS1A02G139100	AF	A	NA	NA	NA	NA	NA	100	NA	NA	NA	NA	NA	NA	NA	NA	52.5	100	NA	NA	NA	NA	#N/A
MSTRG.5201;AF:1A:234210182:234210347-234231928:234211093:234211239-234231928:+	MSTRG.5201	TraesCS1A02G139100	AF	A	NA	NA	100	100	100	NA	100	100	NA	NA	NA	NA	NA	100	100	100	92.4	100	NA	100	#N/A
MSTRG.5201;AF:1A:234210182:234210347-234231928:234212979:234213063-234231928:+	MSTRG.5201	TraesCS1A02G139100	AF	A	NA	NA	100	100	100	NA	100	88.8	NA	NA	NA	NA	NA	100	100	100	100	100	NA	100	#N/A
MSTRG.5201;AF:1A:234210182:234210347-234231928:234214348:234214389-234231928:+	MSTRG.5201	TraesCS1A02G139100	AF	A	NA	NA	100	100	100	NA	100	100	NA	NA	NA	NA	NA	100	82.8	100	100	100	NA	100	#N/A
MSTRG.5201;AF:1A:234210244:234210347-234231928:234211093:234211239-234231928:+	MSTRG.5201	TraesCS1A02G139100	AF	A	NA	NA	100	NA	100	100	100	NA	100	100	NA	NA	NA	100	100	100	88.3	NA	100	100	#N/A
MSTRG.5201;AF:1A:234210244:234210347-234231928:234212979:234213063-234231928:+	MSTRG.5201	TraesCS1A02G139100	AF	A	NA	NA	100	NA	100	100	100	68.2	100	100	NA	NA	NA	100	100	100	100	NA	100	100	#N/A
MSTRG.5201;AF:1A:234210244:234210347-234231928:234214348:234214389-234231928:+	MSTRG.5201	TraesCS1A02G139100	AF	A	NA	NA	100	NA	100	100	100	NA	100	100	NA	NA	NA	100	81.5	100	100	NA	100	100	#N/A
MSTRG.5201;AF:1A:234210246:234210347-234231928:234211093:234211239-234231928:+	MSTRG.5201	TraesCS1A02G139100	AF	A	NA	NA	NA	100	NA	NA	NA	NA	NA	NA	NA	NA	NA	NA	100	100	87.2	NA	NA	NA	#N/A
MSTRG.5201;AF:1A:234210246:234210347-234231928:234214348:234214389-234231928:+	MSTRG.5201	TraesCS1A02G139100	AF	A	NA	NA	NA	100	NA	NA	NA	NA	NA	NA	NA	NA	NA	NA	67.6	100	100	NA	NA	NA	#N/A
MSTRG.5201;AF:1A:234211227:234211239-234231928:234212979:234213063-234231928:+	MSTRG.5201	TraesCS1A02G139100	AF	A	100	NA	NA	100	100	100	100	89.5	NA	100	100	NA	NA	100	100	100	100	100	100	100	#N/A
MSTRG.5201;AF:1A:234211229:234211239-234231928:234212930:234213063-234231928:+	MSTRG.5201	TraesCS1A02G139100	AF	A	100	NA	100	100	100	100	100	100	98.6	100	90.5	100	100	100	99.2	97.9	100	97.7	98.9	100	#N/A
MSTRG.5201;AF:1A:234212019:234212102-234231928:234212979:234213063-234231928:+	MSTRG.5201	TraesCS1A02G139100	AF	A	NA	NA	NA	NA	100	100	NA	94.1	100	NA	NA	NA	NA	100	NA	NA	100	100	100	NA	#N/A
MSTRG.52050;RI:2A:148598279:148598423-148598500:148598572:+	MSTRG.52050	TraesCS2A02G186600	RI	A	NA	NA	NA	NA	NA	83.8	NA	NA	NA	NA	NA	NA	NA	100	97.7	100	NA	NA	NA	NA	#N/A
MSTRG.52120;A3:2A:151263450-151263969:151263450-151264012:+	MSTRG.52120	TraesCS2A02G188200	A3	A	NA	0	NA	0	NA	0	5.5	0	0	0	NA	NA	NA	NA	0	0	0	0	0	0	#N/A
MSTRG.52272;SE:2A:161954499-161955501:161955552-161955671:-	MSTRG.52272	TraesCS2A02G193800	SE	A	NA	NA	NA	NA	0	0	NA	NA	NA	0	NA	NA	NA	NA	NA	7.2	0	NA	NA	0	Fatty-acid desaturase
MSTRG.52368;AF:2A:166777718-166778514:166778553:166777718-166778758:166779688:-	MSTRG.52368	TraesCS2A02G197000	AF	A	100	NA	100	100	100	100	100	85.7	100	100	100	100	100	100	100	100	98.3	100	100	100	Disease resistance protein RPP13
MSTRG.52368;SE:2A:166778325-166778474:166778642-166778758:-	MSTRG.52368	TraesCS2A02G197000	SE	A	NA	NA	NA	NA	NA	100	NA	NA	NA	NA	NA	NA	NA	NA	NA	43.2	NA	NA	NA	NA	Disease resistance protein RPP13
MSTRG.52432;RI:2A:170476424:170476548-170476618:170476971:+	MSTRG.52432	TraesCS2A02G198400	RI	A	100	100	100	100	100	100	100	100	100	100	100	100	100	100	100	100	94.1	100	100	100	Insulin-degrading enzyme
MSTRG.52477;SE:2A:173119844-173121469:173121579-173121909:+	MSTRG.52477	TraesCS2A02G200200	SE	A	0	0	0	0	0	0	6.9	0	0	0	0	0	0	0	0	0	0	0	0	0	Arginine-glutamic acid dipeptide repeats protein
MSTRG.52589;A5:2A:179670775-179670866:179670775-179670886:-	MSTRG.52589	TraesCS2A02G203700	A5	A	0.5	1	1.9	1.2	0	0.4	0	5.1	1.9	1.9	1	0.2	0.4	0.2	0.6	1.4	0.4	2.4	2.3	2.5	Elongator complex protein 1
MSTRG.52589;RI:2A:179670292:179670357-179670383:179670775:-	MSTRG.52589	TraesCS2A02G203700	RI	A	0.5	1	1.9	1.2	0	0.4	0	5.2	1.9	1.9	1	0.2	0.4	0.2	0.6	1.4	0.4	2.4	2.3	2.5	Elongator complex protein 1
MSTRG.52696;A5:2A:185275796-185276994:185275789-185276994:+	MSTRG.52696	TraesCS2A02G206300	A5	A	NA	0	0	0	0	2.2	0	NA	NA	0	NA	NA	NA	0	8.3	NA	0	NA	NA	2.4	3'(2'),5'-bisphosphate nucleotidase 1
MSTRG.52696;AF:2A:185275572:185275736-185276994:185276327:185276397-185276994:+	MSTRG.52696	TraesCS2A02G206300	AF	A	NA	NA	NA	NA	NA	NA	NA	NA	NA	NA	NA	0	0	0	NA	7.6	NA	NA	NA	NA	3'(2'),5'-bisphosphate nucleotidase 1
MSTRG.52752;A3:2A:187943324-187943392:187943324-187944239:+	MSTRG.52752	TraesCS2A02G207700	A3	A	NA	NA	NA	0	19.3	0	0	NA	NA	NA	NA	NA	NA	NA	NA	NA	0	NA	NA	NA	#N/A
MSTRG.52752;A3:2A:187944649-187945157:187944649-187945288:+	MSTRG.52752	TraesCS2A02G207700	A3	A	NA	NA	NA	11.8	0	0	0	NA	NA	NA	NA	NA	NA	NA	NA	NA	0	NA	NA	NA	#N/A
MSTRG.52752;A3:2A:187945237-187945356:187945237-187945392:+	MSTRG.52752	TraesCS2A02G207700	A3	A	100	100	100	NA	NA	100	100	NA	96.3	100	100	NA	NA	NA	NA	100	NA	69.1	96.3	100	#N/A
MSTRG.52752;RI:2A:187945390:187945772-187945886:187946655:+	MSTRG.52752	TraesCS2A02G207700	RI	A	NA	100	100	100	100	100	100	100	100	100	NA	100	NA	100	100	100	100	88.8	100	100	#N/A
MSTRG.52752;SE:2A:187943324-187943392:187943572-187944239:+	MSTRG.52752	TraesCS2A02G207700	SE	A	NA	NA	NA	0	0	0	0	NA	NA	NA	NA	NA	NA	NA	NA	NA	0	26.5	NA	NA	#N/A
MSTRG.5275;AF:1A:238653231:238654017-238655060:238654122:238654314-238655060:+	MSTRG.5275	TraesCS1A02G140700	AF	A	NA	NA	NA	NA	NA	0	100	NA	NA	NA	NA	NA	NA	NA	NA	NA	51.8	NA	NA	NA	Ras family protein
MSTRG.52822;AL:2A:192065736:192066149-192068228:192067947:192068130-192068228:-	MSTRG.52822	TraesCS2A02G209000	AL	A	NA	NA	NA	NA	NA	NA	93.8	NA	NA	NA	NA	NA	NA	NA	NA	NA	NA	NA	NA	NA	#N/A
MSTRG.52846;A3:2A:193875375-193875444:193875353-193875444:-	MSTRG.52846	TraesCS2A02G209800	A3	A	0	6.1	0	0	0	0	0	0	0	1.5	0	0	0	0	0	0	0	2.2	0	0.7	Mitochondrial pyruvate carrier
MSTRG.5290;A5:1A:238688775-238689339:238688775-238689593:-	MSTRG.5290	TraesCS1A02G140900	A5	A	NA	NA	NA	NA	100	NA	100	100	100	NA	NA	NA	NA	NA	100	90.6	100	100	100	NA	Phosphoglycerate kinase
MSTRG.52925;A3:2A:196123442-196123524:196123442-196123533:+	MSTRG.52925	TraesCS2A02G211700	A3	A	88.9	100	96.7	97.3	100	100	100	99.5	100	100	95.2	100	100	100	97.9	100	100	99.6	98.5	100	Ankyrin repeat domain protein&&Ankyrin repeat-containing protein, putative
MSTRG.52929;A3:2A:197563410-197563500:197563410-197563669:+	MSTRG.52929	TraesCS2A02G212800	A3	A	NA	NA	NA	NA	100	96.8	94.4	100	100	NA	NA	NA	NA	100	100	NA	97.1	100	100	NA	#N/A
MSTRG.52959;RI:2A:198744407:198744467-198744597:198744622:+	MSTRG.52959	TraesCS2A02G213400	RI	A	0	NA	NA	NA	NA	NA	NA	NA	NA	NA	0	NA	NA	NA	NA	NA	NA	NA	NA	23	Syntaxin
MSTRG.52978;AF:2A:199103150:199103325-199103653:199103347:199103503-199103653:+	MSTRG.52978	TraesCS2A02G213600	AF	A	NA	NA	NA	NA	0	NA	0	NA	0	NA	NA	NA	NA	NA	NA	NA	8	0	0	NA	Peptide chain release factor, putative
MSTRG.53005;A3:2A:200619698-200626182:200619698-200626192:+	MSTRG.53005	TraesCS2A02G214500	A3	A	100	0	100	NA	NA	100	NA	100	NA	NA	100	NA	33.2	0	100	NA	NA	100	NA	100	#N/A
MSTRG.53060;A5:2A:203319090-203319241:203319090-203319285:-	MSTRG.53060	TraesCS2A02G216500	A5	A	NA	NA	NA	NA	NA	NA	1.2	NA	NA	NA	NA	NA	NA	NA	NA	NA	8	NA	NA	NA	Receptor-like protein kinase, putative,expressed
MSTRG.53065;A5:2A:203326747-203327055:203326747-203327090:-	MSTRG.53065	TraesCS2A02G216600	A5	A	NA	NA	NA	NA	NA	NA	0	NA	NA	NA	NA	NA	NA	NA	NA	NA	10.6	NA	NA	NA	receptor kinase 1&&Cysteine-rich receptor kinase
MSTRG.53123;SE:2A:205212449-205214545:205214644-205215399:+	MSTRG.53123	TraesCS2A02G218300	SE	A	100	100	100	100	100	100	100	100	100	100	100	100	100	100	100	100	91.6	100	100	100	Glycerol-3-phosphate acyltransferase 3
MSTRG.53205;AF:2A:209583568-209584730:209584786:209583568-209585253:209585557:-	MSTRG.53205	TraesCS2A02G221100	AF	A	NA	NA	NA	NA	93	NA	NA	NA	NA	NA	NA	NA	NA	NA	NA	NA	NA	NA	NA	NA	S-adenosyl-L-methionine-dependent methyltransferases superfamily protein
MSTRG.53205;AF:2A:209583568-209584730:209584786:209583568-209588721:209588737:-	MSTRG.53205	TraesCS2A02G221100	AF	A	0	0	0	0	21.1	0	NA	0	0	0	0	0	0	0	0	0	NA	0	0	0	S-adenosyl-L-methionine-dependent methyltransferases superfamily protein
MSTRG.53226;A3:2A:210468012-210468107:210468012-210468110:+	MSTRG.53226	TraesCS2A02G221200	A3	A	6.9	0	NA	0	100	0	NA	0	NA	NA	4.6	0	NA	NA	1.1	0	NA	NA	NA	NA	Microtubule-associated protein TORTIFOLIA1
MSTRG.53249;A3:2A:212645798-212645870:212645798-212645957:+	MSTRG.53249	TraesCS2A02G221900	A3	A	88.8	100	100	100	100	100	99.9	99.5	99.2	100	100	99.3	100	98.6	100	99.3	100	100	99.8	100	RNA-binding family protein
MSTRG.53291;RI:2A:214442836:214442892-214443007:214443061:-	MSTRG.53291	TraesCS2A02G222800	RI	A	NA	NA	NA	NA	NA	NA	NA	NA	NA	100	NA	NA	NA	NA	NA	NA	NA	NA	NA	93.6	#N/A
MSTRG.53308;SE:2A:214896355-214897884:214898298-214899889:+	MSTRG.53308	TraesCS2A02G223000	SE	A	0	0	0	4.5	0	0	0	6.3	3.4	0	0	0	0	0	3.9	0	0	4.4	0	0	RNA-binding (RRM/RBD/RNP motifs) family protein&&RNA-binding protein
MSTRG.53308;SE:2A:214898331-214898481:214899682-214899889:+	MSTRG.53308	TraesCS2A02G223000	SE	A	NA	NA	NA	NA	NA	NA	NA	0	0	NA	NA	NA	NA	NA	NA	NA	NA	0.6	0	51	RNA-binding (RRM/RBD/RNP motifs) family protein&&RNA-binding protein
MSTRG.53317;A5:2A:215747739-215748504:215747715-215748504:+	MSTRG.53317	TraesCS2A02G223100	A5	A	NA	NA	NA	NA	0	NA	NA	0	NA	NA	NA	NA	NA	NA	NA	NA	NA	11.5	0	NA	Calcium-dependent protein kinase
MSTRG.53360;A3:2A:220364586-220364694:220364586-220364859:+	MSTRG.53360	TraesCS2A02G223800	A3	A	100	100	96.4	91.1	100	97.8	NA	100	100	98.7	100	100	99	97	98.5	98.7	100	100	NA	98	#N/A
MSTRG.53435;A3:2A:226557206-226557319:226557206-226557359:+	MSTRG.53435	TraesCS2A02G224600	A3	A	NA	NA	NA	NA	4.3	0	0	3.3	NA	1.4	NA	NA	NA	NA	1.2	2.2	4.3	9.8	0	0.3	L-ascorbate oxidase-like protein
MSTRG.53443;A3:2A:227626177-227626581:227626122-227626581:-	MSTRG.53443	TraesCS2A02G224900	A3	A	98.9	100	100	94.9	100	98.8	100	99.2	98.7	100	100	100	NA	100	98.2	99.3	100	100	99.6	100	Glucan endo-1,3-beta-glucosidase 3
MSTRG.53617;A3:2A:240474265-240474338:240474245-240474338:-	MSTRG.53617	TraesCS2A02G227400	A3	A	97.3	100	95.9	100	100	100	100	100	100	100	97.9	100	100	100	100	100	100	100	91	100	E3 ubiquitin-protein ligase
MSTRG.53617;A5:2A:240468003-240474131:240468003-240474144:-	MSTRG.53617	TraesCS2A02G227400	A5	A	NA	NA	NA	NA	NA	NA	NA	0	NA	NA	NA	NA	NA	NA	NA	NA	NA	0	7.2	NA	E3 ubiquitin-protein ligase
MSTRG.53623;SE:2A:240804135-240807510:240807642-240810847:-	MSTRG.53623	TraesCS2A02G227700	SE	A	0	0	0	7.4	3	0	0	0	0	0	0	0	NA	0	0	0.8	1.2	2.8	1.6	0.7	#N/A
MSTRG.5363;AF:1A:243162998-243163080:243163169:243162998-243163251:243163307:-	MSTRG.5363	TraesCS1A02G142400	AF	A	NA	NA	NA	NA	NA	NA	NA	NA	NA	100	NA	NA	NA	NA	NA	NA	100	NA	NA	85.6	Na(+)/H(+) antiporter NhaB
MSTRG.5363;AF:1A:243162998-243163251:243163307:243162998-243163471:243163539:-	MSTRG.5363	TraesCS1A02G142400	AF	A	NA	NA	NA	NA	NA	0	0	NA	NA	0	NA	NA	NA	NA	NA	0	0	NA	NA	14	Na(+)/H(+) antiporter NhaB
MSTRG.53699;AL:2A:250827011:250827521-250829519:250828930:250829410-250829519:-	MSTRG.53699	TraesCS2A02G228400	AL	A	100	100	100	NA	58.8	100	100	100	NA	100	100	100	NA	NA	100	100	100	100	NA	100	#N/A
MSTRG.53734;A5:2A:256126124-256126216:256126116-256126216:+	MSTRG.53734	TraesCS2A02G228800	A5	A	NA	NA	NA	NA	NA	NA	NA	NA	NA	NA	72	NA	100	NA	NA	NA	NA	NA	NA	NA	40S ribosomal protein S12
MSTRG.53739;SE:2A:256199195-256199267:256199501-256200762:+	MSTRG.53739	TraesCS2A02G228900	SE	A	NA	NA	NA	NA	NA	NA	NA	NA	0	0	NA	NA	NA	NA	NA	NA	NA	16.4	0	0	#N/A
MSTRG.53797;SE:2A:261174605-261174738:261174797-261174985:-	MSTRG.53797	TraesCS2A02G229600	SE	A	5.9	NA	NA	NA	NA	0	0	NA	NA	NA	0	0	NA	NA	NA	NA	0	NA	NA	NA	RING/U-box superfamily protein
MSTRG.5386;A3:1A:244509154-244509811:244507901-244509811:-	MSTRG.5386	TraesCS1A02G142800	A3	A	NA	100	NA	100	100	99.5	100	100	NA	100	NA	100	NA	100	100	100	98.6	91.7	NA	95.2	Tubulin beta chain
MSTRG.5386;A3:1A:244509154-244509811:244509151-244509811:-	MSTRG.5386	TraesCS1A02G142800	A3	A	NA	100	NA	100	98.7	99.5	100	100	NA	100	NA	93.6	NA	100	100	98.7	100	98.6	NA	100	Tubulin beta chain
MSTRG.53971;SE:2A:271897361-271905359:271905476-271907120:+	MSTRG.53971	TraesCS2A02G231500	SE	A	0	0	0	0	0	0	0	0	24.8	0	0	0	0	0	0	4	3.2	4.7	0	0.5	Asparagine-tRNA ligase
MSTRG.54056;A5:2A:278415445-278415545:278415445-278415549:-	MSTRG.54056	TraesCS2A02G233300	A5	A	0	0	0	0	0	0	NA	0	NA	NA	0	5.7	0	0	4	0	NA	0	NA	NA	TPX2 (targeting protein for Xklp2) protein family&&TPX2 (Targeting protein for Xklp2) family protein
MSTRG.54075;AF:2A:278995300-278995388:278995654:278995300-278996939:278997136:-	MSTRG.54075	TraesCS2A02G233800	AF	A	NA	NA	NA	NA	62.5	NA	NA	NA	NA	NA	NA	NA	NA	NA	NA	NA	NA	NA	NA	NA	Nucleobase ascorbate transporter
MSTRG.5417;A3:1A:246691380-246691444:246691342-246691444:-	MSTRG.5417	TraesCS1A02G143300	A3	A	100	100	100	98	98.8	100	NA	NA	100	99	100	97.8	100	98.4	97	93.9	NA	NA	97	98.5	RING finger and CHY zinc finger protein
MSTRG.5429;A3:1A:247315074-247315146:247315071-247315146:-	MSTRG.5429	TraesCS1A02G143400	A3	A	NA	NA	NA	NA	NA	NA	NA	NA	NA	NA	NA	NA	NA	NA	NA	NA	70.3	NA	NA	NA	Midasin
MSTRG.54373;A3:2A:305387038-305387128:305387038-305388194:+	MSTRG.54373	TraesCS2A02G236700	A3	A	5.7	0	0.9	0.5	0	0	0.2	1.7	0	0	1.8	0	1.1	0.7	0.8	0	0.4	1	0.5	0	#N/A
MSTRG.54373;A5:2A:305385157-305385304:305384904-305385304:+	MSTRG.54373	TraesCS2A02G236700	A5	A	100	100	100	100	100	100	100	94.2	100	100	100	100	100	100	100	100	100	100	100	100	#N/A
MSTRG.54373;A5:2A:305388284-305388761:305388085-305388761:+	MSTRG.54373	TraesCS2A02G236700	A5	A	100	100	100	100	100	100	100	92.5	100	100	100	100	100	100	100	100	100	100	100	100	#N/A
MSTRG.54373;AF:2A:305384805:305384904-305385304:305385068:305385157-305385304:+	MSTRG.54373	TraesCS2A02G236700	AF	A	0	NA	NA	0	0	NA	0	10.2	0	NA	NA	0	NA	0	0	0	0	0	0	NA	#N/A
MSTRG.54373;RI:2A:305386623:305386678-305386754:305386862:+	MSTRG.54373	TraesCS2A02G236700	RI	A	0	1.6	0	3.4	0	4	0	0	0	0	1.6	0	0	0	5.8	4.1	0.7	0.5	1.8	1.9	#N/A
MSTRG.54396;A3:2A:306682009-306682541:306681955-306682541:-	MSTRG.54396	TraesCS2A02G237100	A3	A	NA	NA	NA	NA	NA	NA	NA	NA	84	NA	NA	NA	NA	NA	NA	NA	NA	NA	96.5	NA	#N/A
MSTRG.54396;A3:2A:306685969-306686412:306685966-306686412:-	MSTRG.54396	TraesCS2A02G237100	A3	A	NA	NA	NA	NA	NA	NA	NA	100	100	NA	NA	NA	NA	NA	NA	NA	NA	82.3	100	NA	#N/A
MSTRG.54396;RI:2A:306684645:306684712-306684775:306684881:-	MSTRG.54396	TraesCS2A02G237100	RI	A	NA	NA	NA	NA	NA	NA	NA	100	100	NA	NA	NA	NA	NA	NA	NA	NA	81.3	100	NA	#N/A
MSTRG.54396;SE:2A:306682705-306682781:306682861-306683659:-	MSTRG.54396	TraesCS2A02G237100	SE	A	NA	NA	NA	NA	NA	NA	NA	0	0	6.7	NA	NA	NA	NA	NA	NA	NA	0	0	NA	#N/A
MSTRG.54462;A3:2A:310385760-310385868:310385749-310385868:-	MSTRG.54462	TraesCS2A02G237300	A3	A	NA	100	100	100	100	100	99.4	100	92.4	100	NA	98.6	100	99.3	100	99.7	100	99.1	98.7	100	Endoplasmic reticulum metallopeptidase 1
MSTRG.54462;A3:2A:310419150-310422772:310419130-310422772:-	MSTRG.54462	TraesCS2A02G237300	A3	A	NA	NA	NA	0	0	NA	NA	NA	12.4	NA	NA	NA	NA	NA	0	NA	NA	NA	2.8	NA	Endoplasmic reticulum metallopeptidase 1
MSTRG.54482;AF:2A:313204699:313205138-313213235:313208061:313208123-313213235:+	MSTRG.54482	TraesCS2A02G237600	AF	A	NA	NA	NA	100	75.3	100	100	100	100	NA	NA	NA	NA	100	100	NA	100	100	100	NA	TVP38/TMEM64 family membrane protein
MSTRG.54482;AF:2A:313208118:313208152-313213235:313212385:313212710-313213235:+	MSTRG.54482	TraesCS2A02G237600	AF	A	99.2	98.8	96.4	99.7	98.8	99.1	100	100	100	99.6	100	98.1	93	98.4	98.7	99.3	100	99.8	100	100	TVP38/TMEM64 family membrane protein
MSTRG.54528;RI:2A:313772251:313772485-313772650:313772815:-	MSTRG.54528	TraesCS2A02G237700	RI	A	2.8	0	1.2	1.6	0	0	0.4	0	3.9	10.5	1.5	0	1.7	0	2.3	3.5	0.3	1.1	1.6	1.7	Peptidyl-prolyl cis-trans isomerase
MSTRG.54617;A3:2A:323014455-323014535:323014432-323014535:-	MSTRG.54617	TraesCS2A02G238600	A3	A	100	100	100	100	100	100	100	100	100	100	100	91	100	100	100	100	100	100	100	100	Casein kinase, putative&&Protein kinase family protein, putative, expressed&&Protein kinase family protein
MSTRG.54741;AL:2A:332005815:332006117-332015481:332008349:332008758-332015481:-	MSTRG.54741	TraesCS2A02G239500	AL	A	NA	NA	NA	0	0	0	3.9	NA	NA	NA	NA	NA	NA	0	0	5.2	0	0	NA	NA	Pentatricopeptide repeat-containing protein
MSTRG.54741;AL:2A:332005815:332006117-332015481:332015066:332015294-332015481:-	MSTRG.54741	TraesCS2A02G239500	AL	A	NA	NA	NA	NA	NA	NA	5.3	NA	NA	NA	NA	NA	NA	NA	NA	NA	0	NA	NA	NA	Pentatricopeptide repeat-containing protein
MSTRG.54741;AL:2A:332005847:332006117-332015481:332008413:332008758-332015481:-	MSTRG.54741	TraesCS2A02G239500	AL	A	NA	NA	NA	NA	NA	78.7	NA	NA	NA	NA	NA	NA	NA	NA	NA	95	NA	NA	NA	NA	Pentatricopeptide repeat-containing protein
MSTRG.54741;AL:2A:332007313:332007443-332015481:332010677:332011024-332015481:-	MSTRG.54741	TraesCS2A02G239500	AL	A	NA	NA	NA	NA	NA	NA	NA	NA	NA	NA	NA	NA	NA	NA	29	NA	NA	NA	NA	NA	Pentatricopeptide repeat-containing protein
MSTRG.54741;AL:2A:332008413:332008758-332015481:332010677:332011024-332015481:-	MSTRG.54741	TraesCS2A02G239500	AL	A	NA	NA	NA	NA	NA	NA	NA	NA	NA	NA	NA	NA	NA	NA	16.3	NA	NA	NA	NA	NA	Pentatricopeptide repeat-containing protein
MSTRG.54838;A3:2A:337722844-337722909:337722844-337722927:+	MSTRG.54838	TraesCS2A02G242600	A3	A	NA	NA	NA	7.6	0	0	0	NA	NA	NA	NA	NA	NA	0	0	0	0	NA	NA	NA	#N/A
MSTRG.54838;A5:2A:337722163-337722475:337722088-337722475:+	MSTRG.54838	TraesCS2A02G242600	A5	A	NA	NA	NA	NA	NA	30.9	NA	NA	NA	NA	NA	NA	NA	NA	NA	NA	NA	NA	NA	NA	#N/A
MSTRG.54838;A5:2A:337722216-337722475:337722088-337722475:+	MSTRG.54838	TraesCS2A02G242600	A5	A	NA	NA	NA	NA	NA	0	NA	NA	NA	NA	NA	NA	NA	NA	21.4	NA	NA	NA	NA	NA	#N/A
MSTRG.54838;RI:2A:337722048:337722163-337722475:337722608:+	MSTRG.54838	TraesCS2A02G242600	RI	A	NA	NA	NA	85.9	100	NA	NA	NA	NA	NA	NA	NA	NA	NA	NA	NA	NA	NA	NA	NA	#N/A
MSTRG.54838;RI:2A:337722184:337722216-337722475:337722608:+	MSTRG.54838	TraesCS2A02G242600	RI	A	NA	NA	NA	NA	NA	80.7	NA	NA	NA	NA	NA	NA	NA	NA	NA	NA	NA	NA	NA	NA	#N/A
MSTRG.54859;A5:2A:337861165-337861853:337861163-337861853:+	MSTRG.54859	TraesCS2A02G242700	A5	A	NA	NA	NA	100	100	NA	86.5	NA	NA	NA	NA	NA	NA	NA	NA	100	NA	NA	NA	NA	#N/A
MSTRG.54859;A5:2A:337862021-337862280:337861893-337862280:+	MSTRG.54859	TraesCS2A02G242700	A5	A	NA	NA	NA	NA	NA	NA	NA	NA	NA	NA	NA	NA	NA	NA	NA	25.2	NA	NA	NA	NA	#N/A
MSTRG.54859;RI:2A:337861853:337861893-337861989:337862021:+	MSTRG.54859	TraesCS2A02G242700	RI	A	NA	NA	NA	NA	0	NA	0	NA	NA	NA	NA	NA	NA	NA	31.7	NA	NA	NA	NA	NA	#N/A
MSTRG.54859;SE:2A:337854432-337860406:337860473-337861025:+	MSTRG.54859	TraesCS2A02G242700	SE	A	NA	NA	NA	100	NA	NA	NA	NA	NA	NA	NA	NA	NA	NA	NA	73.7	NA	NA	NA	NA	#N/A
MSTRG.54859;SE:2A:337861893-337861964:337862021-337862280:+	MSTRG.54859	TraesCS2A02G242700	SE	A	NA	NA	NA	59.9	NA	NA	NA	NA	NA	NA	NA	NA	NA	NA	NA	0	NA	NA	NA	NA	#N/A
MSTRG.54917;A3:2A:344448767-344449938:344448767-344449949:+	MSTRG.54917	TraesCS2A02G243800	A3	A	NA	NA	NA	NA	NA	NA	NA	NA	NA	NA	NA	NA	NA	NA	NA	NA	42.9	NA	0	NA	#N/A
MSTRG.54917;RI:2A:344448384:344448767-344448896:344450383:+	MSTRG.54917	TraesCS2A02G243800	RI	A	NA	NA	NA	NA	NA	NA	NA	10.8	NA	NA	NA	NA	NA	NA	NA	NA	NA	NA	NA	NA	#N/A
MSTRG.55125;AF:2A:356680439:356680463-356680918:356680656:356680789-356680918:+	MSTRG.55125	TraesCS2A02G245800	AF	A	4.3	NA	NA	0	NA	0	NA	5.6	NA	0	0	0	NA	0	NA	0	0	NA	NA	0	HAUS augmin-like complex subunit 3
MSTRG.55166;A3:2A:358940816-358940902:358940773-358940902:-	MSTRG.55166	TraesCS2A02G246000	A3	A	100	100	100	98.3	97.2	98	93.7	100	100	100	98	100	99.5	100	96.7	98.4	96.6	96.6	95.7	99.6	Nuclear pore complex protein Nup54
MSTRG.55268;A5:2A:364465514-364466239:364465490-364466239:+	MSTRG.55268	TraesCS2A02G247000	A5	A	NA	NA	NA	NA	NA	100	100	100	NA	NA	NA	NA	NA	NA	NA	NA	100	86.8	NA	NA	D-lactate dehydrogenase, putative
MSTRG.55343;A3:2A:371340180-371340328:371340180-371340354:+	MSTRG.55343	TraesCS2A02G248500	A3	A	21.5	NA	NA	NA	NA	NA	NA	NA	NA	NA	NA	NA	NA	NA	NA	NA	NA	NA	NA	NA	Ubiquitin carboxyl-terminal hydrolase, putative
MSTRG.55388;A5:2A:374718137-374720774:374718137-374721648:-	MSTRG.55388	TraesCS2A02G249400	A5	A	NA	NA	4.1	NA	NA	NA	30.7	NA	NA	3.1	2.2	NA	0	NA	NA	NA	NA	NA	NA	3.7	core-2/I-branching beta-1,6-N-acetylglucosaminyltransferase family protein
MSTRG.55409;SE:2A:376083656-376084109:376084189-376085919:-	MSTRG.55409	TraesCS2A02G249700	SE	A	2.4	0.4	3.2	1.5	1.8	1	1.9	1.1	6.1	1.3	3	1.9	1.1	1.4	1.4	1.4	1.3	1.1	1.1	2.1	TatD family
MSTRG.55418;A5:2A:376753688-376753771:376753688-376753776:-	MSTRG.55418	TraesCS2A02G250000	A5	A	100	100	100	100	NA	100	NA	NA	NA	NA	100	100	NA	100	91.5	100	NA	100	NA	100	#N/A
MSTRG.55483;A5:2A:379295286-379295391:379295286-379295524:-	MSTRG.55483	TraesCS2A02G251300	A5	A	NA	NA	NA	4.4	0	5.6	0	0	1.1	0	NA	NA	NA	4.7	1.5	0	2.8	0	0	0	Auxin response factor
MSTRG.55495;A3:2A:380542085-380543038:380542085-380543041:+	MSTRG.55495	TraesCS2A02G251500	A3	A	100	100	100	100	100	100	88.3	100	NA	100	100	100	100	100	100	100	100	96.2	100	100	#N/A
MSTRG.55558;A5:2A:384335737-384335993:384335737-384336024:-	MSTRG.55558	TraesCS2A02G252700	A5	A	0	0	0	4.4	4.1	2.2	2.3	5.5	NA	0.9	0	0.2	1	2.6	4.2	1.8	2	4.2	NA	0.1	Leucine-rich repeat-containing protein 1&&Outer arm dynein light chain 1
MSTRG.55618;A3:2A:385329083-385329409:385329083-385329862:+	MSTRG.55618	TraesCS2A02G253300	A3	A	0	NA	NA	NA	NA	NA	NA	NA	NA	0	0	NA	0	NA	1.1	NA	NA	NA	NA	5.2	#N/A
MSTRG.55618;A3:2A:385329083-385329444:385329083-385329862:+	MSTRG.55618	TraesCS2A02G253300	A3	A	0	NA	NA	NA	NA	NA	NA	NA	NA	0	0	NA	0	NA	6.8	NA	NA	NA	NA	0	#N/A
MSTRG.55618;A3:2A:385329094-385329409:385329094-385329862:+	MSTRG.55618	TraesCS2A02G253300	A3	A	NA	NA	NA	NA	NA	NA	NA	NA	NA	6.7	NA	NA	NA	NA	NA	NA	NA	NA	NA	NA	#N/A
MSTRG.55634;RI:2A:387643684:387643759-387644183:387644285:-	MSTRG.55634	TraesCS2A02G254300	RI	A	NA	100	NA	100	100	95.8	97.4	95.2	97	97.9	NA	NA	NA	98.8	99.6	99	94.1	99	98.8	97.9	Reticulon-like protein
MSTRG.55686;A3:2A:391867813-391867933:391867813-391867987:+	MSTRG.55686	TraesCS2A02G255780	A3	A	NA	NA	NA	NA	NA	NA	NA	NA	NA	NA	NA	NA	NA	NA	NA	18.4	NA	NA	NA	NA	#N/A
MSTRG.55697;A5:2A:391903820-391904373:391903820-391904818:-	MSTRG.55697	TraesCS2A02G255800	A5	A	NA	NA	NA	NA	NA	NA	NA	NA	NA	NA	NA	NA	NA	NA	NA	NA	NA	40.9	NA	NA	BTB-POZ and MATH domain protein
MSTRG.55697;A5:2A:391903820-391904373:391903820-391904831:-	MSTRG.55697	TraesCS2A02G255800	A5	A	1.2	0	0	0	0	0.3	0	0	1.9	3.6	3	0	5.9	0.8	0.8	0.3	0.9	3.5	0	4	BTB-POZ and MATH domain protein
MSTRG.55697;AF:2A:391903820-391904818:391904955:391903820-391905463:391905464:-	MSTRG.55697	TraesCS2A02G255800	AF	A	0	0	NA	0	NA	NA	0	NA	0	0	NA	7.4	NA	NA	NA	0	NA	NA	NA	NA	BTB-POZ and MATH domain protein
MSTRG.55697;SE:2A:391903820-391905463:391905502-391905592:-	MSTRG.55697	TraesCS2A02G255800	SE	A	100	NA	NA	NA	NA	66.1	NA	NA	NA	NA	97	NA	NA	NA	NA	NA	NA	NA	NA	NA	BTB-POZ and MATH domain protein
MSTRG.55806;A5:2A:398505283-398505386:398505283-398505694:-	MSTRG.55806	TraesCS2A02G257700	A5	A	NA	6.5	0	1.9	0	1.4	0	0	NA	4.5	NA	0	0	4.6	1.5	2.7	1.9	0	0	0	#N/A
MSTRG.55874;RI:2A:403165958:403165989-403166072:403166166:-	MSTRG.55874	TraesCS2A02G258200	RI	A	NA	2.9	NA	NA	0	NA	NA	NA	NA	NA	NA	NA	NA	NA	4.5	NA	7.1	NA	NA	NA	Argonaute
MSTRG.5593;AF:1A:254375887:254376012-254377610:254377448:254377488-254377610:+	MSTRG.5593	TraesCS1A02G147400	AF	A	38.4	NA	NA	0	0	0	NA	0	0	0	0	NA	NA	0	3.6	0	0	3.9	0	1.2	PfkB-like carbohydrate kinase family protein
MSTRG.56008;A5:2A:411123644-411123714:411123644-411123747:-	MSTRG.56008	TraesCS2A02G261100	A5	A	0	0.4	0	0	0	0	0	0.8	0	0	0	0.3	1	0.8	2.7	0	0	3	6.9	0	#N/A
MSTRG.56008;RI:2A:411124501:411125665-411126092:411126336:-	MSTRG.56008	TraesCS2A02G261100	RI	A	0	0.4	0	0.5	2.2	2.6	0	0.8	1.8	0	0	0.3	1	0.8	2.7	0	0	3	6.9	0	#N/A
MSTRG.56010;A3:2A:411943978-411944065:411943975-411944065:-	MSTRG.56010	TraesCS2A02G261200	A3	A	NA	NA	NA	NA	NA	NA	NA	NA	NA	NA	7.5	NA	NA	NA	NA	NA	NA	NA	NA	NA	MADS-box transcription factor
MSTRG.56118;A3:2A:418398665-418398741:418398638-418398741:-	MSTRG.56118	TraesCS2A02G263400	A3	A	0.1	0.1	0.6	1.5	3.7	2.1	5.3	3.5	2.8	0.6	0.1	0.4	0.4	1.7	3	2.1	4	4.3	3.2	0.6	Protein kinase
MSTRG.56118;AL:2A:418395807:418396443-418396667:418396552:418396569-418396667:-	MSTRG.56118	TraesCS2A02G263400	AL	A	100	99.9	99.4	98.5	96.3	97.9	94.7	96.9	97.2	99.4	99.9	99.6	99.6	98.3	97	97.9	96	95.7	96.8	99.4	Protein kinase
MSTRG.56118;AL:2A:418396384:418396443-418396667:418396552:418396569-418396667:-	MSTRG.56118	TraesCS2A02G263400	AL	A	NA	NA	NA	0	0	0	0	11.4	0	NA	NA	NA	NA	0	0	0	0	0	0	NA	Protein kinase
MSTRG.56131;A3:2A:419183355-419185370:419183355-419185380:+	MSTRG.56131	TraesCS2A02G264200	A3	A	NA	0	NA	NA	0	0	0	0	0	NA	NA	28.8	0	NA	0	NA	NA	0	0	NA	FBD-associated F-box protein
MSTRG.56140;A5:2A:419194167-419194242:419194167-419194304:-	MSTRG.56140	TraesCS2A02G264300	A5	A	100	98.6	100	100	93.4	99.5	100	100	100	100	100	98.7	98.2	100	99.6	98.8	99.1	99.7	100	100	Vacuolar protein-sorting protein 45&&Vacuolar sorting-associated protein 45-like protein
MSTRG.56140;A5:2A:419208013-419208112:419208013-419208130:-	MSTRG.56140	TraesCS2A02G264300	A5	A	NA	NA	NA	NA	0	NA	NA	100	NA	NA	NA	NA	NA	NA	93.6	0	NA	96.3	0	NA	Vacuolar protein-sorting protein 45&&Vacuolar sorting-associated protein 45-like protein
MSTRG.56141;SE:2A:419647543-419647755:419647846-419648071:-	MSTRG.56141	TraesCS2A02G264600	SE	A	5.7	0	0	0	0	0.6	0	NA	NA	0.4	0	0	0.9	0	1.5	0	0.5	NA	NA	0.3	Kinase
MSTRG.56152;A3:2A:420226320-420226450:420226320-420226456:+	MSTRG.56152	TraesCS2A02G264800	A3	A	0	NA	NA	100	0	100	92.2	100	100	100	0	NA	NA	100	0	100	100	100	100	100	Two-component response regulator
MSTRG.56445;RI:2A:434985688:434985813-434985897:434986371:+	MSTRG.56445	TraesCS2A02G269400	RI	A	100	100	100	100	100	100	100	100	100	100	91.5	100	100	100	100	100	100	100	100	100	CASP-like protein
[truncated: 37,333 more rows]
