# Supplementary material for: Alternative splicing dynamics and evolutionary divergence during embryogenesis in wheat species
Source: Plant Biotechnol J. 2021 Mar 24;19(8):1624–43. doi: 10.1111/pbi.13579 (PMC8384600; doi:10.1111/pbi.13579)
Supplement: Supplementary file 5 — Data S4 PSI of AS events in Strong Field (ST). [file PBI-19-1624-s012.xlsx]

## Sheet: Sheet1
Supplemental Data 4 PSI of identified AS events in Strong Field (ST). Event id, gene id, corresponding coordinates in IWGSC annotation, event type and PSI values from samples of all different stages were listed in different column. Only AS events with 5<PSI<95 in at least one sample were shown.
Event	Gene	Gene_IWGSC_ID	Type	Subgenome	ST_E1_1	ST_E2_1	ST_E3_1	ST_E4_1	ST_E5_1	ST_E6_1	ST_E7_1	ST_E8_1	ST_E9_1	ST_E10_1	ST_E1_2	ST_E2_2	ST_E3_2	ST_E4_2	ST_E5_2	ST_E6_2	ST_E7_2	ST_E8_2	ST_E9_2	ST_E10_2	Functional description
MSTRG.271;AF:1A:247714:248374-282877:256308:256966-282877:+	MSTRG.271	TraesCS1A02G000200	AF	A	100	NA	100	NA	100	100	NA	100	NA	100	100	NA	100	NA	NA	100	NA	92.2	NA	100	#N/A
MSTRG.271;AF:1A:92918:93021-134869:126574:126673-134869:+	MSTRG.271	TraesCS1A02G000200	AF	A	NA	NA	NA	100	100	100	100	98	100	100	NA	NA	NA	100	87.4	95.7	100	98.3	100	NA	#N/A
MSTRG.271;AL:1A:101811-139789:140127:101811-148239:148637:+	MSTRG.271	TraesCS1A02G000200	AL	A	NA	NA	95.1	NA	NA	NA	96.6	100	NA	NA	NA	NA	91.9	NA	NA	NA	98.8	98.2	NA	NA	#N/A
MSTRG.271;AL:1A:1269-10409:10830:1269-16419:16593:+	MSTRG.271	TraesCS1A02G000200	AL	A	NA	0	0	4.8	0	0	2.2	0	0	NA	6.1	0	0	0	0	0	0	0	0	0	#N/A
MSTRG.271;AL:1A:1269-13414:13827:1269-16419:16593:+	MSTRG.271	TraesCS1A02G000200	AL	A	NA	0	0	3.9	0	0	0	0	0	NA	0	5.7	0	0	0	0	0	0	0	0	#N/A
MSTRG.271;AL:1A:138924-152068:153323:138924-188139:188956:+	MSTRG.271	TraesCS1A02G000200	AL	A	NA	NA	NA	NA	NA	88.8	100	98.4	NA	NA	NA	NA	NA	NA	NA	NA	100	98.1	NA	NA	#N/A
MSTRG.271;AF:1A:5023:6457-38528:29791:29890-38528:+	MSTRG.271	TraesCS1A02G000200	AF	A	NA	NA	NA	0	NA	NA	7	4.7	NA	NA	NA	NA	NA	NA	NA	1.9	28.4	3.8	NA	NA	#N/A
MSTRG.271;AL:1A:13413-33842:33941:13413-42406:42821:+	MSTRG.271	TraesCS1A02G000200	AL	A	98.4	NA	97.1	NA	NA	100	NA	93.2	100	NA	NA	NA	89.9	NA	NA	NA	98.3	96.3	NA	NA	#N/A
MSTRG.271;AL:1A:13413-33842:33941:13413-51150:51262:+	MSTRG.271	TraesCS1A02G000200	AL	A	100	0	100	NA	NA	100	35.2	100	100	NA	NA	0	100	NA	0	0	100	66.1	NA	NA	#N/A
MSTRG.271;AL:1A:13413-42406:42821:13413-51150:51262:+	MSTRG.271	TraesCS1A02G000200	AL	A	NA	4.5	NA	NA	NA	NA	0	NA	NA	NA	NA	1.9	NA	NA	2.3	10.6	NA	7	NA	NA	#N/A
MSTRG.271;AL:1A:174211-182891:183058:174211-201261:201334:+	MSTRG.271	TraesCS1A02G000200	AL	A	NA	9.4	NA	NA	4.7	0	NA	NA	NA	NA	8.3	0	NA	NA	NA	NA	0	NA	0	NA	#N/A
MSTRG.271;AL:1A:64973-67500:67713:64973-110149:110642:+	MSTRG.271	TraesCS1A02G000200	AL	A	NA	NA	NA	97.3	95.6	100	90.3	95.9	NA	NA	NA	NA	NA	NA	93.9	95.9	96.7	95.1	NA	NA	#N/A
MSTRG.271;AL:1A:1269-16419:16593:1269-33842:34037:+	MSTRG.271	TraesCS1A02G000200	AL	A	NA	97.9	95.2	97.8	92.6	98.1	97.9	100	98.4	NA	96.9	98.5	96.5	94.5	91.9	99	100	98.7	96.2	100	#N/A
MSTRG.271;AF:1A:247714:248374-282877:274267:274532-282877:+	MSTRG.271	TraesCS1A02G000200	AF	A	100	0.4	31.1	16.8	22.5	26.3	3.3	38.7	4.3	26	100	0.2	42.3	15.8	11.9	20.3	4.3	28.4	3.9	16.9	#N/A
MSTRG.271;AL:1A:283239-291409:291723:283239-300045:300198:+	MSTRG.271	TraesCS1A02G000200	AL	A	99.2	100	96.9	74.6	65.9	88.4	74	62.8	87	58.4	100	95.9	100	79.4	66.6	77.5	56.2	65.2	88.3	100	#N/A
MSTRG.271;AL:1A:283239-291409:291723:283239-300045:300157:+	MSTRG.271	TraesCS1A02G000200	AL	A	91.3	93.4	72.2	77.4	63.2	54.9	98.7	76.1	82.1	29.3	90.4	96.2	60.4	73.4	80.5	72.7	98.1	74.9	83.3	56.1	#N/A
MSTRG.271;AL:1A:283239-291409:291723:283239-300045:300172:+	MSTRG.271	TraesCS1A02G000200	AL	A	100	4.7	54	40.9	33.3	30.3	72.2	66.8	16.9	12.7	100	5.1	52.8	34.1	35.7	40.5	69.4	54.3	16.9	20.6	#N/A
MSTRG.271;AF:1A:281581:281723-298529:289750:289892-298529:+	MSTRG.271	TraesCS1A02G000200	AF	A	87.7	89.4	91.4	83.8	87.2	74.5	29.5	62.8	74.8	66.1	75.5	86.8	84	100	80.8	76	39.5	50.8	60.6	66.2	#N/A
MSTRG.305;AF:1A:295490-323167:323213:295490-332763:332908:-	MSTRG.305	TraesCS1A02G001100	AF	A	NA	NA	71.8	100	100	87.4	100	100	NA	100	NA	NA	NA	100	78.3	100	93.8	96.2	87.2	89.1	#N/A
MSTRG.305;AF:1A:295490-323167:323213:295490-332763:333023:-	MSTRG.305	TraesCS1A02G001100	AF	A	NA	NA	60.8	92.1	93.5	98.5	93.1	94.4	NA	96.1	NA	NA	NA	93.3	89.9	89.9	97	96.9	91.1	97.8	#N/A
MSTRG.8;A3:1A:1159967-1160086:1159964-1160086:-	MSTRG.8	TraesCS1A02G001900	A3	A	NA	NA	NA	NA	NA	NA	15.3	0	NA	NA	NA	NA	NA	NA	NA	0	4.1	7.4	NA	NA	Peroxisomal membrane protein PEX14
MSTRG.8;A3:1A:1162449-1162546:1162446-1162546:-	MSTRG.8	TraesCS1A02G001900	A3	A	NA	93.8	NA	75.9	84.5	87.4	72.7	52.6	78.3	81.2	NA	92.9	NA	NA	NA	49	73.4	65.7	95	49.1	Peroxisomal membrane protein PEX14
MSTRG.8;A3:1A:1159973-1160086:1159964-1160086:-	MSTRG.8	TraesCS1A02G001900	A3	A	97.9	97.7	96.3	82.1	84.3	73.3	80.3	70.9	84.6	91	91.8	94.6	75.8	76	80.5	73.4	77.9	78.7	97	80.9	Peroxisomal membrane protein PEX14
MSTRG.8;A3:1A:1162452-1162546:1162446-1162546:-	MSTRG.8	TraesCS1A02G001900	A3	A	98.9	96.6	100	84.2	83.1	NA	76.7	65.3	65.6	92.7	91.7	93.4	73.5	72	93	74.8	79.6	71.9	93	77.5	Peroxisomal membrane protein PEX14
MSTRG.8;A3:1A:1162452-1162546:1162449-1162546:-	MSTRG.8	TraesCS1A02G001900	A3	A	95.9	64.9	66.6	62.9	47.5	18.1	55.3	62.9	34.6	74.6	97.8	51.8	100	81.1	85.4	75.6	58.5	57.1	40.8	78.1	Peroxisomal membrane protein PEX14
MSTRG.8;A3:1A:1160127-1160392:1160124-1160392:-	MSTRG.8	TraesCS1A02G001900	A3	A	5.1	36.6	33.4	43.7	56.6	83.8	54.3	52.8	70.7	29.5	10.2	50	26.5	38.3	19.7	39.8	49.6	54.1	61.9	36.3	Peroxisomal membrane protein PEX14
MSTRG.75;SE:1A:1347673-1347818:1347990-1348064:-	MSTRG.75	TraesCS1A02G002700	SE	A	93.5	93.8	97.4	98.8	99.3	98.6	99.8	99.5	35.9	92.4	91.8	94.8	94.1	98.8	98.8	99.6	99.6	99.6	37.4	93	Paired amphipathic helix protein Sin3
MSTRG.81;A5:1A:2551234-2569440:2551159-2569440:+	MSTRG.81	TraesCS1A02G004300	A5	A	NA	NA	NA	NA	NA	NA	NA	NA	29.9	NA	NA	NA	NA	NA	NA	NA	NA	NA	19.5	NA	#N/A
MSTRG.91;A3:1A:2837378-2839162:2837375-2839162:-	MSTRG.91	TraesCS1A02G004600	A3	A	NA	NA	NA	NA	NA	NA	NA	NA	93.3	NA	NA	NA	NA	NA	NA	NA	NA	NA	97	NA	Protein SAWADEE HOMEODOMAIN-like protein 2
MSTRG.120;A3:1A:3258760-3258826:3258709-3258826:-	MSTRG.120	TraesCS1A02G005600	A3	A	0	0	0	0	0	0	5.9	0	0	0	0	0	0	0	0	0	0	0	0	0	Transcription initiation factor TFIID subunit 6
MSTRG.120;A3:1A:3257932-3258012:3257929-3258012:-	MSTRG.120	TraesCS1A02G005600	A3	A	85.2	0	94.8	86.4	55.6	60.4	26.6	0	27.6	88.8	67.5	61.3	58.3	56	16.7	11.3	0	22.5	0	59.6	Transcription initiation factor TFIID subunit 6
MSTRG.172;A5:1A:3846024-3846307:3845985-3846307:+	MSTRG.172	TraesCS1A02G007344	A5	A	NA	NA	NA	NA	NA	NA	NA	NA	NA	NA	NA	NA	NA	NA	NA	NA	NA	NA	18.5	NA	#N/A
MSTRG.172;A5:1A:3846228-3846307:3846000-3846307:+	MSTRG.172	TraesCS1A02G007344	A5	A	0	NA	NA	NA	0	0	NA	NA	1.2	7.4	NA	NA	NA	NA	0	7.7	NA	NA	0	6.8	#N/A
MSTRG.172;A5:1A:3846276-3846307:3846000-3846307:+	MSTRG.172	TraesCS1A02G007344	A5	A	0	NA	NA	NA	9.8	0	NA	NA	10.4	1.3	NA	NA	NA	NA	0	0	NA	NA	9.6	1.9	#N/A
MSTRG.172;A5:1A:3846276-3846307:3846228-3846307:+	MSTRG.172	TraesCS1A02G007344	A5	A	NA	NA	NA	NA	NA	NA	NA	NA	90.5	14.2	NA	NA	NA	NA	NA	NA	NA	NA	100	21.4	#N/A
MSTRG.172;RI:1A:3846307:3846374-3846399:3846428:+	MSTRG.172	TraesCS1A02G007344	RI	A	0	NA	NA	NA	9.8	0	NA	NA	11.4	8.6	NA	NA	NA	NA	0	7.7	NA	NA	9.8	8.5	#N/A
MSTRG.188;RI:1A:4047130:4047218-4047824:4047878:+	MSTRG.188	TraesCS1A02G007500	RI	A	3	4.4	3	5.5	3.3	11.3	32	9	5.4	7.7	2.5	3.3	6.9	2	7.6	11.1	48	20	9.4	9.2	Peptidyl-prolyl cis-trans isomerase
MSTRG.190;A5:1A:4053984-4067245:4053982-4067245:+	MSTRG.190	TraesCS1A02G007700	A5	A	23.4	34.6	29.3	42.5	17.3	0	NA	NA	31.7	17	0	NA	NA	14.8	14.4	0	NA	NA	27.7	19.6	Gamma gliadin
MSTRG.245;A5:1A:5494389-5494524:5494291-5494524:+	MSTRG.245	TraesCS1A02G009000	A5	A	49.6	82	31.7	93.6	100	68.1	100	56.3	100	63	65.5	75.6	67.9	82.4	100	89.6	84.5	80.7	100	100	Ankyrin repeat family protein
MSTRG.245;A3:1A:5493901-5494219:5493901-5494263:+	MSTRG.245	TraesCS1A02G009000	A3	A	61.5	71.5	69.2	76.5	81.8	81.1	74.3	85.4	77.5	71.2	45.1	73.7	69.5	77.6	77.3	75.9	83.4	76.9	72.7	60.2	Ankyrin repeat family protein
MSTRG.376;SE:1A:6572033-6572249:6572302-6573501:-	MSTRG.376	TraesCS1A02G011200	SE	A	NA	NA	NA	NA	100	NA	91.7	93.4	100	NA	NA	97	NA	NA	NA	NA	97.5	100	100	100	#N/A
MSTRG.376;SE:1A:6572033-6572249:6572329-6573501:-	MSTRG.376	TraesCS1A02G011200	SE	A	NA	100	NA	100	NA	92.5	95.4	84.4	100	NA	NA	NA	NA	100	93.5	97.7	90.8	100	100	NA	#N/A
MSTRG.376;A3:1A:6570988-6571161:6570399-6571161:-	MSTRG.376	TraesCS1A02G011200	A3	A	3.9	0	1.6	3.2	7.6	2.6	6.3	22.6	27.2	5.4	2.6	2.2	5.9	0.9	5	7.3	15.5	15.6	NA	10.5	#N/A
MSTRG.376;RI:1A:6569866:6570399-6570911:6570988:-	MSTRG.376	TraesCS1A02G011200	RI	A	NA	NA	NA	11	12.7	NA	16.5	11.3	17.9	NA	NA	3.1	NA	NA	NA	36.9	12.6	31.6	16.6	17.7	#N/A
MSTRG.376;A3:1A:6572329-6573501:6572302-6573501:-	MSTRG.376	TraesCS1A02G011200	A3	A	30.6	100	NA	62	28.3	100	65.2	27.7	45.3	NA	NA	11.4	NA	77.6	100	79	20.5	73.8	44.9	42.1	#N/A
MSTRG.376;A3:1A:6573588-6575204:6573574-6575204:-	MSTRG.376	TraesCS1A02G011200	A3	A	11.8	100	NA	57.3	17.9	87.5	55.2	17.6	30.8	NA	NA	8.4	NA	75.3	85.5	65.5	8.8	61.6	33.9	29.7	#N/A
MSTRG.376;SE:1A:6570399-6570911:6570988-6571161:-	MSTRG.376	TraesCS1A02G011200	SE	A	14.9	22.2	18.8	40.3	41.5	33.8	48.3	75.2	73.4	12.9	14.2	44	5.7	27.7	37.8	36.3	59.1	57.3	100	45.3	#N/A
MSTRG.388;A3:1A:6766587-6768385:6766548-6768385:-	MSTRG.388	TraesCS1A02G011500	A3	A	NA	NA	NA	NA	NA	NA	NA	NA	NA	NA	NA	NA	NA	NA	NA	NA	76.4	NA	NA	NA	#N/A
MSTRG.388;A3:1A:6766590-6768385:6766587-6768385:-	MSTRG.388	TraesCS1A02G011500	A3	A	NA	NA	NA	NA	NA	44.2	NA	41.2	NA	19.5	NA	NA	NA	NA	NA	NA	NA	NA	NA	20.1	#N/A
MSTRG.388;A3:1A:6766590-6768385:6765484-6768385:-	MSTRG.388	TraesCS1A02G011500	A3	A	1.2	4.5	1.8	4.2	7	5.4	0	4.5	3.3	8.8	2.4	8.3	2.7	0.9	5.3	1.8	0	7.1	2.9	9.1	#N/A
MSTRG.388;AL:1A:6764891:6765484-6768385:6765702:6766587-6768385:-	MSTRG.388	TraesCS1A02G011500	AL	A	95.2	90.1	100	99.1	100	93.3	92	93.7	96.1	71.4	95.2	88.6	100	94.6	100	100	92.7	100	95.3	71.6	#N/A
MSTRG.426;A3:1A:7181768-7181850:7181768-7181857:+	MSTRG.426	TraesCS1A02G012500	A3	A	95.1	81.6	86.7	65.8	73.7	6.8	100	82	39.1	100	100	68.5	6	74.4	82.9	54.1	57.4	57.6	89.8	100	Transforming growth factor-beta receptor-associated protein 1
MSTRG.426;A3:1A:7182256-7182784:7182256-7182794:+	MSTRG.426	TraesCS1A02G012500	A3	A	6.6	18.9	16.7	36.1	30.1	100	6.4	22.2	63.1	5.5	0.7	32.6	100	25.9	19.3	50.7	48.5	45.3	14.2	4.6	Transforming growth factor-beta receptor-associated protein 1
MSTRG.454;A3:1A:7652138-7652353:7651931-7652353:-	MSTRG.454	TraesCS1A02G013700	A3	A	21.6	18	NA	26.1	27.5	57.6	38.4	24.6	13.4	37.7	30.4	21.6	NA	15.3	NA	29.4	NA	NA	22.5	48.5	U-box domain protein
MSTRG.455;AF:1A:7662843-7665158:7665627:7662843-7669578:7669719:-	MSTRG.455	TraesCS1A02G013800	AF	A	2.5	0	0	0	0	5.3	0	0	NA	NA	0	0	0	0	0	11.7	0	0	NA	NA	Methionine S-methyltransferase
MSTRG.455;A3:1A:7660488-7660565:7660482-7660565:-	MSTRG.455	TraesCS1A02G013800	A3	A	2.5	0	0	4.7	0	5.3	0	0	NA	NA	0	2.2	0	0	16.9	11.7	7	7.5	NA	NA	Methionine S-methyltransferase
MSTRG.437;AF:1A:7775515-7777299:7777321:7775515-7777436:7778087:-	MSTRG.437	TraesCS1A02G014200	AF	A	93.3	100	NA	NA	NA	NA	NA	NA	NA	NA	NA	NA	NA	NA	NA	NA	NA	NA	NA	NA	#N/A
MSTRG.470;A3:1A:8239895-8240074:8239892-8240074:-	MSTRG.470	TraesCS1A02G015100	A3	A	4.1	5.1	12	23.7	22.9	29	25.3	21.5	24.7	10.9	11.4	15.3	21.3	31.7	11.8	15.6	13.8	23.5	14.3	13.5	#N/A
MSTRG.465;AF:1A:8264837-8265477:8265505:8264837-8265989:8266237:-	MSTRG.465	TraesCS1A02G015400	AF	A	NA	NA	NA	NA	NA	NA	0	NA	100	NA	NA	NA	100	NA	32.6	NA	NA	NA	100	NA	Ras-related protein Rab-11A
MSTRG.465;RI:1A:8264166:8264444-8264511:8264837:-	MSTRG.465	TraesCS1A02G015400	RI	A	NA	100	NA	100	100	100	29.6	100	100	NA	NA	100	100	NA	32.6	100	100	100	100	NA	Ras-related protein Rab-11A
MSTRG.465;AF:1A:8264837-8265477:8265505:8264837-8265989:8266341:-	MSTRG.465	TraesCS1A02G015400	AF	A	NA	36.2	NA	31.9	0	0	NA	48.7	13.3	NA	NA	0	77.8	NA	NA	0	0	0	33	NA	Ras-related protein Rab-11A
MSTRG.501;AF:1A:9110418-9110515:9110570:9110418-9110585:9110639:-	MSTRG.501	TraesCS1A02G016900	AF	A	100	98.1	100	99.7	100	99.2	99.8	21.5	98.8	98.4	100	99.5	99.2	100	99.5	100	10.9	99.5	100	97	Phosphatidate cytidylyltransferase
MSTRG.501;AF:1A:9110418-9110585:9110639:9110418-9111160:9111322:-	MSTRG.501	TraesCS1A02G016900	AF	A	0	2.1	0	0.9	0	5.2	2.1	88.7	1.8	2.4	0	0.7	1.4	0	2.2	0	91.5	5.6	0	2.3	Phosphatidate cytidylyltransferase
MSTRG.501;AF:1A:9110418-9110515:9110570:9110418-9111160:9111322:-	MSTRG.501	TraesCS1A02G016900	AF	A	51.9	53.6	32.5	75.5	76.1	87.7	91.5	68.1	60.7	59.6	31.1	59.3	63.4	64.6	80.3	84.7	56.9	92.2	68.8	43	Phosphatidate cytidylyltransferase
MSTRG.510;A5:1A:9122607-9122777:9122582-9122777:+	MSTRG.510	TraesCS1A02G017000	A5	A	21.3	0	4.2	21.3	23.8	6.7	0	0	52.3	0	1.5	8.3	13.4	56.1	16.2	13.6	0	0	37.5	0	RNA binding protein
MSTRG.579;A3:1A:10081937-10082199:10081937-10082222:+	MSTRG.579	TraesCS1A02G020700	A3	A	8.6	5.3	NA	NA	8.5	0	9.8	NA	5.9	NA	0	3.9	NA	8.3	15.8	8.7	23.1	12.6	NA	NA	Phosphoinositide phosphatase family protein
MSTRG.636;RI:1A:10972100:10972347-10972432:10972892:-	MSTRG.636	TraesCS1A02G022500	RI	A	NA	NA	NA	47.2	6.5	100	100	NA	21.4	NA	NA	0	NA	28.3	7.8	20.6	0	100	30.9	NA	#N/A
MSTRG.636;A3:1A:10970826-10970921:10970643-10970921:-	MSTRG.636	TraesCS1A02G022500	A3	A	6.5	34.8	24.1	24	39.1	27.3	33.3	100	32.2	22.4	0	48.5	4.6	8.7	25.9	38.8	27.9	51	26.1	39.5	#N/A
MSTRG.636;A3:1A:10971970-10972100:10971960-10972100:-	MSTRG.636	TraesCS1A02G022500	A3	A	10.4	6.6	10	13	16.6	12.1	8.6	12.2	15.7	3	7.6	10	3.5	16.6	16.7	13	11.3	11.5	15.8	6.4	#N/A
MSTRG.636;RI:1A:10970548:10970643-10970731:10970826:-	MSTRG.636	TraesCS1A02G022500	RI	A	9.1	42.2	19.5	21.3	28.1	19.7	29.7	31.5	24.7	35.1	0	34.6	13.4	6.6	23.4	27.1	20.2	38.1	17.5	47	#N/A
MSTRG.636;SE:1A:10970643-10970731:10970826-10970921:-	MSTRG.636	TraesCS1A02G022500	SE	A	40.9	42.2	56.7	53.9	62.1	60.4	54.2	100	59.2	34.8	28	64.1	23.9	57.4	53.4	63.1	60.5	62.8	62.6	42.4	#N/A
MSTRG.636;A3:1A:10970966-10971053:10970962-10971053:-	MSTRG.636	TraesCS1A02G022500	A3	A	32.2	27.5	44.2	39.8	40	47.7	38.8	64.2	40.6	27.4	22	42.1	20.3	46.3	35.9	43.8	46.4	38.2	47.4	26.1	#N/A
MSTRG.636;A5:1A:10971970-10972100:10971970-10972131:-	MSTRG.636	TraesCS1A02G022500	A5	A	17.9	14.9	11.2	16.8	19.9	12.4	12	6.4	18.9	7.4	21.3	12.1	12	16.2	23.6	14.3	11.5	15.7	15.2	15.2	#N/A
MSTRG.637;SE:1A:11388918-11389015:11389061-11389693:+	MSTRG.637	TraesCS1A02G022900	SE	A	NA	NA	NA	NA	NA	NA	NA	NA	NA	NA	92.7	NA	NA	NA	NA	NA	NA	NA	NA	NA	Serotonin N-acetyltransferase 1, chloroplastic
MSTRG.671;A3:1A:11820033-11821428:11819809-11821428:-	MSTRG.671	TraesCS1A02G024200	A3	A	25.5	43	58.6	NA	NA	NA	NA	NA	75.8	62.5	27.4	71.1	NA	NA	NA	NA	NA	NA	82	53.2	#N/A
MSTRG.671;A3:1A:11821657-11821742:11821586-11821742:-	MSTRG.671	TraesCS1A02G024200	A3	A	77.5	57.9	55	NA	NA	NA	NA	NA	44.1	39.4	74	29.8	NA	NA	NA	NA	NA	NA	28.4	52.8	#N/A
MSTRG.673;RI:1A:11894091:11894122-11894287:11894442:+	MSTRG.673	TraesCS1A02G024300	RI	A	100	100	100	100	100	100	100	100	100	100	100	100	100	100	76.3	100	100	77.1	100	100	#N/A
MSTRG.677;SE:1A:12090023-12092977:12093093-12093283:+	MSTRG.677	TraesCS1A02G024500	SE	A	1.7	0	0	1.4	0	0	8.4	0	3.5	0	0	0	0	0	0	0	0	0	0	0	Transcription initiation factor IIA subunit 2
MSTRG.687;SE:1A:12099341-12099868:12099951-12100073:-	MSTRG.687	TraesCS1A02G024700	SE	A	66.3	66.4	74.6	60.5	61	83.6	59.7	66.6	63.2	68.5	70.1	49.9	52.7	77.5	69.1	70.5	64.3	60.2	50.1	71.2	tRNA pseudouridine synthase B
MSTRG.688;A5:1A:12142806-12142887:12142806-12142891:-	MSTRG.688	TraesCS1A02G025100	A5	A	98.4	100	93.8	93.6	83.5	96.4	95.1	92.6	81.8	100	96.3	97.4	90	89	92.9	93.3	92.4	88.2	83.2	100	50S ribosomal protein L22
MSTRG.688;A5:1A:12144161-12144284:12144161-12144288:-	MSTRG.688	TraesCS1A02G025100	A5	A	96.2	99.7	92.9	93.4	83.2	95.8	95.1	90	80.9	97.4	95.6	95.1	89	88.7	91.8	89.8	92	85.9	82.4	97.2	50S ribosomal protein L22
MSTRG.699;A5:1A:12160452-12161476:12160452-12161492:-	MSTRG.699	TraesCS1A02G025200	A5	A	NA	NA	NA	NA	81.1	87	100	78.7	87	90.8	NA	NA	NA	NA	94.6	93.9	95.8	80.2	72.6	97.5	lysine ketoglutarate reductase trans-splicing protein (DUF707)
MSTRG.708;A5:1A:12366819-12366894:12366807-12366894:+	MSTRG.708	TraesCS1A02G025900	A5	A	0	0	0	19.5	0	0	0	28	0	0	0	0	0	0	0	0	0	0	0	0	Kinase family protein
MSTRG.720;A3:1A:12586074-12586705:12585441-12586705:-	MSTRG.720	TraesCS1A02G026400	A3	A	37.2	40.5	60.9	49.5	42.4	42.5	40.6	59.9	NA	46.9	43.1	44	37.9	52.4	47	49.5	38	51.2	20.3	61.6	Disease resistance protein (NBS-LRR class) family
MSTRG.754;A3:1A:13418009-13418186:13418009-13418208:+	MSTRG.754	TraesCS1A02G028600	A3	A	NA	NA	NA	NA	10.9	NA	NA	NA	NA	NA	NA	NA	NA	NA	NA	NA	NA	NA	NA	NA	Disease resistance protein (NBS-LRR class) family
MSTRG.775;A5:1A:13766065-13766218:13765936-13766218:+	MSTRG.775	TraesCS1A02G029300	A5	A	1.2	7.4	4.8	4.8	3.6	6.1	5	3.8	NA	2	0	3.3	4.3	5	6.8	5.2	3.2	4.5	7.2	1.1	ERD (Early-responsive to dehydration stress) family protein
MSTRG.794;A3:1A:13975338-13976432:13975338-13976435:+	MSTRG.794	TraesCS1A02G029900	A3	A	NA	NA	NA	NA	NA	9.4	13.1	17.1	24.8	NA	NA	NA	NA	NA	NA	10.1	15.2	12.7	16.4	NA	Protein DETOXIFICATION
MSTRG.800;SE:1A:14047828-14054772:14055582-14055830:+	MSTRG.800	TraesCS1A02G030100	SE	A	3.6	6.9	2.2	2.2	2.9	5.9	3.3	5.6	3.1	2.2	3.5	3.8	4	2.7	3.7	3.2	3.8	5.3	0.8	2.2	#N/A
MSTRG.819;A3:1A:14161741-14161851:14161741-14161856:+	MSTRG.819	TraesCS1A02G030700	A3	A	NA	90.5	96.1	85.5	97.3	100	84.6	100	NA	93.8	100	95.6	100	91.8	93	97.4	100	95.8	NA	100	PGR5-like protein 1A, chloroplastic
MSTRG.819;SE:1A:14162500-14162695:14162759-14162846:+	MSTRG.819	TraesCS1A02G030700	SE	A	NA	9.5	0	14.5	2.7	0	15.4	0	NA	6.2	0	4.4	0	8.2	7	2.6	0	4.2	NA	0	PGR5-like protein 1A, chloroplastic
MSTRG.832;RI:1A:14254430:14255064-14255175:14255325:-	MSTRG.832	TraesCS1A02G030900	RI	A	NA	NA	NA	NA	42.7	3.4	17.3	18.4	NA	NA	NA	NA	NA	NA	10.9	9.4	10.9	0	NA	NA	receptor kinase 1&&Receptor-like protein kinase
MSTRG.833;A5:1A:14506553-14506647:14506508-14506647:+	MSTRG.833	TraesCS1A02G031200	A5	A	3.7	12.2	2.3	10	11.5	12.9	19.6	25.3	13	2.7	0.5	15	NA	8	31.7	14.3	22.6	23.3	8.5	1.5	Protein kinase
MSTRG.859;A3:1A:15186831-15186967:15186831-15186970:+	MSTRG.859	TraesCS1A02G032600	A3	A	91.1	91.7	NA	NA	NA	NA	NA	NA	NA	NA	96.1	85.6	NA	NA	NA	NA	NA	NA	NA	NA	Anthocyanidin synthase
MSTRG.884;A5:1A:15436951-15437087:15436948-15437087:+	MSTRG.884	TraesCS1A02G033000	A5	A	41.2	22	0	13.1	0	23	26.9	24.5	0	0	26.6	31.6	0	27.3	18.2	21.8	37.8	34.1	0	0	WD40 repeat-like protein
MSTRG.907;AL:1A:16390219-16390689:16391268:16390219-16409550:16409972:+	MSTRG.907	TraesCS1A02G033500	AL	A	0	NA	NA	NA	33.9	NA	NA	NA	0	NA	0	NA	NA	NA	15.8	NA	NA	NA	0	100	Mitochondrial import inner membrane translocase subunit Tim17/Tim22/Tim23 family protein
MSTRG.907;AF:1A:16388523:16388688-16407389:16407008:16407303-16407389:+	MSTRG.907	TraesCS1A02G033500	AF	A	0	92.2	NA	0	0	0	100	0	0	87.6	0	NA	NA	0	29.2	0	NA	0	0	87.5	Mitochondrial import inner membrane translocase subunit Tim17/Tim22/Tim23 family protein
MSTRG.907;AL:1A:16390219-16390689:16391082:16390219-16409550:16409972:+	MSTRG.907	TraesCS1A02G033500	AL	A	15.6	NA	NA	100	92.2	100	100	100	0.2	100	11	NA	NA	100	84.6	100	100	100	0.7	100	Mitochondrial import inner membrane translocase subunit Tim17/Tim22/Tim23 family protein
MSTRG.907;RI:1A:16389993:16390026-16390152:16390219:+	MSTRG.907	TraesCS1A02G033500	RI	A	0	NA	NA	2.7	4.2	2.5	3	5	NA	6.1	0	NA	NA	1.9	3.3	2.8	7.6	6	NA	6.9	Mitochondrial import inner membrane translocase subunit Tim17/Tim22/Tim23 family protein
MSTRG.907;MX:1A:16390026-16390152:16390219-16409550:16390026-16408966:16409033-16409550:+	MSTRG.907	TraesCS1A02G033500	MX	A	91.3	0	0	0	6.1	NA	0	0	49.3	0	90.8	NA	0	NA	11.2	0	NA	0	18.1	0	Mitochondrial import inner membrane translocase subunit Tim17/Tim22/Tim23 family protein
MSTRG.910;SE:1A:16434291-16434835:16434966-16435540:+	MSTRG.910	TraesCS1A02G033800	SE	A	21.6	0	NA	NA	59.3	81.2	53.7	42.1	45.7	NA	NA	76.2	NA	33.1	60.4	67.6	78.4	58	72.6	NA	Pectin acetylesterase
MSTRG.910;SE:1A:16434291-16434842:16434966-16435540:+	MSTRG.910	TraesCS1A02G033800	SE	A	42.3	48.5	NA	63.5	4	NA	73.3	75.6	76.6	100	64.8	NA	79.5	0	59.4	73	89.7	51.3	86.9	100	Pectin acetylesterase
MSTRG.910;A3:1A:16434291-16434835:16434291-16434842:+	MSTRG.910	TraesCS1A02G033800	A3	A	27.3	0	14.1	41.3	97.3	86	29.7	19	20.4	34.9	0	55.7	NA	NA	51	43.5	29.5	56.7	28.6	11.8	Pectin acetylesterase
MSTRG.910;A5:1A:16434125-16434202:16434076-16434202:+	MSTRG.910	TraesCS1A02G033800	A5	A	63.5	51.5	14.1	62.3	100	88.4	55.3	35.8	44	34.9	35.2	62.3	25.2	100	72.4	55.9	43.4	71.1	43.6	13.8	Pectin acetylesterase
MSTRG.919;A3:1A:16916826-16916966:16916826-16916977:+	MSTRG.919	TraesCS1A02G034100	A3	A	NA	NA	NA	9.2	7.4	2.4	NA	NA	NA	NA	NA	2	NA	11.6	17	0	NA	NA	NA	NA	ERD (Early-responsive to dehydration stress) family protein
MSTRG.946;A5:1A:18292367-18293114:18292367-18293230:-	MSTRG.946	TraesCS1A02G035000	A5	A	8.7	15.9	14.7	18.4	22.4	24.7	17.4	18.2	20.5	12.2	10.2	17.4	15.4	24.8	22.3	17.9	16.3	16.9	16	7.6	Nuclear pore complex protein NUP43
MSTRG.946;RI:1A:18290592:18290621-18290713:18290826:-	MSTRG.946	TraesCS1A02G035000	RI	A	9.4	17.8	15.8	21.3	25.4	26.3	20	20.7	20.8	12.5	11.6	20	16.6	26.5	24.4	21.3	20.1	20.5	17.1	9.6	Nuclear pore complex protein NUP43
MSTRG.966;A3:1A:18991348-18991432:18991178-18991432:-	MSTRG.966	TraesCS1A02G035500	A3	A	NA	NA	93.5	98	99	100	99.1	98.8	NA	99.2	NA	98.7	NA	100	96.5	98.1	97	100	100	98	#N/A
MSTRG.966;SE:1A:18990096-18991030:18991348-18991432:-	MSTRG.966	TraesCS1A02G035500	SE	A	2.3	2.9	3.9	4.4	5.7	5.4	4.6	4.7	3.4	3.3	2.8	3.5	3.2	5.3	5.4	5	4.9	4.6	4.7	3.2	#N/A
MSTRG.966;RI:1A:18991432:18991611-18991717:18991816:-	MSTRG.966	TraesCS1A02G035500	RI	A	2.7	4.5	6.1	2.7	6.5	5.1	3.2	3.4	3.8	11.4	2.4	7	6.1	4.7	8.1	4.9	5.7	3.8	4.4	10.2	#N/A
MSTRG.998;A3:1A:20157140-20157230:20157140-20157240:+	MSTRG.998	TraesCS1A02G036200	A3	A	0	NA	NA	NA	NA	NA	0	19.4	NA	21.1	0	7.6	NA	NA	NA	NA	27.1	29.2	NA	17.4	Chalcone-flavonone isomerase family protein
MSTRG.1063;RI:1A:20998435:20998608-20998681:20998701:+	MSTRG.1063	TraesCS1A02G038100	RI	A	99.8	100	100	91.6	97.3	100	100	100	100	NA	100	100	90.9	100	87.6	78.6	100	100	100	NA	Histone H2A
MSTRG.1082;SE:1A:21282469-21282538:21282633-21282713:-	MSTRG.1082	TraesCS1A02G039100	SE	A	NA	100	100	100	100	NA	NA	NA	100	NA	NA	100	89.2	100	100	NA	NA	NA	100	NA	B3 domain-containing protein
MSTRG.1082;A3:1A:21282469-21282538:21282466-21282538:-	MSTRG.1082	TraesCS1A02G039100	A3	A	NA	100	100	100	100	NA	NA	NA	82.8	NA	NA	88.8	100	100	100	80.6	NA	NA	67	NA	B3 domain-containing protein
MSTRG.1082;A5:1A:21282176-21282261:21282176-21282396:-	MSTRG.1082	TraesCS1A02G039100	A5	A	3.3	7	7.3	9.1	12.9	9.3	9.6	9.6	17.8	7.9	3.3	8.5	5.4	11.1	11.7	10.8	20.2	11.3	15.2	8.2	B3 domain-containing protein
MSTRG.1128;AF:1A:21327218:21327284-21329028:21327367:21327517-21329028:+	MSTRG.1128	TraesCS1A02G039200	AF	A	NA	3.6	NA	NA	NA	NA	NA	NA	20.9	NA	NA	NA	NA	NA	NA	2.3	0	NA	0	NA	#N/A
MSTRG.1128;A5:1A:21334825-21334968:21334821-21334968:+	MSTRG.1128	TraesCS1A02G039200	A5	A	NA	NA	NA	NA	NA	NA	NA	NA	28.8	NA	NA	NA	NA	NA	NA	NA	NA	NA	35.3	NA	#N/A
MSTRG.1128;A3:1A:21334825-21334940:21334825-21334968:+	MSTRG.1128	TraesCS1A02G039200	A3	A	NA	89.8	NA	100	87.6	79.7	81.9	81.9	84.4	94.1	NA	NA	NA	100	82.4	91.3	84.4	93.3	79.9	NA	#N/A
MSTRG.1128;RI:1A:21324304:21324382-21324462:21324590:+	MSTRG.1128	TraesCS1A02G039200	RI	A	NA	NA	NA	76.9	76.9	79.7	61.5	54.4	74.7	81.2	NA	NA	NA	79.6	79	58.1	73.7	72.9	77.4	70.3	#N/A
MSTRG.1128;A5:1A:21334825-21334940:21334821-21334940:+	MSTRG.1128	TraesCS1A02G039200	A5	A	3.8	11	6.7	7.6	6.4	5.4	7.4	5.7	7	7.6	8.6	5.5	8.3	8	7.8	7	7.4	8.7	7.2	5.1	#N/A
MSTRG.1125;A3:1A:22292214-22293346:22292214-22293354:+	MSTRG.1125	TraesCS1A02G040500	A3	A	42.6	78	78	100	100	100	94.6	100	100	72.3	41.9	83.2	53.4	74.1	100	100	100	100	100	66.4	Protein-tyrosine sulfotransferase-like protein
MSTRG.1145;AL:1A:22789490:22789949-22817805:22816707:22817580-22817805:-	MSTRG.1145	TraesCS1A02G041800	AL	A	31.8	76.9	NA	NA	NA	NA	NA	NA	95.6	NA	34.8	94.6	NA	NA	NA	NA	NA	NA	95	NA	#N/A
MSTRG.1163;A5:1A:23130350-23130455:23130350-23130459:-	MSTRG.1163	TraesCS1A02G042500	A5	A	14.2	10	14.8	10.7	13.7	16.7	NA	NA	0	NA	14.9	7.4	9.2	9.7	4	13.1	NA	NA	2.6	NA	#N/A
MSTRG.1204;SE:1A:24137492-24138020:24138133-24139149:+	MSTRG.1204	TraesCS1A02G043400	SE	A	NA	NA	NA	89.9	91.7	73.4	NA	NA	NA	NA	NA	92.1	NA	86.2	81.1	NA	NA	NA	NA	NA	Ankyrin repeat protein-like
MSTRG.1204;A5:1A:24139319-24139404:24139296-24139404:+	MSTRG.1204	TraesCS1A02G043400	A5	A	9	8.4	6.7	16.3	18.7	17.8	11.3	14.8	18.4	8.1	4.3	21.5	6.1	14.8	9.7	10.2	12.8	13.8	14.3	11.7	Ankyrin repeat protein-like
MSTRG.1205;AF:1A:24316365:24316493-24319853:24319202:24319357-24319853:+	MSTRG.1205	TraesCS1A02G043600	AF	A	NA	NA	NA	NA	NA	NA	NA	0	15	NA	NA	NA	NA	NA	NA	NA	NA	NA	0	NA	RNA polymerase II transcription factor SIII (Elongin) subunit A
MSTRG.1205;AF:1A:24318688:24318707-24319853:24319202:24319357-24319853:+	MSTRG.1205	TraesCS1A02G043600	AF	A	86.3	95.6	97	95.6	97.5	100	98	90.6	95.3	98.2	83.6	96.4	100	100	95.8	99.1	97.7	100	94.9	97.6	RNA polymerase II transcription factor SIII (Elongin) subunit A
MSTRG.1226;A3:1A:24941638-24942003:24941638-24942009:+	MSTRG.1226	TraesCS1A02G044100	A3	A	87.8	69.5	NA	NA	0	0	NA	NA	0	NA	83.3	58.7	NA	NA	NA	56.1	NA	NA	NA	NA	#N/A
MSTRG.1227;AF:1A:24944780-24946397:24946478:24944780-24946706:24946962:-	MSTRG.1227	TraesCS1A02G044200	AF	A	95	94.3	97	91.1	94.4	95.6	97.3	96.4	90.5	91.4	93.8	92.3	99.3	95.4	97.5	96.9	95.5	95	91.5	89.6	Protein transport SEC13-like protein
MSTRG.1250;A5:1A:25702895-25702974:25702888-25702974:+	MSTRG.1250	TraesCS1A02G044800	A5	A	0	25.4	27.1	35.7	53.5	47.8	58.9	65.8	40.8	4.2	0	28.6	19.3	59	45.6	37.7	60.2	65	35.3	0	UDP galactose transporter-related protein
MSTRG.1250;A5:1A:25703039-25703537:25702985-25703537:+	MSTRG.1250	TraesCS1A02G044800	A5	A	100	74.6	76.5	73.1	54.8	56.3	52.9	45.8	88.6	100	100	73	80.7	59.1	62.4	64	45.2	47.3	76.1	100	UDP galactose transporter-related protein
MSTRG.1273;A3:1A:26969380-26969473:26969377-26969473:-	MSTRG.1273	TraesCS1A02G045400	A3	A	98.3	96.5	NA	100	100	98.3	100	95.2	94.2	99.2	98.3	94	NA	100	100	94	95.1	89.7	96.2	98.9	Beta-hexosaminidase
MSTRG.1274;A3:1A:27055127-27055780:27055113-27055780:-	MSTRG.1274	TraesCS1A02G045500	A3	A	NA	100	100	100	NA	NA	NA	NA	97.9	100	NA	96.2	100	93.1	NA	NA	NA	NA	98.1	100	#N/A
MSTRG.1276;AF:1A:27136960-27137196:27137285:27136960-27138609:27138698:-	MSTRG.1276	TraesCS1A02G045600	AF	A	NA	23.1	NA	NA	NA	NA	NA	NA	28.4	41.4	NA	NA	NA	NA	NA	NA	NA	NA	26.3	62.1	#N/A
MSTRG.1276;RI:1A:27136368:27136734-27136862:27136960:-	MSTRG.1276	TraesCS1A02G045600	RI	A	NA	17.3	0	5.6	NA	NA	NA	NA	9.2	28.7	NA	9.8	0	0	NA	NA	NA	NA	9.3	51.3	#N/A
MSTRG.1276;AF:1A:27136960-27137196:27137349:27136960-27138609:27138698:-	MSTRG.1276	TraesCS1A02G045600	AF	A	NA	58.9	89.1	85	NA	NA	NA	NA	79.7	63.7	NA	95.1	84	62.5	NA	NA	NA	NA	77.7	60.9	#N/A
MSTRG.1317;A3:1A:27754976-27755299:27754976-27755449:+	MSTRG.1317	TraesCS1A02G046300	A3	A	100	100	93.3	97	100	72.6	100	100	100	100	100	100	NA	100	100	97.3	100	94.9	100	100	Nudix hydrolase 9
MSTRG.1317;A3:1A:27754976-27755358:27754976-27755449:+	MSTRG.1317	TraesCS1A02G046300	A3	A	100	100	90.2	90.3	100	73.1	NA	NA	NA	100	100	100	100	100	100	95.7	NA	NA	NA	100	Nudix hydrolase 9
MSTRG.1317;A3:1A:27756111-27756281:27756111-27756289:+	MSTRG.1317	TraesCS1A02G046300	A3	A	66.1	76.8	32.4	16.6	51.8	42.7	17.2	0	26.6	24.1	53.4	65.2	54.2	44.8	26.6	37.3	11	24.2	37.5	27.9	Nudix hydrolase 9
MSTRG.1317;A3:1A:27754976-27755299:27754976-27755358:+	MSTRG.1317	TraesCS1A02G046300	A3	A	32.3	19.5	60.2	77.7	45.7	49.3	74.8	89	70.7	73.3	44.8	27.8	34.8	55.2	69.2	62	85.6	67.8	57.6	72.1	Nudix hydrolase 9
MSTRG.1405;A3:1A:29188836-29189136:29188836-29189182:+	MSTRG.1405	TraesCS1A02G047200	A3	A	NA	1.1	NA	2.8	9	7.3	2.5	1.6	15.8	NA	NA	1.8	4.1	10.7	10.9	3.3	4.8	6	17.6	NA	Potassium transporter
MSTRG.1410;RI:1A:29611299:29612040-29612081:29612259:+	MSTRG.1410	TraesCS1A02G047500	RI	A	NA	NA	NA	NA	NA	NA	100	23.3	8	NA	NA	NA	NA	NA	NA	NA	NA	NA	13	NA	#N/A
MSTRG.1410;A3:1A:29608655-29611299:29608655-29611321:+	MSTRG.1410	TraesCS1A02G047500	A3	A	7.7	8.2	6.8	18	17.6	17.1	20.9	38.2	30.6	6	5.4	16.5	10.2	28.5	31.9	21.9	31.9	27.5	28.3	6.7	#N/A
MSTRG.1458;A3:1A:30193161-30193220:30193161-30193245:+	MSTRG.1458	TraesCS1A02G048600	A3	A	0	45.4	0	0	0	67	0	0	0	66.5	0	93.4	0	36.6	56.1	0	52.9	0	29.5	36.4	Nucleoporin GLE1
MSTRG.1458;A5:1A:30190696-30190818:30190074-30190818:+	MSTRG.1458	TraesCS1A02G048600	A5	A	0	6.8	16.1	3.8	12.8	33	31.7	20	34.7	30.8	0	2.4	1.8	12.7	38.3	10.6	39.9	24.9	29.4	15.5	Nucleoporin GLE1
MSTRG.1458;A3:1A:30192835-30193039:30192835-30193043:+	MSTRG.1458	TraesCS1A02G048600	A3	A	0.5	11.3	18	10	12.8	33	33	24	39.5	33.5	0.8	6.6	2.8	14.6	43.9	14.9	47.1	38	37.1	16.3	Nucleoporin GLE1
MSTRG.1509;SE:1A:31779317-31780160:31780280-31780379:+	MSTRG.1509	TraesCS1A02G049700	SE	A	0	0	0	0	0	0	3.5	3.2	1.7	0	0	1.6	0	1.3	6	0.9	2.6	2.2	0	0	Arginine/serine-rich splicing factor, putative
MSTRG.1509;RI:1A:31780160:31780280-31780379:31780418:+	MSTRG.1509	TraesCS1A02G049700	RI	A	NA	NA	NA	100	100	100	86.9	75.1	90.5	NA	NA	NA	NA	85.7	71	91	84.1	85.1	100	NA	Arginine/serine-rich splicing factor, putative
MSTRG.1509;A3:1A:31779317-31780160:31779317-31780379:+	MSTRG.1509	TraesCS1A02G049700	A3	A	0.9	1.1	0	8	12.6	8.4	19.3	9.1	13.9	4.9	1.2	1.4	4.6	7.1	13.4	8.6	12.4	11.5	9.6	0	Arginine/serine-rich splicing factor, putative
MSTRG.1514;A5:1A:32085111-32085215:32085048-32085215:+	MSTRG.1514	TraesCS1A02G050100	A5	A	NA	NA	NA	NA	6.8	0	0	0	2.9	NA	0	NA	NA	NA	8.2	2.3	13.1	12.8	10.7	NA	Alcohol dehydrogenase, putative
MSTRG.1524;AF:1A:32302130:32302286-32376569:32376312:32376486-32376569:+	MSTRG.1524	TraesCS1A02G050600	AF	A	98.6	100	NA	NA	NA	NA	NA	NA	NA	92.4	98.6	100	NA	NA	NA	NA	NA	NA	NA	88.1	Defensin
MSTRG.1524;AF:1A:32291317:32291518-32302382:32302130:32302286-32302382:+	MSTRG.1524	TraesCS1A02G050600	AF	A	1.6	10.4	0	NA	NA	NA	NA	NA	100	6.6	2.4	16.9	0	NA	NA	NA	NA	NA	0	0.4	Defensin
MSTRG.1524;AF:1A:32291327:32291518-32376569:32376312:32376486-32376569:+	MSTRG.1524	TraesCS1A02G050600	AF	A	98.6	100	NA	100	100	NA	NA	NA	50.4	90.4	98.8	100	100	100	NA	NA	NA	NA	100	86.5	Defensin
MSTRG.1524;AL:1A:32291518-32291634:32292106:32291518-32302382:32302932:+	MSTRG.1524	TraesCS1A02G050600	AL	A	98.3	92.5	100	100	NA	NA	NA	NA	47.4	94.9	97.7	89.1	100	NA	NA	NA	NA	NA	NA	99.7	Defensin
MSTRG.1524;AL:1A:32302286-32302382:32302932:32302286-32376569:32377041:+	MSTRG.1524	TraesCS1A02G050600	AL	A	71.5	60.3	79.6	NA	NA	NA	NA	NA	NA	46.6	70.8	65.6	90.6	NA	NA	NA	NA	NA	57.8	49.7	Defensin
MSTRG.1524;AF:1A:32291327:32291518-32376569:32302130:32302286-32376569:+	MSTRG.1524	TraesCS1A02G050600	AF	A	51.6	75.7	NA	93.9	92.7	NA	NA	NA	NA	43.5	52.7	80.9	93.4	90.7	NA	NA	NA	NA	58.9	46.4	Defensin
MSTRG.1536;A5:1A:32893348-32893433:32893264-32893433:+	MSTRG.1536	TraesCS1A02G051300	A5	A	NA	NA	NA	NA	NA	NA	NA	NA	NA	NA	NA	NA	NA	87.1	NA	NA	NA	NA	NA	NA	#N/A
MSTRG.1536;A3:1A:32893264-32893349:32893264-32893433:+	MSTRG.1536	TraesCS1A02G051300	A3	A	100	100	100	100	96.8	94.6	100	89.4	100	92.5	100	100	100	94.9	98.1	93	100	100	100	97.1	#N/A
MSTRG.1550;A3:1A:33019410-33020819:33019410-33020865:+	MSTRG.1550	TraesCS1A02G051500	A3	A	NA	0	0	0	0	0	14.6	12.7	NA	0	NA	0	0	0	0	0	0	0	0	NA	#N/A
MSTRG.1550;AF:1A:33019233:33019410-33020865:33019567:33019726-33020865:+	MSTRG.1550	TraesCS1A02G051500	AF	A	0	13.8	7.7	4.3	5.7	7.3	5.2	6.1	0	3.9	0	2.8	3	8.4	4	2.5	4.8	2.9	35.1	0	#N/A
MSTRG.1550;AF:1A:33019567:33019726-33020865:33020482:33020595-33020865:+	MSTRG.1550	TraesCS1A02G051500	AF	A	64.9	57.7	90.1	93.6	94	100	96.8	100	72	94.9	63.7	69.7	88.7	98.1	100	97.7	96.3	96.8	62.8	100	#N/A
MSTRG.1550;AF:1A:33019233:33019410-33020865:33020482:33020595-33020865:+	MSTRG.1550	TraesCS1A02G051500	AF	A	0	18	43.3	39.8	48.7	100	62.6	100	0	42.7	0	6.2	19.2	82.4	100	52.3	56.9	47.7	47.7	NA	#N/A
MSTRG.1550;A3:1A:33021594-33022149:33021594-33022158:+	MSTRG.1550	TraesCS1A02G051500	A3	A	29.3	44.2	37.2	50	54.4	48	50.4	66.5	64.9	34.2	27.9	53.8	34.8	58.9	51.7	51.5	62.5	79.6	68.4	38.9	#N/A
MSTRG.1578;A3:1A:34149645-34149730:34149642-34149730:-	MSTRG.1578	TraesCS1A02G052100	A3	A	60.3	31.1	22.1	7.5	7.6	7.6	14	17.7	12.7	12.3	49.7	35.2	15.9	19.4	8.8	10.3	11.8	5.9	6	0	Calreticulin
MSTRG.1637;SE:1A:34164611-34164696:34164806-34168121:+	MSTRG.1637	TraesCS1A02G052200	SE	A	26.5	27.2	22	57.1	NA	22.5	NA	NA	100	NA	26.4	18.8	100	22	NA	NA	NA	NA	NA	NA	#N/A
MSTRG.1637;A5:1A:34162553-34162861:34162536-34162861:+	MSTRG.1637	TraesCS1A02G052200	A5	A	11.3	5.1	20.6	23.7	33	18.5	NA	NA	16.2	NA	7.6	2.3	32.6	19.8	25.6	23.3	NA	NA	NA	11.7	#N/A
MSTRG.1637;A5:1A:34172114-34172193:34172098-34172193:+	MSTRG.1637	TraesCS1A02G052200	A5	A	30	71.2	39.9	91.9	93.2	98.1	86.2	100	97.8	64.2	25.2	73.4	58.2	91.4	97.5	94.8	98.4	93.9	95.5	89.5	#N/A
MSTRG.1637;RI:1A:34169438:34169623-34169700:34169858:+	MSTRG.1637	TraesCS1A02G052200	RI	A	15.7	59.7	26.7	85.7	89.9	92	84.9	96.9	90.4	57.3	7	59	47.9	83.8	94.8	91	96	90	89.8	83.4	#N/A
MSTRG.1591;A3:1A:34407193-34407295:34407082-34407295:-	MSTRG.1591	TraesCS1A02G052300	A3	A	100	100	NA	79	77.3	85.7	77.9	94	92	63.1	NA	82.3	NA	100	88	83.2	59.7	85.2	91.2	55.3	GDSL esterase/lipase
MSTRG.1629;AF:1A:35486245:35486754-35537065:35536206:35536955-35537065:+	MSTRG.1629	TraesCS1A02G053300	AF	A	NA	NA	NA	NA	NA	NA	NA	NA	33.1	NA	NA	NA	NA	NA	NA	NA	NA	NA	31.6	NA	#N/A
MSTRG.1629;AL:1A:35486754-35486863:35487282:35486754-35526518:35526999:+	MSTRG.1629	TraesCS1A02G053300	AL	A	NA	NA	NA	NA	NA	NA	NA	NA	52.5	NA	NA	NA	NA	NA	NA	NA	NA	NA	39.6	NA	#N/A
MSTRG.1629;AL:1A:35486754-35486863:35487282:35486754-35537065:35537473:+	MSTRG.1629	TraesCS1A02G053300	AL	A	NA	NA	NA	NA	NA	NA	NA	NA	66.7	NA	NA	NA	NA	NA	NA	NA	NA	NA	67.5	NA	#N/A
MSTRG.1629;AL:1A:35486754-35526518:35526999:35486754-35537065:35537473:+	MSTRG.1629	TraesCS1A02G053300	AL	A	NA	NA	NA	NA	NA	NA	NA	NA	64.4	NA	NA	NA	NA	NA	NA	NA	NA	NA	76	NA	#N/A
MSTRG.1652;MX:1A:36268674-36269182:36269311-36270379:36268674-36269986:36270118-36270379:-	MSTRG.1652	TraesCS1A02G054900	MX	A	NA	NA	NA	NA	NA	NA	0	0	NA	NA	NA	NA	NA	0	NA	0	0	19	0	NA	Zinc finger protein, putative&&Zinc finger family protein
MSTRG.1652;SE:1A:36269311-36269986:36270118-36270379:-	MSTRG.1652	TraesCS1A02G054900	SE	A	NA	NA	NA	NA	100	NA	100	NA	NA	NA	NA	NA	NA	NA	NA	NA	100	83.5	NA	NA	Zinc finger protein, putative&&Zinc finger family protein
MSTRG.1652;A3:1A:36269324-36269986:36269311-36269986:-	MSTRG.1652	TraesCS1A02G054900	A3	A	NA	NA	NA	NA	19.6	39.7	17.7	35.4	48.7	NA	NA	NA	NA	NA	21.8	NA	34.7	40.8	NA	NA	Zinc finger protein, putative&&Zinc finger family protein
MSTRG.1652;SE:1A:36268674-36269182:36269324-36269986:-	MSTRG.1652	TraesCS1A02G054900	SE	A	NA	NA	NA	NA	NA	32.2	21.8	19	52.3	NA	NA	NA	NA	5.2	21.6	14.4	27.7	45	15.8	NA	Zinc finger protein, putative&&Zinc finger family protein
MSTRG.1652;SE:1A:36268674-36269182:36269311-36269986:-	MSTRG.1652	TraesCS1A02G054900	SE	A	NA	NA	NA	NA	60.2	41.9	56.5	30	53.6	33.4	NA	NA	NA	25.4	49.6	31.7	42	54.3	21.8	NA	Zinc finger protein, putative&&Zinc finger family protein
MSTRG.1661;A3:1A:36276469-36277544:36276469-36277770:+	MSTRG.1661	TraesCS1A02G055000	A3	A	NA	NA	NA	NA	91.8	NA	89	75.5	NA	67.4	NA	NA	NA	NA	NA	NA	87.2	93.1	NA	NA	Integral membrane protein, TerC family protein
MSTRG.1661;A3:1A:36276469-36277645:36276469-36277770:+	MSTRG.1661	TraesCS1A02G055000	A3	A	94.2	95	94.2	96.1	97.9	93.4	89.5	85.7	100	92.8	100	96	91.7	92.1	95.7	95	90.4	91.9	86.9	93.4	Integral membrane protein, TerC family protein
MSTRG.1661;A3:1A:36276469-36277544:36276469-36277645:+	MSTRG.1661	TraesCS1A02G055000	A3	A	0	0	9.4	4.9	19.2	15.3	48.7	34	6.3	13.8	5.1	8.3	8.6	8.3	3.1	15.3	41.9	54	13.7	6.5	Integral membrane protein, TerC family protein
MSTRG.1658;A3:1A:36563959-36564463:36563959-36564496:+	MSTRG.1658	TraesCS1A02G055400	A3	A	6.4	6.6	0	0	1.4	4.4	100	5.2	0	3	14.1	6.3	16.1	0	0	13.7	14	12.5	0	9.2	#N/A
MSTRG.1670;A3:1A:36638230-36638381:36638230-36638522:+	MSTRG.1670	TraesCS1A02G056000	A3	A	NA	NA	NA	NA	NA	NA	NA	NA	NA	NA	33.3	NA	NA	NA	NA	NA	36.2	NA	NA	NA	Pentatricopeptide repeat-containing protein
MSTRG.1671;A3:1A:36758313-36758472:36758313-36758481:+	MSTRG.1671	TraesCS1A02G056105	A3	A	94.6	92.5	95.4	89.5	90.9	90.9	86.3	92.1	94.1	94.4	91.2	93.2	95.9	92	88.7	94.4	91.5	90.1	91.8	100	#N/A
MSTRG.1679;AL:1A:36772140:36772879-36773905:36773196:36773574-36773905:-	MSTRG.1679	TraesCS1A02G056500	AL	A	NA	89.6	NA	100	NA	100	100	100	NA	100	NA	NA	100	100	100	100	100	100	100	NA	F-box family protein
MSTRG.1679;A3:1A:36773807-36773905:36772879-36773905:-	MSTRG.1679	TraesCS1A02G056500	A3	A	NA	0	NA	0	NA	0	5.9	3.4	NA	0	NA	NA	0	0	0	0	7.5	0	0	NA	F-box family protein
MSTRG.1679;A3:1A:36773807-36773905:36772974-36773905:-	MSTRG.1679	TraesCS1A02G056500	A3	A	NA	NA	NA	NA	NA	NA	42	36	NA	NA	NA	NA	NA	NA	NA	NA	45.3	0	NA	NA	F-box family protein
MSTRG.1679;A5:1A:36772974-36773706:36772974-36773905:-	MSTRG.1679	TraesCS1A02G056500	A5	A	NA	NA	95.2	90.5	92.1	79.7	77.7	73.8	78.9	NA	100	92.8	NA	95.3	90.8	90.4	46.5	57.6	NA	100	F-box family protein
MSTRG.1679;A3:1A:36772974-36773905:36772879-36773905:-	MSTRG.1679	TraesCS1A02G056500	A3	A	NA	9.7	NA	19.8	51.2	14	7.9	5.9	NA	0	NA	NA	4.2	6.8	15.9	13.6	8.9	9.8	6.6	NA	F-box family protein
MSTRG.1694;A3:1A:37465985-37466644:37465985-37467202:+	MSTRG.1694	TraesCS1A02G057100	A3	A	0	0	3.3	0	5.5	0	0.7	1.7	0	0	0	2.2	0	1.6	3.1	0	1.8	2.4	5	1.3	F-box protein
MSTRG.1694;A3:1A:37465985-37466644:37465985-37466650:+	MSTRG.1694	TraesCS1A02G057100	A3	A	0	0	10.2	0	10.6	0	1.5	4.6	0	0	NA	10.6	NA	2.9	6.7	0	3.2	3.9	10.1	NA	F-box protein
MSTRG.1694;A3:1A:37465985-37466650:37465985-37467202:+	MSTRG.1694	TraesCS1A02G057100	A3	A	10.6	19.4	22.9	34.1	32.8	27.9	31.2	26.3	35.6	19.7	7.3	15.9	10.7	35.4	31	26.9	35.4	37.8	32	7	F-box protein
MSTRG.1729;A3:1A:38729393-38730421:38729389-38730421:-	MSTRG.1729	TraesCS1A02G058400	A3	A	NA	NA	NA	NA	NA	NA	NA	NA	95.5	NA	NA	NA	NA	NA	NA	NA	NA	NA	65.7	NA	AP2-like ethylene-responsive transcription factor
MSTRG.1729;SE:1A:38731257-38731390:38731434-38731745:-	MSTRG.1729	TraesCS1A02G058400	SE	A	NA	NA	NA	NA	NA	NA	NA	NA	95.5	NA	NA	NA	NA	NA	NA	NA	NA	NA	65.7	NA	AP2-like ethylene-responsive transcription factor
MSTRG.1747;RI:1A:39406924:39407092-39407387:39407814:+	MSTRG.1747	TraesCS1A02G058600	RI	A	18.3	28.6	9.7	36.3	63.7	100	NA	NA	100	NA	12.8	39.4	12.6	25.5	100	64.1	NA	NA	100	NA	#N/A
MSTRG.1747;RI:1A:39407387:39407814-39407872:39408547:+	MSTRG.1747	TraesCS1A02G058600	RI	A	31.8	45.7	25.6	44.4	61.7	100	NA	NA	100	NA	32	50.8	34	29.4	100	69.3	NA	NA	100	NA	#N/A
MSTRG.1770;SE:1A:40149750-40151178:40151357-40151480:-	MSTRG.1770	TraesCS1A02G059300	SE	A	NA	NA	NA	NA	NA	NA	NA	NA	68.1	NA	NA	NA	NA	NA	NA	NA	NA	NA	66.4	NA	#N/A
MSTRG.1818;A3:1A:41740646-41741956:41740646-41741968:+	MSTRG.1818	TraesCS1A02G060600	A3	A	NA	NA	NA	NA	89.4	NA	NA	NA	NA	NA	NA	NA	NA	NA	NA	NA	NA	NA	NA	NA	#N/A
MSTRG.1818;A3:1A:41742028-41742598:41742028-41742601:+	MSTRG.1818	TraesCS1A02G060600	A3	A	100	100	100	100	61.6	100	NA	NA	NA	NA	100	100	100	100	100	100	NA	NA	NA	NA	#N/A
MSTRG.1818;A3:1A:41740646-41741956:41740646-41741971:+	MSTRG.1818	TraesCS1A02G060600	A3	A	11.4	36.3	8	10.8	55	0	NA	NA	NA	NA	22.3	3.3	0	1.8	8.7	6.6	NA	NA	NA	NA	#N/A
MSTRG.1818;A5:1A:41745074-41753840:41745049-41753840:+	MSTRG.1818	TraesCS1A02G060600	A5	A	NA	86.8	91.8	89.1	87.3	NA	NA	NA	NA	NA	NA	91.4	97	88.6	82.9	80.8	NA	NA	NA	NA	#N/A
MSTRG.1818;A3:1A:41740646-41741968:41740646-41741971:+	MSTRG.1818	TraesCS1A02G060600	A3	A	2.1	11.4	5.6	6.5	12.7	0	NA	NA	NA	NA	5.3	6.5	2.3	7.2	13	15.4	NA	NA	NA	NA	#N/A
MSTRG.1821;RI:1A:41919073:41919409-41919518:41919629:+	MSTRG.1821	TraesCS1A02G061400	RI	A	NA	NA	NA	NA	NA	NA	NA	NA	NA	NA	13	NA	NA	NA	NA	NA	NA	NA	NA	NA	#N/A
MSTRG.1821;A3:1A:41919409-41919513:41919409-41919518:+	MSTRG.1821	TraesCS1A02G061400	A3	A	98.8	91.5	NA	NA	NA	NA	NA	NA	89.9	98.8	96.5	96.3	100	NA	NA	NA	NA	NA	88	100	#N/A
MSTRG.1881;A3:1A:42644663-42645480:42644663-42645485:+	MSTRG.1881	TraesCS1A02G062400	A3	A	25.7	22.2	8.4	15.1	16.5	21.3	23.1	23.1	16	5.2	NA	2.1	18	16.7	17	19.4	20.7	28.8	15.2	2.2	4'-phosphopantetheinyl transferase
MSTRG.1881;A3:1A:42645992-42646477:42645992-42646514:+	MSTRG.1881	TraesCS1A02G062400	A3	A	32.8	22.2	35.3	29.2	26.3	29.8	26.5	27.9	24	21.9	NA	30.7	26.8	27.9	27.7	29.6	23.1	33.6	34.1	10	4'-phosphopantetheinyl transferase
MSTRG.1882;A3:1A:42671393-42686141:42671393-42686394:+	MSTRG.1882	TraesCS1A02G062500	A3	A	NA	NA	NA	NA	NA	NA	NA	NA	72.5	NA	NA	NA	NA	NA	NA	NA	NA	NA	64.3	NA	#N/A
MSTRG.1895;A3:1A:44410411-44410485:44410411-44410515:+	MSTRG.1895	TraesCS1A02G063600	A3	A	NA	NA	0	100	31.3	100	NA	100	NA	NA	NA	NA	NA	100	100	0	NA	NA	100	NA	Ubiquitin-conjugating enzyme E2
MSTRG.1895;A3:1A:44410411-44410491:44410411-44410515:+	MSTRG.1895	TraesCS1A02G063600	A3	A	NA	100	0	NA	0	NA	NA	NA	100	NA	56.4	79.7	27.9	NA	100	0	74	NA	100	NA	Ubiquitin-conjugating enzyme E2
MSTRG.1895;A3:1A:44410411-44410485:44410411-44410491:+	MSTRG.1895	TraesCS1A02G063600	A3	A	NA	27.9	NA	100	NA	100	NA	100	40.6	NA	NA	0	NA	86.9	61.4	NA	0	NA	57.3	NA	Ubiquitin-conjugating enzyme E2
MSTRG.1923;SE:1A:45857133-45857231:45857293-45857387:-	MSTRG.1923	TraesCS1A02G064200	SE	A	NA	0	NA	NA	NA	NA	NA	NA	34.5	NA	NA	15.3	NA	NA	NA	NA	NA	NA	49.6	NA	Rho guanine nucleotide exchange factor&&dCTP deaminase
MSTRG.1925;AL:1A:46189570:46190087-46201064:46196272:46196674-46201064:-	MSTRG.1925	TraesCS1A02G064300	AL	A	NA	NA	NA	NA	NA	NA	NA	NA	42.7	NA	NA	NA	NA	NA	NA	NA	NA	NA	NA	NA	Crotonobetainyl-CoA dehydrogenase
MSTRG.1925;AL:1A:46189570:46190087-46201064:46196364:46196674-46201064:-	MSTRG.1925	TraesCS1A02G064300	AL	A	NA	NA	NA	NA	NA	NA	NA	NA	46	NA	NA	NA	NA	NA	NA	NA	NA	NA	20.5	NA	Crotonobetainyl-CoA dehydrogenase
MSTRG.1951;AF:1A:46279271-46279519:46279581:46279271-46279660:46279729:-	MSTRG.1951	TraesCS1A02G064400	AF	A	NA	0	NA	NA	NA	NA	NA	NA	100	NA	NA	0	NA	NA	NA	NA	NA	NA	13.2	NA	#N/A
MSTRG.1951;AL:1A:46278757:46279271-46294369:46289343:46289652-46294369:-	MSTRG.1951	TraesCS1A02G064400	AL	A	NA	NA	NA	NA	NA	NA	NA	NA	45.1	NA	NA	97.5	NA	NA	NA	NA	NA	NA	63.8	NA	#N/A
MSTRG.1951;SE:1A:46295262-46295600:46295662-46295756:-	MSTRG.1951	TraesCS1A02G064400	SE	A	NA	NA	NA	NA	NA	NA	NA	NA	93.9	NA	NA	NA	NA	NA	NA	NA	NA	NA	81.9	NA	#N/A
MSTRG.1951;SE:1A:46295262-46295756:46295818-46295912:-	MSTRG.1951	TraesCS1A02G064400	SE	A	NA	NA	NA	NA	NA	NA	NA	NA	18.1	NA	NA	NA	NA	NA	NA	NA	NA	NA	39	NA	#N/A
MSTRG.1951;A5:1A:46294475-46294606:46294475-46294637:-	MSTRG.1951	TraesCS1A02G064400	A5	A	NA	31.8	39.1	NA	NA	NA	NA	NA	40.7	NA	NA	45.2	NA	NA	NA	NA	NA	NA	40.6	NA	#N/A
MSTRG.1951;AL:1A:46278757:46279271-46294369:46289333:46289652-46294369:-	MSTRG.1951	TraesCS1A02G064400	AL	A	NA	22.3	39.1	NA	NA	NA	NA	NA	23	NA	NA	38.5	NA	NA	NA	NA	NA	NA	28.8	NA	#N/A
MSTRG.1954;A3:1A:47187332-47187463:47187275-47187463:-	MSTRG.1954	TraesCS1A02G064800	A3	A	5.9	4.5	3.2	4.4	5.5	5.5	5.8	0	15.2	NA	7.7	1.3	NA	6.8	8.8	7.6	7	7.3	NA	NA	Trehalose-6-phosphate synthase
MSTRG.1954;A3:1A:47187958-47188043:47187948-47188043:-	MSTRG.1954	TraesCS1A02G064800	A3	A	5.9	4.5	3.2	4.4	5.5	5.5	5.8	8.9	15.2	NA	7.7	1.3	NA	6.8	10.9	7.6	7	7.3	NA	NA	Trehalose-6-phosphate synthase
MSTRG.1970;A3:1A:47586051-47586477:47586051-47586482:+	MSTRG.1970	TraesCS1A02G065300	A3	A	4.9	22.2	17.9	16.3	15	NA	19.8	NA	NA	8.3	0	14.1	NA	18.5	20.8	20.6	33.1	NA	NA	8.7	Transducin/WD-like repeat-protein
MSTRG.2016;A3:1A:48578309-48578414:48578309-48578417:+	MSTRG.2016	TraesCS1A02G065700	A3	A	NA	NA	NA	NA	NA	NA	NA	NA	9.7	NA	NA	NA	NA	NA	NA	NA	NA	NA	0	NA	E3 SUMO-protein ligase SIZ1
MSTRG.2016;A3:1A:48589963-48590834:48589963-48591203:+	MSTRG.2016	TraesCS1A02G065700	A3	A	98.8	100	99.1	99.1	97.7	99.3	98.2	94.2	98.2	100	99.5	99.5	99.3	99.5	98.4	99.1	98	98.4	100	98.9	E3 SUMO-protein ligase SIZ1
MSTRG.2016;A3:1A:48589963-48590844:48589963-48591203:+	MSTRG.2016	TraesCS1A02G065700	A3	A	NA	NA	NA	NA	NA	NA	NA	NA	90.3	NA	NA	NA	NA	NA	NA	NA	NA	NA	100	NA	E3 SUMO-protein ligase SIZ1
MSTRG.2016;AF:1A:48575894:48576224-48577266:48576255:48577180-48577266:+	MSTRG.2016	TraesCS1A02G065700	AF	A	NA	NA	NA	NA	NA	NA	NA	NA	9.7	NA	NA	NA	NA	NA	NA	NA	NA	NA	8.2	NA	E3 SUMO-protein ligase SIZ1
MSTRG.2016;RI:1A:48587566:48588541-48588641:48588742:+	MSTRG.2016	TraesCS1A02G065700	RI	A	NA	100	NA	100	100	100	94	100	100	100	NA	97.2	NA	100	100	100	100	100	100	91	E3 SUMO-protein ligase SIZ1
MSTRG.2016;A3:1A:48589963-48590834:48589963-48590844:+	MSTRG.2016	TraesCS1A02G065700	A3	A	95.3	96.4	95.3	97.6	97.8	98.1	97.9	98.9	88.2	97.9	94.2	97.1	98.2	97.8	96.7	97.3	98.1	96.3	85.8	98.4	E3 SUMO-protein ligase SIZ1
MSTRG.2016;AL:1A:48589963-48590834:48591127:48589963-48591203:48591514:+	MSTRG.2016	TraesCS1A02G065700	AL	A	NA	100	NA	95.7	87.5	94.8	90.8	84.4	91.8	NA	NA	96.1	NA	NA	96	94.8	92.7	92.5	NA	NA	E3 SUMO-protein ligase SIZ1
MSTRG.2016;RI:1A:48587566:48587746-48588641:48588742:+	MSTRG.2016	TraesCS1A02G065700	RI	A	8.4	15.5	8.2	20.7	21.6	16.9	22.8	34.6	28.8	12.8	8.3	15.4	12.2	17.4	35	23.3	28.8	26.4	23	10.7	E3 SUMO-protein ligase SIZ1
MSTRG.2013;RI:1A:48772466:48772714-48772904:48773146:+	MSTRG.2013	TraesCS1A02G066100	RI	A	NA	NA	NA	NA	NA	NA	NA	NA	74.9	48.3	NA	NA	NA	NA	NA	NA	NA	NA	68.6	55.8	11S globulin seed storage protein
MSTRG.2018;A3:1A:48976396-48976470:48976396-48976481:+	MSTRG.2018	TraesCS1A02G066300	A3	A	NA	NA	NA	NA	NA	NA	NA	NA	NA	NA	NA	NA	NA	NA	92.4	NA	NA	NA	NA	NA	Beta 1, 3 galactosyltransferase
MSTRG.2018;A5:1A:48976800-48977831:48976756-48977831:+	MSTRG.2018	TraesCS1A02G066300	A5	A	100	96.9	99	98.6	95.8	95.9	91.1	95.6	70.4	98.3	100	97.9	99.2	96.4	93	94.9	96	96.5	58.1	97.8	Beta 1, 3 galactosyltransferase
MSTRG.2038;AL:1A:49096598:49096871-49099175:49097542:49098004-49099175:-	MSTRG.2038	TraesCS1A02G066800	AL	A	NA	NA	NA	NA	NA	NA	58.9	NA	0	NA	NA	NA	NA	NA	NA	NA	NA	NA	0	NA	Acyl-CoA dehydrogenase, putative&&Acyl-CoA dehydrogenase
MSTRG.2038;AL:1A:49096598:49096871-49099175:49097805:49098004-49099175:-	MSTRG.2038	TraesCS1A02G066800	AL	A	NA	NA	NA	NA	NA	NA	NA	NA	NA	NA	NA	NA	NA	NA	NA	NA	47.7	NA	NA	NA	Acyl-CoA dehydrogenase, putative&&Acyl-CoA dehydrogenase
MSTRG.2038;AL:1A:49096794:49096871-49099175:49097873:49098004-49099175:-	MSTRG.2038	TraesCS1A02G066800	AL	A	NA	NA	NA	NA	NA	8.4	3	0	NA	11.3	NA	NA	NA	NA	NA	0	0	0	NA	NA	Acyl-CoA dehydrogenase, putative&&Acyl-CoA dehydrogenase
MSTRG.2038;AL:1A:49097542:49098004-49099175:49098570:49098614-49099175:-	MSTRG.2038	TraesCS1A02G066800	AL	A	6.6	2	3.9	0.7	1.2	0	0.3	0.2	1.6	0.6	9.6	1.9	2.7	1.3	1.1	0.6	0.1	0	1.5	0.4	Acyl-CoA dehydrogenase, putative&&Acyl-CoA dehydrogenase
MSTRG.2038;RI:1A:49101524:49101572-49101682:49101726:-	MSTRG.2038	TraesCS1A02G066800	RI	A	NA	NA	NA	NA	NA	8	1.7	0	0	7.9	NA	NA	NA	NA	NA	0	0	0	0	NA	Acyl-CoA dehydrogenase, putative&&Acyl-CoA dehydrogenase
MSTRG.2038;SE:1A:49096871-49097145:49097529-49099175:-	MSTRG.2038	TraesCS1A02G066800	SE	A	NA	NA	NA	NA	NA	NA	37.5	NA	NA	NA	NA	NA	NA	NA	NA	NA	24.9	34.5	NA	NA	Acyl-CoA dehydrogenase, putative&&Acyl-CoA dehydrogenase
MSTRG.2038;AL:1A:49096598:49096871-49099175:49097873:49098004-49099175:-	MSTRG.2038	TraesCS1A02G066800	AL	A	NA	NA	NA	NA	NA	0	24.9	5.9	NA	NA	NA	NA	NA	NA	NA	6.1	29.4	16.2	NA	NA	Acyl-CoA dehydrogenase, putative&&Acyl-CoA dehydrogenase
MSTRG.2038;A3:1A:49101572-49101682:49101564-49101682:-	MSTRG.2038	TraesCS1A02G066800	A3	A	NA	NA	NA	11.8	11.1	13.8	16.7	15	14.3	18.8	NA	NA	NA	4.9	6.8	15.6	16.7	15.7	13.7	7.9	Acyl-CoA dehydrogenase, putative&&Acyl-CoA dehydrogenase
MSTRG.2052;A5:1A:49362674-49363314:49362630-49363314:+	MSTRG.2052	TraesCS1A02G067900	A5	A	NA	NA	NA	NA	NA	NA	NA	NA	79.8	NA	100	NA	NA	NA	NA	NA	NA	NA	73.9	NA	Tetraspanin family protein
MSTRG.2062;A3:1A:49536138-49536230:49536125-49536230:-	MSTRG.2062	TraesCS1A02G068300	A3	A	NA	NA	NA	NA	NA	NA	NA	NA	92.9	NA	NA	NA	NA	NA	NA	NA	NA	NA	92.8	NA	Nuclear receptor corepressor 1
MSTRG.2062;AF:1A:49536310-49536868:49538124:49536310-49538134:49538410:-	MSTRG.2062	TraesCS1A02G068300	AF	A	NA	NA	NA	NA	NA	NA	NA	NA	92.9	NA	NA	NA	NA	NA	NA	NA	NA	NA	92.8	NA	Nuclear receptor corepressor 1
MSTRG.2131;A5:1A:51704992-51705573:51704974-51705573:+	MSTRG.2131	TraesCS1A02G069300	A5	A	0	0	0	NA	0	0	100	0	100	5.2	0	0	0	NA	0	0	100	0	5.5	8	Phosphoinositide phospholipase C
MSTRG.2132;A3:1A:52059352-52059909:52059346-52059909:-	MSTRG.2132	TraesCS1A02G069400	A3	A	100	86.3	71.1	67.2	77.4	75.2	68.5	60.6	57.4	79	100	81.9	65.4	65.4	72.7	73	49	59.3	78.1	69.7	ADP-ribosylation factor, putative
MSTRG.2201;SE:1A:53876822-53880396:53880488-53902207:+	MSTRG.2201	TraesCS1A02G071100	SE	A	NA	NA	NA	NA	45.8	0	NA	NA	NA	NA	NA	NA	NA	NA	NA	NA	NA	NA	NA	NA	Regulator of chromosome condensation (RCC1) family protein
MSTRG.2201;RI:1A:53880183:53880222-53880396:53880488:+	MSTRG.2201	TraesCS1A02G071100	RI	A	5.8	8.3	NA	7.9	NA	NA	NA	NA	NA	NA	NA	4	25.8	13.1	21.8	NA	NA	NA	NA	NA	Regulator of chromosome condensation (RCC1) family protein
MSTRG.2201;A5:1A:53852340-53852458:53852293-53852458:+	MSTRG.2201	TraesCS1A02G071100	A5	A	NA	96	95.2	92.3	94.7	93.8	95.9	93.9	94.9	NA	NA	96.1	95.2	91.5	93.1	95.1	NA	NA	94.5	NA	Regulator of chromosome condensation (RCC1) family protein
MSTRG.2201;AL:1A:53880488-53881608:53881782:53880488-53902207:53902835:+	MSTRG.2201	TraesCS1A02G071100	AL	A	5.4	7.3	14.7	6.2	8.2	NA	NA	NA	NA	NA	NA	2.8	21.8	8.3	14.4	NA	NA	NA	NA	NA	Regulator of chromosome condensation (RCC1) family protein
MSTRG.2201;SE:1A:53876822-53880183:53880222-53880396:+	MSTRG.2201	TraesCS1A02G071100	SE	A	91.9	87.9	72.9	77.6	49.2	NA	NA	NA	NA	NA	NA	68.8	80.1	59.8	60.3	NA	NA	NA	NA	NA	Regulator of chromosome condensation (RCC1) family protein
MSTRG.2201;RI:1A:53868829:53868910-53869056:53869175:+	MSTRG.2201	TraesCS1A02G071100	RI	A	5.4	7.3	15.8	5.8	12.9	8.7	NA	NA	NA	NA	NA	11.7	24.1	10.4	13	NA	NA	NA	NA	NA	Regulator of chromosome condensation (RCC1) family protein
MSTRG.2201;SE:1A:53869175-53871232:53871297-53876614:+	MSTRG.2201	TraesCS1A02G071100	SE	A	5.4	7.3	15.8	5.8	12.9	8.7	NA	NA	NA	NA	NA	11.7	24.1	10.4	13	NA	NA	NA	NA	NA	Regulator of chromosome condensation (RCC1) family protein
MSTRG.2201;A5:1A:53853359-53853505:53853306-53853505:+	MSTRG.2201	TraesCS1A02G071100	A5	A	18.1	21.4	38.2	26.5	32.5	44.6	58.5	49	54.6	NA	24	25.7	38.9	35	37.5	39.9	30.9	34.6	53.5	NA	Regulator of chromosome condensation (RCC1) family protein
MSTRG.2201;SE:1A:53853359-53853505:53853624-53853732:+	MSTRG.2201	TraesCS1A02G071100	SE	A	5.2	6.8	6.7	18.4	36.4	19	32.1	47	39.2	7.8	5.6	10.6	6.6	22.2	35.6	31.7	28.6	25.4	33.8	7.4	Regulator of chromosome condensation (RCC1) family protein
MSTRG.2204;A5:1A:53904131-53904207:53904131-53904214:-	MSTRG.2204	TraesCS1A02G071300	A5	A	NA	93.7	NA	97.9	97.4	99	NA	NA	NA	NA	NA	97.7	NA	NA	96.5	97.7	96.1	NA	NA	NA	ATP-dependent zinc metalloprotease FtsH
MSTRG.2204;A3:1A:53907641-53908333:53907607-53908333:-	MSTRG.2204	TraesCS1A02G071300	A3	A	NA	14	NA	5.9	3.7	2.6	NA	NA	NA	NA	NA	6.6	NA	NA	5.8	2.3	5.7	NA	NA	NA	ATP-dependent zinc metalloprotease FtsH
MSTRG.2184;AF:1A:54008639-54008738:54009117:54008639-54009223:54009363:-	MSTRG.2184	TraesCS1A02G071600	AF	A	NA	NA	NA	NA	NA	NA	NA	3	NA	NA	NA	NA	NA	NA	NA	NA	8.2	NA	NA	NA	#N/A
MSTRG.2187;A3:1A:54025221-54025298:54025181-54025298:-	MSTRG.2187	TraesCS1A02G071700	A3	A	NA	NA	NA	NA	NA	NA	NA	NA	NA	17	NA	NA	NA	NA	NA	NA	NA	NA	NA	19.8	Carotenoid isomerase, putative, expressed
MSTRG.2187;A3:1A:54023146-54024023:54023142-54024023:-	MSTRG.2187	TraesCS1A02G071700	A3	A	3.9	8.2	19.9	12.8	11.2	9.6	3.4	33.9	24.7	11.6	3.7	12.5	2.6	1.8	12.4	8.9	15.2	10.4	9.2	9.9	Carotenoid isomerase, putative, expressed
MSTRG.2188;A5:1A:54076446-54077035:54076446-54077056:-	MSTRG.2188	TraesCS1A02G071800	A5	A	0	NA	NA	NA	NA	NA	NA	NA	NA	0	NA	NA	NA	NA	NA	NA	NA	NA	25.7	0	Metal tolerance protein
MSTRG.2188;AF:1A:54076446-54077035:54077324:54076446-54078060:54078135:-	MSTRG.2188	TraesCS1A02G071800	AF	A	0	0	NA	0	0	NA	0	NA	0.5	0	0.4	0.4	NA	NA	0.5	0	0	NA	5.5	NA	Metal tolerance protein
MSTRG.2188;AF:1A:54076446-54077035:54077324:54076446-54078971:54079058:-	MSTRG.2188	TraesCS1A02G071800	AF	A	0	0	0	0	0	1.7	0	0	NA	0	0.4	0.8	0	0	NA	0	0	0.5	6	0	Metal tolerance protein
MSTRG.2188;A5:1A:54076446-54077252:54076446-54077338:-	MSTRG.2188	TraesCS1A02G071800	A5	A	98.7	98	97.6	98.3	96.2	97.1	96.8	98.2	96.8	92.4	98.5	98.1	96.5	97.7	97.4	96.3	96.3	96.6	97.5	92.9	Metal tolerance protein
MSTRG.2188;AF:1A:54076446-54077056:54077188:54076446-54077252:54077351:-	MSTRG.2188	TraesCS1A02G071800	AF	A	2.6	0	0	0.5	0.9	0	0	0	0	13.3	0.5	0	0	0	0	0.8	1.5	0	2	16.9	Metal tolerance protein
MSTRG.2188;AF:1A:54076446-54077035:54077324:54076446-54077338:54077829:-	MSTRG.2188	TraesCS1A02G071800	AF	A	0	0	0	0	0	6.4	0	0	8	0	5.5	5.4	0	0	5.1	0	0	4.3	21.7	0	Metal tolerance protein
MSTRG.2188;AF:1A:54076446-54077056:54077188:54076446-54078060:54078135:-	MSTRG.2188	TraesCS1A02G071800	AF	A	8.3	0	NA	6.5	12.8	NA	0	NA	0	17.1	2.6	0	NA	NA	0	3.9	6.2	NA	14.5	100	Metal tolerance protein
MSTRG.2188;AF:1A:54076446-54077056:54077188:54076446-54078971:54079058:-	MSTRG.2188	TraesCS1A02G071800	AF	A	20.3	0	0	8.2	9.8	0	0	0	NA	11.2	2.3	0	0	0	NA	11.8	8	0	15.6	8.5	Metal tolerance protein
MSTRG.2188;AF:1A:54076446-54077056:54077188:54076446-54077338:54077829:-	MSTRG.2188	TraesCS1A02G071800	AF	A	66.7	0	0	21.9	18.7	0	0	0	0	65.2	26	0	0	0	0	17.3	28.4	0	44.6	72.8	Metal tolerance protein
MSTRG.2188;AF:1A:54076446-54078060:54078135:54076446-54078971:54079058:-	MSTRG.2188	TraesCS1A02G071800	AF	A	73.7	64.2	0	56.5	42.6	0	15.4	0	100	37.9	46.2	68	0	0	100	76.8	56.9	0	52.3	0	Metal tolerance protein
MSTRG.2188;AF:1A:54076446-54077338:54077829:54076446-54078060:54078135:-	MSTRG.2188	TraesCS1A02G071800	AF	A	4.3	10.8	100	19.8	39	100	38.3	100	5.8	9.9	7.1	6.5	100	100	8.7	16.2	14.2	100	17.4	100	Metal tolerance protein
MSTRG.2188;AF:1A:54076446-54077252:54077351:54076446-54078060:54078135:-	MSTRG.2188	TraesCS1A02G071800	AF	A	77	85.4	100	93.3	94.1	100	94.9	100	65.1	57.4	83.2	77.8	100	100	77.8	83.4	81.2	100	89	100	Metal tolerance protein
MSTRG.2188;AF:1A:54076446-54077338:54077829:54076446-54078971:54079058:-	MSTRG.2188	TraesCS1A02G071800	AF	A	11.3	17.8	17.6	24.3	32.2	19.6	10.1	8.3	100	6.3	6.2	12.9	15	13.7	100	39	18	10.9	18.7	3.4	Metal tolerance protein
MSTRG.2188;AF:1A:54076446-54077252:54077351:54076446-54078971:54079058:-	MSTRG.2188	TraesCS1A02G071800	AF	A	90.4	91.3	89.8	94.8	92.3	88.9	77.1	83.3	100	45.1	81	88.2	83.1	87.1	100	94.3	85.1	77.7	89.9	31.2	Metal tolerance protein
MSTRG.2194;A5:1A:54353737-54354050:54353665-54354050:+	MSTRG.2194	TraesCS1A02G072000	A5	A	59.8	45.1	8.8	0.5	0.4	0	0.3	0.1	0	0.2	70.6	42.6	0	0.7	0.4	0.2	0	0.2	0	1.3	Glutamate--cysteine ligase, chloroplastic
MSTRG.2194;A5:1A:54349309-54349402:54349295-54349402:+	MSTRG.2194	TraesCS1A02G072000	A5	A	100	100	58.9	33.9	40.8	47.7	32	32.2	79.3	54.8	100	100	56	34.6	33.9	35.4	47.9	32.4	100	62.5	Glutamate--cysteine ligase, chloroplastic
MSTRG.2199;A5:1A:54460336-54460421:54460330-54460421:+	MSTRG.2199	TraesCS1A02G072100	A5	A	100	93.9	98.8	NA	100	NA	NA	100	92.1	NA	99.4	97.4	100	NA	NA	100	NA	NA	92.9	100	Endoglucanase
MSTRG.2241;A3:1A:56923586-56923644:56923586-56923666:+	MSTRG.2241	TraesCS1A02G072800	A3	A	0	19.2	0	2.1	5.9	0	0	9.1	NA	NA	0	NA	0	5.5	0	1.4	0	3.2	NA	NA	Homeobox protein knotted-1-like 1
MSTRG.2241;AF:1A:56919659:56919721-56923333:56921722:56921828-56923333:+	MSTRG.2241	TraesCS1A02G072800	AF	A	0	100	0	23.1	19.4	36.1	0	43.6	NA	NA	0	NA	0	53.6	34.2	37.6	0	61.7	NA	NA	Homeobox protein knotted-1-like 1
MSTRG.2246;A3:1A:57190614-57190725:57190614-57190740:+	MSTRG.2246	TraesCS1A02G073000	A3	A	NA	NA	NA	NA	NA	NA	NA	NA	NA	NA	NA	NA	NA	NA	NA	NA	NA	NA	NA	39.9	#N/A
MSTRG.2246;SE:1A:57190820-57190975:57191066-57191149:+	MSTRG.2246	TraesCS1A02G073000	SE	A	96.8	82	100	100	97.5	96.3	100	100	NA	98.9	100	97.9	97.1	100	97.7	90	100	94.8	NA	92.9	#N/A
MSTRG.2246;A5:1A:57190824-57190975:57190820-57190975:+	MSTRG.2246	TraesCS1A02G073000	A5	A	0	0	10.7	28.2	9.2	0	25.7	9.8	NA	2.7	0	0	0	22.5	13.2	6.5	3.7	19.5	NA	44.5	#N/A
MSTRG.2249;A3:1A:57304981-57305584:57304960-57305584:-	MSTRG.2249	TraesCS1A02G073400	A3	A	100	100	87.1	92.7	95.9	100	97.7	84.1	98.5	NA	100	95.2	91.9	87	95.3	98.2	80.2	91.1	97.9	NA	RNA polymerase II-associated protein 3
MSTRG.2273;RI:1A:57768696:57769069-57769140:57769710:+	MSTRG.2273	TraesCS1A02G074400	RI	A	21.3	68.7	33.9	100	100	100	100	100	100	NA	18.9	100	100	100	100	100	100	100	100	NA	G-patch domain containing protein
MSTRG.2273;RI:1A:57768696:57769153-57769178:57769710:+	MSTRG.2273	TraesCS1A02G074400	RI	A	4.8	11.3	5	14.7	12.5	13	13.6	14.2	12.6	6.8	5.8	12.2	8.4	11.9	12.2	12.2	11.5	16.4	11.5	6.1	G-patch domain containing protein
MSTRG.2280;AF:1A:58122363:58122490-58123800:58122630:58122644-58123800:+	MSTRG.2280	TraesCS1A02G074800	AF	A	100	81.5	50.9	63.9	70.1	67.1	100	64.8	100	62.2	86	100	83.3	68.7	82.3	57.5	61.8	100	100	56.7	Transmembrane protein, putative
MSTRG.2313;A3:1A:58748575-58748716:58748557-58748716:-	MSTRG.2313	TraesCS1A02G075700	A3	A	12.7	17.5	13.4	15.3	14	11.2	7.9	0	31	5.4	13.4	15.7	13.4	11.7	11.9	8.7	12.6	5.8	6.3	7.3	Phosphate translocator
MSTRG.2313;RI:1A:58748716:58748813-58748921:58749020:-	MSTRG.2313	TraesCS1A02G075700	RI	A	86.4	77.5	78.4	77.2	68.2	71	61.8	69.1	69	88.8	83.9	76.6	82.2	79.1	68.8	74.2	49.4	45	60.7	87	Phosphate translocator
MSTRG.2313;SE:1A:58749944-58750039:58750151-58750582:-	MSTRG.2313	TraesCS1A02G075700	SE	A	13.6	22.5	21.6	22.8	31.8	29	38.2	30.9	31	11.2	16.1	23.4	17.8	20.9	31.2	25.8	50.6	55	39.3	13	Phosphate translocator
MSTRG.2316;A3:1A:58841978-58842255:58841939-58842255:-	MSTRG.2316	TraesCS1A02G075800	A3	A	NA	NA	NA	NA	NA	NA	0	0	NA	NA	NA	NA	NA	NA	0	0	0	20	NA	NA	B3 domain-containing protein
MSTRG.2316;A3:1A:58841972-58842255:58841939-58842255:-	MSTRG.2316	TraesCS1A02G075800	A3	A	NA	NA	NA	NA	NA	NA	4.6	20.1	NA	NA	NA	NA	NA	NA	0	9.6	5	0	NA	NA	B3 domain-containing protein
MSTRG.2317;A5:1A:58906171-58906252:58906171-58906266:-	MSTRG.2317	TraesCS1A02G076000	A5	A	5.5	0	8.7	10.1	3.7	8.7	7.1	4.1	5.7	4.1	7.7	6.3	2.1	4.4	3.5	9.4	5.6	5.1	1.5	5.7	O-fucosyltransferase family protein
MSTRG.2336;A5:1A:59134136-59134236:59134136-59134271:-	MSTRG.2336	TraesCS1A02G076400	A5	A	35.6	18.9	NA	19.3	14.4	22.6	30.6	33.5	39.2	21.5	29	14.7	NA	28	27.1	21.1	37	30.3	37.6	25.5	#N/A
MSTRG.2339;AF:1A:59613369:59613485-59614531:59613916:59614056-59614531:+	MSTRG.2339	TraesCS1A02G076900	AF	A	NA	0	NA	NA	0	NA	0	0	NA	0	NA	0	NA	NA	8	0	8.5	0	NA	NA	#N/A
MSTRG.2339;A3:1A:59615473-59615577:59615473-59615621:+	MSTRG.2339	TraesCS1A02G076900	A3	A	NA	100	NA	95.7	93.4	97.3	98.3	97.9	NA	92.4	NA	94.4	NA	100	97.1	95.9	100	100	NA	100	#N/A
MSTRG.2339;AF:1A:59613357:59613485-59614531:59613916:59614056-59614531:+	MSTRG.2339	TraesCS1A02G076900	AF	A	NA	0	NA	56.4	38.2	88.2	57.8	38.5	NA	7.6	NA	5.6	NA	54.2	43	61.3	43.9	70.9	NA	51.3	#N/A
MSTRG.2339;RI:1A:59614531:59614880-59614999:59615269:+	MSTRG.2339	TraesCS1A02G076900	RI	A	NA	100	NA	43.6	61.8	11.8	42.2	61.5	NA	92.4	NA	94.4	NA	45.8	59	38.7	58.3	29.1	NA	52.5	#N/A
MSTRG.2344;SE:1A:59858024-59858154:59858204-59858292:-	MSTRG.2344	TraesCS1A02G077200	SE	A	100	100	90.7	100	100	100	100	100	100	100	100	100	100	100	100	100	100	100	100	100	Protein kinase
MSTRG.2344;A5:1A:59859744-59860477:59859744-59860481:-	MSTRG.2344	TraesCS1A02G077200	A5	A	11.9	0	87.1	37.7	58	86.3	66	57.6	0	48	19.5	7.6	0	59.2	57.1	37.2	100	64.6	0	100	Protein kinase
MSTRG.2351;AL:1A:60218717-60218838:60219019:60218717-60229832:60230723:+	MSTRG.2351	TraesCS1A02G077400	AL	A	82.6	NA	NA	NA	NA	NA	NA	NA	47.5	0	64.6	NA	NA	NA	NA	NA	NA	NA	56	18.7	#N/A
MSTRG.2360;SE:1A:60355284-60355683:60355760-60355869:-	MSTRG.2360	TraesCS1A02G077600	SE	A	85.8	88.7	91.8	89.7	83.3	88.2	90.6	90.7	83.6	92.9	84.9	90.7	93.3	91.3	84.5	92.1	90.3	86.3	82.5	96.8	#N/A
MSTRG.2390;A3:1A:61389035-61389187:61389027-61389187:-	MSTRG.2390	TraesCS1A02G078700	A3	A	100	100	100	100	100	100	100	100	100	100	100	100	100	100	100	100	100	100	94.7	100	phosphoribosylformylglycinamidine synthase
MSTRG.2390;A5:1A:61389296-61391059:61389296-61391066:-	MSTRG.2390	TraesCS1A02G078700	A5	A	0	100	0	100	100	0	100	0	0	0	0	0	100	0	100	100	100	100	8.5	0	phosphoribosylformylglycinamidine synthase
MSTRG.2390;SE:1A:61389296-61390291:61390428-61391059:-	MSTRG.2390	TraesCS1A02G078700	SE	A	NA	0	NA	0	4.9	NA	0	NA	NA	NA	NA	NA	0	NA	0	0	56.7	0	NA	NA	phosphoribosylformylglycinamidine synthase
MSTRG.2390;A3:1A:61389035-61389187:61389030-61389187:-	MSTRG.2390	TraesCS1A02G078700	A3	A	100	100	100	100	100	100	93.2	100	100	100	100	100	100	100	100	100	100	90.5	100	100	phosphoribosylformylglycinamidine synthase
MSTRG.2390;A3:1A:61390428-61391059:61390346-61391059:-	MSTRG.2390	TraesCS1A02G078700	A3	A	21.4	0	NA	0	13.2	NA	0	NA	14.7	0	33.8	0	0	NA	0	NA	52.2	0	15.1	0	phosphoribosylformylglycinamidine synthase
MSTRG.2390;SE:1A:61389296-61390291:61390346-61391059:-	MSTRG.2390	TraesCS1A02G078700	SE	A	100	36.4	NA	26.5	25.3	NA	33.8	NA	100	100	NA	100	28.7	NA	30	21.4	54.5	47.9	86.1	100	phosphoribosylformylglycinamidine synthase
MSTRG.2390;RI:1A:61384529:61384906-61384963:61385281:-	MSTRG.2390	TraesCS1A02G078700	RI	A	24.5	36.4	29.6	26.5	24.3	9.2	24.7	23.9	26.7	36.9	16.8	46.2	28.7	27.5	29.4	21.4	32.6	33.2	32.7	24.9	phosphoribosylformylglycinamidine synthase
MSTRG.2390;SE:1A:61385281-61387106:61387363-61387987:-	MSTRG.2390	TraesCS1A02G078700	SE	A	24.5	36.4	29.6	26.5	24.3	7.2	24	23.9	26.1	36	16.8	46.2	28.7	27.5	29.4	21.4	31.9	30.6	32.7	24.9	phosphoribosylformylglycinamidine synthase
MSTRG.2423;A3:1A:62609847-62611560:62609847-62611564:+	MSTRG.2423	TraesCS1A02G079700	A3	A	0	0.9	0	26.6	0	0	100	0	0	0	51.1	0	1.2	100	0.4	0.4	0.8	100	0	0	Kinase family protein
MSTRG.2424;RI:1A:62614036:62614148-62614194:62614613:-	MSTRG.2424	TraesCS1A02G079800	RI	A	45.8	38.4	35.4	41.1	45.4	52.8	49.5	33.6	38.4	NA	51.7	36.6	46.3	33.5	54.2	47.6	46.2	29.3	47.1	NA	#N/A
MSTRG.2428;A3:1A:63052051-63052124:63052038-63052124:-	MSTRG.2428	TraesCS1A02G080200	A3	A	0	0.4	1.8	1	2	3.3	3.9	1.2	5.8	0	0.3	0.3	0	0.5	6.2	2.1	3.2	3.8	6.8	0	#N/A
MSTRG.2428;SE:1A:63051700-63051807:63052051-63052124:-	MSTRG.2428	TraesCS1A02G080200	SE	A	0	1.3	2.6	NA	5.9	11.7	10.9	NA	NA	NA	0.7	0.8	0	1.3	12.2	7.2	12.5	NA	NA	NA	#N/A
MSTRG.2428;SE:1A:63051700-63051807:63052038-63052124:-	MSTRG.2428	TraesCS1A02G080200	SE	A	71	75.8	59.2	77.4	75.7	79.3	75.1	80.2	79.1	61.2	70.6	74.7	65.7	71.5	67.6	78.2	81.1	79.9	66.1	67.6	#N/A
MSTRG.2431;A3:1A:63061457-63061531:63061454-63061531:-	MSTRG.2431	TraesCS1A02G080300	A3	A	NA	NA	NA	NA	20.7	NA	NA	0	NA	NA	NA	NA	NA	NA	NA	NA	NA	NA	NA	NA	Peptide chain release factor 1
MSTRG.2431;A3:1A:63061633-63061784:63061629-63061784:-	MSTRG.2431	TraesCS1A02G080300	A3	A	NA	NA	NA	NA	7.6	NA	NA	43.7	NA	NA	NA	NA	NA	NA	NA	NA	NA	NA	NA	NA	Peptide chain release factor 1
MSTRG.2438;A5:1A:63328433-63328525:63328433-63328535:-	MSTRG.2438	TraesCS1A02G080500	A5	A	97.4	NA	NA	81.7	NA	NA	NA	NA	65.4	94.6	96.5	NA	NA	NA	NA	NA	NA	NA	NA	89.5	Non-specific serine/threonine protein kinase
MSTRG.2446;A5:1A:63742216-63742288:63742216-63742310:-	MSTRG.2446	TraesCS1A02G080700	A5	A	94.9	87.8	83	88.9	82.2	95.2	NA	NA	76	90.1	94.5	94	90.8	82.3	87.9	89.5	83.9	NA	62.4	91.4	Non-specific serine/threonine protein kinase
MSTRG.2497;A3:1A:65267958-65268104:65267958-65268140:+	MSTRG.2497	TraesCS1A02G082100	A3	A	37.9	26.9	21.1	36.9	50.6	19.9	80	NA	31.5	26.8	52.5	36.6	46.6	53.6	51.4	65.2	54.8	40.6	10.3	60.8	#N/A
MSTRG.2501;A5:1A:65392621-65392709:65392621-65392924:-	MSTRG.2501	TraesCS1A02G082200	A5	A	NA	0	3.2	0	NA	NA	1.5	2	NA	0	NA	3.6	0	0	NA	NA	2.1	10.8	NA	1.6	#N/A
MSTRG.2501;A3:1A:65392621-65392924:65392317-65392924:-	MSTRG.2501	TraesCS1A02G082200	A3	A	11.7	30.2	55.1	45.3	NA	NA	80.5	82.6	NA	59.2	16.8	49.7	58.3	56.8	NA	NA	70.1	60.1	43.4	59.6	#N/A
MSTRG.2512;A5:1A:65759308-65759464:65759308-65759470:-	MSTRG.2512	TraesCS1A02G082500	A5	A	0	0	0	0	0	0	0	7.9	0	0	0	0	0	0	0	0	0	0	0	0	Low temperature and salt responsive protein
MSTRG.2521;RI:1A:65798876:65799130-65799347:65799464:-	MSTRG.2521	TraesCS1A02G082700	RI	A	NA	NA	88.2	70.6	82.3	80.3	80.4	70.6	68.9	66.2	88.5	NA	74.7	59.7	54.4	84.7	77.2	64.9	100	63.1	Auxin-responsive protein
MSTRG.2521;A5:1A:65799464-65799572:65799464-65799576:-	MSTRG.2521	TraesCS1A02G082700	A5	A	NA	NA	69.9	63.5	73.3	70.8	70.7	62.9	68.9	56.9	88.5	NA	70.7	48.5	44.4	75.5	66.8	57.7	94.2	54.5	Auxin-responsive protein
MSTRG.2566;RI:1A:68374199:68374703-68374926:68374940:-	MSTRG.2566	TraesCS1A02G083800	RI	A	0	NA	NA	NA	0	0.6	1.1	1.9	0	0	0	NA	NA	NA	0	0.5	2.5	1.7	5.1	0	Dehydrogenase
MSTRG.2587;A3:1A:69191967-69192814:69191964-69192814:-	MSTRG.2587	TraesCS1A02G084100	A3	A	65.3	41	51	30	39.3	47.7	30.3	24.1	46.3	72.9	70.8	38	50.3	32.6	38.1	32.3	26.6	18.4	35	72.3	tRNA/rRNA methyltransferase family protein
MSTRG.2607;A5:1A:70698897-70698978:70698897-70699038:-	MSTRG.2607	TraesCS1A02G084400	A5	A	NA	NA	100	100	NA	NA	90.7	100	NA	NA	90.6	NA	100	NA	100	100	NA	88.8	NA	NA	#N/A
MSTRG.2607;RI:1A:70698725:70698897-70699038:70699132:-	MSTRG.2607	TraesCS1A02G084400	RI	A	NA	100	NA	NA	NA	67.9	NA	NA	NA	NA	NA	NA	NA	62.4	NA	NA	73.6	NA	61.2	NA	#N/A
MSTRG.2607;RI:1A:70698725:70698897-70698978:70699132:-	MSTRG.2607	TraesCS1A02G084400	RI	A	NA	100	0	21.9	47.3	100	32.4	26.7	37.8	NA	13.3	NA	31.3	100	36.2	23.4	72.8	21.9	NA	NA	#N/A
MSTRG.2607;A5:1A:70699132-70699268:70699132-70699321:-	MSTRG.2607	TraesCS1A02G084400	A5	A	NA	100	0	20	40.6	61.1	27.2	15.5	19	NA	12.2	NA	18.7	57.5	28	23.4	42.1	16.4	0	NA	#N/A
MSTRG.2605;AF:1A:70691496:70691540-70696214:70695360:70695635-70696214:+	MSTRG.2605	TraesCS1A02G084500	AF	A	90.6	95.5	NA	95.2	99	NA	NA	NA	88.7	NA	92.9	NA	NA	97.2	98.9	NA	NA	NA	78.8	NA	2,3-bisphosphoglycerate-dependent phosphoglycerate mutase
MSTRG.2627;A3:1A:71559874-71560107:71559866-71560107:-	MSTRG.2627	TraesCS1A02G085500	A3	A	NA	NA	NA	NA	NA	NA	NA	NA	NA	NA	0	NA	NA	NA	NA	NA	NA	NA	NA	16.9	Acyl-CoA N-acyltransferase
MSTRG.2627;AF:1A:71559866-71560107:71560163:71559866-71560935:71561186:-	MSTRG.2627	TraesCS1A02G085500	AF	A	NA	NA	NA	NA	NA	NA	NA	NA	NA	NA	92.7	NA	NA	NA	NA	NA	NA	NA	NA	100	Acyl-CoA N-acyltransferase
MSTRG.2627;A3:1A:71559883-71560107:71559866-71560107:-	MSTRG.2627	TraesCS1A02G085500	A3	A	100	100	100	100	100	100	NA	100	100	100	7.7	100	100	100	100	100	NA	NA	100	84.7	Acyl-CoA N-acyltransferase
MSTRG.2627;A3:1A:71559883-71560107:71559874-71560107:-	MSTRG.2627	TraesCS1A02G085500	A3	A	100	100	100	95.9	87.7	100	NA	100	100	99	NA	100	100	100	81.6	96.1	NA	NA	100	96.5	Acyl-CoA N-acyltransferase
MSTRG.2627;RI:1A:71557982:71558412-71558807:71558927:-	MSTRG.2627	TraesCS1A02G085500	RI	A	NA	NA	NA	NA	NA	NA	NA	NA	NA	91.2	7.7	NA	NA	NA	55.2	NA	NA	NA	NA	35.5	Acyl-CoA N-acyltransferase
MSTRG.2634;RI:1A:71693842:71694045-71694407:71694759:+	MSTRG.2634	TraesCS1A02G085600	RI	A	21.6	NA	NA	NA	NA	NA	47.6	NA	40.8	55	NA	19.3	NA	NA	NA	NA	63.8	NA	52.7	NA	Aminotransferase
MSTRG.2634;A3:1A:71691144-71691414:71691144-71691423:+	MSTRG.2634	TraesCS1A02G085600	A3	A	100	48	NA	3.4	12.8	14.2	35	16.6	11.9	100	60.6	33.9	30.4	24.4	7.5	9	26.2	16.2	10.3	100	Aminotransferase
MSTRG.2634;RI:1A:71692268:71692372-71692466:71692576:+	MSTRG.2634	TraesCS1A02G085600	RI	A	95.6	97.3	96.7	88.6	83.8	88.6	87.5	81.6	83.3	94.7	94.8	90.3	92.9	95.4	82.7	89.2	87.1	76.8	82.8	95.6	Aminotransferase
MSTRG.2633;A3:1A:71724046-71724144:71724012-71724144:-	MSTRG.2633	TraesCS1A02G085700	A3	A	NA	NA	NA	NA	NA	100	100	100	NA	100	NA	NA	NA	NA	NA	NA	100	100	100	87.6	F-box family protein
MSTRG.2633;RI:1A:71723912:71724012-71724144:71724420:-	MSTRG.2633	TraesCS1A02G085700	RI	A	100	NA	NA	NA	NA	NA	NA	100	100	100	100	NA	NA	NA	NA	100	NA	NA	NA	92.8	F-box family protein
MSTRG.2668;A3:1A:72787714-72788405:72787615-72788405:-	MSTRG.2668	TraesCS1A02G086100	A3	A	8.3	37.7	NA	59.2	32	12.5	11	7.9	27.9	4.4	15.3	47.7	22.1	36.5	33	13.2	10.5	6.8	36.7	4.2	Carboxypeptidase
MSTRG.2671;A5:1A:73295578-73296119:73295574-73296119:+	MSTRG.2671	TraesCS1A02G086500	A5	A	NA	NA	NA	NA	0	100	25.7	7.5	72.4	NA	NA	NA	NA	8.5	100	33.6	0	3.9	4.9	NA	Mitogen-activated protein kinase
MSTRG.2671;AF:1A:73295079:73295105-73296119:73295525:73295574-73296119:+	MSTRG.2671	TraesCS1A02G086500	AF	A	100	100	100	100	87.2	100	40.8	19.9	95.1	100	96.2	100	100	66	100	91.6	31.1	29.1	0	100	Mitogen-activated protein kinase
MSTRG.2671;AF:1A:73295079:73295105-73296119:73295476:73295578-73296119:+	MSTRG.2671	TraesCS1A02G086500	AF	A	98.8	100	100	100	100	90.8	66.7	75.5	88.1	89.7	100	100	92.1	95.4	93.2	95.5	100	91	NA	100	Mitogen-activated protein kinase
MSTRG.2671;AF:1A:73293272:73293715-73296119:73295476:73295578-73296119:+	MSTRG.2671	TraesCS1A02G086500	AF	A	NA	NA	NA	NA	NA	42	24.2	49.7	60	33.2	NA	NA	NA	NA	28.4	65.5	100	74.3	82.7	NA	Mitogen-activated protein kinase
MSTRG.2671;AF:1A:73293272:73293715-73296119:73295525:73295574-73296119:+	MSTRG.2671	TraesCS1A02G086500	AF	A	NA	NA	NA	NA	17.9	NA	9.9	7.4	79.7	NA	NA	NA	NA	10.8	NA	49.1	13.5	10.5	19.6	NA	Mitogen-activated protein kinase
MSTRG.2671;AF:1A:73293272:73293715-73296119:73295079:73295105-73296119:+	MSTRG.2671	TraesCS1A02G086500	AF	A	6	0.7	0	4	3.1	6.9	13.8	24.3	16.9	5.4	3.3	1.6	10.4	5.9	2.8	8.1	25.6	22.3	100	3.1	Mitogen-activated protein kinase
MSTRG.2671;A3:1A:73296524-73297345:73296524-73297355:+	MSTRG.2671	TraesCS1A02G086500	A3	A	31.6	34.9	18.3	5	12	0	3	17.6	18.4	11.1	93.1	23.9	0	0	14.2	0	16.3	5.4	0	16.2	Mitogen-activated protein kinase
MSTRG.2695;A3:1A:73321401-73321518:73321396-73321518:-	MSTRG.2695	TraesCS1A02G086800	A3	A	2.2	0	1.5	0	1.7	1.1	2.8	2.7	12.4	0.3	4.3	2	3.2	3.4	1.6	2.5	2.9	2	12.2	0.4	Transducin/WD-like repeat-protein
MSTRG.2696;A3:1A:73326113-73326535:73326113-73326546:+	MSTRG.2696	TraesCS1A02G086900	A3	A	2.7	10	7.3	8.1	4.4	7.2	5.5	10.8	6.4	3.5	5.5	7.4	8.6	5.5	5.5	5.4	4.6	8.8	12.2	6.4	O-acyltransferase
MSTRG.2696;SE:1A:73325067-73325514:73325573-73326000:+	MSTRG.2696	TraesCS1A02G086900	SE	A	2.7	10	7.3	8.3	4.6	7.5	6.9	12.2	7.6	3.5	5.5	7.6	8.6	5.9	5.7	5.6	5.7	8.8	12.2	6.4	O-acyltransferase
MSTRG.2703;A3:1A:74431761-74431895:74431743-74431895:-	MSTRG.2703	TraesCS1A02G087500	A3	A	NA	NA	NA	NA	28.6	NA	NA	NA	59.5	NA	NA	NA	NA	NA	52.6	NA	NA	NA	50.1	NA	Alpha-mannosidase
MSTRG.2698;A3:1A:74745267-74745338:74744969-74745338:-	MSTRG.2698	TraesCS1A02G087600	A3	A	92.5	87.7	NA	NA	NA	NA	100	86.1	NA	91.5	100	NA	NA	NA	NA	NA	83.7	100	83	71.6	#N/A
MSTRG.2706;AF:1A:75256333-75258409:75258970:75256333-75259207:75259419:-	MSTRG.2706	TraesCS1A02G087700	AF	A	NA	NA	NA	NA	NA	NA	NA	NA	43.6	NA	NA	NA	NA	NA	NA	NA	NA	NA	42.2	NA	Zinc finger homeodomain protein
MSTRG.2706;AL:1A:75245357:75245750-75258409:75246691:75247293-75258409:-	MSTRG.2706	TraesCS1A02G087700	AL	A	100	100	100	NA	NA	NA	NA	NA	58.3	100	100	100	100	NA	NA	NA	NA	NA	55.9	97.7	Zinc finger homeodomain protein
MSTRG.2706;AL:1A:75245357:75245750-75258409:75255288:75256333-75258409:-	MSTRG.2706	TraesCS1A02G087700	AL	A	100	100	100	NA	NA	NA	NA	NA	58	100	100	100	100	NA	NA	NA	NA	NA	58.7	100	Zinc finger homeodomain protein
MSTRG.2706;AL:1A:75246691:75247293-75258409:75255288:75256333-75258409:-	MSTRG.2706	TraesCS1A02G087700	AL	A	NA	NA	NA	NA	NA	NA	NA	NA	49.7	NA	NA	NA	NA	NA	NA	NA	NA	NA	52.9	NA	Zinc finger homeodomain protein
MSTRG.2738;RI:1A:76030203:76030266-76030421:76030556:+	MSTRG.2738	TraesCS1A02G088000	RI	A	0	0	0	0	0	0	0	5.5	0	0	0	0	3.3	0	0	0	0	0	0	5.4	Serine/threonine-protein phosphatase
MSTRG.2738;A5:1A:76029635-76029734:76029591-76029734:+	MSTRG.2738	TraesCS1A02G088000	A5	A	98.5	98.5	100	96.4	95.5	95.6	97.3	95.1	96.6	92.1	98.4	98.9	100	94.4	96.3	98.3	94.6	96.5	92.2	94.8	Serine/threonine-protein phosphatase
MSTRG.2738;RI:1A:76029734:76029832-76029910:76030109:+	MSTRG.2738	TraesCS1A02G088000	RI	A	1.5	8	0	3.6	4.5	4.4	14.3	4.9	11.7	15	3.5	5.4	0	5.6	3.7	1.7	5.4	3.5	7.8	5.2	Serine/threonine-protein phosphatase
MSTRG.2738;A3:1A:76030772-76031020:76030772-76031082:+	MSTRG.2738	TraesCS1A02G088000	A3	A	14.9	21.8	13	20.3	28.3	23.4	21.4	16.5	31.2	12.9	14.9	27	14.9	18.7	26.1	23.3	31.2	22.6	19.2	14.2	Serine/threonine-protein phosphatase
MSTRG.2738;A5:1A:76030278-76030421:76030266-76030421:+	MSTRG.2738	TraesCS1A02G088000	A5	A	86.8	81.8	90.2	81	74.4	80.4	83.8	87.3	72.7	90.2	86.9	74.9	85.9	84.8	76.5	79.2	72.8	80.7	82.7	88.8	Serine/threonine-protein phosphatase
MSTRG.2736;SE:1A:76495710-76496053:76496161-76496653:-	MSTRG.2736	TraesCS1A02G088200	SE	A	6.5	13.2	12.3	16.1	18.7	18.3	27.7	29	18.2	8.4	6.4	15.2	7.8	22.2	23.5	17.1	32	31.5	23.5	11.7	DNA repair helicase
MSTRG.2742;A3:1A:77071225-77071346:77071225-77071350:+	MSTRG.2742	TraesCS1A02G088600	A3	A	NA	35	NA	NA	100	100	NA	NA	NA	NA	NA	48.8	NA	NA	61	40.8	NA	NA	NA	NA	Sucrose-phosphatase
MSTRG.2742;A3:1A:77071540-77071615:77071540-77071635:+	MSTRG.2742	TraesCS1A02G088600	A3	A	0	0	0	0	15.9	31.1	0	0	NA	NA	0	13.9	0	0	0	0	39.8	0	NA	NA	Sucrose-phosphatase
MSTRG.2742;RI:1A:77071635:77071922-77072145:77072331:+	MSTRG.2742	TraesCS1A02G088600	RI	A	NA	65	NA	NA	NA	NA	NA	NA	NA	NA	NA	75.5	NA	NA	39	59.2	NA	NA	NA	NA	Sucrose-phosphatase
MSTRG.2742;RI:1A:77071635:77071922-77072151:77072331:+	MSTRG.2742	TraesCS1A02G088600	RI	A	1.9	31.3	48.3	5.5	0	0	49.6	28	NA	NA	0	28	20.4	0	13.6	33.3	NA	NA	NA	NA	Sucrose-phosphatase
MSTRG.2742;A3:1A:77071922-77072145:77071922-77072151:+	MSTRG.2742	TraesCS1A02G088600	A3	A	6.4	19.7	NA	12.6	20.7	21.5	NA	27.5	NA	NA	8.1	11.2	15.2	32.7	19.8	25.6	NA	NA	NA	NA	Sucrose-phosphatase
MSTRG.2769;AF:1A:78335398:78335943-78338781:78338259:78338286-78338781:+	MSTRG.2769	TraesCS1A02G089200	AF	A	2.6	NA	NA	NA	NA	NA	NA	NA	5.7	NA	NA	7.4	16.1	NA	NA	NA	NA	NA	22.2	NA	#N/A
MSTRG.2802;A5:1A:79691405-79691477:79691405-79691495:-	MSTRG.2802	TraesCS1A02G089900	A5	A	6.4	27.4	17.2	49.7	100	100	100	100	100	59	9.9	40.4	24.2	64.7	100	100	100	100	100	0	Cullin-1
MSTRG.2803;A3:1A:79702427-79702502:79702298-79702502:-	MSTRG.2803	TraesCS1A02G090000	A3	A	63	2.8	2.7	38.1	52.4	43.6	41.1	34.8	51.1	70.8	49.8	47.2	59.5	60.7	33.8	35.2	47	39.4	43.1	77.4	Cullin-1
MSTRG.2803;A5:1A:79699204-79699289:79699204-79699416:-	MSTRG.2803	TraesCS1A02G090000	A5	A	53.5	100	100	65.2	48.4	56.4	59.4	65.6	50	31.8	60	58.4	46.1	39.9	67.6	67	53.2	60.8	60	25.8	Cullin-1
MSTRG.2804;AF:1A:80685925-80686167:80686429:80685925-80686730:80687060:-	MSTRG.2804	TraesCS1A02G090600	AF	A	87.3	88.5	90.1	88.8	90.4	94.6	96.1	98.3	88.8	93.8	89.1	91.1	89.9	91.2	93.2	94.3	96	94.7	92.1	94.8	#N/A
MSTRG.2833;SE:1A:82127644-82128256:82128265-82128747:-	MSTRG.2833	TraesCS1A02G091000	SE	A	3.4	0	0	0	0	0	0	0	0	0	0	8.3	0	0	0	0	4.2	0	0	0	#N/A
MSTRG.2833;A5:1A:82130616-82130683:82130616-82130709:-	MSTRG.2833	TraesCS1A02G091000	A5	A	NA	NA	NA	NA	NA	NA	35.7	NA	NA	NA	NA	NA	NA	0	NA	NA	4.8	42	15.4	NA	#N/A
MSTRG.2833;RI:1A:82130527:82130616-82130683:82130747:-	MSTRG.2833	TraesCS1A02G091000	RI	A	NA	NA	NA	NA	NA	NA	67.5	NA	NA	NA	NA	NA	NA	NA	NA	83.5	NA	NA	85.8	NA	#N/A
MSTRG.2833;SE:1A:82130616-82130683:82130747-82130873:-	MSTRG.2833	TraesCS1A02G091000	SE	A	0	0	17.2	0	0	0	36.3	0	0	11.4	0	0	0	0	0	7.3	3.6	18.1	4.2	0	#N/A
MSTRG.2833;A5:1A:82131125-82131808:82131125-82131817:-	MSTRG.2833	TraesCS1A02G091000	A5	A	NA	NA	NA	NA	58.1	18	57.5	88.6	62.6	NA	NA	NA	NA	NA	NA	46.6	72.6	82.8	51.9	NA	#N/A
MSTRG.2833;RI:1A:82130527:82130616-82130709:82130747:-	MSTRG.2833	TraesCS1A02G091000	RI	A	NA	NA	NA	NA	41.9	82	53.5	NA	37.4	NA	NA	NA	NA	40	NA	66.6	28.4	26.3	52.2	NA	#N/A
MSTRG.2833;A5:1A:82130616-82130873:82130616-82130893:-	MSTRG.2833	TraesCS1A02G091000	A5	A	77.1	100	100	87.6	100	82.3	100	93	100	NA	100	83.5	87.1	70.4	87.4	100	83.5	100	82.4	100	#N/A
MSTRG.2833;A3:1A:82129630-82129760:82129622-82129760:-	MSTRG.2833	TraesCS1A02G091000	A3	A	18.2	0	2.7	10.7	11.3	5.2	11.4	13	8	6.4	2.3	3.9	7.5	14	5.7	6.6	22.8	11.2	21.9	0	#N/A
MSTRG.2833;A3:1A:82130747-82130873:82130616-82130873:-	MSTRG.2833	TraesCS1A02G091000	A3	A	0	14.1	21.2	21.2	21.5	34.7	54.2	4.1	8.5	NA	2.3	13.4	7.3	29.1	18.9	28.4	22.9	9.8	20.9	0	#N/A
MSTRG.2833;A3:1A:82130952-82131027:82130949-82131027:-	MSTRG.2833	TraesCS1A02G091000	A3	A	0	75.1	10.4	0	39.3	4.4	7	24	17.4	5.1	9.2	13.3	0	19.9	0	15.5	5.2	11.4	30.6	18.1	#N/A
MSTRG.2833;SE:1A:82130616-82130709:82130747-82130873:-	MSTRG.2833	TraesCS1A02G091000	SE	A	2.5	14.3	8	14.4	27.5	10.5	50.7	21.6	13.4	27.6	5.6	17.1	0	38.1	6	16.6	42.9	23.4	19.4	0	#N/A
MSTRG.2833;A3:1A:82129308-82129406:82129293-82129406:-	MSTRG.2833	TraesCS1A02G091000	A3	A	43.5	100	74.4	65.3	89.6	77.7	91.8	75.9	59.7	78.7	64.7	80.3	49.2	74.5	72.5	77.7	78.8	70.1	77.9	59.5	#N/A
MSTRG.2833;A5:1A:82127644-82128747:82127644-82128798:-	MSTRG.2833	TraesCS1A02G091000	A5	A	58	28.1	47.8	49.9	49.1	40.1	42	50.8	64.2	33.2	42.5	26.8	54.8	51.6	35.7	55.6	50.2	60.1	74.4	49.5	#N/A
MSTRG.2828;A5:1A:82534561-82534976:82534561-82535118:-	MSTRG.2828	TraesCS1A02G091200	A5	A	15.3	0	27.4	26.8	40	38.9	39.9	48.3	50.6	27.4	12.3	29.3	24.7	28.6	41.9	40.9	48.9	41.2	42.9	15.7	#N/A
MSTRG.2841;A3:1A:82947613-82947701:82947609-82947701:-	MSTRG.2841	TraesCS1A02G091300	A3	A	36.8	NA	NA	48	NA	NA	NA	NA	NA	NA	49.8	NA	NA	NA	NA	NA	NA	NA	NA	NA	Transport inhibitor response 1
MSTRG.2847;A5:1A:83826162-83826734:83826162-83826765:-	MSTRG.2847	TraesCS1A02G091400	A5	A	0.8	0.7	1.3	1.8	3.2	7.7	0	2.9	5.2	NA	0.3	0.6	2	2.2	3	0	0.6	2.1	5.8	NA	ATP-dependent RNA helicase DeaD
MSTRG.2912;A5:1A:87199832-87199911:87199805-87199911:+	MSTRG.2912	TraesCS1A02G094000	A5	A	1.4	14.7	6.8	19.5	27.1	28	49.6	39.1	45	18	0	21.6	22	25.6	24.8	29.2	58.2	35.2	39.2	13.1	Xylosyltransferase 1
MSTRG.2912;SE:1A:87198897-87199567:87199642-87199717:+	MSTRG.2912	TraesCS1A02G094000	SE	A	98.6	85.3	94	81.9	74.8	73.1	57.8	64.1	60.4	82.5	100	81	78.4	76	78.7	71.8	46.1	67	64.1	87	Xylosyltransferase 1
MSTRG.2948;AF:1A:89400768:89400910-89402141:89401083:89401223-89402141:+	MSTRG.2948	TraesCS1A02G094500	AF	A	0	45.7	0	100	NA	NA	NA	NA	0	63.7	8.6	41.5	50.3	0	0	NA	NA	NA	0	57.8	XH/XS domain-containing protein
MSTRG.2948;SE:1A:89406713-89407137:89407199-89407298:+	MSTRG.2948	TraesCS1A02G094500	SE	A	57.5	51.7	41.9	26.4	NA	54.3	NA	NA	33.8	57	64	42.4	42.5	0	25.2	57.6	NA	NA	0	55.3	XH/XS domain-containing protein
MSTRG.2967;A5:1A:90159551-90160474:90159395-90160474:+	MSTRG.2967	TraesCS1A02G094800	A5	A	NA	20.5	7	0	0	0	3	1.5	5.8	NA	NA	0	NA	0	0.8	0.9	3.4	0	3.5	NA	Pentatricopeptide repeat-containing family protein
MSTRG.2980;A3:1A:90762105-90762212:90762096-90762212:-	MSTRG.2980	TraesCS1A02G095000	A3	A	97.8	96.5	89.5	86	91.7	90.1	93.2	92.4	95.2	92.1	98.1	95.9	94.6	85.9	93.1	88.7	94.2	96.7	94.1	91.9	Kinesin-like protein
MSTRG.2980;A3:1A:90760499-90761347:90760496-90761347:-	MSTRG.2980	TraesCS1A02G095000	A3	A	83.6	84.7	81.3	82.4	82.7	73.1	55.4	57.1	83.8	64.3	81.6	86.7	76.7	86.5	82.7	72.7	64	47.8	82.6	59.7	Kinesin-like protein
MSTRG.2979;AF:1A:91041281:91041438-91043435:91043144:91043186-91043435:+	MSTRG.2979	TraesCS1A02G095100	AF	A	100	100	100	100	100	100	100	84.3	86.6	100	100	100	100	100	100	100	84.5	100	100	100	#N/A
MSTRG.2983;A3:1A:91055776-91055857:91055776-91055861:+	MSTRG.2983	TraesCS1A02G095200	A3	A	0.8	5	2.8	4.4	3.1	2.7	2.4	2.2	5.5	0	0	1.1	0.5	5.6	2.9	2.4	2.4	3.3	5.9	0	Gamma-tubulin complex component
MSTRG.2989;RI:1A:91160544:91160555-91160844:91161103:+	MSTRG.2989	TraesCS1A02G095500	RI	A	NA	NA	NA	NA	NA	NA	NA	NA	100	NA	5.1	NA	NA	NA	NA	NA	NA	NA	100	NA	Serine/threonine-protein phosphatase
MSTRG.2989;SE:1A:91161103-91161200:91161391-91162410:+	MSTRG.2989	TraesCS1A02G095500	SE	A	100	100	100	97.3	100	100	100	100	99.2	100	100	100	94	100	100	100	100	100	100	95.8	Serine/threonine-protein phosphatase
MSTRG.2989;RI:1A:91160544:91160555-91160640:91161103:+	MSTRG.2989	TraesCS1A02G095500	RI	A	0	6.9	6.1	8.2	9.7	7.5	9.2	11.7	15.9	3.1	NA	5.5	6	11.7	8.5	4.7	6.7	15.3	11.7	4.2	Serine/threonine-protein phosphatase
MSTRG.2989;A3:1A:91161391-91162410:91161391-91162414:+	MSTRG.2989	TraesCS1A02G095500	A3	A	61.1	73	75.6	77.6	84.8	81.1	79.1	76	85.1	51.2	59.9	76.4	64.3	75.6	87.1	77.2	73.5	73.4	78.7	54.8	Serine/threonine-protein phosphatase
MSTRG.2999;RI:1A:91501382:91501477-91501942:91502453:+	MSTRG.2999	TraesCS1A02G096000	RI	A	0.5	1	0.9	1.2	1.6	3.1	6.5	5	2.6	1.5	0.5	1.1	1.3	0.8	3.5	2.4	5.6	4.1	3.2	1.1	Small nuclear ribonucleoprotein
MSTRG.2999;RI:1A:91501382:91501730-91501942:91502453:+	MSTRG.2999	TraesCS1A02G096000	RI	A	NA	100	NA	90.6	91.8	100	100	100	82	NA	NA	100	100	NA	96.4	77.1	100	100	100	NA	Small nuclear ribonucleoprotein
MSTRG.2999;RI:1A:91501382:91501473-91501942:91502453:+	MSTRG.2999	TraesCS1A02G096000	RI	A	6.6	5	5	5	5.5	13.9	20.3	15.7	8	14.3	6	5.1	9.9	3.8	12.6	11	18.3	16.8	12.4	11.7	Small nuclear ribonucleoprotein
MSTRG.2999;A3:1A:91501473-91501942:91501473-91501951:+	MSTRG.2999	TraesCS1A02G096000	A3	A	75.5	92.1	79.7	80.8	86.6	87.5	85.1	84.8	93.6	82.1	77.3	87	71.6	77	79.5	85.2	78.6	80.9	76.6	62.9	Small nuclear ribonucleoprotein
MSTRG.2999;A5:1A:91501477-91501942:91501473-91501942:+	MSTRG.2999	TraesCS1A02G096000	A5	A	93.1	83.5	85.4	81.4	78.2	83.3	78.7	77.9	76.8	91.7	93	82.7	89.6	83	80	83.6	78.9	82.4	81	92.3	Small nuclear ribonucleoprotein
MSTRG.3002;SE:1A:91503205-91504622:91504734-91505021:-	MSTRG.3002	TraesCS1A02G096100	SE	A	1.1	2.2	1.1	3	4.2	1.7	3.9	0	4.3	0	0	3.4	1.1	0	0	2.5	5.8	3.5	3	0	Mediator of RNA polymerase II transcription subunit 28
MSTRG.3002;A5:1A:91503205-91504620:91503205-91504622:-	MSTRG.3002	TraesCS1A02G096100	A5	A	0	0	0	0	0	0	0	11	0	9.4	3.4	0	0	0	10.8	0	0	2.1	0	0	Mediator of RNA polymerase II transcription subunit 28
MSTRG.3002;AF:1A:91504734-91504834:91504893:91504734-91505021:91505129:-	MSTRG.3002	TraesCS1A02G096100	AF	A	100	100	100	100	100	100	100	88.5	100	90	96.5	100	100	100	88.8	100	100	97.8	100	100	Mediator of RNA polymerase II transcription subunit 28
MSTRG.3002;AF:1A:91504734-91504834:91504893:91504734-91505021:91505217:-	MSTRG.3002	TraesCS1A02G096100	AF	A	93.3	86.9	96.2	81.2	77	90.4	80.3	100	80.6	100	100	79.7	90.3	100	100	86.2	54.2	92.4	86.6	100	Mediator of RNA polymerase II transcription subunit 28
MSTRG.3013;A3:1A:91592918-91593033:91592907-91593033:-	MSTRG.3013	TraesCS1A02G096200	A3	A	NA	NA	NA	NA	25.5	NA	NA	NA	NA	NA	20.2	NA	NA	NA	13.6	31.5	NA	NA	NA	NA	Fatty acid oxidation complex subunit alpha
MSTRG.3013;A3:1A:91590958-91591065:91590866-91591065:-	MSTRG.3013	TraesCS1A02G096200	A3	A	3.1	2.3	2.5	2.9	5.8	8.6	5.3	10.4	3.5	3.4	1.8	8.7	2.6	1	2.1	5.8	9.3	8.7	14	2.3	Fatty acid oxidation complex subunit alpha
MSTRG.3013;A5:1A:91590605-91590717:91590605-91590728:-	MSTRG.3013	TraesCS1A02G096200	A5	A	92.5	93	86.4	90.2	77.3	86.2	85.6	81.8	88.3	88	90.3	87.4	91	91	84.7	81.4	83.8	80.5	82.3	93.5	Fatty acid oxidation complex subunit alpha
MSTRG.3024;A3:1A:92565500-92565875:92565500-92565878:+	MSTRG.3024	TraesCS1A02G096500	A3	A	95.8	94.3	89.7	90.9	92.3	91.7	83.2	80	95.1	90.9	95.8	94.7	88.6	90.8	89.8	88.7	87.3	87.9	95.4	91.7	60S ribosomal protein L18&&60S ribosomal protein L18-like protein
MSTRG.3024;A5:1A:92568052-92576586:92568045-92576586:+	MSTRG.3024	TraesCS1A02G096500	A5	A	95.8	94.3	89.7	90.9	92.3	91.7	83.2	80	95.1	90.9	95.8	94.7	88.6	90.8	89.8	88.7	87.3	87.9	95.4	91.7	60S ribosomal protein L18&&60S ribosomal protein L18-like protein
MSTRG.3026;A5:1A:92574402-92575090:92574402-92575103:-	MSTRG.3026	TraesCS1A02G096600	A5	A	0	0	0	0	14.3	0	0	0	100	10.3	0	0	30.2	100	100	0	24.1	0	0	16	Ethylene receptor
MSTRG.3034;A5:1A:93392612-93394199:93392612-93394455:-	MSTRG.3034	TraesCS1A02G097100	A5	A	NA	95.5	NA	NA	NA	NA	78.7	85.4	94.2	NA	NA	NA	NA	NA	NA	NA	NA	NA	100	NA	DNA-directed RNA polymerase III subunit RPC4
MSTRG.3034;RI:1A:93395191:93395279-93395365:93395428:-	MSTRG.3034	TraesCS1A02G097100	RI	A	NA	4.5	NA	NA	NA	NA	21.3	14.6	5.8	NA	NA	NA	NA	NA	NA	NA	NA	NA	0	NA	DNA-directed RNA polymerase III subunit RPC4
MSTRG.3034;A3:1A:93394987-93395191:93394966-93395191:-	MSTRG.3034	TraesCS1A02G097100	A3	A	1.2	4.6	3.7	6.5	10.6	6.4	12.6	12.7	12.8	2.2	1	2.2	4.2	6.2	9.4	9.2	9	9.9	12.9	7.3	DNA-directed RNA polymerase III subunit RPC4
MSTRG.3037;A5:1A:94101588-94101679:94101584-94101679:+	MSTRG.3037	TraesCS1A02G097500	A5	A	NA	NA	NA	NA	100	75.1	NA	NA	NA	NA	NA	NA	NA	NA	92.7	NA	NA	61.2	NA	NA	Heparan-alpha-glucosaminide N-acetyltransferase
MSTRG.3037;A3:1A:94104815-94104945:94104815-94104953:+	MSTRG.3037	TraesCS1A02G097500	A3	A	0	0	0	5.5	10.2	12.8	3.6	11.2	2.7	0	3.9	2.4	4.9	8.4	14.1	7.3	2.9	12.7	22.6	0	Heparan-alpha-glucosaminide N-acetyltransferase
MSTRG.3099;RI:1A:95185267:95185327-95185430:95185789:+	MSTRG.3099	TraesCS1A02G099000	RI	A	NA	NA	NA	NA	NA	NA	NA	10.3	NA	0	NA	NA	NA	NA	NA	NA	NA	NA	NA	NA	Peroxisomal membrane (Mpv17/PMP22) family protein
MSTRG.3099;A3:1A:95185327-95185430:95185327-95185444:+	MSTRG.3099	TraesCS1A02G099000	A3	A	100	100	100	100	93.1	94.8	92.7	95.1	87.9	96	100	97.1	96.1	86.8	95.3	90.9	93	94.2	93.3	95.4	Peroxisomal membrane (Mpv17/PMP22) family protein
MSTRG.3099;RI:1A:95184192:95184305-95184397:95184570:+	MSTRG.3099	TraesCS1A02G099000	RI	A	NA	NA	NA	NA	53.1	55.4	31.9	33.1	23.7	29	NA	NA	NA	5.3	42.3	24.7	34.4	35.7	41.6	12.1	Peroxisomal membrane (Mpv17/PMP22) family protein
MSTRG.3118;A3:1A:95855197-95855290:95855154-95855290:-	MSTRG.3118	TraesCS1A02G099500	A3	A	100	100	94.8	98.5	100	92.9	81.4	100	98.8	100	100	99.2	97.6	100	100	100	100	100	100	100	Dihydrolipoyl dehydrogenase
MSTRG.3118;A3:1A:95855160-95855290:95855154-95855290:-	MSTRG.3118	TraesCS1A02G099500	A3	A	100	100	78.4	96	100	77.3	0	100	96.4	100	100	94.4	91.8	100	100	100	100	100	100	100	Dihydrolipoyl dehydrogenase
MSTRG.3118;A3:1A:95855197-95855290:95855160-95855290:-	MSTRG.3118	TraesCS1A02G099500	A3	A	72.6	86.4	83.5	73	71.7	79.4	100	82.8	75.9	66.6	79.9	88.5	78.4	77.1	76.5	73.1	76.9	80.1	74.2	80.4	Dihydrolipoyl dehydrogenase
MSTRG.3124;A5:1A:96446971-96447156:96446959-96447156:+	MSTRG.3124	TraesCS1A02G099900	A5	A	100	100	100	97.1	94.2	100	100	100	NA	NA	97.3	90.9	96.6	91.3	100	97.2	100	100	100	NA	LOW protein: F-box/kelch-repeat protein
MSTRG.3126;A3:1A:96454540-96454770:96454540-96454818:+	MSTRG.3126	TraesCS1A02G100200	A3	A	100	98.8	97.4	98.8	99.3	97.3	97.2	93.4	97.7	98.3	100	99.2	96.6	99.3	98.1	97.8	97.8	97.8	93.9	99.2	F-box domain containing protein
MSTRG.3126;A5:1A:96454555-96454770:96454540-96454770:+	MSTRG.3126	TraesCS1A02G100200	A5	A	63.6	37.3	67.4	51.3	50.9	47.4	51.6	59.9	60.4	56.8	61.6	45.9	57.4	39.4	46.9	50.5	47.3	44.6	51.5	60.2	F-box domain containing protein
MSTRG.3140;A3:1A:96484818-96485463:96484813-96485463:-	MSTRG.3140	TraesCS1A02G100600	A3	A	99.3	94.9	89.8	90.7	87.1	85.3	NA	NA	92	91.1	98.3	99.2	91.2	93.3	89.4	83.5	NA	NA	84.9	92.4	Serine protease
MSTRG.3153;A5:1A:97162460-97162534:97162460-97162557:-	MSTRG.3153	TraesCS1A02G100800	A5	A	NA	NA	NA	NA	51	NA	96.2	NA	100	NA	100	82	NA	NA	NA	NA	91.9	100	48.3	NA	#N/A
MSTRG.3153;A3:1A:97159680-97162295:97159671-97162295:-	MSTRG.3153	TraesCS1A02G100800	A3	A	100	76.8	NA	88.5	91.7	68.7	49.1	37.7	92.6	75.8	100	100	NA	64.3	100	76.9	85.6	67	100	16.1	#N/A
MSTRG.3176;A5:1A:97800737-97800844:97800737-97800894:-	MSTRG.3176	TraesCS1A02G101200	A5	A	73.5	NA	NA	NA	80.7	NA	NA	NA	NA	43.3	73.2	NA	NA	NA	NA	NA	NA	NA	NA	42.3	#N/A
MSTRG.3176;AL:1A:97797153:97798119-97800384:97800150:97800265-97800384:-	MSTRG.3176	TraesCS1A02G101200	AL	A	61.3	NA	41.8	NA	50.3	NA	90.1	100	NA	69.7	45.6	58.4	NA	NA	NA	NA	100	NA	54	73.4	#N/A
MSTRG.3176;A5:1A:97800737-97800824:97800737-97800844:-	MSTRG.3176	TraesCS1A02G101200	A5	A	65.3	100	44.6	NA	40.9	100	86.4	100	51.6	85.6	61	59.5	NA	NA	100	100	100	100	53.9	86.7	#N/A
MSTRG.3176;A5:1A:97800737-97800824:97800737-97800894:-	MSTRG.3176	TraesCS1A02G101200	A5	A	84	87.9	NA	NA	NA	96.3	89.8	96.2	NA	82	81.1	88	NA	NA	96.1	80.8	81.5	92.6	73.1	82.7	#N/A
MSTRG.3176;RI:1A:97800384:97800486-97800582:97800737:-	MSTRG.3176	TraesCS1A02G101200	RI	A	11.1	12.1	10.9	NA	12.4	3.7	9	3.8	2	15.8	12.5	7.5	NA	NA	3.9	19.2	18.5	7.4	16.5	15.4	#N/A
MSTRG.3176;RI:1A:97798559:97799251-97799401:97799509:-	MSTRG.3176	TraesCS1A02G101200	RI	A	40.4	46.2	NA	NA	NA	66.7	51.4	41.6	NA	43.5	29.7	68	NA	NA	61.1	55.1	41.2	53.3	73.1	47.9	#N/A
MSTRG.3176;A3:1A:97800268-97800384:97800265-97800384:-	MSTRG.3176	TraesCS1A02G101200	A3	A	20.9	44.3	33.6	NA	29.1	51.8	18.6	25	0	25.3	14.3	38.5	56.1	NA	46.2	40.4	10.7	43.5	33.6	30.4	#N/A
MSTRG.3191;A5:1A:98244667-98244749:98244667-98244837:-	MSTRG.3191	TraesCS1A02G102300	A5	A	95	87.1	100	92.2	87.7	90.8	98.4	100	98.3	95.2	79.4	100	92.1	100	94.7	96.9	100	100	100	97.5	Sodium/hydrogen exchanger
MSTRG.3192;SE:1A:99003993-99008252:99008353-99008948:+	MSTRG.3192	TraesCS1A02G102500	SE	A	51.8	100	100	100	100	100	100	100	100	72.9	49.3	100	100	100	100	100	100	99.5	100	100	4-hydroxy-tetrahydrodipicolinate reductase
MSTRG.3197;AL:1A:99139347-99139476:99140074:99139347-99142776:99143227:+	MSTRG.3197	TraesCS1A02G102900	AL	A	NA	NA	NA	NA	NA	NA	56.7	NA	NA	NA	NA	NA	NA	NA	NA	NA	61.9	49.2	NA	NA	Glutathione S-transferase
MSTRG.3220;A5:1A:99658333-99658435:99658312-99658435:+	MSTRG.3220	TraesCS1A02G103500	A5	A	NA	11.6	NA	NA	NA	NA	NA	NA	95.3	NA	NA	NA	NA	NA	NA	NA	NA	NA	100	NA	Alpha-galactosidase
MSTRG.3246;A3:1A:99892322-99903344:99892322-99903678:+	MSTRG.3246	TraesCS1A02G104000	A3	A	NA	NA	NA	NA	NA	NA	NA	NA	9.1	NA	NA	NA	NA	NA	NA	NA	NA	NA	0	NA	F-box protein
MSTRG.3246;A3:1A:99903843-99905370:99903843-99905373:+	MSTRG.3246	TraesCS1A02G104000	A3	A	NA	NA	NA	NA	NA	NA	NA	NA	35.1	NA	NA	NA	NA	NA	NA	NA	NA	NA	0	NA	F-box protein
MSTRG.3246;A3:1A:99903843-99905373:99903843-99905376:+	MSTRG.3246	TraesCS1A02G104000	A3	A	NA	NA	NA	NA	NA	NA	NA	NA	100	NA	NA	NA	NA	NA	NA	NA	NA	NA	60.1	NA	F-box protein
MSTRG.3246;SE:1A:99892322-99903344:99903843-99905370:+	MSTRG.3246	TraesCS1A02G104000	SE	A	NA	NA	NA	NA	NA	NA	NA	NA	9	NA	NA	NA	NA	NA	NA	NA	NA	NA	NA	NA	F-box protein
MSTRG.3246;SE:1A:99892322-99903678:99903843-99905370:+	MSTRG.3246	TraesCS1A02G104000	SE	A	NA	NA	NA	NA	NA	NA	NA	NA	49.9	NA	NA	NA	NA	NA	NA	NA	NA	NA	NA	NA	F-box protein
MSTRG.3326;A3:1A:103324205-103324276:103324145-103324276:-	MSTRG.3326	TraesCS1A02G106100	A3	A	0	0	0	7.6	0	0	0	0	0	0	0	0	0	0	3.5	0	0	5.7	0	0	E3 ubiquitin-protein ligase
MSTRG.3323;A5:1A:104217849-104217933:104217845-104217933:+	MSTRG.3323	TraesCS1A02G106300	A5	A	98.7	89.1	91.4	93	93.8	91.1	90.2	86.8	76.8	91.8	91.9	91.8	91.7	90.4	86.5	93	72.4	85.4	88	98.6	DNA-directed RNA polymerase subunit
MSTRG.3324;A3:1A:104228246-104228376:104228246-104228842:+	MSTRG.3324	TraesCS1A02G106500	A3	A	NA	6.7	NA	39.4	NA	NA	NA	NA	NA	15.5	NA	14.3	4.3	76.5	33.8	NA	NA	NA	NA	11.4	NADH-quinone oxidoreductase subunit I
MSTRG.3324;SE:1A:104227784-104227881:104227924-104228000:+	MSTRG.3324	TraesCS1A02G106500	SE	A	2.3	2.6	8.9	10	7	2.2	12	1.7	5.7	6.1	0	4.7	2.2	25.1	5.9	5.7	12.9	1.4	0	4.1	NADH-quinone oxidoreductase subunit I
MSTRG.3324;RI:1A:104228376:104228471-104228842:104228941:+	MSTRG.3324	TraesCS1A02G106500	RI	A	2.5	4	11	11.8	7.9	2.5	12	2	6.6	9.2	0	6.5	4.5	27.2	6.7	6.4	14.3	1.7	0	6	NADH-quinone oxidoreductase subunit I
MSTRG.3324;SE:1A:104228246-104228376:104228471-104228842:+	MSTRG.3324	TraesCS1A02G106500	SE	A	91.4	63.2	79.2	83	86.9	90.6	100	86.5	85.1	64.5	100	70.6	48.5	89.7	87.7	88.8	88.3	79.8	100	66.9	NADH-quinone oxidoreductase subunit I
MSTRG.3328;A3:1A:104360891-104379876:104360891-104379879:+	MSTRG.3328	TraesCS1A02G106600	A3	A	69.4	100	100	46.4	25.9	40.4	66.4	76.9	NA	100	86.9	40.5	45	49.1	20.3	61.2	62.3	100	100	65.5	Universal stress protein
MSTRG.3336;A3:1A:104583415-104583508:104583406-104583508:-	MSTRG.3336	TraesCS1A02G107000	A3	A	2.3	3.8	7.4	NA	8.8	NA	NA	NA	NA	NA	2.6	7.4	3.5	4.5	NA	NA	NA	NA	10	NA	Lysine-specific demethylase 3B
MSTRG.3352;SE:1A:104944395-104945170:104945229-104945659:-	MSTRG.3352	TraesCS1A02G107300	SE	A	0	0	25.7	0	6.3	0	0	0	0	0	0	0	0	0	0	43.6	16.4	0	0	0	Serine/threonine-protein phosphatase 4 regulatory subunit 3
MSTRG.3356;A5:1A:105909061-105909426:105909061-105909473:-	MSTRG.3356	TraesCS1A02G107600	A5	A	82.4	100	97.5	100	97.8	93.8	56.3	NA	62.5	NA	89	100	96.7	97.7	100	96.8	82	91.5	73	90.4	RING/U-box superfamily protein
MSTRG.3361;A3:1A:106220056-106220196:106219978-106220196:-	MSTRG.3361	TraesCS1A02G107800	A3	A	75.8	89.4	100	100	100	100	100	100	100	95.7	76.2	100	89.7	100	100	94.3	100	100	100	100	Arginine--tRNA ligase
MSTRG.3361;A5:1A:106225806-106225899:106225806-106225935:-	MSTRG.3361	TraesCS1A02G107800	A5	A	28.6	54.4	31.9	74.4	100	81.8	100	85.7	100	33.8	25.6	53	26.4	69.3	100	88.9	100	94.6	100	39.2	Arginine--tRNA ligase
MSTRG.3360;A3:1A:107095311-107095847:107095311-107095898:+	MSTRG.3360	TraesCS1A02G107900	A3	A	0	1.8	2.1	2	0	0	7.6	0	0	3.2	0	1.8	0	4.3	5.9	0	0	2	0	0	Transcription initiation factor TFIID subunit 13
MSTRG.3368;A3:1A:107102405-107103066:107102405-107103278:+	MSTRG.3368	TraesCS1A02G108000	A3	A	23.5	22.1	25.2	23.6	47.6	21.7	16.3	13.7	19.3	37.2	22	15.3	24.1	11.7	23.6	18.9	6.2	11.6	22	32.9	Arginine/serine-rich splicing factor, putative
MSTRG.3406;A3:1A:108760853-108760930:108760828-108760930:-	MSTRG.3406	TraesCS1A02G109400	A3	A	15.5	20.3	20.9	26.3	38.6	27.7	17.7	26.5	50.3	NA	18.1	17.2	22	18.1	18.7	32.3	40.6	27.8	28.9	13.3	#N/A
MSTRG.3418;AF:1A:108769689:108769747-108770326:108769922:108770010-108770326:+	MSTRG.3418	TraesCS1A02G109500	AF	A	96.7	95.4	100	100	100	100	95.3	100	96.3	100	98.7	97.2	97.4	100	100	100	98.3	100	100	94.1	Nucleolar MIF4G domain-containing protein 1
MSTRG.3418;RI:1A:108772759:108772895-108772986:108773087:+	MSTRG.3418	TraesCS1A02G109500	RI	A	3	4.5	0	0	0	0	4.2	0	3.2	0	1.1	2.5	2.3	0	0	0	1.5	0	0	5.7	Nucleolar MIF4G domain-containing protein 1
MSTRG.3418;A5:1A:108770010-108770326:108769969-108770326:+	MSTRG.3418	TraesCS1A02G109500	A5	A	23.3	NA	NA	NA	NA	NA	NA	NA	NA	NA	7.3	18	NA	NA	NA	NA	NA	NA	0	NA	Nucleolar MIF4G domain-containing protein 1
MSTRG.3418;SE:1A:108769747-108769861:108769969-108770326:+	MSTRG.3418	TraesCS1A02G109500	SE	A	10.2	3.4	16.2	13.1	11.1	21.1	11.6	17.7	15	21.4	14	11.6	11.5	27.1	21.6	27	10.1	14.9	34.3	3.9	Nucleolar MIF4G domain-containing protein 1
MSTRG.3410;A3:1A:108778551-108778625:108778544-108778625:-	MSTRG.3410	TraesCS1A02G109700	A3	A	NA	NA	NA	2.5	NA	NA	11.2	5.5	NA	NA	NA	NA	NA	3.9	2.4	NA	7.1	NA	NA	NA	Pentatricopeptide repeat-containing protein
MSTRG.3421;A3:1A:109428907-109429488:109428866-109429488:-	MSTRG.3421	TraesCS1A02G110100	A3	A	NA	100	NA	NA	100	100	100	81.8	NA	100	NA	100	NA	NA	100	NA	94.2	95.3	NA	100	#N/A
MSTRG.3421;A5:1A:109428907-109429006:109428907-109429064:-	MSTRG.3421	TraesCS1A02G110100	A5	A	0	NA	NA	NA	100	58.9	100	NA	NA	NA	4.1	0	44.8	NA	NA	32.2	68.8	100	NA	NA	#N/A
MSTRG.3421;SE:1A:109428907-109429064:109429095-109429488:-	MSTRG.3421	TraesCS1A02G110100	SE	A	84.7	0	NA	NA	0	38.5	0	0	NA	0	86.8	47.5	NA	NA	0	62.3	15.3	0	NA	0	#N/A
MSTRG.3421;SE:1A:109428907-109429006:109429100-109429488:-	MSTRG.3421	TraesCS1A02G110100	SE	A	NA	0	NA	NA	17.2	0	6	10.4	60.6	12.4	NA	0	NA	NA	0	NA	11	7.3	NA	0	#N/A
MSTRG.3421;A3:1A:109429100-109429488:109429095-109429488:-	MSTRG.3421	TraesCS1A02G110100	A3	A	0	NA	0	0	14	0	6.2	18.4	38.4	22.7	0	0	6.4	0	0	3.4	11	10.9	0	0	#N/A
MSTRG.3421;SE:1A:109428907-109429006:109429095-109429488:-	MSTRG.3421	TraesCS1A02G110100	SE	A	NA	0	NA	35	43.7	47.3	37.7	11.6	NA	0	NA	0	NA	63.2	41.8	NA	21.7	30.3	63.9	14.6	#N/A
MSTRG.3421;A5:1A:109428473-109428648:109428473-109428667:-	MSTRG.3421	TraesCS1A02G110100	A5	A	NA	NA	NA	68.3	61.1	57.1	56.3	57.2	44.4	68.1	NA	NA	NA	79.7	56.3	39.9	48	53.5	41.4	84.3	#N/A
MSTRG.3421;A5:1A:109428473-109428667:109428473-109428689:-	MSTRG.3421	TraesCS1A02G110100	A5	A	9.5	25.3	NA	33.7	29.4	25.6	33.3	20.3	35.7	26.3	3	9	22.4	22.4	33.4	32.7	35.5	28.9	39.1	16.8	#N/A
MSTRG.3421;A5:1A:109428473-109428648:109428473-109428689:-	MSTRG.3421	TraesCS1A02G110100	A5	A	0	31.9	26.4	52.3	39.6	31.4	39.1	25.3	30.7	43.2	10.5	26.6	34.8	53.1	39.3	24.3	33.6	31.9	31.2	52	#N/A
MSTRG.3425;A5:1A:109574627-109577720:109574409-109577720:+	MSTRG.3425	TraesCS1A02G110200	A5	A	98.7	96.7	95.2	92.1	92.1	91.1	93.1	89.5	89.3	95.2	97.7	94	93.1	88.9	91.4	91.6	93.4	89.3	90.2	91.1	PHD finger alfin-like protein
MSTRG.3459;A5:1A:111151385-111151948:111151385-111152927:-	MSTRG.3459	TraesCS1A02G111000	A5	A	75.9	49.5	44	40	42.2	26.7	5.5	7.6	46.3	45	64.9	30.7	61.3	56.1	33.6	23.9	4.4	16.1	57.9	34.8	zinc transporter
MSTRG.3467;RI:1A:111537451:111537530-111537663:111537787:+	MSTRG.3467	TraesCS1A02G111100	RI	A	59.4	62.6	65.6	48.2	58.4	46.4	50.4	44.2	51.2	59.5	34.6	63.8	35	74.1	60.1	53.4	43.2	45.9	40	61.5	Aspartate--tRNA ligase
MSTRG.3475;RI:1A:112039217:112039300-112039454:112040530:-	MSTRG.3475	TraesCS1A02G111300	RI	A	NA	NA	NA	NA	NA	NA	NA	NA	21.5	NA	NA	NA	NA	NA	NA	NA	NA	NA	NA	NA	Kelch-like protein
MSTRG.3495;SE:1A:112936354-112937438:112937492-112941253:+	MSTRG.3495	TraesCS1A02G111600	SE	A	0	100	NA	NA	100	56.2	35.5	56.2	50.4	NA	0	72.4	NA	64.2	57.2	38.7	67.4	34.2	92.3	100	Phosphatidylinositol N-acetylglucosaminyltransferase subunit H
MSTRG.3495;SE:1A:112936354-112936529:112936583-112941253:+	MSTRG.3495	TraesCS1A02G111600	SE	A	33.7	100	100	83.5	100	42.3	48.6	54.7	64.5	NA	1.8	82.7	100	70.3	69.7	45	43.6	39.1	94.9	NA	Phosphatidylinositol N-acetylglucosaminyltransferase subunit H
MSTRG.3495;SE:1A:112936354-112936529:112936583-112937438:+	MSTRG.3495	TraesCS1A02G111600	SE	A	NA	37	NA	67.6	32.9	42.6	46.4	34.8	69.2	NA	NA	31.7	27.7	50.4	59.8	66.7	19.4	54.1	41.2	10.4	Phosphatidylinositol N-acetylglucosaminyltransferase subunit H
MSTRG.3495;MX:1A:112936354-112936529:112936583-112941253:112936354-112937438:112937492-112941253:+	MSTRG.3495	TraesCS1A02G111600	MX	A	NA	51.4	100	82.5	67	36.4	63.2	48.5	64.2	54.3	NA	64.5	69.6	56.9	63.3	56.4	27.2	55.3	60.9	31.1	Phosphatidylinositol N-acetylglucosaminyltransferase subunit H
MSTRG.3495;SE:1A:112936583-112937438:112937492-112941253:+	MSTRG.3495	TraesCS1A02G111600	SE	A	55.6	35.7	12.2	30.8	19.4	56.5	33.5	36.2	55.7	NA	NA	20.3	14.4	43.4	46.3	60.7	39.2	48.8	31	NA	Phosphatidylinositol N-acetylglucosaminyltransferase subunit H
MSTRG.3514;A5:1A:113860422-113861024:113860422-113861026:-	MSTRG.3514	TraesCS1A02G112100	A5	A	0	0	0	12.6	24	9.7	21.4	0	35.4	0	0	0	0	17.3	35.1	20.5	27	25.5	23.5	0	#N/A
MSTRG.3514;RI:1A:113858522:113858773-113858904:113859170:-	MSTRG.3514	TraesCS1A02G112100	RI	A	NA	NA	NA	20.7	15.5	15.9	8.6	NA	7.5	NA	NA	NA	NA	19.2	6.2	9.9	8.2	7.9	10	NA	#N/A
MSTRG.3515;AF:1A:113880028-113880707:113880731:113880028-113881639:113881678:-	MSTRG.3515	TraesCS1A02G112200	AF	A	100	28.7	100	19	27.2	0	26.6	0	63.6	100	24.4	39.5	0	34	38	0	27.5	41.5	0	0	Kinase interacting (KIP1-like) family protein
MSTRG.3523;A3:1A:114062536-114063004:114062528-114063004:-	MSTRG.3523	TraesCS1A02G112400	A3	A	98.3	87.9	86.9	73.1	86.1	75.7	77.9	75.1	66.1	74	95.5	94.2	83.6	77.9	68.9	78.1	75.6	69.9	71.3	79	Thioredoxin-like protein
MSTRG.3554;A3:1A:115357776-115358587:115357776-115358710:+	MSTRG.3554	TraesCS1A02G112700	A3	A	NA	29.8	NA	61.4	42.9	43.2	46	100	NA	35.7	NA	18	NA	NA	100	NA	100	NA	NA	100	WD repeat phosphoinositide-interacting-like protein
MSTRG.3554;RI:1A:115362184:115362307-115362823:115363377:+	MSTRG.3554	TraesCS1A02G112700	RI	A	83.5	50.9	100	77	76.8	68.7	62.7	100	100	75.9	88.7	55.5	83.5	61.8	100	100	100	100	69.1	100	WD repeat phosphoinositide-interacting-like protein
MSTRG.3555;A3:1A:115367182-115367267:115367173-115367267:-	MSTRG.3555	TraesCS1A02G112800	A3	A	NA	0	NA	0	0	0	0	4.4	9	0	0	0	NA	NA	NA	6.4	0	0	1.8	0	DNA-directed RNA polymerase
MSTRG.3555;A3:1A:115367746-115367900:115367739-115367900:-	MSTRG.3555	TraesCS1A02G112800	A3	A	NA	100	NA	100	64.7	100	78	100	14.7	100	100	42.1	NA	NA	NA	100	100	86	6.7	100	DNA-directed RNA polymerase
MSTRG.3555;A5:1A:115367016-115367090:115367016-115367095:-	MSTRG.3555	TraesCS1A02G112800	A5	A	NA	0	NA	0	6	6.9	24.8	9.9	5.2	3.2	20.6	2.4	NA	NA	NA	28.4	6	1.6	4.9	27.6	DNA-directed RNA polymerase
MSTRG.3569;A3:1A:115977147-115977463:115977147-115977521:+	MSTRG.3569	TraesCS1A02G113300	A3	A	13.8	18	9	28.2	43.3	NA	NA	NA	NA	15.2	12.7	20.8	12.6	27.6	34.6	NA	NA	NA	NA	16.7	Glycerophosphodiester phosphodiesterase
MSTRG.3570;RI:1A:116696049:116696355-116696452:116696729:+	MSTRG.3570	TraesCS1A02G113400	RI	A	100	NA	NA	NA	NA	NA	NA	NA	33.2	NA	100	NA	NA	NA	NA	NA	NA	NA	17.7	NA	Tryptophan aminotransferase
MSTRG.3576;RI:1A:117192567:117192900-117192976:117193149:-	MSTRG.3576	TraesCS1A02G113600	RI	A	NA	NA	NA	NA	NA	NA	NA	NA	59.9	38.3	NA	NA	NA	NA	NA	NA	NA	NA	49.3	32.9	Tryptophan aminotransferase-related protein 2
MSTRG.3607;SE:1A:117909601-117909835:117909907-117911160:-	MSTRG.3607	TraesCS1A02G114000	SE	A	NA	NA	NA	NA	NA	NA	NA	NA	NA	NA	NA	NA	NA	NA	NA	88.3	NA	NA	NA	NA	Core-2/I-branching beta-1,6-N-acetylglucosaminyltransferase family protein
MSTRG.3607;AF:1A:117909620-117909835:117909875:117909620-117911160:117911180:-	MSTRG.3607	TraesCS1A02G114000	AF	A	4.8	0	0	0	0	0	0	5.8	NA	0	4	0	5.9	0	0	0	0	3.6	0	0	Core-2/I-branching beta-1,6-N-acetylglucosaminyltransferase family protein
MSTRG.3614;A3:1A:118504607-118506556:118504607-118506565:+	MSTRG.3614	TraesCS1A02G114300	A3	A	0	3	6.9	NA	NA	100	0	0	0	8.4	0	13.5	NA	11.4	NA	0	0	8.3	0	NA	F-box protein
MSTRG.3614;A3:1A:118504607-118506543:118504607-118506565:+	MSTRG.3614	TraesCS1A02G114300	A3	A	55.7	84.9	91.4	96.8	100	100	84.1	92.4	93.1	83.4	62.1	89	100	95.3	100	93.2	92.6	86.2	87.6	100	F-box protein
MSTRG.3623;AF:1A:119150702-119150898:119150997:119150702-119151270:119151956:-	MSTRG.3623	TraesCS1A02G115000	AF	A	98	96.3	90.4	100	100	100	100	100	100	99.8	100	100	97.4	96.6	100	100	100	99.2	100	100	Protein apaG
MSTRG.3634;A5:1A:119705291-119706625:119705099-119706625:+	MSTRG.3634	TraesCS1A02G115200	A5	A	3.3	3.7	5	0.2	0	0	1.2	0	17.9	12.3	3.5	7.1	2.5	0.3	0.7	0	0	0	15.6	12.7	Triose phosphate/phosphate translocator, chloroplastic
MSTRG.3663;A5:1A:121134592-121134683:121134592-121134694:-	MSTRG.3663	TraesCS1A02G116000	A5	A	1.5	4.1	1	2.6	2.5	5.6	2.8	2.9	3.1	3.5	0.6	0.6	3.3	3.3	3.7	4.6	5.5	4.1	3.5	3.2	GTPase obg
MSTRG.3687;AF:1A:121878368-121878940:121879061:121878368-121880350:121880515:-	MSTRG.3687	TraesCS1A02G116300	AF	A	NA	NA	NA	95.6	100	100	NA	88.2	96.2	NA	NA	NA	NA	NA	100	100	NA	100	93.7	NA	#N/A
MSTRG.3687;SE:1A:121878368-121879769:121879871-121880350:-	MSTRG.3687	TraesCS1A02G116300	SE	A	98.4	100	100	97.4	100	100	97.9	NA	95.4	95	100	100	NA	100	100	100	89.5	100	97.5	100	#N/A
MSTRG.3687;SE:1A:121878368-121879782:121879871-121880350:-	MSTRG.3687	TraesCS1A02G116300	SE	A	NA	100	NA	97.5	100	100	96.8	94.5	95.9	NA	NA	100	100	100	NA	NA	88.4	NA	NA	NA	#N/A
MSTRG.3687;AF:1A:121878368-121878940:121879061:121878368-121879258:121879481:-	MSTRG.3687	TraesCS1A02G116300	AF	A	NA	NA	NA	100	75.6	100	NA	100	100	NA	NA	NA	NA	NA	100	100	NA	68.4	74.3	NA	#N/A
MSTRG.3687;RI:1A:121876859:121877543-121877657:121878184:-	MSTRG.3687	TraesCS1A02G116300	RI	A	NA	4.6	NA	NA	100	NA	NA	NA	NA	NA	NA	6.2	NA	61	92.5	57.6	NA	NA	NA	NA	#N/A
MSTRG.3687;A5:1A:121878368-121879195:121878368-121879258:-	MSTRG.3687	TraesCS1A02G116300	A5	A	NA	10.4	0	3.2	15.7	0	NA	NA	10.7	NA	NA	4.4	26	32	15.1	18.6	NA	NA	0	NA	#N/A
MSTRG.3687;SE:1A:121878368-121879195:121879425-121879769:-	MSTRG.3687	TraesCS1A02G116300	SE	A	0	4.4	0	3	17.2	0	0	NA	13.2	4.6	0	3.4	40.3	28.5	10.9	10.8	0	9.3	0	6.5	#N/A
MSTRG.3687;A5:1A:121879871-121880236:121879871-121880350:-	MSTRG.3687	TraesCS1A02G116300	A5	A	2.3	0	2.6	15.3	16.8	5.7	0	2.2	12.4	0	5.8	1.4	3.1	3.8	22.3	6.9	6.1	0	12.2	2.1	#N/A
MSTRG.3687;SE:1A:121878368-121879258:121879425-121879769:-	MSTRG.3687	TraesCS1A02G116300	SE	A	0	0	3.5	27	28.4	10.4	0	NA	24.4	0	5.8	2.1	NA	0	22.4	8.8	11	0	13.9	2.3	#N/A
MSTRG.3687;A3:1A:121877821-121878028:121877370-121878028:-	MSTRG.3687	TraesCS1A02G116300	A3	A	NA	54.6	31.9	47	29.7	38.8	NA	NA	56.4	NA	NA	29.8	36.4	45	51.7	58.1	NA	NA	NA	NA	#N/A
MSTRG.3687;A5:1A:121877370-121877657:121877370-121878028:-	MSTRG.3687	TraesCS1A02G116300	A5	A	68.4	NA	74.3	72.1	67.9	49.5	96.6	NA	56.2	93.6	67.7	0	NA	46.6	79.7	79	100	87.4	95.7	95.6	#N/A
MSTRG.3687;AF:1A:121878368-121878940:121879061:121878368-121879258:121879589:-	MSTRG.3687	TraesCS1A02G116300	AF	A	NA	55.1	NA	67.4	81.5	69.3	63.3	75.3	71.1	57.7	NA	58.4	NA	55.6	68	67.1	NA	100	100	NA	#N/A
MSTRG.3687;AF:1A:121878368-121878940:121879061:121878368-121879258:121879335:-	MSTRG.3687	TraesCS1A02G116300	AF	A	NA	59.6	NA	64.8	65.1	58.9	NA	79.4	73.3	NA	NA	37.4	19.4	54	71.2	73.9	NA	85.5	91.1	NA	#N/A
MSTRG.3687;A5:1A:121878368-121879769:121878368-121879782:-	MSTRG.3687	TraesCS1A02G116300	A5	A	100	71.6	75.2	49.5	57	52.3	60.5	22.2	47.2	100	100	64.5	32.5	48.4	100	84.5	52.7	66.4	85.9	100	#N/A
MSTRG.3687;A3:1A:121877543-121877657:121877370-121877657:-	MSTRG.3687	TraesCS1A02G116300	A3	A	12	100	22.1	42.6	53.8	59.4	28.1	67.1	69	22.9	28	100	NA	62.4	37.3	49.7	43.7	56.8	39.2	23.8	#N/A
MSTRG.3687;RI:1A:121877657:121877821-121878028:121878184:-	MSTRG.3687	TraesCS1A02G116300	RI	A	88	78.1	77.9	57.4	46.2	40.6	71.9	32.9	31	77.1	72	73.1	NA	58.3	65.2	62	76.2	46.1	60.8	76.2	#N/A
MSTRG.3697;RI:1A:123551729:123551932-123552052:123552115:-	MSTRG.3697	TraesCS1A02G116500	RI	A	0	0	9.2	1.6	0	0	0	0	3.8	0	0	0	0	0	2.7	3.2	0	0	0	0	AT1G08220-like protein
MSTRG.3697;A3:1A:123549775-123550263:123549742-123550263:-	MSTRG.3697	TraesCS1A02G116500	A3	A	26	22.5	16.7	16.2	11.2	15.1	15.1	17.8	31.3	15.3	29.2	22.7	23	15.6	13.6	12.2	16.9	18.9	29.7	15.2	AT1G08220-like protein
MSTRG.3697;A3:1A:123552120-123552223:123552115-123552223:-	MSTRG.3697	TraesCS1A02G116500	A3	A	74	76	81.6	83.5	88.8	85.1	84.6	81.8	65	84.7	70.6	77.5	76.6	84.4	85	87.4	83.1	81.1	70.3	84.8	AT1G08220-like protein
MSTRG.3701;A3:1A:124011092-124011255:124011092-124011261:+	MSTRG.3701	TraesCS1A02G116700	A3	A	0	4.2	1.2	0.9	5.3	1.7	0	0	0	7	0.5	1.8	3.1	1.3	1.8	0	1.7	1.6	4.5	1.9	#N/A
MSTRG.3701;A3:1A:124011531-124011652:124011531-124011658:+	MSTRG.3701	TraesCS1A02G116700	A3	A	1.7	2.8	7.5	1.4	6.7	0	11	4.9	2.3	20.3	4	4.8	0	0	4.5	0	2.9	3.2	2.9	17.5	#N/A
MSTRG.3721;A3:1A:124887029-124887122:124886981-124887122:-	MSTRG.3721	TraesCS1A02G117500	A3	A	92.2	NA	NA	NA	NA	NA	NA	NA	NA	NA	91.9	NA	NA	NA	NA	NA	NA	NA	NA	NA	Boron transporter
MSTRG.3727;AF:1A:124893982-124894066:124894090:124893982-124896054:124897125:-	MSTRG.3727	TraesCS1A02G117600	AF	A	NA	NA	NA	NA	NA	NA	NA	NA	NA	NA	NA	NA	NA	18.4	NA	NA	NA	NA	NA	NA	Pentatricopeptide repeat-containing protein
MSTRG.3727;SE:1A:124893982-124894913:124895058-124896054:-	MSTRG.3727	TraesCS1A02G117600	SE	A	100	47.9	43.2	56	70.7	75.7	68.4	58.5	47.2	NA	69.6	55.3	NA	39.3	49.7	59.1	59.5	NA	51.6	NA	Pentatricopeptide repeat-containing protein
MSTRG.3727;A3:1A:124893146-124893221:124893120-124893221:-	MSTRG.3727	TraesCS1A02G117600	A3	A	43.9	58.7	40.5	57	33.5	59.8	52.3	51.8	35.3	NA	37.6	45.7	60.6	40	44.8	30.5	45.9	57.7	54.3	NA	Pentatricopeptide repeat-containing protein
MSTRG.3727;A3:1A:124893373-124893827:124893366-124893827:-	MSTRG.3727	TraesCS1A02G117600	A3	A	56.2	82.8	76.3	81.4	60.5	73.3	74.9	78.6	77.9	NA	64.9	74.6	87.7	84	77.9	62.7	69.1	83.1	76.4	NA	Pentatricopeptide repeat-containing protein
MSTRG.3770;A3:1A:127354185-127354448:127354185-127354695:+	MSTRG.3770	TraesCS1A02G118700	A3	A	0	2.2	5	9.1	0	0	8.1	7.6	11	2.6	0	4.2	4.3	6.1	14.4	7.5	7.4	3.4	3.3	0	#N/A
MSTRG.3770;RI:1A:127352979:127353284-127353562:127353618:+	MSTRG.3770	TraesCS1A02G118700	RI	A	0	2.5	3.1	2.1	4.2	7.1	28.9	16.6	4.7	2.8	0	2	9.7	0	12.2	20.2	5.8	10.2	0	1.7	#N/A
MSTRG.3770;A5:1A:127353618-127353705:127353284-127353705:+	MSTRG.3770	TraesCS1A02G118700	A5	A	NA	14.5	3.9	4.2	13.7	31.3	17.3	14.5	8.5	NA	NA	5.1	13	0	8.7	16.1	6.5	9.2	0	2.3	#N/A
MSTRG.3770;SE:1A:127353284-127353562:127353618-127353705:+	MSTRG.3770	TraesCS1A02G118700	SE	A	100	87	55.6	67.3	78.2	85.6	33.9	46.1	65.5	94.5	93.3	72.5	58.3	49.2	40.7	43.2	52.8	47.3	82.1	57.1	#N/A
MSTRG.3781;SE:1A:127757217-127758611:127759406-127759766:+	MSTRG.3781	TraesCS1A02G118800	SE	A	0.4	1.8	1.1	3.6	3.7	4.2	0.5	5.8	0	3.3	0	0	0	0	1.8	2.4	2.1	7.8	2.9	0	RING/U-box superfamily protein
MSTRG.3781;A3:1A:127759406-127759766:127759406-127759793:+	MSTRG.3781	TraesCS1A02G118800	A3	A	NA	NA	NA	100	100	62.6	88.4	52.2	65.3	NA	NA	NA	NA	68.6	68.8	47.5	78.4	65.1	100	NA	RING/U-box superfamily protein
MSTRG.3781;AF:1A:127757180:127757217-127758611:127758167:127758242-127758611:+	MSTRG.3781	TraesCS1A02G118800	AF	A	NA	NA	NA	0	0	44.2	11.8	56.8	34.7	NA	NA	NA	NA	31.4	33.1	56.8	23.1	43.9	0	NA	RING/U-box superfamily protein
MSTRG.3822;AF:1A:130910489-130911312:130911487:130910489-130912583:130913217:-	MSTRG.3822	TraesCS1A02G119500	AF	A	94.7	100	94.7	92	73.5	79.8	77.7	87.8	88.3	89.9	98	90.7	88.3	94.6	59.2	86.8	64.6	76.2	NA	87	#N/A
MSTRG.3840;AF:1A:131967033-131967149:131967250:131967033-131971145:131971449:-	MSTRG.3840	TraesCS1A02G119700	AF	A	100	97.8	100	99	97.4	100	98.1	98.5	93.3	100	99.5	99.4	99	93.8	100	99.5	100	98.5	100	100	#N/A
MSTRG.3840;A5:1A:131967033-131967149:131967033-131967161:-	MSTRG.3840	TraesCS1A02G119700	A5	A	100	100	100	96.3	88.3	89.8	90.9	100	100	86.6	100	100	72.6	100	88.3	96.1	73.7	100	84.8	100	#N/A
MSTRG.3840;RI:1A:131963408:131963449-131963516:131966041:-	MSTRG.3840	TraesCS1A02G119700	RI	A	0	0	0	3.7	11.7	10.2	9.1	0	0	13.4	0	0	27.4	0	11.7	3.9	26.3	0	15.2	0	#N/A
MSTRG.3842;SE:1A:132134079-132134474:132135419-132135715:-	MSTRG.3842	TraesCS1A02G119800	SE	A	0	0	0	0	2.9	0	0	20.7	0	0	0	0	0	0	0	0	0	0	0	0	#N/A
MSTRG.3842;A3:1A:132134079-132134474:132134046-132134474:-	MSTRG.3842	TraesCS1A02G119800	A3	A	67.9	66	51.3	38.6	40.5	53.6	30.7	42	33.3	NA	NA	57.2	36.7	44.4	44.3	33.2	38.2	29	35.5	43.6	#N/A
MSTRG.3842;AF:1A:132134079-132134474:132135498:132134079-132135715:132135868:-	MSTRG.3842	TraesCS1A02G119800	AF	A	8.4	14.2	13.9	16.6	19.9	22.1	16.6	0	32.7	4	8.4	16.3	14.8	16.1	25.9	17.6	21.4	15.7	25.6	11	#N/A
MSTRG.3850;A3:1A:132486095-132486209:132486095-132486227:+	MSTRG.3850	TraesCS1A02G120100	A3	A	0	0	0	0	3.4	0	0	4.3	2.6	NA	0.6	0	3.3	3.7	0	0	0	7.7	0	NA	#N/A
MSTRG.3850;A3:1A:132486095-132486227:132486095-132486234:+	MSTRG.3850	TraesCS1A02G120100	A3	A	97.8	96.1	86.7	83.4	88.4	74.4	94.2	94.6	97.1	NA	98.2	95	95.9	95.1	89.2	97	94.1	96.1	100	NA	#N/A
MSTRG.3852;RI:1A:132788612:132788758-132788849:132788998:+	MSTRG.3852	TraesCS1A02G120200	RI	A	37.7	39	36.7	24.7	22.8	17.3	10.9	11.5	31.2	25.6	46.1	37	34.1	36.3	15.8	3.7	15.2	12.4	44	42.3	70 kDa heat shock protein
MSTRG.3863;AF:1A:132799297-132800071:132800329:132799297-132800662:132800828:-	MSTRG.3863	TraesCS1A02G120400	AF	A	0	0	6.1	0	0	0	NA	NA	0	0	0	0	0	0	0	0	NA	NA	0	NA	60S ribosomal L18a-like protein
MSTRG.3863;AF:1A:132799297-132800411:132800516:132799297-132800662:132800842:-	MSTRG.3863	TraesCS1A02G120400	AF	A	100	NA	NA	NA	80.7	NA	NA	NA	NA	NA	NA	NA	NA	100	NA	NA	NA	NA	NA	NA	60S ribosomal L18a-like protein
MSTRG.3863;AF:1A:132799297-132800411:132800557:132799297-132800662:132800828:-	MSTRG.3863	TraesCS1A02G120400	AF	A	0	0	0	0	0	0	NA	NA	7.2	0	0	0	0	0	0	0	NA	NA	0	NA	60S ribosomal L18a-like protein
MSTRG.3863;SE:1A:132799297-132799838:132799957-132800071:-	MSTRG.3863	TraesCS1A02G120400	SE	A	0	0	0	0	2.2	0	100	0	0	0	0	0	0	0	0	0	0	0	0	16.1	60S ribosomal L18a-like protein
MSTRG.3863;AF:1A:132799297-132800071:132800151:132799297-132800411:132800516:-	MSTRG.3863	TraesCS1A02G120400	AF	A	89.7	100	96.9	100	97.8	100	NA	67.7	100	100	98.4	100	100	95.4	98.1	95.9	100	100	97.9	100	60S ribosomal L18a-like protein
MSTRG.3863;RI:1A:132798625:132798742-132798807:132798939:-	MSTRG.3863	TraesCS1A02G120400	RI	A	10.3	0	3.1	0	2.2	0	NA	32.3	0	0	1.6	0	0	4.6	1.9	4.1	0	0	2.1	0	60S ribosomal L18a-like protein
MSTRG.3863;AF:1A:132799297-132800411:132800516:132799297-132800662:132800828:-	MSTRG.3863	TraesCS1A02G120400	AF	A	59	0	22.9	0	13.3	0	NA	NA	0	0	5.4	0	0	24.5	12.4	21.1	NA	NA	6.3	NA	60S ribosomal L18a-like protein
MSTRG.3863;RI:1A:132798625:132798731-132798807:132798939:-	MSTRG.3863	TraesCS1A02G120400	RI	A	59	0	21.8	0	11.7	0	0	NA	0	0	5.4	0	0	24.5	12.4	21.1	NA	NA	6.3	0	60S ribosomal L18a-like protein
MSTRG.3863;A3:1A:132798742-132798807:132798731-132798807:-	MSTRG.3863	TraesCS1A02G120400	A3	A	92.6	90.5	89.8	85.4	85.7	83.9	0	100	73	66.9	77.8	90.5	86.1	87.2	87.7	86.2	74.9	59.8	75.5	79.1	60S ribosomal L18a-like protein
MSTRG.3863;AF:1A:132799297-132800071:132800151:132799297-132800662:132800828:-	MSTRG.3863	TraesCS1A02G120400	AF	A	92.6	90.5	90.4	85.4	87.3	83.9	NA	100	74.4	66.9	77.8	90.5	86.1	87.2	87.7	86.2	74.9	59.8	75.5	93.3	60S ribosomal L18a-like protein
MSTRG.3868;A5:1A:133171700-133173629:133171700-133173633:-	MSTRG.3868	TraesCS1A02G120900	A5	A	94.8	96.6	95.1	95.9	92.7	92.2	96.4	97.3	97.2	94	96.9	93.9	96.7	93.8	96.2	90.2	97.8	95.8	94.1	94.5	Hypoxanthine phosphoribosyltransferase&&Hypoxanthine-guanine phosphoribosyltransferase
MSTRG.3886;AL:1A:134003772-134003953:134004124:134003772-134004431:134004799:+	MSTRG.3886	TraesCS1A02G121200	AL	A	0	0	0	22.3	100	75.8	75.9	100	100	NA	0	0	0	49	33.8	71.1	NA	70	46.3	NA	Pentatricopeptide repeat-containing protein
MSTRG.3886;AL:1A:134003772-134003953:134004423:134003772-134004431:134004799:+	MSTRG.3886	TraesCS1A02G121200	AL	A	42.6	43.6	44	20.5	NA	NA	NA	NA	NA	53.7	41.3	37.3	33.2	0	13.7	NA	NA	NA	0	60.1	Pentatricopeptide repeat-containing protein
MSTRG.3886;AL:1A:134003772-134003891:134004172:134003772-134004431:134004799:+	MSTRG.3886	TraesCS1A02G121200	AL	A	0	28.4	35.1	39.7	100	80.2	84.8	100	100	56.7	12.9	54.3	30.3	31.3	39.2	57	100	67	29.2	37.5	Pentatricopeptide repeat-containing protein
MSTRG.3886;A3:1A:134003772-134003891:134003772-134003953:+	MSTRG.3886	TraesCS1A02G121200	A3	A	0	33.9	40.8	45.2	25.1	56.3	59.6	54.5	42.3	44.8	17.2	66.7	46.7	27.6	48.7	35.1	83.1	46.3	31.9	28.1	Pentatricopeptide repeat-containing protein
MSTRG.3888;A3:1A:134948912-134948995:134948912-134949025:+	MSTRG.3888	TraesCS1A02G121300	A3	A	4.2	6.1	7.7	8.5	6.7	8.1	17	12.1	12	11.9	7	6.9	7.7	7.4	7.4	10.4	14.3	14.6	8.9	10.4	#N/A
MSTRG.3892;AF:1A:134958134-134960214:134960252:134958134-134963775:134964000:-	MSTRG.3892	TraesCS1A02G121400	AF	A	NA	NA	100	100	100	97.1	100	84.5	96.4	100	NA	100	100	100	100	98.1	100	100	97.1	100	#N/A
MSTRG.3892;A3:1A:134957702-134957788:134957698-134957788:-	MSTRG.3892	TraesCS1A02G121400	A3	A	9	6	25.1	16.7	25.8	28.4	7.7	17.7	23.7	12.8	1	13.4	15.5	17.9	27.4	21.8	18.2	41.2	36.5	9.2	#N/A
MSTRG.3921;SE:1A:135518530-135521024:135521059-135523596:-	MSTRG.3921	TraesCS1A02G121700	SE	A	0	0	0	0	0	0	0	0	6.6	0	0	0	0	0	0	0	0	0	0	0	Protein kinase
MSTRG.3921;A3:1A:135509521-135509620:135509515-135509620:-	MSTRG.3921	TraesCS1A02G121700	A3	A	97.5	100	94.6	100	100	100	92.3	98.2	98.4	97.3	99.2	98.2	100	100	99.1	97.5	96.7	98.5	100	99.1	Protein kinase
MSTRG.3921;A5:1A:135518077-135518356:135518077-135518370:-	MSTRG.3921	TraesCS1A02G121700	A5	A	2.5	3	5.4	14.9	3	11.5	8.1	16.8	8.2	2.7	0.8	6.5	0.4	4.3	19.2	15.8	4.8	11.9	16.8	0.9	Protein kinase
MSTRG.3927;RI:1A:136957849:136958029-136958137:136958379:+	MSTRG.3927	TraesCS1A02G122100	RI	A	0	13.4	0	7.4	10.4	0	4.3	3.7	22.5	0	0	0	0	0	0	0	0	0	0	3.9	Glycine-rich protein
MSTRG.3935;A3:1A:137405996-137406066:137405974-137406066:-	MSTRG.3935	TraesCS1A02G122300	A3	A	NA	NA	NA	NA	NA	0	0	NA	NA	NA	20.4	NA	NA	NA	15.2	0	22.9	25.1	NA	NA	Histidine phosphotransfer protein
MSTRG.3972;RI:1A:139553210:139553285-139553545:139553807:+	MSTRG.3972	TraesCS1A02G122600	RI	A	NA	NA	0	0.7	2.4	2.8	NA	NA	NA	NA	NA	NA	7.7	3.2	5.2	1.9	10.5	NA	NA	NA	Auxin-responsive protein
MSTRG.3972;RI:1A:139553210:139553285-139553548:139553807:+	MSTRG.3972	TraesCS1A02G122600	RI	A	NA	NA	NA	4.5	16.4	6.7	NA	NA	NA	NA	NA	NA	NA	NA	6.6	3.7	NA	NA	NA	NA	Auxin-responsive protein
MSTRG.3972;A3:1A:139553285-139553545:139553285-139553548:+	MSTRG.3972	TraesCS1A02G122600	A3	A	NA	NA	100	87.2	88.8	71.4	72.9	NA	NA	NA	NA	NA	100	100	56.3	66.9	NA	NA	NA	NA	Auxin-responsive protein
MSTRG.3972;A5:1A:139554059-139554179:139554055-139554179:+	MSTRG.3972	TraesCS1A02G122600	A5	A	NA	78.8	62	36.8	34.6	40.7	0	21.8	64	NA	0	52.4	49.2	38.1	42.4	40.2	0	46.7	42.8	NA	Auxin-responsive protein
MSTRG.3996;AF:1A:141434495-141436311:141436428:141434495-141437470:141437604:-	MSTRG.3996	TraesCS1A02G123000	AF	A	0	0	0	0	0	0	0	0	0	60.9	0	87.6	100	0	0	0	100	0	0	100	Derlin
MSTRG.3996;AF:1A:141434495-141436311:141436428:141434495-141437015:141437082:-	MSTRG.3996	TraesCS1A02G123000	AF	A	0	0	0	0	0	0	0	0	0	41.9	0	29.6	26.2	0	0	0	23.4	0	0	65.1	Derlin
MSTRG.3996;AF:1A:141434495-141437015:141437082:141434495-141437470:141437604:-	MSTRG.3996	TraesCS1A02G123000	AF	A	74.4	66	72.5	78.1	82.5	81	83.1	81.6	82.9	68.4	63.1	94.4	100	83	82.8	80.7	100	70.1	79.7	100	Derlin
MSTRG.4016;A3:1A:143810921-143817645:143810921-143817654:+	MSTRG.4016	TraesCS1A02G123600	A3	A	82.2	73.5	73.7	46.7	52.4	65.5	57.8	63.2	77.8	100	76.6	61.5	76.6	65.2	38.2	56.1	77.6	75.2	56.7	100	tRNA N6-adenosine threonylcarbamoyltransferase
MSTRG.4016;A3:1A:143818327-143818807:143818327-143818857:+	MSTRG.4016	TraesCS1A02G123600	A3	A	55.6	44	37.5	31.5	26.8	36.5	41.4	26.8	38.5	43.4	65.3	35.9	41.3	30	31.9	28	46	33.9	42.5	45	tRNA N6-adenosine threonylcarbamoyltransferase
MSTRG.4016;A5:1A:143810928-143817645:143810921-143817645:+	MSTRG.4016	TraesCS1A02G123600	A5	A	82.1	91.7	84.4	91.4	91.3	84.2	86.1	74.8	83.6	60.9	73.2	91	81.8	88.3	93.1	85.5	82.3	75	83.3	61.4	tRNA N6-adenosine threonylcarbamoyltransferase
MSTRG.4016;RI:1A:143817925:143818190-143818268:143818327:+	MSTRG.4016	TraesCS1A02G123600	RI	A	83.6	92.3	85.2	93.2	93.8	88.2	87.8	78.7	87.9	60.9	75.3	92.4	82.7	90.3	94.6	88.8	83.5	77.4	85.9	61.4	tRNA N6-adenosine threonylcarbamoyltransferase
MSTRG.4049;A3:1A:145373477-145373710:145373465-145373710:-	MSTRG.4049	TraesCS1A02G123900	A3	A	2.8	3.5	1	0.8	6	1.9	5.1	2.3	16.7	0.4	0.7	2.2	0	4.2	3.6	1.7	1.5	2.3	0	0.6	Kinase family protein
MSTRG.4053;A3:1A:146631662-146634703:146631584-146634703:-	MSTRG.4053	TraesCS1A02G124200	A3	A	NA	NA	NA	NA	NA	92.8	NA	100	NA	100	100	NA	NA	NA	NA	NA	100	NA	NA	100	Peroxidase
MSTRG.4053;A3:1A:146631662-146634703:146631602-146634703:-	MSTRG.4053	TraesCS1A02G124200	A3	A	56.1	NA	NA	0	4.8	31.9	15.5	22.8	NA	24.8	100	NA	NA	11.1	29.9	13.5	28.9	9.7	NA	27.1	Peroxidase
MSTRG.4058;SE:1A:146945453-146945607:146945627-146945720:+	MSTRG.4058	TraesCS1A02G124300	SE	A	NA	NA	NA	NA	NA	NA	17.7	NA	NA	NA	NA	NA	NA	NA	NA	NA	NA	NA	NA	NA	Pectin lyase-like superfamily protein
MSTRG.4058;A5:1A:146946235-146946386:146946224-146946386:+	MSTRG.4058	TraesCS1A02G124300	A5	A	1.4	1.6	0	2.7	3.7	5.1	7.7	4.2	NA	NA	3.1	1.8	0	14	12.1	5.1	3.2	3.8	NA	NA	Pectin lyase-like superfamily protein
MSTRG.4069;A3:1A:147680313-147680420:147680313-147680494:+	MSTRG.4069	TraesCS1A02G124700	A3	A	2.7	2.3	3.4	2.4	1.1	0	0	0	7.1	NA	3.6	1.7	3.4	1.4	2.2	1.5	1.7	0	14	NA	Kinase family protein
MSTRG.4069;A5:1A:147675830-147675933:147675383-147675933:+	MSTRG.4069	TraesCS1A02G124700	A5	A	26	9.7	14	7.7	3.9	0	NA	0	NA	NA	47	9.8	19.5	3.6	8.5	10.6	6.4	0	16.5	NA	Kinase family protein
MSTRG.4069;SE:1A:147680313-147680420:147680626-147682324:+	MSTRG.4069	TraesCS1A02G124700	SE	A	26.4	10.1	14.7	8.2	4	0	NA	NA	NA	NA	47	10.3	21.2	3.8	9.2	10.2	6.6	0	16.5	NA	Kinase family protein
MSTRG.4069;SE:1A:147680313-147680494:147680626-147682324:+	MSTRG.4069	TraesCS1A02G124700	SE	A	92.7	82.3	83	78.5	78.1	82.8	100	89.8	84.2	NA	95.9	87.1	88.4	73.6	81.5	87.8	79.8	81.9	54.9	NA	Kinase family protein
MSTRG.4069;SE:1A:147676068-147676417:147676471-147680055:+	MSTRG.4069	TraesCS1A02G124700	SE	A	89.3	80.1	80	75.8	76.6	78.4	95.4	87	77.3	NA	92	85.2	84.8	71.4	78.5	84.9	78.6	81.9	50.4	NA	Kinase family protein
MSTRG.4084;RI:1A:148609943:148610138-148610243:148610285:-	MSTRG.4084	TraesCS1A02G125100	RI	A	12.5	11.3	9.2	8	7.8	5.9	3.7	2.5	8.1	9.8	11.3	11.9	12.8	6	10.9	8	4.5	3	8.5	8.9	50S ribosomal protein L5
MSTRG.4122;AF:1A:150456460-150456583:150456774:150456460-150456878:150457057:-	MSTRG.4122	TraesCS1A02G125800	AF	A	80.1	76	100	NA	NA	NA	NA	NA	NA	61.1	82.2	35.5	NA	NA	NA	NA	NA	NA	NA	47.6	Agamous MADS-box transcription factor
MSTRG.4127;RI:1A:150894349:150894404-150894696:150895231:+	MSTRG.4127	TraesCS1A02G126000	RI	A	2.2	3.2	5.4	5.7	4.3	4.6	6	6	11.6	8.9	7.7	3.4	4.3	8.6	19.2	7.1	5.6	2.9	23.2	5	N-acetyltransferase-like protein
MSTRG.4146;AF:1A:151771128:151771395-151774397:151772516:151772621-151774397:+	MSTRG.4146	TraesCS1A02G126300	AF	A	NA	100	NA	NA	100	88.9	100	100	100	NA	NA	NA	NA	100	100	100	100	100	100	NA	alpha-1,2-Mannosidase
MSTRG.4146;AF:1A:151771258:151771395-151774397:151772516:151772621-151774397:+	MSTRG.4146	TraesCS1A02G126300	AF	A	100	100	100	100	100	86.2	100	100	100	100	100	100	NA	100	100	100	100	100	100	100	alpha-1,2-Mannosidase
MSTRG.4146;AF:1A:151771128:151771395-151774397:151772521:151772532-151774397:+	MSTRG.4146	TraesCS1A02G126300	AF	A	NA	100	NA	71.8	91.6	100	90.1	87	96.5	NA	NA	NA	NA	84.3	93.9	93.7	92.9	86.5	95	NA	alpha-1,2-Mannosidase
MSTRG.4146;AF:1A:151771258:151771395-151774397:151772521:151772532-151774397:+	MSTRG.4146	TraesCS1A02G126300	AF	A	96.4	100	89.7	84.3	95.1	100	87.3	85.8	95.5	93.1	98.9	85.6	59.6	85.6	93.1	92.5	83.9	79	96.2	90.2	alpha-1,2-Mannosidase
MSTRG.4202;A3:1A:154575830-154575918:154575830-154575925:+	MSTRG.4202	TraesCS1A02G127400	A3	A	1.7	0	0	0.9	0.9	0	0	0	0	0.4	3.8	1.5	7	6.2	0	1	0	2.1	4	0.5	Rhomboid family protein
MSTRG.4202;A3:1A:154575830-154575913:154575830-154575918:+	MSTRG.4202	TraesCS1A02G127400	A3	A	NA	NA	NA	96.1	95.2	100	NA	NA	100	NA	NA	NA	73.9	83.8	100	NA	NA	NA	87.2	93.1	Rhomboid family protein
MSTRG.4202;A3:1A:154575830-154575913:154575830-154575925:+	MSTRG.4202	TraesCS1A02G127400	A3	A	4.7	5.9	11.8	17.4	15.9	32.6	1.9	6.6	29.5	5.4	0	14.5	17.6	25.4	36.2	10.9	7.4	14.8	22.2	6.4	Rhomboid family protein
MSTRG.4203;SE:1A:155070518-155070927:155071053-155076291:+	MSTRG.4203	TraesCS1A02G127600	SE	A	100	100	96.4	96.7	100	100	NA	NA	NA	NA	100	100	100	93.2	92.2	NA	NA	NA	NA	NA	Rad3-related DNA helicase family protein
MSTRG.4203;MX:1A:155070518-155070927:155071053-155076291:155070518-155074925:155075146-155076291:+	MSTRG.4203	TraesCS1A02G127600	MX	A	88.5	100	100	95.3	61.5	100	NA	NA	NA	NA	82.7	100	100	100	69.7	NA	NA	NA	NA	NA	Rad3-related DNA helicase family protein
MSTRG.4219;A3:1A:155841523-155858466:155841518-155858466:-	MSTRG.4219	TraesCS1A02G128100	A3	A	0	1.5	5.3	9	11.7	1.3	6	5.3	3.4	3.3	1.6	3.5	1.5	4.3	7.6	5.8	2.3	14.5	0	2.1	#N/A
MSTRG.4234;A5:1A:157314250-157314576:157314250-157314581:-	MSTRG.4234	TraesCS1A02G128300	A5	A	0	3.7	0	0	6.3	5.6	5.1	3.9	3.6	1.3	3.3	2.9	1	2	3.1	0	11.7	10.3	0	0	#N/A
MSTRG.4234;A3:1A:157314760-157315045:157314715-157315045:-	MSTRG.4234	TraesCS1A02G128300	A3	A	0.3	4.2	0.7	1.9	6.3	8.8	5.1	3.9	4.9	1.3	3.8	3.7	2.7	6.9	3.1	2.5	11.7	11.6	2.7	0	#N/A
MSTRG.4234;A3:1A:157312930-157314086:157312497-157314086:-	MSTRG.4234	TraesCS1A02G128300	A3	A	6.5	11.8	6.9	10.5	9.2	9.2	28.3	15.6	17.2	16.8	8.1	9.2	7.5	8.5	21.1	10.3	27.9	26.2	19.1	11.7	#N/A
MSTRG.4257;A3:1A:157830229-157830313:157830227-157830313:-	MSTRG.4257	TraesCS1A02G128600	A3	A	5.4	5.2	12.6	11.6	10.1	7.6	8.4	7.5	14.4	7.1	4.9	6.3	11.2	11.7	11.3	5.3	10.7	14.4	12.2	3.9	U1 small nuclear ribonucleoprotein
MSTRG.4262;SE:1A:159519453-159521882:159521935-159527372:+	MSTRG.4262	TraesCS1A02G128900	SE	A	NA	NA	NA	100	100	94.5	100	96.3	NA	NA	NA	NA	NA	100	86.9	100	95.9	100	NA	NA	basic helix-loop-helix (bHLH) DNA-binding superfamily protein
MSTRG.4262;A3:1A:159527422-159527503:159527422-159527537:+	MSTRG.4262	TraesCS1A02G128900	A3	A	NA	NA	NA	85.9	91	94.5	88.8	96.3	NA	NA	NA	NA	NA	93	86.9	94.1	95.9	84.7	NA	NA	basic helix-loop-helix (bHLH) DNA-binding superfamily protein
MSTRG.4303;A3:1A:163394063-163394533:163394043-163394533:-	MSTRG.4303	TraesCS1A02G129200	A3	A	4.1	0	5.6	30.2	32.1	8.1	9.2	16.7	31	0	10.2	4.4	5.7	0	27.4	4.5	12	0	20.5	0	Zinc finger protein-like 1-like protein
MSTRG.4303;A3:1A:163394112-163394533:163394063-163394533:-	MSTRG.4303	TraesCS1A02G129200	A3	A	64.5	100	74.9	60	56.1	84.4	86.7	81.7	68.4	100	40.7	86.9	79.6	100	69.6	90.9	83.3	100	74.6	100	Zinc finger protein-like 1-like protein
MSTRG.4303;A3:1A:163394112-163394533:163394043-163394533:-	MSTRG.4303	TraesCS1A02G129200	A3	A	7.3	18.3	15	39.3	37.6	32.4	39.9	47.3	49.4	12.9	7.2	23.6	19.2	26.3	46.4	31.8	40.3	34.4	43.2	11.2	Zinc finger protein-like 1-like protein
MSTRG.4348;AF:1A:167803364-167803709:167803778:167803364-167804268:167804865:-	MSTRG.4348	TraesCS1A02G129800	AF	A	96.8	99.6	99.2	97.5	98.7	99.2	99.1	99.6	96.2	99.3	98.1	97.6	99.2	97.9	94.9	99.7	99.4	98.7	98.9	100	SKP1-like protein
MSTRG.4381;A3:1A:168549725-168549820:168549725-168549832:+	MSTRG.4381	TraesCS1A02G130600	A3	A	NA	NA	NA	NA	67.8	100	100	100	100	100	NA	2.1	NA	NA	100	79.2	100	100	63.7	NA	Tubulin folding cofactor B
MSTRG.4381;AL:1A:168551676-168552425:168553185:168551676-168567081:168567482:+	MSTRG.4381	TraesCS1A02G130600	AL	A	NA	NA	NA	NA	NA	100	85.1	71.5	87.1	72.9	NA	NA	NA	NA	94.9	77.9	96.8	94.7	NA	NA	Tubulin folding cofactor B
MSTRG.4395;SE:1A:169645834-169646724:169646994-169647073:+	MSTRG.4395	TraesCS1A02G130800	SE	A	0	0.6	0	1	0.5	1.4	5.4	1.7	0	0	0	0	0	0.8	1.9	0.6	2.6	0	0	0.7	RNA-binding protein, putative
MSTRG.4395;RI:1A:169646724:169646783-169646868:169646994:+	MSTRG.4395	TraesCS1A02G130800	RI	A	NA	NA	NA	NA	NA	NA	100	NA	NA	NA	NA	NA	NA	NA	70.1	NA	48.4	0	NA	NA	RNA-binding protein, putative
MSTRG.4395;SE:1A:169645834-169646724:169646783-169647073:+	MSTRG.4395	TraesCS1A02G130800	SE	A	0	0	1.8	0	3.3	0	3	6	6.1	0	0	0	0.5	0	2.5	1.4	3.9	7	8.1	0	RNA-binding protein, putative
MSTRG.4395;A5:1A:169646994-169647073:169646783-169647073:+	MSTRG.4395	TraesCS1A02G130800	A5	A	NA	NA	NA	NA	13.1	NA	64.6	21.5	0	NA	NA	NA	NA	NA	43.2	NA	39.9	0	0	NA	RNA-binding protein, putative
MSTRG.4395;SE:1A:169646783-169646868:169646994-169647073:+	MSTRG.4395	TraesCS1A02G130800	SE	A	NA	NA	NA	NA	20.3	NA	NA	30.7	33.8	NA	NA	NA	NA	NA	24.5	NA	41.4	42.6	23.4	NA	RNA-binding protein, putative
MSTRG.4395;A3:1A:169647286-169650236:169647286-169650253:+	MSTRG.4395	TraesCS1A02G130800	A3	A	99.1	98.6	97.8	98	94.6	96.2	90.5	89.5	88.9	98.6	99.8	99	99.3	97.1	93.2	95.8	90.9	86.8	88.5	99.3	RNA-binding protein, putative
MSTRG.4395;SE:1A:169647286-169648743:169648793-169650253:+	MSTRG.4395	TraesCS1A02G130800	SE	A	NA	NA	44.4	54.1	0	0	5.7	6.8	46.3	NA	NA	NA	NA	29.8	37.1	0	0	4.4	37.7	NA	RNA-binding protein, putative
MSTRG.4401;RI:1A:171457051:171458152-171458270:171458348:-	MSTRG.4401	TraesCS1A02G131000	RI	A	100	100	100	100	83.7	100	100	86	100	100	100	100	100	100	100	88	100	100	100	100	Transcription factor SPT20-like protein-like 1
MSTRG.4401;SE:1A:171458515-171458805:171458966-171462075:-	MSTRG.4401	TraesCS1A02G131000	SE	A	0	0	0	0	16.3	0	0	14	0	0	0	0	0	0	0	12	0	0	0	0	Transcription factor SPT20-like protein-like 1
MSTRG.4418;A3:1A:172192580-172192659:172192580-172192662:+	MSTRG.4418	TraesCS1A02G131200	A3	A	97.8	100	98.7	96.8	94.9	96.6	100	97.3	95.7	97.7	97.3	97.9	97.3	100	97.5	97.3	97.7	97.3	96.5	100	Transcription initiation factor IIA subunit 1
MSTRG.4427;A3:1A:173962354-173962429:173962354-173962445:+	MSTRG.4427	TraesCS1A02G131300	A3	A	99.2	96.4	98.3	92.9	94.9	97.9	90.3	91	88.6	99.3	99.7	99.2	100	94.8	96.4	95.8	95.2	94.8	91.9	98.5	Calcium-binding endonuclease/exonuclease/phosphatase family
MSTRG.4479;A5:1A:176458724-176458839:176458720-176458839:+	MSTRG.4479	TraesCS1A02G131600	A5	A	76.9	80.7	46.2	59.9	0	20.3	64.2	25.6	43.2	NA	88.7	76.1	94.8	56	0	41.6	50.9	51.4	36.9	60.5	Kinase family protein
MSTRG.4500;AL:1A:177465161-177467806:177468161:177465161-177472279:177472868:+	MSTRG.4500	TraesCS1A02G131900	AL	A	36	33.2	35.1	61.5	46	47.3	27.2	27.5	87.1	23.9	100	100	60.1	59.6	54.7	53	26.2	34.9	100	20.4	Hemoglobin subunit alpha-A
MSTRG.4500;A5:1A:177465161-177465447:177464976-177465447:+	MSTRG.4500	TraesCS1A02G131900	A5	A	41.8	47	13.9	23.5	28.7	12.9	11.8	8.3	7.9	5.5	39.2	45	18.5	11.2	22	11.8	13.3	8.9	4.3	3	Hemoglobin subunit alpha-A
MSTRG.4500;SE:1A:177464976-177465091:177465161-177465447:+	MSTRG.4500	TraesCS1A02G131900	SE	A	7	14.3	6.4	29.9	19.2	19.5	26.2	20.5	20.7	6.1	6.2	32	21.5	27.9	23.2	15.4	22.7	15.6	27	10.1	Hemoglobin subunit alpha-A
MSTRG.4500;SE:1A:177465161-177465447:177467693-177467806:+	MSTRG.4500	TraesCS1A02G131900	SE	A	47.2	44.1	19.1	12	10.9	9.6	10.2	11.8	7.6	24.7	49.9	40	30.8	8.1	12.3	9	10.4	10.8	9.8	19.6	Hemoglobin subunit alpha-A
MSTRG.4585;A3:1A:181759909-181760058:181759909-181760063:+	MSTRG.4585	TraesCS1A02G132600	A3	A	NA	NA	NA	NA	NA	NA	NA	NA	15.1	NA	NA	NA	NA	NA	NA	NA	NA	NA	NA	NA	Phospholipid-transporting ATPase
MSTRG.4585;A5:1A:181776759-181776841:181776155-181776841:+	MSTRG.4585	TraesCS1A02G132600	A5	A	NA	NA	NA	NA	NA	NA	9.8	NA	NA	NA	NA	NA	NA	NA	NA	NA	NA	NA	NA	NA	Phospholipid-transporting ATPase
MSTRG.4585;SE:1A:181755475-181759394:181759455-181759620:+	MSTRG.4585	TraesCS1A02G132600	SE	A	NA	NA	NA	NA	NA	NA	NA	NA	83.1	NA	NA	NA	NA	NA	NA	NA	NA	NA	NA	NA	Phospholipid-transporting ATPase
MSTRG.4585;SE:1A:181774961-181775107:181775186-181775916:+	MSTRG.4585	TraesCS1A02G132600	SE	A	NA	NA	NA	NA	NA	NA	NA	NA	78.1	NA	NA	NA	NA	NA	NA	NA	NA	NA	NA	NA	Phospholipid-transporting ATPase
MSTRG.4585;SE:1A:181776155-181776546:181776759-181776841:+	MSTRG.4585	TraesCS1A02G132600	SE	A	NA	NA	NA	NA	NA	NA	25.1	NA	NA	NA	NA	NA	NA	NA	NA	NA	NA	NA	NA	NA	Phospholipid-transporting ATPase
MSTRG.4585;A3:1A:181776155-181776841:181776155-181776925:+	MSTRG.4585	TraesCS1A02G132600	A3	A	0	0	0	6.4	0	0	5.3	3.5	0	0	0	0	0	0	0	0	0	0	0	0	Phospholipid-transporting ATPase
MSTRG.4585;SE:1A:181776155-181776538:181776759-181776841:+	MSTRG.4585	TraesCS1A02G132600	SE	A	NA	NA	NA	NA	NA	NA	35	42.3	100	NA	NA	NA	NA	NA	NA	NA	NA	NA	NA	NA	Phospholipid-transporting ATPase
MSTRG.4585;A3:1A:181776155-181776538:181776155-181776546:+	MSTRG.4585	TraesCS1A02G132600	A3	A	NA	NA	NA	NA	NA	NA	61.6	NA	80.5	NA	NA	NA	NA	NA	48.7	NA	NA	NA	51.5	NA	Phospholipid-transporting ATPase
MSTRG.4585;RI:1A:181776841:181777008-181777088:181777450:+	MSTRG.4585	TraesCS1A02G132600	RI	A	NA	NA	NA	NA	NA	NA	20.3	25.7	42.6	NA	NA	NA	NA	NA	27.8	38.4	NA	NA	31.3	NA	Phospholipid-transporting ATPase
MSTRG.4586;A3:1A:185145001-185145508:185144968-185145508:-	MSTRG.4586	TraesCS1A02G133100	A3	A	19	0	0	18	0	0	0	0	0	7.3	5.7	18.1	6.3	7.3	0	6.9	9.5	0	0	7.1	Chaperone DnaK
MSTRG.4614;A3:1A:186718668-186718758:186717921-186718758:-	MSTRG.4614	TraesCS1A02G133300	A3	A	NA	NA	NA	NA	NA	NA	69.8	NA	NA	NA	NA	NA	NA	NA	NA	NA	NA	NA	38.7	NA	RING/U-box superfamily protein
MSTRG.4614;A3:1A:186718668-186718758:186718663-186718758:-	MSTRG.4614	TraesCS1A02G133300	A3	A	NA	NA	NA	NA	NA	NA	NA	51.4	NA	NA	NA	NA	NA	NA	NA	NA	65.5	NA	NA	NA	RING/U-box superfamily protein
MSTRG.4614;RI:1A:186714743:186714911-186715601:186715650:-	MSTRG.4614	TraesCS1A02G133300	RI	A	NA	NA	44.8	NA	NA	NA	96.7	89.9	100	NA	NA	74.5	NA	NA	94.8	86.1	100	100	NA	100	RING/U-box superfamily protein
MSTRG.4614;A3:1A:186716648-186716751:186716282-186716751:-	MSTRG.4614	TraesCS1A02G133300	A3	A	NA	NA	NA	NA	NA	NA	89.4	51.4	70.9	NA	NA	NA	NA	NA	NA	NA	82.2	80	38.7	NA	RING/U-box superfamily protein
MSTRG.4614;A3:1A:186715039-186715601:186714911-186715601:-	MSTRG.4614	TraesCS1A02G133300	A3	A	88.5	90.8	78.3	96.2	100	100	97.3	90.8	100	100	95.6	92.6	100	93.6	96.9	94.2	100	100	100	100	RING/U-box superfamily protein
MSTRG.4614;SE:1A:186715039-186715165:186715240-186715601:-	MSTRG.4614	TraesCS1A02G133300	SE	A	0	8.2	7.3	5.9	2.7	3.7	7.2	5.3	6.3	0	0	0	0	2.6	0	0	1.6	6.9	2.3	0	RING/U-box superfamily protein
MSTRG.4614;A5:1A:186715650-186716167:186715650-186716208:-	MSTRG.4614	TraesCS1A02G133300	A5	A	97.1	100	100	85.7	82.8	74.5	68.3	100	86.9	91.8	100	75.8	89.8	94.3	61.4	72	79	89	72.5	76.3	RING/U-box superfamily protein
MSTRG.4614;RI:1A:186714743:186715039-186715601:186715650:-	MSTRG.4614	TraesCS1A02G133300	RI	A	5.3	11	18.4	19.3	13.1	23.8	45	47.6	26	14.3	2	18.8	14.2	10.6	36.6	27.6	42.9	45.8	9.7	20.6	RING/U-box superfamily protein
MSTRG.4619;A3:1A:186990237-186993687:186990203-186993687:-	MSTRG.4619	TraesCS1A02G133400	A3	A	NA	NA	NA	0	40.6	50.7	46.3	38.1	NA	NA	NA	NA	NA	42.6	4.5	24.9	17	32.2	NA	NA	Zinc transporter
MSTRG.4619;A3:1A:186990282-186993687:186990237-186993687:-	MSTRG.4619	TraesCS1A02G133400	A3	A	NA	NA	NA	NA	75.3	76.9	79	74.9	100	60	NA	NA	NA	55	97.1	86.2	89.8	85.4	77.6	NA	Zinc transporter
MSTRG.4619;A3:1A:186990282-186993687:186990203-186993687:-	MSTRG.4619	TraesCS1A02G133400	A3	A	NA	NA	NA	43.7	67.5	77.4	76.5	64.7	74.4	53.7	NA	NA	NA	47.6	61.1	67.5	64.3	73.5	84	52.6	Zinc transporter
MSTRG.4640;RI:1A:188144574:188144765-188144862:188145263:+	MSTRG.4640	TraesCS1A02G133500	RI	A	NA	NA	NA	12.3	NA	NA	18.1	NA	NA	9.1	NA	NA	NA	NA	NA	NA	NA	NA	NA	24.6	Pentatricopeptide repeat-containing protein, putative&&Pentatricopeptide repeat-containing protein
MSTRG.4640;SE:1A:188137502-188144123:188144251-188144574:+	MSTRG.4640	TraesCS1A02G133500	SE	A	NA	NA	NA	2.4	8.6	NA	6.1	NA	NA	6.4	NA	NA	NA	NA	10.7	NA	NA	NA	NA	7.2	Pentatricopeptide repeat-containing protein, putative&&Pentatricopeptide repeat-containing protein
MSTRG.4640;RI:1A:188150482:188150530-188151106:188151199:+	MSTRG.4640	TraesCS1A02G133500	RI	A	0	6.6	3.6	4.2	4.1	9.2	4.8	14.5	8.1	1.6	3	10.2	4.2	5.8	4.2	12	8.3	18	NA	3.4	Pentatricopeptide repeat-containing protein, putative&&Pentatricopeptide repeat-containing protein
MSTRG.4640;RI:1A:188144574:188145026-188145123:188145263:+	MSTRG.4640	TraesCS1A02G133500	RI	A	NA	NA	NA	NA	NA	30.4	NA	29.6	NA	8	NA	14.4	NA	11	7.5	14.2	19.6	26	NA	14.8	Pentatricopeptide repeat-containing protein, putative&&Pentatricopeptide repeat-containing protein
MSTRG.4640;A3:1A:188148136-188150482:188148136-188151106:+	MSTRG.4640	TraesCS1A02G133500	A3	A	NA	NA	6.2	NA	NA	18.9	NA	29.6	NA	8	NA	14.4	NA	11	7.5	14.2	15.9	26	NA	14	Pentatricopeptide repeat-containing protein, putative&&Pentatricopeptide repeat-containing protein
MSTRG.4640;RI:1A:188144574:188144765-188144862:188145026:+	MSTRG.4640	TraesCS1A02G133500	RI	A	0	7.7	29.8	27.3	0	21.3	0	33.3	0	18.7	0	40.4	0	34.9	40	50.8	29.2	41.3	NA	18.4	Pentatricopeptide repeat-containing protein, putative&&Pentatricopeptide repeat-containing protein
MSTRG.4640;RI:1A:188144862:188145026-188145123:188145263:+	MSTRG.4640	TraesCS1A02G133500	RI	A	3.7	21.6	18	30.7	13.3	14.7	22.3	19.4	0	16.7	0	0	17.4	7.2	18.4	20.1	10.2	11.2	NA	10.7	Pentatricopeptide repeat-containing protein, putative&&Pentatricopeptide repeat-containing protein
MSTRG.4640;SE:1A:188148136-188150482:188150530-188151106:+	MSTRG.4640	TraesCS1A02G133500	SE	A	89.5	93.8	64	79.2	100	69.8	90	71.3	100	83.9	91.4	59.6	86	66.8	64.8	54.8	67.7	61.5	43.8	82.3	Pentatricopeptide repeat-containing protein, putative&&Pentatricopeptide repeat-containing protein
MSTRG.4640;A3:1A:188146581-188147733:188146581-188147764:+	MSTRG.4640	TraesCS1A02G133500	A3	A	14	16.6	38.1	27.4	18.4	39.7	29.3	51	13.1	23.6	12.8	45.9	24	40.5	38.8	55.3	41.3	48.8	57.7	27.1	Pentatricopeptide repeat-containing protein, putative&&Pentatricopeptide repeat-containing protein
MSTRG.4664;RI:1A:189963187:189963238-189964317:189964420:+	MSTRG.4664	TraesCS1A02G133800	RI	A	0.3	1.2	2.9	2.3	4.2	3.4	2.2	2.6	2.7	0.9	0	1.8	3.2	6.2	1.9	2.6	4.6	2.2	4.5	2.2	Lysine-specific demethylase
MSTRG.4664;RI:1A:189964317:189964420-189964515:189964712:+	MSTRG.4664	TraesCS1A02G133800	RI	A	0.7	0	2.1	2.9	7.4	1.8	0	0	6.4	0.7	0	3	0	1.3	3.3	3.2	5	0	0.7	0	Lysine-specific demethylase
MSTRG.4664;A5:1A:189960535-189960618:189960529-189960618:+	MSTRG.4664	TraesCS1A02G133800	A5	A	NA	NA	NA	NA	NA	NA	NA	NA	27.7	NA	NA	NA	NA	NA	14.5	NA	NA	NA	38.7	NA	Lysine-specific demethylase
MSTRG.4664;RI:1A:189963187:189964141-189964317:189964420:+	MSTRG.4664	TraesCS1A02G133800	RI	A	NA	NA	NA	NA	NA	NA	NA	NA	20.4	NA	NA	NA	NA	NA	10	NA	NA	NA	38.7	NA	Lysine-specific demethylase
MSTRG.4664;A5:1A:189964141-189964317:189963238-189964317:+	MSTRG.4664	TraesCS1A02G133800	A5	A	0.7	1.4	0	2	6.8	8.5	9.7	4.1	9.8	0	4.1	1.5	0	5.2	14.8	6.4	4.3	0	7	0	Lysine-specific demethylase
MSTRG.4671;A3:1A:191857885-191862279:191857858-191862279:-	MSTRG.4671	TraesCS1A02G133900	A3	A	0	0	0	4.3	1.3	0	0	0	1.2	0	0	0	0	2.3	3.7	0	2.1	0	7.1	0	#N/A
MSTRG.4671;A3:1A:191857421-191857581:191856862-191857581:-	MSTRG.4671	TraesCS1A02G133900	A3	A	4	2.7	11.3	12.2	17.8	12.5	13.4	13.6	23.7	17.8	7.4	4.5	15.9	16.7	12.8	13	17.7	23.8	19	19.5	#N/A
MSTRG.4671;RI:1A:191857581:191857666-191857763:191857858:-	MSTRG.4671	TraesCS1A02G133900	RI	A	4	2.7	11.3	12.7	18.1	12.5	13.4	13.6	23.9	17.8	7.4	4.5	15.9	17.1	13.3	13.9	18	23.8	20.4	19.5	#N/A
MSTRG.4756;AF:1A:200578775-200578883:200579111:200578775-200579122:200579212:-	MSTRG.4756	TraesCS1A02G134200	AF	A	NA	NA	NA	NA	0	NA	NA	NA	20.4	NA	NA	0	NA	0	NA	NA	NA	0	NA	NA	protein kinase family protein
MSTRG.4756;AF:1A:200578775-200578883:200579121:200578775-200579122:200579212:-	MSTRG.4756	TraesCS1A02G134200	AF	A	NA	NA	NA	NA	0	NA	NA	NA	0	NA	NA	0	NA	0	NA	34	NA	0	NA	NA	protein kinase family protein
MSTRG.4756;AF:1A:200578775-200578883:200578988:200578775-200579122:200579212:-	MSTRG.4756	TraesCS1A02G134200	AF	A	NA	NA	NA	NA	0	NA	NA	NA	0	NA	NA	0	42.9	0	26.5	NA	NA	0	NA	NA	protein kinase family protein
MSTRG.4756;SE:1A:200575682-200576626:200576732-200577556:-	MSTRG.4756	TraesCS1A02G134200	SE	A	NA	NA	NA	NA	NA	NA	0	NA	NA	NA	NA	NA	NA	NA	NA	NA	NA	19.5	45.9	NA	protein kinase family protein
MSTRG.4756;SE:1A:200578775-200578883:200579032-200579122:-	MSTRG.4756	TraesCS1A02G134200	SE	A	NA	NA	NA	NA	6.9	NA	NA	NA	0	NA	NA	10.7	NA	0	NA	NA	NA	0	NA	NA	protein kinase family protein
MSTRG.4756;SE:1A:200578775-200578883:200579035-200579122:-	MSTRG.4756	TraesCS1A02G134200	SE	A	NA	NA	NA	NA	0	NA	NA	NA	0	NA	NA	9.7	NA	0	NA	NA	NA	0	NA	61.3	protein kinase family protein
MSTRG.4756;AF:1A:200578775-200578883:200578959:200578775-200579122:200579212:-	MSTRG.4756	TraesCS1A02G134200	AF	A	NA	NA	NA	NA	0	47.4	NA	100	0	NA	NA	0	NA	0	54.2	NA	NA	32.5	NA	NA	protein kinase family protein
MSTRG.4756;AF:1A:200578775-200578883:200579094:200578775-200579122:200579212:-	MSTRG.4756	TraesCS1A02G134200	AF	A	NA	NA	NA	NA	12.8	NA	NA	NA	32.3	NA	NA	0	NA	0	NA	NA	NA	0	47	NA	protein kinase family protein
MSTRG.4756;A5:1A:200575682-200577556:200575682-200577660:-	MSTRG.4756	TraesCS1A02G134200	A5	A	0	NA	NA	0	39.2	NA	57	0	NA	0	NA	NA	NA	0	14.7	NA	0	65.1	100	NA	protein kinase family protein
MSTRG.4756;MX:1A:200574936-200575499:200575682-200577910:200574936-200577660:200577730-200577910:-	MSTRG.4756	TraesCS1A02G134200	MX	A	NA	93.5	100	98.1	93.3	100	80.9	95.3	98.1	95.7	93.9	98.7	100	93.9	100	93.3	100	96.4	96.4	95.1	protein kinase family protein
MSTRG.4756;MX:1A:200575682-200576626:200576732-200577910:200575682-200577556:200577730-200577910:-	MSTRG.4756	TraesCS1A02G134200	MX	A	NA	86.2	36	NA	71	NA	32.5	NA	79.8	100	NA	NA	NA	100	NA	NA	NA	37.5	57.7	100	protein kinase family protein
MSTRG.4756;SE:1A:200574936-200575499:200575682-200577660:-	MSTRG.4756	TraesCS1A02G134200	SE	A	100	NA	NA	93.2	78.5	NA	77.5	81.7	NA	73.6	NA	NA	NA	87.5	NA	NA	100	NA	NA	47.2	protein kinase family protein
MSTRG.4756;A3:1A:200575901-200576626:200575682-200576626:-	MSTRG.4756	TraesCS1A02G134200	A3	A	0	2	0	6.3	6.2	7	5.6	2.3	2.3	3.1	0	2	2.4	3.9	6	7.9	1.7	6	5.5	3.1	protein kinase family protein
MSTRG.4756;SE:1A:200574936-200577660:200577730-200577910:-	MSTRG.4756	TraesCS1A02G134200	SE	A	NA	15.8	NA	NA	15.8	0	3.2	2.3	8.7	17.2	NA	6	NA	11.9	0	4	0	1.5	13.7	12	protein kinase family protein
MSTRG.4756;SE:1A:200575682-200576626:200576732-200577660:-	MSTRG.4756	TraesCS1A02G134200	SE	A	0	100	NA	61.7	NA	NA	15.6	22	100	34.2	NA	NA	NA	12.6	56.9	NA	68.5	44.8	NA	NA	protein kinase family protein
MSTRG.4756;SE:1A:200575682-200577556:200577730-200577910:-	MSTRG.4756	TraesCS1A02G134200	SE	A	NA	7.7	16.9	0	14.5	0	51.9	0	5.1	0	0	0	8.7	0	2.1	0	0	26.6	23.4	0	protein kinase family protein
MSTRG.4756;A5:1A:200576732-200577556:200576732-200577660:-	MSTRG.4756	TraesCS1A02G134200	A5	A	NA	26.3	NA	10.6	NA	NA	NA	NA	27.7	33.6	NA	NA	38.1	NA	33.6	31.4	25	NA	60.1	NA	protein kinase family protein
MSTRG.4756;AF:1A:200578775-200578883:200578941:200578775-200579122:200579212:-	MSTRG.4756	TraesCS1A02G134200	AF	A	NA	NA	NA	NA	0	41.2	NA	NA	17.3	NA	NA	27.8	37.2	15.4	44.1	NA	53.1	17.9	53.8	NA	protein kinase family protein
MSTRG.4756;AF:1A:200578775-200578883:200579018:200578775-200579122:200579212:-	MSTRG.4756	TraesCS1A02G134200	AF	A	NA	100	NA	NA	43.4	NA	NA	NA	33.9	74.7	NA	31.9	38.9	40.1	46.9	33.7	NA	35.1	65.2	NA	protein kinase family protein
MSTRG.4756;A5:1A:200574936-200575435:200574936-200575499:-	MSTRG.4756	TraesCS1A02G134200	A5	A	12	7	5.8	3.6	2	4.8	4.4	5.3	5.7	8.2	8.3	5.9	4.5	2.5	1	3.7	10	6.3	2.5	7.9	protein kinase family protein
MSTRG.4756;AF:1A:200578775-200578883:200579063:200578775-200579122:200579212:-	MSTRG.4756	TraesCS1A02G134200	AF	A	NA	NA	NA	100	41	61.4	NA	NA	20.3	77.4	NA	24.1	34	19.6	61.9	62.8	27.9	38	65.1	69.5	protein kinase family protein
MSTRG.4756;MX:1A:200575682-200576626:200576732-200577910:200575682-200577660:200577730-200577910:-	MSTRG.4756	TraesCS1A02G134200	MX	A	18.8	100	NA	46.3	61.2	NA	39	33.3	100	54.3	26.5	59.5	NA	54.8	42.8	NA	10.3	52.8	100	70.5	protein kinase family protein
MSTRG.4756;SE:1A:200575682-200577660:200577730-200577910:-	MSTRG.4756	TraesCS1A02G134200	SE	A	61.8	0	0	20.8	20.8	11.1	44.9	18.1	0	11	32	10.3	0	31.2	11.1	0	36.8	16.3	0	4.4	protein kinase family protein
MSTRG.4756;AF:1A:200578775-200578883:200579015:200578775-200579122:200579212:-	MSTRG.4756	TraesCS1A02G134200	AF	A	NA	NA	NA	NA	43.8	87.1	100	100	42	82.2	79.7	41.5	23.2	36.8	73.8	87.9	93.3	85.9	51.1	84.5	protein kinase family protein
MSTRG.4756;SE:1A:200576732-200577556:200577730-200577910:-	MSTRG.4756	TraesCS1A02G134200	SE	A	NA	17.6	NA	9.2	0	30.5	0	38	17	9.6	NA	30.1	34	16.7	23.9	19	66.6	15.9	23.8	3.6	protein kinase family protein
MSTRG.4756;SE:1A:200576732-200577660:200577730-200577910:-	MSTRG.4756	TraesCS1A02G134200	SE	A	NA	37.5	NA	46.1	0	0	11.8	24.7	34.7	17.4	NA	12.9	45.5	8	38.4	33.9	85.7	25.3	17.2	0	protein kinase family protein
MSTRG.4756;AF:1A:200578775-200578883:200578911:200578775-200579122:200579212:-	MSTRG.4756	TraesCS1A02G134200	AF	A	64.1	100	85.9	100	65.2	77.4	100	100	72.8	95.6	88.3	77.5	78.7	56.5	86.6	79.8	68.4	71.3	75.9	93.3	protein kinase family protein
MSTRG.4756;SE:1A:200574936-200575499:200575682-200577910:-	MSTRG.4756	TraesCS1A02G134200	SE	A	64.7	73.1	100	82	72.2	51.6	12.3	31.9	83.2	82.4	65.8	82.9	93.7	67.7	77.2	36.9	16.1	29	81.1	72.4	protein kinase family protein
MSTRG.4756;SE:1A:200575682-200576626:200576732-200577910:-	MSTRG.4756	TraesCS1A02G134200	SE	A	27.2	34.1	10.3	18.4	29.4	0	34.2	9.9	17.6	12.8	14.5	14.4	12.4	35.4	8.5	10.7	6.3	17.9	29.4	10	protein kinase family protein
MSTRG.4756;A5:1A:200578133-200578391:200578133-200578397:-	MSTRG.4756	TraesCS1A02G134200	A5	A	65.8	16.9	25.4	39.6	37.3	16.7	14.9	9	31.4	44	51.7	45.8	69.2	44.3	32	14.4	15.2	8.9	36.4	30.6	protein kinase family protein
MSTRG.4756;A5:1A:200578133-200578391:200578133-200578420:-	MSTRG.4756	TraesCS1A02G134200	A5	A	63.8	22.6	18.5	36.8	40.9	40.1	61.1	22.3	30.1	26.1	44.7	27	46.8	46.5	44.8	29.9	59.8	25.1	52.7	19.7	protein kinase family protein
MSTRG.4756;A5:1A:200578133-200578397:200578133-200578420:-	MSTRG.4756	TraesCS1A02G134200	A5	A	47.9	58.9	40	47	53.8	77	90	74.4	48.5	31	43	30.5	28.1	52.2	63.3	71.7	89.2	77.4	66.1	35.8	protein kinase family protein
MSTRG.4756;A5:1A:200578549-200578632:200578549-200578726:-	MSTRG.4756	TraesCS1A02G134200	A5	A	34.9	53.2	35.7	46.8	54.4	77.3	74.9	72	44.9	36.7	32.9	38.1	40.4	55.9	61.4	73.2	79.2	71.9	50.6	36.7	protein kinase family protein
MSTRG.4755;RI:1A:201856156:201856272-201856342:201856518:-	MSTRG.4755	TraesCS1A02G134500	RI	A	100	100	100	100	100	100	100	100	100	100	100	100	NA	87.1	100	98.2	100	97.5	100	100	tRNA pseudouridine synthase A
MSTRG.4755;A5:1A:201856518-201856632:201856518-201856647:-	MSTRG.4755	TraesCS1A02G134500	A5	A	NA	100	100	59.5	100	16	83.9	19.1	67	NA	NA	100	NA	NA	59.4	100	100	85.8	NA	NA	tRNA pseudouridine synthase A
MSTRG.4755;A5:1A:201856518-201856627:201856518-201856647:-	MSTRG.4755	TraesCS1A02G134500	A5	A	100	100	NA	61.2	100	9.7	NA	41.1	66.2	100	100	NA	NA	56	47	100	NA	72.5	NA	87.5	tRNA pseudouridine synthase A
MSTRG.4755;RI:1A:201856156:201856272-201856432:201856518:-	MSTRG.4755	TraesCS1A02G134500	RI	A	100	100	44.3	100	70	91.2	100	90.8	100	67.3	90.9	100	NA	100	100	88.5	100	100	100	85.6	tRNA pseudouridine synthase A
MSTRG.4755;A3:1A:201854112-201855987:201854108-201855987:-	MSTRG.4755	TraesCS1A02G134500	A3	A	93.4	100	93.3	92.5	89.9	97.2	100	100	100	100	90.3	93.1	92.7	94.4	94.5	92.7	100	92.8	91.5	100	tRNA pseudouridine synthase A
MSTRG.4755;A3:1A:201856518-201856627:201856272-201856627:-	MSTRG.4755	TraesCS1A02G134500	A3	A	21	13.4	8.2	8.5	12.2	4	3.5	10.1	10.4	9.7	21.8	8.5	7.4	6.1	6.5	8.5	0	9	9	9.4	tRNA pseudouridine synthase A
MSTRG.4755;A5:1A:201856518-201856627:201856518-201856632:-	MSTRG.4755	TraesCS1A02G134500	A5	A	100	42.4	27.1	51.7	36.4	36.2	30.8	74.7	49.1	67.3	77.7	27.4	NA	60	37.7	35.3	0	30.4	62.8	83.9	tRNA pseudouridine synthase A
MSTRG.4784;A3:1A:202093511-202093646:202093507-202093646:-	MSTRG.4784	TraesCS1A02G134600	A3	A	NA	17.7	NA	0	0	1.8	0	8.4	2.5	NA	NA	10.2	NA	0	0	0	0	1.4	2.2	NA	Vacuolar-sorting receptor-like protein
MSTRG.4784;AF:1A:202094690-202096895:202096932:202094690-202101493:202101948:-	MSTRG.4784	TraesCS1A02G134600	AF	A	NA	NA	NA	100	100	100	100	100	100	NA	NA	NA	NA	88.8	95	100	100	100	82.3	NA	Vacuolar-sorting receptor-like protein
MSTRG.4784;AF:1A:202094690-202096895:202096932:202094690-202101493:202101953:-	MSTRG.4784	TraesCS1A02G134600	AF	A	NA	82.3	NA	100	100	98	100	91.6	97.3	NA	NA	89.8	NA	100	100	100	100	98.4	97.2	NA	Vacuolar-sorting receptor-like protein
MSTRG.4784;A3:1A:202093372-202093438:202093357-202093438:-	MSTRG.4784	TraesCS1A02G134600	A3	A	NA	NA	NA	0	6.7	9.2	16	0	8.3	NA	NA	NA	NA	0	0	9	0	8.2	3.2	NA	Vacuolar-sorting receptor-like protein
MSTRG.4784;AF:1A:202094690-202096895:202096932:202094690-202101493:202101947:-	MSTRG.4784	TraesCS1A02G134600	AF	A	NA	NA	NA	98.7	93.4	90.8	86.9	100	91.7	NA	NA	NA	NA	92.7	95	91	100	88.7	92.2	NA	Vacuolar-sorting receptor-like protein
MSTRG.4784;A5:1A:202092996-202093274:202092996-202093998:-	MSTRG.4784	TraesCS1A02G134600	A5	A	29.8	15.4	15.7	10.8	10.9	15.3	14.1	13	14.9	13.1	20.8	13.8	10.7	8.3	8.9	12.8	9	15.4	10.3	13.5	Vacuolar-sorting receptor-like protein
MSTRG.4784;SE:1A:202075690-202076099:202076165-202083054:-	MSTRG.4784	TraesCS1A02G134600	SE	A	71.8	85.6	85.4	90.8	91.9	88.4	89	89.3	88.1	87.7	79.5	87	90.8	91.4	91.9	90	92	87.8	88.4	87.3	Vacuolar-sorting receptor-like protein
MSTRG.4789;RI:1A:204828014:204828532-204828616:204828726:+	MSTRG.4789	TraesCS1A02G134800	RI	A	100	100	100	84.8	83.6	90.5	78.7	80.2	100	100	100	100	100	100	100	88.5	66.1	78.8	74.5	80.1	INO80 complex subunit D
MSTRG.4789;A3:1A:204828726-204829076:204828726-204829189:+	MSTRG.4789	TraesCS1A02G134800	A3	A	0	16.1	8.6	9.2	9	14.8	3.1	4.2	5	42.8	0	20.2	16.3	6.2	10.8	12.6	5.6	10.5	4.5	30.2	INO80 complex subunit D
MSTRG.4829;SE:1A:206794035-206794629:206794828-206795284:-	MSTRG.4829	TraesCS1A02G135100	SE	A	0.5	1.4	1	2.4	2.5	2.4	1.7	3.5	6.5	NA	1.6	1.9	0.9	3.4	4	1.2	0.8	2.7	4.7	NA	DNA mismatch repair protein mutS
MSTRG.4829;A5:1A:206800326-206800415:206800326-206800439:-	MSTRG.4829	TraesCS1A02G135100	A5	A	66.1	100	64.2	100	100	100	NA	NA	NA	NA	61.5	20.1	100	100	100	100	NA	NA	NA	NA	DNA mismatch repair protein mutS
MSTRG.4829;SE:1A:206793578-206793985:206794035-206795284:-	MSTRG.4829	TraesCS1A02G135100	SE	A	91.6	95.5	92.8	97.7	98.1	100	100	100	96.3	NA	94.2	98	96.1	97.1	92.8	96.2	83	100	95.1	NA	DNA mismatch repair protein mutS
MSTRG.4829;SE:1A:206793578-206793985:206794035-206794629:-	MSTRG.4829	TraesCS1A02G135100	SE	A	NA	17.9	NA	16.7	18.5	16.1	NA	NA	NA	NA	NA	23	NA	25.5	20.1	6.8	NA	NA	NA	NA	DNA mismatch repair protein mutS
MSTRG.4829;SE:1A:206793578-206794629:206794828-206795284:-	MSTRG.4829	TraesCS1A02G135100	SE	A	31.3	57.1	29.9	83.8	85.5	NA	NA	NA	NA	NA	26.1	75.3	52.4	77.8	68.4	80.9	NA	NA	NA	NA	DNA mismatch repair protein mutS
MSTRG.4829;MX:1A:206793578-206793985:206794035-206795284:206793578-206794629:206794828-206795284:-	MSTRG.4829	TraesCS1A02G135100	MX	A	96	94	96.8	89.1	89.6	88.6	87.6	85.1	89.4	NA	97.9	94	95.7	90.6	85.7	85.7	84.1	79.5	83	NA	DNA mismatch repair protein mutS
MSTRG.4845;A5:1A:208208880-208209447:208208880-208209835:-	MSTRG.4845	TraesCS1A02G135300	A5	A	100	100	NA	100	100	100	73	100	100	100	100	100	NA	100	100	100	100	100	100	100	#N/A
MSTRG.4845;RI:1A:208208813:208208880-208209835:208210337:-	MSTRG.4845	TraesCS1A02G135300	RI	A	100	100	100	100	100	100	72.2	100	100	100	100	100	100	100	100	100	100	100	100	100	#N/A
MSTRG.4845;SE:1A:208215822-208216023:208216152-208219051:-	MSTRG.4845	TraesCS1A02G135300	SE	A	0	0	3.4	2.3	0	7.1	8.8	2.7	1.8	3.5	0	0	1.5	2.2	1.6	6.1	7.8	8.3	3.1	0.3	#N/A
MSTRG.4845;A3:1A:208213375-208213480:208213297-208213480:-	MSTRG.4845	TraesCS1A02G135300	A3	A	0	0	6.1	2.3	0	7.1	8.8	2.7	1.8	3.5	0	0	1.5	2.2	1.6	6.1	9.8	9.7	3.1	0.3	#N/A
MSTRG.4845;RI:1A:208208813:208208880-208209447:208210337:-	MSTRG.4845	TraesCS1A02G135300	RI	A	77.4	68.4	79.3	64.6	60.9	60.9	48.9	46.9	52.1	67.7	77.2	77.8	80.1	67.9	59.1	57.6	39.7	46.7	53	69.6	#N/A
MSTRG.4852;RI:1A:208910186:208910299-208910402:208910494:+	MSTRG.4852	TraesCS1A02G135600	RI	A	0	0	0	3.2	3.4	0	0.6	0	5.1	5.5	37.9	0	4.3	3.1	3	1.3	4.6	0	0	6.3	#N/A
MSTRG.4852;RI:1A:208912083:208912159-208912503:208912550:+	MSTRG.4852	TraesCS1A02G135600	RI	A	4.4	4	7.2	4.2	1.9	5.5	4.1	4.7	9.2	4.6	1.4	0.9	4.6	2.7	2.9	4.4	5.4	4.9	9.7	2	#N/A
MSTRG.4852;A5:1A:208909424-208909916:208909392-208909916:+	MSTRG.4852	TraesCS1A02G135600	A5	A	100	100	NA	86.1	82.3	100	98.1	100	NA	86.8	81.1	100	84.7	79.1	77.2	94.2	92.2	100	100	90.3	#N/A
MSTRG.4852;A3:1A:208909424-208909916:208909424-208909989:+	MSTRG.4852	TraesCS1A02G135600	A3	A	56.2	26.4	17	17.2	14.4	18.4	24	23.5	18.9	27.7	72.4	24.3	19.8	10.9	9.7	17.7	36.4	27.9	55.1	38.5	#N/A
MSTRG.4852;A3:1A:208910107-208910186:208910107-208910191:+	MSTRG.4852	TraesCS1A02G135600	A3	A	44.2	73.9	85	84	87.3	82.1	77.1	77.7	82.7	73.8	38.1	76.7	80.9	91.3	91.8	84.2	65.7	73.8	47.3	63.5	#N/A
MSTRG.4877;A5:1A:209355394-209355587:209355394-209355624:-	MSTRG.4877	TraesCS1A02G135700	A5	A	46.5	15.8	9	10.9	7.3	6.5	12.5	7.8	14.6	9.7	36.2	12.8	7.4	7.8	9.6	8	5.9	4.1	2.6	6.7	Ferrochelatase
MSTRG.4877;A3:1A:209361874-209362293:209361854-209362293:-	MSTRG.4877	TraesCS1A02G135700	A3	A	46.5	16.8	11.2	12	8.6	9.4	13.8	7.8	14.6	11.5	36.8	14.8	9.7	11.8	10.3	9.3	7.5	5.3	2.6	6.9	Ferrochelatase
MSTRG.4885;A3:1A:212022347-212022436:212022344-212022436:-	MSTRG.4885	TraesCS1A02G136000	A3	A	99	94.4	96.6	97	96.4	95.4	93.3	98.2	89.5	100	97.8	91.8	99.5	98.3	96.8	95.9	94.9	97	98.5	100	F-box protein
MSTRG.4892;A5:1A:213255773-213255867:213255773-213255907:-	MSTRG.4892	TraesCS1A02G136100	A5	A	7	0	0	16.8	12.6	39.1	86.9	100	0	0	0	3.7	6.8	37.7	34.6	68.6	74.1	67.5	0	32.6	NAD(P)H dehydrogenase (Quinone)
MSTRG.4912;A3:1A:213932860-213933550:213932860-213933569:+	MSTRG.4912	TraesCS1A02G136200	A3	A	99.4	97.6	97.4	95.9	96.6	94.7	90.9	96.7	88.4	97.2	99.8	97.6	97.4	97	93.7	94.7	92.4	94.2	92.5	98.1	F-box / LRR-repeat protein
MSTRG.4912;SE:1A:213931515-213932240:213932703-213932797:+	MSTRG.4912	TraesCS1A02G136200	SE	A	0.7	2.9	3	4.8	4.1	6.2	10.5	4	14.1	3	0.2	2.9	2.9	3.5	7.4	6.4	8.9	7.2	9.7	2.2	F-box / LRR-repeat protein
MSTRG.4912;A3:1A:213931515-213932240:213931515-213932299:+	MSTRG.4912	TraesCS1A02G136200	A3	A	NA	NA	NA	22.4	16.6	25.7	41	17	40	NA	NA	11.3	NA	18.6	29.3	24	33.9	23.1	24.9	NA	F-box / LRR-repeat protein
MSTRG.4912;RI:1A:213905096:213905357-213905452:213905584:+	MSTRG.4912	TraesCS1A02G136200	RI	A	NA	NA	NA	77.6	83.4	74.3	59	83	60	NA	NA	88.7	NA	81.4	70.7	76	66.1	76.9	75.1	NA	F-box / LRR-repeat protein
MSTRG.4912;SE:1A:213931515-213932299:213932703-213932797:+	MSTRG.4912	TraesCS1A02G136200	SE	A	9.5	16.1	10.6	15	17.6	16	14.5	16.8	19.7	7.8	7.5	19.1	11.6	13.8	16.1	17.8	15.9	20.4	24.6	13.2	F-box / LRR-repeat protein
MSTRG.4915;AF:1A:216416048-216419421:216419499:216416048-216456367:216456832:-	MSTRG.4915	TraesCS1A02G136400	AF	A	NA	NA	NA	NA	NA	NA	NA	45.8	81.2	NA	NA	NA	NA	NA	NA	NA	86.5	NA	NA	NA	E3 ubiquitin-protein ligase
MSTRG.4935;RI:1A:217611234:217611294-217611373:217611420:-	MSTRG.4935	TraesCS1A02G136500	RI	A	NA	100	NA	100	84.7	100	100	100	100	97.9	NA	100	NA	100	100	100	100	100	100	96	ABC1-like kinase
MSTRG.4935;A3:1A:217611420-217611507:217611372-217611507:-	MSTRG.4935	TraesCS1A02G136500	A3	A	21	76.1	40	52.9	49.5	63.1	56.8	47	100	35.8	20.2	55.1	31	54.1	74.3	57.8	49.7	100	70.3	31.8	ABC1-like kinase
MSTRG.4939;A3:1A:218219152-218219599:218219017-218219599:-	MSTRG.4939	TraesCS1A02G136600	A3	A	100	100	93.2	69.5	67.2	100	75.7	50.7	64	NA	100	93.6	97.8	94.8	94.7	88.4	63.2	100	100	NA	RNA-binding KH domain-containing protein
MSTRG.4939;SE:1A:218215103-218215742:218215812-218215870:-	MSTRG.4939	TraesCS1A02G136600	SE	A	0	0	6.8	30.5	32.8	0	24.3	49.3	30.9	NA	0	6.4	0	5.2	5.3	11.6	36.8	0	0	NA	RNA-binding KH domain-containing protein
MSTRG.4937;SE:1A:218306496-218308134:218308255-218308574:-	MSTRG.4937	TraesCS1A02G136700	SE	A	NA	10.2	0	0	0	NA	NA	NA	5.4	NA	NA	0	NA	0	0	NA	NA	NA	0	NA	Acetoacetyl CoA thiolase
MSTRG.4955;A3:1A:218527186-218527490:218527186-218527496:+	MSTRG.4955	TraesCS1A02G136800	A3	A	0	0	6.5	3	0	8.5	0	0	0	1.3	0	3.5	0	2.4	4.6	3.7	0	0	0	0	Ribosomal RNA small subunit methyltransferase I
MSTRG.4955;A3:1A:218526778-218527059:218526778-218527078:+	MSTRG.4955	TraesCS1A02G136800	A3	A	NA	NA	69.4	NA	92.2	NA	NA	100	NA	NA	NA	NA	NA	100	68.8	73.5	NA	NA	NA	69.8	Ribosomal RNA small subunit methyltransferase I
MSTRG.4955;A3:1A:218526778-218527042:218526778-218527078:+	MSTRG.4955	TraesCS1A02G136800	A3	A	NA	90.1	64.9	96.9	96.6	100	71.4	100	100	83.6	NA	100	NA	100	83.4	83.8	100	NA	NA	79.7	Ribosomal RNA small subunit methyltransferase I
MSTRG.4955;A3:1A:218526417-218526670:218526417-218526728:+	MSTRG.4955	TraesCS1A02G136800	A3	A	100	57.1	100	88.7	84.5	100	100	78.8	40.6	85.4	100	100	100	100	52.6	100	100	82.7	100	88.7	Ribosomal RNA small subunit methyltransferase I
MSTRG.4955;A3:1A:218526778-218526925:218526778-218527059:+	MSTRG.4955	TraesCS1A02G136800	A3	A	100	100	0	75.2	56.5	82.9	100	58.6	NA	100	100	58.7	100	35.4	32.5	80.7	100	92.3	100	87.3	Ribosomal RNA small subunit methyltransferase I
MSTRG.4955;A3:1A:218526778-218526925:218526778-218527078:+	MSTRG.4955	TraesCS1A02G136800	A3	A	94.1	91.7	NA	97.7	93.9	100	72.1	100	NA	94.8	100	NA	100	100	51.5	92.1	100	94.2	88.7	94.1	Ribosomal RNA small subunit methyltransferase I
MSTRG.4955;A3:1A:218526778-218527042:218526778-218527059:+	MSTRG.4955	TraesCS1A02G136800	A3	A	NA	100	44.9	68.8	70.3	66.8	100	46.9	70	100	NA	65.3	NA	57.9	69.4	65.1	100	NA	NA	62.9	Ribosomal RNA small subunit methyltransferase I
MSTRG.4955;A3:1A:218526778-218526925:218526778-218527042:+	MSTRG.4955	TraesCS1A02G136800	A3	A	100	55	0	57.9	35.4	70.7	50.8	61.6	0	78	77.7	43.1	89.8	28.4	17.5	69.2	40.6	80.6	80.1	80.2	Ribosomal RNA small subunit methyltransferase I
MSTRG.4957;SE:1A:219381647-219381783:219381878-219385728:-	MSTRG.4957	TraesCS1A02G136900	SE	A	NA	NA	NA	NA	NA	0	1.8	1.8	8.7	NA	NA	NA	NA	NA	NA	NA	2.6	4.8	2.8	NA	Core-2/I-branching beta-1,6-N-acetylglucosaminyltransferase family protein
MSTRG.4957;AF:1A:219381647-219385093:219385185:219381647-219385728:219385820:-	MSTRG.4957	TraesCS1A02G136900	AF	A	NA	NA	NA	NA	NA	0	0	28.9	0	NA	NA	NA	NA	NA	NA	26.2	56.9	0	36.8	NA	Core-2/I-branching beta-1,6-N-acetylglucosaminyltransferase family protein
MSTRG.4970;A3:1A:219898533-219899145:219898476-219899145:-	MSTRG.4970	TraesCS1A02G137000	A3	A	0	0	0	0	48.9	100	15.2	0	39.8	0	0	0	0	0	15.1	9.8	0	0	0	0	3'-5' exonuclease domain-containing family protein
MSTRG.5000;A5:1A:222351024-222366288:222351024-222366383:-	MSTRG.5000	TraesCS1A02G137400	A5	A	NA	NA	NA	NA	NA	NA	NA	79.4	NA	NA	NA	NA	NA	NA	NA	NA	87.1	NA	81.7	NA	RING finger protein
MSTRG.5000;RI:1A:222348152:222348255-222348816:222348893:-	MSTRG.5000	TraesCS1A02G137400	RI	A	NA	2.4	3.4	2.3	7.5	6.5	0.6	2.6	1.2	8	NA	1	4.4	3	3.7	4.1	1.2	2.1	3.5	5.9	RING finger protein
MSTRG.5000;SE:1A:222349179-222350936:222351100-222366288:-	MSTRG.5000	TraesCS1A02G137400	SE	A	NA	13.1	NA	NA	NA	34.8	NA	NA	100	NA	NA	NA	NA	NA	NA	67.1	NA	22.1	NA	NA	RING finger protein
MSTRG.5000;SE:1A:222349179-222350936:222351024-222366288:-	MSTRG.5000	TraesCS1A02G137400	SE	A	NA	22.3	NA	NA	NA	NA	NA	63.8	NA	NA	NA	NA	NA	NA	58.1	NA	71.4	26.2	NA	NA	RING finger protein
MSTRG.5000;A3:1A:222351100-222366288:222351024-222366288:-	MSTRG.5000	TraesCS1A02G137400	A3	A	0	3.5	0	NA	5.5	7.2	16.8	5.9	20	3.9	0	9.4	16.5	9.3	3.7	10.6	5.7	6.6	0	7.3	RING finger protein
MSTRG.5017;AL:1A:223444462-223446681:223446898:223444462-223455085:223455182:+	MSTRG.5017	TraesCS1A02G137500	AL	A	1.3	21.5	8.3	2.5	2.2	1.8	0	0	0	0	6.4	13.5	5.6	3.9	10.1	7.1	0	2.7	0	0	Mediator of RNA polymerase II transcription subunit 32
MSTRG.5027;SE:1A:223823761-223825218:223825273-223825717:-	MSTRG.5027	TraesCS1A02G137600	SE	A	NA	86.5	NA	NA	NA	60.5	54.4	52.1	NA	NA	NA	NA	NA	NA	NA	74.8	NA	NA	49.4	NA	#N/A
MSTRG.5027;A3:1A:223826394-223826492:223826390-223826492:-	MSTRG.5027	TraesCS1A02G137600	A3	A	79.8	NA	NA	100	100	77.4	70.5	67	90.8	NA	NA	64.1	NA	100	100	100	100	89.2	100	NA	#N/A
MSTRG.5027;RI:1A:223825991:223826203-223826305:223826394:-	MSTRG.5027	TraesCS1A02G137600	RI	A	NA	NA	NA	12.6	18.1	0	3.8	42.3	3.9	NA	NA	NA	NA	18.1	0	21.4	13.7	0	34.8	NA	#N/A
MSTRG.5027;A3:1A:223823826-223825717:223823761-223825717:-	MSTRG.5027	TraesCS1A02G137600	A3	A	47.6	NA	NA	87.4	81.9	77.4	67.8	36.3	87.3	NA	NA	57.1	NA	81.9	85.4	76.9	84.9	87	65.2	NA	#N/A
MSTRG.5024;AF:1A:223940236-223945484:223945671:223940236-223948613:223949143:-	MSTRG.5024	TraesCS1A02G137700	AF	A	100	94.6	90.4	96.1	96.3	99.2	98.1	94.1	90.1	98	100	94.7	92.7	94.8	98	97.6	96.1	96.4	92.2	95.9	Tobamovirus multiplication protein 2A&&Tetraspanin family protein
MSTRG.5074;A3:1A:225507985-225508256:225507862-225508256:-	MSTRG.5074	TraesCS1A02G137900	A3	A	0.4	0.3	0.7	1.6	1.1	2.4	5	3.3	4.1	0.9	0.3	0.6	0.8	1.8	2	3	3.8	4.2	3.7	0.7	#N/A
MSTRG.5074;A3:1A:225507862-225508256:225507851-225508256:-	MSTRG.5074	TraesCS1A02G137900	A3	A	99.1	98.4	99.1	96.6	94.4	95.9	93.1	91.5	88	97.9	99.3	97.9	98.9	96.6	92.5	94.9	88.7	90	91.9	98.4	#N/A
MSTRG.5074;A3:1A:225507985-225508256:225507851-225508256:-	MSTRG.5074	TraesCS1A02G137900	A3	A	32.2	17.6	43.5	30.7	15.4	36.2	41.5	26.9	24	30.5	NA	22.4	40.7	33.9	20.3	36.3	23.8	28.2	30.2	NA	#N/A
MSTRG.5082;AF:1A:227258132:227258253-227265324:227264978:227265004-227265324:+	MSTRG.5082	TraesCS1A02G138000	AF	A	100	100	100	100	100	100	86.5	NA	NA	NA	100	NA	100	100	NA	100	100	100	100	100	DNAse I-like superfamily protein
MSTRG.5082;RI:1A:227265324:227265596-227265710:227265924:+	MSTRG.5082	TraesCS1A02G138000	RI	A	0	0	0	0	0	0	0	100	NA	100	0	NA	0	0	100	15.1	0	0	0	0	DNAse I-like superfamily protein
MSTRG.5082;A3:1A:227265596-227265710:227265596-227265712:+	MSTRG.5082	TraesCS1A02G138000	A3	A	100	100	100	100	100	100	100	NA	NA	NA	94	NA	100	100	NA	100	95.2	94.9	100	100	DNAse I-like superfamily protein
MSTRG.5082;RI:1A:227265324:227265406-227265495:227265596:+	MSTRG.5082	TraesCS1A02G138000	RI	A	100	100	100	100	97.9	100	86.5	NA	NA	NA	100	NA	100	100	NA	94.4	100	90.5	84.8	100	DNAse I-like superfamily protein
MSTRG.5082;A3:1A:227265596-227265708:227265596-227265710:+	MSTRG.5082	TraesCS1A02G138000	A3	A	80.8	76.2	81.6	79.2	83.6	82.1	80.8	99.5	86.9	99.4	84.3	85.5	80.4	82.9	98.2	85.2	83.5	87.2	85.3	69.2	DNAse I-like superfamily protein
MSTRG.5115;A3:1A:230143055-230143497:230143055-230143540:+	MSTRG.5115	TraesCS1A02G138200	A3	A	5.2	4.8	3.7	4	2.4	0	0	1.9	7.5	3.2	3.6	4.3	4.6	4.9	3.7	4.9	3.7	6.3	7.2	2.6	Histone acetyltransferase GCN5
MSTRG.5115;RI:1A:230134260:230134315-230134397:230134428:+	MSTRG.5115	TraesCS1A02G138200	RI	A	5.9	6.1	6.6	7	5.7	7.4	5.4	7.5	13.3	3.2	5.9	6.6	5.7	7.9	9.6	8.9	6.5	9.5	11.6	2.6	Histone acetyltransferase GCN5
MSTRG.5124;A3:1A:230469644-230469749:230469641-230469749:-	MSTRG.5124	TraesCS1A02G138300	A3	A	7	NA	NA	NA	NA	NA	NA	NA	NA	NA	8.2	NA	NA	NA	NA	NA	NA	NA	NA	NA	Cyclin family protein
MSTRG.5124;A3:1A:230470744-230471146:230470741-230471146:-	MSTRG.5124	TraesCS1A02G138300	A3	A	90.6	NA	NA	NA	NA	NA	NA	NA	NA	NA	76.3	NA	NA	NA	NA	NA	NA	NA	NA	NA	Cyclin family protein
MSTRG.5142;A3:1A:232095462-232095756:232095459-232095756:-	MSTRG.5142	TraesCS1A02G138500	A3	A	0	0	0	5.3	0	7.6	0	0	10	0	0	0	0	0	1.7	0	2.7	10.2	8.7	0	Methylthioribose-1-phosphate isomerase
MSTRG.5142;SE:1A:232086982-232092317:232092510-232094349:-	MSTRG.5142	TraesCS1A02G138500	SE	A	2.1	3.3	5.9	8.4	10.2	9.7	9.1	15.8	11.8	4.8	2.2	6	3	11.7	10.8	8.9	9.7	14.1	10.7	7	Methylthioribose-1-phosphate isomerase
MSTRG.5142;A3:1A:232086982-232092317:232086929-232092317:-	MSTRG.5142	TraesCS1A02G138500	A3	A	34.8	36.6	61.9	53.8	34.8	50.6	45.9	63.7	51.3	46.8	40.8	60.9	36.6	49.9	43.6	35.7	48.2	54.9	45.6	66.5	Methylthioribose-1-phosphate isomerase
MSTRG.5151;SE:1A:232342908-232343225:232343342-232343730:+	MSTRG.5151	TraesCS1A02G138600	SE	A	2.3	0.3	0.4	1.8	1.9	1.8	1.8	2.5	7.3	5.2	2.6	1.8	1	2.9	1.9	3.5	3.5	2.2	4.2	4.5	Transcription initiation factor IIF subunit alpha
MSTRG.5151;A3:1A:232342334-232342414:232342334-232342450:+	MSTRG.5151	TraesCS1A02G138600	A3	A	2	9.3	2.1	3.1	2	3	5.4	9.4	14	6	2.3	4.9	1.8	5.4	4.4	7.9	7.6	9.8	9.6	2.8	Transcription initiation factor IIF subunit alpha
MSTRG.5151;SE:1A:232341081-232342212:232342334-232342414:+	MSTRG.5151	TraesCS1A02G138600	SE	A	3.2	12.7	NA	26.6	NA	21.2	35.4	100	100	20	3.2	9.3	5.8	56.3	NA	40.5	84.3	72.2	100	13.8	Transcription initiation factor IIF subunit alpha
MSTRG.5151;A3:1A:232342334-232342411:232342334-232342414:+	MSTRG.5151	TraesCS1A02G138600	A3	A	96.3	92.6	96.5	95.7	98.1	97.3	94.2	88.9	91.3	91	95.7	93.6	97.4	93.6	94.9	92	90.4	89.9	91.1	94.5	Transcription initiation factor IIF subunit alpha
MSTRG.5151;A3:1A:232342334-232342411:232342334-232342450:+	MSTRG.5151	TraesCS1A02G138600	A3	A	34.8	55.9	37.3	42.2	50.3	52.9	48.1	45.2	63.1	39.3	34.5	43	41.6	45.5	46.2	49.6	43.6	49.1	52.3	32.7	Transcription initiation factor IIF subunit alpha
MSTRG.5151;A5:1A:232342623-232342717:232342614-232342717:+	MSTRG.5151	TraesCS1A02G138600	A5	A	70	76	88.7	87	91.2	95	89.9	92	89.6	84.6	68.6	77.5	82.2	90.3	93.7	91.4	91	90.4	89.2	86.9	Transcription initiation factor IIF subunit alpha
MSTRG.5201;AF:1A:234210119:234210347-234231928:234211227:234211239-234231928:+	MSTRG.5201	TraesCS1A02G139100	AF	A	NA	11.5	0	0	0	0	0	0	0	0	0	0	0	0	0	0	0	0	NA	0	#N/A
MSTRG.5201;AF:1A:234210119:234210347-234231928:234211229:234211239-234231928:+	MSTRG.5201	TraesCS1A02G139100	AF	A	0	5	0	0	0	0	0	0	0	0	0	0	0	0	0	0	0	0	0	0	#N/A
MSTRG.5201;AF:1A:234210182:234210347-234231928:234211093:234211239-234231928:+	MSTRG.5201	TraesCS1A02G139100	AF	A	NA	NA	100	82.9	100	100	100	100	100	100	100	NA	100	100	100	100	100	100	100	NA	#N/A
MSTRG.5201;AF:1A:234210244:234210347-234231928:234211093:234211239-234231928:+	MSTRG.5201	TraesCS1A02G139100	AF	A	NA	NA	NA	80.4	100	100	100	100	100	NA	NA	NA	NA	NA	100	NA	100	100	100	100	#N/A
MSTRG.5201;AF:1A:234210246:234210347-234231928:234212930:234213063-234231928:+	MSTRG.5201	TraesCS1A02G139100	AF	A	NA	NA	NA	NA	91.6	NA	NA	NA	NA	NA	NA	NA	NA	100	100	100	100	NA	NA	NA	#N/A
MSTRG.5201;AF:1A:234212019:234212102-234231928:234212930:234213063-234231928:+	MSTRG.5201	TraesCS1A02G139100	AF	A	NA	NA	NA	NA	NA	NA	100	100	NA	NA	NA	NA	NA	NA	100	NA	100	88.7	NA	NA	#N/A
MSTRG.5201;AF:1A:234210169:234210347-234231928:234211227:234211239-234231928:+	MSTRG.5201	TraesCS1A02G139100	AF	A	100	33.6	0	0	0	0	1.5	6.8	0	0	0	0	0	1.2	0	0	0	0	NA	0	#N/A
MSTRG.5201;AF:1A:234210169:234210347-234231928:234211229:234211239-234231928:+	MSTRG.5201	TraesCS1A02G139100	AF	A	11.6	17	0	0	0	0	0.3	1.1	0	0	0	0	0	0.6	0	0	0	0	1.1	0	#N/A
MSTRG.5201;AF:1A:234210182:234210347-234231928:234212930:234213063-234231928:+	MSTRG.5201	TraesCS1A02G139100	AF	A	NA	NA	100	100	94.3	100	100	100	92.2	100	100	NA	100	100	100	100	100	86.6	100	NA	#N/A
MSTRG.5201;AF:1A:234210244:234210347-234231928:234212930:234213063-234231928:+	MSTRG.5201	TraesCS1A02G139100	AF	A	NA	NA	NA	NA	94.5	100	100	100	89.5	NA	NA	NA	NA	NA	100	NA	100	93.5	100	100	#N/A
MSTRG.5201;AF:1A:234210246:234210347-234231928:234212019:234212102-234231928:+	MSTRG.5201	TraesCS1A02G139100	AF	A	NA	NA	NA	NA	100	NA	1.1	2.5	NA	NA	NA	NA	NA	79.1	50.7	100	4.7	8.5	NA	NA	#N/A
MSTRG.5201;AF:1A:234211227:234211239-234231928:234212930:234213063-234231928:+	MSTRG.5201	TraesCS1A02G139100	AF	A	NA	100	100	100	98.6	100	100	100	95	100	100	93.5	100	100	100	100	100	89.1	NA	100	#N/A
MSTRG.5201;AF:1A:234210246:234210347-234231928:234211229:234211239-234231928:+	MSTRG.5201	TraesCS1A02G139100	AF	A	0	0	0	4.5	8.2	1.5	0.6	1.3	0	0	0	4.3	8.9	12	7.6	5.1	3.3	0.9	0	0	#N/A
MSTRG.5201;AF:1A:234211229:234211239-234231928:234212019:234212102-234231928:+	MSTRG.5201	TraesCS1A02G139100	AF	A	100	100	100	98.1	100	100	65.4	65.4	100	98.2	100	100	100	96.5	92.6	100	59	91.3	100	100	#N/A
MSTRG.5201;AF:1A:234211227:234211239-234231928:234212019:234212102-234231928:+	MSTRG.5201	TraesCS1A02G139100	AF	A	NA	100	100	97.4	100	100	29.2	22.8	100	96.9	100	100	100	93.3	87.4	100	8.4	51	NA	100	#N/A
MSTRG.5201;A3:1A:234253047-234257312:234253047-234257329:+	MSTRG.5201	TraesCS1A02G139100	A3	A	0	0	3.8	3.7	8.1	4.3	6.5	3.3	4.8	2.3	0.7	2.4	5.2	5.8	7.5	2.4	5.8	7.7	0.6	2.9	#N/A
MSTRG.5201;AF:1A:234210244:234210347-234231928:234212019:234212102-234231928:+	MSTRG.5201	TraesCS1A02G139100	AF	A	NA	NA	NA	81.3	100	100	24	10.4	100	75.7	NA	NA	NA	NA	67.3	NA	14	64.8	100	100	#N/A
MSTRG.5201;AF:1A:234210182:234210347-234231928:234212019:234212102-234231928:+	MSTRG.5201	TraesCS1A02G139100	AF	A	NA	NA	100	83.7	100	100	15.5	16	100	80.5	100	NA	100	80.3	60.4	100	7.9	45.1	100	NA	#N/A
MSTRG.5201;AF:1A:234210246:234210347-234231928:234211227:234211239-234231928:+	MSTRG.5201	TraesCS1A02G139100	AF	A	NA	0	0	6.1	13.5	3.4	2.5	8	0	0	0	18.2	32.8	21.3	12.9	10.2	34.7	8.2	NA	0	#N/A
MSTRG.5201;AF:1A:234210244:234210347-234231928:234211229:234211239-234231928:+	MSTRG.5201	TraesCS1A02G139100	AF	A	3.9	0	6.9	7.9	12.3	6.9	14.3	5.8	9.4	5.5	2.4	0	0	2.7	14.1	2.4	10.2	15	8.7	5	#N/A
MSTRG.5201;AF:1A:234210244:234210347-234231928:234211227:234211239-234231928:+	MSTRG.5201	TraesCS1A02G139100	AF	A	NA	0	15.6	10.5	19.6	15	43.4	28.2	31	9.1	11.7	0	0	5.1	22.9	5	64	63.9	100	18.7	#N/A
MSTRG.5201;AF:1A:234210182:234210347-234231928:234211227:234211239-234231928:+	MSTRG.5201	TraesCS1A02G139100	AF	A	NA	0	32.2	12.2	19	15.4	30.9	39.3	38.4	11.7	60	24.9	48.3	22.6	18.1	15.4	48.2	44.1	100	14.9	#N/A
MSTRG.5201;AF:1A:234210182:234210347-234231928:234211229:234211239-234231928:+	MSTRG.5201	TraesCS1A02G139100	AF	A	0	0	16	9.2	11.9	7.1	8.9	9.2	12.6	7.1	22	6.2	15.7	12.9	10.9	8	5.6	7.3	11.6	3.9	#N/A
MSTRG.5201;A3:1A:234232805-234234191:234232805-234234194:+	MSTRG.5201	TraesCS1A02G139100	A3	A	61.7	47.8	51.7	42.3	45.5	48.6	39.8	45.3	45.9	39.7	28.4	54	53.4	43.7	45.5	45.6	44.4	50.7	57.3	54.5	#N/A
MSTRG.5201;A3:1A:234257469-234257546:234257469-234257557:+	MSTRG.5201	TraesCS1A02G139100	A3	A	63.3	66.6	86.1	79.9	85.2	77.4	80	84.1	71.2	69.2	44.6	71.8	79.4	78.9	85.3	73.3	86.1	72.7	66.1	72.7	#N/A
MSTRG.5201;RI:1A:234252715:234252823-234252940:234253047:+	MSTRG.5201	TraesCS1A02G139100	RI	A	8.6	24.9	30.6	35.8	35.5	25.2	13.1	13	20.6	26.6	15.5	17.8	26	33.9	32.3	27.7	7	10.1	8.7	15.3	#N/A
MSTRG.5196;A3:1A:234806955-234807165:234806950-234807165:-	MSTRG.5196	TraesCS1A02G139300	A3	A	92.7	90.5	93	86.2	88.8	87.1	93.4	90.6	87	94.8	100	93.6	92.3	95.2	82.8	85.9	94.8	94.5	79.6	93.3	Prolyl 4-hydroxylase alpha subunit, putative
MSTRG.5196;RI:1A:234807329:234807393-234807466:234807504:-	MSTRG.5196	TraesCS1A02G139300	RI	A	9.6	11.5	11	20.3	21.1	18.4	15.4	15.6	33.1	11.6	2.5	11.1	10.1	14.4	26.6	19.7	17.9	16.7	28.9	10.3	Prolyl 4-hydroxylase alpha subunit, putative
MSTRG.5204;A5:1A:235665767-235665897:235665676-235665897:+	MSTRG.5204	TraesCS1A02G139400	A5	A	0	5.2	0	0.7	6.6	14.7	16.7	7.5	0	3.6	7.5	0	0	1.4	6.8	7.8	26.5	17.7	20.3	0	Poly(A) RNA polymerase cid11
MSTRG.5204;RI:1A:235665597:235665767-235665897:235665968:+	MSTRG.5204	TraesCS1A02G139400	RI	A	NA	68.4	NA	NA	71	49	56	70.2	100	NA	32	100	NA	89.8	80.3	70.6	42.8	46.1	55.3	NA	Poly(A) RNA polymerase cid11
MSTRG.5204;RI:1A:235665597:235665676-235665897:235665968:+	MSTRG.5204	TraesCS1A02G139400	RI	A	3.3	10.7	4.9	8.3	14.8	14.2	20.3	16.1	22.5	7	3.7	11.5	5.1	10.9	22.9	16.9	21.2	15.6	24	4	Poly(A) RNA polymerase cid11
MSTRG.5229;A5:1A:237329003-237329353:237329003-237329723:-	MSTRG.5229	TraesCS1A02G139600	A5	A	17.1	13.4	9.5	0	0	0	0	0	5.9	10.3	13.1	0	0	0	0	0	0	0	0	0	TATA-box binding protein, putative
MSTRG.5229;RI:1A:237328699:237328821-237328916:237329003:-	MSTRG.5229	TraesCS1A02G139600	RI	A	0.9	3.2	0	6.3	15.3	9.7	10.6	19.2	8.2	2.2	0	6.5	4.3	14	14.5	3.5	16.5	4	0	5.1	TATA-box binding protein, putative
MSTRG.5229;A3:1A:237329003-237329723:237328970-237329723:-	MSTRG.5229	TraesCS1A02G139600	A3	A	37.7	45	50.1	60.2	50.5	63	61	88.9	75.5	43.3	56.8	53.8	38.1	57.5	51.8	52.1	77.3	65.6	56	42	TATA-box binding protein, putative
MSTRG.5229;RI:1A:237328362:237328454-237328537:237328581:-	MSTRG.5229	TraesCS1A02G139600	RI	A	31.4	38.6	44.1	44	20.1	27.8	36.2	36.6	22.3	39	45.2	33.8	23.4	32.9	32.3	10.2	32.8	32.8	10.9	30.9	TATA-box binding protein, putative
MSTRG.5238;A5:1A:237513627-237518459:237513627-237518461:-	MSTRG.5238	TraesCS1A02G139700	A5	A	12.9	0	0	0	0	0	0	0	0	28.3	0	0	11.1	0	0	0	0	0	0	NA	Transcription factor
MSTRG.5247;A5:1A:237745327-237745428:237745309-237745428:+	MSTRG.5247	TraesCS1A02G139900	A5	A	NA	NA	NA	0	13.2	0	0	0	NA	13.8	NA	NA	NA	0	0	4.5	0	0	NA	0	Heavy metal-associated protein
MSTRG.5247;A5:1A:237744890-237744981:237744886-237744981:+	MSTRG.5247	TraesCS1A02G139900	A5	A	NA	NA	NA	81.4	86.8	67.4	67.8	61	NA	48.4	NA	NA	NA	79.8	66.2	70	29.4	69.1	NA	62.4	Heavy metal-associated protein
MSTRG.5275;AF:1A:238653186:238654017-238655060:238654122:238654314-238655060:+	MSTRG.5275	TraesCS1A02G140700	AF	A	NA	NA	NA	NA	76.7	100	NA	100	NA	100	NA	NA	NA	100	NA	76.7	NA	95.3	NA	100	Ras family protein
MSTRG.5275;AF:1A:238653246:238654017-238655060:238654122:238654314-238655060:+	MSTRG.5275	TraesCS1A02G140700	AF	A	NA	NA	NA	NA	NA	NA	88.5	100	NA	NA	NA	NA	NA	NA	NA	NA	72.4	NA	NA	NA	Ras family protein
MSTRG.5275;AF:1A:238653231:238654017-238655060:238654122:238654314-238655060:+	MSTRG.5275	TraesCS1A02G140700	AF	A	NA	NA	NA	NA	NA	NA	90.9	100	NA	NA	NA	NA	NA	NA	NA	NA	72.3	87.2	NA	NA	Ras family protein
MSTRG.5275;A3:1A:238670855-238670949:238670855-238670963:+	MSTRG.5275	TraesCS1A02G140700	A3	A	NA	NA	NA	NA	NA	NA	43.6	53.6	NA	NA	NA	NA	NA	NA	NA	NA	50.2	14.8	NA	NA	Ras family protein
MSTRG.5275;RI:1A:238653231:238654017-238655060:238655232:+	MSTRG.5275	TraesCS1A02G140700	RI	A	NA	NA	NA	NA	NA	NA	38.6	49.3	NA	NA	NA	NA	NA	NA	NA	NA	50.3	37.4	NA	NA	Ras family protein
MSTRG.5275;SE:1A:238656274-238656427:238656510-238656621:+	MSTRG.5275	TraesCS1A02G140700	SE	A	NA	NA	100	100	59.2	64.2	100	100	100	97.3	NA	NA	100	100	100	100	90.9	88	100	100	Ras family protein
MSTRG.5275;A5:1A:238655232-238656201:238654017-238656201:+	MSTRG.5275	TraesCS1A02G140700	A5	A	NA	NA	NA	NA	NA	NA	16.3	42.9	30.6	NA	NA	NA	NA	NA	36.2	49.8	25.4	100	16.5	NA	Ras family protein
MSTRG.5275;SE:1A:238654017-238655060:238655232-238656201:+	MSTRG.5275	TraesCS1A02G140700	SE	A	NA	NA	100	NA	NA	100	35.5	80.5	42.6	100	NA	NA	100	100	42.2	75.8	37.6	100	21	100	Ras family protein
MSTRG.5275;SE:1A:238657006-238661658:238661712-238669619:+	MSTRG.5275	TraesCS1A02G140700	SE	A	NA	NA	13	20.8	15.7	22.3	42	33.6	20.2	19.4	NA	NA	45.9	4.6	24.7	21.6	40	32	0	19.1	Ras family protein
MSTRG.5290;A3:1A:238688902-238689339:238688775-238689339:-	MSTRG.5290	TraesCS1A02G140900	A3	A	87.3	100	100	54.7	80	100	61.9	71.8	34.8	71.9	91.5	100	100	100	60.7	73.4	42.7	51	25.8	NA	Phosphoglycerate kinase
MSTRG.5290;SE:1A:238682095-238682603:238682678-238684527:-	MSTRG.5290	TraesCS1A02G140900	SE	A	94.8	93.9	91.4	94.4	95	96.2	83.5	92.9	94.4	89.2	94.3	93.7	94.1	92.4	95.9	96.8	93.5	90.3	96.7	95.7	Phosphoglycerate kinase
MSTRG.5290;A3:1A:238684778-238685538:238684775-238685538:-	MSTRG.5290	TraesCS1A02G140900	A3	A	86.8	96.1	59.9	97.2	83.1	73.3	83.3	78.7	100	83	93	96.1	92.1	82.8	72.2	77	88.9	92.8	82.9	94.5	Phosphoglycerate kinase
MSTRG.5290;A5:1A:238684778-238685522:238684778-238685538:-	MSTRG.5290	TraesCS1A02G140900	A5	A	0	9.5	54.2	18.9	30.2	43.6	21.9	28.4	35.6	36.1	0	3.3	7.4	25.6	33.4	36.6	37.3	36.8	45.3	25.8	Phosphoglycerate kinase
MSTRG.5330;A3:1A:241317940-241318506:241317940-241318509:+	MSTRG.5330	TraesCS1A02G141700	A3	A	0	6.2	0	4.9	11.2	5.9	6	14.2	7.4	7	0	4.7	4	6.2	9.6	8.2	0	16.8	9.5	0	#N/A
MSTRG.5330;A3:1A:241317236-241317577:241317236-241317587:+	MSTRG.5330	TraesCS1A02G141700	A3	A	2.5	6.2	2.1	5.4	11.2	5.9	6	14.2	7.4	7	2.4	4.7	4	6.2	9.6	8.2	2.6	16.8	9.5	4.2	#N/A
MSTRG.5333;A3:1A:241677963-241678594:241677946-241678594:-	MSTRG.5333	TraesCS1A02G141900	A3	A	50.2	0	0	0	0	0	0	0	20.4	42.4	49.2	0	32.7	0	0	0	0	0	14.6	36.4	RING finger protein
MSTRG.5333;RI:1A:241677702:241677946-241678594:241678816:-	MSTRG.5333	TraesCS1A02G141900	RI	A	0	0	0	10.1	0	0	47.3	32.9	37.6	13.4	0	7.6	0	0	0	9.9	33.3	0	0	65	RING finger protein
MSTRG.5333;A3:1A:241678816-241678955:241678790-241678955:-	MSTRG.5333	TraesCS1A02G141900	A3	A	26.3	53.3	22.2	66.9	28.8	38.9	31.1	61.3	52.5	23.3	16.5	77.3	63	34.8	23.7	37.8	53.5	34.5	42.1	33.9	RING finger protein
MSTRG.5351;SE:1A:242002095-242002891:242002995-242011341:+	MSTRG.5351	TraesCS1A02G142200	SE	A	100	NA	NA	93.7	96.6	98.4	98.4	97.1	95.8	94.3	98.8	NA	NA	88.8	97.1	96.7	97.3	97.5	96.4	95.4	#N/A
MSTRG.5363;AF:1A:243162998-243163080:243163169:243162998-243163251:243163307:-	MSTRG.5363	TraesCS1A02G142400	AF	A	NA	NA	NA	NA	NA	100	NA	100	NA	63.7	NA	NA	NA	NA	NA	100	100	NA	NA	84.9	Na(+)/H(+) antiporter NhaB
MSTRG.5363;AF:1A:243162998-243163251:243163307:243162998-243163471:243163539:-	MSTRG.5363	TraesCS1A02G142400	AF	A	0	NA	NA	NA	NA	0	0	0	NA	35.2	NA	NA	NA	NA	NA	0	0	0	NA	10.2	Na(+)/H(+) antiporter NhaB
MSTRG.5363;AF:1A:243162998-243163080:243163169:243162998-243163471:243163539:-	MSTRG.5363	TraesCS1A02G142400	AF	A	0	NA	NA	NA	NA	36.3	12.2	26.4	NA	48.8	48.3	NA	NA	NA	NA	67.2	30.5	14.4	NA	38.8	Na(+)/H(+) antiporter NhaB
MSTRG.5378;A5:1A:243620385-243620931:243620385-243620984:-	MSTRG.5378	TraesCS1A02G142500	A5	A	4.7	5.3	4.8	1	13	6.6	8.3	29.2	7.5	3.3	3.6	7.3	4	6.6	1.5	19.4	4.1	13.9	14.9	1	Leucine-rich repeat (LRR) family protein
MSTRG.5378;A3:1A:243621084-243621189:243621049-243621189:-	MSTRG.5378	TraesCS1A02G142500	A3	A	1.4	21.7	0	14.3	6.4	0	20.1	0	16.8	12.4	4.2	18.4	8.4	16.3	24	0	7.3	11.1	18.5	6.3	Leucine-rich repeat (LRR) family protein
MSTRG.5378;A5:1A:243619864-243620248:243619864-243620266:-	MSTRG.5378	TraesCS1A02G142500	A5	A	89.4	65.1	71.2	64.5	62.9	72.2	52.2	54.6	60.1	71.3	88.3	64	68.7	59.5	50.6	49.7	64.6	54.3	47.8	80.3	Leucine-rich repeat (LRR) family protein
MSTRG.5375;RI:1A:243865444:243865693-243865884:243865963:-	MSTRG.5375	TraesCS1A02G142600	RI	A	NA	NA	NA	NA	100	NA	92.8	NA	97.1	NA	NA	NA	NA	NA	100	100	97.7	98.4	100	100	Ubiquitin-conjugating enzyme E2
MSTRG.5375;RI:1A:243865444:243865558-243865884:243865963:-	MSTRG.5375	TraesCS1A02G142600	RI	A	0.8	12.7	10	12.2	25.7	0	19.4	0	4.7	3.3	2.7	9.7	9.3	0	39.9	40.6	21.6	17.8	5.1	9.9	Ubiquitin-conjugating enzyme E2
MSTRG.5375;A3:1A:243865693-243865884:243865558-243865884:-	MSTRG.5375	TraesCS1A02G142600	A3	A	58.7	65.6	69.1	71.8	66.4	64.4	77.7	64.4	54.7	65.8	67	65.7	80.1	79.5	77.5	77.1	74.5	65.8	60.9	71.7	Ubiquitin-conjugating enzyme E2
MSTRG.5386;A3:1A:244509154-244509811:244507901-244509811:-	MSTRG.5386	TraesCS1A02G142800	A3	A	100	94.4	100	100	98.2	100	100	98.6	NA	97.3	95.6	100	100	100	98	100	100	100	88.5	94.4	Tubulin beta chain
MSTRG.5415;RI:1A:245521001:245521116-245521220:245521325:+	MSTRG.5415	TraesCS1A02G143000	RI	A	0	3.8	3	3.9	0	0	7	0	NA	5.5	0	6.4	5.9	8	7.6	0	0	0	NA	3.5	Glutamine synthetase, putative, expressed
MSTRG.5415;RI:1A:245520842:245520909-245521001:245521116:+	MSTRG.5415	TraesCS1A02G143000	RI	A	15.2	10.2	18.8	23.5	33	53.9	41.3	53.7	100	16.9	15.6	13.1	18.2	30.9	34.2	47.2	39.2	48.2	89.5	20	Glutamine synthetase, putative, expressed
MSTRG.5429;A3:1A:247315074-247315146:247315071-247315146:-	MSTRG.5429	TraesCS1A02G143400	A3	A	NA	NA	NA	NA	NA	NA	NA	NA	NA	NA	NA	NA	88.1	NA	NA	NA	NA	96.6	NA	NA	Midasin
MSTRG.5429;RI:1A:247311503:247311923-247312050:247312266:-	MSTRG.5429	TraesCS1A02G143400	RI	A	NA	NA	NA	NA	NA	NA	NA	34.8	NA	NA	NA	NA	NA	NA	NA	NA	NA	59.2	NA	NA	Midasin
MSTRG.5449;RI:1A:248612799:248612822-248612942:248613010:+	MSTRG.5449	TraesCS1A02G143700	RI	A	NA	0	56.4	66.7	66	61.1	NA	NA	NA	NA	NA	32.9	NA	28.7	45.2	NA	NA	NA	NA	NA	Shugoshin-1
MSTRG.5449;RI:1A:248612942:248613010-248613089:248613293:+	MSTRG.5449	TraesCS1A02G143700	RI	A	95.4	88.6	92.8	97.8	94.6	83	NA	NA	80.3	NA	96.6	89.6	92.5	92.5	89	88.5	NA	NA	100	NA	Shugoshin-1
MSTRG.5450;AF:1A:248615480-248616527:248616578:248615480-248616724:248616991:-	MSTRG.5450	TraesCS1A02G143800	AF	A	94.1	84.4	91.2	88.5	74.1	81.5	90.6	92.1	86.9	94.9	90.1	80.3	92.8	86.1	86.7	89	91.6	90.4	86.8	94.1	Inosine triphosphate pyrophosphatase
MSTRG.5461;A3:1A:249051316-249052077:249051316-249052152:+	MSTRG.5461	TraesCS1A02G144000	A3	A	94.6	100	90.9	100	100	100	NA	NA	NA	NA	94.1	100	100	100	100	NA	NA	NA	NA	NA	DNA repair protein-like protein
MSTRG.5461;A3:1A:249054312-249055133:249054312-249055446:+	MSTRG.5461	TraesCS1A02G144000	A3	A	91	86.6	90.9	92	86	86.2	NA	NA	NA	NA	90.6	83.1	81.9	84.3	88	NA	NA	NA	NA	NA	DNA repair protein-like protein
MSTRG.5491;A3:1A:250553045-250553165:250553045-250553180:+	MSTRG.5491	TraesCS1A02G144700	A3	A	NA	NA	NA	NA	NA	NA	NA	NA	NA	NA	NA	NA	NA	NA	34.5	NA	NA	NA	NA	NA	F-box family protein
MSTRG.5491;AF:1A:250550990:250551100-250552509:250551706:250552140-250552509:+	MSTRG.5491	TraesCS1A02G144700	AF	A	NA	NA	NA	NA	8.1	NA	NA	NA	NA	NA	NA	NA	NA	NA	NA	0	NA	NA	NA	NA	F-box family protein
MSTRG.5491;AF:1A:250551065:250551100-250552509:250551706:250552140-250552509:+	MSTRG.5491	TraesCS1A02G144700	AF	A	NA	NA	NA	NA	4.3	NA	NA	NA	NA	NA	NA	NA	NA	NA	37.8	0	NA	NA	NA	NA	F-box family protein
MSTRG.5491;RI:1A:250552989:250553045-250553180:250553310:+	MSTRG.5491	TraesCS1A02G144700	RI	A	NA	NA	NA	NA	NA	NA	NA	NA	NA	NA	NA	NA	NA	NA	16.4	NA	NA	NA	NA	NA	F-box family protein
MSTRG.5491;A3:1A:250553045-250553165:250553045-250553568:+	MSTRG.5491	TraesCS1A02G144700	A3	A	NA	9.9	9.8	1.7	1.3	2.8	NA	NA	NA	NA	NA	0	NA	9.8	12.4	0	NA	NA	NA	NA	F-box family protein
MSTRG.5491;AF:1A:250550786:250551100-250552509:250551706:250552140-250552509:+	MSTRG.5491	TraesCS1A02G144700	AF	A	NA	39.3	57.6	51.1	70.1	85.6	NA	NA	NA	NA	NA	57.2	NA	70.1	76.6	64.4	NA	NA	NA	NA	F-box family protein
MSTRG.5496;A3:1A:251014530-251014678:251014530-251014699:+	MSTRG.5496	TraesCS1A02G144800	A3	A	1.8	2.3	3.6	6.6	10.7	0	NA	NA	NA	0	0	0	0	5.6	0	0	0	NA	NA	0	Pentatricopeptide repeat-containing protein
MSTRG.5496;A5:1A:251014867-251015722:251014799-251015722:+	MSTRG.5496	TraesCS1A02G144800	A5	A	3.4	4	3.6	9.8	12.2	2.8	NA	NA	NA	1.9	3.3	0.3	1.4	10	3.9	0.9	0	NA	NA	1.4	Pentatricopeptide repeat-containing protein
MSTRG.5523;SE:1A:251692329-251693170:251693217-251695487:+	MSTRG.5523	TraesCS1A02G145600	SE	A	47.8	55.1	69.3	49	64.9	52.3	NA	NA	42.3	46	39.1	44.3	44.8	71	50.3	NA	NA	NA	41.5	NA	#N/A
MSTRG.5523;AF:1A:251692003:251692329-251695487:251692406:251693217-251695487:+	MSTRG.5523	TraesCS1A02G145600	AF	A	68.2	52.3	23.9	35.4	14.2	22.3	3	4.6	80.1	26.3	85.1	69.8	44.2	23.5	24	10.2	0	0	68.6	0	#N/A
MSTRG.5523;A3:1A:251693217-251695365:251693217-251695487:+	MSTRG.5523	TraesCS1A02G145600	A3	A	24.1	21.4	43.8	27.8	30.8	30.6	45.5	37.4	28.3	45.7	32.7	37.3	35.3	17.6	26.6	38.4	44.5	38.1	11.1	38.1	#N/A
MSTRG.5523;A5:1A:251695544-251696051:251695527-251696051:+	MSTRG.5523	TraesCS1A02G145600	A5	A	83.4	75.5	70.2	62.4	51.3	54.2	56.3	47.4	89.5	63.7	92.1	85.4	70	58.9	52.7	52.9	50.3	51.5	80.2	51.2	#N/A
MSTRG.5533;RI:1A:252284193:252284405-252284519:252284668:-	MSTRG.5533	TraesCS1A02G145800	RI	A	0	0	0	0	5.2	0	38.7	0	0	0	0	0	0	0	0	0	4	3.8	0	13	Plant/T7N9-9 protein
MSTRG.5533;A5:1A:252283407-252283630:252283407-252283638:-	MSTRG.5533	TraesCS1A02G145800	A5	A	41	27.5	38.1	29.5	38.6	50	45.9	49.3	30.9	51.1	27.4	37.3	48.5	35.7	41.5	51.7	40.9	51.3	41.7	58.9	Plant/T7N9-9 protein
MSTRG.5548;SE:1A:252502826-252503543:252503609-252503683:-	MSTRG.5548	TraesCS1A02G146200	SE	A	50.6	79.2	69.6	75.8	71.8	69.9	71.7	70.5	70	47.3	57.1	78.1	71.3	79.4	76.8	78.5	74.2	72	56.3	56.9	Transducin/WD40 repeat-like superfamily protein
MSTRG.5550;A5:1A:252625555-252627556:252625555-252627615:-	MSTRG.5550	TraesCS1A02G146400	A5	A	NA	NA	NA	NA	81.2	55.8	46.1	NA	64.3	NA	NA	NA	NA	NA	NA	55.9	38.8	NA	64.7	NA	#N/A
MSTRG.5550;AF:1A:252625555-252627059:252627083:252625555-252627556:252627864:-	MSTRG.5550	TraesCS1A02G146400	AF	A	NA	NA	NA	75.1	62.7	66.1	81.2	88.8	50.4	NA	NA	79.4	NA	89.2	82.7	77.7	82	88.6	NA	94.8	#N/A
MSTRG.5550;RI:1A:252624412:252625015-252625513:252625555:-	MSTRG.5550	TraesCS1A02G146400	RI	A	NA	NA	NA	11	7.9	21.2	18	36.1	21.6	NA	NA	15.1	NA	14.5	10.3	15	22.2	14.8	35.3	20.1	#N/A
MSTRG.5572;A3:1A:253383231-253383454:253382793-253383454:-	MSTRG.5572	TraesCS1A02G146900	A3	A	NA	NA	NA	NA	NA	NA	NA	NA	NA	63.7	NA	NA	NA	NA	91.8	62.1	NA	NA	NA	NA	WD-repeat protein, putative
MSTRG.5572;RI:1A:253382692:253382793-253383115:253383231:-	MSTRG.5572	TraesCS1A02G146900	RI	A	8.8	29	NA	9.8	0	5.5	0	5.9	NA	21.2	16.4	NA	NA	10	39.9	32.5	14.4	5.1	NA	7.8	WD-repeat protein, putative
MSTRG.5572;SE:1A:253382793-253383115:253383231-253383454:-	MSTRG.5572	TraesCS1A02G146900	SE	A	82.1	64.4	NA	88.4	85.6	83.9	85.1	83.3	NA	86.7	89.4	NA	NA	NA	94.4	77.2	93.9	68.9	56.5	97.5	WD-repeat protein, putative
MSTRG.5572;SE:1A:253380317-253381061:253381126-253382692:-	MSTRG.5572	TraesCS1A02G146900	SE	A	76.1	50.9	NA	80.6	85.6	80	86.5	79.2	NA	74.4	76.1	39.4	NA	90	61.5	72.8	81	69.6	47.1	90.1	WD-repeat protein, putative
MSTRG.5574;A3:1A:253720747-253720983:253720747-253721641:+	MSTRG.5574	TraesCS1A02G147000	A3	A	9.5	13.4	10.7	12.9	15.7	15.2	19	10	14.3	16.5	8.8	10.7	13.3	12.9	23.7	20.1	16.5	9.9	16.1	25.1	60S ribosomal protein L21
MSTRG.5593;AF:1A:254375887:254376012-254377610:254377448:254377488-254377610:+	MSTRG.5593	TraesCS1A02G147400	AF	A	0	NA	0	0	3.4	0	0	0	0	0	0	NA	0	0	5.8	0	0	0	0	0	PfkB-like carbohydrate kinase family protein
MSTRG.5593;A3:1A:254381924-254382050:254381924-254382065:+	MSTRG.5593	TraesCS1A02G147400	A3	A	97.5	NA	96.5	91.7	94.5	98.6	95.2	100	94.3	100	97	NA	90.7	100	94.1	96.5	96.2	92.3	96.9	96.4	PfkB-like carbohydrate kinase family protein
MSTRG.5593;A3:1A:254382643-254382753:254382643-254382757:+	MSTRG.5593	TraesCS1A02G147400	A3	A	93	NA	100	89.1	87.8	97.3	87.7	77.8	96.8	100	83.7	NA	100	100	91.7	100	100	100	84.1	100	PfkB-like carbohydrate kinase family protein
MSTRG.5593;AF:1A:254375918:254376012-254377610:254377448:254377488-254377610:+	MSTRG.5593	TraesCS1A02G147400	AF	A	8	NA	0	13	13.3	2.9	13	22.2	3.5	0	19.8	NA	0	0	9.3	0	0	0	16.4	0	PfkB-like carbohydrate kinase family protein
MSTRG.5593;A3:1A:254381693-254381782:254381693-254381801:+	MSTRG.5593	TraesCS1A02G147400	A3	A	3.2	NA	9.6	16.9	9.5	5.1	16	16.3	6.5	22.5	5.9	NA	6.4	14.4	17.1	12.9	9.8	15.2	14.3	23.7	PfkB-like carbohydrate kinase family protein
MSTRG.5593;A5:1A:254381319-254381577:254381311-254381577:+	MSTRG.5593	TraesCS1A02G147400	A5	A	96.8	NA	90.4	83.1	90.5	94.9	84	83.7	93.5	77.5	94.1	NA	93.6	85.6	82.9	87.1	90.2	84.8	85.7	76.3	PfkB-like carbohydrate kinase family protein
MSTRG.5593;AF:1A:254375953:254376012-254377610:254377448:254377488-254377610:+	MSTRG.5593	TraesCS1A02G147400	AF	A	4	NA	9.9	21.9	11.6	5.7	18.7	20	7.3	22.5	8.7	NA	7	14.4	20.4	14.9	10.1	16.2	17.1	26.1	PfkB-like carbohydrate kinase family protein
MSTRG.5593;SE:1A:254377684-254380542:254380594-254381169:+	MSTRG.5593	TraesCS1A02G147400	SE	A	21.9	NA	12.7	39.7	25.5	14.9	30.4	34.8	17.8	22.5	37.8	NA	15.1	14.4	28.9	25.9	13.2	21.7	30.6	33	PfkB-like carbohydrate kinase family protein
MSTRG.5594;RI:1A:254383244:254384255-254384367:254385399:-	MSTRG.5594	TraesCS1A02G147500	RI	A	71.1	100	79.5	100	100	100	100	100	100	100	54.1	100	18.5	100	100	100	100	100	100	42.3	#N/A
MSTRG.5594;RI:1A:254386009:254386106-254386185:254386674:-	MSTRG.5594	TraesCS1A02G147500	RI	A	0	4.4	0	38.8	100	40.4	100	100	100	2.3	10.8	0	0	22.3	92.1	55.5	100	75.1	100	0	#N/A
MSTRG.5600;A3:1A:254994054-254994533:254994054-254994542:+	MSTRG.5600	TraesCS1A02G147600	A3	A	35.3	0	0	0	12	0	19.1	9.2	0	12.3	46.9	0	13	5.8	8.5	8.5	21.1	4.4	0	0	#N/A
MSTRG.5601;AF:1A:254996689-254997422:254997527:254996689-255002666:255002834:-	MSTRG.5601	TraesCS1A02G147700	AF	A	100	100	97.7	97.8	100	98.1	100	100	95.6	100	79.1	100	100	100	90.4	96	100	99	93.5	100	50S ribosomal protein L11
MSTRG.5601;SE:1A:254996689-254996884:254997148-255003014:-	MSTRG.5601	TraesCS1A02G147700	SE	A	0	0	0	2.2	1.6	3.2	0	0	0	NA	NA	0	5.9	5.2	0	3.1	5.4	0	NA	NA	50S ribosomal protein L11
MSTRG.5601;AF:1A:254996689-255002666:255002834:254996689-255003014:255003165:-	MSTRG.5601	TraesCS1A02G147700	AF	A	0	0	12.1	10.2	0	12.3	0	0	24.3	NA	100	0	0	0	19.9	17.8	0	4.2	NA	NA	50S ribosomal protein L11
MSTRG.5601;AF:1A:254996689-254997422:254997527:254996689-255003014:255003165:-	MSTRG.5601	TraesCS1A02G147700	AF	A	82.7	90.2	85.2	83.3	87.3	88	93.6	77	87.5	100	100	84.3	84.5	89	69.9	83.8	91.2	81.6	100	95.6	50S ribosomal protein L11
MSTRG.5647;A3:1A:256819571-256820768:256819571-256820780:+	MSTRG.5647	TraesCS1A02G149200	A3	A	NA	0	4.7	2.8	7.2	0	0	0	2.5	NA	0	0	0	0	0	0	0	1.7	0	0	Eukaryotic translation initiation factor 4E
MSTRG.5647;A5:1A:256819571-256820768:256819478-256820768:+	MSTRG.5647	TraesCS1A02G149200	A5	A	NA	NA	NA	NA	23.9	NA	NA	NA	NA	NA	NA	NA	NA	NA	NA	0	NA	NA	0	NA	Eukaryotic translation initiation factor 4E
MSTRG.5693;A5:1A:258740085-258740935:258740017-258740935:+	MSTRG.5693	TraesCS1A02G150600	A5	A	NA	NA	NA	NA	93	100	99.4	98.1	97.3	NA	NA	NA	NA	NA	100	100	98.2	97.5	100	NA	RNA-binding protein-like
MSTRG.5693;A3:1A:258741119-258742863:258741119-258743389:+	MSTRG.5693	TraesCS1A02G150600	A3	A	94	96.3	96.8	94.7	91.5	84.9	71.1	69.5	90.5	90.1	95.1	95.3	95.8	93.8	89.7	87.8	73	70.1	89.4	93.7	RNA-binding protein-like
MSTRG.5693;A5:1A:258740359-258743780:258740327-258743780:+	MSTRG.5693	TraesCS1A02G150600	A5	A	92.6	94.1	89.9	77.5	81.3	72.6	69.5	50.7	79.6	73.2	89.4	91.6	74.4	59.8	72.6	69.4	56.6	70.8	77.8	77.6	RNA-binding protein-like
MSTRG.5693;A5:1A:258740362-258743780:258740327-258743780:+	MSTRG.5693	TraesCS1A02G150600	A5	A	95	92.1	91.9	88.2	82.7	54.3	56	66.2	69.6	73.5	87.2	93.8	91.1	86.4	81.1	65.2	60.3	68.1	80.6	77.2	RNA-binding protein-like
MSTRG.5693;A5:1A:258740362-258743780:258740359-258743780:+	MSTRG.5693	TraesCS1A02G150600	A5	A	60.2	41.9	56.1	68.4	52.4	31	35.8	65.6	36.9	50.4	44.8	58.2	77.9	81.1	61.9	45.2	53.8	46.8	54.2	49.5	RNA-binding protein-like
MSTRG.5701;A5:1A:259050382-259050461:259049694-259050461:+	MSTRG.5701	TraesCS1A02G151000	A5	A	NA	0	NA	0	0	0	20.5	18.1	0	NA	0	0	NA	0	5.6	4.1	NA	9.2	0	0	Cyanate hydratase
MSTRG.5701;AF:1A:259049084:259049694-259050461:259049855:259049988-259050461:+	MSTRG.5701	TraesCS1A02G151000	AF	A	2.7	5.9	3.7	3.5	0	2.9	2.1	1.9	7.2	2	2.5	6.4	2.1	3	3.1	2.4	1.5	2.9	5.3	2.3	Cyanate hydratase
MSTRG.5701;A3:1A:259049694-259049784:259049694-259050461:+	MSTRG.5701	TraesCS1A02G151000	A3	A	10.5	18.5	30.7	55.6	57	63.7	89.1	79.7	43.4	63.2	3	11.7	NA	35.7	64.5	69.6	89	76.6	45	51	Cyanate hydratase
MSTRG.5708;SE:1A:259994801-259994884:259994922-259994994:-	MSTRG.5708	TraesCS1A02G151400	SE	A	0	0	0	0	0	0	0	0	0	6.8	0	0	0	0	0	0	0	0	0	0	Cyclin dependent kinase inhibitor
MSTRG.5748;A3:1A:261133303-261133415:261133303-261133431:+	MSTRG.5748	TraesCS1A02G152000	A3	A	NA	NA	NA	NA	NA	48.3	NA	NA	NA	NA	NA	NA	NA	NA	91	NA	NA	NA	47.7	NA	WD repeat protein, putative
MSTRG.5748;A3:1A:261133303-261133425:261133303-261133431:+	MSTRG.5748	TraesCS1A02G152000	A3	A	NA	95.7	NA	100	100	50.9	100	100	80.8	NA	NA	100	NA	NA	96.8	100	100	100	46.9	NA	WD repeat protein, putative
MSTRG.5748;A3:1A:261132942-261133029:261132942-261133039:+	MSTRG.5748	TraesCS1A02G152000	A3	A	NA	4.3	NA	33.2	0	100	0	8.8	19.2	NA	NA	0	NA	NA	51.2	12.9	0	NA	100	NA	WD repeat protein, putative
MSTRG.5748;A3:1A:261132942-261133016:261132942-261133029:+	MSTRG.5748	TraesCS1A02G152000	A3	A	NA	NA	NA	NA	NA	31.5	NA	86.2	NA	NA	NA	NA	NA	72.9	38.5	NA	NA	94	32.6	NA	WD repeat protein, putative
MSTRG.5748;A3:1A:261132942-261133016:261132942-261133039:+	MSTRG.5748	TraesCS1A02G152000	A3	A	NA	6.5	NA	22.5	20.5	NA	0	37.7	32.3	NA	NA	11.9	NA	NA	39.6	17.3	12.7	100	NA	NA	WD repeat protein, putative
MSTRG.5748;A3:1A:261133303-261133415:261133303-261133425:+	MSTRG.5748	TraesCS1A02G152000	A3	A	NA	6.5	NA	16.2	18.1	47.4	0	13.2	32.3	NA	NA	11.9	NA	79.9	24.8	15.4	12.7	35.7	50.8	NA	WD repeat protein, putative
MSTRG.5748;A3:1A:261133950-261134049:261133950-261134053:+	MSTRG.5748	TraesCS1A02G152000	A3	A	NA	93.8	NA	92.1	87.1	88.3	100	67.6	74.5	NA	NA	91.7	NA	27.1	83.2	91.6	92.6	7.8	74.9	NA	WD repeat protein, putative
MSTRG.5748;A5:1A:261134903-261135468:261134764-261135468:+	MSTRG.5748	TraesCS1A02G152000	A5	A	87.1	79.7	91.1	80	83.1	85.9	86.5	65.4	68.5	88.1	87.6	69.2	86.5	88.2	76.3	79	87	77.9	80.3	90.3	WD repeat protein, putative
MSTRG.5778;A5:1A:262834502-262835080:262834495-262835080:+	MSTRG.5778	TraesCS1A02G152500	A5	A	NA	NA	NA	NA	NA	NA	97.2	96.6	92.3	97.8	NA	NA	NA	NA	NA	NA	97.9	98.4	93.9	99.2	UDP-glucose:glycoprotein glucosyltransferase
MSTRG.5778;A3:1A:262834495-262835080:262834495-262835092:+	MSTRG.5778	TraesCS1A02G152500	A3	A	0.3	1.4	0.3	0.9	1.6	0.7	9.7	12.9	4.7	NA	0.4	1	0.6	3	1.6	2.6	NA	NA	5.6	NA	UDP-glucose:glycoprotein glucosyltransferase
MSTRG.5783;AF:1A:265021828:265026260-265028800:265026380:265026443-265028800:+	MSTRG.5783	TraesCS1A02G152900	AF	A	0	16.1	6.5	29.5	45.8	35.9	21.5	19.1	57.6	NA	0	22.3	18.4	24.9	26.1	24.3	26.1	22	58.9	NA	Phosphoribosylformylglycinamidine synthase family protein
MSTRG.5793;A3:1A:265647580-265649481:265647568-265649481:-	MSTRG.5793	TraesCS1A02G153100	A3	A	NA	NA	NA	NA	NA	NA	NA	NA	NA	10.4	NA	NA	NA	NA	NA	NA	NA	NA	NA	14.9	Long-chain-alcohol oxidase
MSTRG.5803;A3:1A:267142154-267142235:267142154-267142238:+	MSTRG.5803	TraesCS1A02G153300	A3	A	10.3	6.9	30.4	46.3	35.6	29.4	17.9	33.3	27.2	26.1	9.3	21.8	37.3	41.4	19.7	18.4	18.4	16.6	30.8	25.9	Adaptin ear-binding coat-associated protein, putative
MSTRG.5814;A5:1A:267179806-267179996:267179806-267180055:-	MSTRG.5814	TraesCS1A02G153600	A5	A	84.9	95.3	79.2	58.2	29	72.3	89.3	85.1	87.7	83.2	81.5	93.9	100	100	40.3	59	90.6	82.2	59.6	63.9	Vacuolar protein sorting-associated protein 2-like protein 2
MSTRG.5821;A5:1A:267346870-267347349:267346870-267347615:-	MSTRG.5821	TraesCS1A02G153700	A5	A	100	100	100	99.1	94.3	95.4	96.1	96.9	100	98.3	100	98.1	100	100	98.3	98.7	98.9	96.6	98.4	100	#N/A
MSTRG.5821;SE:1A:267346870-267347349:267347464-267347615:-	MSTRG.5821	TraesCS1A02G153700	SE	A	NA	NA	NA	NA	77.6	85.6	87.1	94.7	NA	NA	NA	NA	NA	NA	NA	96.1	95.8	91.8	NA	NA	#N/A
MSTRG.5821;RI:1A:267347349:267347464-267347615:267347820:-	MSTRG.5821	TraesCS1A02G153700	RI	A	99.6	96	98.6	93.1	82.6	77.8	78.5	63.5	95	96.7	100	93.6	97.9	92.5	88	76	80	71.7	98.6	87.3	#N/A
MSTRG.5821;SE:1A:267347820-267347977:267348071-267352046:-	MSTRG.5821	TraesCS1A02G153700	SE	A	11.9	24.4	30.3	37.6	39.6	33.7	37	35.4	22	39.1	10.8	30.7	26.8	46.3	53.1	35.6	40.3	37.1	11.1	65.9	#N/A
MSTRG.5854;SE:1A:268387553-268387623:268387745-268389175:+	MSTRG.5854	TraesCS1A02G154200	SE	A	NA	NA	NA	NA	NA	NA	NA	NA	NA	NA	NA	NA	NA	NA	NA	NA	46.1	NA	NA	NA	#N/A
MSTRG.5854;A5:1A:268387553-268387623:268387513-268387623:+	MSTRG.5854	TraesCS1A02G154200	A5	A	NA	NA	NA	NA	100	100	100	48.6	100	87.2	NA	NA	NA	NA	45.1	100	100	100	100	NA	#N/A
MSTRG.5854;RI:1A:268385568:268385686-268386071:268386326:+	MSTRG.5854	TraesCS1A02G154200	RI	A	NA	NA	NA	NA	NA	5.3	16.4	4.9	31.5	NA	NA	NA	NA	NA	NA	NA	23	0	NA	NA	#N/A
MSTRG.5854;RI:1A:268387052:268387134-268387221:268387553:+	MSTRG.5854	TraesCS1A02G154200	RI	A	NA	NA	NA	NA	100	100	100	100	100	55.1	NA	NA	NA	NA	NA	94	88.7	100	62.9	NA	#N/A
MSTRG.5854;SE:1A:268387553-268387623:268387749-268389175:+	MSTRG.5854	TraesCS1A02G154200	SE	A	NA	NA	NA	NA	NA	100	91	100	100	70.3	NA	NA	NA	NA	NA	90	74.7	89.3	76.3	NA	#N/A
MSTRG.5854;A5:1A:268387749-268389175:268387745-268389175:+	MSTRG.5854	TraesCS1A02G154200	A5	A	NA	NA	NA	NA	51.5	69.7	100	88.1	77.6	77.6	NA	NA	NA	NA	67.2	59.6	77.6	84.9	71.4	NA	#N/A
MSTRG.5877;A3:1A:269567738-269567846:269567738-269567849:+	MSTRG.5877	TraesCS1A02G154500	A3	A	45.9	21.1	NA	14.2	12.4	8.3	3.4	14.2	NA	NA	38	6.3	30.4	10.4	16.8	6.7	15.7	6.6	NA	NA	#N/A
MSTRG.5877;A5:1A:269568075-269568156:269568057-269568156:+	MSTRG.5877	TraesCS1A02G154500	A5	A	25.6	63.8	66.7	56.6	38.1	53.9	37.7	56.2	NA	NA	0	66.2	58.9	31.1	70.5	48.1	54.9	41	NA	NA	#N/A
MSTRG.5920;A5:1A:270006448-270006524:270006434-270006524:+	MSTRG.5920	TraesCS1A02G154700	A5	A	7	8	13.3	NA	22.6	8.6	28.8	NA	29.3	NA	6.9	6.5	NA	NA	17.5	11.3	NA	NA	40.9	NA	Transportin-3
MSTRG.5911;A3:1A:271890698-271890782:271890662-271890782:-	MSTRG.5911	TraesCS1A02G155000	A3	A	NA	NA	NA	NA	4.8	31	9.9	0	33.6	NA	NA	NA	NA	NA	28	13.7	NA	15.4	61.1	NA	#N/A
MSTRG.5911;A5:1A:271891093-271891270:271891093-271891300:-	MSTRG.5911	TraesCS1A02G155000	A5	A	NA	NA	NA	NA	31.5	67.1	45	100	85.6	NA	NA	NA	NA	NA	68.8	47.3	NA	28.6	100	NA	#N/A
MSTRG.5911;SE:1A:271883874-271884460:271884585-271886347:-	MSTRG.5911	TraesCS1A02G155000	SE	A	NA	NA	NA	NA	81.3	73.3	67.2	80	48	NA	NA	NA	NA	NA	67.5	74.2	NA	89	72.8	NA	#N/A
MSTRG.5991;A3:1A:276862099-276862952:276862028-276862952:-	MSTRG.5991	TraesCS1A02G156200	A3	A	1.7	1.3	0	3.7	0	3.8	4.6	5.4	3	1.2	0	0	0.5	0	3.8	5.3	9.3	3.8	0	1.1	#N/A
MSTRG.5991;AF:1A:276863535-276864112:276864381:276863535-276864418:276864446:-	MSTRG.5991	TraesCS1A02G156200	AF	A	2.2	9.2	0	8.1	NA	NA	NA	NA	20.7	1.9	0	0	0.9	NA	NA	NA	100	NA	NA	2.4	#N/A
MSTRG.5991;AF:1A:276863535-276863774:276864079:276863535-276864418:276864446:-	MSTRG.5991	TraesCS1A02G156200	AF	A	3.8	76.1	44.3	41.3	100	100	100	100	74.9	14.4	1.8	31.9	25.4	100	100	100	100	100	100	28.7	#N/A
MSTRG.5991;SE:1A:276863071-276863428:276863535-276864112:-	MSTRG.5991	TraesCS1A02G156200	SE	A	NA	NA	NA	NA	NA	29.3	13.2	17	19.2	11.7	NA	NA	NA	NA	NA	35.4	26.7	18.1	0	11	#N/A
MSTRG.5991;SE:1A:276863535-276864112:276864219-276864418:-	MSTRG.5991	TraesCS1A02G156200	SE	A	9.1	58.7	28.7	34.7	100	100	100	100	54.9	5.3	7.5	27.4	26.1	100	100	100	100	100	100	5.1	#N/A
MSTRG.5991;AF:1A:276863535-276863774:276864079:276863535-276864112:276864381:-	MSTRG.5991	TraesCS1A02G156200	AF	A	NA	96.9	100	88.9	100	93.1	88	87.4	92	89.9	NA	100	97.3	100	93.4	88.9	77.5	92.6	100	94.3	#N/A
MSTRG.5991;A3:1A:276861428-276861863:276860336-276861863:-	MSTRG.5991	TraesCS1A02G156200	A3	A	0	3.3	0	2.7	5.7	15.1	47.2	41.4	21.6	10.8	0	0	0	0	5.2	18.6	44.3	26.5	31	12.3	#N/A
MSTRG.5991;A3:1A:276861428-276861863:276860785-276861863:-	MSTRG.5991	TraesCS1A02G156200	A3	A	NA	6.2	NA	NA	14.2	33.5	70.8	64.4	32.4	38.5	NA	0	NA	0	18.3	28.9	64.1	58.4	41.6	31.3	#N/A
MSTRG.5991;AF:1A:276863071-276863428:276863505:276863071-276864112:276864200:-	MSTRG.5991	TraesCS1A02G156200	AF	A	NA	93.8	NA	NA	85.8	66.5	29.2	35.6	67.6	61.5	NA	100	NA	100	81.7	71.1	35.9	41.6	58.4	68.7	#N/A
MSTRG.5991;A3:1A:276860785-276861863:276860336-276861863:-	MSTRG.5991	TraesCS1A02G156200	A3	A	11.5	34	5.7	0	26.9	26.1	27	28.1	36.6	16.2	5.1	17	0	21	19.7	36	30.8	20.4	38.7	23.6	#N/A
MSTRG.5991;SE:1A:276863071-276863315:276863345-276863428:-	MSTRG.5991	TraesCS1A02G156200	SE	A	7.7	18.1	17.4	22.9	25.4	18	26.7	21.8	15.7	3.8	6.9	17.4	20.7	23.8	26.6	20.4	25.4	24.1	14.7	2.8	#N/A
MSTRG.6033;A5:1A:277631760-277631848:277631735-277631848:+	MSTRG.6033	TraesCS1A02G156500	A5	A	NA	NA	NA	NA	NA	NA	NA	NA	100	NA	NA	NA	NA	NA	NA	NA	NA	NA	67.4	NA	Pleckstrin-like (PH) and lipid-binding START domain protein
MSTRG.6033;RI:1A:277637567:277637713-277637802:277638118:+	MSTRG.6033	TraesCS1A02G156500	RI	A	NA	NA	NA	NA	84.3	NA	NA	NA	0	NA	NA	NA	NA	NA	NA	NA	NA	NA	3.2	NA	Pleckstrin-like (PH) and lipid-binding START domain protein
MSTRG.6033;A3:1A:277637186-277637262:277637186-277637269:+	MSTRG.6033	TraesCS1A02G156500	A3	A	NA	NA	NA	NA	13.3	NA	NA	NA	14.6	NA	NA	NA	NA	NA	NA	NA	NA	NA	8.2	NA	Pleckstrin-like (PH) and lipid-binding START domain protein
MSTRG.6081;A3:1A:279838636-279838726:279838636-279841467:+	MSTRG.6081	TraesCS1A02G157600	A3	A	NA	NA	NA	NA	NA	NA	100	NA	NA	NA	NA	NA	NA	NA	51.2	NA	NA	NA	NA	NA	#N/A
MSTRG.6081;A3:1A:279838994-279841467:279838994-279841501:+	MSTRG.6081	TraesCS1A02G157600	A3	A	NA	NA	NA	NA	NA	NA	NA	NA	NA	NA	NA	32.1	NA	NA	NA	NA	NA	NA	NA	NA	#N/A
MSTRG.6081;A5:1A:279838994-279841467:279838888-279841467:+	MSTRG.6081	TraesCS1A02G157600	A5	A	NA	NA	NA	NA	NA	NA	NA	NA	NA	NA	23.2	NA	NA	NA	NA	NA	NA	NA	NA	NA	#N/A
MSTRG.6081;AF:1A:279837652:279838994-279841467:279839244:279839370-279841467:+	MSTRG.6081	TraesCS1A02G157600	AF	A	0	2.7	4.3	2.8	0	0	0.5	2.1	1.7	0	3.5	NA	0	6	1	0	0	1.4	0	0.4	#N/A
MSTRG.6081;AF:1A:279838754:279839689-279841501:279840997:279841178-279841501:+	MSTRG.6081	TraesCS1A02G157600	AF	A	0	0	0	0	2	2.9	3.5	4.9	11.1	0	0	0	0	4.8	2.9	1.4	4.2	3.9	0	0.9	#N/A
MSTRG.6081;AF:1A:279839244:279839370-279841467:279840641:279841147-279841467:+	MSTRG.6081	TraesCS1A02G157600	AF	A	100	100	100	100	100	98.5	99	100	100	99.7	100	NA	100	100	99	98.5	97.9	91.7	100	99.7	#N/A
MSTRG.6081;A3:1A:279826859-279830628:279826859-279830631:+	MSTRG.6081	TraesCS1A02G157600	A3	A	0	1.9	0	2.7	1.6	2.7	1.9	3.5	9.2	0.9	0	2.9	1.3	3.4	1.3	0.8	5.4	3.8	3.1	0.5	#N/A
MSTRG.6081;RI:1A:279837652:279838009-279838459:279838636:+	MSTRG.6081	TraesCS1A02G157600	RI	A	NA	NA	NA	NA	100	100	100	100	NA	100	NA	NA	NA	NA	62.8	100	100	90.5	NA	100	#N/A
MSTRG.6081;A5:1A:279839689-279841501:279838994-279841501:+	MSTRG.6081	TraesCS1A02G157600	A5	A	NA	NA	NA	NA	NA	100	94.7	96.8	53.5	NA	NA	0	NA	NA	NA	NA	100	95.6	NA	29.3	#N/A
MSTRG.6081;A5:1A:279841178-279841467:279839370-279841467:+	MSTRG.6081	TraesCS1A02G157600	A5	A	0	0	0	0.6	4.5	1.4	2.1	11	3.2	0.1	0.5	NA	0	0.8	2.2	1.6	5.1	14	0	0	#N/A
MSTRG.6081;A5:1A:279841178-279841467:279841147-279841467:+	MSTRG.6081	TraesCS1A02G157600	A5	A	NA	NA	NA	NA	100	90.2	91.4	100	NA	96.7	NA	NA	NA	NA	91.9	89.6	90.2	86.9	NA	95.2	#N/A
MSTRG.6081;A3:1A:279841178-279841467:279841178-279841501:+	MSTRG.6081	TraesCS1A02G157600	A3	A	5.2	6.8	6.1	4.9	5.2	2.6	2.1	2.9	7.7	4.1	3	7.2	3.9	1.4	4.8	4	2.3	3.6	10.8	3.5	#N/A
MSTRG.6081;A5:1A:279838009-279838459:279837292-279838459:+	MSTRG.6081	TraesCS1A02G157600	A5	A	NA	NA	NA	NA	NA	NA	76.7	70.4	NA	63.7	NA	NA	NA	NA	NA	78.8	63.2	50.1	NA	45.4	#N/A
MSTRG.6081;A5:1A:279839116-279841037:279838888-279841037:+	MSTRG.6081	TraesCS1A02G157600	A5	A	NA	NA	NA	NA	NA	14.6	13.9	23.2	NA	19.7	NA	NA	NA	NA	11.1	17.8	15.7	8.1	NA	NA	#N/A
MSTRG.6081;RI:1A:279838726:279839687-279841037:279841178:+	MSTRG.6081	TraesCS1A02G157600	RI	A	NA	NA	NA	NA	22.5	9.9	20	18.3	NA	1.3	NA	NA	NA	NA	19.6	13	26.6	27.3	NA	0	#N/A
MSTRG.6081;A5:1A:279839687-279841037:279838888-279841037:+	MSTRG.6081	TraesCS1A02G157600	A5	A	NA	NA	NA	NA	61.3	37	31	54.6	NA	59.8	NA	NA	NA	NA	30.5	53.2	37.9	28.8	NA	100	#N/A
MSTRG.6081;A5:1A:279839687-279841037:279839116-279841037:+	MSTRG.6081	TraesCS1A02G157600	A5	A	NA	NA	NA	70.3	87.2	77.5	73.7	79.9	NA	85.9	NA	NA	NA	NA	77.9	84	76.6	82.1	NA	95.1	#N/A
MSTRG.6081;A3:1A:279826516-279826613:279826516-279826619:+	MSTRG.6081	TraesCS1A02G157600	A3	A	4.3	7.7	6.2	1.8	5	4.5	4.8	6.3	14.7	4.5	7.3	7.2	6.2	7.2	4.1	4.2	5.6	7	8.8	4.2	#N/A
MSTRG.6074;A3:1A:279903985-279904049:279903970-279904049:-	MSTRG.6074	TraesCS1A02G157700	A3	A	97.1	80.9	75.1	46.1	55.6	NA	NA	NA	NA	NA	96.2	86.8	59.9	NA	NA	NA	NA	NA	NA	NA	#N/A
MSTRG.6074;AF:1A:279905379-279906487:279906656:279905379-279908247:279908684:-	MSTRG.6074	TraesCS1A02G157700	AF	A	NA	91.3	81.5	84.6	84	81.2	88.6	77.6	79.2	NA	NA	91.6	77.7	87.1	90.5	90.5	89.7	91	87.9	NA	#N/A
MSTRG.6119;A5:1A:281889480-281889557:281889480-281889650:-	MSTRG.6119	TraesCS1A02G158400	A5	A	0	13.3	0	0.6	3.9	4.7	3.6	5	0	0.6	0	0	5.5	0	2.7	4.5	5.4	5.3	1.3	2.8	RING/FYVE/PHD zinc finger superfamily protein
MSTRG.6119;A5:1A:281890200-281894166:281890200-281894345:-	MSTRG.6119	TraesCS1A02G158400	A5	A	NA	0	0	32	18.6	0	0	33.1	0	0	NA	40.5	0	0	0	37.4	31.8	57.7	0	0	RING/FYVE/PHD zinc finger superfamily protein
MSTRG.6119;SE:1A:281889480-281889557:281889712-281889951:-	MSTRG.6119	TraesCS1A02G158400	SE	A	NA	86.2	NA	4.3	25.5	44	32.2	15.2	0	9.5	NA	0	48	0	19.5	15.7	17.2	10.6	24.1	36.4	RING/FYVE/PHD zinc finger superfamily protein
MSTRG.6119;AF:1A:281890200-281894166:281894240:281890200-281894345:281895008:-	MSTRG.6119	TraesCS1A02G158400	AF	A	97.9	97.6	94.8	93.8	93	94.1	92.8	91.9	93.1	94.1	98.7	98	94.1	90.8	89.9	91.4	91.7	93.8	95.9	95.1	RING/FYVE/PHD zinc finger superfamily protein
MSTRG.6119;RI:1A:281889366:281889480-281889557:281889712:-	MSTRG.6119	TraesCS1A02G158400	RI	A	NA	38.5	100	94.1	78.5	76	86.1	86	100	93.4	NA	100	63.9	100	88.4	79.7	85.9	80.3	90.6	77	RING/FYVE/PHD zinc finger superfamily protein
MSTRG.6119;SE:1A:281889480-281889650:281889712-281889951:-	MSTRG.6119	TraesCS1A02G158400	SE	A	97.9	97.6	94.8	87.3	89.5	94.1	92.8	77.5	93.1	94.1	98.7	87.9	94.1	90.8	89.9	79.8	78.5	68.2	95.9	95.1	RING/FYVE/PHD zinc finger superfamily protein
MSTRG.6119;A3:1A:281889712-281889951:281889480-281889951:-	MSTRG.6119	TraesCS1A02G158400	A3	A	NA	79.7	56.4	41.7	55.6	71.3	74.7	52.4	68.5	59.8	NA	52.5	62	52.2	64.8	42.3	56	32.7	75.3	65.7	RING/FYVE/PHD zinc finger superfamily protein
MSTRG.6119;AF:1A:281890200-281894166:281894240:281890200-281894345:281894527:-	MSTRG.6119	TraesCS1A02G158400	AF	A	95	91.2	93.3	90.6	87.1	86.6	81.3	75.7	86.2	91.5	95.4	86.8	90.6	90	82.8	84.3	73.8	81.5	88.6	91.1	RING/FYVE/PHD zinc finger superfamily protein
MSTRG.6119;RI:1A:281889366:281889480-281889650:281889712:-	MSTRG.6119	TraesCS1A02G158400	RI	A	5	8.8	6.7	9.4	12.8	13.4	18.7	24.3	13.8	8.5	4.6	13.2	9.4	10	17.2	15.7	25.8	18.5	11.4	8.9	RING/FYVE/PHD zinc finger superfamily protein
MSTRG.6120;A5:1A:282547713-282549082:282547671-282549082:+	MSTRG.6120	TraesCS1A02G158500	A5	A	25.1	0	3.3	2.4	2	0.5	0.8	2.6	3.4	0	19.5	0	3.2	1.7	0.4	1.4	0.8	0.3	1.5	2.1	28S ribosomal protein S29, mitochondrial
MSTRG.6120;AF:1A:282545698:282545726-282546764:282545904:282545985-282546764:+	MSTRG.6120	TraesCS1A02G158500	AF	A	25.1	0	3.3	2.4	2	0.5	0.8	2.6	3.4	0	19.5	0	3.2	1.7	0.4	1.4	0.8	0.3	1.5	2.1	28S ribosomal protein S29, mitochondrial
MSTRG.6120;A3:1A:282549522-282550767:282549522-282550781:+	MSTRG.6120	TraesCS1A02G158500	A3	A	52.3	58.1	66.7	83.2	87	80.6	80.9	82.5	74.7	70.9	45.4	62.9	68.1	85	86.5	83.9	83.3	81.3	74	67.8	28S ribosomal protein S29, mitochondrial
MSTRG.6120;A3:1A:282550939-282551060:282550939-282551092:+	MSTRG.6120	TraesCS1A02G158500	A3	A	47.4	38.8	44.7	47.3	45.6	35.4	36.5	32.7	25.7	58.1	40.9	38.5	44.9	43.9	35.4	38.1	36.4	29.7	25.9	54.3	28S ribosomal protein S29, mitochondrial
MSTRG.6123;RI:1A:282553375:282553619-282553674:282553883:+	MSTRG.6123	TraesCS1A02G158600	RI	A	100	NA	NA	100	95	88	100	100	NA	100	100	NA	NA	100	93.4	95.9	100	100	NA	98.3	Transmembrane protein, putative
MSTRG.6163;A3:1A:283853298-283853428:283853298-283853431:+	MSTRG.6163	TraesCS1A02G158800	A3	A	100	100	100	100	100	99.1	98.2	93.9	99.1	96.6	100	100	93.8	98.3	100	92.3	100	100	93.5	97.8	Xaa-pro aminopeptidase, putative
MSTRG.6163;SE:1A:283853298-283853431:283853487-283853878:+	MSTRG.6163	TraesCS1A02G158800	SE	A	NA	NA	NA	0	0	NA	12.3	32	3.4	23.6	NA	NA	NA	NA	0	35.1	0	NA	29	21.2	Xaa-pro aminopeptidase, putative
MSTRG.6163;RI:1A:283854243:283854351-283854471:283854625:+	MSTRG.6163	TraesCS1A02G158800	RI	A	3.9	5.6	11.7	4.1	6.5	8.1	11.9	13.1	4.2	1.6	3.2	5.1	2.3	10.2	7.2	6	13.4	7.2	2.8	5.3	Xaa-pro aminopeptidase, putative
MSTRG.6163;SE:1A:283853298-283853428:283853487-283853878:+	MSTRG.6163	TraesCS1A02G158800	SE	A	98.3	98.3	97	88.5	89.2	90.7	88.2	87.8	79.2	89.9	99.6	93.2	97.1	92.4	83.1	86.6	88.5	89.8	85.4	92.4	Xaa-pro aminopeptidase, putative
MSTRG.6145;A3:1A:284146279-284146354:284146279-284146367:+	MSTRG.6145	TraesCS1A02G158900	A3	A	0	0	0	0.4	0.5	2.4	0	1.7	0	0	2.5	2.6	1	2.8	0	0	1.1	5.2	0	0	Ran-binding protein in the microtubule-organising centre protein&&Glucose-induced degradation protein 8-like protein
MSTRG.6162;A5:1A:284913728-284914261:284913728-284914284:-	MSTRG.6162	TraesCS1A02G159300	A5	A	NA	NA	NA	NA	NA	NA	NA	NA	100	NA	NA	NA	NA	NA	32.8	NA	NA	NA	100	NA	Nascent polypeptide-associated complex subunit beta
MSTRG.6162;A5:1A:284913728-284914284:284913728-284914306:-	MSTRG.6162	TraesCS1A02G159300	A5	A	NA	NA	NA	NA	NA	NA	NA	NA	NA	NA	NA	NA	NA	NA	58.4	NA	NA	NA	NA	NA	Nascent polypeptide-associated complex subunit beta
MSTRG.6162;AF:1A:284913728-284914306:284914335:284913728-284914441:284914524:-	MSTRG.6162	TraesCS1A02G159300	AF	A	0	0.2	0	0	0.9	0	5.3	0	0	0	0	0.6	0.2	2.6	2.5	3.4	0	1.4	0	0	Nascent polypeptide-associated complex subunit beta
MSTRG.6162;RI:1A:284913250:284913398-284913661:284913728:-	MSTRG.6162	TraesCS1A02G159300	RI	A	0	0.2	0	0	0.9	0	5.1	0	0	0	0	0.6	0.2	2.5	2.3	3.4	0	1.4	0	0	Nascent polypeptide-associated complex subunit beta
MSTRG.6162;A5:1A:284913728-284914261:284913728-284914306:-	MSTRG.6162	TraesCS1A02G159300	A5	A	NA	NA	NA	NA	NA	NA	NA	NA	100	NA	NA	NA	NA	52.7	40.6	NA	NA	NA	100	NA	Nascent polypeptide-associated complex subunit beta
MSTRG.6162;A5:1A:284913728-284914261:284913728-284914441:-	MSTRG.6162	TraesCS1A02G159300	A5	A	0.4	0	0	0.8	1.4	0	0	6	8.1	0	0.1	1	0.2	2.9	1.7	0.9	3	0	4.1	0.5	Nascent polypeptide-associated complex subunit beta
MSTRG.6193;A3:1A:286918250-286918337:286918250-286918366:+	MSTRG.6193	TraesCS1A02G159800	A3	A	NA	100	100	100	100	100	100	100	NA	100	NA	100	59.2	100	100	100	100	100	NA	100	#N/A
MSTRG.6193;A5:1A:286918687-286923306:286918600-286923306:+	MSTRG.6193	TraesCS1A02G159800	A5	A	NA	100	77.1	78.3	77.6	91.9	86.7	79.3	NA	85.7	NA	81.7	87.6	100	87.9	73.7	77.8	81.7	NA	79.6	#N/A
MSTRG.6208;A3:1A:287312433-287313656:287312418-287313656:-	MSTRG.6208	TraesCS1A02G160000	A3	A	28.4	8.7	NA	7.6	1.3	1.6	0	0	4.3	NA	20.6	5	1.1	2.8	3.9	4.1	NA	2.2	1.2	NA	Pentatricopeptide repeat-containing protein
MSTRG.6215;A3:1A:287683382-287683500:287683324-287683500:-	MSTRG.6215	TraesCS1A02G160200	A3	A	NA	NA	100	NA	NA	NA	NA	NA	NA	NA	NA	8	NA	NA	NA	NA	NA	NA	NA	NA	Aminotransferase
MSTRG.6215;SE:1A:287683098-287683268:287683382-287683500:-	MSTRG.6215	TraesCS1A02G160200	SE	A	23.8	4.9	100	7.8	16	0	NA	NA	NA	NA	6.7	NA	13.7	15.8	18	NA	NA	NA	NA	NA	Aminotransferase
MSTRG.6215;SE:1A:287683098-287683268:287683324-287683500:-	MSTRG.6215	TraesCS1A02G160200	SE	A	7	31.3	NA	14.1	11.2	12.9	NA	NA	NA	NA	11.2	67.9	23.4	31.4	14.3	NA	NA	NA	NA	NA	Aminotransferase
MSTRG.6215;A3:1A:287682854-287682944:287682844-287682944:-	MSTRG.6215	TraesCS1A02G160200	A3	A	5.5	33.7	29	19.9	24.1	12.9	NA	NA	NA	NA	10.5	64.1	31.7	31.3	27.9	NA	NA	NA	NA	NA	Aminotransferase
MSTRG.6239;A3:1A:288518066-288518571:288517344-288518571:-	MSTRG.6239	TraesCS1A02G160600	A3	A	NA	NA	NA	NA	NA	NA	NA	NA	12	NA	NA	NA	NA	NA	NA	NA	NA	NA	4.5	NA	#N/A
MSTRG.6239;A3:1A:288518066-288518571:288517881-288518571:-	MSTRG.6239	TraesCS1A02G160600	A3	A	NA	NA	NA	NA	NA	NA	NA	NA	6.8	NA	NA	NA	NA	NA	NA	NA	NA	NA	4.5	NA	#N/A
MSTRG.6239;A3:1A:288517881-288518571:288517344-288518571:-	MSTRG.6239	TraesCS1A02G160600	A3	A	NA	NA	NA	NA	NA	NA	NA	NA	65.2	NA	NA	NA	NA	NA	NA	NA	NA	NA	50.1	NA	#N/A
MSTRG.6239;A5:1A:288511382-288514029:288511382-288514058:-	MSTRG.6239	TraesCS1A02G160600	A5	A	1.3	2.6	0	1.7	0	4.3	0.7	1.3	28.5	4.6	2.6	0.5	0	0.5	0	1.5	1.3	0	23	1.4	#N/A
MSTRG.6239;SE:1A:288515894-288516383:288517344-288518571:-	MSTRG.6239	TraesCS1A02G160600	SE	A	NA	NA	NA	NA	NA	NA	NA	NA	25.5	NA	NA	NA	NA	NA	NA	NA	NA	NA	30.1	NA	#N/A
MSTRG.6239;SE:1A:288515894-288516383:288517881-288518571:-	MSTRG.6239	TraesCS1A02G160600	SE	A	NA	NA	NA	NA	NA	NA	NA	NA	39.1	NA	NA	NA	NA	NA	NA	NA	NA	NA	30.2	NA	#N/A
MSTRG.6249;SE:1A:288865726-288866390:288866468-288867075:+	MSTRG.6249	TraesCS1A02G160700	SE	A	NA	NA	NA	NA	NA	NA	NA	NA	NA	NA	NA	NA	NA	NA	NA	NA	NA	NA	57.7	NA	Protein EXECUTER 1, chloroplastic
MSTRG.6249;AL:1A:288869767-288870464:288871383:288869767-288871519:288872047:+	MSTRG.6249	TraesCS1A02G160700	AL	A	NA	NA	NA	NA	48.8	NA	21.3	NA	NA	NA	NA	NA	NA	8.2	32.6	26.1	32.5	NA	NA	NA	Protein EXECUTER 1, chloroplastic
MSTRG.6249;AL:1A:288869767-288870464:288871383:288869767-288871519:288872175:+	MSTRG.6249	TraesCS1A02G160700	AL	A	3.9	3	1.2	2.9	9.4	1.3	4.5	2.5	8	1.5	5.1	7.4	6.1	2.6	5.8	5.2	5.5	3.6	10.8	0.8	Protein EXECUTER 1, chloroplastic
MSTRG.6249;A3:1A:288867498-288867604:288867498-288867670:+	MSTRG.6249	TraesCS1A02G160700	A3	A	100	100	93.2	91.6	90.2	100	85.2	89.7	83.2	94.1	100	92.6	100	76.6	88.1	86.2	89.3	100	100	97.8	Protein EXECUTER 1, chloroplastic
MSTRG.6249;A3:1A:288867785-288868286:288867785-288868289:+	MSTRG.6249	TraesCS1A02G160700	A3	A	95.1	95	91.1	85.8	82.9	90.3	80.7	86.3	67.9	91.2	93.8	85.5	93.3	70.9	78.3	81.9	82.9	91.7	75.2	95.3	Protein EXECUTER 1, chloroplastic
MSTRG.6261;AF:1A:290122099:290122503-290123866:290123570:290123692-290123866:+	MSTRG.6261	TraesCS1A02G161200	AF	A	NA	NA	NA	NA	NA	NA	NA	NA	NA	16.5	NA	NA	NA	NA	NA	NA	NA	NA	NA	19	Ubiquitin carboxyl-terminal hydrolase-like protein
MSTRG.6261;AF:1A:290123285:290123377-290123866:290123570:290123692-290123866:+	MSTRG.6261	TraesCS1A02G161200	AF	A	98.3	99	94.5	86.3	96.2	NA	NA	NA	100	93	97.8	97.6	95.1	96.9	100	NA	NA	NA	93.5	93.5	Ubiquitin carboxyl-terminal hydrolase-like protein
MSTRG.6262;RI:1A:290198893:290199124-290199234:290199264:+	MSTRG.6262	TraesCS1A02G161300	RI	A	78.5	56.7	49.7	15.4	9.6	0	26.8	17	45.8	32.2	68.8	40.4	58.4	16.9	11	15.6	33.9	17.3	40.1	35.8	#N/A
MSTRG.6262;RI:1A:290199388:290199406-290199607:290199707:+	MSTRG.6262	TraesCS1A02G161300	RI	A	10.3	15.5	15.8	38.5	41	57.6	22.1	28	14	25.1	7.1	20.7	12	34.5	40.2	41.1	16	24.8	13.1	26.8	#N/A
MSTRG.6275;RI:1A:290555489:290555583-290555658:290556043:+	MSTRG.6275	TraesCS1A02G161900	RI	A	13.9	20.2	13.5	22.8	22.3	20.8	24.8	26.2	30.8	15.4	11.6	27.9	18.2	21.1	24.8	21.3	26.6	28.6	27.5	13.4	Thioredoxin
MSTRG.6288;A3:1A:291244724-291244849:291244724-291244912:+	MSTRG.6288	TraesCS1A02G162200	A3	A	32.7	100	100	91.1	100	100	93.1	100	NA	NA	50.2	100	100	100	100	100	100	100	NA	NA	Nijmegen breakage syndrome 1 protein
MSTRG.6291;A3:1A:291250096-291253345:291250096-291253353:+	MSTRG.6291	TraesCS1A02G162300	A3	A	97.4	NA	97.1	98.2	99.4	99.2	98.2	98.8	98.3	100	99	95	100	100	97.9	100	98	99	98.4	100	PfkB family carbohydrate kinase
MSTRG.6291;A3:1A:291250096-291253345:291250096-291253367:+	MSTRG.6291	TraesCS1A02G162300	A3	A	100	NA	100	100	100	100	97.1	97.8	93.7	100	100	95.6	100	100	100	100	98.5	98.2	100	100	PfkB family carbohydrate kinase
MSTRG.6291;A3:1A:291253671-291254506:291253671-291254509:+	MSTRG.6291	TraesCS1A02G162300	A3	A	100	NA	100	100	96.1	94.6	100	98.2	96.8	100	100	100	100	100	97.8	97.7	98.7	99	100	100	PfkB family carbohydrate kinase
MSTRG.6291;SE:1A:291253671-291254509:291254588-291255179:+	MSTRG.6291	TraesCS1A02G162300	SE	A	NA	0	NA	NA	NA	NA	0	NA	NA	NA	NA	NA	NA	NA	NA	NA	8.4	NA	NA	NA	PfkB family carbohydrate kinase
MSTRG.6291;A3:1A:291250096-291253356:291250096-291253367:+	MSTRG.6291	TraesCS1A02G162300	A3	A	NA	89.3	NA	100	100	100	93.9	95	90.9	NA	100	NA	NA	100	100	100	97.8	96.9	100	NA	PfkB family carbohydrate kinase
MSTRG.6291;SE:1A:291253671-291254506:291254588-291255179:+	MSTRG.6291	TraesCS1A02G162300	SE	A	82.7	33.7	100	98.4	100	100	90.4	98.7	94.1	100	72.8	100	89.1	96.4	95.7	95.6	87.9	93.2	88.2	100	PfkB family carbohydrate kinase
MSTRG.6291;A3:1A:291250096-291253345:291250096-291253356:+	MSTRG.6291	TraesCS1A02G162300	A3	A	81	0	68.9	59.6	69.4	75.7	68.5	70.2	59.7	85.3	65.8	81.6	68.1	72.2	66.6	76.8	59.9	63.9	71.2	72.4	PfkB family carbohydrate kinase
MSTRG.6327;A5:1A:292758943-292759023:292758943-292759028:-	MSTRG.6327	TraesCS1A02G163100	A5	A	NA	NA	NA	NA	NA	NA	NA	NA	NA	NA	NA	NA	NA	NA	94.5	NA	NA	NA	NA	NA	#N/A
MSTRG.6327;AF:1A:292760312-292763035:292763071:292760312-292767642:292767674:-	MSTRG.6327	TraesCS1A02G163100	AF	A	NA	NA	NA	NA	64.8	NA	NA	NA	NA	NA	NA	NA	NA	NA	10.1	NA	NA	NA	NA	NA	#N/A
MSTRG.6327;RI:1A:292758869:292758943-292759023:292759162:-	MSTRG.6327	TraesCS1A02G163100	RI	A	NA	NA	NA	NA	64.8	NA	NA	NA	NA	NA	NA	NA	NA	NA	10.1	NA	NA	NA	NA	NA	#N/A
MSTRG.6327;A3:1A:292759162-292760000:292758976-292760000:-	MSTRG.6327	TraesCS1A02G163100	A3	A	NA	0	NA	6.1	24.8	8.7	2.6	8.1	5.5	NA	NA	NA	NA	4.4	4.2	17.7	0	9.4	0	0	#N/A
MSTRG.6361;A5:1A:294039754-294040055:294039745-294040055:+	MSTRG.6361	TraesCS1A02G163700	A5	A	84.8	100	56.7	100	100	100	100	100	100	82	83.8	100	100	100	100	100	100	100	100	90.1	Ubiquitin carboxyl-terminal hydrolase-like protein&&MATH domain containing protein
MSTRG.6361;A5:1A:294038051-294038979:294038024-294038979:+	MSTRG.6361	TraesCS1A02G163700	A5	A	15.2	26.2	43.3	48.4	56.1	36.3	37.9	54.1	0	29.9	16.2	25.9	42.3	45.4	55.3	41.4	46.1	39.2	0	31	Ubiquitin carboxyl-terminal hydrolase-like protein&&MATH domain containing protein
MSTRG.6380;RI:1A:295229803:295230132-295230377:295230433:-	MSTRG.6380	TraesCS1A02G163900	RI	A	0	6.8	4.1	8	10.8	4.7	7.1	2.7	4.4	0	0.7	3.8	3	2.7	9.3	5.9	4.5	3.5	0	0	#N/A
MSTRG.6380;RI:1A:295230532:295230846-295230948:295231457:-	MSTRG.6380	TraesCS1A02G163900	RI	A	63.2	61.2	65.9	0	0	45.8	0	NA	75.4	NA	64.9	41	45.3	78.2	38.2	34.5	16.1	16.8	100	NA	#N/A
MSTRG.6380;A5:1A:295229436-295229508:295229436-295229521:-	MSTRG.6380	TraesCS1A02G163900	A5	A	87.1	79.8	85.9	88.9	88	86.5	91.7	96.7	79.3	90.9	81.5	88.2	90.2	87.5	82.6	91	94.6	93.8	78.7	97.3	#N/A
MSTRG.6402;A3:1A:295585337-295585478:295585330-295585478:-	MSTRG.6402	TraesCS1A02G164200	A3	A	4.4	20.3	12.3	13.1	14.8	15.6	18.7	17.3	30	14.8	4.6	20.1	17.2	20	14.8	17.9	20.9	22	21.4	16.3	KH domain-containing protein
MSTRG.6402;SE:1A:295585701-295586073:295586894-295587015:-	MSTRG.6402	TraesCS1A02G164200	SE	A	3.5	20.8	12.4	14.9	18	18.1	21.9	28.1	37.5	14.9	3.7	20.8	18.4	21.3	25.6	22.3	24.1	28.2	35.5	17.5	KH domain-containing protein
MSTRG.6402;A3:1A:295585351-295585478:295585330-295585478:-	MSTRG.6402	TraesCS1A02G164200	A3	A	30.4	52.3	50.7	55.6	56.6	57.1	61.9	71.7	67.3	52.4	34.4	53.8	51.5	64	66.6	64.7	63.7	66	66.7	55.5	KH domain-containing protein
MSTRG.6402;A3:1A:295585351-295585478:295585337-295585478:-	MSTRG.6402	TraesCS1A02G164200	A3	A	90.4	81.2	88	89.2	88.2	87.9	87.6	92.4	82.8	86.3	91.7	82.3	83.6	87.7	92	89.4	86.9	87.3	88	86.5	KH domain-containing protein
MSTRG.6402;A3:1A:295585721-295586073:295585701-295586073:-	MSTRG.6402	TraesCS1A02G164200	A3	A	75.5	78.6	85.9	86	83.8	84.7	83.5	85.2	74.5	83.7	80.3	79.9	81	85.4	83.4	85.5	82.4	82.1	75.8	84.2	KH domain-containing protein
MSTRG.6401;A3:1A:296213496-296214109:296213371-296214109:-	MSTRG.6401	TraesCS1A02G164400	A3	A	100	42.1	46.4	43.5	37.7	45.3	36.1	35.9	42.1	47.2	55.8	47.2	43.2	57.1	52.7	41.4	36.3	32.4	23.3	46.4	E3 ubiquitin-protein ligase Hakai
MSTRG.6432;AF:1A:297749282-297749373:297749437:297749282-297750746:297751007:-	MSTRG.6432	TraesCS1A02G164800	AF	A	100	90.9	NA	100	91.5	NA	NA	NA	100	100	100	100	100	91.3	100	100	NA	NA	98.3	100	Alpha-galactosidase
MSTRG.6434;A5:1A:298036783-298036950:298036277-298036950:+	MSTRG.6434	TraesCS1A02G165300	A5	A	NA	NA	NA	NA	NA	NA	36.2	NA	NA	43.8	NA	NA	NA	NA	41.2	NA	38.5	54.4	NA	NA	Ser/Thr protein phosphatase family protein, expressed
MSTRG.6458;SE:1A:298562386-298562475:298562573-298563252:+	MSTRG.6458	TraesCS1A02G165700	SE	A	100	100	27.8	75.3	66.8	100	63.7	84	59.3	84.8	100	81.5	100	81.9	77.5	95.9	100	78.2	100	86.4	50S ribosomal protein L7/L12&&Chloroplast inner envelope protein, putative, expressed
MSTRG.6458;A3:1A:298558525-298562095:298558525-298562121:+	MSTRG.6458	TraesCS1A02G165700	A3	A	0	6.9	72.2	27.6	37.7	12.8	42	16	47.4	17.1	0	24.7	0	23	31.1	10.6	12.7	28.5	7.9	15.7	50S ribosomal protein L7/L12&&Chloroplast inner envelope protein, putative, expressed
MSTRG.6460;A3:1A:298613977-298614487:298613974-298614487:-	MSTRG.6460	TraesCS1A02G165900	A3	A	23.5	34.7	41.9	38.8	33.3	49.8	33	23	51.9	28.3	25.6	43.2	5.9	62.9	42.2	34.7	24.4	42.1	24.8	42.3	G-patch domain containing protein, expressed
MSTRG.6486;RI:1A:300109637:300110203-300110231:300110329:+	MSTRG.6486	TraesCS1A02G167400	RI	A	97.1	100	100	98.3	98.4	99	100	94.3	97	NA	98.8	99.5	98.6	99.5	98.9	100	100	97.8	98.6	NA	#N/A
MSTRG.6486;A3:1A:300107291-300108361:300107291-300108374:+	MSTRG.6486	TraesCS1A02G167400	A3	A	0	8.2	39.2	31.1	43.7	0	8.2	34.5	61.2	NA	10.9	13.4	15.9	32.8	33.9	33.7	58.1	39.1	26.4	NA	#N/A
MSTRG.6505;A5:1A:301131046-301133353:301131042-301133353:+	MSTRG.6505	TraesCS1A02G168400	A5	A	71.6	100	100	100	100	100	NA	100	NA	100	66.1	NA	NA	100	97.1	100	NA	NA	NA	100	#N/A
MSTRG.6505;A5:1A:301130479-301130563:301130418-301130563:+	MSTRG.6505	TraesCS1A02G168400	A5	A	38.1	0	0	0	0	0	NA	0	NA	0	5.2	NA	NA	0	9.5	0	NA	NA	NA	1.1	#N/A
MSTRG.6505;A3:1A:301129707-301130150:301129707-301130188:+	MSTRG.6505	TraesCS1A02G168400	A3	A	0	0	6.1	7.8	4.8	6.3	NA	0	NA	5.4	0	NA	NA	5.3	10.1	0	NA	NA	NA	4.5	#N/A
MSTRG.6507;A3:1A:301199138-301199422:301197507-301199422:-	MSTRG.6507	TraesCS1A02G168600	A3	A	2.5	3.1	3.2	9.4	20.1	24.2	27.1	22.8	12.9	9.2	3.4	3.4	1.9	6	21.4	24	29.7	22	NA	11.6	#N/A
MSTRG.6517;RI:1A:301781566:301781685-301781773:301781997:-	MSTRG.6517	TraesCS1A02G169000	RI	A	NA	90.8	NA	NA	53	51.5	46.7	28.8	50	NA	NA	93.9	NA	NA	70.4	73.9	42.9	96.3	25.3	NA	acyl-UDP-N-acetylglucosamine O-acyltransferase
MSTRG.6517;A3:1A:301781462-301781566:301781456-301781566:-	MSTRG.6517	TraesCS1A02G169000	A3	A	100	97.6	87.9	91.5	86.4	91.4	77	76.2	86.9	98.3	100	100	97.8	94.5	89.4	91.1	75.8	100	57	96.7	acyl-UDP-N-acetylglucosamine O-acyltransferase
MSTRG.6529;A3:1A:302198994-302199287:302198991-302199287:-	MSTRG.6529	TraesCS1A02G169500	A3	A	44.5	NA	NA	NA	NA	NA	NA	NA	NA	0	0	NA	NA	NA	100	NA	NA	NA	NA	100	Protein NEOXANTHIN-DEFICIENT 1
MSTRG.6558;RI:1A:302638578:302638652-302638742:302638813:-	MSTRG.6558	TraesCS1A02G169600	RI	A	NA	NA	NA	NA	NA	NA	NA	NA	NA	NA	NA	NA	NA	NA	86.4	NA	NA	100	NA	NA	Maf-like protein, expressed
MSTRG.6558;A3:1A:302628706-302628776:302628690-302628776:-	MSTRG.6558	TraesCS1A02G169600	A3	A	100	41.8	72.9	87.9	100	NA	83.1	100	NA	100	100	100	100	100	100	57.3	83.6	78.9	NA	100	Maf-like protein, expressed
MSTRG.6558;A5:1A:302636316-302637447:302636316-302637495:-	MSTRG.6558	TraesCS1A02G169600	A5	A	97.7	95.4	94.3	92.4	94.2	86	95	91.2	89.3	97.8	99.1	94.7	98.9	91.1	91.3	89	95.2	79.8	NA	97.2	Maf-like protein, expressed
MSTRG.6561;RI:1A:303851616:303851800-303851882:303852175:+	MSTRG.6561	TraesCS1A02G170100	RI	A	57.7	33.2	14.2	30.9	20	32.7	NA	NA	37.6	NA	75.3	32.1	24	16.4	23.7	21.6	NA	6	17.2	NA	RP/EB family microtubule-associated protein
MSTRG.6563;A5:1A:303855764-303858134:303855764-303858287:-	MSTRG.6563	TraesCS1A02G170200	A5	A	NA	NA	NA	NA	NA	NA	NA	NA	69	NA	NA	NA	NA	NA	NA	NA	NA	NA	91.1	NA	Major facilitator superfamily transporter
MSTRG.6563;A5:1A:303855764-303858134:303855764-303858341:-	MSTRG.6563	TraesCS1A02G170200	A5	A	4.7	3.2	10.1	14.4	6.6	2.7	3.7	7.6	4.8	6.1	1.7	3.3	1.7	4.6	1.9	5.4	4	4.5	4.3	4.3	Major facilitator superfamily transporter
MSTRG.6564;A3:1A:304034080-304034700:304034013-304034700:-	MSTRG.6564	TraesCS1A02G170300	A3	A	100	100	94.5	98.8	95.9	98.7	96.8	100	98.7	98.3	100	96.5	100	96.9	100	96.7	100	100	100	97.9	Trafficking protein particle complex subunit 13
MSTRG.6564;A3:1A:304035130-304035787:304035126-304035787:-	MSTRG.6564	TraesCS1A02G170300	A3	A	0	0	5.6	1.2	4.5	1.3	3.2	0	1.3	1.7	0	3.5	0	3.1	0	3.3	0	0	0	2.1	Trafficking protein particle complex subunit 13
MSTRG.6579;SE:1A:305004897-305004986:305005147-305005924:-	MSTRG.6579	TraesCS1A02G170600	SE	A	0	35.6	28.1	79.3	80.3	100	81.5	100	64.5	41.2	3.6	45	66.2	29.1	77.9	73.8	55.4	89.2	100	58.8	Epoxide hydrolase 2
MSTRG.6580;RI:1A:305335246:305335357-305335466:305335644:-	MSTRG.6580	TraesCS1A02G170800	RI	A	NA	NA	NA	NA	91.9	71.5	93.5	90	NA	NA	NA	NA	NA	NA	89.8	NA	98.3	100	100	NA	#N/A
MSTRG.6594;A5:1A:306111331-306111767:306111310-306111767:+	MSTRG.6594	TraesCS1A02G171100	A5	A	NA	NA	NA	3.5	NA	9.5	NA	NA	NA	NA	NA	NA	NA	NA	NA	NA	NA	NA	NA	NA	Wings apart-like
MSTRG.6592;AL:1A:306120345-306120490:306120605:306120345-306120773:306121116:+	MSTRG.6592	TraesCS1A02G171200	AL	A	NA	NA	NA	NA	NA	NA	NA	NA	NA	NA	NA	NA	NA	NA	NA	NA	42.3	NA	NA	NA	1-acyl-sn-glycerol-3-phosphate acyltransferase
MSTRG.6592;RI:1A:306120033:306120141-306120226:306120345:+	MSTRG.6592	TraesCS1A02G171200	RI	A	100	100	100	100	100	100	100	97.8	100	100	100	100	95	100	98.2	98.5	97.7	97.2	98.6	100	1-acyl-sn-glycerol-3-phosphate acyltransferase
MSTRG.6592;AL:1A:306120345-306120490:306120605:306120345-306120773:306121217:+	MSTRG.6592	TraesCS1A02G171200	AL	A	9.8	1.9	2.8	2	4.1	0	2.6	2	5.7	2.6	NA	0	1.7	2.5	2.3	3.1	6.8	4.2	10.7	2.4	1-acyl-sn-glycerol-3-phosphate acyltransferase
MSTRG.6592;AL:1A:306120345-306120490:306120605:306120345-306120733:306121175:+	MSTRG.6592	TraesCS1A02G171200	AL	A	NA	NA	NA	NA	NA	0	NA	6.9	11.3	6.1	NA	0	NA	8.9	4.2	8.3	NA	5	13.7	NA	1-acyl-sn-glycerol-3-phosphate acyltransferase
MSTRG.6592;A3:1A:306120345-306120733:306120345-306120773:+	MSTRG.6592	TraesCS1A02G171200	A3	A	71.9	80.8	74.7	71.2	74.4	71	76.9	65.7	73.1	79.4	96.5	84.2	82.5	73.7	79.9	77.2	74.1	75.6	82.4	80.9	1-acyl-sn-glycerol-3-phosphate acyltransferase
MSTRG.6592;A5:1A:306119939-306120033:306119928-306120033:+	MSTRG.6592	TraesCS1A02G171200	A5	A	30.3	21.3	25.8	29.2	29.5	38	25.6	43.7	40.6	29.6	20.6	29.9	21.5	33.7	30.1	30.7	28.5	43.1	31	24	1-acyl-sn-glycerol-3-phosphate acyltransferase
MSTRG.6593;AF:1A:306550757-306552820:306553617:306550757-306553664:306553716:-	MSTRG.6593	TraesCS1A02G171400	AF	A	5.1	7.8	3.8	8.4	4.4	5	4.8	4.5	9	6.1	4.4	8.4	7.2	8.1	6.1	5.1	5	2.5	5.5	9	#N/A
MSTRG.6598;AF:1A:306637557:306637682-306639874:306639392:306639674-306639874:+	MSTRG.6598	TraesCS1A02G171500	AF	A	NA	0	NA	NA	NA	NA	NA	NA	NA	NA	NA	32.3	NA	52.6	92.5	NA	NA	NA	NA	NA	RNA binding protein, putative
MSTRG.6598;A3:1A:306639945-306640091:306639945-306640097:+	MSTRG.6598	TraesCS1A02G171500	A3	A	NA	6.7	NA	55.8	NA	NA	NA	NA	NA	NA	NA	34.1	NA	52.6	92.5	NA	NA	NA	NA	NA	RNA binding protein, putative
MSTRG.6595;A3:1A:306684473-306684553:306684454-306684553:-	MSTRG.6595	TraesCS1A02G171600	A3	A	3.4	2.5	13.1	1.5	0	3.3	7.7	2.2	NA	4.6	4.1	24.6	10.2	34.6	1.6	7	5.4	5.4	NA	3.1	Alpha-1,3-mannosyl-glycoprotein 4-beta-N-acetylglucosaminyltransferase A
MSTRG.6609;SE:1A:307037567-307037755:307037803-307040054:+	MSTRG.6609	TraesCS1A02G171700	SE	A	11.2	1.3	0	0.2	0.2	1.3	2.2	4	20.7	10.4	11	0.8	0.7	1.8	2.2	3.8	1	2.2	11.9	0	Protein arginine methyltransferase
MSTRG.6609;RI:1A:307040584:307040598-307040664:307041216:+	MSTRG.6609	TraesCS1A02G171700	RI	A	11.2	1.6	0	0.4	0.4	1.8	3.4	5.2	22.5	10.9	11	1	0.9	2.9	3	5	1.7	2.9	14.6	0	Protein arginine methyltransferase
MSTRG.6623;A3:1A:307700725-307700829:307700722-307700829:-	MSTRG.6623	TraesCS1A02G172100	A3	A	15.8	20.7	20	19.1	19.6	17.7	12.5	7.2	21.1	8	21.2	20.5	20.8	21.1	19.8	18.6	10.6	4.6	17.6	17.4	DNA ligase
MSTRG.6623;RI:1A:307705688:307705801-307705885:307705986:-	MSTRG.6623	TraesCS1A02G172100	RI	A	84.2	79.3	80	80.9	80.4	82.3	87.5	92.8	78.9	92	78.8	79.5	79.2	78.7	80.2	81.4	89.4	95.4	82.4	82.6	DNA ligase
MSTRG.6619;AF:1A:308202940:308202988-308208882:308205857:308205955-308208882:+	MSTRG.6619	TraesCS1A02G172300	AF	A	100	100	100	18.9	11.8	0	36.3	30.7	NA	0	100	100	0	0	18.8	47	33.9	100	NA	NA	Ras family protein&&Ras-related protein Rab-18
MSTRG.6619;AF:1A:308202620:308202988-308208882:308205857:308205955-308208882:+	MSTRG.6619	TraesCS1A02G172300	AF	A	NA	NA	NA	24.4	42.6	0	0	28.7	100	18.2	NA	NA	49.6	51.4	35.5	43.4	36.3	NA	NA	NA	Ras family protein&&Ras-related protein Rab-18
MSTRG.6619;AF:1A:308205857:308205955-308208882:308206049:308206323-308208882:+	MSTRG.6619	TraesCS1A02G172300	AF	A	0	0	0	46.8	66.6	49.3	30.6	36	0	67.6	NA	0	100	100	63.9	24.4	61.3	0	0	22.7	Ras family protein&&Ras-related protein Rab-18
MSTRG.6619;AF:1A:308202620:308202988-308208882:308206049:308206323-308208882:+	MSTRG.6619	TraesCS1A02G172300	AF	A	6.6	0	0	22.1	59.7	0	0	18.5	28.6	31.7	47.5	16.5	100	100	49.3	19.8	47.4	0	12.6	8.2	Ras family protein&&Ras-related protein Rab-18
MSTRG.6619;A3:1A:308209189-308209652:308209189-308209681:+	MSTRG.6619	TraesCS1A02G172300	A3	A	66.9	74.1	64.9	91.3	94.4	100	85.2	87.8	82	100	35.5	61.9	100	100	90.1	84.6	81.1	71.5	84	100	Ras family protein&&Ras-related protein Rab-18
MSTRG.6619;AF:1A:308202940:308202988-308208882:308206049:308206323-308208882:+	MSTRG.6619	TraesCS1A02G172300	AF	A	34.6	25.9	35.1	17	21.1	0	20.1	20	23.5	0	77.6	42.5	NA	NA	29.1	22.3	44.8	28.5	17.9	0	Ras family protein&&Ras-related protein Rab-18
MSTRG.6631;A3:1A:308787049-308787139:308787049-308787797:+	MSTRG.6631	TraesCS1A02G172800	A3	A	NA	100	100	100	100	100	100	100	NA	100	NA	100	75.2	100	100	100	100	100	NA	100	#N/A
MSTRG.6638;A5:1A:308951350-308952527:308951350-308952640:-	MSTRG.6638	TraesCS1A02G173200	A5	A	100	74.2	92.5	91.3	90.8	97.1	100	100	94.8	85.7	100	84.7	44.9	95.2	75.6	90.6	100	94.5	89.2	86.4	Membrane steroid-binding protein
MSTRG.6638;AF:1A:308951350-308952527:308952628:308951350-308952640:308952729:-	MSTRG.6638	TraesCS1A02G173200	AF	A	100	68.9	93.1	88.1	72	92.5	100	100	86	89.8	100	73	73.8	94	65.6	79.3	100	93.4	73	89.2	Membrane steroid-binding protein
MSTRG.6638;RI:1A:308950731:308951171-308951253:308951350:-	MSTRG.6638	TraesCS1A02G173200	RI	A	20.2	49.6	42.6	54.3	65.1	69.3	64.4	46	70.5	31.9	23	62.6	22.5	47.5	61.9	66.3	63.2	55.1	69.6	38.8	Membrane steroid-binding protein
MSTRG.6652;A5:1A:309459182-309462195:309459182-309462238:-	MSTRG.6652	TraesCS1A02G173500	A5	A	18.1	17.3	16.8	4.4	0	1.1	1.8	0.7	20.1	16.4	7.8	4	0	5.3	3.9	0	4.4	0	33.7	9.3	F-box/LRR protein
MSTRG.6652;SE:1A:309459182-309462195:309462468-309462547:-	MSTRG.6652	TraesCS1A02G173500	SE	A	21.5	42.1	24.9	7.4	0	1.6	6.2	3.2	42.8	16	13.1	NA	NA	9.3	7.2	0	9.3	0	57.1	15.4	F-box/LRR protein
MSTRG.6652;AF:1A:309459182-309462238:309462491:309459182-309465855:309466238:-	MSTRG.6652	TraesCS1A02G173500	AF	A	74.6	87.6	84.5	80.9	78.8	77.1	77.3	91.5	86.9	79.1	75.7	98.2	79.1	82.9	93.6	89.2	77.7	79.2	94.3	95	F-box/LRR protein
MSTRG.6652;SE:1A:309459182-309462547:309462842-309465855:-	MSTRG.6652	TraesCS1A02G173500	SE	A	70.2	67.1	76.8	70.9	75.5	69.9	48.2	69.5	69	79.5	63.6	NA	57.7	72.3	88.4	80.5	61.1	53.4	86.4	91.5	F-box/LRR protein
MSTRG.6666;A3:1A:309754573-309754692:309754557-309754692:-	MSTRG.6666	TraesCS1A02G173600	A3	A	NA	NA	NA	25.4	NA	NA	NA	NA	NA	NA	NA	NA	NA	NA	NA	NA	NA	NA	NA	NA	LIM domain containing protein
MSTRG.6666;A3:1A:309754326-309754409:309754313-309754409:-	MSTRG.6666	TraesCS1A02G173600	A3	A	NA	NA	NA	76.1	83.2	14.4	NA	NA	NA	NA	NA	NA	NA	NA	100	NA	NA	NA	NA	NA	LIM domain containing protein
MSTRG.6679;A3:1A:310248411-310248613:310248411-310248619:+	MSTRG.6679	TraesCS1A02G174000	A3	A	NA	NA	NA	NA	94.3	NA	NA	NA	9.4	NA	NA	NA	NA	NA	100	NA	51.1	NA	28	NA	RNA-binding (RRM/RBD/RNP motifs) family protein&&Malic enzyme
MSTRG.6686;AL:1A:311061361-311063001:311063113:311061361-311067478:311068066:+	MSTRG.6686	TraesCS1A02G174100	AL	A	1.6	0	14.7	NA	NA	NA	NA	NA	58	NA	6.9	NA	NA	NA	93.4	NA	NA	NA	NA	NA	#N/A
MSTRG.6686;AF:1A:311055773:311056044-311060933:311059509:311060848-311060933:+	MSTRG.6686	TraesCS1A02G174100	AF	A	34.9	47	53.7	100	93.6	100	98.6	100	86.4	100	36.1	57.9	52	82.7	98.1	100	100	97	80.2	89.6	#N/A
MSTRG.6686;AF:1A:311055773:311056044-311060933:311059759:311060848-311060933:+	MSTRG.6686	TraesCS1A02G174100	AF	A	NA	100	87.1	80	84.3	82.5	93	86	82.1	77.7	NA	100	NA	100	78.9	82.6	90.9	86.9	100	83.2	#N/A
MSTRG.6686;AL:1A:311061361-311063001:311063113:311061361-311067478:311069678:+	MSTRG.6686	TraesCS1A02G174100	AL	A	NA	0	12.9	20	15.7	17.5	7	14	17.9	22.3	NA	0	NA	0	21.1	17.4	9.1	13.1	0	16.8	#N/A
MSTRG.6700;AF:1A:311815000-311815331:311815514:311815000-311816314:311816565:-	MSTRG.6700	TraesCS1A02G174500	AF	A	96.2	96.2	90.1	88.6	84.5	83.3	81.7	85.7	92.3	87.8	96.6	94.6	89.8	86.6	87.3	82.3	85.8	86.3	91.3	87.2	Tetraspanin family protein
MSTRG.6712;A3:1A:312606936-312607013:312606925-312607013:-	MSTRG.6712	TraesCS1A02G174900	A3	A	98.3	100	98	98.8	96.2	100	90.7	100	96.6	97.7	98.6	99	91.5	91.5	92.7	87.6	100	100	95.8	96.1	#N/A
MSTRG.6714;SE:1A:312776150-312776749:312776858-312776978:+	MSTRG.6714	TraesCS1A02G175000	SE	A	NA	NA	NA	NA	100	NA	NA	NA	NA	90.7	NA	NA	NA	100	100	NA	NA	NA	NA	100	#N/A
MSTRG.6732;RI:1A:313489961:313490064-313490131:313491334:+	MSTRG.6732	TraesCS1A02G175500	RI	A	NA	NA	NA	NA	NA	90.5	88.1	100	NA	NA	NA	NA	NA	NA	NA	100	100	100	NA	NA	#N/A
MSTRG.6745;A3:1A:313751249-313751367:313751246-313751367:-	MSTRG.6745	TraesCS1A02G175700	A3	A	NA	100	NA	NA	NA	95.6	100	96.2	100	NA	NA	97	NA	NA	96.5	94	92.1	97.3	99.2	NA	Tetratricopeptide repeat protein 1
MSTRG.6745;RI:1A:313740433:313740464-313740558:313740588:-	MSTRG.6745	TraesCS1A02G175700	RI	A	0.5	3.7	2.1	3.7	3.1	1.1	3.8	9.6	8.3	3.1	4.2	0.6	0.9	2.6	3.1	5.7	1.6	7.4	6.1	8	Tetratricopeptide repeat protein 1
MSTRG.6745;RI:1A:313749740:313749818-313750364:313750405:-	MSTRG.6745	TraesCS1A02G175700	RI	A	3.1	3.4	14.7	17.1	14.3	20.4	23.7	22.9	6.4	6.9	0	2.8	3.7	11	25.1	19	23.8	21.6	6.1	7.3	Tetratricopeptide repeat protein 1
MSTRG.6745;A5:1A:313751045-313751165:313751045-313751169:-	MSTRG.6745	TraesCS1A02G175700	A5	A	4.3	48	17.2	18.2	17.8	21.1	23.7	23.6	34.4	7.2	25.7	25.3	5.8	14.6	25.8	20	25.4	69.2	100	7.6	Tetratricopeptide repeat protein 1
MSTRG.6746;A5:1A:313745131-313745226:313745119-313745226:+	MSTRG.6746	TraesCS1A02G175800	A5	A	13	7.5	5.2	8.5	8.2	4.2	6.4	3.3	7	2.9	10.9	10.3	6.3	10.8	8.3	5.1	7.6	2.2	7	2.7	#N/A
MSTRG.6749;A3:1A:313905539-313906072:313905532-313906072:-	MSTRG.6749	TraesCS1A02G175900	A3	A	19.2	26.7	18.8	17.1	14.8	21.4	23.3	19	20.8	17.6	16.9	29.3	26.2	27.8	20.5	18.8	23.3	25.1	16.5	22.6	#N/A
MSTRG.6766;A3:1A:314620815-314621580:314620806-314621580:-	MSTRG.6766	TraesCS1A02G176300	A3	A	92	89.8	92.3	88.8	93.8	80.7	NA	NA	NA	NA	100	96.7	95.1	91.7	94	86.8	NA	NA	NA	100	YABBY protein
MSTRG.6766;A3:1A:314621657-314621876:314621609-314621876:-	MSTRG.6766	TraesCS1A02G176300	A3	A	10.5	12.8	10.2	15.9	12	22.3	NA	NA	NA	NA	3.4	10.3	7.2	12.1	9.7	15.4	NA	NA	NA	2.9	YABBY protein
MSTRG.6790;A5:1A:315836288-315836450:315836288-315837781:-	MSTRG.6790	TraesCS1A02G176500	A5	A	0	0.7	1.3	0.6	2.7	1.4	4.6	5.4	3.6	1.9	0.2	0.9	0.3	0.7	4.5	4.1	4	5.2	4.8	1.1	U1 small nuclear ribonucleoprotein 70 kDa
MSTRG.6821;A3:1A:319085947-319086142:319085940-319086142:-	MSTRG.6821	TraesCS1A02G176900	A3	A	100	100	61.3	63.3	70.6	84.8	80.8	80.6	77.1	81.1	59.2	75.8	100	97.1	61.6	80.7	86.3	73.1	83.6	100	Electron transfer flavoprotein-ubiquinone oxidoreductase, mitochondrial
MSTRG.6821;A3:1A:319086250-319086339:319086225-319086339:-	MSTRG.6821	TraesCS1A02G176900	A3	A	74.1	0	38.7	40.4	31.2	16.8	24.3	23.3	34.3	33.9	50.2	33.4	13.6	2.9	38.4	25.9	17.7	29.3	21	26.4	Electron transfer flavoprotein-ubiquinone oxidoreductase, mitochondrial
MSTRG.6825;AF:1A:320224445-320224585:320224716:320224445-320225051:320225138:-	MSTRG.6825	TraesCS1A02G177400	AF	A	18	17.8	46.9	30	31.4	19.5	29.9	33.9	23.8	23.8	18.8	17.9	23.6	34.4	9.6	24.4	14.3	41	26.3	39.5	#N/A
MSTRG.6840;A5:1A:320494381-320494462:320494326-320494462:+	MSTRG.6840	TraesCS1A02G177600	A5	A	97.4	95.6	98.6	94.6	95.3	97.6	98.9	97.3	89.7	98.7	97.7	96	93.3	96.9	95.3	95.4	98.5	98.9	95.8	99.3	Kinesin-like protein
MSTRG.6840;A3:1A:320483441-320483816:320483441-320483822:+	MSTRG.6840	TraesCS1A02G177600	A3	A	100	100	100	71.8	4.7	2.4	1.1	2.7	10.3	70.6	100	74.1	100	100	4.7	4.6	1.5	1.1	4.2	52.1	Kinesin-like protein
MSTRG.6840;A5:1A:320489721-320489841:320489706-320489841:+	MSTRG.6840	TraesCS1A02G177600	A5	A	2.6	4.4	1.4	33.6	100	100	100	100	100	30.7	2.3	29.9	6.7	3.1	100	100	100	100	100	48.6	Kinesin-like protein
MSTRG.6845;AF:1A:321110255:321111475-321113820:321113107:321113217-321113820:+	MSTRG.6845	TraesCS1A02G177800	AF	A	NA	NA	NA	NA	3.6	1.2	1.6	4.5	1.2	1.7	0	NA	NA	NA	4.4	3.7	6.3	3.7	1.8	5.3	Cytochrome P450 family protein
MSTRG.6857;A3:1A:321880150-321880260:321880129-321880260:-	MSTRG.6857	TraesCS1A02G178200	A3	A	0	0	0	0	0	0	0	0	0	0	0	NA	0	100	0	29.5	0	0	0	0	Lysosomal Pro-X carboxypeptidase&&Serine carboxypeptidase S28 family protein
MSTRG.6857;A3:1A:321878335-321878498:321878328-321878498:-	MSTRG.6857	TraesCS1A02G178200	A3	A	41.3	30.8	44.7	30.1	34	26.5	32.7	29.8	27.3	37.7	46.4	24.8	30.9	37.2	21.6	23.6	30.4	25.5	54.4	31.2	Lysosomal Pro-X carboxypeptidase&&Serine carboxypeptidase S28 family protein
MSTRG.6864;RI:1A:321886767:321886922-321887038:321887102:-	MSTRG.6864	TraesCS1A02G178300	RI	A	0	0	50.6	51.5	68.1	71.4	81.4	70.7	100	45.8	100	23	0	100	53.1	79.5	46.7	100	0	22.1	Serine carboxypeptidase S28 family protein
MSTRG.6864;RI:1A:321886199:321886315-321886412:321886594:-	MSTRG.6864	TraesCS1A02G178300	RI	A	100	94.6	49.4	44.4	30.7	27.7	17.9	28	0	53.7	0	70.6	95.6	0	45.6	19.3	50.9	0	100	76.8	Serine carboxypeptidase S28 family protein
MSTRG.6870;SE:1A:322575167-322575264:322575328-322575474:+	MSTRG.6870	TraesCS1A02G178400	SE	A	98.3	97.8	96.5	97.1	95.7	100	100	NA	100	89.3	100	98.7	97.4	100	96.3	87.1	NA	NA	100	88.4	protein kinase family protein
MSTRG.6888;A3:1A:323643785-323645368:323643780-323645368:-	MSTRG.6888	TraesCS1A02G179000	A3	A	69.5	39.7	33.6	36.2	32.1	35.2	25	25.3	30.3	42.2	73.7	42	35	34.3	29.8	27.9	27.9	26.3	38.4	41.8	Actin
MSTRG.6913;A3:1A:324496590-324497399:324496578-324497399:-	MSTRG.6913	TraesCS1A02G179500	A3	A	100	49.2	66.7	47.4	34.2	32.8	57.7	38	NA	38.5	93.9	42.9	77	46.9	36.8	45.9	63	41.1	26.5	35.6	Plastid lipid-associated protein
MSTRG.6914;A3:1A:324499543-324499618:324499533-324499618:-	MSTRG.6914	TraesCS1A02G179600	A3	A	3.1	12.1	1.6	2.7	3	3.3	5	6.2	3.1	2.8	0	2.2	4.5	4	1.9	4	2.9	5.9	3.8	5.6	#N/A
MSTRG.6914;A3:1A:324501004-324501794:324499744-324501794:-	MSTRG.6914	TraesCS1A02G179600	A3	A	99.2	97.9	100	98.6	93.4	94.2	100	100	48.9	100	100	97.8	99.3	94.7	93.3	98.6	99.5	100	42.6	100	#N/A
MSTRG.6914;A5:1A:324499543-324499618:324499543-324499627:-	MSTRG.6914	TraesCS1A02G179600	A5	A	1.6	8.8	1.7	3.9	5.3	9.1	18.5	NA	7.1	1.5	0	2.7	5.3	4.5	10.7	17.3	8.7	21.9	16.4	8.9	#N/A
MSTRG.6915;A3:1A:324610279-324610377:324610273-324610377:-	MSTRG.6915	TraesCS1A02G179700	A3	A	100	100	62.8	100	100	100	100	100	100	100	100	100	100	100	100	100	92.6	100	100	100	DNA mismatch repair protein MutS, putative
MSTRG.6915;A3:1A:324611093-324611386:324611079-324611386:-	MSTRG.6915	TraesCS1A02G179700	A3	A	0	2.1	0	8.7	5.6	21.2	13	0	12.4	8.4	0	20.1	0	8.1	10.8	9.4	11.7	9.8	20.1	8	DNA mismatch repair protein MutS, putative
MSTRG.6915;A5:1A:324612034-324612581:324612034-324612639:-	MSTRG.6915	TraesCS1A02G179700	A5	A	26.2	2.1	37.2	10.1	9.2	21.2	14.5	5.9	14.2	11	11.5	20.1	4.8	15.6	15.6	12.9	19.2	11.5	29.1	9.7	DNA mismatch repair protein MutS, putative
MSTRG.6935;A3:1A:325045184-325045524:325045184-325045532:+	MSTRG.6935	TraesCS1A02G180200	A3	A	1.7	3.5	5.1	1.9	3.7	0	2.2	6.1	NA	NA	1.6	8	3	NA	1.5	2.4	0.9	3.4	NA	NA	Tubulin folding cofactor D, putative, expressed
MSTRG.6935;A5:1A:325046537-325046655:325046508-325046655:+	MSTRG.6935	TraesCS1A02G180200	A5	A	30.9	28.3	21.1	21.9	16.4	24.6	21.4	20.9	15.1	28.7	44.6	18.5	33.1	10.3	17.9	20.2	19.6	21.1	15.1	24.5	Tubulin folding cofactor D, putative, expressed
MSTRG.6936;A3:1A:325054336-325054412:325054332-325054412:-	MSTRG.6936	TraesCS1A02G180300	A3	A	83.8	59.6	33.3	35.1	20.6	32.4	36.1	38.3	22.1	55.8	63.5	44.2	20.6	24.7	34.5	27.7	31.8	17.2	32.1	52.3	Methionine aminopeptidase
MSTRG.6931;A3:1A:325783016-325783768:325783016-325784202:+	MSTRG.6931	TraesCS1A02G180400	A3	A	3.3	3.7	3.2	7	9.7	8.2	10.5	10.2	8.4	6.4	2.7	5.8	3.4	8.3	7.5	8.9	10.5	13.2	6.3	4.2	#N/A
MSTRG.6937;A5:1A:326212479-326212575:326212469-326212575:+	MSTRG.6937	TraesCS1A02G180500	A5	A	100	100	100	100	100	100	100	100	100	100	100	100	100	100	48.1	100	100	100	100	100	sphingosine kinase 1
MSTRG.6937;A3:1A:326211441-326212380:326211441-326212425:+	MSTRG.6937	TraesCS1A02G180500	A3	A	97.6	99.5	100	99.1	95.4	95	98.4	96	95.5	95.6	97.6	100	97.7	93.9	95.7	94.6	97.6	95.4	92.9	94.9	sphingosine kinase 1
MSTRG.6937;A3:1A:326209011-326210113:326209011-326210120:+	MSTRG.6937	TraesCS1A02G180500	A3	A	2.4	0.5	3.4	0.9	4.6	5	1.6	4	4.5	4.4	2.4	0	2.3	6.1	9	5.4	2.4	4.6	7.1	5.1	sphingosine kinase 1
MSTRG.6955;A5:1A:327006977-327007132:327006955-327007132:+	MSTRG.6955	TraesCS1A02G180800	A5	A	NA	NA	NA	NA	8.7	100	74.9	47.8	NA	100	NA	49.3	36	NA	56.9	100	NA	NA	NA	65.7	Aldo/keto reductase family protein, putative, expressed
MSTRG.6955;A5:1A:327007003-327007132:327006955-327007132:+	MSTRG.6955	TraesCS1A02G180800	A5	A	100	100	87.3	100	76.4	100	NA	52.2	NA	100	94.9	86.5	81.9	100	82.3	100	100	100	NA	93.6	Aldo/keto reductase family protein, putative, expressed
MSTRG.6955;A5:1A:327007003-327007132:327006977-327007132:+	MSTRG.6955	TraesCS1A02G180800	A5	A	97.9	92.9	91.6	90.8	97.1	31.8	0	54.4	NA	86.6	89.4	86.8	88.9	98.3	77.9	67.4	100	83.9	NA	88.4	Aldo/keto reductase family protein, putative, expressed
MSTRG.6955;A5:1A:327007255-327007450:327007245-327007450:+	MSTRG.6955	TraesCS1A02G180800	A5	A	9.1	5.6	26.4	14.3	25.3	41.9	30.2	45.8	NA	14.3	4.6	14.2	21.9	18	20.1	14.7	18.3	16.1	NA	10.1	Aldo/keto reductase family protein, putative, expressed
MSTRG.6967;A3:1A:327526557-327527233:327526557-327527239:+	MSTRG.6967	TraesCS1A02G181400	A3	A	1.5	1	0	3.2	3.8	5.1	15.8	7.1	15.5	0.4	2.4	0.6	0	2.3	6.4	5.4	17.3	9.2	7	0.5	GTPase-activating protein GYP7
MSTRG.6969;A5:1A:327536068-327536177:327536063-327536177:+	MSTRG.6969	TraesCS1A02G181600	A5	A	1.6	0	NA	NA	NA	NA	NA	NA	17.3	1.6	2.3	2.2	5.2	NA	NA	NA	NA	NA	20.7	1.6	Photosystem I assembly protein Ycf3
MSTRG.6985;A3:1A:328251335-328251511:328251335-328251520:+	MSTRG.6985	TraesCS1A02G181900	A3	A	1.7	3.5	2.2	3.6	3.5	3.3	3.5	5.5	5.2	3.1	4.8	2.8	3.5	3.4	5.3	3.9	4.2	4.7	4	3.5	Kinase&&Protein kinase family protein
MSTRG.7016;RI:1A:331319327:331319444-331319642:331319729:-	MSTRG.7016	TraesCS1A02G183000	RI	A	3.4	0	0	4.4	0	0	3	0	NA	4.1	3.3	0	0	0.8	1.3	5	0	NA	NA	3	Trehalase
MSTRG.7016;A5:1A:331319999-331320162:331319999-331320167:-	MSTRG.7016	TraesCS1A02G183000	A5	A	95.8	99	100	92.5	98.9	94.1	88.3	90.5	NA	95.9	96.2	97.5	90.9	90.8	80.5	79.1	86.1	NA	NA	93.5	Trehalase
MSTRG.7052;A3:1A:333618546-333619729:333618537-333619729:-	MSTRG.7052	TraesCS1A02G183800	A3	A	88.9	100	NA	100	100	100	99.1	100	75.6	98.8	100	100	NA	100	100	100	100	100	100	100	Xanthine dehydrogenase
MSTRG.7053;A5:1A:333880626-333880721:333880611-333880721:+	MSTRG.7053	TraesCS1A02G183900	A5	A	NA	100	92.4	100	97.5	100	100	100	NA	NA	100	100	100	100	98.7	100	100	100	NA	NA	Non-lysosomal glucosylceramidase
MSTRG.7053;SE:1A:333878175-333880169:333880272-333880573:+	MSTRG.7053	TraesCS1A02G183900	SE	A	NA	0	7.6	0	2.5	0	0	0	NA	NA	0	0	0	4.7	1.3	0	0	0	NA	NA	Non-lysosomal glucosylceramidase
MSTRG.7066;A3:1A:333921749-333921860:333921749-333921870:+	MSTRG.7066	TraesCS1A02G184100	A3	A	98.6	99.2	97.9	97.2	97	93.6	97.7	95.7	95.9	98.9	98	98.5	99.7	96.1	97	96.2	98.4	98.2	95.6	97.9	#N/A
MSTRG.7066;RI:1A:333920908:333920952-333921088:333921150:+	MSTRG.7066	TraesCS1A02G184100	RI	A	2.9	4.7	8	8.3	10.6	10.4	11.6	17.5	14.5	7.3	2.2	6.2	7.6	10.1	14.5	14.8	12.1	14.3	13.2	7.6	#N/A
MSTRG.7066;A3:1A:333921749-333921857:333921749-333921870:+	MSTRG.7066	TraesCS1A02G184100	A3	A	83.8	91.4	81.7	80.8	82.4	63.1	85	80.3	84	90.3	80.4	88.3	97.7	77.8	85.1	78.5	90.9	90	76.5	84.5	#N/A
MSTRG.7066;A3:1A:333921749-333921857:333921749-333921860:+	MSTRG.7066	TraesCS1A02G184100	A3	A	7	8.1	8.9	10.6	12.8	10.4	11.6	15.6	18.5	9.4	7.6	10.4	10	12.5	15.1	12.7	14	14.1	12.9	10.6	#N/A
MSTRG.7095;A3:1A:335022011-335022418:335022006-335022418:-	MSTRG.7095	TraesCS1A02G184600	A3	A	0	NA	NA	NA	0	0	0	32.1	0	NA	0	NA	NA	32	19.3	0	34.3	15.6	NA	0	Peptidylprolyl isomerase
MSTRG.7095;SE:1A:335015368-335015546:335015614-335018037:-	MSTRG.7095	TraesCS1A02G184600	SE	A	88.1	100	100	94.2	80.9	79	92	76.4	79.3	100	73.1	91.5	100	84	82.9	78.7	90.4	67.2	100	83.9	Peptidylprolyl isomerase
MSTRG.7095;A5:1A:335020198-335020893:335020198-335020897:-	MSTRG.7095	TraesCS1A02G184600	A5	A	27.4	25.6	22	21.9	9.1	24.4	12.1	12.2	0	29.8	25	23.9	31.9	12	5.5	10.9	5.2	2.6	14.5	7.9	Peptidylprolyl isomerase
MSTRG.7095;RI:1A:335013055:335013126-335013203:335013304:-	MSTRG.7095	TraesCS1A02G184600	RI	A	27.4	25.6	22	21.9	9.1	24.4	12.1	12.2	0	29.8	25	23.9	31.9	12	5.5	10.9	5.2	2.6	14.5	7.9	Peptidylprolyl isomerase
MSTRG.7095;A3:1A:335018107-335018881:335018093-335018881:-	MSTRG.7095	TraesCS1A02G184600	A3	A	59.3	74.4	78	69.6	69	52.9	75.3	53.1	76.3	69.3	48.1	67.5	68.1	64.4	73.3	65	80.2	57	85.5	74.9	Peptidylprolyl isomerase
MSTRG.7098;A5:1A:335543212-335544145:335543212-335544227:-	MSTRG.7098	TraesCS1A02G184800	A5	A	12.9	3.2	11.3	19.4	6.1	10.2	4.1	20.1	3.3	6.7	2.6	10.3	0	19	13.5	8.7	10.6	11.7	4.5	0	#N/A
MSTRG.7146;A3:1A:337008950-337009089:337008913-337009089:-	MSTRG.7146	TraesCS1A02G185900	A3	A	51.5	100	100	100	100	100	100	100	100	92.5	59.6	100	91.7	100	100	100	100	100	100	100	RNA binding protein, putative
MSTRG.7146;A5:1A:337010996-337011101:337010996-337011106:-	MSTRG.7146	TraesCS1A02G185900	A5	A	51.5	91.6	72.5	90.6	92.5	94.2	98	94.5	95.6	84.7	59.6	86.3	91.7	88.6	91.7	92.5	99.4	96.4	98.4	81.9	RNA binding protein, putative
MSTRG.7167;A3:1A:338593666-338594267:338593657-338594267:-	MSTRG.7167	TraesCS1A02G187600	A3	A	6.4	21.4	18.2	25.1	28.9	27.1	26.5	25	23	10.7	7	23.7	16.5	27.2	35.2	29.4	25.8	34	26.7	10.6	Ubiquitin carboxyl-terminal hydrolase-like protein&&MATH domain containing protein
MSTRG.7193;A3:1A:340012227-340013161:340012185-340013161:-	MSTRG.7193	TraesCS1A02G188200	A3	A	100	100	100	90.8	100	100	99.2	100	100	100	58.3	94.2	95.6	96.3	100	97	98.1	100	100	100	2-oxoglutarate (2OG) and Fe(II)-dependent oxygenase superfamily protein
MSTRG.7193;A5:1A:340011250-340011458:340011250-340011462:-	MSTRG.7193	TraesCS1A02G188200	A5	A	3.8	10	7.1	4.5	1.1	5.7	4.8	0.8	4.7	2.8	0	10.4	12.1	9.9	2.8	3.1	1.2	3.2	0	1.1	2-oxoglutarate (2OG) and Fe(II)-dependent oxygenase superfamily protein
MSTRG.7200;SE:1A:340415584-340426253:340426465-340426939:-	MSTRG.7200	TraesCS1A02G188600	SE	A	NA	0	0	7.3	1.8	4.7	NA	0	NA	7.2	NA	2.4	NA	0	0	0	0	NA	NA	16.9	Protein COFACTOR ASSEMBLY OF COMPLEX C SUBUNIT B CCB2, chloroplastic
MSTRG.7200;SE:1A:340415584-340426253:340426488-340426939:-	MSTRG.7200	TraesCS1A02G188600	SE	A	NA	11.6	0	0	11.7	0	NA	0	NA	39	NA	0	23	0	20.3	0	0	16.7	NA	17.6	Protein COFACTOR ASSEMBLY OF COMPLEX C SUBUNIT B CCB2, chloroplastic
MSTRG.7200;SE:1A:340415584-340426253:340426826-340426939:-	MSTRG.7200	TraesCS1A02G188600	SE	A	NA	8.7	2.1	7.7	2.3	2.5	NA	6.3	NA	8	NA	2.2	NA	8.3	6	7.3	5.2	7	NA	5	Protein COFACTOR ASSEMBLY OF COMPLEX C SUBUNIT B CCB2, chloroplastic
MSTRG.7229;SE:1A:342380039-342380255:342380314-342381064:+	MSTRG.7229	TraesCS1A02G189000	SE	A	92.3	90.3	100	92.2	78.8	78	95.7	97.4	60.4	NA	NA	79.9	100	89.3	94.7	95.5	98.8	96.5	79.2	100	Protein kinase
MSTRG.7229;A3:1A:342381507-342381813:342381507-342381816:+	MSTRG.7229	TraesCS1A02G189000	A3	A	23.9	10.6	20.2	24.5	32.5	19.4	46.4	32.6	19.4	8.4	5.5	17	12.4	32.5	38	34.3	49.8	53	14.8	26.7	Protein kinase
MSTRG.7243;A3:1A:343399309-343399402:343399280-343399402:-	MSTRG.7243	TraesCS1A02G189700	A3	A	100	100	100	100	97.7	100	NA	NA	NA	NA	100	100	100	100	92.2	94.9	NA	NA	NA	NA	#N/A
MSTRG.7238;A3:1A:343618221-343618400:343617195-343618400:-	MSTRG.7238	TraesCS1A02G190000	A3	A	NA	NA	NA	NA	NA	NA	NA	NA	NA	NA	NA	63.6	NA	NA	NA	NA	NA	NA	NA	NA	GTPase family protein
MSTRG.7255;SE:1A:343681731-343681814:343681913-343682053:-	MSTRG.7255	TraesCS1A02G190200	SE	A	NA	16.4	8.8	2.1	0	0	3.7	0	0	NA	0	2.8	8.9	6.8	0	1.6	0	0	NA	NA	Kinase family protein
MSTRG.7255;A5:1A:343681731-343681814:343681731-343682053:-	MSTRG.7255	TraesCS1A02G190200	A5	A	98.1	92.4	90.9	84.7	75.5	79.5	70.8	61.2	0	97.4	91.7	89.6	95.2	84.6	72.4	79.8	80.8	65.7	NA	92.3	Kinase family protein
MSTRG.7255;RI:1A:343680933:343681539-343681621:343681731:-	MSTRG.7255	TraesCS1A02G190200	RI	A	99.1	93.1	91.2	85.7	76.8	80.9	72	61.5	0	97.4	93.3	91.5	96.1	85.3	73.9	80.3	80.8	66.6	NA	92.3	Kinase family protein
MSTRG.7262;SE:1A:344290882-344293026:344293069-344293188:+	MSTRG.7262	TraesCS1A02G190500	SE	A	NA	NA	NA	NA	NA	NA	0	0	6.9	0	NA	NA	NA	NA	NA	NA	0	0	0	0	Leucine-rich repeat (LRR) family protein
MSTRG.7262;RI:1A:344293188:344294107-344294192:344294613:+	MSTRG.7262	TraesCS1A02G190500	RI	A	NA	NA	NA	NA	NA	NA	81	NA	NA	NA	NA	NA	NA	NA	NA	NA	86.2	92.6	NA	NA	Leucine-rich repeat (LRR) family protein
MSTRG.7262;A3:1A:344290882-344293188:344290882-344294192:+	MSTRG.7262	TraesCS1A02G190500	A3	A	3.6	5	3.2	5.7	3.7	3.9	4.3	5.2	6.2	2.5	2.8	5.8	5	2.6	3.9	4.3	6.4	4.7	9.1	3.8	Leucine-rich repeat (LRR) family protein
MSTRG.7275;A5:1A:345171272-345171472:345171272-345171574:-	MSTRG.7275	TraesCS1A02G190900	A5	A	6.2	10.1	23.3	23.8	29.5	38.2	25.7	22.7	28.7	22.9	8.7	9.5	23.6	24.8	25.8	25	17.8	23.2	22.6	24.2	#N/A
MSTRG.7297;A3:1A:345789126-345789215:345789126-345789222:+	MSTRG.7297	TraesCS1A02G191400	A3	A	0	0	1.5	0.7	2.3	3.5	15.3	4.1	0	2.3	0	2.6	0.6	0	1.2	0	16.2	0	0	0	#N/A
MSTRG.7297;RI:1A:345788767:345788886-345789012:345789126:+	MSTRG.7297	TraesCS1A02G191400	RI	A	100	92.8	100	73	100	100	100	60.5	58.1	100	100	57.5	80.8	75.6	79.1	100	78.6	66.9	52	100	#N/A
MSTRG.7298;RI:1A:345790852:345791671-345791742:345792033:-	MSTRG.7298	TraesCS1A02G191500	RI	A	0	NA	NA	NA	NA	NA	NA	NA	NA	NA	0	29.2	NA	NA	NA	NA	NA	NA	NA	NA	#N/A
MSTRG.7298;A3:1A:345789930-345790377:345789902-345790377:-	MSTRG.7298	TraesCS1A02G191500	A3	A	36	56.5	NA	NA	NA	NA	NA	NA	NA	NA	27.6	40.5	NA	NA	NA	NA	NA	NA	NA	NA	#N/A
MSTRG.7298;A5:1A:345792033-345792644:345792033-345792648:-	MSTRG.7298	TraesCS1A02G191500	A5	A	59.9	77.1	NA	NA	NA	NA	NA	NA	NA	NA	55.2	64.3	NA	NA	NA	NA	NA	NA	NA	NA	#N/A
MSTRG.7299;SE:1A:346445974-346446125:346446232-346447371:+	MSTRG.7299	TraesCS1A02G191600	SE	A	NA	0	NA	9.7	24	0	8.1	0	0	0	NA	NA	NA	0	0	0	7.6	9.3	0	0	#N/A
MSTRG.7320;A3:1A:347324301-347325182:347324298-347325182:-	MSTRG.7320	TraesCS1A02G191800	A3	A	92.3	96.3	81.6	100	100	100	100	92.3	96.9	76	93.4	85.1	100	92.8	79.2	95.5	95.8	96.3	96.1	76.1	#N/A
MSTRG.7322;SE:1A:347619214-347619311:347619406-347621431:+	MSTRG.7322	TraesCS1A02G192200	SE	A	0	0	NA	0	0	0	0	0	0	0	0	4.8	0	0	4.1	0	0	22	10.5	0	zinc finger CCCH domain protein
MSTRG.7322;SE:1A:347619406-347619510:347619611-347621431:+	MSTRG.7322	TraesCS1A02G192200	SE	A	NA	NA	NA	NA	NA	NA	NA	NA	0	6	NA	9.8	NA	NA	NA	NA	NA	NA	0	0	zinc finger CCCH domain protein
MSTRG.7322;AF:1A:347619049:347619406-347621431:347619957:347620022-347621431:+	MSTRG.7322	TraesCS1A02G192200	AF	A	2	3.4	3.8	4.1	5.4	3.5	2.4	1.5	16.3	4.7	2.1	6.7	4.4	2.8	2.9	3	2.1	0	8	6.7	zinc finger CCCH domain protein
MSTRG.7322;A5:1A:347619406-347621431:347619214-347621431:+	MSTRG.7322	TraesCS1A02G192200	A5	A	17	20.5	79	27.9	26.8	18.1	20.3	5.4	43.2	30.9	22.3	28.6	21.6	15.4	15.3	17.2	25.3	0	53.3	34.2	zinc finger CCCH domain protein
MSTRG.7322;AF:1A:347619020:347619214-347621431:347619957:347620022-347621431:+	MSTRG.7322	TraesCS1A02G192200	AF	A	9.2	11.9	1	10.1	13.4	14.2	8.9	21.2	20.4	9.9	6.9	15.2	14.4	13.6	14.2	12.8	6	12.3	7.1	12.1	zinc finger CCCH domain protein
MSTRG.7332;A5:1A:347919323-347919394:347919323-347919452:-	MSTRG.7332	TraesCS1A02G192500	A5	A	93.8	93.2	93	90	86.4	93.4	93.4	88.4	86.8	91.4	94.9	90.7	95.4	89	90.5	90.2	90	88.2	91.2	93.4	Armadillo repeat-containing protein
MSTRG.7382;A5:1A:350754536-350755722:350754536-350755757:-	MSTRG.7382	TraesCS1A02G193600	A5	A	99.1	98.7	98.6	97	98.3	98	97.8	97.6	97.3	98	99.3	99.4	97.7	98.2	98.6	98.2	98.1	99.6	94.8	96.4	TELO2-interacting protein 1
MSTRG.7382;A5:1A:350753051-350753701:350753051-350753736:-	MSTRG.7382	TraesCS1A02G193600	A5	A	16.1	8.7	3.5	7.4	3.6	27.9	1.2	2.4	0	2.5	20	3.3	6.4	4.9	10.9	8.5	8.2	15.6	4	5.5	TELO2-interacting protein 1
MSTRG.7389;A3:1A:351475379-351475461:351475366-351475461:-	MSTRG.7389	TraesCS1A02G194200	A3	A	NA	NA	NA	NA	0	0	0	5.7	NA	NA	NA	NA	NA	NA	0	0	0	0	NA	NA	Tetratricopeptide repeat (TPR)-like superfamily protein
MSTRG.7404;A3:1A:351880644-351882136:351880644-351882140:+	MSTRG.7404	TraesCS1A02G194800	A3	A	16.7	18.8	13.9	23.2	26.6	24.9	22.7	28.5	18.5	19.8	15.4	21.5	21.1	21.6	30.6	29.7	24.2	28.5	26.8	12.7	(RAP Annotation release2) NERD domain containing protein
MSTRG.7410;A3:1A:352014560-352014613:352014560-352014635:+	MSTRG.7410	TraesCS1A02G195000	A3	A	NA	5.1	NA	NA	NA	NA	NA	NA	0	NA	NA	3.8	NA	NA	NA	NA	NA	NA	0	NA	#N/A
MSTRG.7410;A3:1A:352014744-352014826:352014744-352015188:+	MSTRG.7410	TraesCS1A02G195000	A3	A	NA	5.9	NA	NA	NA	NA	NA	NA	0	NA	NA	4.1	NA	NA	NA	NA	NA	NA	0	NA	#N/A
MSTRG.7410;RI:1A:352013860:352014029-352014125:352014397:+	MSTRG.7410	TraesCS1A02G195000	RI	A	NA	NA	NA	NA	NA	NA	NA	NA	NA	NA	NA	NA	NA	NA	NA	NA	NA	NA	94.8	NA	#N/A
MSTRG.7410;RI:1A:352013860:352014397-352014467:352014560:+	MSTRG.7410	TraesCS1A02G195000	RI	A	NA	NA	NA	NA	NA	NA	NA	NA	NA	NA	NA	NA	NA	NA	NA	NA	NA	NA	8.3	NA	#N/A
MSTRG.7410;SE:1A:352014744-352014826:352014904-352015188:+	MSTRG.7410	TraesCS1A02G195000	SE	A	NA	0	NA	NA	NA	NA	NA	NA	1.4	NA	NA	0	NA	NA	NA	NA	NA	NA	15.8	NA	#N/A
MSTRG.7410;SE:1A:352014904-352014983:352015118-352015188:+	MSTRG.7410	TraesCS1A02G195000	SE	A	NA	NA	NA	NA	NA	NA	NA	NA	NA	NA	NA	NA	NA	NA	NA	NA	NA	NA	87.3	NA	#N/A
MSTRG.7424;A3:1A:352179487-352179603:352179470-352179603:-	MSTRG.7424	TraesCS1A02G195100	A3	A	NA	NA	NA	NA	100	NA	NA	NA	100	NA	NA	NA	NA	NA	NA	NA	NA	NA	92.1	NA	TOM1-like protein 2
MSTRG.7424;SE:1A:352173618-352173806:352173898-352174235:-	MSTRG.7424	TraesCS1A02G195100	SE	A	0	0	0	0	0	0	0	NA	0	1.1	0	0	0	0	0	1.8	0	7.9	1.7	0	TOM1-like protein 2
MSTRG.7424;RI:1A:352176687:352176806-352177021:352177099:-	MSTRG.7424	TraesCS1A02G195100	RI	A	NA	NA	NA	NA	15.7	NA	NA	NA	21.2	NA	NA	NA	NA	NA	NA	NA	NA	NA	0	NA	TOM1-like protein 2
MSTRG.7424;A3:1A:352173898-352174235:352173618-352174235:-	MSTRG.7424	TraesCS1A02G195100	A3	A	4.8	0	10	4.1	4.4	11.6	9.6	NA	4.7	1.9	0	0	5.6	3.3	4	10.7	9.9	20.3	0	0.9	TOM1-like protein 2
MSTRG.7424;RI:1A:352176687:352176784-352177021:352177099:-	MSTRG.7424	TraesCS1A02G195100	RI	A	5	0	10	4.4	5.8	12.7	10.8	NA	5.7	2	0	0	5.6	3.6	4.5	11.5	9.9	20.3	0	1	TOM1-like protein 2
MSTRG.7424;A3:1A:352173898-352174235:352173884-352174235:-	MSTRG.7424	TraesCS1A02G195100	A3	A	7	0	18.2	7.4	7	16.9	11.7	19.4	15.7	6.6	0	NA	NA	9.5	7.4	17.8	17.6	23	NA	1.8	TOM1-like protein 2
MSTRG.7424;AF:1A:352139683-352139865:352139954:352139683-352140703:352140834:-	MSTRG.7424	TraesCS1A02G195100	AF	A	88.1	92.6	92.1	95.1	95.5	90	90.3	96.2	93.5	75	89	93.4	92.5	96	98.1	93.8	87.9	93.7	94.1	78.7	TOM1-like protein 2
MSTRG.7424;A3:1A:352173884-352174235:352173618-352174235:-	MSTRG.7424	TraesCS1A02G195100	A3	A	39.9	25.7	33.4	35	38	39.3	44.5	65.2	21	30	29.9	19	11.9	24.8	34.4	39	34	53.3	0	32.7	TOM1-like protein 2
MSTRG.7424;A3:1A:352176806-352177021:352176784-352177021:-	MSTRG.7424	TraesCS1A02G195100	A3	A	42.7	25.7	33.4	39.6	53.5	44.8	51.4	66.2	35.5	33.5	31.2	24.8	11.9	29.8	41.5	44.2	34	55.1	21.3	37.7	TOM1-like protein 2
MSTRG.7427;A5:1A:352852342-352852941:352852333-352852941:+	MSTRG.7427	TraesCS1A02G195300	A5	A	12.8	12.8	6.4	4.2	4.4	3.6	0.3	1.4	5.4	2.6	5.2	5.1	8.2	3.2	3.6	3.7	3.6	2.4	5.2	2.1	Phenylalanine--tRNA ligase beta subunit
MSTRG.7432;A3:1A:353255481-353255554:353255481-353255579:+	MSTRG.7432	TraesCS1A02G195400	A3	A	NA	100	NA	98.1	98.8	100	95.8	94.2	100	98.6	NA	100	NA	100	96.4	98.1	98.1	96.1	100	100	Poly [ADP-ribose] polymerase
MSTRG.7432;A3:1A:353255481-353255576:353255481-353255785:+	MSTRG.7432	TraesCS1A02G195400	A3	A	0	1.2	0	0	0	0	0.8	2.5	0	0	0	0	0	0	0.5	5.1	3.9	4.5	0	7.6	Poly [ADP-ribose] polymerase
MSTRG.7432;A3:1A:353255481-353255579:353255481-353255785:+	MSTRG.7432	TraesCS1A02G195400	A3	A	2.2	0	0	0.7	0.6	0	5.9	6	0	2.2	0	0	0	0	2	2.4	2.5	4.9	0	0	Poly [ADP-ribose] polymerase
MSTRG.7432;A3:1A:353255481-353255554:353255481-353255785:+	MSTRG.7432	TraesCS1A02G195400	A3	A	35.6	23.2	19.1	26.5	34.1	57.2	59.1	51.2	16.8	60.7	24.9	28.5	31.2	19.5	35.9	55.2	57.1	55.6	24.3	63	Poly [ADP-ribose] polymerase
MSTRG.7433;A3:1A:353257189-353257258:353257042-353257258:-	MSTRG.7433	TraesCS1A02G195500	A3	A	NA	8.2	NA	NA	8.3	NA	NA	NA	NA	1.4	0	NA	NA	NA	NA	NA	NA	NA	NA	4.1	Shikimate kinase
MSTRG.7433;RI:1A:353258123:353258317-353258390:353258580:-	MSTRG.7433	TraesCS1A02G195500	RI	A	NA	NA	NA	NA	NA	NA	NA	NA	NA	58.6	100	NA	NA	NA	NA	NA	NA	NA	NA	6.3	Shikimate kinase
MSTRG.7449;A5:1A:354307812-354307993:354307812-354308011:-	MSTRG.7449	TraesCS1A02G196300	A5	A	56.8	75.2	66.8	37.5	29.5	33.6	16.9	17	61.5	44.2	73.6	63.9	56.5	49.6	40.3	37.8	13.5	14.7	58.9	62.3	26S proteasome regulatory subunit family protein
MSTRG.7461;RI:1A:354939135:354939177-354939265:354939360:-	MSTRG.7461	TraesCS1A02G196600	RI	A	97.5	100	90.9	96.3	97.9	97.2	93.6	94.1	97.9	96.3	100	96.4	90.4	96.3	96.4	96.6	95.2	97.2	97.6	98.6	Choline-phosphate cytidylyltransferase
MSTRG.7461;RI:1A:354938419:354938529-354938669:354938737:-	MSTRG.7461	TraesCS1A02G196600	RI	A	25.9	57	72.5	60	53.7	47.1	49.9	45.2	24.8	63.5	48.8	60.3	68.5	51.6	50.8	52	50.8	42.3	32.9	67.1	Choline-phosphate cytidylyltransferase
MSTRG.7468;RI:1A:354952611:354952691-354952773:354952892:-	MSTRG.7468	TraesCS1A02G196800	RI	A	91	100	100	85.3	48.3	88.3	13.7	84.7	100	77.4	86	100	100	94.7	61.2	56.1	0	57.7	96.9	54.8	ERD (Early-responsive to dehydration stress) family protein
MSTRG.7469;A3:1A:355336887-355337206:355336883-355337206:-	MSTRG.7469	TraesCS1A02G197300	A3	A	23.4	35	15.8	27.9	30.6	24.4	16.8	28.7	32.1	23.4	16.3	23.5	23.4	28.4	24.8	27.6	21	30.7	25.1	28.8	NADH dehydrogenase [ubiquinone] 1 alpha subcomplex subunit 12
MSTRG.7475;RI:1A:355347925:355348009-355348088:355348510:-	MSTRG.7475	TraesCS1A02G197500	RI	A	NA	NA	NA	NA	15.6	NA	NA	NA	NA	NA	NA	NA	NA	NA	NA	NA	NA	NA	NA	NA	50S ribosomal protein L35
MSTRG.7489;A3:1A:355722375-355722457:355722364-355722457:-	MSTRG.7489	TraesCS1A02G198000	A3	A	6.2	6.5	7.9	14.1	12.8	13	10.7	10.6	11.8	12.7	1.8	6.2	15.5	17.8	10.7	20	19	19.9	8.8	9.4	RING finger protein
MSTRG.7490;SE:1A:355733740-355734203:355734301-355734394:-	MSTRG.7490	TraesCS1A02G198100	SE	A	20	49.8	100	100	100	100	100	100	100	32.4	4.5	55	37.5	52.2	100	100	100	100	100	39	Kinase-like protein
MSTRG.7491;A3:1A:356392032-356392349:356392032-356392351:+	MSTRG.7491	TraesCS1A02G198200	A3	A	100	100	94.2	100	100	100	100	98.9	100	100	86.1	99	86.5	100	100	100	100	100	100	100	stress response protein
MSTRG.7491;RI:1A:356391973:356392032-356392351:356392775:+	MSTRG.7491	TraesCS1A02G198200	RI	A	NA	100	59.5	100	100	100	100	93.6	100	NA	8.3	79.7	38	100	100	100	100	100	100	NA	stress response protein
MSTRG.7491;RI:1A:356391973:356392032-356392349:356392775:+	MSTRG.7491	TraesCS1A02G198200	RI	A	0.6	3.7	8.4	5.2	9.4	11.4	11.4	14.5	3.9	7.9	1.4	3.7	8.7	6	10	10	6.6	10.7	5	9	stress response protein
MSTRG.7491;RI:1A:356391973:356392172-356392349:356392775:+	MSTRG.7491	TraesCS1A02G198200	RI	A	34.3	92	97.5	91.9	94.1	97.8	87.5	88.8	48.8	NA	80.7	85.7	100	92.8	90.7	94.7	71.7	88.5	87.1	NA	stress response protein
MSTRG.7491;RI:1A:356391300:356391541-356391733:356391861:+	MSTRG.7491	TraesCS1A02G198200	RI	A	27.8	11.3	11.3	12.1	10.5	15.9	26.6	34.6	8.9	31	93.6	11.3	27	1.6	8.8	17.3	27.8	30	9.2	11.8	stress response protein
MSTRG.7491;A3:1A:356390705-356391300:356390705-356391312:+	MSTRG.7491	TraesCS1A02G198200	A3	A	28.7	29.8	38	34.1	40.4	43.3	31.1	24	28.6	17.1	23.9	37.4	23.7	28.4	38	28.3	24	25.5	37.9	16.7	stress response protein
MSTRG.7499;A3:1A:356475972-356476671:356475967-356476671:-	MSTRG.7499	TraesCS1A02G198500	A3	A	54.5	73.2	24.5	21.7	0	0	33.4	0	0	16.2	47.4	59.5	12.3	0	0	0	0	0	0	7.4	#N/A
MSTRG.7512;A5:1A:357066989-357067080:357066989-357067092:-	MSTRG.7512	TraesCS1A02G198700	A5	A	0	0	0	0	2.8	0	0	0	4.2	0	0	0	0	0	0	0	0	0	8	0	DNA replication and repair recF&&Serrate RNA effector molecule
MSTRG.7512;A5:1A:357067002-357067080:357067002-357067092:-	MSTRG.7512	TraesCS1A02G198700	A5	A	NA	4.2	2.8	2	2.3	4.7	NA	NA	8.1	NA	NA	2.2	NA	1	2.9	4.1	NA	0	5.1	NA	DNA replication and repair recF&&Serrate RNA effector molecule
MSTRG.7512;A3:1A:357067002-357067092:357066989-357067092:-	MSTRG.7512	TraesCS1A02G198700	A3	A	1.6	39.8	44.7	65	50.3	30.1	3	23.5	37.7	1.1	4.6	48.8	29.8	71.4	60.2	40.9	10.5	34.1	40.2	1.4	DNA replication and repair recF&&Serrate RNA effector molecule
MSTRG.7512;A3:1A:357067185-357067264:357067175-357067264:-	MSTRG.7512	TraesCS1A02G198700	A3	A	100	61.3	59.1	37.4	51.9	71.6	97.1	78.9	64.4	99.1	96.6	53.6	73.7	30.6	43	60	89.7	68.7	63	99.2	DNA replication and repair recF&&Serrate RNA effector molecule
MSTRG.7509;SE:1A:357415829-357415942:357416066-357416163:+	MSTRG.7509	TraesCS1A02G198900	SE	A	0.9	1.4	2.6	6	7.2	4	1.8	0	9.7	NA	4.4	4.6	2.4	5.2	6	5.6	1.1	2.1	6.7	NA	Phosphatidylinositol transfer protein
MSTRG.7522;SE:1A:357766081-357766684:357766803-357767441:-	MSTRG.7522	TraesCS1A02G199000	SE	A	9.8	76.3	56.2	100	100	100	100	100	100	NA	42.3	100	36.1	100	100	100	100	100	100	NA	N-alpha-acetyltransferase 25, NatB auxiliary subunit
MSTRG.7522;A5:1A:357774913-357774995:357774913-357774998:-	MSTRG.7522	TraesCS1A02G199000	A5	A	90.2	23.7	43.8	0	80.2	100	100	0	23.2	NA	100	0	63.9	100	0	100	100	0	100	NA	N-alpha-acetyltransferase 25, NatB auxiliary subunit
MSTRG.7526;RI:1A:358179154:358179237-358179327:358179493:-	MSTRG.7526	TraesCS1A02G199500	RI	A	11.7	4.2	5	1.7	1.3	3	2.8	3	2.1	4.9	18.1	4.8	4.6	1	2.5	0.2	3.7	5.3	1.5	2.9	E2 ubiquitin-conjugating-like enzyme
MSTRG.7539;A3:1A:359245224-359245379:359245224-359245382:+	MSTRG.7539	TraesCS1A02G199900	A3	A	3.9	5.1	NA	NA	4.7	NA	12.5	0	NA	NA	5.8	7.7	0	NA	9.8	NA	6.8	10.4	NA	NA	MADS-box transcription factor
MSTRG.7541;RI:1A:359689729:359689835-359689913:359689999:+	MSTRG.7541	TraesCS1A02G200000	RI	A	NA	NA	NA	NA	NA	NA	NA	NA	NA	0	NA	NA	NA	NA	NA	NA	NA	NA	NA	7	Protein curvature thylakoid chloroplastic-like
MSTRG.7571;AF:1A:361510303-361512608:361512698:361510303-361514639:361514663:-	MSTRG.7571	TraesCS1A02G200900	AF	A	NA	17.5	20.7	18.8	NA	NA	14.6	0	NA	38.3	17	16.6	NA	NA	NA	11.8	0	0	100	100	#N/A
MSTRG.7590;A5:1A:362621994-362622643:362621326-362622643:+	MSTRG.7590	TraesCS1A02G201500	A5	A	NA	NA	NA	NA	4.3	0	2.3	0	11.5	0	NA	NA	NA	NA	4	0	0	2	NA	0	Kinase family protein
MSTRG.7590;A5:1A:362621994-362623449:362621983-362623449:+	MSTRG.7590	TraesCS1A02G201500	A5	A	72.4	100	84.7	72.4	73.8	85.7	61.2	86.5	NA	85	76.3	93.1	84.1	61.7	97.2	64.4	81.7	NA	80.2	73.7	Kinase family protein
MSTRG.7603;A5:1A:363051324-363051482:363051324-363051530:-	MSTRG.7603	TraesCS1A02G202000	A5	A	96.4	91.6	91.5	86	88.5	71.6	83.6	96.4	87.5	91.2	95.4	98	94.3	88.9	81.9	86.6	93.6	73.4	85.3	92	MLO-like protein
MSTRG.7617;A5:1A:363695892-363696015:363695877-363696015:+	MSTRG.7617	TraesCS1A02G202700	A5	A	100	100	NA	100	93	100	93.8	79.4	80.7	64.5	91.6	NA	100	87.7	100	100	100	92	89.5	100	#N/A
MSTRG.7617;A5:1A:363695892-363696015:363695873-363696015:+	MSTRG.7617	TraesCS1A02G202700	A5	A	3.4	4.5	4.9	12.4	12.9	10.4	12.9	11.7	11	2.9	4	4.9	7.3	12.7	8.8	10.2	13.3	13.3	9.3	5.2	#N/A
MSTRG.7630;AF:1A:364228976-364230093:364230223:364228976-364230236:364230352:-	MSTRG.7630	TraesCS1A02G203000	AF	A	0.3	5	3.6	6.6	8.2	6.5	9.5	7.4	12.6	2.5	0.3	3.6	3	4	10.1	8.6	8.3	7.7	11.4	2.2	Ubiquitin-like protein
MSTRG.7630;AF:1A:364228976-364230093:364230223:364228976-364230236:364230622:-	MSTRG.7630	TraesCS1A02G203000	AF	A	NA	91.4	NA	85.7	84.8	83.7	91.2	91	92.8	NA	NA	77.9	NA	81.1	92	97.6	98.1	93.7	85.8	NA	Ubiquitin-like protein
MSTRG.7674;A3:1A:366267328-366267799:366267328-366267805:+	MSTRG.7674	TraesCS1A02G204200	A3	A	74.9	100	100	100	100	100	100	100	100	100	87.1	100	100	93.2	100	100	100	99.7	100	100	DDB1-and CUL4-associated factor
MSTRG.7703;AL:1A:367397317:367397672-367431794:367428556:367428883-367431794:-	MSTRG.7703	TraesCS1A02G205200	AL	A	90.5	90.1	86.5	90.8	100	97.5	100	98.4	NA	100	92	87.1	92.4	89.6	NA	NA	98.2	99.1	NA	99.3	T-complex protein 1 subunit alpha
MSTRG.7708;A5:1A:367872976-367873806:367872829-367873806:+	MSTRG.7708	TraesCS1A02G205300	A5	A	80.6	79.1	82.2	81.8	82	87	79.6	82.4	83.2	86	79.9	79.1	90.4	85.3	83.3	83.5	75.9	79.5	77.6	78.8	Protein phosphatase 2C
MSTRG.7719;A3:1A:368197103-368197208:368197103-368197213:+	MSTRG.7719	TraesCS1A02G205600	A3	A	0	30	28.5	35	54	43.9	46.5	39	11.4	6.1	3.1	13.8	20.2	37.4	52.3	43.4	49.7	59.5	31.7	2.1	TSA: Wollemia nobilis Ref_Wollemi_Transcript_5464_1078 transcribed RNA sequence
MSTRG.7719;RI:1A:368196836:368196912-368197062:368197103:+	MSTRG.7719	TraesCS1A02G205600	RI	A	0	30	28.5	35	54	43.9	46.5	39	11.4	6.1	3.1	13.8	20.2	37.4	52.3	43.4	49.7	59.5	31.7	2.1	TSA: Wollemia nobilis Ref_Wollemi_Transcript_5464_1078 transcribed RNA sequence
MSTRG.7720;RI:1A:368360015:368360162-368360249:368360281:+	MSTRG.7720	TraesCS1A02G205700	RI	A	0.9	10	7.1	8.4	6.2	8.2	11.7	14.6	5.9	5.5	2.2	10	2.6	6.1	12.4	4	9.1	17.6	9.8	0	Methylsterol monooxygenase 1-2
MSTRG.7720;A3:1A:368360281-368360443:368360281-368360449:+	MSTRG.7720	TraesCS1A02G205700	A3	A	3.4	14	11.3	27.6	35.2	40.7	24.1	29	28	13.2	5.9	16.7	6.7	35	44.2	36.4	23.9	31.5	33.9	8	Methylsterol monooxygenase 1-2
MSTRG.7724;A5:1A:368368800-368369107:368368800-368369120:-	MSTRG.7724	TraesCS1A02G206000	A5	A	40.7	18.9	28.4	76.8	96.6	100	67.9	100	46.5	NA	32.1	19	48.4	67.3	80.5	100	65	53.2	12.7	NA	E3 ubiquitin-protein ligase RFWD3
MSTRG.7729;RI:1A:368713638:368713745-368713830:368714085:+	MSTRG.7729	TraesCS1A02G206100	RI	A	27.5	0	0	NA	NA	NA	15	6.7	5.9	NA	36.6	2.8	NA	NA	NA	NA	6	5.9	10.1	NA	RING/FYVE/PHD zinc finger superfamily protein
MSTRG.7732;SE:1A:368799123-368799206:368799269-368799366:+	MSTRG.7732	TraesCS1A02G206300	SE	A	100	64	87.4	NA	NA	NA	NA	NA	NA	NA	80	95.7	61.1	NA	NA	NA	NA	NA	NA	NA	#N/A
MSTRG.7738;A5:1A:368826140-368826234:368826055-368826234:+	MSTRG.7738	TraesCS1A02G206700	A5	A	NA	NA	NA	NA	NA	NA	0	NA	33.3	NA	NA	NA	NA	NA	NA	NA	NA	NA	9.8	NA	Coiled-coil domain-containing protein 132
MSTRG.7738;SE:1A:368823736-368823959:368823991-368824223:+	MSTRG.7738	TraesCS1A02G206700	SE	A	NA	NA	NA	NA	14	NA	0	NA	0	NA	NA	NA	NA	NA	0	13.1	NA	NA	0	NA	Coiled-coil domain-containing protein 132
MSTRG.7738;A3:1A:368826055-368826174:368826055-368826234:+	MSTRG.7738	TraesCS1A02G206700	A3	A	NA	NA	NA	NA	14	NA	11.4	NA	37.7	NA	NA	NA	NA	NA	22.6	13.1	NA	NA	18.7	NA	Coiled-coil domain-containing protein 132
MSTRG.7752;A5:1A:369054073-369054169:369054068-369054169:+	MSTRG.7752	TraesCS1A02G206900	A5	A	96.1	95.9	NA	93.1	85.1	87.6	100	94.7	100	96.3	98.2	92	93.6	96.7	96.6	98	100	94.6	100	95.9	Cytochrome P450 family protein, expressed
MSTRG.7752;A3:1A:369050630-369050701:369050630-369050755:+	MSTRG.7752	TraesCS1A02G206900	A3	A	2.8	12.2	20.7	18.5	22.2	29.9	4.9	14.8	28.4	4.5	4.9	17.8	23.9	18	39.8	23.3	15.5	8.6	28.6	4.3	Cytochrome P450 family protein, expressed
MSTRG.7752;A3:1A:369052004-369052106:369052004-369052122:+	MSTRG.7752	TraesCS1A02G206900	A3	A	79.6	71.2	56.8	62.6	54.1	57	75.7	72.4	58.9	77.4	66.2	58.6	63.2	67.6	51.9	62	70.1	72.3	60.6	77.9	Cytochrome P450 family protein, expressed
MSTRG.7752;A3:1A:369054073-369054166:369054073-369054169:+	MSTRG.7752	TraesCS1A02G206900	A3	A	15.3	16	28.5	18.5	20.7	8	20.4	10.8	17.6	16.4	20.1	24	11.9	15.1	11.2	17.8	17.1	17.1	15.1	15.6	Cytochrome P450 family protein, expressed
MSTRG.7752;RI:1A:369053995:369054073-369054169:369054485:+	MSTRG.7752	TraesCS1A02G206900	RI	A	79.4	70.9	73.4	64.6	66	51.7	49.8	44.8	56.4	52.6	80.9	74.4	70.5	45.7	53.6	45.8	50.7	42.4	58.1	46.7	Cytochrome P450 family protein, expressed
MSTRG.7752;SE:1A:369053236-369053801:369053859-369053995:+	MSTRG.7752	TraesCS1A02G206900	SE	A	24.6	36.6	38.9	46.7	48.7	62.1	57.1	63	56.7	53.8	26.3	36.9	39.8	63.7	62.6	65.6	58.1	65.2	54.4	59.4	Cytochrome P450 family protein, expressed
MSTRG.7747;A3:1A:369085964-369086419:369085891-369086419:-	MSTRG.7747	TraesCS1A02G207100	A3	A	96.9	94.2	98	95.1	94.3	NA	NA	NA	NA	NA	94.7	95.6	96.7	95.3	90.3	NA	NA	NA	NA	NA	#N/A
MSTRG.7768;A5:1A:370022339-370022777:370022339-370022780:-	MSTRG.7768	TraesCS1A02G208400	A5	A	94.6	92.5	95	91.1	92.9	97.7	75.5	91.2	91.1	91.9	95.4	93.9	95.3	88.9	88.3	88	81.4	75.2	85.4	90.9	UDP-N-acetylmuramoyl-L-alanyl-D-glutamate--2, 6-diaminopimelate ligase
MSTRG.7769;A3:1A:370094005-370094289:370094005-370094301:+	MSTRG.7769	TraesCS1A02G208500	A3	A	99.4	97.5	99.5	98	97.8	97.4	88.2	94.5	95.1	98.6	98.9	96.1	97	97.1	95.2	96.5	91.7	93.2	94.3	98.4	Branched-chain-amino-acid aminotransferase
MSTRG.7782;A5:1A:371080608-371080695:371080608-371080697:-	MSTRG.7782	TraesCS1A02G208900	A5	A	NA	NA	NA	NA	NA	NA	NA	NA	17.1	NA	NA	NA	NA	NA	NA	NA	NA	NA	11.5	NA	Pectin acetylesterase
MSTRG.7783;A3:1A:371086647-371087586:371086647-371087589:+	MSTRG.7783	TraesCS1A02G209000	A3	A	NA	NA	NA	NA	NA	NA	NA	NA	NA	NA	NA	3	NA	NA	8.2	NA	NA	NA	NA	NA	#N/A
MSTRG.7823;SE:1A:372552397-372552941:372553030-372554363:-	MSTRG.7823	TraesCS1A02G210200	SE	A	27.3	0	0	0	0	0	0	0	0	0	0	8.6	0	NA	0	0	0	8.5	0	0	#N/A
MSTRG.7829;A3:1A:372632651-372632725:372632646-372632725:-	MSTRG.7829	TraesCS1A02G210300	A3	A	17.4	33.4	30.7	67.1	62.9	39.4	44.3	43.5	48.8	43	23.2	51.9	46.3	53.6	65.9	52.3	57.1	63.3	55.6	43.6	3-hydroxyisobutyryl-CoA hydrolase-like protein
MSTRG.7829;AF:1A:372632793-372633111:372633233:372632793-372636787:372636841:-	MSTRG.7829	TraesCS1A02G210300	AF	A	17.2	31.2	29.4	66.1	62.3	38.9	43.2	39.3	48.1	39.8	23.2	50.4	43.1	51	65.5	51	55.8	61.9	48.9	41.8	3-hydroxyisobutyryl-CoA hydrolase-like protein
MSTRG.7826;RI:1A:372641118:372641416-372641504:372641584:-	MSTRG.7826	TraesCS1A02G210400	RI	A	NA	NA	NA	NA	NA	8.5	7.1	NA	NA	NA	NA	NA	NA	NA	NA	NA	NA	17.6	NA	NA	Trehalose 6-phosphate phosphatase
MSTRG.7826;A3:1A:372641416-372641504:372641387-372641504:-	MSTRG.7826	TraesCS1A02G210400	A3	A	12.7	15.9	13	0	0	100	100	0	0	NA	4	4.6	0	14.7	0	0	0	NA	0	NA	Trehalose 6-phosphate phosphatase
MSTRG.7837;A3:1A:372943725-372943797:372943707-372943797:-	MSTRG.7837	TraesCS1A02G210600	A3	A	100	NA	100	94.2	87.2	100	95.5	97.4	95.1	97.7	100	89	95.1	100	100	100	92.4	86.6	100	97.4	Flavin-containing monooxygenase
MSTRG.7837;A5:1A:372943459-372943538:372943459-372943557:-	MSTRG.7837	TraesCS1A02G210600	A5	A	0	NA	0	5.8	12.8	0	4.5	2.6	0	1.8	0	11	4.9	0	0	0	7.6	13.4	0	2.6	Flavin-containing monooxygenase
MSTRG.7842;A5:1A:373316294-373316945:373316288-373316945:+	MSTRG.7842	TraesCS1A02G210800	A5	A	0	1.4	NA	NA	1.6	1.7	5.4	4.7	6.8	NA	0	0	0	NA	1.5	4.1	5.1	4.5	12.5	NA	#N/A
MSTRG.7863;A3:1A:374218212-374218348:374218202-374218348:-	MSTRG.7863	TraesCS1A02G211600	A3	A	100	100	62.7	88	94.5	100	100	100	100	86.5	100	100	81.9	100	100	100	87.8	100	47	100	Holliday junction resolvase
MSTRG.7863;A3:1A:374218088-374218161:374218072-374218161:-	MSTRG.7863	TraesCS1A02G211600	A3	A	57.5	56.6	36.5	54.3	55.2	75.1	38.7	49.6	53.5	45.5	56.2	46.7	44.3	74.2	60.2	50.6	43.9	33.9	0	50.4	Holliday junction resolvase
MSTRG.7899;RI:1A:376146210:376146315-376146396:376146478:-	MSTRG.7899	TraesCS1A02G212800	RI	A	NA	NA	NA	NA	NA	NA	NA	NA	66.9	NA	NA	NA	NA	NA	NA	NA	NA	NA	88.2	NA	#N/A
MSTRG.7899;A3:1A:376137632-376137723:376137626-376137723:-	MSTRG.7899	TraesCS1A02G212800	A3	A	100	100	100	100	100	100	95.7	100	83.9	99.4	100	100	100	100	100	100	92.6	97.7	87.3	99.5	#N/A
MSTRG.7899;A3:1A:376137626-376137723:376137546-376137723:-	MSTRG.7899	TraesCS1A02G212800	A3	A	NA	NA	NA	NA	NA	NA	46.3	NA	91.1	NA	NA	NA	NA	NA	NA	NA	89.6	NA	87.2	NA	#N/A
MSTRG.7899;SE:1A:376140989-376141121:376141238-376142167:-	MSTRG.7899	TraesCS1A02G212800	SE	A	0.7	5.5	6.1	4.4	4.5	2.9	3.3	5	16.8	4.6	4.6	2	0.8	6.1	4.1	7.6	6.6	7.4	5.2	0	#N/A
MSTRG.7899;SE:1A:376138962-376139049:376139093-376139579:-	MSTRG.7899	TraesCS1A02G212800	SE	A	100	100	65.6	49.6	30.2	39.5	45.6	40.9	70.3	100	100	66.8	76.6	40.8	43.3	54.9	36.4	47.7	63.8	100	#N/A
MSTRG.7899;A3:1A:376137352-376137441:376137327-376137441:-	MSTRG.7899	TraesCS1A02G212800	A3	A	11.3	17.9	16.1	28.7	38.7	35.9	32.2	36	36	14.7	11.4	25.2	21.4	29.4	29.9	28.2	43	33	35.8	11.8	#N/A
MSTRG.7899;A5:1A:376140580-376140670:376140580-376140694:-	MSTRG.7899	TraesCS1A02G212800	A5	A	12.9	31.9	15	31.5	45.6	31	55.1	40.2	66.4	25.2	20.9	32.9	27.4	17.8	28.4	16.5	36.1	26	61.3	38.5	#N/A
MSTRG.7899;RI:1A:376142167:376142293-376142938:376143054:-	MSTRG.7899	TraesCS1A02G212800	RI	A	93.6	80.7	83.5	77.7	69.9	86.2	51.7	69.9	65.2	83	78.9	76.9	87	82.2	85.5	92.2	82.3	80.3	77	81.6	#N/A
MSTRG.7893;A5:1A:376513912-376513992:376513908-376513992:+	MSTRG.7893	TraesCS1A02G213300	A5	A	NA	NA	NA	NA	74.3	NA	NA	NA	NA	NA	NA	NA	NA	NA	NA	NA	NA	NA	0	NA	Tobamovirus multiplication 2B protein
MSTRG.7893;RI:1A:376513847:376513908-376513992:376514056:+	MSTRG.7893	TraesCS1A02G213300	RI	A	100	83.5	100	92.9	91.3	89.6	100	91.1	67	100	96.2	NA	100	100	100	100	100	94.2	67	100	Tobamovirus multiplication 2B protein
MSTRG.7893;RI:1A:376513847:376513912-376513992:376514056:+	MSTRG.7893	TraesCS1A02G213300	RI	A	100	85.7	100	87.2	78.3	91.8	100	84.3	100	100	97.2	60.9	100	66.3	79.7	67.1	77.1	95.4	100	86.5	Tobamovirus multiplication 2B protein
MSTRG.7893;AF:1A:376513008:376513207-376513847:376513337:376513386-376513847:+	MSTRG.7893	TraesCS1A02G213300	AF	A	0	26.7	0	18.3	27.1	17	0	22.1	33	0	6.4	39.1	0	33.7	20.3	32.9	22.9	9.9	33	13.5	Tobamovirus multiplication 2B protein
MSTRG.7914;A5:1A:377025363-377025453:377025353-377025453:+	MSTRG.7914	TraesCS1A02G213900	A5	A	1.2	5.8	0	NA	2.1	2	5.7	3.6	4.4	1.3	0	2.7	3.1	NA	2.9	1.8	7.3	3.9	15.5	1.6	Dynamin, putative
MSTRG.7917;A5:1A:377224697-377224779:377224697-377224788:-	MSTRG.7917	TraesCS1A02G214200	A5	A	100	100	93.4	100	100	100	100	100	NA	NA	100	100	88.8	100	100	100	98	95.3	NA	NA	Signal transducer and activator of transcription A
MSTRG.7917;A3:1A:377224321-377224423:377224286-377224423:-	MSTRG.7917	TraesCS1A02G214200	A3	A	0	6.1	6.6	6.6	6.9	2.8	8.3	12.1	NA	NA	0	4	11.2	5.9	7.1	5	3.9	4.7	NA	NA	Signal transducer and activator of transcription A
MSTRG.7921;RI:1A:377428592:377428784-377428896:377429323:+	MSTRG.7921	TraesCS1A02G214300	RI	A	NA	3.5	NA	NA	NA	NA	NA	0	NA	NA	NA	5.9	NA	NA	6.6	NA	6.2	NA	NA	NA	Camphor resistance CrcB family protein
MSTRG.7921;RI:1A:377428133:377428210-377428402:377428500:+	MSTRG.7921	TraesCS1A02G214300	RI	A	2.4	NA	2.7	1.2	1.2	0	3.8	NA	NA	0	0.9	5.3	0	5.7	5.6	10.7	NA	NA	NA	6.8	Camphor resistance CrcB family protein
MSTRG.7921;RI:1A:377428896:377428940-377429058:377429323:+	MSTRG.7921	TraesCS1A02G214300	RI	A	NA	100	0	32.9	28.5	16.7	1.5	56.2	NA	3	NA	100	NA	34.3	29.1	20	58.4	23.4	NA	1.2	Camphor resistance CrcB family protein
MSTRG.7921;RI:1A:377428896:377428940-377429120:377429323:+	MSTRG.7921	TraesCS1A02G214300	RI	A	0	100	0	41	34.6	12.2	3.2	100	NA	5.8	3.3	47.2	10	40.4	48.9	33	58.4	30.8	NA	3.2	Camphor resistance CrcB family protein
MSTRG.7921;A3:1A:377428940-377429058:377428940-377429120:+	MSTRG.7921	TraesCS1A02G214300	A3	A	0	NA	52.8	58.6	57.1	40.8	68.1	100	NA	66.1	0	0	9.2	56.4	70	66.4	50	59.3	NA	73.7	Camphor resistance CrcB family protein
MSTRG.7928;AF:1A:377502267-377502388:377503197:377502267-377503929:377504173:-	MSTRG.7928	TraesCS1A02G214600	AF	A	3.8	1.4	NA	7.5	5.3	NA	0	6	16.7	17.1	9.2	26.1	NA	29.3	10.1	NA	8.6	NA	NA	20.2	10 kDa chaperonin
MSTRG.7928;SE:1A:377501531-377502217:377502267-377503929:-	MSTRG.7928	TraesCS1A02G214600	SE	A	21.4	14.4	0	7.5	11	0	8.5	5.1	6.9	5.3	13.2	4.5	0	4.1	6	0	16.5	0	0	4.7	10 kDa chaperonin
MSTRG.7928;AF:1A:377502267-377502388:377502642:377502267-377503929:377504173:-	MSTRG.7928	TraesCS1A02G214600	AF	A	0	24	100	32	27.9	NA	20.5	26.1	37.6	30.8	0	49.1	NA	32.5	44.7	NA	26.1	NA	NA	37.6	10 kDa chaperonin
MSTRG.7945;A5:1A:379138008-379138113:379138008-379138174:-	MSTRG.7945	TraesCS1A02G214800	A5	A	NA	0	0	NA	NA	NA	NA	NA	0.5	NA	NA	6.5	0	NA	NA	NA	NA	NA	0.9	NA	#N/A
MSTRG.7984;A3:1A:380971866-380971938:380971866-380971951:+	MSTRG.7984	TraesCS1A02G215400	A3	A	NA	NA	NA	NA	NA	NA	56	63.1	NA	NA	NA	NA	NA	NA	NA	NA	NA	100	NA	NA	#N/A
MSTRG.7984;RI:1A:380970621:380970842-380970914:380971273:+	MSTRG.7984	TraesCS1A02G215400	RI	A	NA	NA	NA	NA	NA	NA	NA	65.9	NA	NA	NA	NA	NA	NA	NA	NA	NA	75	NA	NA	#N/A
MSTRG.7987;A5:1A:381257641-381304920:381257641-381304927:-	MSTRG.7987	TraesCS1A02G215600	A5	A	97.1	91.7	92.3	68.2	65.4	76.9	81.6	80.2	57.4	95.7	97.6	90.5	91	62	60	69.9	76.4	74.5	65.5	96	Metacaspase-1
MSTRG.7987;A5:1A:381307206-381312116:381307206-381312129:-	MSTRG.7987	TraesCS1A02G215600	A5	A	71.6	57.3	58.4	39.4	45.9	47.2	59.3	57.1	61.4	60.3	79.2	53.9	45.3	32.4	44.7	45.6	56.6	42.5	70.2	65.6	Metacaspase-1
MSTRG.7991;RI:1A:381820413:381820514-381820626:381820679:+	MSTRG.7991	TraesCS1A02G215900	RI	A	NA	NA	NA	NA	NA	72.6	34.2	32.3	NA	NA	NA	NA	NA	NA	NA	0	12.2	54.7	NA	NA	Kinase family protein
MSTRG.8024;A3:1A:384324500-384324885:384324500-384324888:+	MSTRG.8024	TraesCS1A02G216800	A3	A	98.9	95.1	73.6	74.7	86.5	57.3	94.8	57.8	0	100	96.9	93.2	95.2	94.3	91.2	55.7	33	48	0	100	Mediator of RNA polymerase II transcription subunit 31
MSTRG.8029;A3:1A:384332407-384332495:384332361-384332495:-	MSTRG.8029	TraesCS1A02G216900	A3	A	7.9	23.8	24.1	22.9	31.3	24.9	22.3	25.2	29.1	18.7	9.7	24.3	25.2	30.9	31.3	33.9	30.5	34.8	28.9	14.7	RNA-binding KH domain-containing protein
MSTRG.8036;RI:1A:385274829:385274877-385274961:385275192:+	MSTRG.8036	TraesCS1A02G217200	RI	A	94.3	92	88.5	84.8	64.6	69.6	72.5	72.1	45.4	93.2	95.8	92.9	86.8	79.1	73.7	74.3	64.6	66.7	59.5	92.3	Nucleoside diphosphate kinase
MSTRG.8042;A3:1A:385354773-385354853:385354732-385354853:-	MSTRG.8042	TraesCS1A02G217400	A3	A	3.7	5.1	5.3	6.6	6.3	6.6	8.4	8.4	7.8	3.8	3.3	5.6	5.4	6.9	7	7.4	7.5	6.8	8.3	3.7	Kinase
MSTRG.8044;A5:1A:385650861-385651026:385650861-385651092:-	MSTRG.8044	TraesCS1A02G217500	A5	A	94.9	100	83.8	87.1	95.9	83.6	93.5	79.7	89.5	90.8	86.3	84.5	69.8	100	95.7	96.8	100	100	78.2	100	Dynamin-like 120 kDa protein, putative isoform 1
MSTRG.8044;A5:1A:385650519-385650823:385650519-385650834:-	MSTRG.8044	TraesCS1A02G217500	A5	A	5.1	1.3	16.2	13.9	9.3	16.4	6.5	20.3	15.3	9.2	15.2	17.4	30.2	3.8	8.6	4.4	1.4	0	26.9	0	Dynamin-like 120 kDa protein, putative isoform 1
MSTRG.8046;A5:1A:385658013-385658106:385658009-385658106:+	MSTRG.8046	TraesCS1A02G217600	A5	A	NA	NA	NA	100	100	100	NA	NA	NA	NA	NA	NA	NA	100	48.4	100	NA	NA	NA	NA	#N/A
MSTRG.8046;A5:1A:385658013-385658106:385657990-385658106:+	MSTRG.8046	TraesCS1A02G217600	A5	A	NA	NA	NA	96.1	96.7	93.9	NA	NA	NA	NA	NA	NA	NA	92.4	100	99	NA	NA	NA	NA	#N/A
MSTRG.8046;A5:1A:385658951-385659604:385658783-385659604:+	MSTRG.8046	TraesCS1A02G217600	A5	A	NA	NA	NA	96.1	99.3	93.9	NA	NA	NA	NA	NA	NA	NA	92.4	100	99	NA	NA	NA	NA	#N/A
MSTRG.8055;A5:1A:385896577-385896879:385896571-385896879:+	MSTRG.8055	TraesCS1A02G217900	A5	A	100	86.7	100	97.9	82.6	81.9	100	100	100	100	100	100	87.2	100	98.3	100	100	100	100	100	U-box domain-containing protein 1&&Protein ARABIDILLO 1
MSTRG.8055;RI:1A:385898495:385898544-385898622:385898716:+	MSTRG.8055	TraesCS1A02G217900	RI	A	10	13.3	11	13.5	17.4	18.1	23.2	21.7	27.8	11.8	11.9	20.4	12.8	8.8	24.8	16.8	28.8	21.3	27.3	7.7	U-box domain-containing protein 1&&Protein ARABIDILLO 1
MSTRG.8060;RI:1A:386434350:386434403-386434472:386434492:-	MSTRG.8060	TraesCS1A02G218000	RI	A	0	0	2.2	2.3	0	5.6	0	0	2	0.5	2.8	0	2.2	0	0	6.6	9.8	0	6.7	0.6	Palmitoyl-protein thioesterase 1
MSTRG.8060;SE:1A:386434625-386435223:386435307-386435409:-	MSTRG.8060	TraesCS1A02G218000	SE	A	100	64.2	73.3	44.5	47.6	52.7	79	67.2	98	99.5	97.2	57.8	97.8	65	47.1	54.4	49.4	34.4	93.3	99.4	Palmitoyl-protein thioesterase 1
MSTRG.8068;RI:1A:387026993:387027064-387027183:387027238:+	MSTRG.8068	TraesCS1A02G218400	RI	A	1.4	1.4	NA	NA	NA	NA	8.4	NA	6.1	5.5	1.3	1	NA	NA	NA	NA	16.7	NA	8.8	1.8	Zinc import ATP-binding protein ZnuC
MSTRG.8077;A5:1A:387520668-387521371:387520668-387521506:-	MSTRG.8077	TraesCS1A02G218900	A5	A	9.1	16.8	0	3.9	8.7	12.3	6.9	4.3	20.8	10.6	5.8	18.4	5	0	2.6	4.2	3.6	5.7	21.4	8.3	Dual specificity protein phosphatase
MSTRG.8077;SE:1A:387521595-387521686:387521768-387522448:-	MSTRG.8077	TraesCS1A02G218900	SE	A	28.9	100	100	39.3	64.1	100	49.3	57	69	56	41.1	66.2	27.6	100	65	45.7	53	52.9	100	40.8	Dual specificity protein phosphatase
MSTRG.8094;AF:1A:388156746:388157173-388158705:388157298:388157684-388158705:+	MSTRG.8094	TraesCS1A02G219400	AF	A	NA	14.2	NA	7.2	61.6	19.3	72	80.7	37.8	NA	NA	6.3	NA	18.9	10.5	57.6	82.5	74.8	NA	NA	Myb transcription factor
MSTRG.8094;A5:1A:388158913-388159189:388158882-388159189:+	MSTRG.8094	TraesCS1A02G219400	A5	A	3.6	7.1	4.4	9.1	10.1	7.5	10.4	12.2	18.8	4.2	3.8	14.3	5.4	8.2	13	10.5	19.5	12.3	2.7	2.8	Myb transcription factor
MSTRG.8107;A5:1A:388829767-388831193:388829757-388831193:+	MSTRG.8107	TraesCS1A02G219700	A5	A	NA	NA	NA	NA	NA	NA	NA	NA	71.4	NA	NA	NA	NA	NA	NA	NA	NA	NA	47.5	NA	#N/A
MSTRG.8107;SE:1A:388829767-388831193:388831888-388832015:+	MSTRG.8107	TraesCS1A02G219700	SE	A	NA	NA	0	NA	NA	NA	NA	NA	13.6	0.7	NA	NA	NA	NA	NA	NA	NA	NA	6.2	1.1	#N/A
MSTRG.8111;A5:1A:388943193-388943444:388943193-388944473:-	MSTRG.8111	TraesCS1A02G220100	A5	A	5.5	6.8	5	5.1	5.4	6.7	NA	NA	9.3	4.6	4	6.4	4.9	6.2	6.5	6.7	6	NA	2.7	4.8	#N/A
MSTRG.8119;A3:1A:389062356-389062447:389062356-389062453:+	MSTRG.8119	TraesCS1A02G220200	A3	A	100	100	100	100	100	100	100	96.5	100	100	93.3	100	96.1	98.6	100	100	100	97.1	100	94.6	Autophagy-related protein 3
MSTRG.8119;A3:1A:389064390-389064719:389064390-389064724:+	MSTRG.8119	TraesCS1A02G220200	A3	A	30	30.4	18.4	28.4	23.6	20.6	23.7	24.2	26.7	16.6	29	46.3	18.4	20.9	19.8	25.3	25.2	30.6	20.2	18.3	Autophagy-related protein 3
MSTRG.8119;RI:1A:389062240:389062298-389062320:389062356:+	MSTRG.8119	TraesCS1A02G220200	RI	A	72.5	69.6	87.4	75.9	85.5	85.2	81.1	79.3	75.4	85.2	77.7	56.5	85.5	83.6	83.8	80.5	86.3	72.2	85.8	87.1	Autophagy-related protein 3
MSTRG.8125;A3:1A:389825520-389827857:389825465-389827857:-	MSTRG.8125	TraesCS1A02G220800	A3	A	0	1.9	0	10.2	11.4	8.6	1	9.5	3.8	NA	5.3	2.8	0	3.3	20.3	12.1	2.8	11.6	0	NA	#N/A
MSTRG.8130;A5:1A:389833222-389833312:389833218-389833312:+	MSTRG.8130	TraesCS1A02G220900	A5	A	98.7	92.8	94.5	82.7	76.8	71.2	NA	NA	NA	NA	98.7	92	93.4	90.2	74.4	83.3	NA	NA	NA	NA	#N/A
MSTRG.8146;RI:1A:390090956:390092545-390092624:390092730:+	MSTRG.8146	TraesCS1A02G221100	RI	A	2	8.6	2.1	0.4	0	0	0	0	0	0	0.8	8	5.6	1.8	0	0	0	0	0	2.8	Agenet domain containing protein, expressed
MSTRG.8146;SE:1A:390094823-390095139:390096134-390096487:+	MSTRG.8146	TraesCS1A02G221100	SE	A	9	32.2	22	31.5	44.9	50.6	55.3	46.6	69.9	12.4	6.7	29.9	25.8	33.2	57.7	45.9	73.9	54.7	58.4	17.8	Agenet domain containing protein, expressed
MSTRG.8148;A3:1A:390100374-390100888:390100371-390100888:-	MSTRG.8148	TraesCS1A02G221300	A3	A	NA	6.9	NA	NA	NA	NA	NA	NA	4.8	NA	NA	4.3	NA	NA	NA	NA	NA	NA	7.3	NA	F-box domain containing protein
MSTRG.8151;SE:1A:391258024-391258789:391258876-391258985:-	MSTRG.8151	TraesCS1A02G221900	SE	A	3.1	0	0	0	15.2	61.3	76.8	56.2	28.9	15.1	2.6	13.2	NA	27.6	55.9	13.4	64	46.5	23.4	9.5	Dehydration responsive element-binding factor protein
MSTRG.8151;SE:1A:391258024-391258985:391259037-391260041:-	MSTRG.8151	TraesCS1A02G221900	SE	A	36.7	45.5	28.7	24	11.6	28.2	17	41.2	29.2	20.1	41.3	10	5.1	11.2	19.1	12.6	22.2	19.9	14.8	15.2	Dehydration responsive element-binding factor protein
MSTRG.8155;AF:1A:391670082:391670189-391671406:391670270:391670463-391671406:+	MSTRG.8155	TraesCS1A02G222000	AF	A	87.3	0	NA	NA	NA	0	NA	NA	NA	NA	0	NA	NA	NA	NA	NA	NA	NA	0	NA	#N/A
MSTRG.8155;A5:1A:391670189-391671406:391670144-391671406:+	MSTRG.8155	TraesCS1A02G222000	A5	A	75.1	0	NA	0	13.6	0	NA	0	0	0	0	0	28	0	0	0	NA	NA	0	0	#N/A
MSTRG.8155;A5:1A:391670463-391671406:391670413-391671406:+	MSTRG.8155	TraesCS1A02G222000	A5	A	5.6	15.2	4	4	0.6	3.5	2.3	0.9	0.4	2.2	7.6	2.6	1.9	1	3.2	1.5	0	0	2.6	1.1	#N/A
MSTRG.8155;A3:1A:391670144-391671329:391670144-391671406:+	MSTRG.8155	TraesCS1A02G222000	A3	A	10.1	0	NA	0	0	0	NA	0	0	0	0	0	0	8	0	0	NA	50.2	8.7	12.1	#N/A
MSTRG.8155;AF:1A:391669902:391670144-391671406:391670270:391670463-391671406:+	MSTRG.8155	TraesCS1A02G222000	AF	A	69.4	28.3	54.3	66	95.4	60.1	47.8	88.5	95.5	80.6	58.2	80.5	88.6	92.7	68.2	79.1	NA	NA	72.9	89.1	#N/A
MSTRG.8155;SE:1A:391670144-391670381:391670413-391671406:+	MSTRG.8155	TraesCS1A02G222000	SE	A	88.2	93.4	95.2	92.5	89.5	94.8	97.9	93.6	92.6	91.5	89.7	90.1	86.6	88.9	93.4	94.5	97.8	96.6	93.3	91.8	#N/A
MSTRG.8177;A3:1A:392529837-392530980:392529832-392530980:-	MSTRG.8177	TraesCS1A02G222800	A3	A	0	0	0	0	0	0	0	0	0	NA	0	0	0	0	0	0	0	19.1	0	0	Importin subunit beta-1
MSTRG.8178;AF:1A:392777543:392777682-392778168:392777878:392777899-392778168:+	MSTRG.8178	TraesCS1A02G223000	AF	A	35.1	41.3	62.9	60.8	68.9	56.7	45.1	53.5	55.2	25.7	55.7	39	43.4	59.7	44.8	52.3	48	56	39.4	43.6	Receptor-like protein 12
MSTRG.8180;AF:1A:392786054-392786136:392786136:392786054-392786138:392786335:-	MSTRG.8180	TraesCS1A02G223100	AF	A	NA	92.1	100	100	100	NA	100	100	NA	NA	NA	97.3	100	82.5	100	100	100	100	NA	NA	#N/A
MSTRG.8180;AF:1A:392786054-392786136:392786136:392786054-392786138:392786271:-	MSTRG.8180	TraesCS1A02G223100	AF	A	0	46.6	100	95.3	81.7	NA	92.5	89.5	NA	NA	0	85.6	100	100	100	100	100	85.4	79.6	NA	#N/A
MSTRG.8180;A3:1A:392785373-392785455:392785370-392785455:-	MSTRG.8180	TraesCS1A02G223100	A3	A	37.8	48.7	100	95.3	82.7	100	93	90.6	NA	NA	18.9	85.9	100	100	100	100	100	85.4	79.6	NA	#N/A
MSTRG.8204;A3:1A:393463354-393465502:393463348-393465502:-	MSTRG.8204	TraesCS1A02G223300	A3	A	6.2	68.1	14.4	31.8	20	27.3	35.2	38.6	40.1	29.6	5.4	35.3	4.5	14.8	32.6	28.6	25.2	32.1	31.5	11.9	Tocopherol cyclase
MSTRG.8204;SE:1A:393467435-393468074:393468153-393469081:-	MSTRG.8204	TraesCS1A02G223300	SE	A	93.8	31.9	89.8	68.7	80	72.7	65	61.4	59.9	70.4	94.6	64.7	95.5	85.2	67.4	71.7	74.8	68.1	68.5	88.1	Tocopherol cyclase
MSTRG.8239;A3:1A:394567384-394588239:394567384-394588486:+	MSTRG.8239	TraesCS1A02G224100	A3	A	NA	NA	NA	NA	NA	84.8	96.3	100	NA	NA	NA	NA	NA	NA	NA	NA	93.5	98.6	NA	NA	#N/A
MSTRG.8241;RI:1A:394605394:394605480-394605593:394605678:-	MSTRG.8241	TraesCS1A02G224700	RI	A	9.1	2.5	2	0.2	1.4	86.7	98.9	99.2	27.8	2.9	13	4.1	2.8	1.8	1.7	92.9	98.4	99	31.5	1.6	Chlorophyll synthase
MSTRG.8241;A3:1A:394567434-394588335:394567240-394588335:-	MSTRG.8241	TraesCS1A02G224700	A3	A	0	NA	NA	NA	NA	5.2	9.8	12	9.9	0	0	0	NA	NA	NA	5.4	16.3	12.6	0	100	Chlorophyll synthase
MSTRG.8241;A3:1A:394482787-394567214:394482539-394567214:-	MSTRG.8241	TraesCS1A02G224700	A3	A	100	NA	NA	NA	NA	64.6	65.8	57.9	63.2	NA	100	NA	NA	NA	NA	65.5	61.9	60.9	100	14	Chlorophyll synthase
MSTRG.8236;SE:1A:395175588-395175691:395175758-395175842:+	MSTRG.8236	TraesCS1A02G225000	SE	A	0	1.7	1.4	1.3	4.7	7.9	6.5	8.6	11.8	1.8	0	0.5	2.5	8.5	10.2	3.3	4.1	9.7	7.5	0	AMP deaminase
MSTRG.8235;A3:1A:395460619-395461577:395460547-395461577:-	MSTRG.8235	TraesCS1A02G225200	A3	A	9	0	0	0	30.5	0	0	6.1	NA	2.6	0	0	0	0	7.7	3.4	12.7	9	NA	0	Trichome birefringence-like protein
MSTRG.8260;A3:1A:396429551-396429655:396429548-396429655:-	MSTRG.8260	TraesCS1A02G226300	A3	A	100	100	100	100	100	100	100	100	100	100	100	100	100	100	100	89.6	100	96.7	100	100	Mitochondrial carrier protein, putative
MSTRG.8267;AF:1A:396468285-396468708:396468782:396468285-396469653:396469872:-	MSTRG.8267	TraesCS1A02G226500	AF	A	100	100	100	98.5	100	100	100	100	100	86.4	100	100	100	98.2	100	98.5	100	100	100	100	Exonuclease&&Werner syndrome-like exonuclease&&3-5 exonuclease, putative
MSTRG.8277;RI:1A:397658337:397658424-397658521:397658877:+	MSTRG.8277	TraesCS1A02G226900	RI	A	NA	NA	NA	NA	NA	NA	NA	NA	88.9	NA	NA	NA	NA	NA	65.3	NA	41.1	NA	100	NA	CAAX prenyl protease 2
MSTRG.8277;A5:1A:397658424-397658521:397658420-397658521:+	MSTRG.8277	TraesCS1A02G226900	A5	A	14.7	2.9	5.2	4.8	0	10.2	7.5	6.4	9.9	0	2.2	0	2.4	0	9.6	0	15.5	3.6	0	0	CAAX prenyl protease 2
MSTRG.8277;A5:1A:397659404-397659604:397659363-397659604:+	MSTRG.8277	TraesCS1A02G226900	A5	A	81.8	94.2	96.4	91	100	83	NA	82.1	92.8	100	97.5	100	96.3	100	88.1	100	41.1	NA	100	100	CAAX prenyl protease 2
MSTRG.8277;SE:1A:397660409-397661564:397661693-397662774:+	MSTRG.8277	TraesCS1A02G226900	SE	A	37	18.3	49.2	17.2	25.5	16.2	0	7.9	21.5	0	38.1	22	23	28	24.9	0	0	0	11.7	35	CAAX prenyl protease 2
MSTRG.8277;A3:1A:397658877-397659293:397658877-397659322:+	MSTRG.8277	TraesCS1A02G226900	A3	A	100	78	71.7	84.9	78.5	81.6	80.2	85.5	100	46.5	88.5	85.5	71.3	66.1	88.3	81.2	100	84.3	100	71	CAAX prenyl protease 2
MSTRG.8277;RI:1A:397658521:397658583-397658686:397658877:+	MSTRG.8277	TraesCS1A02G226900	RI	A	14.7	24.9	33.5	21.4	21.5	30.2	28	21.6	9.9	56.8	14.4	16.5	31.2	36.6	23.4	20.4	15.5	22	0	29.8	CAAX prenyl protease 2
MSTRG.8277;SE:1A:397659404-397659604:397659672-397660347:+	MSTRG.8277	TraesCS1A02G226900	SE	A	43.7	39.2	72.9	38.2	45.7	41.5	25	27.3	58.8	59.3	49.7	42.5	49.7	57.7	48.1	26.8	11.4	31.3	38.4	55.6	CAAX prenyl protease 2
MSTRG.8279;SE:1A:397738571-397739244:397739312-397739816:-	MSTRG.8279	TraesCS1A02G227000	SE	A	94.1	100	100	100	100	100	100	100	100	100	100	100	100	100	100	100	100	100	100	100	Acyltransferase, putative
MSTRG.8279;RI:1A:397738438:397738571-397739244:397739312:-	MSTRG.8279	TraesCS1A02G227000	RI	A	NA	2.4	10.6	0.8	7.9	5.5	3	3.7	0.8	2.2	0	1.3	2.7	6.8	1.8	3.1	0.5	1.7	1.5	9.6	Acyltransferase, putative
MSTRG.8279;A5:1A:397737714-397738401:397737714-397738438:-	MSTRG.8279	TraesCS1A02G227000	A5	A	94.1	93.5	93.3	92.6	92.9	93.6	89.4	91.5	87.7	95.3	93.2	91.8	92.5	92.7	91.1	92.4	90.6	90.8	92.1	95.5	Acyltransferase, putative
MSTRG.8282;A5:1A:397772518-397773115:397772518-397773267:-	MSTRG.8282	TraesCS1A02G227200	A5	A	89.2	95.6	96.6	94.7	90.4	97.3	96.1	96	87.8	93.1	100	97.8	97.4	96.5	91.8	93.9	99.6	98.5	91.5	91.9	#N/A
MSTRG.8282;RI:1A:397771907:397772320-397772417:397772518:-	MSTRG.8282	TraesCS1A02G227200	RI	A	9.8	17.2	25	26.2	37.6	23.2	39.3	43.5	40.4	28.1	8	51.8	39.5	34.5	31.7	37.7	56.4	49.6	34.9	27.5	#N/A
MSTRG.8285;A3:1A:398136282-398136766:398136282-398136913:+	MSTRG.8285	TraesCS1A02G227500	A3	A	45.1	NA	NA	NA	NA	NA	NA	NA	NA	NA	31.4	NA	NA	NA	NA	NA	NA	NA	NA	NA	F-box family protein
MSTRG.8285;A3:1A:398137749-398137826:398137749-398137829:+	MSTRG.8285	TraesCS1A02G227500	A3	A	94.4	92.4	NA	NA	NA	NA	NA	NA	NA	NA	94.5	90.8	NA	NA	NA	NA	NA	NA	NA	NA	F-box family protein
MSTRG.8298;A3:1A:398670682-398670821:398670667-398670821:-	MSTRG.8298	TraesCS1A02G227700	A3	A	99.7	98.3	99.5	98.7	98.9	100	98.1	100	95.1	NA	98.9	99.4	97.1	91.1	90.6	100	96.6	98.1	100	NA	DNA primase
MSTRG.8296;AL:1A:398847456:398847626-398857078:398848332:398848490-398857078:-	MSTRG.8296	TraesCS1A02G227800	AL	A	33.7	0	0	NA	NA	0	0	0	NA	0	22.3	0	0	0	NA	0	0	0	NA	0	#N/A
MSTRG.8317;A3:1A:399498242-399498308:399498238-399498308:-	MSTRG.8317	TraesCS1A02G228300	A3	A	0	11.2	10.4	12.8	2.2	11.3	21.1	36.3	15.5	0	10.1	1.7	NA	3.2	14.8	10.7	12.8	27.6	NA	12	Phospholipase D
MSTRG.8325;AF:1A:399892812-399896457:399896528:399892812-399897087:399897412:-	MSTRG.8325	TraesCS1A02G228600	AF	A	NA	NA	NA	NA	100	100	100	100	NA	NA	NA	NA	NA	NA	NA	100	89.5	95.6	NA	NA	#N/A
MSTRG.8325;AF:1A:399892812-399893315:399893448:399892812-399896457:399896488:-	MSTRG.8325	TraesCS1A02G228600	AF	A	9.5	0	0	0	0	3.6	0	0	NA	0	0	0	0	0	0	0	0	3.7	16.3	0	#N/A
MSTRG.8325;AF:1A:399892812-399893315:399893448:399892812-399896457:399896528:-	MSTRG.8325	TraesCS1A02G228600	AF	A	NA	NA	NA	NA	0	20.6	0	0	NA	NA	NA	NA	NA	NA	NA	0	0	5.9	NA	NA	#N/A
MSTRG.8325;AF:1A:399892812-399893315:399893448:399892812-399897087:399897298:-	MSTRG.8325	TraesCS1A02G228600	AF	A	12.3	0	NA	NA	0	NA	0	0	NA	NA	NA	NA	NA	NA	NA	NA	0	10.9	NA	NA	#N/A
MSTRG.8325;AF:1A:399892812-399893315:399893448:399892812-399897087:399897357:-	MSTRG.8325	TraesCS1A02G228600	AF	A	NA	NA	NA	0	NA	18.7	NA	NA	0	NA	NA	NA	NA	NA	0	0	NA	NA	16.3	NA	#N/A
MSTRG.8325;AF:1A:399892812-399896457:399896488:399892812-399897087:399897368:-	MSTRG.8325	TraesCS1A02G228600	AF	A	100	100	100	100	100	100	100	100	NA	100	94.9	100	100	100	100	100	100	100	85	100	#N/A
MSTRG.8325;AL:1A:399873073:399873956-399892521:399892435:399892443-399892521:-	MSTRG.8325	TraesCS1A02G228600	AL	A	NA	NA	NA	NA	100	79.4	100	100	NA	NA	NA	NA	NA	NA	NA	100	100	94.1	NA	NA	#N/A
MSTRG.8325;RI:1A:399873073:399873346-399873492:399873956:-	MSTRG.8325	TraesCS1A02G228600	RI	A	NA	NA	NA	NA	82.4	87.9	100	100	NA	NA	NA	NA	NA	NA	NA	100	100	100	NA	NA	#N/A
MSTRG.8325;SE:1A:399892812-399896457:399896531-399897087:-	MSTRG.8325	TraesCS1A02G228600	SE	A	0	0	NA	0	11.8	9.8	0	0	0	NA	NA	NA	NA	NA	0	0	0	0	0	NA	#N/A
MSTRG.8325;A3:1A:399873970-399892521:399873956-399892521:-	MSTRG.8325	TraesCS1A02G228600	A3	A	0	1.6	5.6	1.1	2	1.5	3.8	5	12	3.3	0	0	1.5	4.9	3	7.1	5	6.1	3.5	1.4	#N/A
MSTRG.8325;A3:1A:399873353-399873492:399873346-399873492:-	MSTRG.8325	TraesCS1A02G228600	A3	A	NA	NA	NA	95.8	65.1	80.4	NA	36.9	81	NA	NA	NA	NA	NA	87.7	61.8	NA	NA	79.7	NA	#N/A
MSTRG.8325;AF:1A:399892812-399896457:399896528:399892812-399897087:399897300:-	MSTRG.8325	TraesCS1A02G228600	AF	A	NA	NA	NA	NA	89.2	87.9	84.2	85	NA	NA	NA	NA	NA	NA	NA	69.2	78.7	82.8	NA	NA	#N/A
MSTRG.8325;A3:1A:399873353-399873492:399873315-399873492:-	MSTRG.8325	TraesCS1A02G228600	A3	A	4.9	0	0	29	13.7	14	0	4.4	67.4	0	0	11.3	0	0	24.2	14.9	0	0	50	0	#N/A
MSTRG.8325;AF:1A:399892812-399896457:399896528:399892812-399897087:399897357:-	MSTRG.8325	TraesCS1A02G228600	AF	A	NA	NA	NA	36.1	61.6	46.9	100	90.7	19.5	NA	NA	56.8	NA	NA	29.4	58.1	100	100	0	NA	#N/A
MSTRG.8325;RI:1A:399873073:399873353-399873492:399873956:-	MSTRG.8325	TraesCS1A02G228600	RI	A	NA	NA	NA	36.1	61.6	46.9	100	90.7	19.5	NA	NA	56.8	NA	NA	29.4	58.1	100	100	0	NA	#N/A
MSTRG.8325;A3:1A:399873346-399873492:399873315-399873492:-	MSTRG.8325	TraesCS1A02G228600	A3	A	0	1.6	5.6	1.8	7.8	3.8	4.7	7.2	32.7	3.8	4.1	0	1.4	5.6	4.3	9.8	6.2	8.7	20.3	1.5	#N/A
MSTRG.8325;AF:1A:399892812-399896457:399896488:399892812-399897087:399897300:-	MSTRG.8325	TraesCS1A02G228600	AF	A	100	98	93.5	98.2	96.2	98.1	94.1	91.9	67.3	95.7	100	100	98.5	93.1	95.7	90.2	92.3	88.8	92.7	98.3	#N/A
MSTRG.8325;AF:1A:399892812-399896457:399896488:399892812-399897087:399897357:-	MSTRG.8325	TraesCS1A02G228600	AF	A	91.7	100	100	71	83.2	86	100	95.1	32.6	100	100	88.7	100	100	75.8	85.1	100	100	50	100	#N/A
MSTRG.8325;AF:1A:399892812-399896457:399896528:399892812-399897087:399897298:-	MSTRG.8325	TraesCS1A02G228600	AF	A	35.5	10.7	NA	NA	54.1	100	55.8	80.4	NA	45.5	49.5	NA	NA	52.2	NA	100	54.6	66.2	NA	NA	#N/A
MSTRG.8325;AF:1A:399892812-399896457:399896488:399892812-399897087:399897298:-	MSTRG.8325	TraesCS1A02G228600	AF	A	57.2	80.4	85.1	100	78.5	100	79	89.2	NA	86.6	80.5	100	100	82.5	100	100	79.7	76.3	100	86.9	#N/A
MSTRG.8325;RI:1A:399873073:399873315-399873492:399873956:-	MSTRG.8325	TraesCS1A02G228600	RI	A	19	2.3	0	18.8	20.2	12.6	20.9	30.7	33.3	10.1	16.1	14.4	0	16	11.8	19.6	19.7	31.7	0	5	#N/A
MSTRG.8343;AF:1A:400965658:400966086-400968577:400967377:400967389-400968577:+	MSTRG.8343	TraesCS1A02G228900	AF	A	6.7	5.4	3.9	8	5	6.2	4	7.2	13.6	5.8	5.2	10.8	5.3	7.1	4.2	6.9	6.5	13.9	6.8	1.8	Nucleolar 16
MSTRG.8356;A3:1A:401774553-401775641:401774544-401775641:-	MSTRG.8356	TraesCS1A02G229400	A3	A	100	NA	NA	NA	NA	100	72.9	NA	NA	NA	NA	NA	NA	NA	NA	100	100	100	NA	NA	#N/A
MSTRG.8356;A3:1A:401774556-401775641:401774553-401775641:-	MSTRG.8356	TraesCS1A02G229400	A3	A	89.4	97	98.6	95.7	100	88	91.2	100	98.1	NA	98.8	95.8	95.6	97	97.7	83.4	88	76.4	100	NA	#N/A
MSTRG.8356;A3:1A:401771914-401772299:401771911-401772299:-	MSTRG.8356	TraesCS1A02G229400	A3	A	10.6	5.3	16.2	21.1	24	12	15.7	29.9	34.2	NA	5	10.4	15	17.9	28.3	27.7	14.9	37.8	29.3	NA	#N/A
MSTRG.8360;A3:1A:402255215-402256022:402255215-402256025:+	MSTRG.8360	TraesCS1A02G229700	A3	A	88.4	100	94.8	95	95.4	97.3	97.3	92.6	100	NA	90.7	100	97.9	92.1	92.5	98.5	95.2	97.9	98	NA	#N/A
MSTRG.8370;SE:1A:402801188-402801609:402801778-402802067:-	MSTRG.8370	TraesCS1A02G229900	SE	A	3.6	5.1	3.4	4.9	4.8	8.8	3.6	5	15.2	9	4.8	3.5	3	8.1	6.3	5.9	3.6	4.9	23	10.7	splicing factor-like protein
MSTRG.8370;SE:1A:402804712-402804936:402804986-402805131:-	MSTRG.8370	TraesCS1A02G229900	SE	A	NA	24.1	NA	5.9	27	16	22.8	19.4	5.9	NA	7.1	23.7	NA	15.2	10.5	26.1	28.4	19.3	2.3	NA	splicing factor-like protein
MSTRG.8371;AF:1A:402805512:402805546-402806707:402805582:402805634-402806707:+	MSTRG.8371	TraesCS1A02G230000	AF	A	0	100	57.8	49.1	0	11	35.1	30.9	29	79	100	12.1	32.3	0	42.1	30.8	0	0	14.7	81	Chaperone protein dnaJ, putative
MSTRG.8368;A3:1A:402921140-402929906:402921140-402929914:+	MSTRG.8368	TraesCS1A02G230100	A3	A	13.7	18.3	14.8	21.6	18.7	16.5	21.8	22.2	26.8	15	14.2	19.8	14.7	20.9	16.9	17.8	22.8	21	21.5	17.5	#N/A
MSTRG.8373;A3:1A:402944449-402944867:402944449-402944872:+	MSTRG.8373	TraesCS1A02G230300	A3	A	100	NA	NA	NA	99.2	99	NA	NA	NA	99.2	100	NA	NA	NA	98.7	99	94.1	NA	NA	98.9	Transducin/WD40 repeat-like superfamily protein
MSTRG.8380;SE:1A:403028097-403030838:403030870-403031037:-	MSTRG.8380	TraesCS1A02G230500	SE	A	NA	NA	93.2	NA	NA	100	29.9	NA	NA	NA	NA	NA	NA	NA	NA	71.8	42.8	30.7	NA	NA	#N/A
MSTRG.8387;SE:1A:403379742-403379939:403380166-403385632:+	MSTRG.8387	TraesCS1A02G230600	SE	A	2	5.9	1.6	4.3	5.3	4.5	7.5	5.3	7.7	1.8	1.8	3.9	2.3	3.8	6.8	4.6	7.7	6.7	5.9	2.4	Kinesin-like protein
MSTRG.8407;A3:1A:403657881-403657956:403657876-403657956:-	MSTRG.8407	TraesCS1A02G231100	A3	A	0	1.8	0.3	3.8	7.1	5.4	4.2	6.2	12.6	1.3	1.4	2.4	3.1	5.7	6.7	6.7	5.1	7.6	11.7	3.2	Fatty acid oxidation complex subunit alpha
MSTRG.8407;A3:1A:403657881-403657956:403657804-403657956:-	MSTRG.8407	TraesCS1A02G231100	A3	A	0	11.6	0.7	10.2	21.7	16.5	15.1	17.9	34.1	3.9	9.3	14.1	7	14.1	17.5	14.6	13.4	16.6	42.4	10.7	Fatty acid oxidation complex subunit alpha
MSTRG.8407;A3:1A:403657876-403657956:403657804-403657956:-	MSTRG.8407	TraesCS1A02G231100	A3	A	89.6	87.6	69	74	78.4	77.6	80.3	76.6	78.2	75.2	87.9	86.9	69.9	73.1	74.6	70.4	74.2	70.7	84.7	78.5	Fatty acid oxidation complex subunit alpha
MSTRG.8392;A5:1A:403830978-403831109:403830978-403831257:-	MSTRG.8392	TraesCS1A02G231200	A5	A	0.3	0	NA	7.4	4.3	3.6	1.4	4.5	5	NA	0.8	1.4	NA	5.1	3.9	7.1	0	3.4	11.1	0	Ethylene-responsive transcription factor
MSTRG.8428;RI:1A:405517816:405517959-405518035:405518065:-	MSTRG.8428	TraesCS1A02G232000	RI	A	100	88.7	100	90.1	97.4	96.3	93.8	93.6	NA	84.5	95.7	97.9	93.1	96.9	97.7	95.6	85.5	93.6	NA	100	Thiamin pyrophosphokinase 1
MSTRG.8434;AL:1A:405798525-405798977:405799327:405798525-405821015:405821867:+	MSTRG.8434	TraesCS1A02G232300	AL	A	32.3	26.4	15.1	15.2	NA	NA	NA	NA	5.8	NA	31.9	36.9	16.1	19.8	15.9	NA	NA	NA	0	NA	GrpE protein homolog
MSTRG.8434;AF:1A:405798052:405798525-405821015:405819283:405820502-405821015:+	MSTRG.8434	TraesCS1A02G232300	AF	A	97.1	75.4	84.7	74	55.6	NA	NA	NA	55.1	NA	87.8	73.9	83.7	67.8	81.1	NA	NA	NA	71.5	NA	GrpE protein homolog
MSTRG.8434;A5:1A:405798535-405798977:405798525-405798977:+	MSTRG.8434	TraesCS1A02G232300	A5	A	98.6	95.4	94.5	92.6	92	91.4	83.8	90.3	NA	100	98.8	93.4	93.3	91.9	90.8	88.2	82.8	93.8	NA	98.6	GrpE protein homolog
MSTRG.8447;A3:1A:406190609-406190687:406190609-406190694:+	MSTRG.8447	TraesCS1A02G232900	A3	A	98.3	100	100	96.6	88.2	93.3	100	100	100	100	100	97.9	100	100	95	97.7	94	100	100	92.2	#N/A
MSTRG.8447;AF:1A:406186564:406186671-406189782:406189343:406189387-406189782:+	MSTRG.8447	TraesCS1A02G232900	AF	A	1.7	0	0	3.4	11.8	6.7	0	0	0	0	0	2.1	0	0	5	NA	6	0	0	7.8	#N/A
MSTRG.8475;SE:1A:407325402-407325475:407325671-407326734:-	MSTRG.8475	TraesCS1A02G233500	SE	A	NA	NA	NA	NA	NA	NA	80.7	NA	58.7	NA	NA	NA	NA	NA	NA	NA	0	NA	NA	NA	S-adenosyl-L-methionine-dependent methyltransferases superfamily protein
MSTRG.8475;SE:1A:407325402-407325475:407325721-407326734:-	MSTRG.8475	TraesCS1A02G233500	SE	A	NA	NA	NA	NA	100	100	64	100	78.3	NA	NA	NA	NA	64.1	100	100	64.4	NA	100	NA	S-adenosyl-L-methionine-dependent methyltransferases superfamily protein
MSTRG.8475;A3:1A:407325721-407326734:407325671-407326734:-	MSTRG.8475	TraesCS1A02G233500	A3	A	NA	NA	NA	NA	100	100	29.8	100	71.7	NA	NA	NA	NA	NA	60.2	70.5	100	36.8	73.5	NA	S-adenosyl-L-methionine-dependent methyltransferases superfamily protein
MSTRG.8475;A3:1A:407325402-407325475:407325319-407325475:-	MSTRG.8475	TraesCS1A02G233500	A3	A	13	11.7	13.3	14	20.4	18.1	16.1	14.9	20.3	11.9	13.7	12.9	6.4	18.2	18.9	18.2	18.2	15.5	17	13.3	S-adenosyl-L-methionine-dependent methyltransferases superfamily protein
MSTRG.8502;RI:1A:409788165:409788367-409788466:409788589:+	MSTRG.8502	TraesCS1A02G234100	RI	A	2.4	5.7	5.5	10.2	16.7	9.9	21.4	NA	22.5	NA	1.8	4.4	6	11.5	23.1	14.6	20.9	NA	26.6	NA	PAX-interacting protein 1
MSTRG.8505;AF:1A:409827047:409827137-409827646:409827140:409827514-409827646:+	MSTRG.8505	TraesCS1A02G234200	AF	A	100	NA	100	99.1	98.5	97.8	100	98	96.9	98.7	98.1	92.1	100	98.6	97.9	99.7	99.8	99.8	99.2	100	RNA-binding protein, putative
MSTRG.8505;AF:1A:409827047:409827137-409827646:409827349:409827514-409827646:+	MSTRG.8505	TraesCS1A02G234200	AF	A	6	0	13.5	19.4	39.2	48.9	68.1	67.7	32.6	19.8	7.9	10.1	18.2	31.8	35.1	53.1	71.6	70.3	32.3	17.1	RNA-binding protein, putative
MSTRG.8505;RI:1A:409827646:409827864-409827956:409828045:+	MSTRG.8505	TraesCS1A02G234200	RI	A	94	99	86.5	80.5	60.4	50.6	31.9	31.8	66.7	80	92	89.1	81.8	67.9	64.4	46.9	28.3	29.6	67.6	82.9	RNA-binding protein, putative
MSTRG.8504;A3:1A:409836451-409837105:409836444-409837105:-	MSTRG.8504	TraesCS1A02G234400	A3	A	NA	NA	NA	NA	NA	100	NA	NA	NA	97.3	93.9	NA	NA	NA	NA	NA	NA	NA	NA	94.8	Peptide chain release factor&&Peptide chain release factor, putative
MSTRG.8504;AF:1A:409837839-409838118:409838137:409837839-409838141:409838320:-	MSTRG.8504	TraesCS1A02G234400	AF	A	NA	NA	NA	NA	NA	100	NA	NA	NA	92.9	91.6	NA	NA	NA	NA	NA	NA	NA	NA	93.9	Peptide chain release factor&&Peptide chain release factor, putative
MSTRG.8514;A3:1A:409856616-409856811:409856589-409856811:-	MSTRG.8514	TraesCS1A02G234500	A3	A	NA	0	NA	100	0	100	0	0	NA	NA	NA	100	0	61.9	100	20.2	0	0	NA	NA	#N/A
MSTRG.8514;A3:1A:409841890-409841961:409841879-409841961:-	MSTRG.8514	TraesCS1A02G234500	A3	A	NA	NA	NA	NA	0	39.2	72.6	68.7	52.4	90.3	38	NA	NA	NA	0	22.7	49.9	82.5	0	91.8	#N/A
MSTRG.8514;SE:1A:409841427-409841840:409841890-409841961:-	MSTRG.8514	TraesCS1A02G234500	SE	A	0	0	NA	0	0	43	53.9	45.4	11.1	65.6	14	0	0	NA	0	13.4	39.1	68.2	0	56.1	#N/A
MSTRG.8514;A3:1A:409841189-409841257:409840398-409841257:-	MSTRG.8514	TraesCS1A02G234500	A3	A	7.5	6.4	NA	NA	NA	NA	20.4	9.9	9	3.2	9.1	16	9.9	NA	NA	8.1	16.6	31.6	7	1.7	#N/A
MSTRG.8514;A3:1A:409841189-409841257:409840402-409841257:-	MSTRG.8514	TraesCS1A02G234500	A3	A	30.9	10.2	14.9	9	4.8	2.3	5.2	7.6	22.4	1.3	17.4	6.8	NA	9.9	7.1	6.7	5.4	5.3	35.1	1.1	#N/A
MSTRG.8514;A3:1A:409840402-409841257:409840398-409841257:-	MSTRG.8514	TraesCS1A02G234500	A3	A	15.4	37.5	100	71	81.5	87.1	82.2	57.2	25.5	71.9	32.2	72.2	40.7	100	100	55	77.7	89.2	12.2	60.5	#N/A
MSTRG.8514;SE:1A:409841427-409841840:409841879-409841961:-	MSTRG.8514	TraesCS1A02G234500	SE	A	14.2	19.4	60.3	35.6	48.7	53.9	30.7	27.5	10.1	17	21.1	23.3	28.9	38.9	60.3	34.6	39.2	31.3	7.6	10.3	#N/A
MSTRG.8543;A3:1A:412225012-412225438:412225012-412225452:+	MSTRG.8543	TraesCS1A02G234700	A3	A	NA	NA	NA	NA	NA	NA	NA	NA	18.1	NA	NA	NA	NA	NA	NA	NA	NA	NA	21.7	NA	Phosphotransferase
MSTRG.8574;A3:1A:413786500-413788984:413786500-413789048:+	MSTRG.8574	TraesCS1A02G234900	A3	A	84.7	66	71.3	58.6	54.1	57.1	65.8	62	58.7	71.6	82	63.2	72.4	61	56	57.3	54.9	57.4	66.3	72.4	DnaJ homolog subfamily C member 7 homolog&&DnaJ
MSTRG.8575;A5:1A:415580912-415582063:415580881-415582063:+	MSTRG.8575	TraesCS1A02G235100	A5	A	NA	NA	NA	NA	NA	100	94.3	98.1	NA	NA	NA	NA	NA	NA	NA	98.1	99.5	99.3	NA	NA	Diacylglycerol kinase
MSTRG.8575;RI:1A:415583612:415583668-415583781:415583978:+	MSTRG.8575	TraesCS1A02G235100	RI	A	NA	NA	NA	NA	NA	100	88	94.5	NA	NA	NA	NA	NA	NA	NA	97.5	93.9	85.2	NA	NA	Diacylglycerol kinase
MSTRG.8589;A3:1A:416537954-416538673:416537954-416539140:+	MSTRG.8589	TraesCS1A02G235500	A3	A	NA	NA	NA	NA	NA	NA	0	NA	NA	NA	NA	NA	NA	NA	NA	NA	NA	NA	NA	9.1	DUF1644 family protein
MSTRG.8589;A3:1A:416537954-416538687:416537954-416539165:+	MSTRG.8589	TraesCS1A02G235500	A3	A	NA	NA	NA	NA	NA	NA	NA	6.1	NA	3.1	NA	NA	NA	NA	NA	NA	NA	NA	NA	NA	DUF1644 family protein
MSTRG.8589;A5:1A:416537958-416539140:416537954-416539140:+	MSTRG.8589	TraesCS1A02G235500	A5	A	NA	NA	NA	NA	NA	NA	33.6	NA	NA	NA	NA	NA	NA	NA	NA	NA	NA	NA	NA	0	DUF1644 family protein
MSTRG.8589;A5:1A:416537958-416539165:416537954-416539165:+	MSTRG.8589	TraesCS1A02G235500	A5	A	NA	NA	NA	NA	NA	NA	21.7	0	NA	0	NA	NA	NA	NA	NA	NA	NA	NA	NA	NA	DUF1644 family protein
MSTRG.8589;A3:1A:416537954-416538676:416537954-416539140:+	MSTRG.8589	TraesCS1A02G235500	A3	A	NA	NA	NA	NA	NA	NA	27.5	NA	NA	54.8	NA	NA	NA	NA	NA	NA	NA	NA	NA	23.5	DUF1644 family protein
MSTRG.8589;A3:1A:416537954-416539140:416537954-416539165:+	MSTRG.8589	TraesCS1A02G235500	A3	A	NA	NA	NA	NA	NA	NA	54.1	0	NA	31.2	NA	NA	32.5	NA	NA	NA	NA	NA	NA	100	DUF1644 family protein
MSTRG.8589;A3:1A:416537954-416538676:416537954-416539165:+	MSTRG.8589	TraesCS1A02G235500	A3	A	NA	NA	NA	NA	NA	NA	30.9	13.2	33	35.5	NA	NA	NA	NA	NA	NA	NA	NA	NA	NA	DUF1644 family protein
MSTRG.8589;A3:1A:416537954-416539140:416537954-416539173:+	MSTRG.8589	TraesCS1A02G235500	A3	A	0	0	11.9	9.8	0	0	11.1	0	0	6	0	0	9.7	0	0	2.6	0	0	0	9.5	DUF1644 family protein
MSTRG.8589;A3:1A:416537954-416539165:416537954-416539173:+	MSTRG.8589	TraesCS1A02G235500	A3	A	2	4.9	0	0	10	0	9.5	12.6	13.3	12.3	0	2.8	18.3	0	0	0	2.7	0	0	0	DUF1644 family protein
MSTRG.8589;A3:1A:416537954-416538676:416537954-416539173:+	MSTRG.8589	TraesCS1A02G235500	A3	A	3.2	1.2	3.6	7.6	5.4	6.5	4.5	2.2	7	7.2	4.7	2.5	7.6	9.2	2.7	3.2	5.4	2.4	6	3.1	DUF1644 family protein
MSTRG.8622;RI:1A:418037061:418037120-418037205:418037432:+	MSTRG.8622	TraesCS1A02G235900	RI	A	NA	NA	100	100	100	100	100	NA	95	100	NA	100	100	100	100	100	100	100	100	NA	#N/A
MSTRG.8622;A3:1A:418037432-418038346:418037432-418038373:+	MSTRG.8622	TraesCS1A02G235900	A3	A	NA	NA	100	97.4	92.8	96.1	100	NA	92.8	100	NA	100	100	100	96.9	100	100	100	92.4	NA	#N/A
MSTRG.8629;A5:1A:418055569-418056872:418055569-418056964:-	MSTRG.8629	TraesCS1A02G236100	A5	A	0	0	NA	0	NA	NA	NA	NA	NA	3.9	0	0	NA	6.3	0	NA	NA	NA	NA	3.4	Copine-1
MSTRG.8629;A3:1A:418050578-418050684:418050575-418050684:-	MSTRG.8629	TraesCS1A02G236100	A3	A	52.7	67.6	NA	46.1	NA	NA	NA	NA	NA	78.3	57.2	72.4	NA	72.1	100	NA	NA	NA	NA	74	Copine-1
MSTRG.8629;SE:1A:418053413-418053559:418053615-418054430:-	MSTRG.8629	TraesCS1A02G236100	SE	A	47.3	32.4	NA	53.9	NA	NA	NA	NA	NA	21.7	42.8	27.6	NA	27.9	0	NA	NA	NA	NA	26	Copine-1
MSTRG.8639;SE:1A:418935052-418935890:418936039-418936131:-	MSTRG.8639	TraesCS1A02G236400	SE	A	NA	NA	NA	NA	NA	0	11.6	3.9	NA	NA	NA	NA	NA	NA	NA	10.8	9.7	7.5	NA	NA	F-box-like protein
MSTRG.8639;A5:1A:418935052-418935890:418935052-418936131:-	MSTRG.8639	TraesCS1A02G236400	A5	A	NA	NA	NA	NA	NA	21.1	11.2	12.1	NA	NA	NA	NA	NA	NA	NA	15.6	1.3	7.4	NA	NA	F-box-like protein
MSTRG.8639;SE:1A:418934159-418934801:418935052-418935890:-	MSTRG.8639	TraesCS1A02G236400	SE	A	NA	NA	NA	NA	NA	19.5	19.5	18.4	NA	23.6	NA	NA	NA	NA	NA	15.9	8.9	14.4	NA	5.2	F-box-like protein
MSTRG.8639;SE:1A:418934159-418934801:418935052-418936131:-	MSTRG.8639	TraesCS1A02G236400	SE	A	5.4	NA	NA	NA	0	20.8	21.8	24.7	NA	0	13.6	NA	NA	NA	28.6	20.3	28.1	32.6	31.8	12.2	F-box-like protein
MSTRG.8639;A5:1A:418934159-418935890:418934159-418936131:-	MSTRG.8639	TraesCS1A02G236400	A5	A	34.1	NA	NA	NA	4.3	22.6	22.8	20.6	NA	30.8	34.5	NA	NA	NA	26.5	29.3	32.7	31.6	35.1	30.7	F-box-like protein
MSTRG.8646;A3:1A:418937703-418937773:418937703-418937787:+	MSTRG.8646	TraesCS1A02G236500	A3	A	85.8	100	NA	78.8	65.8	77	61	75	NA	80.4	100	96.3	NA	88	85.3	71.6	68.9	75.1	NA	84.4	Lipase
MSTRG.8650;RI:1A:419034261:419034284-419034411:419034450:-	MSTRG.8650	TraesCS1A02G236600	RI	A	7.7	10.1	19.4	13.2	28.1	19.5	30.5	25.1	64.8	4.2	9.1	6.6	2.8	14.2	23.5	10.9	33.3	26.1	36	4.6	Kinase family protein
MSTRG.8654;A3:1A:419480628-419480718:419480628-419480727:+	MSTRG.8654	TraesCS1A02G236700	A3	A	97.7	94.3	96.1	86.6	84.6	87.3	71.9	73.8	73.3	96.5	98.6	90.5	92.5	84.8	80.2	79.3	73.4	65.4	78.5	93.6	#N/A
MSTRG.8660;A3:1A:420066279-420066355:420066279-420066361:+	MSTRG.8660	TraesCS1A02G236900	A3	A	NA	NA	NA	100	100	100	NA	NA	99	100	NA	NA	NA	100	98.9	100	NA	NA	92.9	100	Receptor-like kinase&&Kinase family protein
MSTRG.8660;A3:1A:420066426-420066510:420066426-420066625:+	MSTRG.8660	TraesCS1A02G236900	A3	A	NA	NA	NA	100	78.9	88.4	NA	NA	83	100	NA	NA	NA	100	100	95.2	NA	NA	90.2	7.5	Receptor-like kinase&&Kinase family protein
MSTRG.8678;A5:1A:420517397-420517768:420517294-420517768:+	MSTRG.8678	TraesCS1A02G237200	A5	A	79.6	78.6	83.5	85.9	78.8	88.3	81.9	83.4	81.1	89.5	85.9	83	82.2	87.1	83.6	86.8	88	78.8	80.8	89.9	Zinc finger, CW-type&&CW-type Zinc Finger family protein, expressed
MSTRG.8678;SE:1A:420517919-420518179:420518331-420518837:+	MSTRG.8678	TraesCS1A02G237200	SE	A	20.4	21.4	12.4	13.7	21.2	10.7	18.1	15.5	17.6	10.5	14.1	16.7	17.8	12.9	14.3	13.2	12	20.7	19.2	8.9	Zinc finger, CW-type&&CW-type Zinc Finger family protein, expressed
MSTRG.8705;AF:1A:423163174-423163779:423163982:423163174-423199002:423199051:-	MSTRG.8705	TraesCS1A02G237400	AF	A	18	22.2	10.9	NA	NA	NA	NA	NA	NA	NA	15.7	13.6	6	NA	NA	NA	NA	NA	NA	NA	Defensin-like protein
MSTRG.8728;A5:1A:423917813-423920831:423917813-423920883:-	MSTRG.8728	TraesCS1A02G238000	A5	A	100	92.9	100	NA	NA	NA	NA	NA	NA	NA	100	91.9	100	NA	100	NA	NA	NA	NA	NA	Pentatricopeptide repeat-containing protein
MSTRG.8728;SE:1A:423910012-423916831:423917062-423917665:-	MSTRG.8728	TraesCS1A02G238000	SE	A	1.5	6.7	0	NA	NA	NA	NA	NA	NA	NA	2.4	3.7	6.8	NA	11.9	NA	NA	NA	NA	NA	Pentatricopeptide repeat-containing protein
MSTRG.8756;A5:1A:424801761-424801863:424801741-424801863:+	MSTRG.8756	TraesCS1A02G238400	A5	A	NA	NA	NA	100	100	61.8	100	100	100	100	NA	55.1	84.7	100	100	100	100	100	100	100	#N/A
MSTRG.8756;A3:1A:424801520-424801642:424801520-424801644:+	MSTRG.8756	TraesCS1A02G238400	A3	A	NA	NA	NA	95.7	100	NA	100	100	100	77.1	NA	NA	NA	64.5	89	91	100	100	71.8	80	#N/A
MSTRG.8756;AF:1A:424802125:424802179-424804580:424802533:424802565-424804580:+	MSTRG.8756	TraesCS1A02G238400	AF	A	NA	3.6	0	6.1	14	9.7	NA	NA	24.7	NA	5.5	24.8	7.9	15.1	0	0	NA	NA	10.7	0	#N/A
MSTRG.8756;RI:1A:424804177:424804686-424805375:424805503:+	MSTRG.8756	TraesCS1A02G238400	RI	A	NA	NA	49.2	53	62.9	53.5	90.5	75	62.4	NA	NA	NA	33.9	70.2	68.2	49.2	92.5	78.2	51	NA	#N/A
MSTRG.8756;A5:1A:424805503-424805613:424804677-424805613:+	MSTRG.8756	TraesCS1A02G238400	A5	A	15.2	20.7	22.4	35.8	60.3	100	92.9	74.9	41.3	22.2	17.9	16.4	31	54.3	59	37.5	91	84.3	47.2	NA	#N/A
MSTRG.8756;A5:1A:424805503-424805613:424804686-424805613:+	MSTRG.8756	TraesCS1A02G238400	A5	A	9.3	6	4.8	11.2	13.7	15.9	48.5	38.3	22.6	5.9	6.4	9.1	4.5	13.3	20	24.6	54.6	35.6	15.8	8.5	#N/A
MSTRG.8756;A5:1A:424804686-424805613:424804677-424805613:+	MSTRG.8756	TraesCS1A02G238400	A5	A	63.6	80.3	85.2	81.6	90.5	100	93.3	82.8	70.7	82	76.2	66.2	90.4	88.6	85.2	64.8	89.3	90.7	82.7	92.3	#N/A
MSTRG.8756;A3:1A:424804686-424805375:424804686-424805613:+	MSTRG.8756	TraesCS1A02G238400	A3	A	11.6	18	17.8	23.6	24.7	29.1	43.1	32.4	25.7	16.7	9.7	27.9	18.6	26	32.5	44.9	40.6	28.2	18.2	17.1	#N/A
MSTRG.8756;A5:1A:424805731-424806202:424805717-424806202:+	MSTRG.8756	TraesCS1A02G238400	A5	A	38.9	9	17.6	26.7	32.9	30.8	29.1	26.9	33.2	48	13.9	28.4	19.7	32.3	21.2	15.4	26.9	40.5	27.6	40.1	#N/A
MSTRG.8756;SE:1A:424804686-424805375:424805503-424805613:+	MSTRG.8756	TraesCS1A02G238400	SE	A	24	10.5	10.2	16.8	16.5	20.3	56.4	51.8	29.7	19.5	19.1	13.9	11.9	16.2	21.1	38	56.7	39.2	25.6	21	#N/A
MSTRG.8767;A5:1A:425263177-425263432:425263177-425263437:-	MSTRG.8767	TraesCS1A02G238600	A5	A	90.7	94.1	93.6	92.6	87.9	93.7	94.1	95.3	72.5	91.3	94	97.1	96.4	91.6	90.7	92.3	92.4	94.5	68.7	95.7	Subtilisin-like protease
MSTRG.8767;RI:1A:425254633:425254870-425255449:425255500:-	MSTRG.8767	TraesCS1A02G238600	RI	A	0	14.8	0	18.1	24.5	16.4	18.7	24.4	20	11.3	3.7	0	11.4	12.9	16.2	22.2	25.6	20.2	21.5	5.8	Subtilisin-like protease
MSTRG.8767;A3:1A:425252920-425253012:425252911-425253012:-	MSTRG.8767	TraesCS1A02G238600	A3	A	0	44.2	25	35.8	42.9	34.5	32.3	43.7	49.8	51.3	25.4	31.4	29	34.8	37.5	44.6	35.2	31.6	53.9	51.6	Subtilisin-like protease
MSTRG.8806;SE:1A:425724680-425728895:425729088-425731974:+	MSTRG.8806	TraesCS1A02G238900	SE	A	NA	NA	NA	NA	NA	NA	NA	NA	75.1	NA	NA	NA	NA	NA	NA	NA	NA	NA	93.9	NA	Alpha-glucosidase like protein
MSTRG.8806;SE:1A:425724680-425731974:425732082-425732182:+	MSTRG.8806	TraesCS1A02G238900	SE	A	0	0	0	0	0	0	4.1	8.9	7.4	0.8	0	0	0	0	1.8	0	0.7	0	1.8	0	Alpha-glucosidase like protein
MSTRG.8806;A3:1A:425729088-425731947:425729088-425731974:+	MSTRG.8806	TraesCS1A02G238900	A3	A	NA	NA	NA	NA	NA	NA	NA	NA	29.6	NA	NA	NA	NA	NA	NA	18	NA	NA	29.9	NA	Alpha-glucosidase like protein
MSTRG.8806;A5:1A:425729088-425731974:425728934-425731974:+	MSTRG.8806	TraesCS1A02G238900	A5	A	0	NA	NA	3.8	5.8	4.1	4.1	8.2	10.3	1.1	0	NA	NA	3.4	4.6	6.3	3.5	8.4	10.8	2	Alpha-glucosidase like protein
MSTRG.8818;SE:1A:426931011-426931492:426931739-426932038:-	MSTRG.8818	TraesCS1A02G240000	SE	A	2.5	0	4.4	7.2	5.8	7.3	16.7	15.6	15.6	7.2	5.1	3.4	8.5	6.4	15.1	10.5	16.8	13.8	11.4	8.3	AP-3 complex subunit mu
MSTRG.8824;A5:1A:427038107-427038197:427038107-427038222:-	MSTRG.8824	TraesCS1A02G240100	A5	A	NA	NA	NA	0	0	0	7.7	0	NA	NA	NA	NA	NA	0	14.4	3	0	0	NA	NA	#N/A
MSTRG.8824;A5:1A:427038107-427038197:427038107-427038236:-	MSTRG.8824	TraesCS1A02G240100	A5	A	0	0	7	0	0	0	2.5	0	NA	NA	1.3	1.9	0	0	6.1	0.8	0	0	NA	NA	#N/A
MSTRG.8824;A5:1A:427038107-427038236:427038107-427038473:-	MSTRG.8824	TraesCS1A02G240100	A5	A	NA	NA	NA	81.4	NA	63.9	91.4	NA	NA	NA	NA	92.8	58.4	85.9	64.7	83.7	NA	NA	NA	NA	#N/A
MSTRG.8824;SE:1A:427038107-427038236:427038387-427038473:-	MSTRG.8824	TraesCS1A02G240100	SE	A	100	86.2	79.2	94.6	91.4	82.6	98.4	96.6	NA	NA	100	93.9	84.3	NA	80.9	90.4	98.2	100	NA	NA	#N/A
MSTRG.8824;A5:1A:427038387-427038473:427038387-427038479:-	MSTRG.8824	TraesCS1A02G240100	A5	A	72.4	41.1	26.7	41.4	23.6	39.4	58.1	45.3	NA	NA	78.3	25.9	46.8	0.2	26.4	38.4	60.7	51.6	NA	NA	#N/A
MSTRG.8824;A5:1A:427038107-427038222:427038107-427038236:-	MSTRG.8824	TraesCS1A02G240100	A5	A	14.5	19.2	22.3	20.5	28	17.6	23.4	34	NA	NA	10.3	26	14.6	56.7	27.8	21.1	26.5	29.5	NA	NA	#N/A
MSTRG.8831;A5:1A:427523994-427524071:427523994-427524080:-	MSTRG.8831	TraesCS1A02G240400	A5	A	1.5	3.4	0	NA	NA	NA	NA	NA	1.2	5.2	0	0	3.6	NA	2.5	NA	NA	NA	1.2	2.3	#N/A
MSTRG.8831;A5:1A:427523150-427523385:427523150-427523735:-	MSTRG.8831	TraesCS1A02G240400	A5	A	6.7	1.7	5.2	NA	NA	NA	NA	NA	16.3	3.5	7	16.9	10.1	NA	24.7	NA	NA	NA	11.2	35.5	#N/A
MSTRG.8839;SE:1A:427814954-427816741:427817123-427817534:-	MSTRG.8839	TraesCS1A02G240600	SE	A	100	100	100	100	100	100	100	94.1	100	100	100	100	100	100	100	98.6	100	100	100	100	Regulator of chromosome condensation (RCC1) family with FYVE zinc finger domain-containing protein
MSTRG.8839;RI:1A:427818078:427819519-427819601:427820189:-	MSTRG.8839	TraesCS1A02G240600	RI	A	0	0	0	0	0	0	7.3	5.9	0	0	0	0	0	0	0	1.4	0	0	0	0	Regulator of chromosome condensation (RCC1) family with FYVE zinc finger domain-containing protein
MSTRG.8848;A3:1A:428549494-428549583:428549494-428549604:+	MSTRG.8848	TraesCS1A02G241000	A3	A	NA	100	NA	82.8	100	100	100	91.2	NA	93.4	NA	NA	NA	100	100	95.8	100	89.2	NA	95.2	7-hydroxymethyl chlorophyll a reductase, chloroplastic-like protein
MSTRG.8848;A3:1A:428547357-428547504:428547357-428547512:+	MSTRG.8848	TraesCS1A02G241000	A3	A	NA	0	NA	20	1.6	10.9	0	8.8	NA	43.2	NA	NA	NA	0	100	100	0	10.8	NA	100	7-hydroxymethyl chlorophyll a reductase, chloroplastic-like protein
MSTRG.8848;A5:1A:428547209-428547316:428547195-428547316:+	MSTRG.8848	TraesCS1A02G241000	A5	A	NA	0	NA	20	1.6	10.9	0	8.8	NA	8.4	NA	NA	NA	0	12.9	4.2	0	10.8	NA	7.2	7-hydroxymethyl chlorophyll a reductase, chloroplastic-like protein
MSTRG.8858;RI:1A:428973974:428974035-428974114:428974175:+	MSTRG.8858	TraesCS1A02G241300	RI	A	NA	100	100	100	97.2	97	92.6	97.9	95.8	NA	NA	100	NA	100	100	100	95.3	96.8	95.9	NA	#N/A
MSTRG.8858;A5:1A:428975107-428975194:428974996-428975194:+	MSTRG.8858	TraesCS1A02G241300	A5	A	4.9	3	11.7	3.6	0	2.4	3.1	0	0	1.8	0	1.5	1.6	3.3	4.1	2	0.7	0	6.6	0	#N/A
MSTRG.8858;A3:1A:428975307-428978999:428975307-428979045:+	MSTRG.8858	TraesCS1A02G241300	A3	A	100	92.6	100	88.2	79.1	83.2	86.9	81.8	73.3	96.4	96.7	95.3	95.7	100	82.3	82.6	85.3	85.7	82.4	91.3	#N/A
MSTRG.8858;RI:1A:428973974:428974035-428974117:428974175:+	MSTRG.8858	TraesCS1A02G241300	RI	A	4.9	10.7	11.7	16.1	22.3	19.4	16.4	21.4	32.8	5.9	4.2	8.5	5.9	8.8	22.2	20.3	19.3	19	27.1	8.7	#N/A
MSTRG.8866;AL:1A:429484189-429492409:429492651:429484189-429493806:429494230:+	MSTRG.8866	TraesCS1A02G241500	AL	A	40.6	66.9	83.7	NA	NA	NA	NA	NA	NA	NA	40.3	64.5	69.7	NA	NA	NA	NA	NA	NA	NA	Protein sawadee homeodomain-like 2
MSTRG.8868;A3:1A:429491476-429493422:429491473-429493422:-	MSTRG.8868	TraesCS1A02G241600	A3	A	NA	NA	NA	NA	NA	NA	NA	NA	83.5	NA	NA	NA	NA	NA	NA	NA	NA	NA	77.4	NA	Histone-lysine N-methyltransferase, H3 lysine-9 specific
MSTRG.8868;A3:1A:429490447-429491294:429490442-429491294:-	MSTRG.8868	TraesCS1A02G241600	A3	A	NA	1.8	NA	NA	NA	NA	1.7	8.7	39.6	NA	NA	NA	NA	NA	NA	NA	18.8	24.7	34.2	NA	Histone-lysine N-methyltransferase, H3 lysine-9 specific
MSTRG.8868;A5:1A:429488221-429488414:429488221-429488458:-	MSTRG.8868	TraesCS1A02G241600	A5	A	NA	51.3	NA	NA	NA	NA	68.7	42.2	52.3	32.9	NA	47	NA	NA	NA	62.9	69.2	56.2	66.8	12.9	Histone-lysine N-methyltransferase, H3 lysine-9 specific
MSTRG.8868;SE:1A:429485996-429486169:429486235-429486971:-	MSTRG.8868	TraesCS1A02G241600	SE	A	NA	48.7	NA	NA	NA	NA	31.3	57.8	47.7	67.1	NA	53	NA	NA	NA	37.1	41.8	54.1	33.2	87.1	Histone-lysine N-methyltransferase, H3 lysine-9 specific
MSTRG.8875;A3:1A:430238440-430239080:430238435-430239080:-	MSTRG.8875	TraesCS1A02G242200	A3	A	1.3	49.2	26.3	41.1	30.7	44.7	21.7	6.8	100	NA	4.9	22.2	46.4	34.2	31	27	40.7	41.7	100	NA	Protein N-terminal glutamine amidohydrolase
MSTRG.8897;A5:1A:430591662-430616171:430591633-430616171:+	MSTRG.8897	TraesCS1A02G242500	A5	A	97.6	NA	100	97	97	69.2	95	96.5	95.7	90	NA	100	NA	NA	93.9	92.6	97.5	95.4	93.7	93.3	NAD kinase
MSTRG.8897;A3:1A:430587643-430588362:430587643-430588367:+	MSTRG.8897	TraesCS1A02G242500	A3	A	100	64.9	100	92.1	80.9	85.5	100	100	81.3	97.5	NA	100	NA	NA	95.2	85.9	88.1	100	87.6	100	NAD kinase
MSTRG.8897;AF:1A:430605350:430606072-430608284:430607271:430607298-430608284:+	MSTRG.8897	TraesCS1A02G242500	AF	A	3.6	6.6	9.5	11.8	9.8	7.7	16.6	6.1	NA	10.6	3.3	4.8	13.4	11.7	10.3	10.6	9.4	11.5	NA	10.9	NAD kinase
MSTRG.8897;SE:1A:430588435-430589108:430589217-430589445:+	MSTRG.8897	TraesCS1A02G242500	SE	A	94.3	89.5	74.4	79.6	78.1	88.7	47.8	64.5	73.3	89.8	96.4	86.5	98.2	93.9	82.1	80.2	45.5	50.4	67.5	88.7	NAD kinase
MSTRG.8893;RI:1A:430621324:430621397-430621501:430622072:+	MSTRG.8893	TraesCS1A02G242800	RI	A	0	1.3	0	0	3.7	8.1	2.3	14	0	NA	0	0	0	0	10.3	1.8	0	0	0	NA	AP2-like ethylene-responsive transcription factor
MSTRG.8893;A3:1A:430620171-430620247:430620171-430620256:+	MSTRG.8893	TraesCS1A02G242800	A3	A	12.7	18	13.3	16.8	16.7	8.1	25	14	22.2	NA	19.1	27.3	27.9	11.7	19.2	21.3	18.3	17.7	15.8	NA	AP2-like ethylene-responsive transcription factor
MSTRG.8893;A3:1A:430622229-430622976:430622229-430622979:+	MSTRG.8893	TraesCS1A02G242800	A3	A	12.7	16.7	13.3	16.4	16.7	8.1	22.7	14	22.2	NA	16.2	27.3	27.9	11.7	19.2	21.3	18.3	17.7	15.8	NA	AP2-like ethylene-responsive transcription factor
MSTRG.8903;A3:1A:431025972-431026455:431025943-431026455:-	MSTRG.8903	TraesCS1A02G243100	A3	A	NA	NA	NA	100	100	100	100	100	100	NA	NA	NA	NA	82.9	100	100	100	30.2	100	NA	#N/A
MSTRG.8903;A3:1A:431030743-431030824:431030699-431030824:-	MSTRG.8903	TraesCS1A02G243100	A3	A	NA	NA	NA	78.7	88.7	91.7	90.3	87.5	57.9	NA	NA	NA	NA	NA	85.1	83.8	92.4	NA	92.1	NA	#N/A
MSTRG.8966;A3:1A:432591048-432591192:432590347-432591192:-	MSTRG.8966	TraesCS1A02G244400	A3	A	NA	NA	NA	NA	NA	86.6	NA	NA	NA	NA	NA	NA	NA	NA	NA	NA	NA	NA	NA	NA	#N/A
MSTRG.8966;SE:1A:432590049-432590179:432591021-432591192:-	MSTRG.8966	TraesCS1A02G244400	SE	A	NA	NA	NA	NA	NA	NA	NA	NA	NA	NA	NA	NA	NA	NA	NA	100	94.9	NA	NA	NA	#N/A
MSTRG.8966;A3:1A:432591048-432591192:432591021-432591192:-	MSTRG.8966	TraesCS1A02G244400	A3	A	0	0	0	0	10.7	33.2	0	0	0	0	0	0	0	0	0	0	0	0	0	NA	#N/A
MSTRG.8966;A3:1A:432591794-432591865:432591775-432591865:-	MSTRG.8966	TraesCS1A02G244400	A3	A	NA	4	NA	NA	0	21.5	0	0	3.6	0	NA	NA	NA	0	7.6	1.3	0	0	0	NA	#N/A
MSTRG.8966;RI:1A:432589876:432590049-432590179:432591021:-	MSTRG.8966	TraesCS1A02G244400	RI	A	NA	NA	15.3	NA	NA	NA	NA	NA	NA	NA	NA	23.7	NA	NA	NA	2.4	0	NA	0	0	#N/A
MSTRG.8966;RI:1A:432589876:432590052-432590179:432591021:-	MSTRG.8966	TraesCS1A02G244400	RI	A	4.3	2.5	16.8	0	0	10	0	0	2.6	0	0	26.3	0	0	3.6	1.3	0	0	0	NA	#N/A
MSTRG.8966;RI:1A:432590179:432591021-432591192:432591250:-	MSTRG.8966	TraesCS1A02G244400	RI	A	NA	0	NA	NA	0	0	1	3.5	4.7	5.2	NA	NA	NA	0	2.8	1.8	6.5	5.8	0	NA	#N/A
MSTRG.8966;SE:1A:432587430-432587783:432587845-432587970:-	MSTRG.8966	TraesCS1A02G244400	SE	A	99.1	88.5	95.6	95.9	96.5	98.1	97.9	95.9	93.9	98	99.6	99	99.4	98.9	97.1	95.5	94.7	94.9	97.1	95.6	#N/A
MSTRG.8966;RI:1A:432587970:432588071-432588387:432588512:-	MSTRG.8966	TraesCS1A02G244400	RI	A	NA	NA	0	NA	NA	6.1	8.3	NA	NA	NA	NA	1.2	NA	NA	12.4	10.4	16.1	NA	NA	1.8	#N/A
MSTRG.8966;RI:1A:432589558:432589795-432589876:432590052:-	MSTRG.8966	TraesCS1A02G244400	RI	A	1.1	4.4	NA	6.3	5.1	3.2	5	2	3.2	4.3	0.6	2.1	1.2	2.8	4.1	6.1	8.7	0	8.4	NA	#N/A
MSTRG.8966;RI:1A:432589558:432589795-432589876:432590049:-	MSTRG.8966	TraesCS1A02G244400	RI	A	NA	48.8	26.8	NA	NA	NA	43.7	NA	NA	NA	NA	5.1	NA	NA	NA	20.4	35.9	NA	3.6	18.6	#N/A
MSTRG.8966;RI:1A:432588387:432588512-432589558:432589795:-	MSTRG.8966	TraesCS1A02G244400	RI	A	0.5	0	3	5.4	4.4	7.8	16.7	23.7	8.8	8.5	0	1.8	4.2	4.2	7	5.4	14.6	11.7	9.4	0	#N/A
MSTRG.8966;RI:1A:432591699:432591775-432591865:432591950:-	MSTRG.8966	TraesCS1A02G244400	RI	A	NA	26.7	NA	19.6	16	8.6	10.4	15.5	14.6	4.1	NA	NA	NA	12.4	10.9	14.7	0	11.1	0	NA	#N/A
MSTRG.8966;A3:1A:432591021-432591192:432590347-432591192:-	MSTRG.8966	TraesCS1A02G244400	A3	A	98.3	91	85.9	87.4	86.2	92.8	91.9	85.7	90.4	86.8	97.6	87.6	98.9	90	92.8	91.4	94.6	100	79.5	NA	#N/A
MSTRG.8966;A5:1A:432591021-432591192:432591021-432591202:-	MSTRG.8966	TraesCS1A02G244400	A5	A	83.1	81	55.3	77.9	100	89.2	82.7	100	91.2	63	75.9	54.2	84.8	71.2	83.6	88.6	87.1	100	68.2	45	#N/A
MSTRG.8966;RI:1A:432586235:432586561-432587198:432587430:-	MSTRG.8966	TraesCS1A02G244400	RI	A	73.2	76.8	70.2	80.7	100	93.7	88.6	100	94.6	82.4	71.6	72.6	89.9	79.6	88.4	90.9	90.7	100	79.5	78.9	#N/A
MSTRG.8966;A3:1A:432588071-432588387:432588029-432588387:-	MSTRG.8966	TraesCS1A02G244400	A3	A	11.4	11.2	32.3	11.1	4.4	19	14.3	6.2	3.9	13.1	14.9	32.2	6.4	13.2	9.4	15	11.2	5.4	13.3	17.8	#N/A
MSTRG.8966;A3:1A:432587430-432587783:432586561-432587783:-	MSTRG.8966	TraesCS1A02G244400	A3	A	45.2	70.9	72.6	64.6	67.1	60.8	71.7	68.7	80.1	87.9	51.7	75.3	67.4	77.2	70.8	69.9	70.3	77.5	76.5	98.3	#N/A
MSTRG.8966;SE:1A:432586561-432587198:432587430-432587783:-	MSTRG.8966	TraesCS1A02G244400	SE	A	44.3	71.2	56.9	48.8	45.9	28.5	42.2	28.5	60.4	77.3	44.2	62.1	34.1	66.9	47.2	49.9	42.4	45.9	66.8	96.1	#N/A
MSTRG.8966;A3:1A:432590052-432590179:432590049-432590179:-	MSTRG.8966	TraesCS1A02G244400	A3	A	81.5	65.9	39.5	73.2	82.4	90.2	71.6	87.3	80	62.8	76.4	48.9	84.9	67.7	78.5	62.1	64.3	84.2	46.2	36.3	#N/A
MSTRG.8966;RI:1A:432589558:432589655-432589740:432589795:-	MSTRG.8966	TraesCS1A02G244400	RI	A	68.4	58.7	46	50.3	46.4	45.4	36.3	32.7	36.4	35.7	62.6	46	41.3	46	42.2	44.8	38.2	32.2	45.6	30.3	#N/A
MSTRG.8939;A5:1A:432770196-432770290:432770136-432770290:+	MSTRG.8939	TraesCS1A02G244700	A5	A	13.1	NA	23.3	100	54	100	100	100	100	15.8	13.8	NA	21.8	16.6	100	100	100	100	100	31.6	Beta-mannosidase, putative
MSTRG.8945;A3:1A:432984435-432984512:432984415-432984512:-	MSTRG.8945	TraesCS1A02G245000	A3	A	100	100	100	100	100	100	100	91.5	100	100	100	100	100	100	100	100	100	100	100	100	E3 ubiquitin-protein ligase KEG&&Protein kinase, putative
MSTRG.8945;SE:1A:432983491-432983576:432983701-432984205:-	MSTRG.8945	TraesCS1A02G245000	SE	A	0	0	0	0	0	0	0	8.5	0	0	0	0	0	0	0	0	0	0	0	0	E3 ubiquitin-protein ligase KEG&&Protein kinase, putative
MSTRG.8949;A3:1A:433555481-433555573:433555481-433555600:+	MSTRG.8949	TraesCS1A02G245100	A3	A	100	100	96.2	100	100	100	100	100	100	NA	100	100	100	100	100	100	100	94.3	NA	NA	#N/A
MSTRG.8949;AF:1A:433520759:433520905-433526774:433526138:433526271-433526774:+	MSTRG.8949	TraesCS1A02G245100	AF	A	NA	NA	0	NA	NA	NA	NA	NA	15.2	NA	NA	NA	NA	NA	NA	NA	NA	NA	0	NA	#N/A
MSTRG.8949;A3:1A:433555481-433555600:433555481-433555666:+	MSTRG.8949	TraesCS1A02G245100	A3	A	NA	NA	NA	NA	0	0	0	0	0	0	NA	NA	NA	NA	0	0	0	13	NA	16	#N/A
MSTRG.8949;AL:1A:433527065-433533399:433533407:433527065-433555013:433556101:+	MSTRG.8949	TraesCS1A02G245100	AL	A	NA	NA	76.1	NA	27.4	28.3	31.9	9.9	100	NA	NA	36.3	42.6	63.7	NA	NA	29.9	25.6	86.8	NA	#N/A
MSTRG.8949;RI:1A:433555013:433555145-433555405:433555481:+	MSTRG.8949	TraesCS1A02G245100	RI	A	100	90	97	89.3	64.5	79.7	73.3	74.5	100	NA	100	84.5	100	86.5	91	84	78.3	61.4	NA	NA	#N/A
MSTRG.8949;AF:1A:433520453:433520905-433526774:433526138:433526271-433526774:+	MSTRG.8949	TraesCS1A02G245100	AF	A	NA	NA	23.9	58.5	73.2	75.6	78	91	15.3	NA	NA	63.7	58.9	36.3	40.4	100	73.5	75.9	13.2	NA	#N/A
MSTRG.8949;AF:1A:433520850:433520905-433526774:433526138:433526271-433526774:+	MSTRG.8949	TraesCS1A02G245100	AF	A	89.6	93.6	72.4	84.7	79.2	80.2	89.3	94.7	40.9	NA	89.8	78.6	74.8	74.4	82.1	100	86.1	77.1	13.5	NA	#N/A
MSTRG.8949;A3:1A:433526872-433526963:433526872-433526983:+	MSTRG.8949	TraesCS1A02G245100	A3	A	9.4	5.2	24.2	11.6	10.4	10.9	6.3	2.8	48.7	14.1	9.5	14.1	18.5	20.3	14.9	0	8.6	9.8	66.8	18.3	#N/A
MSTRG.8949;A3:1A:433555481-433555573:433555481-433555666:+	MSTRG.8949	TraesCS1A02G245100	A3	A	87.3	83.8	79.9	77.9	72.7	74.1	66.5	77.6	52.7	36.4	97.2	71	70.7	80.3	79.3	76.2	71.3	71.4	49.6	0	#N/A
MSTRG.8959;A5:1A:434422612-434423036:434422523-434423036:+	MSTRG.8959	TraesCS1A02G245300	A5	A	1.2	0.9	1.8	3.7	3.5	9	8.6	4.6	2.9	0	4.8	3.3	1.4	8.5	9.8	0	2.2	3.1	0	0	Decapping nuclease rai1
MSTRG.8959;A3:1A:434421522-434421657:434421522-434421659:+	MSTRG.8959	TraesCS1A02G245300	A3	A	3.2	1.5	3	4.8	4.4	9.4	9.4	6.2	6.4	0.5	7.2	4	2.6	9.5	10.7	1.5	3.1	3.6	4.8	0.5	Decapping nuclease rai1
MSTRG.8962;AF:1A:434638639:434638897-434639386:434638921:434638925-434639386:+	MSTRG.8962	TraesCS1A02G245500	AF	A	NA	NA	NA	NA	NA	0	0	18.3	NA	NA	NA	NA	NA	NA	NA	NA	11.1	3.7	12.9	NA	Methyltransferase-like protein&&Methyltransferase-like protein 13
MSTRG.8962;AF:1A:434638895:434638897-434639386:434638921:434638925-434639386:+	MSTRG.8962	TraesCS1A02G245500	AF	A	NA	NA	NA	NA	NA	52.1	46.4	0	NA	57.4	NA	NA	NA	NA	NA	69.1	0	0	NA	NA	Methyltransferase-like protein&&Methyltransferase-like protein 13
MSTRG.8962;RI:1A:434640184:434640309-434640418:434640840:+	MSTRG.8962	TraesCS1A02G245500	RI	A	NA	88.4	85.9	100	82.5	96.7	96.3	94.1	97.3	100	NA	100	NA	100	96	96.9	95.7	95.3	95.6	91.1	Methyltransferase-like protein&&Methyltransferase-like protein 13
MSTRG.8962;A5:1A:434638925-434639386:434638897-434639386:+	MSTRG.8962	TraesCS1A02G245500	A5	A	NA	25.5	NA	NA	100	0	38.5	84.3	94.7	0	NA	100	NA	100	100	6.9	88.5	95.6	91.1	NA	Methyltransferase-like protein&&Methyltransferase-like protein 13
MSTRG.8962;A3:1A:434638925-434639033:434638925-434639386:+	MSTRG.8962	TraesCS1A02G245500	A3	A	NA	NA	0	12	0	7.6	11.6	8.1	0	14.9	NA	2.9	NA	11.5	9.9	9.8	4.1	0	4.3	3.4	Methyltransferase-like protein&&Methyltransferase-like protein 13
MSTRG.8962;A5:1A:434640840-434641000:434640265-434641000:+	MSTRG.8962	TraesCS1A02G245500	A5	A	0	4.8	13.9	6.3	11.2	44.5	28.1	20.9	4.2	67.7	2.6	6	4.3	13.7	17.9	21.7	38.5	30.5	15.8	36.3	Methyltransferase-like protein&&Methyltransferase-like protein 13
MSTRG.8962;A3:1A:434640840-434640997:434640840-434641000:+	MSTRG.8962	TraesCS1A02G245500	A3	A	NA	87.2	67.3	81.9	78.7	55.4	63.1	60.7	90.9	60.4	NA	87.5	NA	78.1	73.5	71.2	53.1	47.5	63.5	70.6	Methyltransferase-like protein&&Methyltransferase-like protein 13
MSTRG.8962;A3:1A:434639499-434639592:434639499-434639600:+	MSTRG.8962	TraesCS1A02G245500	A3	A	54	44.4	57.4	48.1	57.9	63.4	71.4	70.2	51.6	62.8	44.2	42.2	57.7	42.1	54.8	62	76.5	74.8	42.8	62.1	Methyltransferase-like protein&&Methyltransferase-like protein 13
MSTRG.8962;A3:1A:434640265-434640997:434640265-434641000:+	MSTRG.8962	TraesCS1A02G245500	A3	A	44.8	62.7	54.9	59.6	53.4	61.2	35.5	43.7	58.8	78.8	60.5	67.4	46.5	70.4	61.3	54.2	44.5	38.5	48	62.8	Methyltransferase-like protein&&Methyltransferase-like protein 13
MSTRG.8962;A5:1A:434640840-434640997:434640265-434640997:+	MSTRG.8962	TraesCS1A02G245500	A5	A	9.4	15	17.8	17	23.9	37.2	53.4	32.2	23	46.1	10.8	17.8	8.7	19.3	26.6	35.7	44.8	36.3	24.8	41.5	Methyltransferase-like protein&&Methyltransferase-like protein 13
MSTRG.8965;A3:1A:435062478-435062956:435062478-435063011:+	MSTRG.8965	TraesCS1A02G245700	A3	A	100	100	100	100	100	100	100	100	100	100	100	100	100	100	100	100	100	100	100	76.9	DNA repair protein-like protein
MSTRG.8965;RI:1A:435062956:435063032-435063132:435063231:+	MSTRG.8965	TraesCS1A02G245700	RI	A	NA	NA	NA	NA	93.2	NA	NA	NA	NA	NA	NA	NA	NA	NA	96	NA	NA	NA	NA	NA	DNA repair protein-like protein
MSTRG.8965;A3:1A:435062478-435062956:435062478-435063128:+	MSTRG.8965	TraesCS1A02G245700	A3	A	NA	49.5	NA	40.2	51.2	64.8	NA	NA	41.6	NA	NA	NA	NA	49.7	50.9	57	NA	NA	45.2	NA	DNA repair protein-like protein
MSTRG.8965;A3:1A:435062478-435063128:435062478-435063132:+	MSTRG.8965	TraesCS1A02G245700	A3	A	NA	37.3	NA	37.9	62.3	48.8	NA	NA	38.3	NA	NA	26.1	35.6	33.3	42.5	64.7	NA	NA	NA	NA	DNA repair protein-like protein
MSTRG.8965;A3:1A:435062478-435062956:435062478-435063132:+	MSTRG.8965	TraesCS1A02G245700	A3	A	51.9	36.8	NA	29.1	63.4	63.7	NA	NA	30.7	NA	41.3	30	34.6	33.1	43.4	70.9	NA	NA	NA	NA	DNA repair protein-like protein
MSTRG.8965;A3:1A:435063231-435064015:435063231-435064027:+	MSTRG.8965	TraesCS1A02G245700	A3	A	75.8	93.8	90.3	94.4	89.6	89	92.5	95	93	100	81.9	94.1	94.6	93.1	89.3	89.5	96.4	83.7	90.8	100	DNA repair protein-like protein
MSTRG.8965;SE:1A:435062478-435062956:435063032-435063128:+	MSTRG.8965	TraesCS1A02G245700	SE	A	90.9	91.8	95.5	89.3	88	92.7	90.8	79.1	84.5	93.8	99	93	93.3	90.9	85.2	89.9	93.1	85	86.4	96.7	DNA repair protein-like protein
MSTRG.8965;RI:1A:435062956:435063032-435063128:435063231:+	MSTRG.8965	TraesCS1A02G245700	RI	A	33.7	8.1	10.1	7.5	12.5	12.6	11	7.9	11.6	0	24.5	8.3	6.4	9	15.2	13	4.9	19	11.5	5.2	DNA repair protein-like protein
MSTRG.8968;A3:1A:435089199-435089288:435089187-435089288:-	MSTRG.8968	TraesCS1A02G245800	A3	A	0	0	NA	NA	NA	NA	NA	NA	12.5	3.2	0	0	NA	NA	NA	NA	NA	NA	17	2.3	Protein RRP5-like protein
MSTRG.8974;A3:1A:435376439-435377908:435376439-435377911:+	MSTRG.8974	TraesCS1A02G246000	A3	A	NA	NA	NA	NA	NA	NA	NA	NA	NA	NA	24.5	NA	NA	NA	NA	NA	NA	NA	NA	NA	Mitotic-spindle organizing protein 1
MSTRG.8976;AF:1A:435403706-435404698:435404713:435403706-435405733:435405850:-	MSTRG.8976	TraesCS1A02G246100	AF	A	100	100	NA	100	NA	100	NA	NA	NA	NA	NA	NA	100	NA	NA	NA	87.8	95.9	100	NA	F-box protein
MSTRG.8976;AF:1A:435403706-435404698:435404713:435403706-435405743:435405873:-	MSTRG.8976	TraesCS1A02G246100	AF	A	100	97.4	NA	100	NA	93.1	NA	NA	NA	NA	NA	NA	100	NA	NA	NA	100	100	100	NA	F-box protein
MSTRG.8976;AF:1A:435403706-435405743:435405873:435403706-435408558:435408614:-	MSTRG.8976	TraesCS1A02G246100	AF	A	NA	NA	3.6	NA	0	NA	8.1	3.9	0	0	0	0	NA	0	4	4	NA	NA	NA	0	F-box protein
MSTRG.8976;RI:1A:435401755:435401904-435402010:435402858:-	MSTRG.8976	TraesCS1A02G246100	RI	A	0	2.6	3.6	0	0	6.9	8	3.9	0	0	0	0	0	0	4	3.9	0	0	0	0	F-box protein
MSTRG.8993;AL:1A:436390574-436390734:436391112:436390574-436396606:436397503:+	MSTRG.8993	TraesCS1A02G246200	AL	A	NA	NA	NA	NA	NA	100	NA	97.4	80.9	NA	100	NA	NA	NA	NA	100	100	NA	NA	NA	#N/A
MSTRG.8993;AL:1A:436390574-436390734:436391223:436390574-436396606:436397503:+	MSTRG.8993	TraesCS1A02G246200	AL	A	NA	NA	NA	NA	NA	100	100	95.7	61.5	NA	NA	NA	NA	NA	NA	NA	100	96.2	NA	NA	#N/A
MSTRG.8993;AL:1A:436390574-436390734:436391223:436390574-436396614:436397534:+	MSTRG.8993	TraesCS1A02G246200	AL	A	NA	NA	NA	NA	NA	100	84.4	100	NA	NA	NA	NA	NA	NA	NA	NA	100	100	NA	NA	#N/A
MSTRG.8993;RI:1A:436388610:436389079-436389643:436389690:+	MSTRG.8993	TraesCS1A02G246200	RI	A	NA	NA	NA	NA	NA	100	84.4	100	NA	NA	NA	NA	NA	NA	NA	NA	100	100	NA	NA	#N/A
MSTRG.8993;AL:1A:436390574-436390734:436391075:436390574-436396614:436397534:+	MSTRG.8993	TraesCS1A02G246200	AL	A	NA	100	NA	100	89	100	95.6	100	100	100	NA	NA	97	88.1	100	100	100	100	100	94.3	#N/A
MSTRG.8993;AL:1A:436390574-436390734:436391075:436390574-436396606:436397503:+	MSTRG.8993	TraesCS1A02G246200	AL	A	NA	100	NA	96.7	95.7	100	100	98.3	82.4	95	NA	NA	93.7	88.3	100	100	100	99.1	100	100	#N/A
MSTRG.8993;AL:1A:436390574-436390734:436391112:436390574-436396614:436397517:+	MSTRG.8993	TraesCS1A02G246200	AL	A	NA	NA	NA	NA	NA	69.2	NA	85.7	87.8	NA	100	NA	NA	NA	52.6	70.3	74.6	NA	NA	NA	#N/A
MSTRG.8993;AL:1A:436390574-436390734:436391223:436390574-436396614:436397517:+	MSTRG.8993	TraesCS1A02G246200	AL	A	NA	NA	NA	NA	NA	59.9	100	77.8	NA	NA	NA	NA	NA	NA	57.6	61.9	67.4	87.9	42.3	NA	#N/A
MSTRG.8993;A5:1A:436389690-436390210:436389079-436390210:+	MSTRG.8993	TraesCS1A02G246200	A5	A	NA	NA	NA	NA	NA	59.9	70.4	78.6	81.5	NA	NA	NA	NA	NA	57.6	61.9	67.4	62	42.3	NA	#N/A
MSTRG.8993;AL:1A:436390574-436390734:436391112:436390574-436396606:436397008:+	MSTRG.8993	TraesCS1A02G246200	AL	A	NA	0	NA	0	0	40.2	25.5	69.6	43.4	NA	93.3	0	NA	18.8	18.2	35.8	57.1	0	0	NA	#N/A
MSTRG.8993;AL:1A:436390574-436390734:436391075:436390574-436396614:436397517:+	MSTRG.8993	TraesCS1A02G246200	AL	A	NA	88.4	75.1	84.9	94.7	88.7	100	89.9	88.8	100	NA	NA	100	100	87.3	88.7	87.8	96.9	79.1	100	#N/A
MSTRG.8993;SE:1A:436389079-436389425:436389690-436390210:+	MSTRG.8993	TraesCS1A02G246200	SE	A	NA	88.4	75.1	83.3	94.7	88.7	90.6	89.9	88.8	96.2	NA	NA	100	97.4	87.3	88.7	87.8	87.2	79.1	97.7	#N/A
MSTRG.8993;A3:1A:436390574-436396606:436390574-436396614:+	MSTRG.8993	TraesCS1A02G246200	A3	A	NA	94.6	NA	82.6	78.4	76.9	87.8	73.5	91.7	NA	NA	90.7	NA	84.2	83.3	81	68.8	91.9	61.6	NA	#N/A
MSTRG.8993;AL:1A:436390574-436390734:436391223:436390574-436396606:436397008:+	MSTRG.8993	TraesCS1A02G246200	AL	A	NA	18	NA	9.3	11.4	30.9	42.8	57.3	22.3	49	NA	22.3	NA	0	21.4	27.6	48.4	39.5	31.4	NA	#N/A
MSTRG.8993;SE:1A:436389079-436389643:436389690-436390210:+	MSTRG.8993	TraesCS1A02G246200	SE	A	NA	94.6	77.4	80.2	92.8	84.8	82.5	89.6	94.3	NA	100	90.7	NA	96.9	85.9	86.9	83.7	70.6	61.6	NA	#N/A
MSTRG.8993;AL:1A:436390574-436390734:436391075:436390574-436396606:436397008:+	MSTRG.8993	TraesCS1A02G246200	AL	A	NA	30.1	61.3	55.1	62.2	70.1	75.2	77.3	45.8	83.3	NA	27.2	64.8	62.9	57.8	64.9	76.5	73.9	70.2	100	#N/A
MSTRG.8993;A3:1A:436389079-436389425:436389079-436389643:+	MSTRG.8993	TraesCS1A02G246200	A3	A	NA	30.1	46.9	55.1	57.8	58.3	67.2	50.9	32.3	83.3	0	27.2	63.5	53.8	52.8	54.3	58.3	73.9	70.2	79.7	#N/A
MSTRG.8995;RI:1A:436422894:436423401-436423471:436423535:-	MSTRG.8995	TraesCS1A02G246400	RI	A	NA	0	0	32.9	49.3	44.5	46.9	35.9	22.8	9.6	NA	24.2	27	24.1	25.3	18.5	38.5	28.3	35.7	47.9	Mitochondrial carrier
MSTRG.8995;SE:1A:436423828-436424242:436424343-436424838:-	MSTRG.8995	TraesCS1A02G246400	SE	A	76.5	67.4	53.9	58.8	52.1	67.3	47.4	58.5	58.2	68.8	79.9	71.5	64.7	41.7	46.9	50.9	50.5	48.2	33.8	66.3	Mitochondrial carrier
MSTRG.9025;A5:1A:438684376-438685141:438684376-438685145:-	MSTRG.9025	TraesCS1A02G247200	A5	A	3.6	42.6	25.8	28.3	10.6	9.2	19.8	35.3	4.1	3.9	16.2	24.2	28	21.5	30.5	18.7	17.1	12.4	8.8	0	30S ribosomal protein S18
MSTRG.9036;AF:1A:439066057:439067390-439070335:439069451:439069462-439070335:+	MSTRG.9036	TraesCS1A02G247500	AF	A	24.3	14.4	19.5	13.7	14.3	13.9	11.3	8.9	13.2	NA	21.2	20.2	21.5	15.6	13.7	12.3	13.3	11	11.4	NA	#N/A
MSTRG.9059;A3:1A:440021144-440022023:440021144-440022046:+	MSTRG.9059	TraesCS1A02G247900	A3	A	96.6	95.5	96.6	92.1	76.4	71.4	55.6	70.1	70.8	92.3	96.7	93.9	89.5	86.7	76.5	79.8	56.5	71.5	74.9	95	DUF21 domain-containing protein
MSTRG.9061;A3:1A:440185069-440186916:440184802-440186916:-	MSTRG.9061	TraesCS1A02G248200	A3	A	32.1	0	46.2	72.3	45.3	89.2	78.8	13.1	72.7	0	25.1	0	0	86.8	63.4	52.7	67	59.3	43.7	0	Rhomboid family protein
MSTRG.9070;A3:1A:440786752-440786854:440786727-440786854:-	MSTRG.9070	TraesCS1A02G248600	A3	A	NA	NA	NA	0	45.2	0	0	NA	0	NA	NA	NA	NA	0	0	0	NA	NA	0	NA	Protein translocase secy subunit, putative
MSTRG.9070;A3:1A:440786786-440786854:440786752-440786854:-	MSTRG.9070	TraesCS1A02G248600	A3	A	100	100	100	100	87.3	100	100	100	100	100	100	85.8	100	100	100	100	100	100	100	100	Protein translocase secy subunit, putative
MSTRG.9070;AF:1A:440792029-440793895:440793981:440792029-440795992:440796048:-	MSTRG.9070	TraesCS1A02G248600	AF	A	0	0	0	0	13.4	0	0	0	0	0	0	14.3	0	0	0	0	0	0	0	0	Protein translocase secy subunit, putative
MSTRG.9070;SE:1A:440792029-440793460:440793551-440793895:-	MSTRG.9070	TraesCS1A02G248600	SE	A	NA	NA	NA	100	48.4	100	86.4	61.3	100	NA	NA	5.4	NA	87	100	100	NA	NA	100	44.3	Protein translocase secy subunit, putative
MSTRG.9070;AF:1A:440792029-440793895:440793979:440792029-440795992:440796048:-	MSTRG.9070	TraesCS1A02G248600	AF	A	0	7.5	14.3	0	5.3	0	5.3	10.4	0	9.2	0	0	0	5.2	0	0	0	0	0	19.6	Protein translocase secy subunit, putative
MSTRG.9070;A3:1A:440786786-440786854:440786727-440786854:-	MSTRG.9070	TraesCS1A02G248600	A3	A	100	100	100	75.8	85	84.5	78	88.2	67.4	100	84.6	100	95.3	74.7	90.5	78.5	100	92.1	79.1	86.5	Protein translocase secy subunit, putative
MSTRG.9079;AF:1A:441184717-441185226:441185301:441184717-441185564:441185735:-	MSTRG.9079	TraesCS1A02G249300	AF	A	98.4	92.1	92.6	84.9	85	87.2	94.9	96.9	86.7	96.1	100	90.5	89.5	91.7	81.8	85.1	77.6	85.6	89.9	88	Cyclin family protein
MSTRG.9100;AL:1A:441765820-441766375:441766750:441765820-441775783:441776243:+	MSTRG.9100	TraesCS1A02G249600	AL	A	6.2	8.5	19.8	15.1	11.2	16.6	15.5	12.2	5	21.6	8.7	5.6	16.7	16.6	14.7	14.4	11.3	11.6	15.9	15.6	Endo-1,3;1,4-beta-D-glucanase
MSTRG.9090;SE:1A:441836837-441837953:441838050-441838126:+	MSTRG.9090	TraesCS1A02G249900	SE	A	NA	NA	NA	NA	18	NA	NA	NA	NA	NA	NA	NA	NA	NA	35.4	NA	NA	NA	NA	NA	Endo-1,31,4-beta-D-glucanase
MSTRG.9099;A5:1A:441955042-441956633:441955042-441956722:-	MSTRG.9099	TraesCS1A02G250300	A5	A	2.6	3.2	2.3	2.7	3.2	6.3	9.6	7.6	8.6	2.2	2.4	1.5	2.4	4.4	5.1	5.1	10.2	5.2	6.7	1.5	Cytochrome b-c1 complex subunit 9
MSTRG.9110;AL:1A:442476481-442476587:442476611:442476481-442478974:442479013:+	MSTRG.9110	TraesCS1A02G250700	AL	A	NA	100	NA	100	100	100	NA	100	NA	NA	NA	83.6	NA	NA	100	100	46.7	NA	NA	NA	Sulfotransferase
MSTRG.9110;A3:1A:442472184-442474259:442472184-442474264:+	MSTRG.9110	TraesCS1A02G250700	A3	A	NA	100	100	100	61.5	80.5	31.3	37.2	NA	NA	NA	100	100	100	55.3	46.4	27.7	31	NA	NA	Sulfotransferase
MSTRG.9110;AL:1A:442476481-442476587:442476611:442476481-442478974:442479117:+	MSTRG.9110	TraesCS1A02G250700	AL	A	NA	92.2	67.1	84.5	46.3	86	28.4	43.8	NA	NA	NA	71.7	57.3	0	67	85.3	33.7	27.6	NA	NA	Sulfotransferase
MSTRG.9110;A3:1A:442471700-442471986:442471700-442472104:+	MSTRG.9110	TraesCS1A02G250700	A3	A	NA	12.3	7	14.9	13.1	17.2	8.6	6.5	NA	NA	NA	12.3	6.2	9.4	11.3	13.6	7.7	7.7	NA	NA	Sulfotransferase
MSTRG.9113;AF:1A:442606330:442606828-442608064:442607216:442607249-442608064:+	MSTRG.9113	TraesCS1A02G251100	AF	A	12.1	8.3	2.3	1.8	2.5	3.8	3.7	2.1	6.8	7.4	12.7	10.2	6.3	3.4	4.2	2.5	4.1	3.8	6.3	5.4	GDSL esterase/lipase
MSTRG.9125;SE:1A:442802316-442802494:442802595-442803519:-	MSTRG.9125	TraesCS1A02G251400	SE	A	0	0	0	15.1	28.2	2.7	10.2	100	0	2.7	0	24.5	0	4.1	27.6	14.9	59	2.3	54.8	0	Oxidoreductase, 2OG-Fe(II) oxygenase family protein
MSTRG.9127;RI:1A:443194175:443194332-443194413:443194526:-	MSTRG.9127	TraesCS1A02G251600	RI	A	48.3	17.8	10.9	0.9	1.5	0	4.6	6.1	0.3	26.6	51.1	9.3	9	5	0.5	1	2.3	2.4	2.8	20.2	Bax inhibitor-1 family protein
MSTRG.9145;A3:1A:443204984-443206323:443204972-443206323:-	MSTRG.9145	TraesCS1A02G251700	A3	A	96.2	100	97	96.1	98.2	100	94.9	100	95.8	100	100	99.2	100	100	100	98.2	94.4	98.1	79.9	100	Cation-transporting ATPase
MSTRG.9145;SE:1A:443206625-443206697:443206747-443206820:-	MSTRG.9145	TraesCS1A02G251700	SE	A	96.2	100	97	96.1	98.2	100	94.9	100	95.8	100	100	100	100	100	100	98.2	94.4	98.1	79.9	100	Cation-transporting ATPase
MSTRG.9142;A3:1A:443709008-443711721:443708956-443711721:-	MSTRG.9142	TraesCS1A02G252000	A3	A	17	34.8	7.2	21.6	19.5	16.1	20.7	14.6	20.4	9.6	7	22.3	7.5	13.6	11.7	10.7	21.5	13.2	10.6	8.9	B-cell receptor-associated 31-like
MSTRG.9152;A5:1A:444128056-444129195:444128056-444129267:-	MSTRG.9152	TraesCS1A02G252500	A5	A	50.2	75.8	NA	48.9	NA	NA	NA	NA	NA	NA	70.7	51	NA	35	NA	NA	11.1	53.2	NA	NA	Cox19-like CHCH family protein
MSTRG.9155;A5:1A:444145332-444146115:444145332-444146119:-	MSTRG.9155	TraesCS1A02G252700	A5	A	0	NA	NA	0	0	0	NA	NA	NA	7	0	NA	NA	0	0	72.5	NA	NA	NA	0	#N/A
MSTRG.9157;AF:1A:444256017-444256723:444257195:444256017-444257377:444257615:-	MSTRG.9157	TraesCS1A02G253000	AF	A	0	1.2	0	0.9	2	3.9	2.5	2.3	5.7	0	0	0	0.8	2.7	2.8	2	2.7	0.6	0	2.7	Methyl-CpG-binding domain-containing family protein
MSTRG.9157;A5:1A:444256017-444256666:444256017-444256723:-	MSTRG.9157	TraesCS1A02G253000	A5	A	NA	NA	NA	NA	NA	17.5	23.1	22.8	0	NA	NA	NA	NA	NA	NA	NA	3.5	NA	NA	NA	Methyl-CpG-binding domain-containing family protein
MSTRG.9157;A5:1A:444256017-444256723:444256017-444257109:-	MSTRG.9157	TraesCS1A02G253000	A5	A	NA	NA	NA	NA	NA	NA	83.9	77.4	100	NA	NA	NA	NA	NA	NA	NA	64.7	NA	NA	NA	Methyl-CpG-binding domain-containing family protein
MSTRG.9173;A3:1A:444775157-444775390:444775157-444775405:+	MSTRG.9173	TraesCS1A02G253200	A3	A	NA	0	0	60.9	0	0	NA	NA	87	100	NA	100	0	0	0	100	NA	NA	92.7	56.5	Pyruvate, phosphate dikinase
MSTRG.9183;A3:1A:445542717-445542829:445542651-445542829:-	MSTRG.9183	TraesCS1A02G253900	A3	A	1.6	0	7.2	16.9	0	4.1	13.3	0	0	5.5	1.6	4.6	8.1	11.5	4.9	16.2	0	11.5	0	1.8	Cytochrome P450 family protein
MSTRG.9192;A3:1A:445882038-445882114:445882038-445882148:+	MSTRG.9192	TraesCS1A02G254200	A3	A	2.9	1.2	2.2	1.9	4.1	0.8	5	2.1	5.8	1.4	1.9	1	5.4	0.6	2.1	2.9	3.2	4.7	0	1.4	Breast carcinoma-amplified sequence 3
MSTRG.9221;A5:1A:446546896-446547435:446546896-446547458:-	MSTRG.9221	TraesCS1A02G255000	A5	A	NA	NA	NA	NA	NA	84.1	90.8	81.8	NA	90.1	NA	NA	NA	NA	NA	84.2	87.8	83.4	NA	93.4	Transducin/WD-like repeat-protein
MSTRG.9221;A3:1A:446543542-446543641:446543537-446543641:-	MSTRG.9221	TraesCS1A02G255000	A3	A	9.7	NA	NA	NA	NA	24.7	33.2	32.8	NA	20.7	12.6	NA	NA	NA	39.7	28.3	31.9	43.1	NA	22.4	Transducin/WD-like repeat-protein
MSTRG.9228;AL:1A:447112678:447113808-447118553:447118142:447118465-447118553:-	MSTRG.9228	TraesCS1A02G255200	AL	A	94.6	100	100	100	96.2	100	100	100	92.6	NA	95	100	95.2	100	90.4	96.1	100	NA	100	NA	Pentatricopeptide repeat-containing protein
MSTRG.9228;AL:1A:447112678:447113808-447118553:447115488:447116061-447118553:-	MSTRG.9228	TraesCS1A02G255200	AL	A	58.1	87.9	90.5	94.2	95.4	100	96.6	96.2	100	NA	58.3	88.7	88.8	89.6	97.3	96.8	97.1	NA	100	NA	Pentatricopeptide repeat-containing protein
MSTRG.9251;AF:1A:448629264-448629500:448629624:448629264-448631401:448631456:-	MSTRG.9251	TraesCS1A02G255900	AF	A	4.7	5.9	3	3.2	0	1.2	0.9	1.2	3.7	6.7	7.9	5.1	0	8.6	3.4	3.9	2.2	2.8	1.1	2.1	Ubiquitin-associated domain-containing family protein
MSTRG.9257;RI:1A:448919900:448920217-448920464:448920882:+	MSTRG.9257	TraesCS1A02G256300	RI	A	9.7	7.9	9.6	8.1	8	9.8	8.9	11.1	11.3	6.9	9.7	9.4	9.1	12.2	13.4	9.5	7.7	11.5	8.4	3.9	ELKS/Rab6-interacting/CAST family protein
MSTRG.9261;SE:1A:448928145-448928568:448928659-448930299:+	MSTRG.9261	TraesCS1A02G256400	SE	A	83.3	75.3	60.3	69.9	70.9	72.3	66.5	68.4	81.8	80	79	76.4	75.1	72.1	75	71.7	67.9	65.4	74.6	81.3	Cysteine proteinase inhibitor
MSTRG.9271;AF:1A:449200697-449200871:449201294:449200697-449201376:449201684:-	MSTRG.9271	TraesCS1A02G256800	AF	A	0	0	0	2.8	0	0	NA	NA	6.4	NA	1.3	0	NA	0	0	0	NA	NA	0	NA	Microtubule associated family protein
MSTRG.9271;A5:1A:449199154-449199790:449199154-449199828:-	MSTRG.9271	TraesCS1A02G256800	A5	A	93.5	90.8	85.2	88.9	88.3	86.9	86	82.2	76.2	NA	93.4	89.8	90.5	84.3	86.5	88.9	74.6	66.1	75.6	NA	Microtubule associated family protein
MSTRG.9276;A3:1A:449512869-449513169:449512827-449513169:-	MSTRG.9276	TraesCS1A02G257100	A3	A	NA	NA	NA	NA	NA	NA	NA	NA	46.1	NA	NA	NA	NA	NA	NA	NA	NA	NA	79.3	NA	#N/A
MSTRG.9276;SE:1A:449513222-449513365:449513425-449515426:-	MSTRG.9276	TraesCS1A02G257100	SE	A	NA	NA	NA	NA	NA	NA	NA	NA	10.8	NA	NA	NA	NA	NA	NA	NA	NA	NA	17.7	NA	#N/A
MSTRG.9306;AF:1A:449934889:449934907-449936606:449935046:449935151-449936606:+	MSTRG.9306	TraesCS1A02G258200	AF	A	10.5	19.3	26.4	33.7	43.2	33.4	24.6	25.3	32.3	29.5	10.2	32.6	32.8	40.1	35.8	36.2	27.2	23.2	28.6	26.6	Nucleic acid binding protein
MSTRG.9332;A5:1A:452018427-452018567:452018419-452018567:+	MSTRG.9332	TraesCS1A02G258800	A5	A	16.1	16.4	19.8	15.7	17.3	17.2	13.3	19.3	11.7	12.1	13.4	13.7	17.6	18.8	16.1	17.4	20.1	12.2	13.6	14.1	Tubulin beta chain
MSTRG.9334;AF:1A:452023529-452023692:452023815:452023529-452025267:452025323:-	MSTRG.9334	TraesCS1A02G258900	AF	A	NA	NA	NA	NA	NA	NA	NA	NA	NA	NA	NA	NA	NA	NA	NA	NA	0	85.7	NA	NA	#N/A
MSTRG.9334;AF:1A:452023529-452023692:452023815:452023529-452025267:452025833:-	MSTRG.9334	TraesCS1A02G258900	AF	A	NA	NA	NA	NA	NA	NA	NA	NA	NA	NA	NA	NA	NA	NA	NA	NA	NA	89.1	NA	NA	#N/A
MSTRG.9334;A3:1A:452022780-452023387:452022770-452023387:-	MSTRG.9334	TraesCS1A02G258900	A3	A	0	NA	NA	NA	NA	NA	NA	NA	NA	NA	NA	NA	2.6	NA	40.9	NA	NA	100	NA	16.7	#N/A
MSTRG.9334;A5:1A:452025338-452025574:452025338-452025584:-	MSTRG.9334	TraesCS1A02G258900	A5	A	NA	NA	100	NA	NA	NA	NA	92.3	NA	100	NA	100	NA	100	NA	88.4	NA	100	NA	100	#N/A
MSTRG.9334;A5:1A:452025338-452025566:452025338-452025574:-	MSTRG.9334	TraesCS1A02G258900	A5	A	NA	NA	3.5	NA	NA	NA	NA	5	NA	9	NA	2.6	NA	0	NA	13.1	NA	0	NA	6.5	#N/A
MSTRG.9334;A3:1A:452022809-452023393:452022780-452023393:-	MSTRG.9334	TraesCS1A02G258900	A3	A	NA	13.4	NA	27.9	48.8	0	0	NA	0	NA	0	NA	NA	NA	0	56	56.7	NA	20.6	40.9	#N/A
MSTRG.9334;A5:1A:452022780-452023387:452022780-452023393:-	MSTRG.9334	TraesCS1A02G258900	A5	A	NA	4.4	NA	NA	35	24.1	12.9	NA	3.9	NA	5.5	NA	NA	NA	32	58.6	23	100	19.5	15.6	#N/A
MSTRG.9343;A3:1A:452294810-452294897:452294777-452294897:-	MSTRG.9343	TraesCS1A02G259300	A3	A	NA	NA	NA	NA	NA	NA	NA	NA	74.3	NA	NA	NA	NA	NA	NA	NA	NA	NA	79.4	NA	FBD-associated F-box protein&&F-box family protein
MSTRG.9348;A5:1A:452454154-452455301:452454154-452455305:-	MSTRG.9348	TraesCS1A02G259400	A5	A	NA	NA	NA	NA	100	NA	100	95.4	100	NA	NA	NA	NA	NA	92.8	NA	96.5	100	100	NA	FBD-associated F-box protein
MSTRG.9348;A5:1A:452454154-452454619:452454154-452455301:-	MSTRG.9348	TraesCS1A02G259400	A5	A	NA	NA	NA	60.9	33.8	100	22.8	39.2	16.4	100	NA	40.6	NA	61.5	13.6	49	24.2	50.4	21	100	FBD-associated F-box protein
MSTRG.9349;AF:1A:452761116-452761638:452761870:452761116-452762203:452762222:-	MSTRG.9349	TraesCS1A02G259600	AF	A	20.6	23.2	11.3	33.1	71.1	35.5	44.9	44.6	NA	36.9	11.3	3.7	43.8	59.9	71.6	41.5	78.1	66.3	NA	0	Receptor-like kinase
MSTRG.9354;AF:1A:452857134:452857181-452860297:452859858:452860145-452860297:+	MSTRG.9354	TraesCS1A02G259800	AF	A	NA	NA	NA	NA	NA	NA	NA	NA	96.1	NA	NA	NA	NA	NA	NA	NA	NA	NA	93.3	NA	Beta-hexosaminidase
MSTRG.9354;RI:1A:452862637:452862702-452862914:452863014:+	MSTRG.9354	TraesCS1A02G259800	RI	A	3	0	0	0.3	0.2	0	1.3	1.7	1.5	0.7	8.2	1.4	2.2	0.4	0.7	0	0.5	0.8	1.3	0.5	Beta-hexosaminidase
MSTRG.9354;A3:1A:452857181-452860292:452857181-452860297:+	MSTRG.9354	TraesCS1A02G259800	A3	A	NA	89.6	NA	NA	97.1	87.8	NA	NA	57.3	NA	NA	NA	NA	NA	87.3	100	NA	NA	44.1	NA	Beta-hexosaminidase
MSTRG.9354;A3:1A:452861352-452861452:452861352-452861460:+	MSTRG.9354	TraesCS1A02G259800	A3	A	4.1	6.5	6.6	6.5	6.1	7.6	6.5	4.4	10	3.6	9.2	4.1	6.2	3.7	5.3	4.9	5.6	6.1	8.6	4.4	Beta-hexosaminidase
MSTRG.9376;A3:1A:454338861-454339310:454338861-454339364:+	MSTRG.9376	TraesCS1A02G260300	A3	A	13.7	2	0	1.4	0	0	0	0	0	0	2.5	3.8	11.8	0	0	0	0	0	0	0	Thioredoxin superfamily protein
MSTRG.9376;A5:1A:454338648-454338750:454338645-454338750:+	MSTRG.9376	TraesCS1A02G260300	A5	A	51.9	45.9	63.3	41.4	42.8	33.3	37.1	59.5	59.9	66.4	61	45.9	57.4	43.9	48	46.6	55.7	28.4	56.2	60.5	Thioredoxin superfamily protein
MSTRG.9379;A3:1A:454342400-454343069:454342400-454343088:+	MSTRG.9379	TraesCS1A02G260400	A3	A	2.1	0	0	2.2	3.6	8.6	0	6.7	8.1	4	0	3.7	0	7.5	7.4	5.7	5	6	0	6.7	RPA-interacting protein A
MSTRG.9379;A3:1A:454343282-454343547:454343282-454343553:+	MSTRG.9379	TraesCS1A02G260400	A3	A	63.7	34	43.9	36.8	51.5	32.3	31.5	35.8	45	32.5	100	33.7	46.3	23.8	43.8	33.6	31.9	42.6	34	23.3	RPA-interacting protein A
MSTRG.9410;A3:1A:455022967-455023642:455022967-455023912:+	MSTRG.9410	TraesCS1A02G260900	A3	A	NA	NA	NA	NA	NA	100	NA	NA	NA	NA	NA	NA	NA	NA	NA	NA	100	NA	89.3	NA	Guanosine nucleotide diphosphate dissociation inhibitor
MSTRG.9410;SE:1A:455022967-455023642:455023704-455023912:+	MSTRG.9410	TraesCS1A02G260900	SE	A	NA	NA	NA	NA	100	100	100	NA	100	NA	NA	NA	NA	NA	NA	NA	100	100	93.8	NA	Guanosine nucleotide diphosphate dissociation inhibitor
MSTRG.9410;RI:1A:455025237:455025344-455025495:455025667:+	MSTRG.9410	TraesCS1A02G260900	RI	A	0	0	NA	NA	2.7	0	3.5	0	0	NA	NA	0	NA	NA	21.9	2.7	0	6.3	0	NA	Guanosine nucleotide diphosphate dissociation inhibitor
MSTRG.9410;RI:1A:455023642:455023704-455023912:455023995:+	MSTRG.9410	TraesCS1A02G260900	RI	A	NA	NA	NA	NA	27.8	53.3	39.9	45.4	19.2	NA	NA	NA	NA	NA	51.8	48.6	20.4	35	35.5	NA	Guanosine nucleotide diphosphate dissociation inhibitor
MSTRG.9410;AF:1A:455031001:455031310-455034141:455033003:455033313-455034141:+	MSTRG.9410	TraesCS1A02G260900	AF	A	NA	0	40.2	21.2	22.6	52.6	29.5	45.1	52.3	0	NA	100	NA	100	28.9	57.3	37.9	32.5	72.6	0	Guanosine nucleotide diphosphate dissociation inhibitor
MSTRG.9410;AF:1A:455031299:455031310-455034141:455033003:455033313-455034141:+	MSTRG.9410	TraesCS1A02G260900	AF	A	56.2	90.8	95.4	86.5	86.4	92.7	80.1	86.1	88.5	92.4	100	100	94.5	100	84.8	93.3	86.5	83.3	94	93.4	Guanosine nucleotide diphosphate dissociation inhibitor
MSTRG.9410;A5:1A:455035295-455035546:455035127-455035546:+	MSTRG.9410	TraesCS1A02G260900	A5	A	52	90.8	92.6	83.5	83.1	85.8	74	77.3	78.6	92.4	100	81.5	94.5	90.8	79.5	85.7	80	77.1	79.5	93.4	Guanosine nucleotide diphosphate dissociation inhibitor
MSTRG.9410;RI:1A:455026347:455026427-455026522:455026584:+	MSTRG.9410	TraesCS1A02G260900	RI	A	57.3	73.5	71.4	63.3	68.5	70.2	55.1	66.7	76	53	58	72.5	70.2	69	68.2	67.2	53.9	67.5	70.1	52.1	Guanosine nucleotide diphosphate dissociation inhibitor
MSTRG.9439;A5:1A:457373041-457373075:457373038-457373075:+	MSTRG.9439	TraesCS1A02G262400	A5	A	4.4	0	0	0	0	0	0	0	0	NA	NA	0	0	0	4.8	0	8.3	2.5	NA	NA	Cold shock protein, putative
MSTRG.9439;A5:1A:457372552-457372967:457372549-457372967:+	MSTRG.9439	TraesCS1A02G262400	A5	A	100	100	NA	100	NA	NA	NA	NA	NA	NA	100	62.7	100	34.9	NA	NA	NA	NA	NA	NA	Cold shock protein, putative
MSTRG.9439;A5:1A:457372552-457373075:457372549-457373075:+	MSTRG.9439	TraesCS1A02G262400	A5	A	86.3	NA	100	100	82.6	100	NA	100	NA	NA	100	NA	100	100	100	100	NA	100	100	NA	Cold shock protein, putative
MSTRG.9439;A5:1A:457372552-457373075:457372495-457373075:+	MSTRG.9439	TraesCS1A02G262400	A5	A	100	NA	72.7	90.7	100	100	NA	42.1	NA	NA	100	NA	100	100	100	57.4	NA	100	100	NA	Cold shock protein, putative
MSTRG.9439;A3:1A:457372552-457372967:457372552-457373075:+	MSTRG.9439	TraesCS1A02G262400	A3	A	58	94.6	12.4	17.5	11.3	4.5	NA	0	50.2	NA	69.3	100	43.6	6.9	12.1	31.2	36.1	4.3	36.6	NA	Cold shock protein, putative
MSTRG.9441;RI:1A:457945623:457945718-457945848:457946267:+	MSTRG.9441	TraesCS1A02G262500	RI	A	2.3	0.9	1.5	3.8	4.7	3.6	7.4	5.2	7	3.8	1.7	2.5	1	4.2	2.5	4.2	9	9.7	7.9	6.3	Cold shock protein
MSTRG.9444;AF:1A:457960185-457960336:457960479:457960185-457960624:457961244:-	MSTRG.9444	TraesCS1A02G262600	AF	A	99.6	96.3	100	96.9	96.6	97.4	99.1	100	93.7	100	100	98.9	100	99.3	95.8	98.7	97	93.5	100	100	KH domain-containing protein
MSTRG.9444;AF:1A:457960185-457960336:457960479:457960185-457960624:457961041:-	MSTRG.9444	TraesCS1A02G262600	AF	A	93.5	76.6	95.6	82.8	78.2	83.9	83.2	89.5	100	83.6	94.6	90.1	89.5	69.4	83.3	84.9	88.6	81	79.7	87.3	KH domain-containing protein
MSTRG.9444;SE:1A:457958418-457959358:457959503-457960100:-	MSTRG.9444	TraesCS1A02G262600	SE	A	93.6	77.3	95.6	83.3	78.8	84.3	83.3	89.5	100	83.6	94.6	90.2	89.5	69.6	83.9	85	88.9	82	79.7	87.3	KH domain-containing protein
MSTRG.9445;A3:1A:458220128-458220719:458220123-458220719:-	MSTRG.9445	TraesCS1A02G262700	A3	A	92.8	100	NA	NA	NA	NA	NA	NA	NA	87.1	97.9	100	NA	NA	NA	NA	NA	NA	NA	100	AGAMOUS-like MADS-box transcription factor
MSTRG.9447;A5:1A:458225587-458226354:458225587-458226686:-	MSTRG.9447	TraesCS1A02G262800	A5	A	32	28.5	34	32.6	26.5	30.6	38.9	38.1	36.1	44.2	34	24.6	38.5	31.1	27.7	30.2	40.6	44.1	28.6	45.2	Transmembrane protein, putative
MSTRG.9447;SE:1A:458227891-458228509:458228589-458229934:-	MSTRG.9447	TraesCS1A02G262800	SE	A	68	71.5	66	67.4	73.5	69.4	61.1	61.9	63.9	55.8	66	75.4	61.5	68.9	72.3	69.8	59.4	55.9	71.4	54.8	Transmembrane protein, putative
MSTRG.9453;AF:1A:458504528:458504843-458505519:458505126:458505183-458505519:+	MSTRG.9453	TraesCS1A02G263000	AF	A	NA	NA	NA	4.4	NA	0	0	0	3.7	0	0	NA	NA	0	0	0	0	6.7	0	0	#N/A
MSTRG.9453;AF:1A:458504809:458504843-458505519:458505126:458505183-458505519:+	MSTRG.9453	TraesCS1A02G263000	AF	A	66	NA	NA	0	100	0	40	21.5	0	71.7	0	NA	NA	0	0	0	0	0	0	70.3	#N/A
MSTRG.9453;A3:1A:458505664-458506347:458505664-458506378:+	MSTRG.9453	TraesCS1A02G263000	A3	A	34	NA	NA	100	9	100	60	78.5	100	28.3	100	NA	NA	100	100	100	100	100	100	29.7	#N/A
MSTRG.9473;AF:1A:458903493:458903561-458903884:458903586:458903646-458903884:+	MSTRG.9473	TraesCS1A02G263400	AF	A	NA	NA	NA	NA	NA	71.2	NA	NA	0	NA	NA	NA	NA	NA	NA	0	0	NA	85.9	NA	Zinc finger CCCH domain protein
MSTRG.9473;AF:1A:458903074:458903125-458903884:458903493:458903561-458903884:+	MSTRG.9473	TraesCS1A02G263400	AF	A	100	100	NA	NA	NA	47.4	100	78.2	100	NA	100	100	NA	NA	NA	NA	100	45.7	57.9	NA	Zinc finger CCCH domain protein
MSTRG.9473;AF:1A:458903074:458903125-458903884:458903586:458903646-458903884:+	MSTRG.9473	TraesCS1A02G263400	AF	A	94.8	100	NA	NA	NA	69	66.5	100	65.6	NA	62.8	81.6	NA	NA	NA	33	51.1	NA	89.4	NA	Zinc finger CCCH domain protein
MSTRG.9473;A3:1A:458906308-458907074:458906308-458907083:+	MSTRG.9473	TraesCS1A02G263400	A3	A	5.2	9.1	2.4	6.4	11.2	9.7	25.5	21.9	36	4.3	3.5	8.8	1.6	0	16.1	6.1	31.1	11.4	23.5	12.6	Zinc finger CCCH domain protein
MSTRG.9473;SE:1A:458906168-458906255:458906308-458907074:+	MSTRG.9473	TraesCS1A02G263400	SE	A	21.5	34.8	NA	22.9	25.2	56.4	51.7	59.8	40	18.8	21	37.6	11.4	0	30.9	28.3	100	24.2	26.6	37.3	Zinc finger CCCH domain protein
MSTRG.9473;SE:1A:458906308-458906376:458906438-458907074:+	MSTRG.9473	TraesCS1A02G263400	SE	A	77.2	81	93.9	89.3	89.8	88.2	86.4	83.1	86.8	81.5	79.5	85.8	93.7	100	91.9	93.8	82.7	92.3	88.3	73.2	Zinc finger CCCH domain protein
MSTRG.9473;SE:1A:458905803-458905869:458905913-458905994:+	MSTRG.9473	TraesCS1A02G263400	SE	A	58.7	40.7	22	41.9	27.6	37.2	30.9	32.3	34.8	56.2	62.7	33.5	48.7	31.4	23.3	31.1	36.5	35.9	41.8	37.3	Zinc finger CCCH domain protein
MSTRG.9481;A3:1A:459520153-459520249:459520136-459520249:-	MSTRG.9481	TraesCS1A02G264100	A3	A	NA	NA	NA	NA	NA	NA	NA	NA	34.2	NA	3.1	NA	NA	NA	NA	NA	NA	NA	NA	NA	#N/A
MSTRG.9481;A5:1A:459516750-459518536:459516750-459518558:-	MSTRG.9481	TraesCS1A02G264100	A5	A	95.7	96.7	93.1	97.3	93.9	89.7	91.9	98.5	87.4	98.3	92.1	96.5	97.4	94.3	94.9	98.1	95.7	88	95	95.8	#N/A
MSTRG.9480;AF:1A:459524187:459524288-459525379:459524550:459524680-459525379:+	MSTRG.9480	TraesCS1A02G264200	AF	A	0	0	0	0.4	0.8	1.8	0	41.5	0	1	0	0.4	1.3	0.9	1.5	0.7	0	0	0	0	#N/A
MSTRG.9493;A5:1A:460330911-460330945:460330911-460330972:-	MSTRG.9493	TraesCS1A02G264700	A5	A	NA	93.7	NA	78.9	85.3	69.4	87.1	NA	77.9	NA	NA	79.5	NA	NA	83	75.3	53.4	88	66.3	NA	magnesium transporter, putative (DUF803)
MSTRG.9493;A3:1A:460333032-460333132:460332998-460333132:-	MSTRG.9493	TraesCS1A02G264700	A3	A	1.1	13.2	7.8	15.5	20.4	17.1	14.8	11.2	19.4	7.1	1.6	7.9	5.1	5.7	24.7	16.3	17.9	20.7	27.1	6.4	magnesium transporter, putative (DUF803)
MSTRG.9496;A5:1A:460675213-460675302:460675079-460675302:+	MSTRG.9496	TraesCS1A02G265000	A5	A	97.8	100	100	92.2	100	88.2	100	100	100	NA	100	96.1	100	100	85.4	100	92.4	88.2	82.5	100	Dual specificity protein phosphatase&&Dual specificity phosphatase family protein
MSTRG.9496;SE:1A:460672900-460672993:460674028-460674747:+	MSTRG.9496	TraesCS1A02G265000	SE	A	3	0	0	7.8	2.9	11.8	0	3	0	NA	0	3.9	0	0	14.6	0	7.6	11.8	17.5	0	Dual specificity protein phosphatase&&Dual specificity phosphatase family protein
MSTRG.9496;A5:1A:460674028-460674747:460672900-460674747:+	MSTRG.9496	TraesCS1A02G265000	A5	A	0	4	4.2	0	7.3	0	7.1	7.8	12.1	NA	1.1	0	5	6.5	0	5	0	0	0	6.3	Dual specificity protein phosphatase&&Dual specificity phosphatase family protein
MSTRG.9526;A5:1A:461776769-461776865:461776769-461776880:-	MSTRG.9526	TraesCS1A02G266300	A5	A	100	100	100	100	100	100	100	100	98.7	100	100	98.2	94.9	98	99.5	98.6	100	100	99.1	100	NAC domain protein,
MSTRG.9526;AF:1A:461778669-461779531:461779563:461778669-461779668:461779782:-	MSTRG.9526	TraesCS1A02G266300	AF	A	100	100	100	100	100	100	100	100	98.5	100	0	98.1	92.8	97.2	99.4	98.6	100	100	99.1	100	NAC domain protein,
MSTRG.9526;RI:1A:461776865:461776960-461777063:461777221:-	MSTRG.9526	TraesCS1A02G266300	RI	A	100	100	100	100	100	100	100	100	100	100	23	100	100	100	100	100	100	100	100	100	NAC domain protein,
MSTRG.9526;AF:1A:461778669-461779531:461779563:461778669-461779668:461779737:-	MSTRG.9526	TraesCS1A02G266300	AF	A	70.1	100	100	88.9	83.1	96.7	93.8	91.1	87.4	69.6	0	96.2	68.9	70.3	91.6	94.1	91.6	95.9	90.4	87.8	NAC domain protein,
MSTRG.9552;AF:1A:462436435-462437006:462437166:462436435-462437982:462438095:-	MSTRG.9552	TraesCS1A02G267300	AF	A	NA	100	100	100	100	100	100	100	100	NA	NA	100	NA	100	100	100	100	100	68.3	NA	RNA-binding protein
MSTRG.9552;AF:1A:462436435-462437006:462437166:462436435-462437982:462438099:-	MSTRG.9552	TraesCS1A02G267300	AF	A	NA	100	100	100	100	100	100	100	100	NA	NA	100	NA	100	87.9	100	100	100	100	NA	RNA-binding protein
MSTRG.9552;RI:1A:462434419:462434517-462435032:462435727:-	MSTRG.9552	TraesCS1A02G267300	RI	A	NA	NA	NA	NA	NA	NA	100	100	NA	NA	NA	NA	NA	NA	22.2	NA	100	100	1.1	NA	RNA-binding protein
MSTRG.9552;AF:1A:462436435-462437006:462437166:462436435-462437982:462438186:-	MSTRG.9552	TraesCS1A02G267300	AF	A	96.4	97.3	100	98.1	96.7	97.6	49.8	55	100	NA	NA	100	NA	100	96.2	95.8	37.8	69.7	99.5	NA	RNA-binding protein
MSTRG.9552;RI:1A:462434419:462434506-462435032:462435727:-	MSTRG.9552	TraesCS1A02G267300	RI	A	1.4	NA	NA	2.2	2.2	2.2	16.8	39.1	1.4	6.2	5	0	0	NA	3.9	6.2	26.3	34.7	0.6	NA	RNA-binding protein
MSTRG.9552;SE:1A:462435999-462436383:462436435-462437982:-	MSTRG.9552	TraesCS1A02G267300	SE	A	97.7	99.2	99.1	97.9	97.5	92	79.8	90.5	97.8	88.7	99	99.9	99.3	98.8	96.7	94	84.5	89.3	97.4	88.9	RNA-binding protein
MSTRG.9552;A3:1A:462434315-462434419:462434225-462434419:-	MSTRG.9552	TraesCS1A02G267300	A3	A	0	NA	NA	12.7	1.7	18.4	30.1	12.5	0	6.1	0	0	0	NA	12.9	13.9	41	17.2	3.9	NA	RNA-binding protein
MSTRG.9552;AF:1A:462436435-462437006:462437166:462436435-462437982:462438015:-	MSTRG.9552	TraesCS1A02G267300	AF	A	3.3	9.8	13.5	17.3	13.7	13.6	4.9	5.6	31.7	0	0.5	5.2	0	22.5	17.5	14.1	3.6	8.3	26	0.5	RNA-binding protein
MSTRG.9552;AF:1A:462436435-462437006:462437166:462436435-462437982:462438092:-	MSTRG.9552	TraesCS1A02G267300	AF	A	28	100	100	57	39.4	52.4	22.7	44	32.9	0	8.5	31.2	0	100	50.6	63.1	30.8	53.1	55.4	NA	RNA-binding protein
MSTRG.9552;SE:1A:462435999-462436224:462436435-462437982:-	MSTRG.9552	TraesCS1A02G267300	SE	A	88.6	95.3	90	93.5	94.4	84.6	78.7	85.2	98.2	85	93.5	99.4	95.7	92.8	92.8	87.5	84	81.5	95.7	81.1	RNA-binding protein
MSTRG.9552;AF:1A:462436435-462437006:462437166:462436435-462437982:462438102:-	MSTRG.9552	TraesCS1A02G267300	AF	A	25.6	40.7	65.9	59.6	45.4	32.4	6.7	11	60.5	0	6.3	29.8	0	65.9	52.5	32.1	4.4	18.2	69.1	1	RNA-binding protein
MSTRG.9552;A3:1A:462434517-462435032:462434506-462435032:-	MSTRG.9552	TraesCS1A02G267300	A3	A	53	80.6	100	39.4	43.9	63.6	71.2	86.4	24.3	91.2	58.2	51.7	31.3	100	51.6	75.7	80.9	83.6	50.4	100	RNA-binding protein
MSTRG.9552;A5:1A:462435999-462436224:462435999-462436383:-	MSTRG.9552	TraesCS1A02G267300	A5	A	18	21.3	19.1	34	37.4	38.7	49.8	40.1	63.4	42	12.6	23.5	14.3	30.5	39.4	38	50.1	38.4	48.9	35.2	RNA-binding protein
MSTRG.9560;SE:1A:462776332-462777096:462777214-462778165:-	MSTRG.9560	TraesCS1A02G267800	SE	A	100	NA	100	100	100	100	100	100	NA	100	97.2	100	94.9	100	100	100	100	100	NA	100	Adenine nucleotide alpha hydrolases-like superfamily
MSTRG.9563;A5:1A:463031582-463031739:463031582-463031743:-	MSTRG.9563	TraesCS1A02G268100	A5	A	92.4	74.7	69.4	75.4	NA	NA	NA	NA	69.3	NA	84.6	84.3	79.1	100	NA	NA	NA	NA	66.4	75	#N/A
MSTRG.9575;A5:1A:463352563-463400332:463352563-463400371:-	MSTRG.9575	TraesCS1A02G268700	A5	A	7.5	NA	0.7	2.1	1.5	1.5	NA	NA	5.6	3.4	1.6	2.6	1.1	0.4	2.9	2.6	NA	19.6	1.1	2.2	C2 calcium/lipid-binding and GRAM domain protein
MSTRG.9582;A3:1A:463522747-463522854:463522734-463522854:-	MSTRG.9582	TraesCS1A02G268900	A3	A	NA	NA	NA	NA	NA	100	92.7	NA	NA	65.9	NA	NA	NA	NA	NA	67.4	82.2	100	NA	49.1	#N/A
MSTRG.9584;RI:1A:463812394:463812439-463812565:463812771:+	MSTRG.9584	TraesCS1A02G269000	RI	A	1	3.6	2.8	5.6	5.1	10.3	4.8	6.6	8	2.2	0.2	3.3	4.1	5.4	10	7.1	6.8	7.2	5.1	1.1	#N/A
MSTRG.9593;SE:1A:463826189-463826338:463826414-463826500:+	MSTRG.9593	TraesCS1A02G269100	SE	A	92.3	100	100	100	100	100	100	100	97.2	100	61.2	100	100	100	96.3	100	97.8	100	96.4	94	#N/A
MSTRG.9593;A3:1A:463820362-463820480:463820362-463820484:+	MSTRG.9593	TraesCS1A02G269100	A3	A	7.7	0	0	0	2.9	0	2.2	2	2.8	26.2	38.8	2.7	0	7.1	3.7	1.4	2.2	0	3.6	6	#N/A
MSTRG.9594;A5:1A:463829609-463829736:463829609-463829747:-	MSTRG.9594	TraesCS1A02G269200	A5	A	0	8.6	29.8	5.8	8.5	10.9	20.1	15.9	12.5	10.2	18.2	0	0	11.9	10.2	13.9	13.6	20.9	24.7	7.2	GTPase Der
MSTRG.9594;A3:1A:463829411-463829493:463829395-463829493:-	MSTRG.9594	TraesCS1A02G269200	A3	A	0	8.6	29.8	5.8	8.5	10.9	20.9	17	18.7	10.2	18.2	7.5	16.9	11.9	14.1	13.9	14.6	21.7	24.7	7.2	GTPase Der
MSTRG.9600;AF:1A:463955054-463955621:463956042:463955054-463958084:463958190:-	MSTRG.9600	TraesCS1A02G269600	AF	A	1	4.5	11.8	1.6	0	0	1.1	3.7	NA	NA	2.8	2.9	11.1	0	1.5	0	0	2.4	NA	NA	Protein NRT1/ PTR FAMILY 5.5
MSTRG.9600;SE:1A:463949706-463951038:463951099-463954779:-	MSTRG.9600	TraesCS1A02G269600	SE	A	0.2	1.7	5.6	1.4	0	0	2.9	3	NA	4.6	0.5	1.2	5.2	0	2.1	0	0	2.8	NA	2.7	Protein NRT1/ PTR FAMILY 5.5
MSTRG.9600;A3:1A:463950790-463951038:463949706-463951038:-	MSTRG.9600	TraesCS1A02G269600	A3	A	95.8	95.5	88.2	98.4	100	100	98.9	96.3	NA	NA	90.7	93.2	88.9	100	98.5	100	100	95.6	NA	NA	Protein NRT1/ PTR FAMILY 5.5
MSTRG.9600;SE:1A:463955054-463955621:463955679-463958084:-	MSTRG.9600	TraesCS1A02G269600	SE	A	77.5	70.8	67.5	52.8	40.3	46	25.8	53.8	NA	0	82.5	71.2	67.3	38.3	40.7	35.3	31.1	45.7	NA	0	Protein NRT1/ PTR FAMILY 5.5
MSTRG.9606;A3:1A:464796069-464796180:464796069-464796207:+	MSTRG.9606	TraesCS1A02G270400	A3	A	59.6	84.3	47.4	79.2	83.6	72.6	79	79.4	80.4	65	62.5	82.3	65.8	82.9	85.1	77	88.6	79.4	85.5	51.3	#N/A
MSTRG.9606;A5:1A:464795088-464795921:464795032-464795921:+	MSTRG.9606	TraesCS1A02G270400	A5	A	58.6	83.4	47	78.3	81.4	72.2	77.9	78.1	80.2	64.5	61.8	79.5	64.9	82.7	84.3	75.9	88	77.8	84.7	50.4	#N/A
MSTRG.9609;A5:1A:464797792-464797859:464797792-464797862:-	MSTRG.9609	TraesCS1A02G270600	A5	A	98.1	96.7	99.6	95.6	96.8	95.6	93.6	93.4	93.3	98.3	98.8	95.2	98.1	94.9	91.9	94.7	92	91.7	89.1	98	Embryogenesis-associated protein EMB8
MSTRG.9644;A3:1A:465466094-465467114:465466094-465467201:+	MSTRG.9644	TraesCS1A02G272200	A3	A	NA	NA	100	92	100	87.1	100	100	95.7	NA	NA	94.2	NA	100	100	100	100	100	79.5	NA	S-acyltransferase
MSTRG.9644;SE:1A:465466094-465467114:465467347-465469886:+	MSTRG.9644	TraesCS1A02G272200	SE	A	0	5.2	10	15.3	16.8	16.3	15.6	19.9	28.5	2.9	0	7.9	9.4	14.4	29.2	19.3	16.2	29	15.2	6.1	S-acyltransferase
MSTRG.9647;A3:1A:465505442-465505553:465505442-465505563:+	MSTRG.9647	TraesCS1A02G272400	A3	A	93.4	86.8	84.2	85.8	88.3	87.8	91.3	92.9	87.5	86.2	91.8	87.2	85.1	86.9	86.2	86.9	93.7	92.8	89.4	86.9	Like-COV protein
MSTRG.9647;A5:1A:465501800-465502728:465501797-465502728:+	MSTRG.9647	TraesCS1A02G272400	A5	A	78.9	69.3	70	78.2	81	81.4	85.5	91.5	82.3	64.5	59.5	73	73.6	78.6	78.1	82	90	90.3	84	71.3	Like-COV protein
MSTRG.9654;A3:1A:466038113-466038243:466038113-466038258:+	MSTRG.9654	TraesCS1A02G272700	A3	A	0	0	0	0	0.5	0	2.6	7.2	0	0	0	0	0	0	0.5	0	0.5	0	7.4	0	#N/A
MSTRG.9654;RI:1A:466037595:466037640-466037765:466037813:+	MSTRG.9654	TraesCS1A02G272700	RI	A	1.9	2.3	5.3	12.6	13.3	12.9	21.2	35.5	28.8	6.1	10	3.5	3.8	6.7	11.5	19.4	25.9	20	13.7	0	#N/A
MSTRG.9654;RI:1A:466038258:466038342-466038370:466038551:+	MSTRG.9654	TraesCS1A02G272700	RI	A	1.9	2.3	5.3	12.6	13.3	12.9	21.8	38.2	28.8	6	10	3.5	3.8	6.6	11.5	19.4	26.2	20.4	14.6	2.9	#N/A
MSTRG.9658;SE:1A:466350397-466350612:466350753-466350840:+	MSTRG.9658	TraesCS1A02G272900	SE	A	0	7.2	0	0	5.8	7.4	NA	10	NA	6.8	0	0	0	0	0	0	0	0	NA	0	#N/A
MSTRG.9668;A3:1A:466897591-466898372:466897591-466898375:+	MSTRG.9668	TraesCS1A02G273000	A3	A	100	100	100	65	79.4	85	68.5	67.1	65.6	100	100	100	100	77.2	100	75.3	52.7	73.8	83.7	81.2	Transcription factor
MSTRG.9668;RI:1A:466897520:466897591-466898375:466898401:+	MSTRG.9668	TraesCS1A02G273000	RI	A	NA	NA	NA	21.5	40.5	45.4	20.2	18.7	15.5	NA	NA	NA	NA	25.8	100	33.5	12.6	25.6	19.6	26.4	Transcription factor
MSTRG.9668;A5:1A:466897405-466897520:466897386-466897520:+	MSTRG.9668	TraesCS1A02G273000	A5	A	94.9	100	72.5	79	65.3	67.2	76.3	67.9	80	64.9	96.7	68.2	58.5	67.4	59.9	70.3	82.4	78.3	71.5	64.3	Transcription factor
MSTRG.9668;RI:1A:466897520:466897591-466898372:466898401:+	MSTRG.9668	TraesCS1A02G273000	RI	A	18.6	13	12.6	16.8	19.9	16.2	12.2	12.5	11.4	12.5	23	10.4	6.4	11.8	19.3	16.9	14	14.8	5.7	10.8	Transcription factor
MSTRG.9668;RI:1A:466898372:466898401-466899121:466899623:+	MSTRG.9668	TraesCS1A02G273000	RI	A	34.4	28.1	28.2	41.8	50	42.4	26.2	37.4	34.3	63.5	33.7	36.4	44.1	42.6	51.3	33.8	30.1	41.4	27.8	59.8	Transcription factor
MSTRG.9673;SE:1A:466929384-466929764:466929965-466930036:-	MSTRG.9673	TraesCS1A02G273100	SE	A	0	0	5.5	0	0	0	0	9.4	0	NA	0	0	0	0	0	0	NA	0	0	NA	Tubby-like F-box protein
MSTRG.9677;RI:1A:467181438:467181633-467182666:467182761:+	MSTRG.9677	TraesCS1A02G273400	RI	A	23.6	28.2	24.8	26.3	27.8	43.5	81.8	73.2	22	52.6	30.8	28.8	25.7	24.5	30.8	50.9	85.5	78	27.9	61.5	#N/A
MSTRG.9706;A3:1A:468607999-468608979:468607986-468608979:-	MSTRG.9706	TraesCS1A02G274400	A3	A	100	NA	NA	NA	NA	100	100	100	100	54.7	100	NA	NA	NA	NA	100	100	100	100	38.7	Actin
MSTRG.9706;A5:1A:468607999-468608895:468607999-468608979:-	MSTRG.9706	TraesCS1A02G274400	A5	A	92.9	92.9	93.8	94.7	96.5	95.4	95.5	97.1	96.4	97.4	93.5	94.4	94.3	99	95.5	96.6	97.1	97.5	96.2	97.2	Actin
MSTRG.9740;A3:1A:470300312-470300464:470300312-470300469:+	MSTRG.9740	TraesCS1A02G275700	A3	A	5.7	NA	3.9	8.3	2.8	18.8	0	0	NA	NA	6.4	NA	10.8	7	5.7	6.8	8.1	9.1	NA	NA	#N/A
MSTRG.9771;A5:1A:472142513-472142613:472142500-472142613:+	MSTRG.9771	TraesCS1A02G277000	A5	A	NA	NA	NA	NA	0	0	1.5	2.5	0	4.2	NA	NA	NA	NA	0	7.4	4	3.5	0	0	Solute carrier family 35 protein
MSTRG.9786;A3:1A:473032444-473033166:473032444-473033201:+	MSTRG.9786	TraesCS1A02G277600	A3	A	5.6	4.4	5.7	7	7.1	7.1	8.3	8.6	13.1	5	7.4	5.4	4.4	7.2	8.5	4.9	7.7	8.2	9.9	11.3	Protein BUD31
MSTRG.9799;A3:1A:473632456-473632571:473632446-473632571:-	MSTRG.9799	TraesCS1A02G278000	A3	A	100	100	100	100	98.1	100	100	100	100	100	67.5	100	100	100	99.1	98.8	100	100	100	100	DNA glycosylase&&Transcriptional activator DEMETER
MSTRG.9799;A3:1A:473634293-473634658:473634265-473634658:-	MSTRG.9799	TraesCS1A02G278000	A3	A	91.3	90	73.3	69.8	65.4	65	86.4	70.9	58	74.4	91.6	96.8	88.2	66.5	64.1	72.5	81.1	59.1	64.1	73.4	DNA glycosylase&&Transcriptional activator DEMETER
MSTRG.9800;A5:1A:474189529-474190153:474189529-474190233:-	MSTRG.9800	TraesCS1A02G278100	A5	A	98.1	96.8	100	100	99.5	97.7	96.6	100	100	100	99.5	100	99.4	100	99.5	99.4	93.8	97.3	100	100	Arginyl-tRNA--protein transferase
MSTRG.9800;A3:1A:474193045-474193175:474193017-474193175:-	MSTRG.9800	TraesCS1A02G278100	A3	A	1.9	3.2	0	3	2.5	2.3	3.4	3.5	5.4	0	1.5	2.7	0.6	8.8	5.2	4.1	13.6	2.7	4.8	0	Arginyl-tRNA--protein transferase
MSTRG.9800;A5:1A:474189529-474189981:474189529-474190233:-	MSTRG.9800	TraesCS1A02G278100	A5	A	98.5	94.5	100	100	97.4	89.7	89	NA	100	100	99.6	100	99.1	100	97.4	97.8	81	81.5	100	100	Arginyl-tRNA--protein transferase
MSTRG.9800;A5:1A:474189529-474189981:474189529-474190153:-	MSTRG.9800	TraesCS1A02G278100	A5	A	55.2	36.4	29.1	17.4	16.5	16.7	22.2	1.8	22.3	33	56.7	31.3	41.9	22.9	15.6	20.7	22	10.9	27.3	30.8	Arginyl-tRNA--protein transferase
MSTRG.9804;A5:1A:474200831-474200921:474200831-474200936:-	MSTRG.9804	TraesCS1A02G278200	A5	A	NA	NA	NA	NA	NA	100	97.7	100	98.7	96.7	NA	NA	NA	NA	92.9	99	98.8	100	99.6	89.7	Phosphoglucan, water dikinase, chloroplastic
MSTRG.9826;A3:1A:474643534-474643610:474643471-474643610:-	MSTRG.9826	TraesCS1A02G279000	A3	A	19.6	23.7	25	46.9	55.3	49.2	38.5	70.3	100	25.9	12.8	35.6	19.8	45.5	65.9	54.1	40.1	54.5	73.2	24.7	Beta-glucosidase
MSTRG.9826;A5:1A:474642213-474642339:474642213-474642411:-	MSTRG.9826	TraesCS1A02G279000	A5	A	19.6	23.7	25	46.9	55.3	49.2	38.5	70.3	100	25.9	12.8	35.6	19.8	45.5	65.9	54.1	40.1	54.5	73.2	24.7	Beta-glucosidase
MSTRG.9838;RI:1A:475311714:475311783-475311896:475312062:+	MSTRG.9838	TraesCS1A02G279300	RI	A	7.9	NA	9.1	12.3	8.4	13.4	13.3	13.8	22.9	6.9	12.5	NA	16.9	11.2	8.4	11.5	9.9	9.7	16.3	5.8	Phosphate transporter
MSTRG.9865;A5:1A:476908925-476909076:476908883-476909076:+	MSTRG.9865	TraesCS1A02G279500	A5	A	NA	NA	NA	NA	NA	NA	NA	NA	NA	5.9	NA	NA	NA	NA	NA	NA	NA	NA	NA	NA	#N/A
MSTRG.9865;AF:1A:476908758:476908883-476909076:476908922:476908981-476909076:+	MSTRG.9865	TraesCS1A02G279500	AF	A	0	NA	NA	NA	NA	NA	NA	NA	NA	21.1	NA	NA	NA	NA	NA	11.3	NA	NA	NA	13	#N/A
MSTRG.9865;A5:1A:476909786-476909953:476909749-476909953:+	MSTRG.9865	TraesCS1A02G279500	A5	A	44.5	NA	NA	NA	NA	47.8	NA	NA	NA	71.4	91.6	NA	NA	NA	100	0	NA	NA	NA	72.7	#N/A
MSTRG.9865;A3:1A:476910066-476910521:476910066-476910619:+	MSTRG.9865	TraesCS1A02G279500	A3	A	54.9	NA	NA	NA	NA	29.4	16.5	40.7	NA	15.5	20.6	NA	NA	NA	0	22.9	51.5	47.3	NA	8.6	#N/A
MSTRG.9867;A5:1A:477022350-477023083:477022346-477023083:+	MSTRG.9867	TraesCS1A02G279900	A5	A	1.9	5.9	5.9	6	0	4.3	2.4	4.1	6.1	3.5	5.7	10.1	2.9	13.4	3.8	5.3	10.2	0	12.5	9.4	#N/A
MSTRG.9879;SE:1A:477418549-477418913:477419044-477420277:-	MSTRG.9879	TraesCS1A02G280100	SE	A	29.8	25	29.2	30.3	NA	NA	NA	NA	NA	NA	38.2	23.6	17.9	23.5	NA	NA	NA	NA	NA	NA	Ankyrin repeat protein-like
MSTRG.9888;A3:1A:477658939-477659375:477658936-477659375:-	MSTRG.9888	TraesCS1A02G280200	A3	A	0	0	0	0	0	0	0	0	NA	NA	0.6	0	0	29.9	0	0	0	0	NA	NA	Ankyrin repeat protein-like
MSTRG.9888;AF:1A:477665876-477665990:477666269:477665876-477666791:477666913:-	MSTRG.9888	TraesCS1A02G280200	AF	A	NA	NA	NA	NA	NA	NA	NA	NA	NA	NA	NA	NA	NA	NA	NA	NA	NA	40.1	NA	NA	Ankyrin repeat protein-like
MSTRG.9888;AF:1A:477658936-477659190:477659218:477658936-477659375:477659491:-	MSTRG.9888	TraesCS1A02G280200	AF	A	100	67.2	100	100	100	39.2	100	0	NA	100	66.6	45.1	57	100	100	100	62.3	NA	NA	100	Ankyrin repeat protein-like
MSTRG.9888;A3:1A:477655983-477658832:477655943-477658832:-	MSTRG.9888	TraesCS1A02G280200	A3	A	100	74	100	100	100	61.7	100	63.3	NA	100	89.2	59	72.1	100	100	100	79.1	100	NA	100	Ankyrin repeat protein-like
MSTRG.9888;RI:1A:477654486:477654971-477655070:477655167:-	MSTRG.9888	TraesCS1A02G280200	RI	A	0	0	0	10.6	11.3	25.9	3.3	0	NA	NA	0	0	2	NA	7.7	9.1	28.2	18.4	NA	NA	Ankyrin repeat protein-like
MSTRG.9888;AF:1A:477658936-477659190:477659218:477658936-477659375:477659411:-	MSTRG.9888	TraesCS1A02G280200	AF	A	36.4	73.7	70.4	61.1	72.5	47.3	36.9	0	NA	58.8	27.2	61.8	54.2	74.1	70	63.8	54.2	20.9	NA	89.6	Ankyrin repeat protein-like
MSTRG.9888;RI:1A:477655653:477655732-477655813:477655983:-	MSTRG.9888	TraesCS1A02G280200	RI	A	42	72	65.6	57.8	64.2	39.9	28.7	0	NA	56.3	32.5	57.1	54.6	51.8	62.2	54.3	43.7	14.4	NA	69.1	Ankyrin repeat protein-like
MSTRG.9887;A5:1A:477731161-477731260:477731157-477731260:+	MSTRG.9887	TraesCS1A02G280300	A5	A	28	13.9	29	31.1	25.4	28.3	21.9	0	NA	36.2	27.1	15.4	14	21.6	25.4	23.8	0	21.9	NA	13.8	RING/FYVE/PHD zinc finger superfamily protein
MSTRG.9894;A3:1A:477737698-477737769:477737673-477737769:-	MSTRG.9894	TraesCS1A02G280400	A3	A	NA	NA	NA	NA	24.8	NA	NA	NA	0	NA	NA	NA	NA	NA	29.9	NA	0	NA	0	NA	Phosphatidylinositol:ceramide inositolphosphotransferase
MSTRG.9894;SE:1A:477737235-477737605:477737698-477737769:-	MSTRG.9894	TraesCS1A02G280400	SE	A	5.5	0	0	0	7.5	2.8	1.4	3.9	0	2.1	14.1	0	8.5	8.9	7.3	1.5	0	6.4	0	0	Phosphatidylinositol:ceramide inositolphosphotransferase
MSTRG.9894;SE:1A:477737235-477737605:477737673-477737769:-	MSTRG.9894	TraesCS1A02G280400	SE	A	1.1	8	0	13.3	19.8	16.6	13.2	2.6	13.8	0	2.1	11.6	0	0	15.6	2.4	22.3	5.7	15.6	13.5	Phosphatidylinositol:ceramide inositolphosphotransferase
MSTRG.9900;RI:1A:478452455:478452599-478452727:478452828:+	MSTRG.9900	TraesCS1A02G280700	RI	A	99.6	100	100	96.6	100	100	97.7	100	93.6	100	99.6	98.8	100	100	100	100	99.4	96.9	95.8	99.8	Adenine nucleotide alpha hydrolases-like superfamily protein
MSTRG.9900;A3:1A:478451226-478451342:478451226-478451348:+	MSTRG.9900	TraesCS1A02G280700	A3	A	1.2	2.6	4.5	4	5	1.9	3.9	3.6	7.2	1.8	1.1	2.1	2.4	2.5	4.7	2.1	2.9	4.6	5.2	2.2	Adenine nucleotide alpha hydrolases-like superfamily protein
MSTRG.9902;AF:1A:478535519:478535895-478536612:478536285:478536382-478536612:+	MSTRG.9902	TraesCS1A02G280800	AF	A	0	2.7	5.2	8.6	11.4	4	3.9	0	11	NA	3.3	7	0.7	12	10.7	14.4	0	0	22.9	NA	#N/A
MSTRG.9910;A5:1A:478628186-478628403:478628186-478628406:-	MSTRG.9910	TraesCS1A02G281000	A5	A	0	0	0	0	0	0	48	100	NA	100	0	0	0	100	0	0	0	70	NA	0	#N/A
MSTRG.9923;RI:1A:480427554:480427640-480427733:480427821:+	MSTRG.9923	TraesCS1A02G281600	RI	A	11.2	7.6	9	10.2	8	8.2	11.8	11.4	8.6	15.1	15.3	11.8	8.8	12.7	8	10.3	7.3	11.3	8.9	12.8	PRA1 family protein
MSTRG.9923;RI:1A:480427913:480427984-480428073:480428194:+	MSTRG.9923	TraesCS1A02G281600	RI	A	11.2	7.6	9	10.2	8	8.2	11.8	11.4	8.6	15.1	15.3	11.8	8.8	12.7	8	10.3	7.3	11.3	8.9	12.8	PRA1 family protein
MSTRG.9930;A3:1A:480549424-480549573:480549424-480549576:+	MSTRG.9930	TraesCS1A02G281800	A3	A	42.1	48.8	45.2	48.6	46.4	42.2	42.1	47.4	45.8	40.1	43.5	42.7	40.4	48.9	46.7	45	42.6	42.3	46.7	43	Protein YIPF
MSTRG.9938;AF:1A:480746317:480746865-480747558:480746959:480747032-480747558:+	MSTRG.9938	TraesCS1A02G282700	AF	A	1.5	8.6	0	5.3	4.9	8.6	3	1.6	8	0	0	0	8	6.5	2.4	0.6	3.5	3.5	2.6	3.8	CASP-like protein
MSTRG.9953;A3:1A:480757560-480757650:480757555-480757650:-	MSTRG.9953	TraesCS1A02G283000	A3	A	100	98.8	100	100	97.2	100	93	90.8	93.5	96.1	100	96.7	95.6	98.6	91	91.5	92.2	91.5	97.1	100	Kinesin light chain 3
MSTRG.9953;A3:1A:480757797-480757874:480757763-480757874:-	MSTRG.9953	TraesCS1A02G283000	A3	A	1.3	1.2	0	3.3	8.7	4.5	8.1	11.2	6.5	4.7	0	3.3	4.4	2.4	10.8	10.7	8.5	11.2	2.9	2.1	Kinesin light chain 3
MSTRG.9964;SE:1A:480827602-480828750:480828842-480828922:+	MSTRG.9964	TraesCS1A02G283200	SE	A	NA	NA	NA	NA	21.7	NA	NA	NA	100	NA	NA	NA	NA	NA	100	100	17.4	NA	51.2	NA	S-acyltransferase
MSTRG.9964;A3:1A:480829023-480829120:480829023-480829136:+	MSTRG.9964	TraesCS1A02G283200	A3	A	100	90.6	91	96.7	94.5	89.8	98.7	94.5	97.1	99.1	99.1	84.8	92	94	96.6	95.6	94.4	93.2	92.9	98.9	S-acyltransferase
MSTRG.9964;A3:1A:480829023-480829107:480829023-480829120:+	MSTRG.9964	TraesCS1A02G283200	A3	A	4.1	6.8	3.6	5.3	5.4	4.5	8.2	7.5	7.8	2.5	3.6	6.8	2.5	4.3	9	8.7	16.1	9	9	4.5	S-acyltransferase
MSTRG.9964;A3:1A:480829023-480829107:480829023-480829136:+	MSTRG.9964	TraesCS1A02G283200	A3	A	NA	41	27.2	62.1	49.6	29.2	87.2	58.4	73.8	NA	NA	28.8	23.1	41.6	74.1	67.6	76.5	57.5	56.5	NA	S-acyltransferase
MSTRG.9975;A3:1A:481630044-481630685:481630044-481630904:+	MSTRG.9975	TraesCS1A02G283700	A3	A	NA	NA	NA	NA	NA	NA	NA	NA	73.6	NA	NA	27.4	NA	NA	NA	NA	NA	NA	77.9	NA	F-box family protein
MSTRG.9975;A3:1A:481630044-481630501:481630044-481630904:+	MSTRG.9975	TraesCS1A02G283700	A3	A	83.7	91	89.8	96.9	98.4	96.7	97.7	97.5	78.8	94	78.9	86.9	93.4	98	96.1	96.5	97.2	95.9	82.6	86.3	F-box family protein
MSTRG.9975;A3:1A:481630044-481630501:481630044-481630685:+	MSTRG.9975	TraesCS1A02G283700	A3	A	30.2	48.3	58.4	76.6	74.6	85.2	83.7	96.6	57.1	74.1	27.7	64.2	80.3	81.5	72.9	86.9	90.8	86.2	46.6	75.8	F-box family protein
MSTRG.9980;A5:1A:481700381-481700996:481700381-481701017:-	MSTRG.9980	TraesCS1A02G284000	A5	A	NA	NA	NA	NA	NA	NA	NA	NA	6.6	NA	NA	NA	NA	NA	NA	NA	NA	NA	NA	NA	Myb-like protein
MSTRG.9980;A3:1A:481692657-481699156:481692652-481699156:-	MSTRG.9980	TraesCS1A02G284000	A3	A	1.3	3.2	3.9	5.8	7.2	7.6	NA	NA	14.9	NA	4.9	1.9	3.1	4.2	12.8	7.2	5.7	NA	9.5	NA	Myb-like protein
MSTRG.9981;A3:1A:481756585-481757205:481756585-481757208:+	MSTRG.9981	TraesCS1A02G284100	A3	A	0	NA	NA	NA	NA	0	0	5.2	NA	NA	0	NA	NA	NA	NA	0	0	0	NA	NA	Microneme/rhoptry antigen
MSTRG.9993;A5:1A:482250454-482251221:482250284-482251221:+	MSTRG.9993	TraesCS1A02G284700	A5	A	NA	52.6	NA	60.3	53.9	NA	22.7	NA	NA	NA	NA	91	NA	84.6	86.9	NA	NA	NA	NA	NA	Pentatricopeptide repeat-containing protein
MSTRG.9994;A3:1A:482277307-482277922:482277307-482277926:+	MSTRG.9994	TraesCS1A02G284800	A3	A	19.1	23.2	18.9	22.3	28.6	26.1	23.4	24.1	26	24.6	22.5	23.2	19.5	28	23.1	25.2	21.6	25.8	24.1	23.5	60S ribosomal protein L36
MSTRG.9994;A5:1A:482277096-482277193:482277090-482277193:+	MSTRG.9994	TraesCS1A02G284800	A5	A	81	76.9	81.2	77.9	71.9	74.4	76.7	75.9	74.2	75.6	77.5	77.1	81.1	72.5	77.1	74.8	78.4	74.7	75.9	76.6	60S ribosomal protein L36
MSTRG.10001;RI:1A:482760258:482760355-482760449:482760549:+	MSTRG.10001	TraesCS1A02G285200	RI	A	99	96.8	97.1	92.3	91.3	88.6	92.3	84.8	89.2	96.3	98.8	93.9	96.6	85.4	86.7	85.9	87	83.1	89.4	94.9	Ubiquitin conjugating enzyme E2
MSTRG.10001;SE:1A:482759062-482759160:482759262-482760258:+	MSTRG.10001	TraesCS1A02G285200	SE	A	22.1	19	15.1	18.6	18.3	19.2	15.8	26.7	35.6	21.6	24.2	25	18.4	24	24.4	23.3	21.2	26.2	33.6	23.1	Ubiquitin conjugating enzyme E2
MSTRG.10013;A5:1A:482778223-482778336:482778223-482778385:-	MSTRG.10013	TraesCS1A02G285500	A5	A	100	100	24.2	66	100	41.1	100	53	NA	NA	31.9	100	57.8	100	51.5	78.6	100	NA	21.7	NA	50S ribosomal protein L17
MSTRG.10016;AF:1A:482968929-482968969:482969036:482968929-482969201:482969358:-	MSTRG.10016	TraesCS1A02G286000	AF	A	98.8	95.7	93.5	98.1	95.3	95.9	98.9	100	93.4	100	96.9	94.3	97.3	93.9	95.9	98.3	96.3	95.3	95.3	100	Coatomer subunit zeta
MSTRG.10017;SE:1A:483027605-483027694:483027759-483027892:-	MSTRG.10017	TraesCS1A02G286200	SE	A	2.5	5.2	4.1	5.2	7.4	7.4	12.3	10.7	9.4	2.7	2	5.9	3.1	7.2	8.1	6.7	13.7	11.8	7.4	3.6	Ras family protein&&Ras-related protein Rab-8A&&Ras-related protein-like protein
MSTRG.10019;A5:1A:483034070-483034958:483034070-483035034:-	MSTRG.10019	TraesCS1A02G286300	A5	A	7	0	0	0	0	0	0	0	0	0	0	0	0	0	0	0	0	0	0	0	30S ribosomal protein S8, putative
MSTRG.10019;RI:1A:483033932:483034075-483034958:483035057:-	MSTRG.10019	TraesCS1A02G286300	RI	A	100	100	NA	NA	41.8	NA	NA	NA	32.6	NA	100	33.1	NA	NA	100	NA	NA	NA	22.7	NA	30S ribosomal protein S8, putative
MSTRG.10019;A3:1A:483034075-483035034:483034070-483035034:-	MSTRG.10019	TraesCS1A02G286300	A3	A	70.1	53.2	44.9	43.2	44.5	30.8	17.4	12.2	69.6	44.8	75.3	58	38.4	38	44.4	28.8	11.9	16.8	70.8	50	30S ribosomal protein S8, putative
MSTRG.10039;A5:1A:483920949-483921622:483920940-483921622:+	MSTRG.10039	TraesCS1A02G287100	A5	A	100	NA	NA	97.7	92.8	100	97.4	98.3	NA	NA	NA	100	NA	NA	98	100	98.3	95	NA	NA	Metal tolerance protein
MSTRG.10076;RI:1A:485340844:485340865-485340922:485341147:+	MSTRG.10076	TraesCS1A02G288200	RI	A	100	100	100	100	100	NA	NA	NA	41.6	NA	100	87	100	100	100	NA	83.2	NA	100	NA	#N/A
MSTRG.10077;A5:1A:485346946-485347044:485346946-485347047:-	MSTRG.10077	TraesCS1A02G288300	A5	A	NA	100	NA	100	93.2	83.4	97	92.9	100	NA	NA	100	NA	100	100	100	100	100	NA	NA	Bifunctional purine biosynthesis protein purH
MSTRG.10077;A5:1A:485348706-485349191:485348706-485349203:-	MSTRG.10077	TraesCS1A02G288300	A5	A	NA	0	NA	0	6.8	16.6	3	7.1	0	NA	NA	0	NA	0	0	0	0	0	NA	NA	Bifunctional purine biosynthesis protein purH
MSTRG.10078;A3:1A:485357289-485357388:485357289-485357448:+	MSTRG.10078	TraesCS1A02G288400	A3	A	99.1	98.2	98.4	96.4	95.4	98.5	94.9	96.2	97.3	98.6	99.3	98.2	98.2	97	97	95.1	95	85.4	97.6	99	Serine/threonine-protein kinase ATM
MSTRG.10084;SE:1A:485361123-485361833:485361838-485362595:-	MSTRG.10084	TraesCS1A02G288500	SE	A	100	97.2	97.1	98.3	100	100	100	96.3	99.1	100	100	100	97	100	100	100	100	100	100	94.2	Nuclear transcription factor Y subunit B
MSTRG.10084;A3:1A:485359946-485360014:485359913-485360014:-	MSTRG.10084	TraesCS1A02G288500	A3	A	82.4	67.4	63.9	61.6	65.4	55	60.9	64.9	74.5	72.8	81.6	66.7	60.4	54.3	60.4	54.2	59.4	65.5	71.6	60.5	Nuclear transcription factor Y subunit B
MSTRG.10084;SE:1A:485360079-485360907:485360957-485361028:-	MSTRG.10084	TraesCS1A02G288500	SE	A	17.1	33.1	34.2	36.8	33.7	43	36.5	37.7	39.8	30.8	17.7	35.3	37.7	44.5	37.1	41.7	36.8	33	40	42	Nuclear transcription factor Y subunit B
MSTRG.10115;AL:1A:486049927-486050124:486050366:486049927-486051143:486051569:+	MSTRG.10115	TraesCS1A02G288700	AL	A	NA	3.7	NA	NA	NA	NA	NA	NA	NA	NA	NA	15.3	NA	NA	29.9	NA	NA	NA	60.3	NA	DNA helicase
MSTRG.10115;AL:1A:486049927-486050124:486050391:486049927-486051143:486051569:+	MSTRG.10115	TraesCS1A02G288700	AL	A	NA	13.7	NA	NA	NA	NA	NA	NA	NA	NA	NA	15.3	NA	NA	21.2	NA	NA	NA	NA	NA	DNA helicase
MSTRG.10115;AL:1A:486049927-486050124:486050633:486049927-486051143:486051569:+	MSTRG.10115	TraesCS1A02G288700	AL	A	93.1	80.8	87.6	86.8	87.7	87.7	90	96	96.3	95.4	92	88.7	93.7	90.5	83	88.9	84.6	89.4	84	90.2	DNA helicase
MSTRG.10115;RI:1A:486048169:486048220-486048315:486048471:+	MSTRG.10115	TraesCS1A02G288700	RI	A	92.7	77.9	83.4	79	76.4	86.7	77.3	89.3	88.1	90.5	91	85.3	89.6	82.8	74.2	80.2	54.9	79.3	67.6	85.7	DNA helicase
MSTRG.10116;A5:1A:486050398-486052183:486050398-486052216:-	MSTRG.10116	TraesCS1A02G288800	A5	A	1.6	4.2	5.1	1	1.7	4.3	0	0	2.7	2	1.2	5.7	1.9	2.1	0	1.4	0.5	1.8	0.9	0	30S ribosomal protein S12
MSTRG.10151;A3:1A:487732547-487732897:487732487-487732897:-	MSTRG.10151	TraesCS1A02G292100	A3	A	0	NA	NA	0	31.4	22.5	42.9	13.2	0	10	0	NA	NA	0	67.3	40.6	40.4	34.6	34	0	Kinase family protein
MSTRG.10157;A3:1A:488065897-488066071:488065897-488066074:+	MSTRG.10157	TraesCS1A02G292300	A3	A	5.2	4.9	10.6	13.6	19.7	16	9.9	18.1	16.4	14.5	4.1	7.6	17.4	19.2	16.6	22.2	21.1	16.3	12	15.4	SelT-like protein
MSTRG.10161;A5:1A:488189108-488189959:488189023-488189959:+	MSTRG.10161	TraesCS1A02G292800	A5	A	9.3	17.6	13.7	21.4	19.3	3	NA	NA	NA	16.1	8.5	21	18.8	18.1	16.9	21.7	NA	NA	NA	16.2	#N/A
MSTRG.10191;SE:1A:489179715-489180420:489180495-489181310:+	MSTRG.10191	TraesCS1A02G293900	SE	A	5.8	0.5	0	0	0	NA	0	NA	4.3	0.4	7.9	1	0.3	1.5	NA	NA	NA	NA	7.3	0	#N/A
MSTRG.10193;A5:1A:489238419-489239449:489238389-489239449:+	MSTRG.10193	TraesCS1A02G294000	A5	A	15.8	NA	NA	NA	NA	NA	NA	NA	NA	NA	17.6	NA	NA	NA	NA	NA	NA	NA	NA	NA	#N/A
MSTRG.10197;SE:1A:489273199-489274830:489274954-489276013:+	MSTRG.10197	TraesCS1A02G294100	SE	A	63	93.9	100	NA	NA	NA	NA	NA	92.9	NA	70	90.8	NA	NA	NA	NA	NA	NA	97.6	NA	#N/A
MSTRG.10204;A5:1A:489324322-489324494:489324322-489325532:-	MSTRG.10204	TraesCS1A02G294400	A5	A	0.4	1.1	0.4	2.1	NA	NA	NA	NA	8.2	NA	0.1	1.2	1.5	0	NA	NA	NA	NA	2.4	NA	F-box family protein
MSTRG.10209;A5:1A:489600355-489600443:489600355-489600449:-	MSTRG.10209	TraesCS1A02G294700	A5	A	100	NA	NA	NA	100	46.9	NA	NA	NA	100	100	NA	NA	NA	NA	NA	NA	NA	NA	100	#N/A
MSTRG.10209;A3:1A:489600355-489600443:489600350-489600443:-	MSTRG.10209	TraesCS1A02G294700	A3	A	7	0	0	13.6	20.9	10.3	NA	12.4	17.5	14.2	6.2	NA	10.7	11.4	8.3	15	3.5	6.4	0	7.7	#N/A
MSTRG.10217;A5:1A:490020105-490020957:490020075-490020957:+	MSTRG.10217	TraesCS1A02G294900	A5	A	5	NA	NA	15.3	20.8	NA	NA	NA	NA	NA	8.3	NA	19.5	22.3	19.9	NA	NA	NA	NA	NA	#N/A
MSTRG.10238;A5:1A:490308805-490308897:490308783-490308897:+	MSTRG.10238	TraesCS1A02G295200	A5	A	NA	NA	NA	NA	NA	NA	NA	NA	NA	NA	NA	NA	NA	25.5	0	NA	NA	NA	NA	NA	UDP-sugar pyrophosphorylase 1
MSTRG.10238;A3:1A:490309273-490309862:490309273-490309916:+	MSTRG.10238	TraesCS1A02G295200	A3	A	100	98.6	94.5	95.2	96.2	97.7	100	100	NA	97.7	98.2	100	97.2	96.4	100	81.8	87.8	97.5	NA	96.6	UDP-sugar pyrophosphorylase 1
MSTRG.10238;A3:1A:490310578-490310674:490310578-490310679:+	MSTRG.10238	TraesCS1A02G295200	A3	A	NA	100	NA	100	100	NA	NA	NA	NA	NA	NA	NA	94.4	93.9	94	NA	NA	NA	NA	NA	UDP-sugar pyrophosphorylase 1
MSTRG.10238;A3:1A:490309273-490309855:490309273-490309916:+	MSTRG.10238	TraesCS1A02G295200	A3	A	NA	NA	NA	87.1	92.9	NA	NA	NA	NA	NA	NA	NA	NA	90.4	100	78.1	NA	NA	NA	NA	UDP-sugar pyrophosphorylase 1
MSTRG.10238;A3:1A:490309273-490309911:490309273-490309916:+	MSTRG.10238	TraesCS1A02G295200	A3	A	NA	94.2	NA	94	97.6	96.3	NA	NA	NA	94.2	NA	NA	98.2	96.4	100	92.5	NA	NA	NA	NA	UDP-sugar pyrophosphorylase 1
MSTRG.10238;RI:1A:490312331:490312426-490312653:490312727:+	MSTRG.10238	TraesCS1A02G295200	RI	A	0	0	0	2	3.9	0	13.1	10.3	NA	2.5	0	0	2.3	1	0.9	0	10.1	7.8	NA	0	UDP-sugar pyrophosphorylase 1
MSTRG.10238;A3:1A:490309273-490309855:490309273-490309911:+	MSTRG.10238	TraesCS1A02G295200	A3	A	NA	21.6	NA	30	24.4	32	NA	NA	NA	24.9	NA	NA	8.8	25.7	39.1	22.3	50.2	NA	NA	NA	UDP-sugar pyrophosphorylase 1
MSTRG.10238;A5:1A:490310578-490310674:490310574-490310674:+	MSTRG.10238	TraesCS1A02G295200	A5	A	0	17.5	7.2	13.7	14	0	15.5	13.1	NA	5.1	0	0	40.4	15.7	13.7	0	22.4	0	NA	5.4	UDP-sugar pyrophosphorylase 1
MSTRG.10238;A5:1A:490310013-490310483:490310009-490310483:+	MSTRG.10238	TraesCS1A02G295200	A5	A	0	18.6	12	17.3	13	1.2	35.7	22.1	NA	6.6	1.8	2.8	42.8	25.1	24.5	4.7	18.1	9.3	NA	8.4	UDP-sugar pyrophosphorylase 1
MSTRG.10238;RI:1A:490313223:490313283-490313540:490313997:+	MSTRG.10238	TraesCS1A02G295200	RI	A	0	5.9	7	18.4	25.8	22.6	16.9	11.7	NA	4.9	1.9	3.8	17.9	15.2	24.2	44.2	27.6	25.1	NA	5.4	UDP-sugar pyrophosphorylase 1
MSTRG.10238;A3:1A:490309273-490309855:490309273-490309862:+	MSTRG.10238	TraesCS1A02G295200	A3	A	0	5.9	7	25.4	34.3	22.6	12.4	0	NA	11.4	1.9	6.5	13.2	26	35.1	44.2	38.4	16.6	NA	5.4	UDP-sugar pyrophosphorylase 1
MSTRG.10238;A3:1A:490309273-490309862:490309273-490309911:+	MSTRG.10238	TraesCS1A02G295200	A3	A	93.1	81.4	91.9	55.7	38.2	61.7	82.7	86.9	NA	72.2	100	100	38.9	49.6	54.2	26.6	61.8	72.5	NA	94.2	UDP-sugar pyrophosphorylase 1
MSTRG.10282;A5:1A:492126150-492126242:492126150-492126276:-	MSTRG.10282	TraesCS1A02G297000	A5	A	NA	NA	NA	0	0	NA	0	NA	1.7	NA	0	NA	NA	NA	NA	NA	7.9	1.6	NA	NA	S-adenosyl-L-methionine-dependent methyltransferases superfamily protein
MSTRG.10282;A5:1A:492126150-492126242:492126150-492126291:-	MSTRG.10282	TraesCS1A02G297000	A5	A	0	0	0	0	0	2.4	NA	2	NA	0	NA	0	NA	0	9.8	5.3	NA	NA	0	NA	S-adenosyl-L-methionine-dependent methyltransferases superfamily protein
MSTRG.10282;A5:1A:492126150-492126276:492126150-492126291:-	MSTRG.10282	TraesCS1A02G297000	A5	A	0	15.1	0	27.9	29.5	0	100	0	100	8.3	100	0	NA	0	0	0	100	100	0	NA	S-adenosyl-L-methionine-dependent methyltransferases superfamily protein
MSTRG.10283;A3:1A:492193797-492194406:492193794-492194406:-	MSTRG.10283	TraesCS1A02G297100	A3	A	NA	NA	NA	NA	NA	NA	NA	NA	37.5	NA	NA	NA	NA	NA	NA	NA	0	NA	NA	NA	#N/A
MSTRG.10283;A5:1A:492194481-492194783:492194481-492194826:-	MSTRG.10283	TraesCS1A02G297100	A5	A	NA	NA	NA	NA	NA	NA	NA	NA	45.5	NA	NA	65.1	NA	NA	0	NA	NA	0	NA	NA	#N/A
MSTRG.10283;A3:1A:492194481-492194826:492193794-492194826:-	MSTRG.10283	TraesCS1A02G297100	A3	A	0	0	0	0	4.2	7.6	18.3	11.6	NA	NA	0	10.5	0	4.3	18.2	4.8	NA	24.5	0	NA	#N/A
MSTRG.10288;A3:1A:492199849-492200526:492199838-492200526:-	MSTRG.10288	TraesCS1A02G297200	A3	A	NA	NA	NA	NA	NA	NA	NA	NA	NA	NA	NA	NA	NA	NA	NA	NA	50	NA	NA	NA	Ribonuclease P protein subunit p29
MSTRG.10288;A5:1A:492199252-492199331:492199252-492199344:-	MSTRG.10288	TraesCS1A02G297200	A5	A	NA	NA	0	NA	NA	NA	NA	NA	61.4	NA	0	NA	0	95.3	75.9	68.3	0	69.4	72.9	NA	Ribonuclease P protein subunit p29
MSTRG.10288;A3:1A:492199252-492199344:492199241-492199344:-	MSTRG.10288	TraesCS1A02G297200	A3	A	16.2	7.1	100	17.6	36.9	18.3	28.7	9.2	NA	31.9	44.9	7.5	100	NA	NA	NA	100	NA	NA	NA	Ribonuclease P protein subunit p29
MSTRG.10288;A5:1A:492197290-492198772:492197290-492198779:-	MSTRG.10288	TraesCS1A02G297200	A5	A	100	66.3	42	54.7	46.8	100	64	60.1	100	58	70.8	76	36.6	58.8	61	82.9	31.3	58.9	100	30.6	Ribonuclease P protein subunit p29
MSTRG.10302;A5:1A:493206782-493208390:493206780-493208390:+	MSTRG.10302	TraesCS1A02G298000	A5	A	94.1	87.3	92.6	NA	94.8	100	NA	79.4	73.6	79.3	93.4	96.6	90.5	NA	NA	92.2	97.3	NA	86.4	91.7	sorting nexin
MSTRG.10302;AF:1A:493206651:493206782-493208390:493207877:493207897-493208390:+	MSTRG.10302	TraesCS1A02G298000	AF	A	52.5	21.7	20.3	10	27.1	16.3	8.7	15.7	15.3	14.6	27.9	29.7	24.6	2.7	11.3	15.2	21	7.8	18.8	25.9	sorting nexin
MSTRG.10303;AF:1A:493211557:493212246-493213223:493212712:493212757-493213223:+	MSTRG.10303	TraesCS1A02G298100	AF	A	NA	NA	NA	NA	19.7	NA	19	3.5	NA	34	NA	NA	NA	3.3	29.8	8.1	14	NA	NA	31.8	DUF399 family protein, putative (DUF399 and DUF3411)
MSTRG.10305;RI:1A:493217528:493217607-493217774:493217861:+	MSTRG.10305	TraesCS1A02G298200	RI	A	NA	NA	NA	NA	100	55.5	59	57.9	NA	NA	NA	NA	NA	NA	78.7	50.5	56.2	50.9	NA	NA	Aldose reductase
MSTRG.10328;RI:1A:493818716:493818801-493819028:493819255:+	MSTRG.10328	TraesCS1A02G298900	RI	A	0	0	0	4	0	0	12.9	0	NA	0	0	10.6	0	0	12.2	0	7.8	0	NA	0	TOM1-like protein 2
MSTRG.10328;A3:1A:493817492-493817969:493817492-493817987:+	MSTRG.10328	TraesCS1A02G298900	A3	A	2.8	22.4	0	4	11	15.9	12.9	28.3	NA	1.8	14.1	10.6	0	0	12.2	11.3	18.9	11.9	NA	0	TOM1-like protein 2
MSTRG.10357;AF:1A:494437301:494437624-494438931:494438099:494438238-494438931:+	MSTRG.10357	TraesCS1A02G299400	AF	A	3.8	0	NA	0	0	0	0	0	0	0	8.2	0	NA	0	0	10.9	11.2	8.2	11.4	8.8	#N/A
MSTRG.10376;RI:1A:494445056:494445264-494445355:494445517:+	MSTRG.10376	TraesCS1A02G299500	RI	A	27.4	4	3.3	1.4	1.8	8.3	40	28.1	13.4	100	26.3	4.2	3.7	1.9	1.9	6	52.1	23.9	15.4	100	DNA helicase
MSTRG.10368;AL:1A:494715224:494715518-494717443:494715692:494716012-494717443:-	MSTRG.10368	TraesCS1A02G299900	AL	A	52.2	24.8	28.5	26.4	20.6	19.1	NA	21.6	36.7	NA	33.7	28.8	11.5	20.5	12.8	19.9	NA	NA	16.1	NA	Receptor-like kinase
MSTRG.10385;A5:1A:495192928-495193027:495192928-495193153:-	MSTRG.10385	TraesCS1A02G300200	A5	A	3.8	NA	NA	NA	NA	NA	18.2	14.6	NA	5.7	3.1	NA	NA	NA	NA	NA	20.7	10.6	NA	7	Expansin
MSTRG.10413;A5:1A:495708775-495709426:495708775-495709619:-	MSTRG.10413	TraesCS1A02G301600	A5	A	0	0	0	0.6	0.9	0.3	0	1.4	7.5	1.1	0.5	1.1	0.2	1	1	0.2	0.5	1.1	5.3	0	Ubiquitin-conjugating enzyme E2
MSTRG.10413;A5:1A:495708775-495709426:495708775-495709698:-	MSTRG.10413	TraesCS1A02G301600	A5	A	0	0	0	10.2	16	5.6	0	19.8	60.6	8.9	1.6	8.8	3.4	18.6	16.7	3	5.9	16.6	34.1	0	Ubiquitin-conjugating enzyme E2
MSTRG.10413;A5:1A:495708775-495709619:495708775-495709698:-	MSTRG.10413	TraesCS1A02G301600	A5	A	79.7	88.1	91.6	94.9	95.4	95.9	90.4	94.6	95	89.4	75.1	89.4	94.2	95.8	95.2	94.9	92.8	94.6	90.3	85.5	Ubiquitin-conjugating enzyme E2
MSTRG.10429;A3:1A:496295825-496295914:496295825-496295965:+	MSTRG.10429	TraesCS1A02G302500	A3	A	0	20.9	NA	NA	NA	NA	27.1	23.2	NA	0	0	48.8	78.3	NA	13.5	7.7	16.8	0	0	0	Acetyltransferase NSI&&Acetyltransferase
MSTRG.10429;A3:1A:496295825-496295951:496295825-496295965:+	MSTRG.10429	TraesCS1A02G302500	A3	A	0	0	NA	27.1	66.8	47.1	34.1	37.7	NA	9.8	0	NA	NA	NA	0	0	45	14.9	0	40	Acetyltransferase NSI&&Acetyltransferase
MSTRG.10436;A3:1A:496309985-496310132:496309985-496310139:+	MSTRG.10436	TraesCS1A02G302600	A3	A	0	0	0.7	1.2	2	2.8	6.7	3.8	NA	2.1	0.2	0.2	0.4	1.9	3.6	2.2	9.7	8.1	NA	4.3	Protein kinase-like protein
MSTRG.10431;A5:1A:496439752-496440324:496439752-496440330:-	MSTRG.10431	TraesCS1A02G302800	A5	A	0	5.9	0	3.4	4.2	5.6	3.8	0.6	0	0	5.5	6	0	2.6	8.8	2.2	2.1	0.5	0	0	KH domain-containing protein
MSTRG.10434;A5:1A:496477190-496478766:496477138-496478766:+	MSTRG.10434	TraesCS1A02G302900	A5	A	51	18	23.2	13	12.2	32.4	48.7	0	0	45.6	40.9	43.5	58.4	9.7	29.7	32.7	24.6	0	0	21.3	#N/A
MSTRG.10456;A3:1A:497225269-497225347:497225256-497225347:-	MSTRG.10456	TraesCS1A02G303700	A3	A	NA	NA	NA	NA	0	0	0	0	NA	24	NA	0	NA	0	0	0	0	0	NA	0	#N/A
MSTRG.10462;AF:1A:497281374:497281499-497282054:497281556:497281587-497282054:+	MSTRG.10462	TraesCS1A02G303900	AF	A	NA	NA	NA	NA	NA	NA	NA	NA	27.6	NA	NA	NA	NA	NA	NA	NA	NA	NA	NA	NA	BTB/POZ domain containing protein, expressed
MSTRG.10462;AF:1A:497281420:497281499-497282054:497281555:497281614-497282054:+	MSTRG.10462	TraesCS1A02G303900	AF	A	NA	NA	NA	NA	NA	NA	NA	NA	100	NA	NA	NA	NA	NA	NA	NA	NA	NA	10.6	NA	BTB/POZ domain containing protein, expressed
MSTRG.10462;AF:1A:497281420:497281499-497282054:497281556:497281587-497282054:+	MSTRG.10462	TraesCS1A02G303900	AF	A	NA	NA	NA	NA	NA	NA	NA	NA	20.2	NA	NA	NA	NA	NA	NA	NA	NA	NA	NA	NA	BTB/POZ domain containing protein, expressed
MSTRG.10462;A3:1A:497281499-497282054:497281499-497282195:+	MSTRG.10462	TraesCS1A02G303900	A3	A	NA	0	NA	NA	NA	NA	NA	NA	46.1	NA	NA	0	NA	NA	NA	NA	NA	NA	5.5	NA	BTB/POZ domain containing protein, expressed
MSTRG.10471;A3:1A:497514038-497514124:497514024-497514124:-	MSTRG.10471	TraesCS1A02G304300	A3	A	0	2.9	8.1	3.9	0	0	0	3.7	0	1.7	0	0	0	1.5	0	2.6	0	1.8	0	0	Keratinocyte-associated protein 2
MSTRG.10471;RI:1A:497513869:497514038-497514124:497514233:-	MSTRG.10471	TraesCS1A02G304300	RI	A	NA	56.6	0	17.3	NA	NA	NA	20.8	NA	NA	NA	100	NA	NA	NA	NA	NA	NA	NA	NA	Keratinocyte-associated protein 2
MSTRG.10482;AF:1A:497514551:497514566-497517434:497516473:497516632-497517434:+	MSTRG.10482	TraesCS1A02G304400	AF	A	NA	NA	NA	NA	100	NA	100	NA	96	NA	NA	NA	NA	NA	100	100	93.6	79.2	99.5	NA	CCR4-NOT transcription complex subunit 2
MSTRG.10482;AF:1A:497514551:497514566-497517434:497516530:497516632-497517434:+	MSTRG.10482	TraesCS1A02G304400	AF	A	0	0	0	0	25.3	3.2	39.9	0	83.6	0	0	0	0	0	41.7	43.6	32.5	100	71.6	7.5	CCR4-NOT transcription complex subunit 2
MSTRG.10482;RI:1A:497518277:497518313-497518437:497518634:+	MSTRG.10482	TraesCS1A02G304400	RI	A	0	0	0	0	19.9	3.2	20.1	0	34.5	0	0	0	0	0	13.8	12.5	18.6	11.7	30.8	2.4	CCR4-NOT transcription complex subunit 2
MSTRG.10482;AF:1A:497514548:497514566-497517434:497516530:497516632-497517434:+	MSTRG.10482	TraesCS1A02G304400	AF	A	42.5	92.2	68.2	69.6	26.5	0	62.2	77.1	90.1	77.4	76.3	59.8	21.7	48.3	77.6	81.6	55.4	100	82.4	69.9	CCR4-NOT transcription complex subunit 2
MSTRG.10482;A5:1A:497517948-497518036:497517912-497518036:+	MSTRG.10482	TraesCS1A02G304400	A5	A	42.5	92.2	68.2	69.6	21.2	0	49.7	77.1	60.4	77.4	76.3	59.8	21.7	48.3	67	71.4	46.3	90.8	57.2	68.3	CCR4-NOT transcription complex subunit 2
MSTRG.10485;A3:1A:497619575-497619647:497619566-497619647:-	MSTRG.10485	TraesCS1A02G304700	A3	A	100	95.6	100	NA	NA	NA	NA	NA	91.1	NA	100	100	100	NA	100	NA	NA	NA	100	NA	Protein BREAST CANCER SUSCEPTIBILITY 1-like protein
MSTRG.10485;A3:1A:497619587-497619647:497619566-497619647:-	MSTRG.10485	TraesCS1A02G304700	A3	A	100	99.7	100	100	100	NA	NA	NA	97.3	94.3	100	100	100	100	100	NA	NA	NA	100	100	Protein BREAST CANCER SUSCEPTIBILITY 1-like protein
MSTRG.10485;A3:1A:497620837-497620909:497620828-497620909:-	MSTRG.10485	TraesCS1A02G304700	A3	A	48.8	NA	54.1	NA	NA	NA	NA	NA	42.3	NA	NA	53.3	42.7	NA	33.8	NA	NA	NA	NA	NA	Protein BREAST CANCER SUSCEPTIBILITY 1-like protein
MSTRG.10485;MX:1A:497619575-497619647:497619781-497620909:497619781-497620497:497620631-497620703:-	MSTRG.10485	TraesCS1A02G304700	MX	A	60.3	46.2	43.9	NA	NA	NA	NA	NA	0	NA	60.4	42.7	18	NA	9.5	NA	NA	NA	54.1	NA	Protein BREAST CANCER SUSCEPTIBILITY 1-like protein
MSTRG.10485;A3:1A:497619587-497619647:497619575-497619647:-	MSTRG.10485	TraesCS1A02G304700	A3	A	88	93	81.8	84.9	84.4	NA	NA	NA	77.9	92	95.4	91.3	84.8	86.6	77.6	60.1	NA	NA	75.8	85.4	Protein BREAST CANCER SUSCEPTIBILITY 1-like protein
MSTRG.10480;SE:1A:497863413-497863508:497863603-497863788:-	MSTRG.10480	TraesCS1A02G305200	SE	A	44.4	NA	NA	NA	NA	NA	NA	NA	NA	NA	46.6	24.2	NA	NA	NA	NA	NA	NA	NA	NA	Protein DETOXIFICATION
MSTRG.10498;AF:1A:498138711:498139035-498139458:498139092:498139191-498139458:+	MSTRG.10498	TraesCS1A02G305700	AF	A	4.3	1.8	3.2	4.1	0.6	3.1	3.7	4	2.6	5.1	5.8	2	2.1	1.4	2.8	2.8	1.5	1.6	4.5	4.1	NADH-cytochrome b5 reductase
MSTRG.10508;AF:1A:498165659:498165852-498166214:498166045:498166095-498166214:+	MSTRG.10508	TraesCS1A02G305800	AF	A	NA	10.2	0	0	1.6	0	21.8	14.9	NA	NA	NA	0	0	0	3.5	0	0	19.4	NA	NA	Type I inositol-1,4,5-trisphosphate 5-phosphatase
MSTRG.10508;A3:1A:498166806-498167398:498166806-498167421:+	MSTRG.10508	TraesCS1A02G305800	A3	A	99.1	NA	NA	68.9	77.5	NA	NA	NA	NA	NA	100	95.3	94.5	76.4	85.6	69.9	NA	NA	NA	NA	Type I inositol-1,4,5-trisphosphate 5-phosphatase
MSTRG.10508;A3:1A:498166806-498167412:498166806-498167421:+	MSTRG.10508	TraesCS1A02G305800	A3	A	NA	100	100	95.8	94.9	93.4	96.9	93	NA	NA	100	98.7	97	96.5	96.7	93.9	90.3	90.4	NA	NA	Type I inositol-1,4,5-trisphosphate 5-phosphatase
MSTRG.10508;A3:1A:498166806-498167398:498166806-498167412:+	MSTRG.10508	TraesCS1A02G305800	A3	A	91.9	0	0	8.8	15.6	4	12.9	8.8	NA	NA	60.1	21.8	34.5	10.5	17	13.1	0	5.6	NA	NA	Type I inositol-1,4,5-trisphosphate 5-phosphatase
MSTRG.10519;A5:1A:498593421-498594114:498593410-498594114:+	MSTRG.10519	TraesCS1A02G306500	A5	A	44.4	44.6	63.8	69.2	72	59.3	43.4	27	54.7	20.5	41.3	51.1	65.8	70	62.1	64.5	52.5	27.8	53.9	16.4	Histone H3
MSTRG.10534;A5:1A:498807070-498807195:498807070-498807314:-	MSTRG.10534	TraesCS1A02G307300	A5	A	6.2	12.9	13.8	16.8	27.8	12.8	15.4	23	20.6	12.4	7.5	14.4	14.6	23.5	19.8	15.4	20.2	11.3	26.6	3.5	Protein KRI1
MSTRG.10548;A3:1A:499443660-499444213:499443567-499444213:-	MSTRG.10548	TraesCS1A02G308000	A3	A	NA	NA	NA	NA	NA	NA	NA	NA	NA	NA	NA	NA	NA	NA	17.7	20.7	NA	NA	NA	NA	#N/A
MSTRG.10548;A3:1A:499443664-499444213:499443567-499444213:-	MSTRG.10548	TraesCS1A02G308000	A3	A	NA	NA	NA	NA	50.4	100	NA	NA	NA	NA	NA	NA	NA	NA	42.5	23.8	NA	NA	NA	NA	#N/A
MSTRG.10548;A3:1A:499444421-499444661:499444397-499444661:-	MSTRG.10548	TraesCS1A02G308000	A3	A	NA	NA	NA	NA	49.6	5	NA	NA	NA	NA	NA	NA	NA	NA	62.2	81.7	NA	NA	100	NA	#N/A
MSTRG.10548;A3:1A:499443306-499443431:499443294-499443431:-	MSTRG.10548	TraesCS1A02G308000	A3	A	10.4	26.3	26.1	17.3	23.2	19	23.5	27.2	25.7	17.3	8.8	29.5	13	22.3	30.6	21.5	26.6	18.8	23.1	19	#N/A
MSTRG.10552;A3:1A:499447280-499447373:499447277-499447373:-	MSTRG.10552	TraesCS1A02G308100	A3	A	100	100	NA	100	96.7	75.1	96.2	100	91.6	100	100	100	NA	100	100	100	92.3	97.3	100	100	MYB transcription factor
MSTRG.10552;A3:1A:499447040-499447117:499447036-499447117:-	MSTRG.10552	TraesCS1A02G308100	A3	A	1.2	6	NA	14.5	3.3	24.9	25	48.7	19.2	9.4	0.4	6	NA	6.6	23.4	22.1	19.9	30	18	5.7	MYB transcription factor
MSTRG.10553;A5:1A:499621030-499621487:499621030-499621553:-	MSTRG.10553	TraesCS1A02G308300	A5	A	4.7	3.1	1.4	2.5	2.2	2.1	5.1	0	1.2	NA	0.8	3.4	2.4	2.5	2.4	2.4	0	0	0	NA	Histone-lysine N-methyltransferase, H3 lysine-9 specific
MSTRG.10553;A5:1A:499621030-499621487:499621030-499621517:-	MSTRG.10553	TraesCS1A02G308300	A5	A	NA	11.1	6.7	NA	16.6	12.9	NA	NA	NA	NA	NA	23.7	10.8	NA	16.9	17.5	NA	NA	NA	NA	Histone-lysine N-methyltransferase, H3 lysine-9 specific
MSTRG.10553;A5:1A:499621030-499621517:499621030-499621553:-	MSTRG.10553	TraesCS1A02G308300	A5	A	3.4	20.5	16.3	8.5	10.3	12.8	0	0	6.2	NA	0	10.3	16.9	10	10.6	10.4	0	0	14.8	NA	Histone-lysine N-methyltransferase, H3 lysine-9 specific
MSTRG.10565;A5:1A:499795769-499795883:499795769-499795887:-	MSTRG.10565	TraesCS1A02G308900	A5	A	77.2	44.8	48.8	77.8	76.4	79.1	73.7	75.3	55	79.6	64	65	75.3	69.8	73.7	77.9	78.4	66.5	64.6	79.3	SNF1-related protein kinase regulatory subunit beta-1
MSTRG.10570;SE:1A:499926658-499926767:499926825-499926974:-	MSTRG.10570	TraesCS1A02G309100	SE	A	89.6	97.5	100	NA	NA	NA	NA	NA	NA	NA	96.2	95.8	56.6	NA	NA	NA	NA	NA	NA	100	Leucine-rich repeat receptor-like protein kinase family
MSTRG.10570;SE:1A:499926658-499926767:499926838-499926974:-	MSTRG.10570	TraesCS1A02G309100	SE	A	29.9	85.4	NA	NA	NA	NA	NA	NA	NA	NA	58.7	80.4	33.7	NA	NA	NA	NA	NA	NA	NA	Leucine-rich repeat receptor-like protein kinase family
MSTRG.10570;A3:1A:499926838-499926974:499926825-499926974:-	MSTRG.10570	TraesCS1A02G309100	A3	A	4.7	12.9	13.8	NA	NA	NA	NA	NA	NA	NA	5.3	15.1	28	NA	NA	NA	NA	NA	NA	10.5	Leucine-rich repeat receptor-like protein kinase family
MSTRG.10580;SE:1A:499981753-499982616:499982721-499982811:-	MSTRG.10580	TraesCS1A02G309200	SE	A	NA	NA	NA	NA	NA	NA	NA	NA	NA	NA	NA	NA	NA	NA	NA	NA	12.9	NA	NA	NA	MYB transcription factor
MSTRG.10580;A5:1A:499980860-499981535:499980860-499981539:-	MSTRG.10580	TraesCS1A02G309200	A5	A	0	0	0	0	7.3	0	0	0	0	0	0	0	0	0	43.4	0	15.5	0	NA	0	MYB transcription factor
MSTRG.10580;SE:1A:499981753-499982811:499982907-499983006:-	MSTRG.10580	TraesCS1A02G309200	SE	A	0	0	0	0	0	0	4	14.9	NA	1.2	0	NA	0	0	0	0	19.5	10.3	NA	0	MYB transcription factor
MSTRG.10580;A3:1A:499980571-499980659:499980556-499980659:-	MSTRG.10580	TraesCS1A02G309200	A3	A	6.2	0	0	0	4.4	12.7	6.2	0	0	0.8	4.7	0	0	2.9	7	10.9	5.3	1.3	NA	3.1	MYB transcription factor
MSTRG.10580;A3:1A:499981753-499983006:499981622-499983006:-	MSTRG.10580	TraesCS1A02G309200	A3	A	100	100	100	63.5	49.6	54.1	49.2	53.2	47.6	75.3	100	52.2	100	53.1	51.6	59.6	80	49.9	NA	100	MYB transcription factor
MSTRG.10592;A5:1A:500565283-500565579:500565283-500566042:-	MSTRG.10592	TraesCS1A02G309700	A5	A	12.9	8.8	6.6	4.4	4.3	4.5	9.2	11.8	5.2	9.2	13	7.7	8.1	4.3	3.8	4.7	10.1	8.2	5.5	7.6	Tubulin beta chain
MSTRG.10613;A5:1A:500989611-500989949:500989401-500989949:+	MSTRG.10613	TraesCS1A02G310400	A5	A	NA	NA	NA	NA	NA	NA	NA	NA	100	NA	NA	NA	NA	NA	NA	NA	NA	NA	14.4	NA	Glutamate formiminotransferase 1
MSTRG.10613;RI:1A:500988921:500989611-500989949:500990674:+	MSTRG.10613	TraesCS1A02G310400	RI	A	NA	NA	NA	NA	NA	NA	NA	NA	16.9	NA	NA	NA	NA	NA	NA	NA	NA	NA	NA	NA	Glutamate formiminotransferase 1
MSTRG.10613;AL:1A:500980193-500980286:500981076:500980193-500988921:500989695:+	MSTRG.10613	TraesCS1A02G310400	AL	A	40.8	NA	NA	100	100	100	100	97.5	0	66.7	53.7	NA	NA	100	100	100	100	100	1.9	74.6	Glutamate formiminotransferase 1
MSTRG.10629;AF:1A:501701967:501702140-501703735:501702904:501702918-501703735:+	MSTRG.10629	TraesCS1A02G310700	AF	A	9.4	36	0	22.6	52.6	32.2	34.6	13.3	21	28.9	NA	34.7	45.6	7.9	22.9	100	10.2	11.4	4.9	39.5	Nuclear factor Y subunit C
MSTRG.10629;A3:1A:501706906-501707109:501706906-501707112:+	MSTRG.10629	TraesCS1A02G310700	A3	A	12	22	38.7	43.3	17.5	32.9	35.3	67.8	51.8	35.9	9.5	28.5	26.1	28.3	56.7	22.6	51.4	47.8	41.4	41.3	Nuclear factor Y subunit C
MSTRG.10657;A3:1A:503379875-503379958:503379858-503379958:-	MSTRG.10657	TraesCS1A02G312000	A3	A	0	NA	NA	NA	NA	NA	NA	NA	NA	0	NA	NA	NA	NA	NA	NA	NA	NA	NA	5.3	AT1G65230-like protein&&Adenine phosphoribosyltransferase-like protein, putative (DUF2358)
MSTRG.10657;A3:1A:503380667-503380764:503380663-503380764:-	MSTRG.10657	TraesCS1A02G312000	A3	A	31.3	NA	NA	NA	NA	NA	NA	NA	NA	53.3	NA	NA	NA	NA	NA	NA	NA	NA	NA	27.6	AT1G65230-like protein&&Adenine phosphoribosyltransferase-like protein, putative (DUF2358)
MSTRG.10712;A3:1A:504406137-504406533:504406137-504406750:+	MSTRG.10712	TraesCS1A02G312500	A3	A	100	100	100	99.3	100	100	97	100	97.1	99.4	100	100	100	100	94.7	97.3	97.2	98.5	96.2	99.6	#N/A
MSTRG.10712;AF:1A:504399446:504401274-504404275:504403788:504403871-504404275:+	MSTRG.10712	TraesCS1A02G312500	AF	A	1.5	0	NA	NA	NA	NA	8.1	NA	NA	0.5	1.3	0.6	0	NA	NA	4.7	NA	1	NA	0.4	#N/A
MSTRG.10712;AL:1A:504406137-504406533:504406591:504406137-504414137:504414795:+	MSTRG.10712	TraesCS1A02G312500	AL	A	0	0	NA	5.4	0	0	0	0	0	0	0	0	NA	0	1.7	0	0	0	0	0	#N/A
MSTRG.10712;AL:1A:504406137-504406533:504406591:504406137-504414137:504414807:+	MSTRG.10712	TraesCS1A02G312500	AL	A	NA	NA	NA	NA	0	0	0	0	0	0	NA	NA	NA	NA	5.1	0	0	0	0	0	#N/A
MSTRG.10712;AL:1A:504406137-504406533:504407323:504406137-504414137:504414795:+	MSTRG.10712	TraesCS1A02G312500	AL	A	6.7	0	NA	1.3	0	2.2	0.8	1	0	0.3	4	1.2	NA	0	0.6	0.9	0.7	0.3	0	0.2	#N/A
MSTRG.10712;AL:1A:504406137-504406533:504407323:504406137-504414137:504414845:+	MSTRG.10712	TraesCS1A02G312500	AL	A	8.2	NA	NA	NA	NA	NA	NA	NA	NA	0.7	3.8	NA	NA	NA	NA	NA	NA	NA	NA	0.5	#N/A
MSTRG.10712;RI:1A:504405553:504405770-504405860:504406137:+	MSTRG.10712	TraesCS1A02G312500	RI	A	NA	NA	NA	NA	NA	NA	0	NA	NA	NA	NA	NA	NA	NA	7.1	NA	0	0	NA	NA	#N/A
MSTRG.10712;AF:1A:504399072:504401274-504404275:504403788:504403871-504404275:+	MSTRG.10712	TraesCS1A02G312500	AF	A	0	0	NA	NA	NA	NA	23.4	NA	11.9	1	0	0	0	NA	23.7	13.2	NA	6.9	14.4	0.7	#N/A
MSTRG.10712;AF:1A:504400820:504401274-504404275:504403786:504403871-504404275:+	MSTRG.10712	TraesCS1A02G312500	AF	A	0	12	0	4.3	2.4	6.1	1.8	9.3	4.2	2	0	11.9	0	8.8	2.5	8.1	4.1	6.1	4.6	5.1	#N/A
MSTRG.10712;RI:1A:504399231:504399653-504399768:504401274:+	MSTRG.10712	TraesCS1A02G312500	RI	A	NA	NA	NA	NA	58.4	73.1	98.1	100	74	66.6	NA	NA	NA	NA	83.3	88.9	98.1	84	92.7	100	#N/A
MSTRG.10712;AF:1A:504400216:504401274-504404275:504403788:504403871-504404275:+	MSTRG.10712	TraesCS1A02G312500	AF	A	5.2	0	NA	NA	NA	NA	62.4	NA	42.9	17.5	2.3	4.3	11.3	NA	54	22.9	67.8	36.1	41.3	9.5	#N/A
MSTRG.10712;AL:1A:504406137-504406533:504406587:504406137-504414137:504414845:+	MSTRG.10712	TraesCS1A02G312500	AL	A	24.8	NA	NA	NA	NA	56.4	83.3	40.3	61.1	24	6.6	NA	NA	NA	72.9	NA	73.5	90.9	NA	11.9	#N/A
MSTRG.10712;AF:1A:504400216:504401274-504404275:504403786:504403871-504404275:+	MSTRG.10712	TraesCS1A02G312500	AF	A	11.2	0	10	0	7.6	8.6	13.3	4.9	10.7	8	2.9	3.4	10.5	0	12.9	4.7	8.2	9.9	9.9	4.2	#N/A
MSTRG.10712;AF:1A:504400820:504401274-504404275:504403788:504403871-504404275:+	MSTRG.10712	TraesCS1A02G312500	AF	A	0	13.3	NA	18.8	NA	NA	16.2	86.9	21.8	4.7	0	14.8	0	38.9	16.7	34.9	NA	25.1	23.5	11.5	#N/A
MSTRG.10712;AL:1A:504406137-504406533:504406587:504406137-504414137:504414807:+	MSTRG.10712	TraesCS1A02G312500	AL	A	NA	NA	40.5	NA	27.8	19.6	26.4	13.8	31.5	34	NA	NA	NA	NA	41	15.8	15.2	16.5	30	23.2	#N/A
MSTRG.10712;RI:1A:504405333:504405427-504405545:504406137:+	MSTRG.10712	TraesCS1A02G312500	RI	A	74.3	NA	NA	NA	14.7	15.9	6.4	19.1	21.2	61.5	89.3	NA	NA	NA	17.9	14.5	5.8	2.3	8.5	68.6	#N/A
MSTRG.10712;AF:1A:504399231:504401274-504404275:504403788:504403871-504404275:+	MSTRG.10712	TraesCS1A02G312500	AF	A	0	6.4	NA	33.2	NA	100	81.9	95.5	54.8	21.4	0	5.3	12.7	37.4	58.4	58.4	92	70.5	60.3	25.9	#N/A
MSTRG.10712;AL:1A:504406137-504406533:504407319:504406137-504414137:504414845:+	MSTRG.10712	TraesCS1A02G312500	AL	A	61.7	86.3	93	92.2	95.6	91.8	96.7	92.3	90.6	70.7	58.2	88.1	100	94.7	92.7	94.9	96.5	98.8	96.3	67.5	#N/A
MSTRG.10712;A3:1A:504405122-504405324:504405122-504405333:+	MSTRG.10712	TraesCS1A02G312500	A3	A	66.4	55.7	0	16.1	0	0	5.1	0.9	13.1	22.9	57.5	46.1	62.3	12	8.3	10.3	2.2	11.3	12.7	23.5	#N/A
MSTRG.10712;A3:1A:504405444-504405529:504405444-504405545:+	MSTRG.10712	TraesCS1A02G312500	A3	A	0	49.2	57.3	29.9	28.5	12.4	6.9	0	36.2	7.1	0	41	NA	30.7	26.6	5.6	5.8	10.2	48	0	#N/A
MSTRG.10712;AF:1A:504400218:504401274-504404275:504403788:504403871-504404275:+	MSTRG.10712	TraesCS1A02G312500	AF	A	17.4	18.6	NA	71.7	100	100	91.5	98.6	68.2	65	24.3	31.3	23.4	79.6	84	84.5	96.3	77.9	67.1	65	#N/A
MSTRG.10712;RI:1A:504405042:504405122-504405324:504405427:+	MSTRG.10712	TraesCS1A02G312500	RI	A	21.3	43.8	100	78.7	100	100	90.6	98.4	82.1	61.8	32	46.3	52	82.2	84.8	84.5	95.5	82.4	81.2	61.8	#N/A
MSTRG.10712;AL:1A:504406137-504406533:504406587:504406137-504414137:504414795:+	MSTRG.10712	TraesCS1A02G312500	AL	A	20.8	0	32.4	0	10.9	10.2	13.3	4.6	26	10.2	7	9.1	29.4	0	18.3	5.2	7.5	13.8	25.6	5.4	#N/A
MSTRG.10712;RI:1A:504405333:504405444-504405545:504406137:+	MSTRG.10712	TraesCS1A02G312500	RI	A	44.4	35.1	17.3	11.1	5.2	8.1	3	6.7	18.2	26.5	51.3	20.3	NA	6.3	7.7	5.1	2.8	1.9	7.6	29.6	#N/A
MSTRG.10712;AF:1A:504399231:504401274-504404275:504403786:504403871-504404275:+	MSTRG.10712	TraesCS1A02G312500	AF	A	0	5.8	14	8.9	11	22	29.5	24.5	16.2	10.1	0	4.1	11.8	8.3	15.1	18.9	32.9	31.8	19.2	12.7	#N/A
MSTRG.10712;A5:1A:504404508-504405042:504404342-504405042:+	MSTRG.10712	TraesCS1A02G312500	A5	A	81.8	82.5	66.5	62.2	50.3	42.7	41.4	39.8	60.6	57.6	82.5	75.9	77.5	59	52.5	47.9	38.2	46.1	61.7	58	#N/A
MSTRG.10712;A5:1A:504405444-504405545:504405427-504405545:+	MSTRG.10712	TraesCS1A02G312500	A5	A	13.5	10.3	22.3	30.2	41.5	39.2	40.5	43.8	21.9	37.6	17.4	17.9	12	35	37.3	38.3	42.1	28.2	21.5	37.4	#N/A
MSTRG.10712;AF:1A:504400218:504401274-504404275:504403786:504403871-504404275:+	MSTRG.10712	TraesCS1A02G312500	AF	A	32.4	16.9	18.8	33.2	40	45.2	50	51.7	25.4	43.4	28.4	26	22	37.1	39.8	47.3	52.5	40.7	24.2	43.6	#N/A
[truncated: 37,048 more rows]
