# Supplementary material for: Alternative splicing dynamics and evolutionary divergence during embryogenesis in wheat species
Source: Plant Biotechnol J. 2021 Mar 24;19(8):1624–43. doi: 10.1111/pbi.13579 (PMC8384600; doi:10.1111/pbi.13579)
Supplement: Supplementary file 6 — Data S5 PSI of AS events in DV92 (DV). [file PBI-19-1624-s008.xlsx]

## Sheet: Sheet1
Supplemental Data 5 PSI of identified AS events in DV92 (DV). Event id, gene id, corresponding coordinates in IWGSC annotation, event type and PSI values from samples of all different stages were listed in different column. Only AS events with 5<PSI<95 in at least one sample were shown.
Event	Gene	Gene_IWGSC_ID	Type	Subgenome	DV_E1_1	DV_E2_1	DV_E3_1	DV_E4_1	DV_E5_1	DV_E6_1	DV_E7_1	DV_E8_1	DV_E9_1	DV_E10_1	DV_E1_2	DV_E2_2	DV_E3_2	DV_E4_2	DV_E5_2	DV_E6_2	DV_E7_2	DV_E8_2	DV_E9_2	DV_E10_2	Functional description
MSTRG.271;AF:1A:256308:256966-282877:274267:274532-282877:+	MSTRG.271	TraesCS1A02G000200	AF	A	0	0	NA	0	0	0.2	11.8	0.7	0.2	NA	0	0	NA	0	0	0	3.3	2	0.2	0	#N/A
MSTRG.271;AF:1A:5023:6457-38528:29791:29890-38528:+	MSTRG.271	TraesCS1A02G000200	AF	A	NA	NA	NA	NA	NA	NA	NA	NA	NA	NA	7.3	NA	NA	NA	NA	NA	NA	NA	NA	NA	#N/A
MSTRG.271;AL:1A:1269-13414:13827:1269-16419:16593:+	MSTRG.271	TraesCS1A02G000200	AL	A	NA	NA	8.4	NA	0	0	0	0	0	0	0	NA	0	NA	0	0	0	0	0	NA	#N/A
MSTRG.271;AL:1A:283239-291409:291723:283239-300045:300220:+	MSTRG.271	TraesCS1A02G000200	AL	A	100	100	100	100	100	99.4	94	98.3	97.9	100	100	100	100	100	100	100	99	96.7	99.1	100	#N/A
MSTRG.271;AL:1A:38527-47198:47573:38527-56214:56378:+	MSTRG.271	TraesCS1A02G000200	AL	A	NA	NA	NA	NA	87.7	NA	NA	NA	NA	NA	100	NA	NA	NA	NA	NA	NA	NA	NA	NA	#N/A
MSTRG.271;AL:1A:64973-67500:67713:64973-110149:110642:+	MSTRG.271	TraesCS1A02G000200	AL	A	NA	NA	NA	NA	NA	NA	80.9	NA	NA	NA	NA	NA	NA	NA	NA	NA	100	NA	NA	NA	#N/A
MSTRG.271;AL:1A:64973-67500:67898:64973-110149:110642:+	MSTRG.271	TraesCS1A02G000200	AL	A	NA	NA	NA	NA	NA	NA	NA	NA	NA	52.4	NA	NA	NA	NA	NA	NA	NA	NA	NA	NA	#N/A
MSTRG.271;MX:1A:281723-298529:298578-327445:281723-316048:316097-327445:+	MSTRG.271	TraesCS1A02G000200	MX	A	100	100	100	95.3	100	NA	100	100	NA	100	100	100	100	100	100	94.4	100	100	100	100	#N/A
MSTRG.271;AF:1A:247714:248374-282877:256308:256966-282877:+	MSTRG.271	TraesCS1A02G000200	AF	A	NA	NA	NA	NA	NA	97	91.9	96.2	96.6	100	NA	NA	NA	NA	NA	100	97	94.2	95.1	100	#N/A
MSTRG.271;AL:1A:13413-33842:33941:13413-51150:51262:+	MSTRG.271	TraesCS1A02G000200	AL	A	100	NA	NA	100	100	0	100	NA	100	NA	100	NA	NA	100	100	22.5	100	39.7	100	100	#N/A
MSTRG.271;AL:1A:291003-299640:299735:291003-317159:317261:+	MSTRG.271	TraesCS1A02G000200	AL	A	NA	NA	NA	NA	0	55.9	0	0	0	0	NA	NA	NA	NA	NA	0	0	33.6	0	NA	#N/A
MSTRG.271;AF:1A:273338:273379-298529:281581:281723-298529:+	MSTRG.271	TraesCS1A02G000200	AF	A	97.5	97.2	93.2	96.5	97.2	99.7	98.6	99.5	99.5	90.1	96.1	97.9	95.8	98.5	98.6	98.8	99.5	99.5	98.6	93.1	#N/A
MSTRG.271;AF:1A:273338:273379-298529:289750:289892-298529:+	MSTRG.271	TraesCS1A02G000200	AF	A	98.7	98.6	95.5	99	94.8	94.3	98.5	98.3	97.5	97.3	98.7	98.6	96.6	99.1	99.2	98.6	98.5	98.5	92.6	98.4	#N/A
MSTRG.271;AL:1A:1269-16419:16593:1269-25394:25809:+	MSTRG.271	TraesCS1A02G000200	AL	A	0	0.7	1	0.1	1.6	1.3	5.2	2.8	7.4	2.5	2.9	0.6	2.9	0	1.5	1.2	5.7	3.4	3.6	0.4	#N/A
MSTRG.271;AL:1A:13413-42406:42821:13413-51150:51262:+	MSTRG.271	TraesCS1A02G000200	AL	A	NA	NA	NA	NA	NA	9.4	NA	100	NA	NA	NA	NA	NA	NA	NA	16.7	NA	19.2	NA	NA	#N/A
MSTRG.271;AL:1A:138924-152068:153323:138924-188139:188956:+	MSTRG.271	TraesCS1A02G000200	AL	A	82.7	NA	NA	NA	NA	93.1	100	100	NA	100	85.1	NA	NA	NA	97.5	85.1	100	87.4	NA	NA	#N/A
MSTRG.271;AL:1A:291003-317159:317261:291003-328506:328703:+	MSTRG.271	TraesCS1A02G000200	AL	A	10.3	NA	NA	NA	100	100	90.3	82.2	89	100	NA	NA	NA	NA	0	100	100	100	79.4	NA	#N/A
MSTRG.271;AF:1A:554:743-50624:33172:33315-50624:+	MSTRG.271	TraesCS1A02G000200	AF	A	NA	100	NA	100	100	69.7	91.4	100	100	82.1	91.4	100	100	100	100	100	100	83.3	100	57	#N/A
MSTRG.271;AL:1A:105497-122180:122300:105497-130946:131300:+	MSTRG.271	TraesCS1A02G000200	AL	A	NA	NA	NA	7.2	8.5	3.7	1.7	13.8	NA	NA	NA	0	0	4.2	9.2	8.9	1.9	3.8	9.4	2.1	#N/A
MSTRG.271;AL:1A:1269-16419:16593:1269-33842:34037:+	MSTRG.271	TraesCS1A02G000200	AL	A	NA	NA	100	NA	81.1	80	97.8	95.9	97.4	78.8	100	NA	100	NA	100	82.6	95.9	91.5	91.1	NA	#N/A
MSTRG.271;MX:1A:105497-113657:113835-163409:105497-122180:122358-163409:+	MSTRG.271	TraesCS1A02G000200	MX	A	NA	NA	NA	NA	40.1	NA	48.6	72.7	NA	61.5	NA	NA	NA	NA	79.1	NA	46.5	22.9	NA	NA	#N/A
MSTRG.271;AF:1A:247714:248374-282877:274267:274532-282877:+	MSTRG.271	TraesCS1A02G000200	AF	A	0	0.3	NA	4.7	2	5.8	60.3	15.1	5.4	100	0	2.1	NA	6.2	2.8	13.1	52.1	24.6	3.2	8.3	#N/A
MSTRG.271;AL:1A:13413-33842:33941:13413-42406:42821:+	MSTRG.271	TraesCS1A02G000200	AL	A	100	NA	NA	87.5	94.2	NA	73	0	94.8	NA	78.4	NA	NA	85.8	90.6	NA	74.8	NA	82.1	96.3	#N/A
MSTRG.271;AL:1A:283239-291409:291723:283239-300045:300157:+	MSTRG.271	TraesCS1A02G000200	AL	A	100	96	100	87.2	95.8	82.7	57.9	69.8	62.1	84.6	100	79.9	97.2	88.5	88.5	73	75.5	64.1	84.4	70.1	#N/A
MSTRG.271;AL:1A:283239-291409:291723:283239-300045:300172:+	MSTRG.271	TraesCS1A02G000200	AL	A	5.8	7.5	100	25.4	31.1	22.8	67.7	29.1	8.5	100	12.6	7.9	100	33.8	18.5	28.9	77.1	36.8	14.9	17.5	#N/A
MSTRG.271;AL:1A:283239-291409:291723:283239-300045:300198:+	MSTRG.271	TraesCS1A02G000200	AL	A	92.9	83	83.6	95.1	52.3	33.9	45.8	68.9	50.7	53.6	77.2	93.5	100	44	30.2	40.6	62.8	54.2	55.6	25.6	#N/A
MSTRG.271;AF:1A:281581:281723-298529:289750:289892-298529:+	MSTRG.271	TraesCS1A02G000200	AF	A	66.4	67.1	60.6	78.6	34.8	4.5	48.2	21.7	16.3	80.1	75.1	60.7	55	62.6	63.2	46.4	22.4	26.2	14.9	81.6	#N/A
MSTRG.271;AF:1A:554:743-50624:33029:33315-50624:+	MSTRG.271	TraesCS1A02G000200	AF	A	0	45.5	33	58.9	18.2	19.6	26.4	38.8	25.5	37.9	59.7	37.5	52.6	30.7	17.4	20	39.8	39.5	29.3	21.8	#N/A
MSTRG.305;AF:1A:295490-323167:323424:295490-332763:333023:-	MSTRG.305	TraesCS1A02G001100	AF	A	NA	NA	NA	NA	2.1	0	0	0	NA	NA	NA	NA	NA	NA	NA	NA	0	NA	5.7	0	#N/A
MSTRG.305;AF:1A:295669-303957:305428:295669-323346:323422:-	MSTRG.305	TraesCS1A02G001100	AF	A	75.8	NA	NA	NA	100	100	92.9	100	100	NA	NA	NA	NA	NA	NA	100	100	NA	100	100	#N/A
MSTRG.305;AL:1A:285876:286480-332418:294760:295143-332418:-	MSTRG.305	TraesCS1A02G001100	AL	A	NA	NA	NA	NA	NA	NA	NA	NA	100	0	23.7	NA	NA	NA	55.3	NA	NA	NA	NA	NA	#N/A
MSTRG.305;AL:1A:338932:339099-362632:351460:351537-362632:-	MSTRG.305	TraesCS1A02G001100	AL	A	0	0	0	7.6	0	0	0	7.4	0	NA	NA	0	NA	0	4.7	5.1	0	10.5	0	0	#N/A
MSTRG.305;AF:1A:295490-323167:323213:295490-332763:332908:-	MSTRG.305	TraesCS1A02G001100	AF	A	100	0	100	47.1	100	60.8	74.9	45.8	64.9	0	100	0	100	0	100	52.5	63.4	80.1	81.6	42.1	#N/A
MSTRG.305;AF:1A:295490-323167:323213:295490-332763:333023:-	MSTRG.305	TraesCS1A02G001100	AF	A	89.4	NA	91.1	80.9	71.2	78.7	95.1	88.5	97.4	NA	68.9	NA	93.2	NA	96.6	94.7	93.5	95.8	87.8	36.7	#N/A
MSTRG.305;AF:1A:295490-320978:321327:295490-332763:332908:-	MSTRG.305	TraesCS1A02G001100	AF	A	100	40.9	NA	11.5	100	30.4	29.7	16.5	27.1	46	NA	54.4	NA	24.3	100	16.6	20.4	46.4	46.5	51.9	#N/A
MSTRG.305;AF:1A:295490-320978:321327:295490-323167:323213:-	MSTRG.305	TraesCS1A02G001100	AF	A	31.5	100	40.1	12.8	24.1	21.9	12.4	18.9	16.7	100	29.9	100	24.9	100	17.7	15.3	12.9	17.7	16.4	59.8	#N/A
MSTRG.305;AF:1A:295490-320978:321327:295490-332763:333023:-	MSTRG.305	TraesCS1A02G001100	AF	A	79.5	94.7	NA	NA	44	51	73.5	64.3	88.4	80.9	48.7	96.4	NA	70.9	86	76.4	68.1	82.9	58.5	46.3	#N/A
MSTRG.305;AF:1A:295669-303957:305428:295669-323346:323424:-	MSTRG.305	TraesCS1A02G001100	AF	A	20.7	13.7	NA	30.4	18.7	23.8	9.2	15.3	12.4	NA	13.3	21.6	39.9	10.1	6.2	10.6	10.6	6.5	15.4	51.9	#N/A
MSTRG.8;A3:1A:1159973-1160086:1159964-1160086:-	MSTRG.8	TraesCS1A02G001900	A3	A	93.4	100	100	100	100	100	96.2	100	98.9	100	100	100	100	100	100	100	100	100	100	100	Peroxisomal membrane protein PEX14
MSTRG.8;A3:1A:1162449-1162546:1162446-1162546:-	MSTRG.8	TraesCS1A02G001900	A3	A	NA	NA	NA	NA	NA	NA	NA	NA	91.1	NA	NA	NA	NA	NA	NA	NA	NA	NA	NA	NA	Peroxisomal membrane protein PEX14
MSTRG.8;A3:1A:1162452-1162546:1162446-1162546:-	MSTRG.8	TraesCS1A02G001900	A3	A	93.4	100	100	99.1	100	100	98.5	99.3	98.2	98.7	100	100	100	100	100	100	99.1	100	98.9	100	Peroxisomal membrane protein PEX14
MSTRG.8;A3:1A:1162452-1162546:1162449-1162546:-	MSTRG.8	TraesCS1A02G001900	A3	A	100	98.5	100	100	100	93.9	100	97	83.8	100	100	100	100	94.7	91.8	85.9	97.1	94.9	100	100	Peroxisomal membrane protein PEX14
MSTRG.8;A3:1A:1160127-1160392:1160124-1160392:-	MSTRG.8	TraesCS1A02G001900	A3	A	6.6	1.5	0	0.9	0	6.1	8.6	3.6	17.5	1.3	7.3	0	0	5.3	8.2	14.1	3.8	5.1	6.9	0	Peroxisomal membrane protein PEX14
MSTRG.47;RI:1A:1175089:1175210-1175328:1175370:+	MSTRG.47	TraesCS1A02G002100	RI	A	0	0	0	0	0.9	0.4	0	10.5	0	0	3.4	1.5	0	0	2.1	0	0	0	1.3	0	#N/A
MSTRG.47;RI:1A:1172402:1172461-1172539:1172643:+	MSTRG.47	TraesCS1A02G002100	RI	A	NA	96.6	95.4	82.5	96.5	95.9	75.2	65.3	NA	94.9	NA	95	93	80.8	82.1	82.6	NA	NA	95.1	97.6	#N/A
MSTRG.75;SE:1A:1347673-1347818:1347990-1348064:-	MSTRG.75	TraesCS1A02G002700	SE	A	88	98.4	99.7	98.4	99.7	99.9	99.8	57	59.6	97.8	98.1	98.9	99.5	98.2	99.6	99.9	100	55.2	58.2	97.6	Paired amphipathic helix protein Sin3
MSTRG.81;A5:1A:2551234-2569440:2551159-2569440:+	MSTRG.81	TraesCS1A02G004300	A5	A	NA	NA	NA	NA	NA	NA	NA	67.3	100	NA	NA	NA	NA	NA	NA	NA	NA	86.1	80	NA	#N/A
MSTRG.98;RI:1A:2647638:2647840-2647926:2647938:-	MSTRG.98	TraesCS1A02G004400	RI	A	3.2	0	NA	7.6	NA	NA	NA	2.6	3	12.6	0	0	NA	NA	NA	NA	NA	3	2.8	2	Protein SAWADEE HOMEODOMAIN-like protein 2
MSTRG.120;A3:1A:3258748-3258826:3258709-3258826:-	MSTRG.120	TraesCS1A02G005600	A3	A	0	0	0	1.5	0	0	0	0	12.4	0	0	0	0	0	0	0.6	1.2	0.9	0.6	0	Transcription initiation factor TFIID subunit 6
MSTRG.120;A3:1A:3257932-3258012:3257929-3258012:-	MSTRG.120	TraesCS1A02G005600	A3	A	100	100	100	0	16.1	7.8	0	100	0	97.9	93.8	98.8	98	100	93.4	8.8	22.9	66.2	72.2	71.2	Transcription initiation factor TFIID subunit 6
MSTRG.172;A5:1A:3846228-3846307:3846000-3846307:+	MSTRG.172	TraesCS1A02G007344	A5	A	0	0	0	0	0	0	0	0	0	0	0	0	9.3	NA	NA	0	NA	0	0.1	0	#N/A
MSTRG.172;A5:1A:3846024-3846307:3845985-3846307:+	MSTRG.172	TraesCS1A02G007344	A5	A	NA	NA	NA	NA	NA	NA	NA	NA	66.4	NA	NA	NA	NA	NA	NA	NA	NA	NA	80.7	NA	#N/A
MSTRG.172;A5:1A:3846228-3846307:3845985-3846307:+	MSTRG.172	TraesCS1A02G007344	A5	A	NA	NA	NA	NA	NA	NA	NA	NA	33.7	NA	NA	NA	NA	NA	NA	NA	NA	NA	66.1	NA	#N/A
MSTRG.172;A5:1A:3846228-3846307:3846024-3846307:+	MSTRG.172	TraesCS1A02G007344	A5	A	NA	NA	NA	NA	NA	NA	NA	NA	20.4	NA	NA	NA	NA	NA	NA	NA	NA	NA	31.7	NA	#N/A
MSTRG.172;A5:1A:3846258-3846307:3846228-3846307:+	MSTRG.172	TraesCS1A02G007344	A5	A	NA	NA	NA	NA	NA	NA	NA	NA	93.5	NA	NA	NA	NA	NA	NA	NA	NA	NA	88.8	NA	#N/A
MSTRG.172;A5:1A:3846276-3846307:3846258-3846307:+	MSTRG.172	TraesCS1A02G007344	A5	A	NA	NA	NA	NA	NA	NA	NA	NA	97.1	89.2	NA	NA	NA	NA	NA	NA	NA	NA	95	NA	#N/A
MSTRG.172;AF:1A:3845561:3845985-3846307:3846129:3846258-3846307:+	MSTRG.172	TraesCS1A02G007344	AF	A	NA	NA	NA	NA	NA	NA	NA	NA	11.9	NA	NA	NA	NA	NA	NA	NA	NA	NA	6.1	NA	#N/A
MSTRG.172;A5:1A:3846276-3846307:3846000-3846307:+	MSTRG.172	TraesCS1A02G007344	A5	A	0.6	0	0	0	0	14.6	0	0	14.7	6.8	0.9	0	0	NA	NA	0	NA	0	10.7	1.8	#N/A
MSTRG.172;RI:1A:3846307:3846374-3846399:3846428:+	MSTRG.172	TraesCS1A02G007344	RI	A	0.6	0	0	0	0	14.6	0	0	14.7	6.8	0.9	0	9.3	NA	NA	0	NA	0	10.8	1.8	#N/A
MSTRG.186;RI:1A:4033339:4033688-4033750:4033873:+	MSTRG.186	TraesCS1A02G007400	RI	A	NA	NA	NA	NA	NA	NA	NA	NA	100	NA	NA	NA	NA	NA	NA	NA	NA	NA	84.6	NA	Gamma-gliadin
MSTRG.188;RI:1A:4047130:4047218-4047824:4047878:+	MSTRG.188	TraesCS1A02G007500	RI	A	NA	4	0	9.5	3.8	5.6	2.3	0.4	4.9	7	NA	2.9	0	11.7	2.1	3.6	2.1	2.3	8.3	8.8	Peptidyl-prolyl cis-trans isomerase
MSTRG.190;A5:1A:4053984-4067245:4053982-4067245:+	MSTRG.190	TraesCS1A02G007700	A5	A	10.9	0	0	0	0	0	100	47.8	67	39.7	13.4	0	NA	NA	NA	0	0	31.3	47.7	26.7	Gamma gliadin
MSTRG.245;A5:1A:5494389-5494524:5494291-5494524:+	MSTRG.245	TraesCS1A02G009000	A5	A	0.8	31.4	28.9	16.5	14.4	76.4	72.6	100	100	100	12	25	33.8	15.3	36.4	65.9	63.4	77.6	70.1	39	Ankyrin repeat family protein
MSTRG.245;A3:1A:5493901-5494219:5493901-5494263:+	MSTRG.245	TraesCS1A02G009000	A3	A	78.8	72.1	77.5	72.8	74.2	74.6	86.2	75.2	91.6	61.7	82.1	70.3	75.6	70.9	65.2	76.4	87.1	65.6	82.6	67.5	Ankyrin repeat family protein
MSTRG.230;A3:1A:5499659-5500937:5499659-5501000:+	MSTRG.230	TraesCS1A02G009100	A3	A	NA	100	NA	NA	NA	NA	100	93.8	100	NA	NA	NA	NA	NA	NA	100	NA	NA	NA	NA	#N/A
MSTRG.372;A5:1A:6518418-6562423:6518074-6562423:+	MSTRG.372	TraesCS1A02G010900	A5	A	NA	NA	NA	NA	NA	NA	NA	NA	2	NA	NA	NA	NA	NA	NA	NA	NA	NA	7.5	NA	Low molecular weight glutenin subunit
MSTRG.376;SE:1A:6572033-6572249:6572302-6573501:-	MSTRG.376	TraesCS1A02G011200	SE	A	NA	NA	NA	NA	NA	97.6	100	92.8	78.6	NA	NA	NA	NA	NA	NA	78.7	86.6	96.8	90.6	96.4	#N/A
MSTRG.376;SE:1A:6572033-6572249:6572329-6573501:-	MSTRG.376	TraesCS1A02G011200	SE	A	100	NA	NA	NA	100	98.2	100	92.9	80.8	100	100	NA	NA	100	100	95.4	92.6	95.6	94.4	94.7	#N/A
MSTRG.376;A3:1A:6573588-6575204:6573574-6575204:-	MSTRG.376	TraesCS1A02G011200	A3	A	74.9	0	0	0	30.8	0	21.5	0	0	0	100	NA	NA	0	54.6	28.8	0	31.4	15.4	0	#N/A
MSTRG.376;A3:1A:6570988-6571161:6570399-6571161:-	MSTRG.376	TraesCS1A02G011200	A3	A	2.7	2.4	1.7	7.4	4.1	11.3	16.3	5.9	7.1	8.4	0	0	0.5	3.2	4.1	12.1	13.8	3.6	11.8	7.8	#N/A
MSTRG.376;RI:1A:6569866:6570399-6570911:6570988:-	MSTRG.376	TraesCS1A02G011200	RI	A	NA	NA	9.6	41	NA	41.5	59.1	22.6	33.6	80.8	NA	NA	NA	NA	NA	68.6	61.2	14.9	39.7	37.3	#N/A
MSTRG.376;RI:1A:6569866:6570449-6570911:6570988:-	MSTRG.376	TraesCS1A02G011200	RI	A	NA	NA	NA	NA	30	53.3	68.4	28.7	44.3	100	NA	NA	NA	13.6	44.2	59.8	81.3	24.1	50	89.4	#N/A
MSTRG.376;A3:1A:6572329-6573501:6572302-6573501:-	MSTRG.376	TraesCS1A02G011200	A3	A	100	53.9	31.8	47.4	100	57.1	67.9	50.5	53.3	80.8	100	NA	NA	83.7	100	84.9	66	42.1	63.8	40	#N/A
MSTRG.376;SE:1A:6570399-6570911:6570988-6571161:-	MSTRG.376	TraesCS1A02G011200	SE	A	17.5	4.4	14.4	11.9	6	15.5	11.9	18.9	16.2	2.1	30	1.7	3.9	4.5	10.3	17.1	10.5	17.9	23.9	12.9	#N/A
MSTRG.376;A3:1A:6570449-6570911:6570399-6570911:-	MSTRG.376	TraesCS1A02G011200	A3	A	16.8	39.1	26.5	NA	61.1	37.8	40.1	40.3	33.3	NA	21.4	NA	NA	81.6	31.7	31	23.9	34.8	29.9	6.4	#N/A
MSTRG.388;A3:1A:6766587-6768385:6766548-6768385:-	MSTRG.388	TraesCS1A02G011500	A3	A	100	NA	NA	NA	NA	NA	NA	NA	NA	NA	88.1	NA	NA	NA	NA	NA	NA	NA	NA	NA	#N/A
MSTRG.388;A3:1A:6766548-6768385:6765484-6768385:-	MSTRG.388	TraesCS1A02G011500	A3	A	0	NA	NA	NA	NA	NA	NA	0	0	NA	8	NA	NA	NA	NA	0	3.3	6.2	NA	NA	#N/A
MSTRG.388;AF:1A:6766548-6766620:6766719:6766548-6768385:6768494:-	MSTRG.388	TraesCS1A02G011500	AF	A	100	100	NA	NA	100	NA	84.3	100	100	NA	89.8	100	NA	NA	NA	NA	97.5	NA	100	NA	#N/A
MSTRG.388;AL:1A:6764891:6765484-6768385:6765702:6766587-6768385:-	MSTRG.388	TraesCS1A02G011500	AL	A	48.8	NA	NA	NA	NA	NA	NA	77.8	100	NA	60.6	NA	NA	NA	NA	100	100	57.9	NA	NA	#N/A
MSTRG.426;A3:1A:7181768-7181850:7181768-7181857:+	MSTRG.426	TraesCS1A02G012500	A3	A	100	100	68.2	82.9	22.1	85.1	100	92	100	100	100	100	2	100	90.8	79	100	81.9	87.1	11.2	Transforming growth factor-beta receptor-associated protein 1
MSTRG.426;A3:1A:7182256-7182784:7182256-7182794:+	MSTRG.426	TraesCS1A02G012500	A3	A	1.8	5.7	32.3	17.8	79.7	17.8	1.2	11.5	2.1	1	0	2.9	100	1.3	15.2	25.3	4.7	22.2	15.6	89	Transforming growth factor-beta receptor-associated protein 1
MSTRG.454;A3:1A:7652138-7652353:7651931-7652353:-	MSTRG.454	TraesCS1A02G013700	A3	A	NA	NA	NA	36.5	6.3	27.9	5.7	29.9	31	48.8	NA	51.5	NA	25.3	20.1	27.6	26.9	33.6	35.9	43.5	U-box domain protein
MSTRG.455;AF:1A:7662843-7665158:7665627:7662843-7669578:7669719:-	MSTRG.455	TraesCS1A02G013800	AF	A	0	0	0	0	0	0	0	0	NA	0	0	0	0	0	0	0	8.1	NA	NA	0	Methionine S-methyltransferase
MSTRG.455;A3:1A:7660488-7660565:7660482-7660565:-	MSTRG.455	TraesCS1A02G013800	A3	A	0	0	0	0	1.4	11	8.8	0	NA	0	0	0	0	0	3.9	2.9	8.1	NA	NA	0	Methionine S-methyltransferase
MSTRG.456;RI:1A:7675688:7676324-7676855:7676903:-	MSTRG.456	TraesCS1A02G013900	RI	A	8	11.6	NA	NA	NA	NA	NA	NA	NA	NA	NA	0	NA	NA	NA	NA	NA	NA	NA	NA	Glutathione s-transferase
MSTRG.437;SE:1A:7775515-7777017:7777193-7777436:-	MSTRG.437	TraesCS1A02G014200	SE	A	NA	NA	100	NA	NA	NA	0	100	14.8	NA	NA	22.9	100	NA	NA	12.4	6.6	100	NA	NA	#N/A
MSTRG.437;A3:1A:7775510-7775918:7775436-7775918:-	MSTRG.437	TraesCS1A02G014200	A3	A	21.8	23.6	11.6	24.6	11.3	24.6	10.1	22	6.7	NA	55.2	0	16.2	17.4	30.1	15.6	7.4	13.6	7	9.8	#N/A
MSTRG.470;A3:1A:8239895-8240074:8239892-8240074:-	MSTRG.470	TraesCS1A02G015100	A3	A	5.4	17.6	24.9	24.2	30.7	28.9	21.5	26.8	22.6	13.6	10.9	6.1	18.8	30.2	39	29.8	27.9	30.8	14.7	10.1	#N/A
MSTRG.465;AF:1A:8264837-8265477:8265505:8264837-8265989:8266237:-	MSTRG.465	TraesCS1A02G015400	AF	A	99.6	98.7	98.1	91.6	93.1	81.9	72.7	68.4	76.2	95.3	99.1	100	98.5	100	87.4	79.2	86.2	83.7	90.6	98.2	Ras-related protein Rab-11A
MSTRG.465;RI:1A:8264166:8264444-8264511:8264837:-	MSTRG.465	TraesCS1A02G015400	RI	A	99.6	98.7	98.1	91.6	93.2	82	72.7	68.9	76.2	95.3	99.1	100	98.5	100	87.4	79.3	86.2	83.7	90.6	98.2	Ras-related protein Rab-11A
MSTRG.501;AF:1A:9110418-9110585:9110639:9110418-9111160:9111322:-	MSTRG.501	TraesCS1A02G016900	AF	A	0	0.4	0	0	0	0	3.3	0	0	2.1	1.4	0	1.3	2.4	1.1	0.6	5.3	0	0.8	1.9	Phosphatidate cytidylyltransferase
MSTRG.501;AF:1A:9110418-9110515:9110570:9110418-9111160:9111322:-	MSTRG.501	TraesCS1A02G016900	AF	A	74.6	42.4	15.4	56.1	71.7	79.1	82.7	53.6	36.3	38.1	77.4	54.1	21.2	39.2	63.1	74.6	87.5	43.9	37.6	42.6	Phosphatidate cytidylyltransferase
MSTRG.510;A5:1A:9122607-9122777:9122582-9122777:+	MSTRG.510	TraesCS1A02G017000	A5	A	0	7.7	0	0	20.9	15.7	0	4.9	0	8.5	78.4	15.2	2.8	0	6	14.2	19.5	13.7	29.7	15.9	RNA binding protein
MSTRG.560;A3:1A:9984688-9985117:9984688-9985120:+	MSTRG.560	TraesCS1A02G020100	A3	A	19.7	NA	NA	NA	NA	55.6	51	NA	NA	NA	43	NA	NA	NA	NA	49.5	52	NA	NA	NA	#N/A
MSTRG.573;A5:1A:10066562-10067155:10066491-10067155:+	MSTRG.573	TraesCS1A02G020500	A5	A	NA	NA	NA	NA	NA	NA	NA	NA	NA	NA	NA	NA	NA	NA	41.4	NA	NA	NA	NA	NA	Actin
MSTRG.575;A3:1A:10071118-10071455:10071113-10071455:-	MSTRG.575	TraesCS1A02G020600	A3	A	0	0	0	0	2.2	4.2	4.9	0	4.5	0	0	2.6	0	0	2.9	5.5	2.7	3.3	7	4.6	#N/A
MSTRG.579;A3:1A:10081937-10082199:10081937-10082222:+	MSTRG.579	TraesCS1A02G020700	A3	A	NA	NA	NA	NA	12.7	5.1	NA	9.7	NA	5.9	NA	0	NA	NA	9.7	12.2	NA	7.4	NA	5.1	Phosphoinositide phosphatase family protein
MSTRG.636;A3:1A:10971970-10972100:10971960-10972100:-	MSTRG.636	TraesCS1A02G022500	A3	A	8.4	NA	NA	0	NA	NA	NA	5.2	1.8	0	9.1	NA	NA	NA	NA	0	NA	2	2.3	4.5	#N/A
MSTRG.636;A3:1A:10970826-10970921:10970643-10970921:-	MSTRG.636	TraesCS1A02G022500	A3	A	9.1	NA	NA	0	NA	NA	NA	52.4	68.5	100	0	NA	NA	NA	NA	100	NA	100	61.9	36.7	#N/A
MSTRG.636;A5:1A:10971970-10972100:10971970-10972131:-	MSTRG.636	TraesCS1A02G022500	A5	A	39.6	NA	NA	NA	NA	NA	NA	8.2	3.7	0	29.2	NA	NA	NA	NA	NA	NA	3.3	5	7.3	#N/A
MSTRG.636;SE:1A:10970643-10970731:10970826-10970921:-	MSTRG.636	TraesCS1A02G022500	SE	A	20.2	NA	NA	0	NA	21.1	NA	58.1	60.6	100	25.6	NA	NA	NA	NA	NA	NA	100	55.1	50.7	#N/A
MSTRG.636;RI:1A:10970548:10970643-10970731:10970826:-	MSTRG.636	TraesCS1A02G022500	RI	A	28.4	NA	NA	NA	NA	NA	NA	44.3	58.6	63.6	0	NA	NA	NA	NA	84.4	NA	61.9	56.9	36.1	#N/A
MSTRG.636;A3:1A:10970966-10971053:10970962-10971053:-	MSTRG.636	TraesCS1A02G022500	A3	A	11.3	NA	NA	0	NA	21.1	NA	36.5	31.4	36.4	18.1	NA	NA	NA	NA	15.6	NA	36.8	30.3	36.5	#N/A
MSTRG.637;A3:1A:11388649-11388767:11388649-11388772:+	MSTRG.637	TraesCS1A02G022900	A3	A	0	2.6	6.2	0	0.7	4.6	9.6	1.6	7.9	4.9	0	10.2	8.3	2.1	0.6	3.1	2.9	3.3	2.3	1.1	Serotonin N-acetyltransferase 1, chloroplastic
MSTRG.637;A5:1A:11389061-11389693:11388918-11389693:+	MSTRG.637	TraesCS1A02G022900	A5	A	NA	NA	NA	0	2.6	14	22.9	3.7	18.9	12.6	NA	NA	NA	11.7	1.9	12	10.4	8.2	6.1	4	Serotonin N-acetyltransferase 1, chloroplastic
MSTRG.637;SE:1A:11388918-11388998:11389061-11389693:+	MSTRG.637	TraesCS1A02G022900	SE	A	NA	NA	NA	51.3	31.9	53.3	31.1	19.7	34.5	39.2	NA	NA	NA	66.2	50.6	57.2	44.7	34.8	38.8	27.6	Serotonin N-acetyltransferase 1, chloroplastic
MSTRG.637;A3:1A:11388918-11388998:11388918-11389015:+	MSTRG.637	TraesCS1A02G022900	A3	A	0	5.8	9.1	48.9	18.2	47.5	25.1	18.1	30.7	35.3	0	0	0	37.1	41	41.4	28.5	33.4	35.8	15	Serotonin N-acetyltransferase 1, chloroplastic
MSTRG.637;SE:1A:11388918-11389015:11389061-11389693:+	MSTRG.637	TraesCS1A02G022900	SE	A	100	96.1	81	52.4	67.8	55.8	57.4	52.6	54.4	54.1	100	100	82.7	76.9	59.6	65.4	66.9	51.5	53.3	68.4	Serotonin N-acetyltransferase 1, chloroplastic
MSTRG.665;A3:1A:11663798-11663875:11663798-11663917:+	MSTRG.665	TraesCS1A02G023800	A3	A	0	56.2	100	100	100	100	100	100	100	100	0	36.2	100	100	100	100	100	100	100	100	#N/A
MSTRG.671;A3:1A:11820033-11821428:11819809-11821428:-	MSTRG.671	TraesCS1A02G024200	A3	A	5.7	18.9	44	35.6	NA	NA	NA	47.6	57.7	12.5	9.1	12.4	26.3	38.3	NA	NA	NA	54.7	64.7	100	#N/A
MSTRG.671;A3:1A:11821657-11821742:11821586-11821742:-	MSTRG.671	TraesCS1A02G024200	A3	A	94.3	81.1	57.6	66.5	NA	NA	NA	56.5	49.7	87.5	90.9	87.6	73.7	61.7	NA	NA	NA	49.5	40.8	4.5	#N/A
MSTRG.673;RI:1A:11894091:11894122-11894287:11894442:+	MSTRG.673	TraesCS1A02G024300	RI	A	100	NA	NA	NA	NA	NA	NA	67.2	100	NA	100	NA	NA	NA	NA	NA	NA	100	100	NA	#N/A
MSTRG.687;SE:1A:12099341-12099868:12099951-12100073:-	MSTRG.687	TraesCS1A02G024700	SE	A	16.1	22.3	41.1	53.7	61.2	80.1	70.2	57.7	49.9	52.8	42.8	28.2	28.2	45.6	48.8	54.9	68.2	61.9	52.4	38.9	tRNA pseudouridine synthase B
MSTRG.688;RI:1A:12142018:12142806-12142887:12142953:-	MSTRG.688	TraesCS1A02G025100	RI	A	0	0	0	4.5	0	0	0	0	6.3	0	0	0	0	0	1.7	1	0	0	0	0	50S ribosomal protein L22
MSTRG.688;A5:1A:12142806-12142887:12142806-12142891:-	MSTRG.688	TraesCS1A02G025100	A5	A	100	94	92.8	100	88.7	85.7	92.9	93.8	100	100	100	100	90.9	100	91.4	96.1	97.3	100	94.2	94.7	50S ribosomal protein L22
MSTRG.688;A5:1A:12144161-12144284:12144161-12144288:-	MSTRG.688	TraesCS1A02G025100	A5	A	100	93	92.1	95.1	88.7	85.7	89.6	93.8	92.7	100	100	99.3	89.8	100	90	95	96.6	100	94.2	92.1	50S ribosomal protein L22
MSTRG.708;A5:1A:12366819-12366894:12366807-12366894:+	MSTRG.708	TraesCS1A02G025900	A5	A	0	0	0	0	0	6.4	0	0	0	0	0	0	0	0	0	0	0	0	0	0	Kinase family protein
MSTRG.720;A3:1A:12586074-12586705:12585441-12586705:-	MSTRG.720	TraesCS1A02G026400	A3	A	89.9	NA	NA	NA	NA	59.9	NA	NA	NA	73.3	80.9	NA	NA	NA	46.4	68.7	NA	NA	NA	NA	Disease resistance protein (NBS-LRR class) family
MSTRG.729;A5:1A:12915309-12916281:12915259-12916281:+	MSTRG.729	TraesCS1A02G027200	A5	A	91.9	85.3	77.3	62.9	73	63.6	61.7	48.2	70.5	76.4	97.9	67.9	78.1	68.9	71	66.4	64	69.2	59.3	69.2	General transcription factor IIH subunit 5
MSTRG.760;A5:1A:13231064-13280395:13230996-13280395:+	MSTRG.760	TraesCS1A02G027700	A5	A	91.8	68.5	78.4	80.8	94.9	93.1	53.6	69.2	77.1	NA	88.8	51	80.1	88.6	88.2	76.3	44	77.8	90.5	100	#N/A
MSTRG.754;SE:1A:13414869-13414970:13415001-13418186:+	MSTRG.754	TraesCS1A02G028600	SE	A	100	95.6	93.7	94.2	95.4	93.3	100	100	NA	99	100	96.1	94.3	95.4	93.8	93.8	100	NA	64.4	98.7	Disease resistance protein (NBS-LRR class) family
MSTRG.775;AF:1A:13761629:13761656-13762807:13762566:13762652-13762807:+	MSTRG.775	TraesCS1A02G029300	AF	A	100	100	100	100	100	100	100	NA	NA	100	100	100	100	100	94.1	100	86.9	NA	NA	82	ERD (Early-responsive to dehydration stress) family protein
MSTRG.775;A5:1A:13766065-13766218:13765936-13766218:+	MSTRG.775	TraesCS1A02G029300	A5	A	35.8	14.9	4.9	11.2	12.2	10.4	11.7	16.7	24.4	12.7	42.5	14.1	7.3	16	13.6	9.4	13.9	18.1	22.3	9.7	ERD (Early-responsive to dehydration stress) family protein
MSTRG.794;A3:1A:13975338-13976432:13975338-13976435:+	MSTRG.794	TraesCS1A02G029900	A3	A	18	NA	NA	NA	NA	NA	25.2	NA	20.4	NA	6.6	NA	NA	NA	NA	NA	21.5	30.2	12.4	NA	Protein DETOXIFICATION
MSTRG.812;AF:1A:14144319-14145608:14145914:14144319-14146313:14146776:-	MSTRG.812	TraesCS1A02G030600	AF	A	17.8	12.4	13.1	25.5	26.3	54.1	78.8	64.9	78.7	30.8	12.9	22.4	15.1	36.1	47.6	40.5	34.7	53.9	59.8	22.6	#N/A
MSTRG.819;A3:1A:14161741-14161851:14161741-14161856:+	MSTRG.819	TraesCS1A02G030700	A3	A	100	83.3	95.9	97.3	82.5	97.9	100	86.8	91.2	98.5	100	100	96.3	98	87.7	87.9	97.9	86.5	84.3	94.1	PGR5-like protein 1A, chloroplastic
MSTRG.819;SE:1A:14162500-14162695:14162759-14162846:+	MSTRG.819	TraesCS1A02G030700	SE	A	0	16.7	4.1	2.7	17.5	2.1	0	11.5	8.1	1.5	0	0	3.7	2	11.8	12.1	2.1	13.5	15.4	5.6	PGR5-like protein 1A, chloroplastic
MSTRG.832;A3:1A:14255064-14255175:14255058-14255175:-	MSTRG.832	TraesCS1A02G030900	A3	A	10	NA	NA	NA	NA	NA	NA	NA	NA	NA	100	NA	NA	NA	NA	NA	NA	NA	NA	NA	receptor kinase 1&&Receptor-like protein kinase
MSTRG.833;A5:1A:14506553-14506647:14506508-14506647:+	MSTRG.833	TraesCS1A02G031200	A5	A	0	0	1	3.3	0.7	7.6	10.2	6.4	10.6	0	0.5	2.5	0	9.1	2.6	5.7	7.1	6.7	7.2	2.2	Protein kinase
MSTRG.837;A3:1A:14525948-14529642:14525894-14529642:-	MSTRG.837	TraesCS1A02G031400	A3	A	NA	NA	NA	NA	32	46	50.1	100	77.1	25.8	NA	NA	NA	NA	72.5	63.6	46.7	NA	NA	3.2	#N/A
MSTRG.859;A3:1A:15186831-15186967:15186831-15186970:+	MSTRG.859	TraesCS1A02G032600	A3	A	NA	97.4	100	96.4	100	100	NA	96.4	100	NA	NA	94.2	100	100	97	100	NA	98.3	98.9	95.5	Anthocyanidin synthase
MSTRG.884;A5:1A:15436951-15437087:15436948-15437087:+	MSTRG.884	TraesCS1A02G033000	A5	A	98.6	95.7	98.6	96	94.9	91.5	90.5	94.6	90.1	94.1	97.5	96.5	98.4	94	93.9	90.9	90.6	92.5	91.7	94.1	WD40 repeat-like protein
MSTRG.907;AF:1A:16388523:16388688-16407389:16407008:16407303-16407389:+	MSTRG.907	TraesCS1A02G033500	AF	A	100	76.9	100	NA	0	0	0	55.1	60.4	0	0	100	100	NA	0	0	0	73	78.4	0	Mitochondrial import inner membrane translocase subunit Tim17/Tim22/Tim23 family protein
MSTRG.907;RI:1A:16389993:16390026-16390152:16390219:+	MSTRG.907	TraesCS1A02G033500	RI	A	15.3	2.5	4.1	1.6	2.9	1.7	3.4	0	NA	12.8	1.6	0	5	3.2	3	2.3	3	12.2	NA	7.1	Mitochondrial import inner membrane translocase subunit Tim17/Tim22/Tim23 family protein
MSTRG.907;AL:1A:16390219-16390689:16391268:16390219-16409550:16409972:+	MSTRG.907	TraesCS1A02G033500	AL	A	6	19.4	100	NA	4.3	1.5	35.7	0	0	10.5	2.3	NA	100	26.8	7.8	3.2	65.6	0.5	0	5.7	Mitochondrial import inner membrane translocase subunit Tim17/Tim22/Tim23 family protein
MSTRG.907;AL:1A:16390219-16390689:16391082:16390219-16409550:16409972:+	MSTRG.907	TraesCS1A02G033500	AL	A	25.9	90.2	100	100	60	46.3	94	4.6	0.1	44.4	58.7	100	100	91.8	73	58.2	98.4	3.2	0.1	44.4	Mitochondrial import inner membrane translocase subunit Tim17/Tim22/Tim23 family protein
MSTRG.907;MX:1A:16390026-16390152:16390219-16409550:16390026-16408966:16409033-16409550:+	MSTRG.907	TraesCS1A02G033500	MX	A	29.5	9.3	0	0	40.6	54.4	13.1	68.2	94	78.9	31.4	0	0	21.9	25.3	35.9	3.8	54.4	88.4	85.8	Mitochondrial import inner membrane translocase subunit Tim17/Tim22/Tim23 family protein
MSTRG.910;SE:1A:16434291-16434835:16434966-16435540:+	MSTRG.910	TraesCS1A02G033800	SE	A	0	NA	0	NA	100	50.4	76.2	0	58.2	100	27.5	0	0	78	40.1	65.3	73.3	89.5	69.1	55.1	Pectin acetylesterase
MSTRG.910;A3:1A:16434291-16434835:16434291-16434842:+	MSTRG.910	TraesCS1A02G033800	A3	A	NA	NA	NA	0	47.2	27.9	32.3	0	63.6	74.7	NA	NA	NA	33.7	76.1	49.9	28	61.6	29	43.1	Pectin acetylesterase
MSTRG.910;A5:1A:16434125-16434202:16434076-16434202:+	MSTRG.910	TraesCS1A02G033800	A5	A	100	50	74.1	39.8	54.9	55.5	48.2	50.1	83.3	100	100	100	80.4	58	100	67.2	37.2	71.4	45.4	66.7	Pectin acetylesterase
MSTRG.910;SE:1A:16434291-16434842:16434966-16435540:+	MSTRG.910	TraesCS1A02G033800	SE	A	0	50	25.9	74.7	100	72.4	87	71.9	44.3	100	0	0	19.6	87.5	17.4	65.4	87.6	84.1	84.6	61.9	Pectin acetylesterase
MSTRG.919;A3:1A:16916826-16916966:16916826-16916977:+	MSTRG.919	TraesCS1A02G034100	A3	A	NA	NA	NA	56.2	40	32.4	NA	NA	NA	NA	NA	NA	NA	30.5	36.1	31.8	NA	NA	NA	NA	ERD (Early-responsive to dehydration stress) family protein
MSTRG.946;A5:1A:18292367-18293114:18292367-18293230:-	MSTRG.946	TraesCS1A02G035000	A5	A	4.8	8.5	14	10.3	15.6	17.9	16.7	6.8	14	14.4	2.9	10.2	12.4	11.7	16.3	17.4	18.2	14.3	11	5.2	Nuclear pore complex protein NUP43
MSTRG.946;RI:1A:18290592:18290621-18290713:18290826:-	MSTRG.946	TraesCS1A02G035000	RI	A	4.8	8.8	16.7	10.9	16.3	18.2	18.7	7.7	14.7	14.4	2.9	11.8	14	12.6	17.4	18	19.8	15.7	12.4	6	Nuclear pore complex protein NUP43
MSTRG.966;A3:1A:18991348-18991432:18991178-18991432:-	MSTRG.966	TraesCS1A02G035500	A3	A	NA	NA	NA	NA	NA	NA	90.3	NA	NA	100	NA	NA	NA	NA	NA	98.5	100	NA	NA	100	#N/A
MSTRG.966;RI:1A:18991432:18991611-18991717:18991816:-	MSTRG.966	TraesCS1A02G035500	RI	A	0	0	0	1.4	1	0.7	0	0	0	0	5.4	0	0	1.3	1.7	0.6	4.3	0	0.6	3.2	#N/A
MSTRG.989;A3:1A:19895654-19897399:19895647-19897399:-	MSTRG.989	TraesCS1A02G035800	A3	A	78.2	82.8	82.4	77.4	69.4	68	65.3	89.7	81.8	80.1	84	83	81.2	80	68.1	64.1	62	84.5	81.6	78.9	#N/A
MSTRG.996;A3:1A:20091459-20092249:20091459-20092252:+	MSTRG.996	TraesCS1A02G036100	A3	A	0	0	0	0	0	0	27.8	0	0	0	0	0	0	0	0	0	0	0	0	0	ACT domain-containing protein
MSTRG.998;A3:1A:20157140-20157230:20157140-20157240:+	MSTRG.998	TraesCS1A02G036200	A3	A	100	100	100	93.5	100	92.3	80.7	100	100	98.7	98.6	100	94.8	NA	87.4	100	100	NA	100	97.4	Chalcone-flavonone isomerase family protein
MSTRG.1063;A5:1A:21023327-21023349:21023276-21023349:+	MSTRG.1063	TraesCS1A02G038100	A5	A	0	0	0	0	0	0	0	0	0	NA	0	0	0	0	0	6.5	NA	0	0	NA	Histone H2A
MSTRG.1063;RI:1A:20998435:20998659-20998681:20998701:+	MSTRG.1063	TraesCS1A02G038100	RI	A	100	93.5	100	100	100	98.8	100	100	100	100	100	96.7	100	97.9	100	100	100	100	100	100	Histone H2A
MSTRG.1063;A5:1A:20998659-20998681:20998608-20998681:+	MSTRG.1063	TraesCS1A02G038100	A5	A	0	9.4	NA	0	0	0.8	0	NA	0	0	0	13	0	0.7	0	0	0	0	0	0	Histone H2A
MSTRG.1063;RI:1A:20998435:20998608-20998681:20998701:+	MSTRG.1063	TraesCS1A02G038100	RI	A	8.3	60	100	26.1	29.3	40	30	100	41.3	30.2	4.4	81.6	41.4	26.2	31.5	33.4	4	34.2	23.6	20.3	Histone H2A
MSTRG.1063;RI:1A:21023103:21023276-21023349:21023627:+	MSTRG.1063	TraesCS1A02G038100	RI	A	32.6	78.9	67	57.8	58.5	58.3	44.2	89.5	56.6	100	29.4	80	71.2	75.2	95.2	84	100	86.5	69.4	100	Histone H2A
MSTRG.1082;RI:1A:21283730:21284168-21284283:21284396:-	MSTRG.1082	TraesCS1A02G039100	RI	A	NA	NA	NA	NA	NA	100	NA	NA	100	NA	NA	NA	NA	NA	100	100	NA	NA	52	NA	B3 domain-containing protein
MSTRG.1082;SE:1A:21282469-21282538:21282633-21282713:-	MSTRG.1082	TraesCS1A02G039100	SE	A	100	NA	92.9	100	100	100	100	94.2	100	100	100	100	100	100	80.6	100	100	100	100	100	B3 domain-containing protein
MSTRG.1082;A3:1A:21282469-21282538:21282466-21282538:-	MSTRG.1082	TraesCS1A02G039100	A3	A	100	NA	100	93.9	86.4	92.7	100	95.5	91.1	100	100	100	100	100	100	83.6	100	90.8	92.1	91.6	B3 domain-containing protein
MSTRG.1082;A5:1A:21282176-21282261:21282176-21282396:-	MSTRG.1082	TraesCS1A02G039100	A5	A	2.6	1.8	2.5	4.6	6.4	10.8	12.4	7.6	8.3	3.9	6.2	2.4	2.5	5.5	7.4	11	9.6	7.7	8.1	4	B3 domain-containing protein
MSTRG.1128;RI:1A:21322527:21322604-21323044:21323078:+	MSTRG.1128	TraesCS1A02G039200	RI	A	NA	NA	NA	NA	NA	54.6	NA	NA	NA	NA	NA	NA	NA	NA	NA	NA	NA	NA	NA	NA	#N/A
MSTRG.1128;RI:1A:21334940:21335213-21335251:21335636:+	MSTRG.1128	TraesCS1A02G039200	RI	A	NA	NA	NA	NA	NA	NA	NA	NA	9	NA	NA	NA	0	NA	NA	NA	NA	NA	NA	NA	#N/A
MSTRG.1128;SE:1A:21327284-21327344:21327517-21329028:+	MSTRG.1128	TraesCS1A02G039200	SE	A	NA	NA	NA	NA	NA	NA	NA	NA	NA	NA	NA	NA	NA	NA	NA	NA	NA	NA	65.9	NA	#N/A
MSTRG.1128;AF:1A:21327218:21327284-21329028:21327367:21327517-21329028:+	MSTRG.1128	TraesCS1A02G039200	AF	A	NA	NA	NA	NA	NA	NA	NA	12.4	0	0	NA	NA	0	NA	NA	NA	NA	NA	15.8	NA	#N/A
MSTRG.1128;A5:1A:21334825-21334968:21334821-21334968:+	MSTRG.1128	TraesCS1A02G039200	A5	A	NA	NA	NA	NA	NA	NA	NA	15.1	NA	25.8	NA	NA	NA	NA	NA	39.7	NA	NA	26	NA	#N/A
MSTRG.1128;A3:1A:21334825-21334940:21334825-21334968:+	MSTRG.1128	TraesCS1A02G039200	A3	A	100	100	100	91.3	95.2	92.5	95.8	95	96.4	93.1	NA	100	100	100	98.7	95.2	98.2	96.6	94.6	98.6	#N/A
MSTRG.1128;RI:1A:21324304:21324382-21324462:21324590:+	MSTRG.1128	TraesCS1A02G039200	RI	A	96.8	0	84.4	87.8	90.2	85.6	88.2	89.3	72.6	61.6	NA	79.9	67.5	91.8	87.4	79.9	71.1	60.6	78.6	71	#N/A
MSTRG.1128;A5:1A:21334825-21334940:21334821-21334940:+	MSTRG.1128	TraesCS1A02G039200	A5	A	9.8	4	6.1	5.7	9.5	10.8	14.5	13.3	15.2	6.9	0.7	6.7	7.1	9.5	11.9	11.3	13.3	8.6	11.5	12.8	#N/A
MSTRG.1125;A3:1A:22292214-22293346:22292214-22293354:+	MSTRG.1125	TraesCS1A02G040500	A3	A	24.9	20.1	56.7	27.7	56.1	70.8	78.9	51.6	71.3	66.4	29.9	33.9	45.9	46.2	57.7	60.5	64.7	61	76.4	40.7	Protein-tyrosine sulfotransferase-like protein
MSTRG.1163;A5:1A:23130350-23130455:23130350-23130459:-	MSTRG.1163	TraesCS1A02G042500	A5	A	0	6.4	13.3	7.6	11	9.2	0	13.3	4.4	6.8	0	4.5	7.6	7.3	9.1	10	0	17	6.9	12.6	#N/A
MSTRG.1204;SE:1A:24137492-24138020:24138133-24139149:+	MSTRG.1204	TraesCS1A02G043400	SE	A	NA	35.8	22	14	6.4	2.1	9.8	8.3	9.9	1.9	NA	54.4	22.5	6.3	11.3	8.8	9.2	7.3	2.7	5.5	Ankyrin repeat protein-like
MSTRG.1204;A5:1A:24139319-24139404:24139296-24139404:+	MSTRG.1204	TraesCS1A02G043400	A5	A	3.9	9.8	16.3	33.9	26.6	40.2	41.9	45.6	39.5	31.4	2.3	8.9	13	37.9	32	43.4	45.4	32.8	40.5	17.5	Ankyrin repeat protein-like
MSTRG.1205;AF:1A:24316365:24316493-24319853:24319202:24319357-24319853:+	MSTRG.1205	TraesCS1A02G043600	AF	A	0	0	NA	NA	0	0	NA	0	0	0	0	18.2	NA	NA	9.4	14.9	0	0	5	0	RNA polymerase II transcription factor SIII (Elongin) subunit A
MSTRG.1205;AF:1A:24318688:24318707-24319853:24319202:24319357-24319853:+	MSTRG.1205	TraesCS1A02G043600	AF	A	89.3	76.5	93.5	87.9	86.9	89.1	93.7	94.9	91	82.2	78.7	82.6	91.7	91.5	86.9	87.1	87.3	86.8	79.6	85.6	RNA polymerase II transcription factor SIII (Elongin) subunit A
MSTRG.1227;AF:1A:24944780-24946397:24946478:24944780-24946706:24946962:-	MSTRG.1227	TraesCS1A02G044200	AF	A	82.5	94.3	85.4	91.2	91	94.5	91.3	91.1	92.2	93.8	87.8	88.3	79.4	89	92.5	92.5	93.3	87	82	94.5	Protein transport SEC13-like protein
MSTRG.1250;A5:1A:25702895-25702974:25702888-25702974:+	MSTRG.1250	TraesCS1A02G044800	A5	A	0	82	81.5	92.7	93.3	100	98.7	91.3	90.7	100	0	77.7	100	90.5	100	90.7	90.7	100	100	100	UDP galactose transporter-related protein
MSTRG.1250;A5:1A:25703039-25703537:25702985-25703537:+	MSTRG.1250	TraesCS1A02G044800	A5	A	100	22.5	18.5	7.3	6.7	13.4	1.3	8.7	9.3	0	100	22.3	9.7	9.5	15.7	11.8	12.3	18.6	10.8	0	UDP galactose transporter-related protein
MSTRG.1269;RI:1A:26960196:26960796-26960905:26962432:-	MSTRG.1269	TraesCS1A02G045300	RI	A	NA	NA	NA	NA	NA	NA	NA	NA	NA	NA	NA	NA	NA	NA	NA	NA	NA	10.8	NA	NA	Dual specificity phosphatase
MSTRG.1273;A3:1A:26969380-26969473:26969377-26969473:-	MSTRG.1273	TraesCS1A02G045400	A3	A	100	98	96.2	97.3	98.4	87.6	88.8	89.5	85.7	93.2	100	95.2	100	96.4	90.3	91.5	85.1	85.8	86.2	94.9	Beta-hexosaminidase
MSTRG.1276;AF:1A:27136960-27137196:27137285:27136960-27138609:27138698:-	MSTRG.1276	TraesCS1A02G045600	AF	A	9	NA	NA	NA	NA	NA	NA	NA	NA	NA	0	NA	NA	NA	NA	NA	NA	NA	NA	NA	#N/A
MSTRG.1276;AF:1A:27136960-27137196:27137349:27136960-27138609:27138698:-	MSTRG.1276	TraesCS1A02G045600	AF	A	58.2	NA	NA	NA	NA	NA	NA	NA	NA	NA	33.8	NA	NA	NA	NA	NA	NA	NA	100	NA	#N/A
MSTRG.1276;RI:1A:27136368:27136734-27136862:27136960:-	MSTRG.1276	TraesCS1A02G045600	RI	A	6.7	NA	NA	NA	NA	NA	NA	NA	NA	NA	0	NA	NA	NA	NA	NA	NA	NA	11.9	NA	#N/A
MSTRG.1293;A5:1A:27362337-27362434:27362328-27362434:+	MSTRG.1293	TraesCS1A02G046100	A5	A	NA	39.4	100	100	94.1	100	100	100	NA	NA	NA	56	100	100	93.7	88.7	100	100	NA	NA	#N/A
MSTRG.1317;A3:1A:27754976-27755299:27754976-27755449:+	MSTRG.1317	TraesCS1A02G046300	A3	A	NA	100	100	100	95.4	85.9	100	100	100	NA	100	100	100	100	100	92.5	98.5	100	100	100	Nudix hydrolase 9
MSTRG.1317;A3:1A:27754976-27755358:27754976-27755449:+	MSTRG.1317	TraesCS1A02G046300	A3	A	100	100	100	100	97	84	100	100	100	100	100	100	100	100	100	91.5	96.7	100	100	100	Nudix hydrolase 9
MSTRG.1317;A3:1A:27756111-27756281:27756111-27756289:+	MSTRG.1317	TraesCS1A02G046300	A3	A	100	34.3	59.3	20.7	59.4	41.6	33.3	0	38.5	96.5	20.3	67.1	51.3	34.2	50.6	43.5	30.3	52.6	70.3	45.8	Nudix hydrolase 9
MSTRG.1317;A3:1A:27754976-27755299:27754976-27755358:+	MSTRG.1317	TraesCS1A02G046300	A3	A	0	59.8	38	76.4	39.5	53.8	66.7	83.5	48.7	0	79.7	29	47.7	62.4	48.2	53.5	69	39.8	21.7	53.7	Nudix hydrolase 9
MSTRG.1405;A3:1A:29188836-29189136:29188836-29189182:+	MSTRG.1405	TraesCS1A02G047200	A3	A	NA	NA	NA	1.1	5.9	5.6	3.3	6.4	10.7	0	NA	NA	NA	3.8	0.7	8.7	2.5	2.3	7.3	0	Potassium transporter
MSTRG.1410;A3:1A:29608655-29611299:29608655-29611321:+	MSTRG.1410	TraesCS1A02G047500	A3	A	60.3	99.9	99.6	99.5	100	100	100	100	100	100	67.7	100	100	100	100	100	100	100	100	99.4	#N/A
MSTRG.1458;A5:1A:30190696-30190818:30190074-30190818:+	MSTRG.1458	TraesCS1A02G048600	A5	A	0	0	0	0	0	0	0	2	0	7.1	NA	0	0	1.9	0	1.5	9.5	0	2.7	6.9	Nucleoporin GLE1
MSTRG.1458;A3:1A:30193161-30193220:30193161-30193245:+	MSTRG.1458	TraesCS1A02G048600	A3	A	92.5	0	0	38	0	34.6	51.4	52.3	0	0	NA	75.8	0	0	40.4	0	47.2	0	39.2	58.3	Nucleoporin GLE1
MSTRG.1458;A3:1A:30182326-30183434:30182326-30183439:+	MSTRG.1458	TraesCS1A02G048600	A3	A	NA	NA	24.3	NA	40.7	49.9	40.8	58.9	50.3	NA	NA	68	33	36.5	48.4	43.6	54.4	60.6	59.3	37.4	Nucleoporin GLE1
MSTRG.1458;A3:1A:30192835-30193039:30192835-30193043:+	MSTRG.1458	TraesCS1A02G048600	A3	A	7.5	9.5	6.6	14	16.9	31.5	48.6	12.7	15.2	14.8	NA	24.2	11.8	14.6	19.4	25.9	52.8	18.2	31.2	13.2	Nucleoporin GLE1
MSTRG.1500;A3:1A:30794412-30794823:30794403-30794823:-	MSTRG.1500	TraesCS1A02G049300	A3	A	100	59.2	52.3	57.2	59.4	68.4	53.4	58.5	39.6	41.6	91.5	52.9	47.2	57.2	57.4	66.4	65.6	59.7	52.6	48.8	Nuclear pore complex protein Nup107
MSTRG.1509;RI:1A:31780160:31780280-31780379:31780418:+	MSTRG.1509	TraesCS1A02G049700	RI	A	NA	NA	NA	NA	100	95.9	100	92.8	100	100	100	NA	NA	100	91.4	89.6	100	84.9	97.5	100	Arginine/serine-rich splicing factor, putative
MSTRG.1509;A3:1A:31779317-31780160:31779317-31780379:+	MSTRG.1509	TraesCS1A02G049700	A3	A	0	0	0	25.6	22.5	29	40.4	36.9	9.9	39.3	14.2	0	0	37	24	25.7	53	19.7	22.2	100	Arginine/serine-rich splicing factor, putative
MSTRG.1514;A5:1A:32085111-32085215:32085048-32085215:+	MSTRG.1514	TraesCS1A02G050100	A5	A	0	0	0	0	0	9	0	14.2	14.6	0	0	0	0	0	0	11.1	22.1	1.6	8.2	0	Alcohol dehydrogenase, putative
MSTRG.1524;AF:1A:32291327:32291518-32376569:32376312:32376486-32376569:+	MSTRG.1524	TraesCS1A02G050600	AF	A	NA	NA	NA	NA	NA	0	NA	0	0	0.1	0	NA	0	NA	30.7	0	NA	0	0	0.1	Defensin
MSTRG.1524;AF:1A:32302130:32302286-32376569:32376312:32376486-32376569:+	MSTRG.1524	TraesCS1A02G050600	AF	A	100	100	100	100	100	0	NA	69.2	59.1	46.7	98.2	100	93.3	100	0	0	NA	79.4	40.1	52.3	Defensin
MSTRG.1524;AL:1A:32302286-32302382:32302932:32302286-32376569:32377041:+	MSTRG.1524	TraesCS1A02G050600	AL	A	20	23.4	18.9	16.7	23.6	100	NA	10.1	31.1	34.2	20.8	20.5	24.1	22.1	100	100	NA	14	38.1	30.9	Defensin
MSTRG.1536;A3:1A:32893264-32893349:32893264-32893433:+	MSTRG.1536	TraesCS1A02G051300	A3	A	100	98.2	100	100	95.3	98.1	100	93.3	97.9	100	84	91.1	93.2	98.1	97.7	99.3	97.1	100	100	100	#N/A
MSTRG.1550;A3:1A:33019410-33020819:33019410-33020865:+	MSTRG.1550	TraesCS1A02G051500	A3	A	NA	NA	0	0	NA	0	5.2	0	0	0	NA	NA	NA	0	24.6	0	0	NA	NA	NA	#N/A
MSTRG.1550;AF:1A:33019233:33019410-33020865:33019567:33019726-33020865:+	MSTRG.1550	TraesCS1A02G051500	AF	A	0	0	1.4	0.8	0	7.3	16.6	1.8	22.6	7.7	0	0	0	1.2	5.4	5.4	10.7	0	2.8	0	#N/A
MSTRG.1550;AF:1A:33019233:33019410-33020865:33020482:33020595-33020865:+	MSTRG.1550	TraesCS1A02G051500	AF	A	NA	0	10.8	6.3	0	49.1	95.1	100	8.6	100	0	0	0	12.2	46.8	60.4	84.9	0	8.2	0	#N/A
MSTRG.1550;AF:1A:33019567:33019726-33020865:33020482:33020595-33020865:+	MSTRG.1550	TraesCS1A02G051500	AF	A	100	86.2	89.6	89	89.6	92.4	99	100	24.3	100	96.4	86.8	89.8	91.8	93.9	96.4	97.9	75.6	75.4	95.3	#N/A
MSTRG.1550;A3:1A:33021594-33022149:33021594-33022158:+	MSTRG.1550	TraesCS1A02G051500	A3	A	6.2	14.3	20.9	20.7	21	31.5	52.1	67.2	51.4	26.9	11.4	16.7	18.2	17.2	27.3	38.3	50.9	38.7	34.4	22.2	#N/A
MSTRG.1559;A3:1A:33227419-33228160:33227414-33228160:-	MSTRG.1559	TraesCS1A02G051600	A3	A	88.1	57.6	87.7	85	38.7	0	NA	70.7	47.4	36.5	92.2	61	66.8	74.8	51.2	0	28.7	42.2	34.7	52.5	F-box family protein
MSTRG.1578;A3:1A:34149645-34149730:34149642-34149730:-	MSTRG.1578	TraesCS1A02G052100	A3	A	36.8	42.6	0	12.4	12.1	0	3	13.1	5.2	0	0	0	0	17	0	4.6	6.8	0	3.4	0	Calreticulin
MSTRG.1637;A3:1A:34172114-34172172:34172114-34172193:+	MSTRG.1637	TraesCS1A02G052200	A3	A	0	0	0	8.4	4.1	6.8	17.4	5.2	9.8	12.1	0	0	12	3	3.7	5.1	8	8.6	2.9	11	#N/A
MSTRG.1637;SE:1A:34164611-34164696:34164806-34168121:+	MSTRG.1637	TraesCS1A02G052200	SE	A	38.5	66.9	53.1	100	86.7	100	100	100	100	100	39.1	40.2	100	73.1	94.1	95.5	93.5	88	98.7	82.5	#N/A
MSTRG.1637;SE:1A:34168195-34168659:34168730-34169438:+	MSTRG.1637	TraesCS1A02G052200	SE	A	100	100	97.9	100	91.9	88.4	87.3	96.4	83.1	85.7	100	100	100	92.1	90.8	89.8	83	92	77.1	93.7	#N/A
MSTRG.1637;A5:1A:34162553-34162861:34162536-34162861:+	MSTRG.1637	TraesCS1A02G052200	A5	A	35.2	24.8	25	0	38.7	68.9	20.1	23.3	33.8	72.8	25.6	37.7	11.2	4.4	55.6	58.6	52.4	45.2	35.1	26.7	#N/A
MSTRG.1637;RI:1A:34169438:34169623-34169700:34169858:+	MSTRG.1637	TraesCS1A02G052200	RI	A	14.4	15.1	17.2	41.9	46.8	48.9	14.1	45.2	19.1	10.4	0	0	14	27.2	56.2	49.2	14.2	20.8	18.2	18.2	#N/A
MSTRG.1637;A5:1A:34172114-34172193:34172098-34172193:+	MSTRG.1637	TraesCS1A02G052200	A5	A	24.1	23.8	23.7	48.3	59.8	66.8	34.9	56.3	46.4	33.1	6.3	10.1	19.5	40.6	72.7	65.7	39.9	34.4	48.5	31.6	#N/A
MSTRG.1591;A3:1A:34407193-34407295:34407082-34407295:-	MSTRG.1591	TraesCS1A02G052300	A3	A	NA	NA	NA	100	80.8	86.9	93.5	100	100	86	100	NA	NA	100	87.6	91.7	97.7	72	98.1	76.8	GDSL esterase/lipase
MSTRG.1629;AF:1A:35486245:35486754-35537065:35525890:35526408-35537065:+	MSTRG.1629	TraesCS1A02G053300	AF	A	100	NA	NA	NA	NA	NA	NA	93.5	82.7	NA	NA	NA	NA	NA	NA	NA	NA	95.3	96.1	NA	#N/A
MSTRG.1629;AF:1A:35486245:35486754-35537065:35536206:35536955-35537065:+	MSTRG.1629	TraesCS1A02G053300	AF	A	100	NA	NA	NA	NA	NA	NA	71.6	55.1	NA	NA	NA	NA	NA	NA	NA	NA	72.8	69.2	NA	#N/A
MSTRG.1629;AF:1A:35525890:35526408-35537065:35536206:35536955-35537065:+	MSTRG.1629	TraesCS1A02G053300	AF	A	NA	NA	NA	NA	NA	NA	NA	15	20.4	NA	NA	NA	NA	NA	NA	NA	NA	11.7	8.4	NA	#N/A
MSTRG.1629;AL:1A:35486754-35486863:35487282:35486754-35526518:35526999:+	MSTRG.1629	TraesCS1A02G053300	AL	A	59.5	NA	NA	NA	NA	NA	NA	16.6	20.2	NA	NA	NA	NA	NA	NA	NA	NA	6.2	20.1	NA	#N/A
MSTRG.1629;AL:1A:35486754-35486863:35487282:35486754-35537065:35537473:+	MSTRG.1629	TraesCS1A02G053300	AL	A	37.6	NA	NA	NA	NA	NA	NA	9.3	16.4	NA	NA	NA	NA	NA	NA	NA	NA	6.6	12.3	NA	#N/A
MSTRG.1629;AL:1A:35486754-35526518:35526999:35486754-35537065:35537473:+	MSTRG.1629	TraesCS1A02G053300	AL	A	29.1	NA	NA	NA	NA	NA	NA	33.8	43.6	NA	NA	NA	NA	NA	NA	NA	NA	51.5	35.8	NA	#N/A
MSTRG.1652;MX:1A:36268674-36269182:36269311-36270379:36268674-36269986:36270118-36270379:-	MSTRG.1652	TraesCS1A02G054900	MX	A	NA	NA	NA	NA	8.5	0	0	0	NA	0	NA	NA	NA	0	0	0	5	0	4.1	0	Zinc finger protein, putative&&Zinc finger family protein
MSTRG.1652;A3:1A:36269324-36269986:36269311-36269986:-	MSTRG.1652	TraesCS1A02G054900	A3	A	NA	NA	NA	NA	55.2	54.3	52.3	59.1	87.2	0	NA	NA	NA	NA	48.4	64.8	86.6	77.9	93.1	77.6	Zinc finger protein, putative&&Zinc finger family protein
MSTRG.1652;SE:1A:36268674-36269182:36269311-36269986:-	MSTRG.1652	TraesCS1A02G054900	SE	A	NA	NA	NA	NA	29.5	40.9	19	25.5	NA	47.9	NA	NA	NA	0	28	19.8	6.4	27.6	10.3	21	Zinc finger protein, putative&&Zinc finger family protein
MSTRG.1652;SE:1A:36268674-36269182:36269324-36269986:-	MSTRG.1652	TraesCS1A02G054900	SE	A	NA	NA	28.2	38.9	34.1	45.1	20.5	33.1	89.4	0	NA	NA	61.6	14.7	26.8	31.3	30.5	57.3	60.6	48	Zinc finger protein, putative&&Zinc finger family protein
MSTRG.1661;A3:1A:36276469-36277544:36276469-36277645:+	MSTRG.1661	TraesCS1A02G055000	A3	A	0	3.1	1.9	0	6	1.9	5.2	7.1	2.3	0.6	0	0	1.7	3.9	1.7	1.6	8.3	1.7	2.3	1.4	Integral membrane protein, TerC family protein
MSTRG.1661;A3:1A:36276469-36277544:36276469-36277770:+	MSTRG.1661	TraesCS1A02G055000	A3	A	NA	NA	NA	NA	37.5	NA	NA	NA	NA	8.1	NA	NA	NA	NA	NA	22.4	NA	NA	NA	18.6	Integral membrane protein, TerC family protein
MSTRG.1661;A3:1A:36276469-36277645:36276469-36277770:+	MSTRG.1661	TraesCS1A02G055000	A3	A	100	96.8	95.6	96.7	90.3	95.9	96.2	94.6	97.1	93.7	95.7	95.5	94.8	96.9	94.2	94.7	96.3	93.8	98.8	94.4	Integral membrane protein, TerC family protein
MSTRG.1658;A3:1A:36563959-36564463:36563959-36564496:+	MSTRG.1658	TraesCS1A02G055400	A3	A	78.2	84.7	71.1	45.3	44.7	49.4	32.5	100	100	88.5	24.4	75.1	63.9	83	41	51.7	31.3	100	65.8	100	#N/A
MSTRG.1665;A5:1A:36616241-36617503:36615448-36617503:+	MSTRG.1665	TraesCS1A02G055600	A5	A	100	14	17.7	45.4	42	52.8	59.1	36.1	39.6	64.9	NA	17.2	17	26.1	42.7	64.3	45.1	35.4	24.1	49.6	#N/A
MSTRG.1670;A3:1A:36638230-36638381:36638230-36638522:+	MSTRG.1670	TraesCS1A02G056000	A3	A	NA	65.6	NA	19.7	32	27.6	32.1	45.8	31.9	53.4	NA	NA	NA	100	39.7	46.3	31.1	45.7	18.5	38	Pentatricopeptide repeat-containing protein
MSTRG.1679;A3:1A:36773807-36773905:36772879-36773905:-	MSTRG.1679	TraesCS1A02G056500	A3	A	19.8	NA	NA	NA	NA	NA	NA	NA	NA	NA	0	NA	NA	NA	NA	NA	NA	NA	NA	NA	F-box family protein
MSTRG.1679;A3:1A:36773807-36773905:36773574-36773905:-	MSTRG.1679	TraesCS1A02G056500	A3	A	31.2	20.6	NA	NA	NA	NA	NA	0	0	NA	0	NA	NA	NA	NA	NA	NA	6.4	0	NA	F-box family protein
MSTRG.1679;AL:1A:36772140:36772879-36773905:36773196:36773574-36773905:-	MSTRG.1679	TraesCS1A02G056500	AL	A	64.7	25.5	NA	NA	NA	NA	NA	0	0	NA	48.6	NA	NA	NA	NA	NA	NA	0	0	NA	F-box family protein
MSTRG.1694;A3:1A:37465985-37466644:37465985-37466650:+	MSTRG.1694	TraesCS1A02G057100	A3	A	NA	NA	NA	NA	0	1.6	0	NA	0	29.4	NA	NA	NA	NA	5.8	3.8	18.1	7.5	0	0	F-box protein
MSTRG.1694;A3:1A:37465985-37466650:37465985-37467202:+	MSTRG.1694	TraesCS1A02G057100	A3	A	0	0	15.9	0	10.3	20.7	18.7	7.1	27.1	9.7	8.3	0	12.5	4.1	7.1	16.2	11.4	12.1	27.7	11.3	F-box protein
MSTRG.1705;AF:1A:37478206:37478770-37480041:37479917:37479956-37480041:+	MSTRG.1705	TraesCS1A02G057200	AF	A	0.2	4.5	0	0	8.9	1.4	NA	0	NA	1.1	0	3.2	0	0	1.6	1.2	NA	0	NA	0.6	Glutamyl-tRNA reductase
MSTRG.1710;A5:1A:37502453-37502629:37502453-37503072:-	MSTRG.1710	TraesCS1A02G057300	A5	A	NA	72.9	86.7	NA	90.9	75.1	85.1	NA	NA	61	NA	62.3	86.4	NA	NA	76.1	NA	64.9	NA	64.9	Pentatricopeptide repeat-containing protein
MSTRG.1729;A3:1A:38729393-38730421:38729389-38730421:-	MSTRG.1729	TraesCS1A02G058400	A3	A	NA	NA	NA	NA	NA	NA	76.2	90.8	57.9	NA	NA	NA	NA	NA	NA	NA	100	42.3	69.8	NA	AP2-like ethylene-responsive transcription factor
MSTRG.1729;SE:1A:38731257-38731390:38731434-38731745:-	MSTRG.1729	TraesCS1A02G058400	SE	A	NA	NA	NA	NA	NA	NA	76.2	90.8	57.9	NA	NA	NA	NA	NA	NA	NA	100	42.3	69.8	NA	AP2-like ethylene-responsive transcription factor
MSTRG.1747;RI:1A:39406924:39407092-39407387:39407814:+	MSTRG.1747	TraesCS1A02G058600	RI	A	0	4.7	31.2	51.4	33.7	100	NA	100	100	NA	0	9.6	14.2	19.1	100	100	NA	68.7	100	33.5	#N/A
MSTRG.1747;RI:1A:39407387:39407814-39407872:39408547:+	MSTRG.1747	TraesCS1A02G058600	RI	A	6.3	4.4	40.7	52.2	31.6	100	NA	100	NA	NA	5.1	11.9	9.6	23	100	100	NA	65.7	NA	0	#N/A
MSTRG.1745;A3:1A:39650716-39650815:39650633-39650815:-	MSTRG.1745	TraesCS1A02G058900	A3	A	2.1	NA	NA	NA	NA	NA	NA	NA	NA	23.4	0	NA	NA	NA	NA	NA	NA	NA	NA	23.2	Xylulose kinase
MSTRG.1770;SE:1A:40149750-40151178:40151357-40151480:-	MSTRG.1770	TraesCS1A02G059300	SE	A	27.3	NA	NA	NA	NA	NA	NA	NA	NA	NA	8.6	NA	NA	NA	NA	NA	NA	NA	NA	NA	#N/A
MSTRG.1818;A3:1A:41740646-41741968:41740646-41741971:+	MSTRG.1818	TraesCS1A02G060600	A3	A	0	0	0	1	2.1	0.8	NA	NA	NA	NA	5.3	1.9	2.1	0	1.7	0.6	NA	NA	NA	NA	#N/A
MSTRG.1818;A5:1A:41745074-41753840:41745049-41753840:+	MSTRG.1818	TraesCS1A02G060600	A5	A	100	100	100	99	97.9	99.2	NA	NA	NA	NA	94.6	98.1	97.9	100	98.3	99.4	NA	NA	NA	NA	#N/A
MSTRG.1818;A3:1A:41740646-41741956:41740646-41741971:+	MSTRG.1818	TraesCS1A02G060600	A3	A	77.1	82.4	73.2	86.9	74.7	72.1	84.8	93.9	NA	NA	74.1	79.2	75.6	77.4	71	71.8	63	70.9	NA	92.7	#N/A
MSTRG.1818;A3:1A:41742028-41742598:41742028-41742601:+	MSTRG.1818	TraesCS1A02G060600	A3	A	22.9	17.6	26.8	13.2	25.7	28	15.2	6.1	NA	NA	26.9	21.1	24.8	22.6	29.4	28.3	37	29.1	NA	7.3	#N/A
MSTRG.1821;A3:1A:41919409-41919513:41919409-41919518:+	MSTRG.1821	TraesCS1A02G061400	A3	A	100	NA	NA	NA	NA	NA	NA	NA	NA	NA	NA	NA	NA	NA	NA	NA	NA	88.8	NA	NA	#N/A
MSTRG.1853;SE:1A:42546824-42548652:42548753-42549623:+	MSTRG.1853	TraesCS1A02G062100	SE	A	31.7	25.9	0	3.5	1.2	0.2	0	2	1.6	0	0	4.5	0	0	0.9	1.1	0	0.9	2.1	4.7	Tetraspanin
MSTRG.1881;A3:1A:42644663-42645480:42644663-42645485:+	MSTRG.1881	TraesCS1A02G062400	A3	A	12.8	9.7	12.8	15.6	19.2	18.7	23.8	17.6	13.5	26.3	8.7	NA	15.7	14.2	11.9	15.2	24.9	20.9	21.4	12	4'-phosphopantetheinyl transferase
MSTRG.1881;A3:1A:42645992-42646477:42645992-42646514:+	MSTRG.1881	TraesCS1A02G062400	A3	A	55.3	18.8	22.2	21.6	23.4	30.5	28.1	27.4	22.5	26.3	47.4	NA	28	14.2	22.8	23	31.9	25.9	28.3	22.8	4'-phosphopantetheinyl transferase
MSTRG.1882;AF:1A:42670741:42671060-42686646:42686173:42686481-42686646:+	MSTRG.1882	TraesCS1A02G062500	AF	A	0	NA	NA	NA	NA	NA	NA	NA	5.5	NA	NA	NA	NA	NA	NA	NA	NA	NA	NA	NA	#N/A
MSTRG.1882;AF:1A:42686173:42686423-42721587:42695377:42695717-42721587:+	MSTRG.1882	TraesCS1A02G062500	AF	A	NA	NA	NA	NA	NA	NA	NA	100	84.6	NA	NA	NA	NA	NA	NA	NA	NA	100	54.6	NA	#N/A
MSTRG.1882;A5:1A:42671393-42686721:42671301-42686721:+	MSTRG.1882	TraesCS1A02G062500	A5	A	16.9	NA	NA	NA	NA	NA	NA	6.3	35.3	NA	NA	NA	NA	NA	NA	NA	NA	27.9	32.1	NA	#N/A
MSTRG.1882;A3:1A:42671393-42686141:42671393-42686394:+	MSTRG.1882	TraesCS1A02G062500	A3	A	11.8	NA	NA	NA	NA	NA	NA	21.8	24.9	NA	0	NA	NA	NA	NA	NA	NA	24.9	14.7	11.4	#N/A
MSTRG.1895;A3:1A:44410411-44410485:44410411-44410491:+	MSTRG.1895	TraesCS1A02G063600	A3	A	NA	NA	NA	NA	72.9	0	46.3	0	21.6	0	NA	NA	NA	0	0	58.7	48.3	NA	0	0	Ubiquitin-conjugating enzyme E2
MSTRG.1895;A3:1A:44410411-44410491:44410411-44410515:+	MSTRG.1895	TraesCS1A02G063600	A3	A	0	NA	NA	23.6	NA	68	100	39.6	100	83.6	0	NA	NA	78	62.1	100	100	31.5	80.8	62	Ubiquitin-conjugating enzyme E2
MSTRG.1923;SE:1A:45857133-45857231:45857293-45857387:-	MSTRG.1923	TraesCS1A02G064200	SE	A	NA	NA	NA	NA	NA	NA	NA	21	0	NA	NA	NA	NA	NA	NA	NA	NA	17.1	19.8	NA	Rho guanine nucleotide exchange factor&&dCTP deaminase
MSTRG.1925;AL:1A:46189570:46190087-46201064:46196272:46196674-46201064:-	MSTRG.1925	TraesCS1A02G064300	AL	A	NA	NA	NA	NA	NA	NA	NA	80.8	NA	NA	NA	NA	NA	NA	NA	NA	NA	70.7	NA	NA	Crotonobetainyl-CoA dehydrogenase
MSTRG.1925;AL:1A:46189570:46190087-46201064:46196364:46196674-46201064:-	MSTRG.1925	TraesCS1A02G064300	AL	A	NA	11.1	NA	25.6	NA	NA	NA	13.7	21	NA	NA	19.5	NA	31.2	NA	NA	NA	19.6	11	NA	Crotonobetainyl-CoA dehydrogenase
MSTRG.1951;A5:1A:46294475-46294606:46294475-46294637:-	MSTRG.1951	TraesCS1A02G064400	A5	A	20.9	100	NA	100	NA	NA	NA	100	100	NA	NA	100	NA	100	NA	NA	NA	91.8	96.6	NA	#N/A
MSTRG.1954;A3:1A:47187332-47187463:47187275-47187463:-	MSTRG.1954	TraesCS1A02G064800	A3	A	0	5.2	3.4	4	8.5	10.2	10.2	10.3	NA	0	5.2	4.2	7.4	4.8	12.2	12	6.9	6	NA	6.8	Trehalose-6-phosphate synthase
MSTRG.1954;A3:1A:47187958-47188043:47187948-47188043:-	MSTRG.1954	TraesCS1A02G064800	A3	A	0	5.2	3.4	4	8.5	10.2	10.2	10.3	NA	0	5.2	4.2	7.4	4.8	12.2	12	6.9	6	NA	6.8	Trehalose-6-phosphate synthase
MSTRG.1970;A3:1A:47586051-47586477:47586051-47586482:+	MSTRG.1970	TraesCS1A02G065300	A3	A	NA	7.8	NA	4	15.9	6.9	7.9	NA	NA	26.9	NA	16.3	3.5	6.3	10.9	8.4	NA	23.9	NA	7.3	Transducin/WD-like repeat-protein
MSTRG.2016;A3:1A:48580120-48581939:48580120-48581945:+	MSTRG.2016	TraesCS1A02G065700	A3	A	NA	NA	100	NA	NA	NA	NA	100	100	100	NA	NA	NA	NA	NA	NA	NA	98.3	92.6	100	E3 SUMO-protein ligase SIZ1
MSTRG.2016;RI:1A:48587566:48587746-48587849:48588742:+	MSTRG.2016	TraesCS1A02G065700	RI	A	100	NA	100	100	100	100	100	94.8	100	100	NA	100	100	100	100	100	100	100	100	100	E3 SUMO-protein ligase SIZ1
MSTRG.2016;A3:1A:48578309-48578414:48578309-48578417:+	MSTRG.2016	TraesCS1A02G065700	A3	A	NA	NA	0	NA	NA	NA	NA	11.6	0	0	NA	NA	NA	NA	NA	NA	NA	1.7	7.4	0	E3 SUMO-protein ligase SIZ1
MSTRG.2016;AL:1A:48589963-48590834:48591102:48589963-48591203:48591514:+	MSTRG.2016	TraesCS1A02G065700	AL	A	NA	NA	NA	NA	NA	NA	88.5	85.1	NA	95.1	NA	NA	NA	NA	NA	96.1	NA	NA	NA	NA	E3 SUMO-protein ligase SIZ1
MSTRG.2016;AL:1A:48589963-48590834:48591127:48589963-48591203:48591514:+	MSTRG.2016	TraesCS1A02G065700	AL	A	NA	NA	NA	100	99.3	98.8	97.5	84.3	100	98.4	NA	NA	NA	100	99.4	99.3	99.5	94.2	97	96.5	E3 SUMO-protein ligase SIZ1
MSTRG.2016;A3:1A:48589963-48590844:48589963-48591203:+	MSTRG.2016	TraesCS1A02G065700	A3	A	NA	NA	100	NA	NA	NA	NA	87.9	100	96	NA	NA	NA	NA	NA	NA	NA	96.9	91.9	89.2	E3 SUMO-protein ligase SIZ1
MSTRG.2016;AF:1A:48575894:48576224-48577266:48576255:48577180-48577266:+	MSTRG.2016	TraesCS1A02G065700	AF	A	NA	NA	0	NA	NA	NA	NA	15.8	8.6	4	NA	NA	NA	NA	NA	NA	NA	5	15.4	10.8	E3 SUMO-protein ligase SIZ1
MSTRG.2016;A3:1A:48589963-48590834:48589963-48590844:+	MSTRG.2016	TraesCS1A02G065700	A3	A	95	94.5	86.8	97.5	98.4	98.1	98.9	95	93	96.2	97.6	91.3	92.7	97.4	97.4	98.1	98.4	92.2	94.9	97.3	E3 SUMO-protein ligase SIZ1
MSTRG.2016;RI:1A:48587566:48587746-48588641:48588742:+	MSTRG.2016	TraesCS1A02G065700	RI	A	7	8.8	14.4	12	17.9	29.8	27.9	12.6	23.7	16.1	6.6	10.1	8.8	12.6	16.7	28	24.8	14.3	22.3	13.9	E3 SUMO-protein ligase SIZ1
MSTRG.2013;RI:1A:48772466:48772714-48772904:48773146:+	MSTRG.2013	TraesCS1A02G066100	RI	A	20.9	NA	NA	NA	54.4	11.9	NA	72.1	72.6	100	100	NA	NA	NA	NA	NA	NA	100	58.2	100	11S globulin seed storage protein
MSTRG.2018;A3:1A:48976396-48976470:48976396-48976481:+	MSTRG.2018	TraesCS1A02G066300	A3	A	NA	NA	NA	NA	NA	76.6	NA	NA	NA	100	NA	NA	NA	NA	100	NA	NA	NA	NA	NA	Beta 1, 3 galactosyltransferase
MSTRG.2018;A5:1A:48976800-48977831:48976756-48977831:+	MSTRG.2018	TraesCS1A02G066300	A5	A	100	NA	69.1	95.8	92	59.5	95.5	92.6	45.5	47.6	98.8	NA	88.6	87.7	84	84.4	72.5	95.4	76.6	100	Beta 1, 3 galactosyltransferase
MSTRG.2038;RI:1A:49101524:49101572-49101682:49101726:-	MSTRG.2038	TraesCS1A02G066800	RI	A	NA	NA	NA	NA	NA	0	0	0	0	NA	NA	NA	NA	NA	0	5.1	0	4.6	0	0	Acyl-CoA dehydrogenase, putative&&Acyl-CoA dehydrogenase
MSTRG.2038;SE:1A:49096871-49097145:49097529-49099175:-	MSTRG.2038	TraesCS1A02G066800	SE	A	NA	NA	NA	NA	NA	NA	NA	100	100	NA	NA	NA	NA	NA	NA	NA	NA	93.5	100	NA	Acyl-CoA dehydrogenase, putative&&Acyl-CoA dehydrogenase
MSTRG.2038;AL:1A:49097542:49098004-49099175:49098570:49098614-49099175:-	MSTRG.2038	TraesCS1A02G066800	AL	A	1.3	13.4	9.2	7.2	1.2	0.5	0	0	0.9	0.8	0.6	2.7	9.3	0	4	0.5	0.6	2.1	1	1.1	Acyl-CoA dehydrogenase, putative&&Acyl-CoA dehydrogenase
MSTRG.2038;A3:1A:49101572-49101682:49101564-49101682:-	MSTRG.2038	TraesCS1A02G066800	A3	A	NA	NA	NA	NA	15	11.3	11.9	52	38.2	8.6	NA	NA	45.3	0	34.4	7.5	23.3	25.2	24.5	22.2	Acyl-CoA dehydrogenase, putative&&Acyl-CoA dehydrogenase
MSTRG.2046;A3:1A:49284367-49284520:49284367-49284523:+	MSTRG.2046	TraesCS1A02G067300	A3	A	0	22.4	18.7	21.8	17.9	13.4	28.2	9.9	0	0	0	16	18.4	17.8	22.5	13.1	100	12.3	7.2	100	Polyribonucleotide nucleotidyltransferase
MSTRG.2052;A5:1A:49362674-49363314:49362630-49363314:+	MSTRG.2052	TraesCS1A02G067900	A5	A	51.1	NA	NA	NA	NA	NA	NA	NA	NA	NA	NA	NA	NA	NA	NA	NA	NA	NA	NA	NA	Tetraspanin family protein
MSTRG.2062;A3:1A:49536138-49536230:49536125-49536230:-	MSTRG.2062	TraesCS1A02G068300	A3	A	NA	NA	NA	NA	NA	NA	NA	NA	25.5	NA	NA	NA	NA	NA	NA	NA	NA	NA	25.3	NA	Nuclear receptor corepressor 1
MSTRG.2072;AF:1A:49967321:49967848-49970362:49970207:49970218-49970362:+	MSTRG.2072	TraesCS1A02G068600	AF	A	0	1.2	4.2	6	15.4	NA	NA	8.2	NA	0	0	0	0	5.3	NA	NA	NA	9.2	NA	5.3	Glycosyl hydrolase family protein 43, putative, expressed
MSTRG.2131;A5:1A:51704992-51705573:51704974-51705573:+	MSTRG.2131	TraesCS1A02G069300	A5	A	0	0	NA	NA	NA	0	100	0	22.3	0	0	NA	NA	NA	100	0	0	0	53.9	7.2	Phosphoinositide phospholipase C
MSTRG.2132;A3:1A:52059352-52059909:52059346-52059909:-	MSTRG.2132	TraesCS1A02G069400	A3	A	96.1	90.4	79.1	100	89.7	93.3	77.5	97.9	86.2	93.5	100	100	93.8	100	91.3	90.6	81.9	95.7	93	97.6	ADP-ribosylation factor, putative
MSTRG.2201;SE:1A:53853359-53853505:53853624-53853732:+	MSTRG.2201	TraesCS1A02G071100	SE	A	0	NA	NA	NA	NA	91.5	NA	NA	100	NA	6.2	NA	NA	NA	100	100	NA	NA	100	NA	Regulator of chromosome condensation (RCC1) family protein
MSTRG.2201;A5:1A:53852340-53852458:53852293-53852458:+	MSTRG.2201	TraesCS1A02G071100	A5	A	NA	NA	NA	NA	NA	85.5	NA	NA	0	NA	NA	NA	NA	NA	90.4	94.6	NA	NA	0	NA	Regulator of chromosome condensation (RCC1) family protein
MSTRG.2201;A5:1A:53853359-53853505:53853306-53853505:+	MSTRG.2201	TraesCS1A02G071100	A5	A	NA	3.2	1.9	4.1	7	9.8	10.2	12.4	100	17.6	14.3	3.9	1.2	3.9	7.9	11.1	15.5	2.3	81.1	8.4	Regulator of chromosome condensation (RCC1) family protein
MSTRG.2204;A3:1A:53907641-53908333:53907607-53908333:-	MSTRG.2204	TraesCS1A02G071300	A3	A	NA	72.4	NA	27.2	26	19.6	19.5	100	NA	100	NA	NA	51.9	31.5	25.1	17.5	NA	100	NA	100	ATP-dependent zinc metalloprotease FtsH
MSTRG.2204;A5:1A:53904131-53904207:53904131-53904214:-	MSTRG.2204	TraesCS1A02G071300	A5	A	NA	77.1	NA	86.1	87.8	87.1	89.6	81.3	NA	88.4	NA	NA	81.6	77.1	81.7	86.1	NA	84.1	NA	76.2	ATP-dependent zinc metalloprotease FtsH
MSTRG.2184;AL:1A:54002773:54003344-54006529:54005813:54006170-54006529:-	MSTRG.2184	TraesCS1A02G071600	AL	A	NA	NA	NA	NA	NA	NA	NA	52.3	NA	NA	NA	NA	NA	NA	NA	NA	NA	NA	NA	NA	#N/A
MSTRG.2184;AL:1A:54002773:54003344-54006529:54005903:54006170-54006529:-	MSTRG.2184	TraesCS1A02G071600	AL	A	NA	NA	NA	NA	NA	NA	NA	NA	NA	NA	NA	NA	NA	51.5	NA	NA	NA	NA	NA	NA	#N/A
MSTRG.2184;A3:1A:54008598-54009223:54008480-54009223:-	MSTRG.2184	TraesCS1A02G071600	A3	A	100	NA	56.8	NA	NA	NA	100	NA	NA	100	NA	NA	57.6	NA	100	NA	NA	100	NA	100	#N/A
MSTRG.2184;A3:1A:54008639-54009223:54008480-54009223:-	MSTRG.2184	TraesCS1A02G071600	A3	A	NA	NA	NA	NA	100	NA	100	47.7	NA	NA	NA	NA	NA	NA	NA	84.8	100	NA	NA	100	#N/A
MSTRG.2184;AL:1A:54002812:54003264-54006529:54005813:54006170-54006529:-	MSTRG.2184	TraesCS1A02G071600	AL	A	NA	NA	NA	NA	NA	NA	80.4	NA	NA	NA	NA	NA	NA	NA	NA	NA	NA	NA	NA	61.4	#N/A
MSTRG.2184;AL:1A:54002945:54003264-54006529:54005903:54006170-54006529:-	MSTRG.2184	TraesCS1A02G071600	AL	A	100	NA	NA	NA	NA	100	100	NA	100	100	100	100	87.1	67.7	NA	NA	100	100	100	NA	#N/A
MSTRG.2184;AL:1A:54002965:54003338-54006529:54005903:54006170-54006529:-	MSTRG.2184	TraesCS1A02G071600	AL	A	NA	100	100	100	100	100	NA	100	NA	100	NA	NA	88.5	79.5	100	100	100	NA	100	100	#N/A
MSTRG.2184;AF:1A:54008639-54008738:54009117:54008639-54009223:54009334:-	MSTRG.2184	TraesCS1A02G071600	AF	A	NA	NA	NA	NA	NA	NA	53.6	NA	76.2	NA	NA	NA	NA	NA	NA	NA	69.8	NA	NA	0	#N/A
MSTRG.2184;AL:1A:54002987:54003264-54006529:54005813:54006170-54006529:-	MSTRG.2184	TraesCS1A02G071600	AL	A	NA	NA	NA	NA	72.7	NA	NA	NA	NA	NA	NA	NA	NA	NA	NA	80.1	94.9	NA	NA	NA	#N/A
MSTRG.2184;AL:1A:54003010:54003264-54006529:54005813:54006170-54006529:-	MSTRG.2184	TraesCS1A02G071600	AL	A	NA	NA	NA	NA	NA	NA	82.6	32.3	79.4	NA	NA	NA	NA	NA	NA	NA	NA	NA	NA	NA	#N/A
MSTRG.2184;AL:1A:54002813:54003338-54006529:54005813:54006170-54006529:-	MSTRG.2184	TraesCS1A02G071600	AL	A	NA	NA	NA	NA	NA	NA	NA	NA	90.2	83.1	NA	NA	NA	NA	NA	84.2	NA	82.8	83.4	46.4	#N/A
MSTRG.2184;AL:1A:54003003:54003344-54006529:54005813:54006170-54006529:-	MSTRG.2184	TraesCS1A02G071600	AL	A	100	NA	NA	NA	NA	69.2	83.8	NA	NA	81.1	NA	NA	NA	NA	82.5	NA	NA	81.1	NA	65.1	#N/A
MSTRG.2184;AF:1A:54008639-54008738:54009117:54008639-54009223:54009363:-	MSTRG.2184	TraesCS1A02G071600	AF	A	NA	NA	NA	NA	0	44.7	19.5	32.3	28.4	NA	NA	NA	NA	4.5	NA	18	19.9	NA	50.2	NA	#N/A
MSTRG.2184;AL:1A:54002965:54003338-54006529:54005813:54006170-54006529:-	MSTRG.2184	TraesCS1A02G071600	AL	A	NA	97.6	95.7	100	87.4	91	NA	88.8	NA	88.4	NA	NA	100	100	90.5	92	96.6	NA	84.8	89.2	#N/A
MSTRG.2184;A3:1A:54008639-54009223:54008598-54009223:-	MSTRG.2184	TraesCS1A02G071600	A3	A	0	NA	NA	NA	100	50.6	82.1	NA	100	18.9	NA	NA	37.6	100	17.5	88.2	86.5	25.3	NA	58.1	#N/A
MSTRG.2184;AL:1A:54002945:54003264-54006529:54005813:54006170-54006529:-	MSTRG.2184	TraesCS1A02G071600	AL	A	100	NA	NA	NA	NA	82.7	94.9	NA	92.2	82.4	100	91.9	100	100	NA	82.5	90.3	90.9	81.8	NA	#N/A
MSTRG.2184;A3:1A:54003344-54006529:54003338-54006529:-	MSTRG.2184	TraesCS1A02G071600	A3	A	100	0	33	0	0	17.8	82.1	12.1	0	25.4	NA	NA	40.1	19.2	29.8	14.5	9.1	47.1	8.7	17	#N/A
MSTRG.2184;A3:1A:54003344-54006529:54003264-54006529:-	MSTRG.2184	TraesCS1A02G071600	A3	A	36.2	NA	100	0	0	25.1	15.8	69.7	0	45.7	29.6	0	37.6	31.6	71.7	19.3	8.8	28	10.3	54	#N/A
MSTRG.2184;A3:1A:54003338-54006529:54003264-54006529:-	MSTRG.2184	TraesCS1A02G071600	A3	A	0	90.5	100	55.2	66.1	60.6	4	94.3	35.2	71.2	0	12.7	47.4	66.1	85.7	58.5	49	30.4	54.7	85.1	#N/A
MSTRG.2184;A3:1A:54006601-54007140:54006593-54007140:-	MSTRG.2184	TraesCS1A02G071600	A3	A	36.2	33.5	35	44	51.2	37.3	46.4	24.4	56.3	46.2	29.6	18.9	35.5	32.4	49.1	50.3	47.5	52.4	52.9	39.2	#N/A
MSTRG.2187;A3:1A:54025221-54025298:54025181-54025298:-	MSTRG.2187	TraesCS1A02G071700	A3	A	NA	NA	NA	NA	NA	43.3	NA	NA	NA	0	NA	NA	NA	NA	NA	NA	NA	NA	NA	NA	Carotenoid isomerase, putative, expressed
MSTRG.2187;A3:1A:54023146-54024023:54023142-54024023:-	MSTRG.2187	TraesCS1A02G071700	A3	A	37.7	NA	NA	NA	26.2	38.8	18.6	15.6	53.6	29	16	NA	NA	11.9	22.5	15.6	12.3	25.6	22.7	6.6	Carotenoid isomerase, putative, expressed
MSTRG.2188;AF:1A:54076446-54077056:54077188:54076446-54078060:54078135:-	MSTRG.2188	TraesCS1A02G071800	AF	A	4.5	NA	0	0	0	0	0	0	NA	0	11.2	0	0	0	NA	0	0	0	0	0	Metal tolerance protein
MSTRG.2188;AF:1A:54076446-54077056:54077188:54076446-54077338:54077829:-	MSTRG.2188	TraesCS1A02G071800	AF	A	30.7	0	0	NA	0	0	0	0	0	0	41.3	0	0	0	0	0	0	0	0	0	Metal tolerance protein
MSTRG.2188;AF:1A:54076446-54077252:54077351:54076446-54078060:54078135:-	MSTRG.2188	TraesCS1A02G071800	AF	A	76.1	100	92.6	95.7	96.1	97.8	93.7	92.5	100	89.5	78.6	95.9	98.3	95	100	96.8	97.7	98.7	89.6	96	Metal tolerance protein
MSTRG.2188;AF:1A:54076446-54078060:54078135:54076446-54078971:54079058:-	MSTRG.2188	TraesCS1A02G071800	AF	A	100	0	82	71.9	100	60.8	100	73	0	100	100	57.1	50.3	70.2	0	66.4	100	35.8	82.7	100	Metal tolerance protein
MSTRG.2188;AF:1A:54076446-54077338:54077829:54076446-54078971:54079058:-	MSTRG.2188	TraesCS1A02G071800	AF	A	100	37.5	52.3	29.7	100	33.7	100	50	28.4	100	100	37.3	36	45.9	50.2	62	100	49.7	32.3	100	Metal tolerance protein
MSTRG.2188;AF:1A:54076446-54077338:54077829:54076446-54078060:54078135:-	MSTRG.2188	TraesCS1A02G071800	AF	A	9.6	100	19.4	14.2	20.7	24.7	21.3	27	100	10.3	15.3	30.9	35.8	26.5	100	45.3	43.9	63.9	9.1	16.8	Metal tolerance protein
MSTRG.2194;A5:1A:54349309-54349402:54349295-54349402:+	MSTRG.2194	TraesCS1A02G072000	A5	A	100	100	100	100	63.9	84.5	28.3	100	100	100	100	100	100	100	50.1	55.3	56.3	100	100	100	Glutamate--cysteine ligase, chloroplastic
MSTRG.2194;A5:1A:54353737-54354050:54353665-54354050:+	MSTRG.2194	TraesCS1A02G072000	A5	A	69.2	84	62.5	51.3	19.7	14	0	60.6	46.5	60.1	41.8	74.7	63.4	46.9	27.6	14.8	16.9	52.9	38.9	62.8	Glutamate--cysteine ligase, chloroplastic
MSTRG.2199;A5:1A:54460336-54460421:54460330-54460421:+	MSTRG.2199	TraesCS1A02G072100	A5	A	100	99.8	99	100	72	52.7	88.3	91.1	NA	96.1	100	99.7	98.6	98.9	100	100	95.7	94.3	53.8	75.4	Endoglucanase
MSTRG.2241;A3:1A:56923586-56923644:56923586-56923666:+	MSTRG.2241	TraesCS1A02G072800	A3	A	0	NA	NA	0	7.1	1.6	8.9	NA	NA	0	0	0	NA	26.3	1.1	3.3	1.4	NA	NA	24.2	Homeobox protein knotted-1-like 1
MSTRG.2241;AF:1A:56919659:56919721-56923333:56921722:56921828-56923333:+	MSTRG.2241	TraesCS1A02G072800	AF	A	0	NA	NA	22.2	25.8	31.1	31.9	NA	NA	0	0	100	NA	0	21.5	28.1	69.2	NA	NA	0	Homeobox protein knotted-1-like 1
MSTRG.2246;A3:1A:57190614-57190725:57190614-57190740:+	MSTRG.2246	TraesCS1A02G073000	A3	A	NA	NA	NA	NA	NA	NA	NA	NA	NA	100	NA	NA	NA	NA	20.5	NA	100	NA	NA	2.3	#N/A
MSTRG.2246;SE:1A:57190820-57190975:57191066-57191149:+	MSTRG.2246	TraesCS1A02G073000	SE	A	NA	100	100	100	100	100	94.9	100	NA	100	100	100	100	100	NA	100	NA	100	100	99.4	#N/A
MSTRG.2246;A5:1A:57190824-57190975:57190820-57190975:+	MSTRG.2246	TraesCS1A02G073000	A5	A	NA	15	36	0	15.3	14.7	0	0	NA	8.4	0	0	0	14.9	100	19.6	61.5	11.4	18.4	21.8	#N/A
MSTRG.2249;A3:1A:57304981-57305584:57304960-57305584:-	MSTRG.2249	TraesCS1A02G073400	A3	A	0	100	100	96.7	82.1	91.5	87.9	88.4	91.5	72.7	100	100	100	92.6	88.2	87.7	83.3	72.4	91.9	83	RNA polymerase II-associated protein 3
MSTRG.2273;RI:1A:57768696:57769069-57769140:57769710:+	MSTRG.2273	TraesCS1A02G074400	RI	A	NA	7.4	5.2	20.7	61.1	100	100	100	100	100	NA	3.6	11.7	33.3	100	100	85.2	100	100	NA	G-patch domain containing protein
MSTRG.2273;RI:1A:57768696:57769153-57769178:57769710:+	MSTRG.2273	TraesCS1A02G074400	RI	A	1.1	0.4	0.9	2.2	3.3	9.1	11.6	11.2	9.7	4.7	0.6	0.3	1.7	3.2	7.6	10.1	7.3	4.4	8	3.9	G-patch domain containing protein
MSTRG.2280;AF:1A:58122363:58122490-58123800:58123311:58123473-58123800:+	MSTRG.2280	TraesCS1A02G074800	AF	A	100	100	100	100	100	100	91.6	100	100	100	100	100	100	100	100	100	100	100	100	100	Transmembrane protein, putative
MSTRG.2280;AF:1A:58122363:58122490-58123800:58122630:58122644-58123800:+	MSTRG.2280	TraesCS1A02G074800	AF	A	79.4	100	95	92.2	94.6	93.3	100	100	100	91.8	51.4	93.6	93.7	93.9	95.6	100	83.2	100	100	87.9	Transmembrane protein, putative
MSTRG.2292;A5:1A:58288330-58288442:58288285-58288442:+	MSTRG.2292	TraesCS1A02G075200	A5	A	NA	NA	NA	NA	NA	90.9	100	NA	NA	100	NA	NA	NA	NA	NA	100	100	NA	NA	100	transmembrane protein
MSTRG.2292;SE:1A:58289413-58290238:58290321-58290752:+	MSTRG.2292	TraesCS1A02G075200	SE	A	NA	NA	0	NA	5.1	0	0	NA	NA	0	NA	NA	NA	0	2.6	1.8	3.5	NA	NA	3.3	transmembrane protein
MSTRG.2292;A3:1A:58289413-58290233:58289413-58290238:+	MSTRG.2292	TraesCS1A02G075200	A3	A	NA	NA	NA	NA	NA	100	100	NA	NA	100	NA	NA	NA	NA	NA	96.2	93.7	NA	NA	90.4	transmembrane protein
MSTRG.2292;RI:1A:58288442:58288484-58288579:58288670:+	MSTRG.2292	TraesCS1A02G075200	RI	A	NA	NA	NA	NA	NA	0	0	NA	NA	0	NA	NA	NA	NA	NA	3.8	6.3	NA	NA	9.6	transmembrane protein
MSTRG.2292;SE:1A:58289413-58290233:58290321-58290752:+	MSTRG.2292	TraesCS1A02G075200	SE	A	NA	NA	12.1	34.7	25.6	30	38.3	NA	NA	28.1	NA	22.3	54.8	10.2	16.3	31.5	35.2	NA	NA	24.2	transmembrane protein
MSTRG.2313;A3:1A:58748575-58748716:58748557-58748716:-	MSTRG.2313	TraesCS1A02G075700	A3	A	0.3	14.6	11.4	13.2	12.3	14	12.2	10.7	16.4	9.5	4.3	15.8	11	14.2	13.9	12.8	9.7	10.1	9.3	10.9	Phosphate translocator
MSTRG.2313;RI:1A:58748716:58748813-58748921:58749020:-	MSTRG.2313	TraesCS1A02G075700	RI	A	95.1	84.3	86.6	81.3	78.7	71.3	72.2	85.2	83.6	84.4	89.5	81.7	88.4	76	76	75.9	74.7	81.5	81.9	84.3	Phosphate translocator
MSTRG.2313;SE:1A:58749944-58750039:58750151-58750582:-	MSTRG.2313	TraesCS1A02G075700	SE	A	4.9	15.7	13.4	18.7	21.3	28.7	27.8	14.8	16.4	15.6	10.5	18.3	11.6	24	24	24.1	25.3	18.5	18.1	15.7	Phosphate translocator
MSTRG.2316;A3:1A:58841972-58842255:58841939-58842255:-	MSTRG.2316	TraesCS1A02G075800	A3	A	NA	NA	NA	NA	NA	NA	57.2	NA	NA	NA	NA	NA	NA	NA	NA	NA	0	NA	NA	NA	B3 domain-containing protein
MSTRG.2317;A5:1A:58906171-58906252:58906171-58906266:-	MSTRG.2317	TraesCS1A02G076000	A5	A	0	0	2.2	3.8	0	4	7.2	1.5	2.4	1.9	0	3.3	1.8	0	1.2	5.8	0	4.8	2.2	6.4	O-fucosyltransferase family protein
MSTRG.2325;AF:1A:59112504-59112882:59112978:59112504-59113037:59113139:-	MSTRG.2325	TraesCS1A02G076300	AF	A	NA	NA	NA	NA	NA	0	NA	NA	NA	NA	NA	NA	NA	NA	NA	9.3	NA	NA	NA	NA	#N/A
MSTRG.2336;A5:1A:59134136-59134236:59134136-59134271:-	MSTRG.2336	TraesCS1A02G076400	A5	A	0	NA	NA	NA	13.6	12.4	21	22.6	45.4	12	NA	NA	NA	28.8	16.8	21.3	8.8	21.1	35.8	26.3	#N/A
MSTRG.2339;A3:1A:59615473-59615577:59615473-59615621:+	MSTRG.2339	TraesCS1A02G076900	A3	A	100	100	NA	NA	100	100	100	100	86.1	100	100	NA	NA	NA	100	100	94.3	100	91.8	93.2	#N/A
MSTRG.2339;AF:1A:59613369:59613485-59614531:59613916:59614056-59614531:+	MSTRG.2339	TraesCS1A02G076900	AF	A	0	0	NA	NA	26.2	0	0	NA	40.2	17	0	NA	NA	NA	NA	100	19.6	NA	NA	58.9	#N/A
MSTRG.2339;AF:1A:59613357:59613485-59614531:59613916:59614056-59614531:+	MSTRG.2339	TraesCS1A02G076900	AF	A	0	0	NA	NA	NA	43.4	63.8	74.5	69.9	76	0	NA	NA	NA	NA	100	57.3	72.1	100	65.5	#N/A
MSTRG.2339;RI:1A:59614531:59614880-59614999:59615269:+	MSTRG.2339	TraesCS1A02G076900	RI	A	100	100	NA	NA	100	56.6	36.2	25.5	41.9	27.6	100	NA	NA	NA	45.5	41.4	48.1	27.9	20.2	56.2	#N/A
MSTRG.2344;SE:1A:59858024-59858154:59858204-59858292:-	MSTRG.2344	TraesCS1A02G077200	SE	A	83.7	100	100	100	100	99.7	100	100	100	100	100	100	100	100	100	100	100	100	100	100	Protein kinase
MSTRG.2344;A5:1A:59859744-59860477:59859744-59860481:-	MSTRG.2344	TraesCS1A02G077200	A5	A	16.3	17.5	12.2	56.3	47.5	58.7	55.5	36	0	15.5	33.8	0	13.5	0	78.8	29.2	30.1	24.9	3.5	0	Protein kinase
MSTRG.2351;AL:1A:60218717-60218838:60219019:60218717-60229832:60230723:+	MSTRG.2351	TraesCS1A02G077400	AL	A	79.7	NA	100	NA	NA	NA	NA	NA	NA	NA	89.2	NA	100	NA	NA	NA	NA	NA	NA	NA	#N/A
MSTRG.2360;A3:1A:60357500-60358136:60357396-60358136:-	MSTRG.2360	TraesCS1A02G077600	A3	A	NA	100	NA	100	94.7	100	84.1	81.4	87.3	100	NA	NA	89.7	100	86.5	92.2	82.1	90.2	96.6	NA	#N/A
MSTRG.2360;SE:1A:60355284-60355683:60355760-60355869:-	MSTRG.2360	TraesCS1A02G077600	SE	A	61.8	81.9	79.3	67.6	75.9	67.3	62.3	74.2	71.9	74.4	86.2	78.8	70.5	49.3	65.8	70.6	70.6	73.7	63.7	84.6	#N/A
MSTRG.2390;A3:1A:61389035-61389187:61389027-61389187:-	MSTRG.2390	TraesCS1A02G078700	A3	A	100	2	100	100	100	100	100	100	100	37.2	0	4.7	100	100	100	97.8	100	100	100	95.6	phosphoribosylformylglycinamidine synthase
MSTRG.2390;SE:1A:61389296-61390291:61390428-61391059:-	MSTRG.2390	TraesCS1A02G078700	SE	A	NA	1.4	NA	0	100	100	0	NA	0	4.9	0	4.7	100	100	NA	NA	NA	NA	11.8	51.9	phosphoribosylformylglycinamidine synthase
MSTRG.2390;A5:1A:61389296-61391059:61389296-61391066:-	MSTRG.2390	TraesCS1A02G078700	A5	A	0	100	0	17.9	0	0	38	0	100	64.9	100	100	0	0	0	2.2	0	0	66.9	4.6	phosphoribosylformylglycinamidine synthase
MSTRG.2390;A3:1A:61389030-61389187:61389027-61389187:-	MSTRG.2390	TraesCS1A02G078700	A3	A	NA	14.9	100	100	100	100	NA	NA	100	13.1	5.2	0	100	NA	100	80.8	100	100	NA	47.6	phosphoribosylformylglycinamidine synthase
MSTRG.2390;A3:1A:61390428-61391059:61390346-61391059:-	MSTRG.2390	TraesCS1A02G078700	A3	A	NA	7.4	0	0	34.3	44.9	NA	NA	0	25.5	NA	NA	41.9	68.9	0	0	14.3	0	47.3	53.2	phosphoribosylformylglycinamidine synthase
MSTRG.2390;SE:1A:61389296-61390291:61390346-61391059:-	MSTRG.2390	TraesCS1A02G078700	SE	A	NA	15.3	100	50.4	100	100	11.5	NA	11.4	13.1	5.2	0	100	NA	100	83.4	100	100	13	48.7	phosphoribosylformylglycinamidine synthase
MSTRG.2390;A3:1A:61389035-61389187:61389030-61389187:-	MSTRG.2390	TraesCS1A02G078700	A3	A	100	10.3	87.9	85.4	89.3	93.9	95.3	94.6	90.3	79.8	NA	NA	91.1	97.5	81.5	91.5	76.3	85.4	92.3	96	phosphoribosylformylglycinamidine synthase
MSTRG.2423;A3:1A:62609847-62611560:62609847-62611564:+	MSTRG.2423	TraesCS1A02G079700	A3	A	0	0	0	100	0	0	0	55.8	100	0	0	3.6	0	0	0	15.3	0.8	0.5	0.3	0.3	Kinase family protein
MSTRG.2424;RI:1A:62614036:62614148-62614194:62614613:-	MSTRG.2424	TraesCS1A02G079800	RI	A	100	31.2	26	40.5	37.6	39.6	29.5	36	24.7	60.3	73.3	27.7	18.9	38.5	40.7	41.7	28.3	42.6	36.5	37.6	#N/A
MSTRG.2428;SE:1A:63051700-63051807:63052051-63052124:-	MSTRG.2428	TraesCS1A02G080200	SE	A	0	NA	0	0	11.2	32.7	37.3	3.3	NA	NA	0	NA	NA	0	5.1	10.7	24.8	6.7	NA	NA	#N/A
MSTRG.2428;SE:1A:63051700-63051807:63052038-63052124:-	MSTRG.2428	TraesCS1A02G080200	SE	A	42.8	88.4	83.4	81.8	86.9	93.5	92.3	86.6	84.7	91.9	74.2	89.4	86.8	83.7	84.2	87.4	94	85.7	88.6	89.5	#N/A
MSTRG.2438;A5:1A:63328433-63328525:63328433-63328535:-	MSTRG.2438	TraesCS1A02G080500	A5	A	NA	NA	NA	NA	NA	NA	NA	92.4	92	89.2	NA	NA	NA	NA	NA	NA	NA	94.9	80.1	87.2	Non-specific serine/threonine protein kinase
MSTRG.2446;A5:1A:63742216-63742288:63742216-63742310:-	MSTRG.2446	TraesCS1A02G080700	A5	A	99.5	98.9	NA	NA	93.8	91	NA	81.8	78	89.3	97.5	96.3	100	76.9	100	75.8	NA	85.7	86.9	93.7	Non-specific serine/threonine protein kinase
MSTRG.2497;A3:1A:65267958-65268104:65267958-65268140:+	MSTRG.2497	TraesCS1A02G082100	A3	A	NA	NA	NA	NA	100	100	NA	NA	NA	100	16.8	NA	NA	NA	NA	100	NA	NA	NA	100	#N/A
MSTRG.2501;A3:1A:65392621-65392924:65392317-65392924:-	MSTRG.2501	TraesCS1A02G082200	A3	A	27.7	51.1	50.4	71.5	78.4	NA	74.5	45.7	52.1	86.2	0	26	44.9	67.5	100	NA	82	62.2	80.8	88.8	#N/A
MSTRG.2521;RI:1A:65798876:65799130-65799347:65799464:-	MSTRG.2521	TraesCS1A02G082700	RI	A	100	95.6	NA	43.1	64.4	100	53.5	NA	NA	54	51.5	0	NA	100	91.3	66.8	66.3	NA	NA	67.4	Auxin-responsive protein
MSTRG.2521;A5:1A:65799464-65799572:65799464-65799576:-	MSTRG.2521	TraesCS1A02G082700	A5	A	48.7	87.9	NA	28.9	47.6	77.6	39.7	NA	NA	35.1	35.4	0	NA	79.8	64.2	57.4	53.1	NA	NA	47.7	Auxin-responsive protein
MSTRG.2556;A3:1A:67694285-67698614:67694273-67698614:-	MSTRG.2556	TraesCS1A02G083500	A3	A	NA	100	95	100	100	100	100	100	NA	NA	NA	100	97.8	100	98.5	98.8	100	100	NA	NA	#N/A
MSTRG.2566;RI:1A:68374199:68374241-68374275:68374940:-	MSTRG.2566	TraesCS1A02G083800	RI	A	0	0	0	NA	NA	0	7.6	0	6.8	NA	0.4	0	0	0	NA	0.6	3.7	0	0.7	0	Dehydrogenase
MSTRG.2566;RI:1A:68374199:68374703-68374926:68374940:-	MSTRG.2566	TraesCS1A02G083800	RI	A	0	0	NA	NA	NA	0	16	0	14.6	0	0.8	0	NA	NA	NA	2.8	10.8	0	1.5	NA	Dehydrogenase
MSTRG.2587;A3:1A:69191967-69192814:69191964-69192814:-	MSTRG.2587	TraesCS1A02G084100	A3	A	63.1	24.5	48.3	54.4	50.3	55	29.3	25.1	54.5	41.5	67.4	47.2	58.7	42.9	46.1	52.9	39.7	50.4	52.1	61.7	tRNA/rRNA methyltransferase family protein
MSTRG.2607;A5:1A:70698897-70698978:70698897-70699038:-	MSTRG.2607	TraesCS1A02G084400	A5	A	NA	89.4	100	100	NA	NA	100	100	NA	NA	NA	100	100	NA	NA	NA	NA	51.9	NA	NA	#N/A
MSTRG.2607;RI:1A:70698725:70698897-70699038:70699132:-	MSTRG.2607	TraesCS1A02G084400	RI	A	NA	NA	NA	NA	51.4	NA	NA	NA	100	NA	NA	NA	NA	100	NA	NA	NA	32.5	NA	NA	#N/A
MSTRG.2607;RI:1A:70698725:70698897-70698978:70699132:-	MSTRG.2607	TraesCS1A02G084400	RI	A	NA	5.5	11.2	13.4	NA	NA	21.7	11.9	100	NA	NA	0	0	100	51.6	27.1	51.2	30.8	47.6	NA	#N/A
MSTRG.2607;A5:1A:70699132-70699268:70699132-70699321:-	MSTRG.2607	TraesCS1A02G084400	A5	A	NA	5	11.2	13.4	51.4	NA	21.7	11.9	82.2	NA	NA	0	0	100	51.6	22.2	51.2	18.8	47.6	NA	#N/A
MSTRG.2605;AF:1A:70691496:70691540-70696214:70695360:70695635-70696214:+	MSTRG.2605	TraesCS1A02G084500	AF	A	NA	89	NA	91.3	NA	95.4	NA	85.5	60.6	NA	NA	92.9	90.2	98.6	96.2	92.1	NA	84.9	81.6	NA	2,3-bisphosphoglycerate-dependent phosphoglycerate mutase
MSTRG.2634;RI:1A:71692268:71692372-71692466:71692576:+	MSTRG.2634	TraesCS1A02G085600	RI	A	97.4	95.8	95.9	97	96.8	88.1	85.4	93.8	89.1	97.3	97.3	96.2	95.6	97	96.1	84.7	86	92.9	91.2	96.1	Aminotransferase
MSTRG.2634;A3:1A:71691144-71691414:71691144-71691423:+	MSTRG.2634	TraesCS1A02G085600	A3	A	100	100	100	100	46.5	13.7	17.1	69.6	28.3	100	100	100	100	100	100	9.4	15.8	54.2	11.8	100	Aminotransferase
MSTRG.2634;RI:1A:71693842:71694045-71694407:71694759:+	MSTRG.2634	TraesCS1A02G085600	RI	A	54.5	51.3	64.5	76.9	38.4	44.5	71.7	71	80	83.9	NA	50.1	69.6	85.4	33.6	40.3	67.3	43.5	43.2	54.8	Aminotransferase
MSTRG.2633;A3:1A:71724046-71724144:71724012-71724144:-	MSTRG.2633	TraesCS1A02G085700	A3	A	NA	NA	NA	NA	NA	NA	NA	NA	100	NA	100	NA	NA	NA	NA	NA	NA	100	100	89.4	F-box family protein
MSTRG.2633;RI:1A:71723912:71724012-71724144:71724420:-	MSTRG.2633	TraesCS1A02G085700	RI	A	100	NA	NA	NA	100	100	100	100	100	100	100	NA	NA	NA	100	100	100	100	100	94.1	F-box family protein
MSTRG.2668;A3:1A:72787714-72788405:72787615-72788405:-	MSTRG.2668	TraesCS1A02G086100	A3	A	25.3	100	100	100	100	41.4	10.3	36.4	19.7	4.5	11.8	100	100	100	100	43.6	13	34	13.3	7.1	Carboxypeptidase
MSTRG.2671;AF:1A:73293272:73293715-73296119:73295476:73295578-73296119:+	MSTRG.2671	TraesCS1A02G086500	AF	A	NA	NA	NA	NA	NA	NA	NA	94.3	95.8	NA	NA	NA	NA	NA	NA	0	NA	97.3	100	NA	Mitogen-activated protein kinase
MSTRG.2671;AF:1A:73293272:73293715-73296119:73295525:73295574-73296119:+	MSTRG.2671	TraesCS1A02G086500	AF	A	NA	NA	NA	NA	NA	NA	NA	88.2	100	NA	NA	NA	NA	NA	0	NA	NA	100	93	NA	Mitogen-activated protein kinase
MSTRG.2671;AF:1A:73295079:73295105-73296119:73295525:73295574-73296119:+	MSTRG.2671	TraesCS1A02G086500	AF	A	100	97.3	100	100	100	100	100	72.8	100	100	100	100	100	100	85.9	100	95.7	100	95.6	100	Mitogen-activated protein kinase
MSTRG.2671;A5:1A:73295578-73296119:73295574-73296119:+	MSTRG.2671	TraesCS1A02G086500	A5	A	NA	NA	NA	NA	NA	NA	NA	30.9	NA	NA	NA	NA	NA	NA	8.9	100	52	NA	NA	NA	Mitogen-activated protein kinase
MSTRG.2671;AF:1A:73295079:73295105-73296119:73295476:73295578-73296119:+	MSTRG.2671	TraesCS1A02G086500	AF	A	100	100	100	93.8	100	100	100	85.6	95.5	100	100	100	100	100	98.4	92.3	95.3	96	100	100	Mitogen-activated protein kinase
MSTRG.2671;AF:1A:73293272:73293715-73296119:73295079:73295105-73296119:+	MSTRG.2671	TraesCS1A02G086500	AF	A	1	0	0	0	0.6	0.2	0	73.6	52.2	3.7	12.8	0	0	0	0	0	0.4	60.3	37.9	1.2	Mitogen-activated protein kinase
MSTRG.2671;A3:1A:73296524-73297345:73296524-73297355:+	MSTRG.2671	TraesCS1A02G086500	A3	A	0	90.8	100	25.7	24.9	11.4	17	23.1	10.3	96.3	0	71.2	100	27.1	14.4	17.5	24.6	26.3	25.4	33.1	Mitogen-activated protein kinase
MSTRG.2695;A3:1A:73321401-73321518:73321396-73321518:-	MSTRG.2695	TraesCS1A02G086800	A3	A	0	5.8	4.1	0	0.8	2.1	0.2	10.1	7.1	2	0.7	2.6	1	0	0	1.2	0.3	1	4.8	0	Transducin/WD-like repeat-protein
MSTRG.2696;A3:1A:73326113-73326535:73326113-73326546:+	MSTRG.2696	TraesCS1A02G086900	A3	A	10.8	4.6	3.3	1.4	3.7	4.5	6	11.8	11.4	3.9	4.6	5.5	4.7	5	4.3	4.6	5.2	9.7	7.9	8.9	O-acyltransferase
MSTRG.2696;SE:1A:73325067-73325514:73325573-73326000:+	MSTRG.2696	TraesCS1A02G086900	SE	A	10.8	4.6	3.3	1.7	3.9	6.8	9.7	11.8	13	5.3	4.6	5.5	4.7	5	4.3	6.7	9.1	9.9	7.9	8.9	O-acyltransferase
MSTRG.2691;A3:1A:74249888-74250025:74249888-74250055:+	MSTRG.2691	TraesCS1A02G087300	A3	A	NA	NA	NA	NA	13.2	14.6	NA	9.4	23.8	NA	NA	NA	NA	NA	13.4	18.5	NA	9.6	21.3	NA	ATP-dependent RNA helicase, putative
MSTRG.2703;A3:1A:74431761-74431895:74431743-74431895:-	MSTRG.2703	TraesCS1A02G087500	A3	A	58.7	NA	NA	NA	NA	71.5	NA	69.2	68.4	38.5	80.5	NA	NA	NA	70.5	62.8	NA	58.7	58.7	58.9	Alpha-mannosidase
MSTRG.2698;A3:1A:74745267-74745338:74744969-74745338:-	MSTRG.2698	TraesCS1A02G087600	A3	A	NA	NA	NA	NA	NA	NA	77.9	75.8	NA	NA	NA	NA	NA	NA	NA	NA	NA	NA	NA	NA	#N/A
MSTRG.2706;AF:1A:75256333-75258409:75258970:75256333-75259207:75259419:-	MSTRG.2706	TraesCS1A02G087700	AF	A	NA	NA	NA	NA	NA	NA	NA	1.7	12.3	NA	NA	NA	NA	NA	NA	NA	NA	3.3	12.6	NA	Zinc finger homeodomain protein
MSTRG.2706;AL:1A:75245357:75245750-75258409:75255288:75256333-75258409:-	MSTRG.2706	TraesCS1A02G087700	AL	A	100	100	100	100	100	100	NA	89.2	43.7	100	100	100	100	100	100	100	NA	70	40.4	100	Zinc finger homeodomain protein
MSTRG.2738;A5:1A:76029635-76029734:76029591-76029734:+	MSTRG.2738	TraesCS1A02G088000	A5	A	100	100	100	100	100	100	100	100	100	100	74.4	100	100	100	100	100	100	100	100	100	Serine/threonine-protein phosphatase
MSTRG.2738;RI:1A:76029551:76029635-76029734:76029832:+	MSTRG.2738	TraesCS1A02G088000	RI	A	0	NA	NA	NA	0	6.3	0	NA	NA	0	NA	NA	NA	NA	NA	NA	NA	0	NA	0	Serine/threonine-protein phosphatase
MSTRG.2738;RI:1A:76030203:76030266-76030421:76030556:+	MSTRG.2738	TraesCS1A02G088000	RI	A	NA	0	0	0	9.1	4.6	0	0	0	6.5	NA	0	0	0	0	1.7	0	6.3	4	3.9	Serine/threonine-protein phosphatase
MSTRG.2738;A5:1A:76028137-76028216:76028041-76028216:+	MSTRG.2738	TraesCS1A02G088000	A5	A	0	NA	NA	NA	17.1	40.2	16.3	NA	NA	NA	54.5	NA	NA	NA	NA	NA	NA	NA	NA	NA	Serine/threonine-protein phosphatase
MSTRG.2738;RI:1A:76029734:76029832-76029910:76030109:+	MSTRG.2738	TraesCS1A02G088000	RI	A	0	0	0	0	0	0	6.5	0	5.3	6	70.8	6.2	0	0	0	4.6	0	0	3.6	3.3	Serine/threonine-protein phosphatase
MSTRG.2738;A3:1A:76030772-76031020:76030772-76031082:+	MSTRG.2738	TraesCS1A02G088000	A3	A	3.2	7.4	16.3	8.4	10.5	18.1	12.5	10.2	26.5	13.6	3.2	13.4	14	10.7	9	17.3	17.4	13.6	20.9	11.6	Serine/threonine-protein phosphatase
MSTRG.2738;A5:1A:76030278-76030421:76030266-76030421:+	MSTRG.2738	TraesCS1A02G088000	A5	A	100	92.8	84.7	92.4	91.3	84.2	90.8	90.6	75.1	88.4	100	87.6	86.5	90.1	91.8	84.3	84.1	87.6	80.6	89.6	Serine/threonine-protein phosphatase
MSTRG.2736;SE:1A:76495710-76496053:76496161-76496653:-	MSTRG.2736	TraesCS1A02G088200	SE	A	0.4	6.3	8.2	9.1	13.5	24	24.3	12.7	19.4	13.3	1.1	5	7.4	8.6	12.4	18.7	19.8	12.4	15.9	11	DNA repair helicase
MSTRG.2742;A3:1A:77071540-77071615:77071540-77071635:+	MSTRG.2742	TraesCS1A02G088600	A3	A	0	7.3	0	0	0	0	29.8	NA	NA	0	0	0	11.2	0	4.1	0	0	0	NA	14.6	Sucrose-phosphatase
MSTRG.2742;A3:1A:77071225-77071346:77071225-77071350:+	MSTRG.2742	TraesCS1A02G088600	A3	A	NA	NA	NA	NA	52.9	56.1	100	NA	NA	31	29	NA	100	33.2	49.5	43.2	NA	NA	NA	43.3	Sucrose-phosphatase
MSTRG.2742;RI:1A:77071635:77071922-77072145:77072331:+	MSTRG.2742	TraesCS1A02G088600	RI	A	NA	NA	NA	NA	47.1	43.9	NA	NA	NA	69	71	NA	NA	66.8	58.3	56.8	NA	NA	NA	78.2	Sucrose-phosphatase
MSTRG.2742;RI:1A:77071635:77071922-77072151:77072331:+	MSTRG.2742	TraesCS1A02G088600	RI	A	6.3	0	1.7	21.8	24.4	29.9	0	NA	NA	31.2	18.2	6.3	0	35.9	18.4	33	4.8	39.5	NA	39	Sucrose-phosphatase
MSTRG.2742;A3:1A:77071922-77072145:77071922-77072151:+	MSTRG.2742	TraesCS1A02G088600	A3	A	2.1	8.3	8.6	14.5	26.6	35.3	24.9	NA	NA	16.9	8.3	4.6	20.9	21.8	13.9	27.3	35.4	NA	NA	15.1	Sucrose-phosphatase
MSTRG.2745;A3:1A:77098419-77098543:77098419-77098547:+	MSTRG.2745	TraesCS1A02G088800	A3	A	0	0	NA	0	0	0	2.6	18.2	0	0	0	NA	NA	NA	4.1	0	3.5	6.7	1.9	1.1	Syntaxin
MSTRG.2769;AF:1A:78335509:78335631-78338781:78338259:78338286-78338781:+	MSTRG.2769	TraesCS1A02G089200	AF	A	12.2	NA	NA	NA	NA	NA	NA	NA	NA	NA	NA	NA	NA	NA	NA	NA	NA	NA	NA	NA	#N/A
MSTRG.2802;A5:1A:79691405-79691477:79691405-79691495:-	MSTRG.2802	TraesCS1A02G089900	A5	A	0	8.7	21.9	62.5	100	100	100	55.5	100	100	0	5.2	34.3	100	100	100	100	100	100	34.2	Cullin-1
MSTRG.2803;A3:1A:79702427-79702502:79702298-79702502:-	MSTRG.2803	TraesCS1A02G090000	A3	A	86.6	87.3	71.2	55.5	42.6	48.9	46.1	36.3	49.8	100	78.1	85.6	90.1	48.7	53.2	45.3	46.3	26.6	43.7	64.3	Cullin-1
MSTRG.2803;A5:1A:79699204-79699289:79699204-79699416:-	MSTRG.2803	TraesCS1A02G090000	A5	A	15.1	21	38.1	48.2	60.5	53.2	56	77.5	63.1	20.6	21.9	24.4	20.3	53.4	51.5	55.8	55.7	84.2	64.6	40.4	Cullin-1
MSTRG.2810;A3:1A:80302757-80302861:80302757-80302870:+	MSTRG.2810	TraesCS1A02G090300	A3	A	100	100	100	100	100	93.9	92.9	93.1	87.1	100	100	100	100	98.6	97.3	97.1	98.5	92.8	96.8	93	Anaphase-promoting complex subunit 7
MSTRG.2804;AF:1A:80685925-80686167:80686429:80685925-80686730:80687060:-	MSTRG.2804	TraesCS1A02G090600	AF	A	94.9	87.4	83.1	85.7	87.2	87.4	89.3	88.5	84.1	94.6	84.7	83.8	86.6	88.3	89.7	87.9	88.4	89	87	90.8	#N/A
MSTRG.2833;A3:1A:82129308-82129406:82129293-82129406:-	MSTRG.2833	TraesCS1A02G091000	A3	A	88.6	NA	NA	NA	NA	NA	NA	NA	NA	NA	100	NA	NA	NA	NA	NA	NA	NA	NA	NA	#N/A
MSTRG.2833;A3:1A:82129630-82129760:82129622-82129760:-	MSTRG.2833	TraesCS1A02G091000	A3	A	0	NA	NA	NA	NA	NA	NA	NA	NA	NA	29.1	NA	NA	NA	NA	NA	NA	NA	NA	NA	#N/A
MSTRG.2833;A5:1A:82127644-82128747:82127644-82128798:-	MSTRG.2833	TraesCS1A02G091000	A5	A	11.4	NA	NA	NA	NA	NA	NA	NA	NA	NA	0	NA	NA	NA	NA	NA	NA	NA	NA	NA	#N/A
MSTRG.2828;A3:1A:82532425-82532753:82532416-82532753:-	MSTRG.2828	TraesCS1A02G091200	A3	A	44.7	100	100	100	100	100	100	100	100	55.6	100	100	46.2	100	100	100	100	100	100	100	#N/A
MSTRG.2828;A5:1A:82534561-82534976:82534561-82535118:-	MSTRG.2828	TraesCS1A02G091200	A5	A	55.3	71.6	65.8	64.6	55.9	68.6	71.1	54.6	64.9	44.4	70.5	82.4	53.8	0	68.1	69.4	77.4	38.6	70.7	67.9	#N/A
MSTRG.2841;A3:1A:82947613-82947701:82947609-82947701:-	MSTRG.2841	TraesCS1A02G091300	A3	A	86.1	84.6	71	NA	67.3	68.5	63.5	33.7	NA	NA	80	66.2	71.8	69.1	59.2	49.6	53.3	49.8	NA	63.4	Transport inhibitor response 1
MSTRG.2847;A5:1A:83826162-83826734:83826162-83826765:-	MSTRG.2847	TraesCS1A02G091400	A5	A	0.7	0.8	0.2	0.5	0.9	1.8	4.4	0	0.5	5.1	1	0	0.2	1.2	0.8	2.4	0	1.8	2.5	1.4	ATP-dependent RNA helicase DeaD
MSTRG.2902;AF:1A:86620250:86620684-86636866:86636708:86636708-86636866:+	MSTRG.2902	TraesCS1A02G093700	AF	A	NA	NA	NA	NA	NA	70.7	100	100	100	NA	NA	NA	NA	NA	100	NA	100	100	100	NA	BTB/POZ and MATH domain-containing protein 2
MSTRG.2912;A5:1A:87199832-87199911:87199805-87199911:+	MSTRG.2912	TraesCS1A02G094000	A5	A	13.8	58.4	NA	NA	12	30.5	NA	9.6	NA	100	0	NA	NA	100	0	36.8	NA	13.6	28.2	88.3	Xylosyltransferase 1
MSTRG.2912;SE:1A:87198897-87199567:87199642-87199717:+	MSTRG.2912	TraesCS1A02G094000	SE	A	90.4	43.4	NA	NA	88	69.5	NA	90.4	NA	0	100	NA	NA	0	100	70.8	NA	86.4	71.8	15.7	Xylosyltransferase 1
MSTRG.2948;AF:1A:89400768:89400910-89402141:89401083:89401223-89402141:+	MSTRG.2948	TraesCS1A02G094500	AF	A	0	0	0	0	0	0	100	0	0	13.3	0	0	0	0	10.6	0	NA	0	0	0	XH/XS domain-containing protein
MSTRG.2948;SE:1A:89406713-89407137:89407199-89407298:+	MSTRG.2948	TraesCS1A02G094500	SE	A	88.7	69.5	79.2	62.7	43	41.3	0	55.3	0	66.4	90.6	72.5	76.6	61.8	58.2	38.7	NA	61.1	0	69.7	XH/XS domain-containing protein
MSTRG.2967;A5:1A:90159400-90160474:90159395-90160474:+	MSTRG.2967	TraesCS1A02G094800	A5	A	0	NA	NA	3.7	11.7	8.7	20.3	18.8	10.3	23.5	NA	NA	NA	22.8	21.2	7	0	0	7.2	NA	Pentatricopeptide repeat-containing family protein
MSTRG.2967;A5:1A:90159551-90160474:90159395-90160474:+	MSTRG.2967	TraesCS1A02G094800	A5	A	0	NA	NA	5.9	5.1	8.3	0	23.7	30	0	NA	NA	13.9	7.1	11.6	7.5	19.6	44.1	28.1	NA	Pentatricopeptide repeat-containing family protein
MSTRG.2980;A3:1A:90762105-90762212:90762096-90762212:-	MSTRG.2980	TraesCS1A02G095000	A3	A	96.7	97.7	98.4	97.2	95.5	94.6	94.9	96.9	98.8	97.6	92.8	95.6	96.3	95.7	94.7	94.9	91.1	96.8	97.9	98.6	Kinesin-like protein
MSTRG.2980;A3:1A:90760499-90761347:90760496-90761347:-	MSTRG.2980	TraesCS1A02G095000	A3	A	24.2	58.7	53.9	64.3	66	67.5	53.9	58.3	56.4	56.3	22.9	45.7	53.4	54.9	65.2	67.9	58	47.6	52.9	45.9	Kinesin-like protein
MSTRG.2979;AF:1A:91041281:91041438-91043435:91043144:91043186-91043435:+	MSTRG.2979	TraesCS1A02G095100	AF	A	100	100	100	100	100	100	100	100	90.9	100	100	100	100	100	100	100	100	100	100	100	#N/A
MSTRG.2983;A3:1A:91055776-91055857:91055776-91055861:+	MSTRG.2983	TraesCS1A02G095200	A3	A	0.8	0.1	0.6	0.1	2.1	3.6	4.2	1.5	6	0.4	0	0	0.5	0.9	1.8	3.2	3.5	1.3	5.8	0.4	Gamma-tubulin complex component
MSTRG.2989;RI:1A:91160544:91160555-91160844:91161103:+	MSTRG.2989	TraesCS1A02G095500	RI	A	0	0	3.2	NA	NA	100	NA	3.6	38	NA	0	1.4	0.9	3.1	3.7	100	53.5	NA	100	2	Serine/threonine-protein phosphatase
MSTRG.2989;A3:1A:91160555-91160640:91160555-91160844:+	MSTRG.2989	TraesCS1A02G095500	A3	A	0	0	0	100	100	100	100	41.2	91.7	100	0	0	0	0	35.4	100	90.1	100	100	0	Serine/threonine-protein phosphatase
MSTRG.2989;RI:1A:91160544:91160555-91160640:91161103:+	MSTRG.2989	TraesCS1A02G095500	RI	A	NA	NA	NA	1.5	1.8	11.4	2.1	5	5.2	0	NA	NA	NA	NA	6.5	12	11.2	1.9	6.9	NA	Serine/threonine-protein phosphatase
MSTRG.2989;A3:1A:91161391-91162410:91161391-91162414:+	MSTRG.2989	TraesCS1A02G095500	A3	A	66.4	65	68.2	72.7	79.2	69.5	75	82.9	82.8	76.4	55.5	77.3	67	72.4	80.2	70.9	66.3	80.3	81.3	55.7	Serine/threonine-protein phosphatase
MSTRG.2999;A5:1A:91501730-91501942:91501473-91501942:+	MSTRG.2999	TraesCS1A02G096000	A5	A	0	1.1	1.5	0	4.2	0	0	0	0	5.8	0	0	0	0	0.8	0	0	4.8	0.6	0	Small nuclear ribonucleoprotein
MSTRG.2999;RI:1A:91501382:91501477-91501942:91502453:+	MSTRG.2999	TraesCS1A02G096000	RI	A	0.5	0.5	0	0.6	0.4	1.8	5.9	1.5	2	0	1	0.4	0.6	1.3	1.5	1.6	3.5	1.3	1.3	1.5	Small nuclear ribonucleoprotein
MSTRG.2999;RI:1A:91501382:91501730-91501942:91502453:+	MSTRG.2999	TraesCS1A02G096000	RI	A	NA	NA	NA	NA	34.9	100	100	100	100	NA	NA	NA	NA	100	89.2	100	100	57.7	90.4	NA	Small nuclear ribonucleoprotein
MSTRG.2999;RI:1A:91501382:91501473-91501942:91502453:+	MSTRG.2999	TraesCS1A02G096000	RI	A	3.7	7.8	0	4.2	2.3	6.1	16.3	6.2	7.1	0	5.9	4.3	7.4	7.7	6.3	6.2	14.7	6.4	5.6	12	Small nuclear ribonucleoprotein
MSTRG.2999;A3:1A:91501473-91501942:91501473-91501951:+	MSTRG.2999	TraesCS1A02G096000	A3	A	73.4	75.5	80.2	88.9	88.5	93.7	85.1	91.6	89.5	100	78.5	81.2	78.2	100	76	91.4	86.2	86.7	94.6	74.3	Small nuclear ribonucleoprotein
MSTRG.2999;A5:1A:91501477-91501942:91501473-91501942:+	MSTRG.2999	TraesCS1A02G096000	A5	A	88.5	94.9	90.9	87.1	84	77.6	75.5	80.6	79	86.7	85.7	91.2	93.1	85.9	81.9	80.2	82.5	83.4	81.5	90	Small nuclear ribonucleoprotein
MSTRG.3002;AF:1A:91504734-91504834:91504893:91504734-91505021:91505214:-	MSTRG.3002	TraesCS1A02G096100	AF	A	NA	100	100	NA	100	100	100	90.6	100	100	100	100	100	100	NA	100	100	100	100	100	Mediator of RNA polymerase II transcription subunit 28
MSTRG.3002;SE:1A:91503205-91504622:91504734-91505021:-	MSTRG.3002	TraesCS1A02G096100	SE	A	0	0.8	1.1	2.3	0	2.7	3.5	1.3	8.5	1.8	0	1.5	1.7	1.4	2.6	3.2	0	0	2	0	Mediator of RNA polymerase II transcription subunit 28
MSTRG.3002;A5:1A:91503205-91504620:91503205-91504622:-	MSTRG.3002	TraesCS1A02G096100	A5	A	NA	0	0	0	34.3	0	0	0	0	0	25.4	0	0	0	0	0	14.6	14.1	0	14.3	Mediator of RNA polymerase II transcription subunit 28
MSTRG.3002;AF:1A:91504734-91504834:91504893:91504734-91505021:91505129:-	MSTRG.3002	TraesCS1A02G096100	AF	A	NA	100	100	NA	59.7	100	100	100	100	100	74.6	100	100	100	NA	100	85.2	85.1	100	84.7	Mediator of RNA polymerase II transcription subunit 28
MSTRG.3002;AF:1A:91504734-91504834:91504893:91504734-91505021:91505217:-	MSTRG.3002	TraesCS1A02G096100	AF	A	NA	93.2	86.8	0	100	87.5	93.3	94.9	61.7	87.5	100	85.7	80.3	86.6	0	81.8	100	100	87.2	100	Mediator of RNA polymerase II transcription subunit 28
MSTRG.3013;A5:1A:91590605-91590717:91590605-91590728:-	MSTRG.3013	TraesCS1A02G096200	A5	A	93.9	NA	NA	NA	NA	NA	NA	NA	NA	NA	100	NA	NA	NA	NA	NA	NA	NA	NA	NA	Fatty acid oxidation complex subunit alpha
MSTRG.3024;A3:1A:92565500-92565875:92565500-92565878:+	MSTRG.3024	TraesCS1A02G096500	A3	A	90.3	81.8	81.2	85.8	83.1	86.4	69.6	89.9	91.6	95.2	88.2	86.7	83.1	86.1	81.5	85.4	71.6	91.6	89.4	92	60S ribosomal protein L18&&60S ribosomal protein L18-like protein
MSTRG.3024;A5:1A:92568052-92576586:92568045-92576586:+	MSTRG.3024	TraesCS1A02G096500	A5	A	90.3	81.8	81.2	85.8	83.1	86.4	69.6	89.9	91.6	95.2	88.2	86.7	83.1	86.1	81.5	85.4	71.6	91.6	89.4	92	60S ribosomal protein L18&&60S ribosomal protein L18-like protein
MSTRG.3026;A5:1A:92574402-92575090:92574402-92575103:-	MSTRG.3026	TraesCS1A02G096600	A5	A	0	0	19.4	15	14.8	0	0	0	100	0	0	0	5.5	0	53.7	22	0	0	40	48.2	Ethylene receptor
MSTRG.3034;A3:1A:93394987-93395191:93394966-93395191:-	MSTRG.3034	TraesCS1A02G097100	A3	A	7.1	6.1	5	12.9	16.9	28.5	34	15.8	22	18.1	8	4.4	5.7	13.3	16.1	27.1	30.6	13.6	26.1	14.1	DNA-directed RNA polymerase III subunit RPC4
MSTRG.3034;A5:1A:93392612-93394199:93392612-93394455:-	MSTRG.3034	TraesCS1A02G097100	A5	A	53.8	32.3	71.9	70	60.7	70.1	71.5	79.3	61	44.8	54.8	35.2	56	75.6	67.6	68.1	71.9	79.7	68	50.7	DNA-directed RNA polymerase III subunit RPC4
MSTRG.3034;RI:1A:93395191:93395279-93395365:93395428:-	MSTRG.3034	TraesCS1A02G097100	RI	A	46.2	67.7	28.1	30	39.3	29.9	28.5	20.7	39	55.2	45.2	64.8	44	8.5	32.4	31.9	28.1	14.3	32	49.3	DNA-directed RNA polymerase III subunit RPC4
MSTRG.3037;A5:1A:94101588-94101679:94101584-94101679:+	MSTRG.3037	TraesCS1A02G097500	A5	A	NA	NA	NA	NA	100	97.7	90.1	100	NA	NA	NA	NA	NA	NA	73.9	87.4	94.7	NA	96.6	NA	Heparan-alpha-glucosaminide N-acetyltransferase
MSTRG.3037;A3:1A:94104815-94104945:94104815-94104953:+	MSTRG.3037	TraesCS1A02G097500	A3	A	0	2	0	1.6	5.6	8.3	6.7	14.8	3.3	4.6	0	5.1	10.4	0	6	7.4	7.7	6.9	11	4.4	Heparan-alpha-glucosaminide N-acetyltransferase
MSTRG.3099;RI:1A:95184192:95184305-95184397:95184570:+	MSTRG.3099	TraesCS1A02G099000	RI	A	0	NA	NA	NA	NA	20.5	NA	NA	24.3	0	0	66.7	NA	NA	0	26.3	0	11.5	NA	17.9	Peroxisomal membrane (Mpv17/PMP22) family protein
MSTRG.3099;A3:1A:95185327-95185430:95185327-95185444:+	MSTRG.3099	TraesCS1A02G099000	A3	A	100	100	100	80.1	100	93.6	98.2	97.9	92	97.5	98.5	100	100	100	91.9	94.9	93.5	93.7	95.6	97.5	Peroxisomal membrane (Mpv17/PMP22) family protein
MSTRG.3118;A3:1A:95855197-95855290:95855154-95855290:-	MSTRG.3118	TraesCS1A02G099500	A3	A	60.2	100	78.2	71.5	82.9	97.5	100	100	100	96.3	58.3	100	74	100	86.7	96.1	100	100	100	94.8	Dihydrolipoyl dehydrogenase
MSTRG.3118;A3:1A:95855160-95855290:95855154-95855290:-	MSTRG.3118	TraesCS1A02G099500	A3	A	0	100	63	24.4	71	91.6	100	100	100	85.1	48.9	100	60.1	100	80.6	92.8	100	100	100	85.1	Dihydrolipoyl dehydrogenase
MSTRG.3118;A3:1A:95855197-95855290:95855160-95855290:-	MSTRG.3118	TraesCS1A02G099500	A3	A	100	68	67.9	88.6	66.5	78	82.4	67.6	73.5	82.2	59.4	57.6	65.3	57.9	61.1	65.7	60.5	70.7	78.3	76.3	Dihydrolipoyl dehydrogenase
MSTRG.3124;A5:1A:96446971-96447156:96446959-96447156:+	MSTRG.3124	TraesCS1A02G099900	A5	A	100	98.1	93.2	84.9	86.5	85.4	89.5	87.6	72.8	100	81.1	100	98.8	93.1	94.4	77.4	72.2	86.4	77.2	93.1	LOW protein: F-box/kelch-repeat protein
MSTRG.3126;A5:1A:96454555-96454770:96454540-96454770:+	MSTRG.3126	TraesCS1A02G100200	A5	A	34.1	73.8	70.2	67	67.9	69.2	53	82.8	70.5	49	55.2	26.4	44.4	48.9	59.5	68	76.1	69.1	72	66.8	F-box domain containing protein
MSTRG.3140;A3:1A:96484818-96485463:96484813-96485463:-	MSTRG.3140	TraesCS1A02G100600	A3	A	72.9	91.6	97	98.8	94.4	89.4	NA	88.5	89.1	95.1	NA	94.2	100	88.9	78	87.9	NA	83.1	86.7	92.3	Serine protease
MSTRG.3153;A3:1A:97159680-97162295:97159671-97162295:-	MSTRG.3153	TraesCS1A02G100800	A3	A	100	NA	NA	NA	NA	NA	NA	NA	84.1	55.7	NA	NA	NA	NA	NA	NA	100	NA	NA	NA	#N/A
MSTRG.3176;A5:1A:97800737-97800824:97800737-97800844:-	MSTRG.3176	TraesCS1A02G101200	A5	A	100	NA	NA	NA	NA	NA	NA	NA	NA	100	100	NA	NA	NA	NA	NA	NA	NA	NA	75	#N/A
MSTRG.3176;A5:1A:97800737-97800824:97800737-97800894:-	MSTRG.3176	TraesCS1A02G101200	A5	A	100	NA	NA	NA	NA	NA	NA	NA	NA	97	100	NA	NA	NA	NA	NA	NA	NA	NA	83.8	#N/A
MSTRG.3176;A5:1A:97800737-97800844:97800737-97800894:-	MSTRG.3176	TraesCS1A02G101200	A5	A	NA	NA	NA	NA	NA	NA	NA	NA	NA	NA	NA	NA	NA	NA	NA	NA	NA	NA	NA	63.2	#N/A
MSTRG.3176;RI:1A:97800384:97800486-97800582:97800737:-	MSTRG.3176	TraesCS1A02G101200	RI	A	0	NA	NA	NA	NA	NA	NA	NA	NA	3	0	NA	NA	NA	NA	NA	NA	NA	NA	12.7	#N/A
MSTRG.3176;A3:1A:97800268-97800384:97800265-97800384:-	MSTRG.3176	TraesCS1A02G101200	A3	A	0	NA	NA	NA	NA	NA	NA	NA	NA	72.6	30.6	NA	NA	NA	NA	NA	NA	NA	NA	54.2	#N/A
MSTRG.3176;RI:1A:97798559:97799251-97799401:97799509:-	MSTRG.3176	TraesCS1A02G101200	RI	A	6.1	NA	NA	NA	NA	NA	NA	NA	NA	73.1	4.5	NA	NA	NA	NA	NA	NA	NA	NA	72.6	#N/A
MSTRG.3191;A5:1A:98244667-98244749:98244667-98244837:-	MSTRG.3191	TraesCS1A02G102300	A5	A	100	86	100	100	89.8	85.1	97.4	69.6	87.5	91.9	100	100	79.6	96	76.8	84.3	83.1	94.1	79.8	90.6	Sodium/hydrogen exchanger
MSTRG.3192;SE:1A:99003993-99008252:99008353-99008948:+	MSTRG.3192	TraesCS1A02G102500	SE	A	10.3	36.2	35	46.7	56.3	99.4	100	64.8	100	84.5	11	12.3	36.4	43.5	55.2	100	100	66.8	100	46.3	4-hydroxy-tetrahydrodipicolinate reductase
MSTRG.3197;AL:1A:99139347-99139476:99140074:99139347-99142776:99143227:+	MSTRG.3197	TraesCS1A02G102900	AL	A	NA	32.4	22.5	13.2	4.9	NA	0	NA	NA	2.1	NA	27.9	21.9	6.3	0	NA	19.3	NA	NA	3.1	Glutathione S-transferase
MSTRG.3246;A3:1A:99892322-99903344:99892322-99903678:+	MSTRG.3246	TraesCS1A02G104000	A3	A	NA	NA	NA	NA	NA	NA	NA	NA	5.8	NA	NA	NA	NA	NA	NA	NA	NA	NA	NA	NA	F-box protein
MSTRG.3246;A3:1A:99903843-99905370:99903843-99905376:+	MSTRG.3246	TraesCS1A02G104000	A3	A	NA	NA	NA	NA	NA	NA	NA	NA	5.8	NA	NA	NA	NA	NA	NA	NA	NA	NA	NA	NA	F-box protein
MSTRG.3246;A3:1A:99905573-99905700:99905573-99905703:+	MSTRG.3246	TraesCS1A02G104000	A3	A	4.8	0	0	0	0	0	0	1.3	0	0	3.3	0	0	0	5.9	0	0	0.1	0.2	0	F-box protein
MSTRG.3246;A3:1A:99892322-99905370:99892322-99905376:+	MSTRG.3246	TraesCS1A02G104000	A3	A	100	NA	NA	NA	NA	NA	NA	93	100	NA	NA	NA	NA	NA	NA	NA	NA	95.5	92.7	NA	F-box protein
MSTRG.3246;AF:1A:99886025:99886139-99892209:99891252:99891333-99892209:+	MSTRG.3246	TraesCS1A02G104000	AF	A	NA	NA	NA	NA	NA	NA	NA	11	0	NA	NA	NA	NA	NA	NA	NA	NA	4.7	8.4	NA	F-box protein
MSTRG.3246;A3:1A:99903843-99905373:99903843-99905376:+	MSTRG.3246	TraesCS1A02G104000	A3	A	NA	NA	NA	NA	NA	NA	NA	95.4	48.5	NA	NA	NA	NA	NA	NA	NA	NA	88.6	90.3	NA	F-box protein
MSTRG.3246;A3:1A:99903843-99905370:99903843-99905373:+	MSTRG.3246	TraesCS1A02G104000	A3	A	NA	NA	NA	NA	NA	NA	NA	24.1	6.1	NA	NA	NA	NA	NA	NA	NA	NA	17.8	25.3	NA	F-box protein
MSTRG.3246;SE:1A:99892322-99903344:99903843-99905370:+	MSTRG.3246	TraesCS1A02G104000	SE	A	0	NA	4	NA	NA	NA	NA	17.2	4	NA	NA	NA	31.4	NA	NA	NA	NA	14.4	27.1	NA	F-box protein
MSTRG.3292;AF:1A:101381494-101381668:101382058:101381494-101383540:101383579:-	MSTRG.3292	TraesCS1A02G105500	AF	A	3.3	1.3	2.5	2	1	3	5	6.7	3.8	2.3	6	0	4.4	5.4	4	4.2	1.9	2.4	2	0	Macrophage erythroblast attacher
MSTRG.3326;RI:1A:103312280:103312369-103312444:103312515:-	MSTRG.3326	TraesCS1A02G106100	RI	A	0	0.2	0.1	0.8	0.3	4.8	5.3	0.2	2.2	1.1	0	0	0	0.4	0.6	3.8	4.4	0.8	3.2	0.6	E3 ubiquitin-protein ligase
MSTRG.3326;A3:1A:103321681-103321924:103321587-103321924:-	MSTRG.3326	TraesCS1A02G106100	A3	A	NA	NA	NA	NA	91.6	38.8	28.9	95.6	58.4	60.9	100	NA	NA	NA	84.9	41.1	20.9	85.5	38.4	82.9	E3 ubiquitin-protein ligase
MSTRG.3323;A5:1A:104214989-104215077:104214969-104215077:+	MSTRG.3323	TraesCS1A02G106300	A5	A	NA	NA	NA	NA	5.4	2.3	NA	NA	NA	0	NA	NA	NA	NA	NA	4.2	NA	NA	NA	NA	DNA-directed RNA polymerase subunit
MSTRG.3323;A5:1A:104217849-104217933:104217845-104217933:+	MSTRG.3323	TraesCS1A02G106300	A5	A	100	92	98.3	98.1	93.6	87.4	95.8	97.5	93.7	88.1	96.5	98.6	97.5	97.6	97.3	88	86.4	94.9	93.4	93.1	DNA-directed RNA polymerase subunit
MSTRG.3324;SE:1A:104228246-104228376:104228471-104228842:+	MSTRG.3324	TraesCS1A02G106500	SE	A	100	82.6	NA	100	100	97	100	93	100	100	NA	NA	NA	100	94.5	100	100	100	100	100	NADH-quinone oxidoreductase subunit I
MSTRG.3324;A3:1A:104228246-104228376:104228246-104228842:+	MSTRG.3324	TraesCS1A02G106500	A3	A	100	87.9	NA	100	100	93.4	100	84.3	100	100	78.1	100	NA	NA	90.2	100	100	100	100	100	NADH-quinone oxidoreductase subunit I
MSTRG.3324;RI:1A:104228376:104228471-104228842:104228941:+	MSTRG.3324	TraesCS1A02G106500	RI	A	40.4	60.7	54.8	62.5	22.2	30.6	18.7	28.8	15.9	44.9	100	84.9	54.6	19.1	34.7	28.9	24.1	37.6	27.8	50.9	NADH-quinone oxidoreductase subunit I
MSTRG.3324;SE:1A:104227784-104227881:104227924-104228000:+	MSTRG.3324	TraesCS1A02G106500	SE	A	40.4	56	54.8	62.5	22.2	30	18.7	27.4	15.9	44.9	78.1	84.9	54.6	19.1	33.5	28.9	24.1	37.6	27.8	50.9	NADH-quinone oxidoreductase subunit I
MSTRG.3328;A3:1A:104360891-104379876:104360891-104379879:+	MSTRG.3328	TraesCS1A02G106600	A3	A	27.3	49.7	47.8	26.3	34.7	46.7	40.7	11.1	100	100	54.9	37.1	10.8	28.3	28.3	19.7	33.2	67.3	4.9	100	Universal stress protein
MSTRG.3336;A3:1A:104583415-104583508:104583406-104583508:-	MSTRG.3336	TraesCS1A02G107000	A3	A	0	1.3	5.3	1.5	NA	NA	NA	6.4	NA	NA	1.9	0	1.9	NA	NA	NA	NA	6.7	NA	NA	Lysine-specific demethylase 3B
MSTRG.3352;SE:1A:104944395-104945170:104945229-104945659:-	MSTRG.3352	TraesCS1A02G107300	SE	A	0	0	0	0	0	28.3	100	0	0	0	0	0	0	0	12.1	64.1	18.1	0	31.5	0	Serine/threonine-protein phosphatase 4 regulatory subunit 3
MSTRG.3356;SE:1A:105909619-105909714:105911179-105912694:-	MSTRG.3356	TraesCS1A02G107600	SE	A	NA	93.8	NA	100	100	100	100	100	95.2	100	NA	76	100	NA	100	100	NA	100	94.5	100	RING/U-box superfamily protein
MSTRG.3356;A5:1A:105909061-105909426:105909061-105909473:-	MSTRG.3356	TraesCS1A02G107600	A5	A	37.2	100	NA	100	100	81.5	100	47.3	39.1	89.9	NA	100	100	NA	80.3	74.3	NA	56.7	35.4	70.3	RING/U-box superfamily protein
MSTRG.3361;A5:1A:106225806-106225899:106225806-106225935:-	MSTRG.3361	TraesCS1A02G107800	A5	A	18.3	20.4	80	57.1	85.8	100	100	83.5	100	57.4	27.4	38.2	67.8	87.5	77.7	100	100	66.6	100	60	Arginine--tRNA ligase
MSTRG.3360;A3:1A:107095311-107095847:107095311-107095898:+	MSTRG.3360	TraesCS1A02G107900	A3	A	0	8.4	6	9.4	19	6.6	13	1.6	8.8	0	0	6.8	3.1	0	4.5	2.3	6.3	5.2	3	0	Transcription initiation factor TFIID subunit 13
MSTRG.3368;A3:1A:107105609-107105680:107105609-107105695:+	MSTRG.3368	TraesCS1A02G108000	A3	A	0	0	0	0	3	0	8.3	0	0	0	0	0	0	0	0	0	0	0	0.6	0	Arginine/serine-rich splicing factor, putative
MSTRG.3368;A3:1A:107102405-107103066:107102405-107103278:+	MSTRG.3368	TraesCS1A02G108000	A3	A	12.1	19.6	29.4	23.9	14.7	24.5	42.4	26.7	15.3	34.9	2.1	17.1	27.4	26.2	18.1	29.5	28	22.8	16	28.9	Arginine/serine-rich splicing factor, putative
MSTRG.3406;A3:1A:108760853-108760930:108760828-108760930:-	MSTRG.3406	TraesCS1A02G109400	A3	A	9.9	17.3	18.5	30.2	13.3	29.2	43.2	40.2	0	12.9	7.7	9.7	12.8	21.5	36	35.3	27.1	28.6	45.5	9.4	#N/A
MSTRG.3418;SE:1A:108769747-108769861:108769969-108770326:+	MSTRG.3418	TraesCS1A02G109500	SE	A	0	0	0	0	0	0	0	0	0	0	10.1	0	0	0	0	0	0	0	0	0	Nucleolar MIF4G domain-containing protein 1
MSTRG.3410;A3:1A:108778551-108778625:108778544-108778625:-	MSTRG.3410	TraesCS1A02G109700	A3	A	0	NA	1.4	3	4.1	3.4	9.3	4.6	NA	0	NA	6.2	4.5	6.2	7.2	1.7	3.7	8.7	6.9	1.4	Pentatricopeptide repeat-containing protein
MSTRG.3421;A3:1A:109429100-109429488:109429095-109429488:-	MSTRG.3421	TraesCS1A02G110100	A3	A	0	NA	NA	0	0	2	0	0	8.3	0	0	NA	0	0	0	2.1	8.3	0	9.4	0	#N/A
MSTRG.3421;SE:1A:109428907-109429006:109429100-109429488:-	MSTRG.3421	TraesCS1A02G110100	SE	A	NA	NA	NA	NA	NA	5.7	0	0	21.8	0	NA	NA	NA	0	0	5	8.1	0	62.2	0	#N/A
MSTRG.3421;SE:1A:109428907-109429006:109429095-109429488:-	MSTRG.3421	TraesCS1A02G110100	SE	A	NA	NA	NA	NA	NA	0	8.1	0	0	16.7	69.3	NA	NA	0	0	6.3	0	0	57.1	0	#N/A
MSTRG.3421;A5:1A:109428907-109429006:109428907-109429064:-	MSTRG.3421	TraesCS1A02G110100	A5	A	0	NA	NA	0	0	2.2	8.2	0	9.7	32.3	100	NA	0	0	0	5.2	9.5	0	17.6	0	#N/A
MSTRG.3421;A3:1A:109428907-109429488:109428866-109429488:-	MSTRG.3421	TraesCS1A02G110100	A3	A	NA	0	2.8	NA	4.3	26.8	23.4	100	25.6	16.2	16.5	4.6	1.7	59.1	16.5	30	25.8	34.2	11.5	8	#N/A
MSTRG.3421;SE:1A:109428907-109429064:109429095-109429488:-	MSTRG.3421	TraesCS1A02G110100	SE	A	100	NA	NA	67.8	93	73.2	49.8	48.8	72.1	29.5	NA	80.9	95.9	67.5	68	68.4	45.7	44.6	93.3	84.9	#N/A
MSTRG.3421;A5:1A:109428473-109428648:109428473-109428667:-	MSTRG.3421	TraesCS1A02G110100	A5	A	NA	87.3	91.8	80	90.6	75.9	80.4	88.9	78	92.9	88.7	92	96.8	90.4	85.9	73.5	89.6	88.3	72.6	90.5	#N/A
MSTRG.3421;A5:1A:109428473-109428667:109428473-109428689:-	MSTRG.3421	TraesCS1A02G110100	A5	A	0	47	NA	10.5	13.5	23.4	39.3	9.7	27	51.3	43.4	25.8	7.1	7.5	27.4	30.6	24.7	20.6	20.6	16.9	#N/A
MSTRG.3421;A5:1A:109428473-109428648:109428473-109428689:-	MSTRG.3421	TraesCS1A02G110100	A5	A	0	85.9	78.9	31.8	60.1	49	72.6	46.2	56.7	93.2	85.7	80	70	43.1	69.6	55	73.9	66.2	40.7	65.9	#N/A
MSTRG.3425;RI:1A:109577919:109578249-109578323:109578574:+	MSTRG.3425	TraesCS1A02G110200	RI	A	100	100	94.7	100	98.8	100	100	91.4	98	100	100	100	99.3	100	100	99	90.4	100	95.3	93.3	PHD finger alfin-like protein
MSTRG.3425;A5:1A:109574627-109577720:109574409-109577720:+	MSTRG.3425	TraesCS1A02G110200	A5	A	48.4	42.3	46.4	55	64.6	66.9	65.6	66.2	63	51.6	58.9	29.3	36.6	52.3	50.3	69.6	73.9	61.6	63.2	58.7	PHD finger alfin-like protein
MSTRG.3459;A5:1A:111151385-111151948:111151385-111152927:-	MSTRG.3459	TraesCS1A02G111000	A5	A	9.9	31.4	30.2	20.3	14.4	35.9	0	17.4	11.5	8.1	5.5	0	0	22.4	16.6	27.5	3	13.9	10.5	7.6	zinc transporter
MSTRG.3475;RI:1A:112039217:112039300-112039454:112040530:-	MSTRG.3475	TraesCS1A02G111300	RI	A	NA	NA	NA	NA	NA	NA	NA	16.4	6.5	NA	NA	NA	NA	NA	NA	NA	NA	30.4	11.6	NA	Kelch-like protein
MSTRG.3495;SE:1A:112936354-112937438:112937492-112941253:+	MSTRG.3495	TraesCS1A02G111600	SE	A	0	0	0	64.1	NA	29.7	47.2	NA	64.4	NA	100	0	NA	NA	NA	26.3	0	46.3	28.5	NA	Phosphatidylinositol N-acetylglucosaminyltransferase subunit H
MSTRG.3495;MX:1A:112936354-112936529:112936583-112941253:112936354-112937438:112937492-112941253:+	MSTRG.3495	TraesCS1A02G111600	MX	A	NA	100	100	77.2	96.4	93.3	88.3	94	82.9	100	6.1	100	100	100	100	97.7	100	90.1	92.8	100	Phosphatidylinositol N-acetylglucosaminyltransferase subunit H
MSTRG.3495;SE:1A:112936354-112936529:112936583-112937438:+	MSTRG.3495	TraesCS1A02G111600	SE	A	NA	NA	100	32.1	86	82	81.1	80.4	52.9	100	0	NA	NA	100	100	91.3	100	58.9	72.8	100	Phosphatidylinositol N-acetylglucosaminyltransferase subunit H
MSTRG.3495;SE:1A:112936354-112936529:112936583-112941253:+	MSTRG.3495	TraesCS1A02G111600	SE	A	0	25.7	56.5	85.8	100	85.5	87	100	89.7	100	NA	18.8	100	100	100	93.8	87.4	88.7	83.8	100	Phosphatidylinositol N-acetylglucosaminyltransferase subunit H
MSTRG.3495;SE:1A:112936583-112937438:112937492-112941253:+	MSTRG.3495	TraesCS1A02G111600	SE	A	NA	0	31.2	12.2	18.8	24.6	36.4	20.8	18.8	27.5	NA	0	8.1	24.3	19.6	19.8	33.5	13.6	17.2	17.1	Phosphatidylinositol N-acetylglucosaminyltransferase subunit H
MSTRG.3514;RI:1A:113858522:113858773-113858904:113859170:-	MSTRG.3514	TraesCS1A02G112100	RI	A	0	NA	NA	NA	5	11.2	100	NA	NA	100	NA	NA	NA	NA	100	10.3	100	NA	67.4	NA	#N/A
MSTRG.3514;A5:1A:113860422-113861024:113860422-113861026:-	MSTRG.3514	TraesCS1A02G112100	A5	A	8.4	0	0	0	15.7	21.8	0	0	0	0	0	0	0	0	0	11.8	0	0	0.7	0	#N/A
MSTRG.3515;AF:1A:113880028-113880707:113880731:113880028-113881639:113881678:-	MSTRG.3515	TraesCS1A02G112200	AF	A	100	76.4	100	100	100	92.5	100	100	100	100	100	100	100	100	64.9	100	99.4	96	88.6	100	Kinase interacting (KIP1-like) family protein
MSTRG.3515;AF:1A:113880028-113880707:113880731:113880028-113881639:113881670:-	MSTRG.3515	TraesCS1A02G112200	AF	A	95	53.7	68.5	31.6	46.3	29.4	55.2	52.4	60.9	72.6	94.3	51	48.6	44.8	20.9	36	67.4	51.5	74	71.9	Kinase interacting (KIP1-like) family protein
MSTRG.3523;A3:1A:114062536-114063004:114062528-114063004:-	MSTRG.3523	TraesCS1A02G112400	A3	A	82.7	90.5	90.7	84	80.7	86.3	65.6	74.1	71.5	72.7	73.5	84.3	91.3	86.1	72.4	77	62.4	79	86.1	93.9	Thioredoxin-like protein
MSTRG.3554;A3:1A:115357776-115358587:115357776-115358710:+	MSTRG.3554	TraesCS1A02G112700	A3	A	100	29.4	32.6	13.8	12.2	15.4	12.8	0	0	4.1	100	0	29.5	0	16.4	11.9	3.1	13.4	14.7	16.9	WD repeat phosphoinositide-interacting-like protein
MSTRG.3554;RI:1A:115362184:115362307-115362823:115363377:+	MSTRG.3554	TraesCS1A02G112700	RI	A	100	82.7	76.2	68.7	58.1	52.2	47.7	43.9	49.3	41	100	80	76.1	53.8	50.4	53	38.7	64.6	54.6	61.1	WD repeat phosphoinositide-interacting-like protein
MSTRG.3555;A3:1A:115367182-115367267:115367173-115367267:-	MSTRG.3555	TraesCS1A02G112800	A3	A	52.5	NA	NA	NA	NA	0	NA	83	0	0	0	NA	NA	NA	NA	0	NA	39.1	25.1	0	DNA-directed RNA polymerase
MSTRG.3555;A3:1A:115367746-115367900:115367739-115367900:-	MSTRG.3555	TraesCS1A02G112800	A3	A	100	NA	NA	NA	NA	3.3	NA	100	16.8	29.5	76.2	NA	NA	NA	NA	2	NA	53.2	34.5	35	DNA-directed RNA polymerase
MSTRG.3555;A5:1A:115367016-115367090:115367016-115367095:-	MSTRG.3555	TraesCS1A02G112800	A5	A	47.5	NA	NA	NA	NA	3.3	NA	17	16.8	0	68.4	NA	NA	NA	NA	0	NA	14.1	9.4	16.4	DNA-directed RNA polymerase
MSTRG.3569;A3:1A:115977147-115977463:115977147-115977521:+	MSTRG.3569	TraesCS1A02G113300	A3	A	0	4.9	33.8	18.1	14.5	23	NA	NA	NA	18.9	0	8.6	10	25.1	29.2	53.3	NA	NA	NA	13.1	Glycerophosphodiester phosphodiesterase
MSTRG.3570;RI:1A:116696049:116696355-116696452:116696729:+	MSTRG.3570	TraesCS1A02G113400	RI	A	100	NA	NA	NA	NA	NA	NA	NA	50.3	NA	100	NA	NA	NA	NA	NA	NA	NA	63.3	NA	Tryptophan aminotransferase
MSTRG.3607;AF:1A:117909620-117909835:117909875:117909620-117911160:117911180:-	MSTRG.3607	TraesCS1A02G114000	AF	A	0	0	0	0	0	3.5	0	0	0	0	0	0	0	4.5	5	0	0	NA	4.3	0	Core-2/I-branching beta-1,6-N-acetylglucosaminyltransferase family protein
MSTRG.3607;SE:1A:117907778-117907853:117907918-117908651:-	MSTRG.3607	TraesCS1A02G114000	SE	A	98	98.2	98.9	98.9	98.8	98.5	97.8	100	96	100	99.1	100	100	97.2	100	96.9	97.7	75	97.7	100	Core-2/I-branching beta-1,6-N-acetylglucosaminyltransferase family protein
MSTRG.3607;A3:1A:117909620-117909835:117909601-117909835:-	MSTRG.3607	TraesCS1A02G114000	A3	A	0	NA	NA	0	NA	57.9	NA	NA	NA	NA	0	NA	NA	NA	13.5	0	NA	0	NA	NA	Core-2/I-branching beta-1,6-N-acetylglucosaminyltransferase family protein
MSTRG.3607;A3:1A:117909620-117911160:117909601-117911160:-	MSTRG.3607	TraesCS1A02G114000	A3	A	69.8	98.2	98.9	98.4	98.8	98.4	97.8	92	96	100	97.3	100	100	97	95.1	96.7	97.7	NA	94.6	99.7	Core-2/I-branching beta-1,6-N-acetylglucosaminyltransferase family protein
MSTRG.3617;A5:1A:118812046-118812141:118812002-118812141:+	MSTRG.3617	TraesCS1A02G114600	A5	A	100	NA	100	NA	NA	NA	NA	95.9	97.6	100	100	NA	NA	NA	97.1	NA	NA	98.7	94.5	88.7	DNA-directed RNA polymerase subunit
MSTRG.3617;RI:1A:118812894:118813041-118813324:118813475:+	MSTRG.3617	TraesCS1A02G114600	RI	A	0	NA	0	NA	NA	NA	NA	4.1	2.4	0	0	NA	NA	NA	2.9	NA	NA	1.3	5.5	11.3	DNA-directed RNA polymerase subunit
MSTRG.3634;A3:1A:119707799-119707881:119707799-119708006:+	MSTRG.3634	TraesCS1A02G115200	A3	A	NA	NA	NA	NA	NA	100	NA	65.3	NA	NA	NA	NA	NA	NA	NA	NA	NA	77.4	NA	NA	Triose phosphate/phosphate translocator, chloroplastic
MSTRG.3634;RI:1A:119707656:119707799-119707881:119708196:+	MSTRG.3634	TraesCS1A02G115200	RI	A	100	99.5	99.3	93.8	98	96.4	94.5	97.3	97.9	93.4	100	98.4	96.8	96.8	98.6	97.8	95	97.3	98.7	98.3	Triose phosphate/phosphate translocator, chloroplastic
MSTRG.3634;A5:1A:119705291-119706625:119705099-119706625:+	MSTRG.3634	TraesCS1A02G115200	A5	A	1.1	5.8	0.8	0.4	0	0.4	0	7.1	6.3	0	2.2	7.8	2.3	1.4	1	0.7	0.5	3.8	6.5	2.7	Triose phosphate/phosphate translocator, chloroplastic
MSTRG.3663;RI:1A:121133252:121134339-121134409:121134592:-	MSTRG.3663	TraesCS1A02G116000	RI	A	NA	NA	NA	NA	NA	NA	NA	NA	NA	NA	NA	NA	NA	NA	100	NA	93.6	NA	NA	NA	GTPase obg
MSTRG.3663;A5:1A:121134592-121134683:121134592-121134694:-	MSTRG.3663	TraesCS1A02G116000	A5	A	0	0.3	0	1.7	1.9	2.8	5.4	0	4.2	0.8	2.9	0.8	0	1.1	5.2	3.4	6.7	3.3	1.6	0.3	GTPase obg
MSTRG.3687;A3:1A:121877543-121877657:121877370-121877657:-	MSTRG.3687	TraesCS1A02G116300	A3	A	24	NA	NA	NA	NA	NA	NA	NA	NA	NA	NA	NA	NA	NA	NA	NA	NA	NA	NA	NA	#N/A
MSTRG.3687;A5:1A:121878368-121879769:121878368-121879782:-	MSTRG.3687	TraesCS1A02G116300	A5	A	56.2	NA	NA	NA	NA	NA	NA	NA	NA	NA	NA	NA	NA	NA	NA	NA	NA	NA	NA	NA	#N/A
MSTRG.3687;RI:1A:121877657:121877821-121878028:121878184:-	MSTRG.3687	TraesCS1A02G116300	RI	A	76	NA	NA	NA	NA	NA	NA	NA	NA	NA	NA	NA	NA	NA	NA	NA	NA	NA	NA	NA	#N/A
MSTRG.3687;SE:1A:121878368-121879769:121879871-121880350:-	MSTRG.3687	TraesCS1A02G116300	SE	A	76	NA	NA	NA	NA	NA	NA	NA	NA	NA	NA	NA	NA	NA	NA	NA	NA	NA	NA	NA	#N/A
MSTRG.3687;SE:1A:121878368-121879782:121879871-121880350:-	MSTRG.3687	TraesCS1A02G116300	SE	A	71.2	NA	NA	NA	NA	NA	NA	NA	NA	NA	NA	NA	NA	NA	NA	NA	NA	NA	NA	NA	#N/A
MSTRG.3697;RI:1A:123551729:123551932-123552052:123552115:-	MSTRG.3697	TraesCS1A02G116500	RI	A	0	8.4	0	0	3.3	2.4	0	0	0	0	0	5	2.4	0	0	0	3	0	5.5	0	AT1G08220-like protein
MSTRG.3697;A3:1A:123549775-123550263:123549742-123550263:-	MSTRG.3697	TraesCS1A02G116500	A3	A	51.6	13.2	18.8	4	13.1	11.4	10.5	12.5	15.2	19.9	27.7	11.7	19.7	17.6	10.2	11.1	12.8	15	19.9	22.9	AT1G08220-like protein
MSTRG.3697;A3:1A:123552120-123552223:123552115-123552223:-	MSTRG.3697	TraesCS1A02G116500	A3	A	48.4	85.5	81.2	82.6	86.4	88.3	89.5	74.2	67.2	80.1	72.3	87.7	77.5	78.4	79	88	86.8	79.4	59.8	77.1	AT1G08220-like protein
MSTRG.3701;A3:1A:124011531-124011652:124011531-124011658:+	MSTRG.3701	TraesCS1A02G116700	A3	A	4	10.6	9.3	17.8	19.3	17.8	35	31.7	28.3	44.3	6.7	7	10.4	11.9	13.2	19.1	23.8	29.4	30.9	36	#N/A
MSTRG.3721;A3:1A:124887029-124887122:124886981-124887122:-	MSTRG.3721	TraesCS1A02G117500	A3	A	95.6	89.4	91.6	92.5	NA	NA	NA	NA	NA	81.2	99	89.9	91.1	NA	NA	NA	NA	NA	NA	90.4	Boron transporter
MSTRG.3727;AF:1A:124893982-124894913:124894965:124893982-124896054:124897125:-	MSTRG.3727	TraesCS1A02G117600	AF	A	100	95	NA	NA	55.7	NA	NA	NA	NA	NA	96.8	NA	NA	NA	28.9	40.4	NA	27.2	NA	NA	Pentatricopeptide repeat-containing protein
MSTRG.3727;RI:1A:124892864:124892929-124893015:124893146:-	MSTRG.3727	TraesCS1A02G117600	RI	A	NA	NA	15.4	NA	0	NA	0	0	NA	NA	NA	NA	0	NA	25	NA	21.5	14.1	NA	NA	Pentatricopeptide repeat-containing protein
MSTRG.3727;AF:1A:124893982-124894066:124894090:124893982-124894913:124894965:-	MSTRG.3727	TraesCS1A02G117600	AF	A	0	0	82.9	NA	0	NA	NA	NA	NA	NA	24	100	NA	95	NA	52.2	81.1	NA	NA	NA	Pentatricopeptide repeat-containing protein
MSTRG.3727;AF:1A:124893982-124894066:124894090:124893982-124896054:124897125:-	MSTRG.3727	TraesCS1A02G117600	AF	A	NA	NA	83.7	NA	NA	54.9	NA	NA	NA	NA	90.5	100	68.4	75.2	NA	42.5	89.7	NA	NA	NA	Pentatricopeptide repeat-containing protein
MSTRG.3727;SE:1A:124893982-124894913:124895058-124896054:-	MSTRG.3727	TraesCS1A02G117600	SE	A	NA	NA	66.3	87.4	73	86	90.2	74.5	83	65.3	NA	NA	NA	80.1	80.3	72.6	87.4	80.3	92	85.8	Pentatricopeptide repeat-containing protein
MSTRG.3727;A3:1A:124893373-124893827:124893366-124893827:-	MSTRG.3727	TraesCS1A02G117600	A3	A	98.8	100	91.1	59.5	67.9	41.9	54.4	73.2	23.1	34.7	95.4	100	94.3	60.1	53.1	66.1	77.4	55.3	39	45.5	Pentatricopeptide repeat-containing protein
MSTRG.3727;A3:1A:124893146-124893221:124893120-124893221:-	MSTRG.3727	TraesCS1A02G117600	A3	A	98.8	98.2	63.3	52	54	17.7	46.2	58.9	7.3	0	77.3	48	75.9	12.9	38.5	37.8	36.3	42.8	19.6	34.1	Pentatricopeptide repeat-containing protein
MSTRG.3770;RI:1A:127352979:127353284-127353562:127353618:+	MSTRG.3770	TraesCS1A02G118700	RI	A	0	0	5.7	0	13	26.2	14.5	5.7	7.8	1.8	0	0	5.7	2.4	9	11	20.9	4.3	4.4	3.7	#N/A
MSTRG.3770;A5:1A:127353618-127353705:127353284-127353705:+	MSTRG.3770	TraesCS1A02G118700	A5	A	NA	NA	NA	0	28.8	48.1	14.7	14.1	30.1	10.9	0	NA	NA	4.2	13.3	30.9	18.4	4.3	24.1	25.1	#N/A
MSTRG.3770;A3:1A:127354185-127354448:127354185-127354695:+	MSTRG.3770	TraesCS1A02G118700	A3	A	0	0	5.7	0	18.1	22	20.9	3.8	9.8	0	26.5	0	10.9	0	5.7	11.8	20	9.5	16.1	3.3	#N/A
MSTRG.3770;SE:1A:127353284-127353562:127353618-127353705:+	MSTRG.3770	TraesCS1A02G118700	SE	A	97.8	100	100	79.4	73	72.3	50.4	73.2	83.5	86.9	73.5	89.5	91.4	63.4	60.8	78.4	46	49.7	87.3	89.8	#N/A
MSTRG.3781;AF:1A:127757180:127757217-127758611:127758167:127758242-127758611:+	MSTRG.3781	TraesCS1A02G118800	AF	A	NA	NA	NA	NA	100	27	25.7	0	61.6	0	NA	NA	NA	NA	0	41.7	16.8	67.8	36.2	NA	RING/U-box superfamily protein
MSTRG.3781;A3:1A:127759406-127759766:127759406-127759793:+	MSTRG.3781	TraesCS1A02G118800	A3	A	NA	NA	NA	NA	14	74.3	74.3	100	49.2	100	NA	NA	NA	NA	100	60.4	84.4	32.2	64.8	100	RING/U-box superfamily protein
MSTRG.3822;AF:1A:130910489-130911312:130911487:130910489-130912583:130913217:-	MSTRG.3822	TraesCS1A02G119500	AF	A	78.1	91.3	100	97.1	88.4	88.8	77.4	86.2	NA	100	100	97.2	100	100	97.4	90.8	85.9	100	NA	100	#N/A
MSTRG.3842;SE:1A:132134079-132134474:132135419-132135715:-	MSTRG.3842	TraesCS1A02G119800	SE	A	0	0	0	0	0	1.1	20.8	8.6	0	0	0	0	0	0	2.8	0	0	0	0	0	#N/A
MSTRG.3842;AF:1A:132134079-132134474:132135498:132134079-132135715:132135868:-	MSTRG.3842	TraesCS1A02G119800	AF	A	0	2.1	4.7	4	10.3	12.5	0	0	11.6	5.3	2.5	0	3.5	5.9	4.3	13	21.5	8	11.8	2.9	#N/A
MSTRG.3842;A3:1A:132134079-132134474:132134046-132134474:-	MSTRG.3842	TraesCS1A02G119800	A3	A	NA	64.4	69.4	28	38.6	37.9	55.7	21.5	26	100	14.9	0	100	51.6	36.7	37.8	19.3	35.4	35.9	53.6	#N/A
MSTRG.3847;SE:1A:132415120-132415608:132415672-132416090:-	MSTRG.3847	TraesCS1A02G120000	SE	A	0	0	0	0	1	2.2	5.6	0	0	0	2.2	0	0	0	3.2	0.8	1.1	0	0.7	0.9	#N/A
MSTRG.3850;A3:1A:132486095-132486209:132486095-132486227:+	MSTRG.3850	TraesCS1A02G120100	A3	A	0	NA	NA	0	0	NA	10.5	0	NA	0	0	NA	NA	NA	NA	10.9	6.1	0	NA	NA	#N/A
MSTRG.3850;A3:1A:132486095-132486227:132486095-132486234:+	MSTRG.3850	TraesCS1A02G120100	A3	A	100	NA	NA	100	89.4	NA	88.7	100	NA	100	100	NA	NA	NA	NA	98.2	87.2	97.9	NA	NA	#N/A
MSTRG.3852;RI:1A:132788612:132788758-132788849:132788998:+	MSTRG.3852	TraesCS1A02G120200	RI	A	8.5	12.1	1.7	1	1.7	2.1	1.5	4.9	1.7	0.8	0	5.6	3.4	1.8	2.5	2.4	1.4	4.7	3.4	6.9	70 kDa heat shock protein
MSTRG.3863;AF:1A:132799297-132800411:132800516:132799297-132800662:132800842:-	MSTRG.3863	TraesCS1A02G120400	AF	A	100	NA	NA	NA	100	92.6	NA	NA	100	100	NA	NA	NA	NA	83.1	100	NA	NA	100	NA	60S ribosomal L18a-like protein
MSTRG.3863;AF:1A:132799297-132800071:132800151:132799297-132800411:132800516:-	MSTRG.3863	TraesCS1A02G120400	AF	A	85.3	100	100	94.8	96.5	94.6	82.8	100	85.8	86.9	100	100	98.4	100	96.1	96	100	100	91.6	93.4	60S ribosomal L18a-like protein
MSTRG.3863;RI:1A:132798625:132798742-132798807:132798939:-	MSTRG.3863	TraesCS1A02G120400	RI	A	14.7	0	0	5.2	3.5	5.4	17.2	0	14.2	13.1	0	0	1.6	0	3.9	4	0	0	8.4	6.6	60S ribosomal L18a-like protein
MSTRG.3863;AF:1A:132799297-132800411:132800516:132799297-132800662:132800828:-	MSTRG.3863	TraesCS1A02G120400	AF	A	100	0	0	14	12.6	15.8	11.2	0	15	23.1	0	0	5	0	11.8	9.2	NA	0	11	9.1	60S ribosomal L18a-like protein
MSTRG.3863;RI:1A:132798625:132798731-132798807:132798939:-	MSTRG.3863	TraesCS1A02G120400	RI	A	100	0	0	14	12.6	15.1	11.2	0	15	23.1	0	0	5	0	11.4	9.2	NA	0	10.4	9.1	60S ribosomal L18a-like protein
MSTRG.3863;A3:1A:132798742-132798807:132798731-132798807:-	MSTRG.3863	TraesCS1A02G120400	A3	A	100	85.1	83.7	74.6	80	75.6	37.7	63.5	51.5	66.5	85.1	89.1	76.3	73.9	76.1	70.7	78.3	68.1	55.9	58.6	60S ribosomal L18a-like protein
MSTRG.3863;AF:1A:132799297-132800071:132800151:132799297-132800662:132800828:-	MSTRG.3863	TraesCS1A02G120400	AF	A	100	85.1	83.7	74.6	80	76.5	37.7	63.5	51.5	66.5	85.1	89.1	76.3	73.9	76.7	70.7	78.3	68.1	57.4	58.6	60S ribosomal L18a-like protein
MSTRG.3864;A5:1A:133165058-133165797:133165058-133165801:-	MSTRG.3864	TraesCS1A02G120800	A5	A	0	12.9	NA	NA	NA	0	0	0	0	0	NA	NA	0	NA	0	5.7	0	9.6	0	0	Protein SLOW GREEN 1, chloroplastic&&Protein slow green 1, chloroplastic
MSTRG.3868;A5:1A:133171700-133173629:133171700-133173633:-	MSTRG.3868	TraesCS1A02G120900	A5	A	100	94.3	99.4	96.4	99.5	97.8	91.6	100	90.1	94.1	100	98.2	93.5	99.2	99	94.3	96.7	92.4	97	92.7	Hypoxanthine phosphoribosyltransferase&&Hypoxanthine-guanine phosphoribosyltransferase
MSTRG.3886;AL:1A:134003772-134003953:134004423:134003772-134004431:134004799:+	MSTRG.3886	TraesCS1A02G121200	AL	A	0	0	8.8	0	1	0	0	0	0	0	4.2	0	0	0	2.5	0	0	0	0	1.6	Pentatricopeptide repeat-containing protein
MSTRG.3886;AL:1A:134003772-134003953:134004124:134003772-134004431:134004799:+	MSTRG.3886	TraesCS1A02G121200	AL	A	0	0.6	0	1.1	0	0	27.4	0	6.5	0	0	0	0	0	0	5.1	15.3	0	6.7	0	Pentatricopeptide repeat-containing protein
MSTRG.3886;A3:1A:134003772-134003891:134003772-134003953:+	MSTRG.3886	TraesCS1A02G121200	A3	A	NA	NA	62.5	NA	95.8	98.2	53	NA	NA	100	12.7	NA	NA	NA	85	80.9	53.9	77.5	81.9	NA	Pentatricopeptide repeat-containing protein
MSTRG.3886;AL:1A:134003772-134003891:134004172:134003772-134004431:134004799:+	MSTRG.3886	TraesCS1A02G121200	AL	A	0	6.7	13.8	7.5	19.2	30.3	29.9	9.9	0	16.7	6.6	8.2	9.3	7.3	12.6	29.5	18.1	12.4	45.9	0	Pentatricopeptide repeat-containing protein
MSTRG.3888;A3:1A:134948912-134948995:134948912-134949025:+	MSTRG.3888	TraesCS1A02G121300	A3	A	3	2.3	3.2	2.5	2.8	3.9	6.8	2.8	4.8	5.5	2.4	2.2	3.4	3	3.2	2.8	5.2	4	4.6	7.1	#N/A
MSTRG.3892;AF:1A:134958134-134959227:134959746:134958134-134963775:134964000:-	MSTRG.3892	TraesCS1A02G121400	AF	A	NA	NA	NA	NA	100	92.4	NA	NA	NA	100	NA	NA	NA	NA	78.9	93.1	NA	NA	NA	76.2	#N/A
MSTRG.3892;AF:1A:134958134-134960214:134960252:134958134-134963775:134964000:-	MSTRG.3892	TraesCS1A02G121400	AF	A	NA	NA	NA	NA	NA	89.6	100	NA	88	100	100	NA	NA	NA	88.8	97.5	100	96.3	82.7	NA	#N/A
MSTRG.3892;AF:1A:134958134-134959227:134959746:134958134-134960214:134960252:-	MSTRG.3892	TraesCS1A02G121400	AF	A	NA	NA	NA	NA	100	58.5	10.6	31.6	0	24.4	6.1	NA	NA	38.2	32.1	25.8	17.1	16	21.6	100	#N/A
MSTRG.3892;A3:1A:134957702-134957788:134957698-134957788:-	MSTRG.3892	TraesCS1A02G121400	A3	A	1.6	3.4	3.7	5.9	5.4	19.2	49.2	7	14.7	23.9	10.3	1	3.7	9.8	12.8	29.9	24.2	21.8	24.9	7.6	#N/A
MSTRG.3921;A3:1A:135509521-135509620:135509515-135509620:-	MSTRG.3921	TraesCS1A02G121700	A3	A	100	99.4	100	97.6	99.1	97.2	100	98	96.8	100	98.6	100	99.1	96.7	99.2	95.9	93.7	95.7	96.2	97	Protein kinase
MSTRG.3921;SE:1A:135517436-135517994:135518077-135518356:-	MSTRG.3921	TraesCS1A02G121700	SE	A	0	13.4	NA	100	100	100	NA	32.9	100	NA	8.9	NA	NA	NA	100	100	100	100	100	NA	Protein kinase
MSTRG.3921;A5:1A:135518077-135518356:135518077-135518370:-	MSTRG.3921	TraesCS1A02G121700	A5	A	0	0.6	0	6.3	8.6	12.7	2.6	2.1	7.1	0	1.7	0	1	3.3	17.4	9.8	6.5	4.4	9.6	3	Protein kinase
MSTRG.3909;RI:1A:135970105:135970308-135970388:135970477:-	MSTRG.3909	TraesCS1A02G121800	RI	A	3.5	10.9	8.4	0.6	0.4	0.3	0.1	5.7	0.2	2.2	5.1	9.8	5.9	0.7	0.7	0.2	0.1	5.7	0.4	1.9	#N/A
MSTRG.3927;RI:1A:136957849:136958029-136958137:136958379:+	MSTRG.3927	TraesCS1A02G122100	RI	A	0	0	0	0	1.3	3.6	10	2.5	0	2.8	0	0	10.6	0	1.2	1.1	0	4.6	2.3	4.5	Glycine-rich protein
MSTRG.3935;A3:1A:137405996-137406066:137405974-137406066:-	MSTRG.3935	TraesCS1A02G122300	A3	A	NA	0	NA	0	11.5	0	12.5	0	0	0	NA	0	0	0	0	0	7.6	0	2.4	7.2	Histidine phosphotransfer protein
MSTRG.3972;A3:1A:139553285-139553545:139553285-139553548:+	MSTRG.3972	TraesCS1A02G122600	A3	A	NA	NA	NA	0	42.1	39.9	0	0	NA	NA	NA	NA	NA	0	84.8	48.7	100	NA	NA	NA	Auxin-responsive protein
MSTRG.3972;RI:1A:139553210:139553285-139553545:139553807:+	MSTRG.3972	TraesCS1A02G122600	RI	A	NA	NA	NA	NA	5.9	23.1	NA	NA	NA	NA	NA	NA	NA	NA	5.8	10.8	0	NA	NA	NA	Auxin-responsive protein
MSTRG.3972;RI:1A:139553210:139553285-139553548:139553807:+	MSTRG.3972	TraesCS1A02G122600	RI	A	NA	NA	NA	29.9	4.4	16.6	0	16.9	NA	NA	NA	NA	NA	0	25.7	10.3	NA	NA	NA	NA	Auxin-responsive protein
MSTRG.3972;A5:1A:139554059-139554179:139554055-139554179:+	MSTRG.3972	TraesCS1A02G122600	A5	A	0	NA	91.3	72.3	64.9	70.2	59.1	71	88.4	NA	73.6	NA	88	85.5	71.5	72	65.3	90.6	93.4	95.4	Auxin-responsive protein
MSTRG.3996;AF:1A:141434495-141436311:141436428:141434495-141437015:141437082:-	MSTRG.3996	TraesCS1A02G123000	AF	A	37.1	0	14.3	0	0	0	0	0	0	9	51.3	1.5	0	0	0	0	0	0	0	0	Derlin
MSTRG.3996;AF:1A:141434495-141437015:141437082:141434495-141437470:141437604:-	MSTRG.3996	TraesCS1A02G123000	AF	A	100	89.5	100	91.8	94.4	90.6	90.4	89.2	88	100	100	100	90.2	95.5	92.4	93.4	90.8	83	88.7	94.2	Derlin
MSTRG.4008;A5:1A:143378035-143378512:143378035-143379144:-	MSTRG.4008	TraesCS1A02G123400	A5	A	0	8.1	4	16.8	11.7	14.3	20.7	13.7	41.8	0	NA	36.5	2.6	22.7	15	9.7	18.1	13.9	31.8	9.3	#N/A
MSTRG.4016;A3:1A:143810921-143817645:143810921-143817654:+	MSTRG.4016	TraesCS1A02G123600	A3	A	100	70.8	80.4	46.6	53.4	44.8	66.5	47.5	45.1	100	79.4	71	79.6	58.6	54.5	76.7	66	29.7	81.8	98.5	tRNA N6-adenosine threonylcarbamoyltransferase
MSTRG.4016;A3:1A:143818327-143818807:143818327-143818857:+	MSTRG.4016	TraesCS1A02G123600	A3	A	51.9	38.3	39.1	37	31.7	38.5	33.3	55.7	0	0	47.4	40.6	40.4	42.7	40.8	38.1	43.8	52.1	45.2	0	tRNA N6-adenosine threonylcarbamoyltransferase
MSTRG.4016;A5:1A:143810928-143817645:143810921-143817645:+	MSTRG.4016	TraesCS1A02G123600	A5	A	95.7	92.5	94.7	95	91.9	89.6	91.8	84.8	33.7	31.6	96.5	94.1	92.9	93.3	93.3	88.7	86.6	86.2	50.9	32.6	tRNA N6-adenosine threonylcarbamoyltransferase
MSTRG.4016;RI:1A:143817925:143818190-143818268:143818327:+	MSTRG.4016	TraesCS1A02G123600	RI	A	80.3	92.9	94.7	95.2	85.2	83.2	70.2	87	64.6	31.6	81.1	94.2	90.6	93.6	93.9	85.5	88.5	74.8	57.8	33.3	tRNA N6-adenosine threonylcarbamoyltransferase
MSTRG.4049;A3:1A:145373477-145373710:145373465-145373710:-	MSTRG.4049	TraesCS1A02G123900	A3	A	30	2.8	2.1	2.5	0.4	1	2	0	1.9	2.1	0	2.4	2.5	0	1.5	2.8	2.5	1.3	2.8	0.7	Kinase family protein
MSTRG.4053;A3:1A:146631662-146634703:146631584-146634703:-	MSTRG.4053	TraesCS1A02G124200	A3	A	85.6	100	100	NA	100	100	NA	NA	NA	100	100	100	100	NA	98	NA	NA	NA	NA	100	Peroxidase
MSTRG.4053;A3:1A:146631667-146634703:146631602-146634703:-	MSTRG.4053	TraesCS1A02G124200	A3	A	0	NA	NA	34.1	100	100	0	NA	NA	0	NA	NA	NA	0	100	100	0	NA	NA	0	Peroxidase
MSTRG.4053;A5:1A:146630934-146631016:146630934-146631019:-	MSTRG.4053	TraesCS1A02G124200	A5	A	94.1	100	100	100	100	100	100	NA	NA	100	100	100	100	100	100	100	100	NA	NA	100	Peroxidase
MSTRG.4053;A3:1A:146631602-146634703:146631584-146634703:-	MSTRG.4053	TraesCS1A02G124200	A3	A	90.9	NA	NA	NA	NA	NA	93.1	NA	NA	100	NA	NA	NA	100	NA	NA	100	NA	NA	100	Peroxidase
MSTRG.4053;A3:1A:146631662-146634703:146631602-146634703:-	MSTRG.4053	TraesCS1A02G124200	A3	A	37.1	100	100	NA	100	100	0	NA	NA	17.7	100	100	100	11.4	100	NA	24.5	NA	NA	43.3	Peroxidase
MSTRG.4053;A3:1A:146631667-146634703:146631662-146634703:-	MSTRG.4053	TraesCS1A02G124200	A3	A	0	11.1	0	NA	78.1	57.3	NA	NA	NA	0	0	0	0	NA	40.4	83.4	NA	NA	NA	0	Peroxidase
MSTRG.4058;A5:1A:146946235-146946386:146946224-146946386:+	MSTRG.4058	TraesCS1A02G124300	A5	A	0	1.8	5.2	5.8	1	1.7	0.9	5.7	NA	0	0	0	2.6	2	0	3.1	3.9	4.8	4.5	7.4	Pectin lyase-like superfamily protein
MSTRG.4069;A3:1A:147680313-147680420:147680313-147680494:+	MSTRG.4069	TraesCS1A02G124700	A3	A	1.6	7.6	7.6	2.2	2.4	2.5	2.3	4.9	3.8	9.1	0	10	6.5	2.9	3.7	2.5	3	8.8	0	9.4	Kinase family protein
MSTRG.4069;SE:1A:147680313-147680494:147680626-147682324:+	MSTRG.4069	TraesCS1A02G124700	SE	A	100	100	94.7	92.4	84.4	86.7	96.2	100	100	100	97.3	100	99.3	85.8	83.6	87.5	93.2	100	100	100	Kinase family protein
MSTRG.4069;SE:1A:147680313-147680420:147680626-147682324:+	MSTRG.4069	TraesCS1A02G124700	SE	A	NA	100	59.5	21.9	11.9	14.6	37.1	NA	NA	100	NA	100	90.4	15.2	16.5	15.3	29.7	NA	NA	100	Kinase family protein
MSTRG.4069;A5:1A:147675830-147675933:147675383-147675933:+	MSTRG.4069	TraesCS1A02G124700	A5	A	NA	89.8	56.8	21.2	11.6	13	37.1	NA	NA	100	NA	100	88.6	14.2	15.8	14.8	28.5	NA	NA	100	Kinase family protein
MSTRG.4069;SE:1A:147676068-147676417:147676471-147680055:+	MSTRG.4069	TraesCS1A02G124700	SE	A	98.4	91.4	87.1	90.2	81.6	83	94.1	95.1	96.2	88.9	97.3	89.9	92.6	82.7	80	85	89.7	90.2	96.7	90.6	Kinase family protein
MSTRG.4071;A3:1A:147727753-147728397:147727739-147728397:-	MSTRG.4071	TraesCS1A02G124900	A3	A	NA	NA	NA	NA	NA	NA	0	30.6	100	NA	NA	NA	NA	NA	NA	NA	NA	NA	NA	NA	Lipoxygenase
MSTRG.4071;RI:1A:147727516:147727739-147728397:147728597:-	MSTRG.4071	TraesCS1A02G124900	RI	A	NA	NA	NA	NA	NA	NA	38.3	37	100	66.4	NA	NA	NA	NA	NA	NA	NA	74.9	75.1	NA	Lipoxygenase
MSTRG.4071;A3:1A:147727416-147727516:147727409-147727516:-	MSTRG.4071	TraesCS1A02G124900	A3	A	0	30.6	NA	23.4	18.9	23.9	35.7	20.7	44	19.8	1.1	9	NA	26.9	40.8	38.8	24.2	56.5	37.8	16.4	Lipoxygenase
MSTRG.4084;RI:1A:148609943:148610138-148610243:148610285:-	MSTRG.4084	TraesCS1A02G125100	RI	A	15.5	3.2	1.6	2.5	2.5	3.5	0.6	1.9	0.8	2.8	6	1.9	2.5	3.5	3.2	2.3	0.9	2.5	2.2	5.1	50S ribosomal protein L5
MSTRG.4122;AF:1A:150456460-150456583:150456774:150456460-150456878:150457057:-	MSTRG.4122	TraesCS1A02G125800	AF	A	83.4	100	NA	NA	100	81.3	100	100	100	72.3	81.8	100	100	NA	17.1	47	0	49	19.7	70.7	Agamous MADS-box transcription factor
MSTRG.4146;A5:1A:151775382-151775497:151775352-151775497:+	MSTRG.4146	TraesCS1A02G126300	A5	A	0	0	0	1.5	0	0.8	0	0	0	0	0	0	0	6.1	1.8	0.3	0	0	0.5	0	alpha-1,2-Mannosidase
MSTRG.4146;AF:1A:151771128:151771395-151774397:151772521:151772532-151774397:+	MSTRG.4146	TraesCS1A02G126300	AF	A	NA	NA	NA	NA	NA	11.4	74.5	11.9	0	0	NA	NA	NA	NA	NA	39.8	NA	7.6	5.8	0	alpha-1,2-Mannosidase
MSTRG.4146;AF:1A:151771258:151771395-151774397:151772521:151772532-151774397:+	MSTRG.4146	TraesCS1A02G126300	AF	A	100	96.4	87	89.7	94.9	93.8	95.4	83.5	87.8	84.4	97	100	82.2	100	96.1	94.5	95.7	87.8	92.3	93.4	alpha-1,2-Mannosidase
MSTRG.4202;A3:1A:154575830-154575918:154575830-154575925:+	MSTRG.4202	TraesCS1A02G127400	A3	A	0	0.7	0	0	3.7	3.1	0	6.6	3.8	4.4	0	0	0	1.3	3.4	2.1	1.6	1.8	1	4.2	Rhomboid family protein
MSTRG.4202;A3:1A:154575830-154575913:154575830-154575918:+	MSTRG.4202	TraesCS1A02G127400	A3	A	NA	NA	NA	NA	47.8	72.4	NA	52.6	74.2	63.9	NA	NA	NA	NA	70.7	79.6	90.8	NA	88.7	49.6	Rhomboid family protein
MSTRG.4202;A3:1A:154575830-154575913:154575830-154575925:+	MSTRG.4202	TraesCS1A02G127400	A3	A	0	1.9	1.2	5.6	3.4	7.9	1.8	7.3	10.3	7.5	4.2	0	0	5.5	7.8	7.7	13.6	3.4	7.7	4.2	Rhomboid family protein
MSTRG.4203;MX:1A:155070518-155070927:155071053-155076291:155070518-155074925:155075146-155076291:+	MSTRG.4203	TraesCS1A02G127600	MX	A	100	92	95.2	96	90.1	71.1	NA	92.2	100	100	100	100	100	100	89.1	88	NA	79.8	59.2	68.9	Rad3-related DNA helicase family protein
MSTRG.4219;A3:1A:155841523-155858466:155841518-155858466:-	MSTRG.4219	TraesCS1A02G128100	A3	A	2.2	5.2	0	1.3	1.8	4.6	4.4	5.2	9.4	3	0.8	0	0.6	2.9	1.4	4.5	4.1	4	6.5	1.6	#N/A
MSTRG.4234;A3:1A:157314760-157315045:157314715-157315045:-	MSTRG.4234	TraesCS1A02G128300	A3	A	2.7	1.5	0.2	0.4	1.9	2.2	5.2	5.3	3.2	1.9	0	0.7	0.2	0.3	2.2	1.5	4.1	4.4	3.5	2.3	#N/A
MSTRG.4234;A3:1A:157312930-157314086:157312497-157314086:-	MSTRG.4234	TraesCS1A02G128300	A3	A	0	0.2	1.8	4.6	5.4	8.5	13.1	7.6	4.6	7.8	0	0.5	5.9	5.7	4.9	3	10.7	4.3	7	8.3	#N/A
MSTRG.4257;A3:1A:157830229-157830313:157830227-157830313:-	MSTRG.4257	TraesCS1A02G128600	A3	A	1.1	3.4	5.1	6	10.6	7.5	12.4	13.2	14.6	8.3	5.1	3	3.9	5.8	16.5	12.8	12.8	8.2	13.7	4.1	U1 small nuclear ribonucleoprotein
MSTRG.4262;A3:1A:159527422-159527503:159527422-159527537:+	MSTRG.4262	TraesCS1A02G128900	A3	A	100	97.5	99.1	99.5	99.1	96.2	97.4	NA	100	NA	100	93.9	99.2	97.4	96.8	94.4	91.6	NA	97.9	NA	basic helix-loop-helix (bHLH) DNA-binding superfamily protein
MSTRG.4303;A3:1A:163394063-163394533:163394043-163394533:-	MSTRG.4303	TraesCS1A02G129200	A3	A	0	0	0	25.5	5.9	0	0	0	0	12.2	0	0	0	0	29.1	19.5	12.5	0	0	0	Zinc finger protein-like 1-like protein
MSTRG.4303;A3:1A:163394112-163394533:163394063-163394533:-	MSTRG.4303	TraesCS1A02G129200	A3	A	100	100	100	36	79.2	100	100	100	100	66.2	100	100	100	100	47.3	71	86	100	100	100	Zinc finger protein-like 1-like protein
MSTRG.4303;A3:1A:163394112-163394533:163394043-163394533:-	MSTRG.4303	TraesCS1A02G129200	A3	A	11.6	3.6	9.7	16.1	19.2	28.4	49.7	22.3	40.1	21.4	6.4	6.9	5.2	13.5	26.9	37.2	46.8	23.7	31.2	11.8	Zinc finger protein-like 1-like protein
MSTRG.4381;A3:1A:168549725-168549820:168549725-168549832:+	MSTRG.4381	TraesCS1A02G130600	A3	A	NA	NA	NA	NA	0	95.3	100	100	100	100	NA	NA	NA	NA	100	100	84.5	NA	95	100	Tubulin folding cofactor B
MSTRG.4381;AL:1A:168551676-168552425:168553185:168551676-168567081:168567482:+	MSTRG.4381	TraesCS1A02G130600	AL	A	NA	NA	NA	NA	NA	100	100	100	100	91.9	NA	NA	NA	NA	100	97.3	100	NA	96.6	98.3	Tubulin folding cofactor B
MSTRG.4395;SE:1A:169647286-169648743:169648793-169650253:+	MSTRG.4395	TraesCS1A02G130800	SE	A	NA	NA	NA	0	0	2.9	0	NA	0	NA	NA	NA	NA	NA	17.2	10.8	0	20.7	4.7	0	RNA-binding protein, putative
MSTRG.4395;A5:1A:169646994-169647073:169646783-169647073:+	MSTRG.4395	TraesCS1A02G130800	A5	A	NA	NA	NA	0	NA	25.3	56.7	NA	35.7	NA	NA	NA	NA	NA	30.4	18.3	NA	NA	63.4	NA	RNA-binding protein, putative
MSTRG.4395;RI:1A:169646724:169646783-169646868:169646994:+	MSTRG.4395	TraesCS1A02G130800	RI	A	NA	NA	NA	NA	NA	48.3	54.2	NA	51.4	NA	NA	NA	NA	NA	35.6	23.8	22.8	NA	56.6	NA	RNA-binding protein, putative
MSTRG.4395;SE:1A:169646783-169646868:169646994-169647073:+	MSTRG.4395	TraesCS1A02G130800	SE	A	NA	NA	NA	0	NA	26.6	52.6	NA	34.4	NA	NA	NA	NA	NA	44.2	41.7	100	49.9	57.1	NA	RNA-binding protein, putative
MSTRG.4395;A3:1A:169647286-169650236:169647286-169650253:+	MSTRG.4395	TraesCS1A02G130800	A3	A	100	100	98	97	95.2	90.7	91.6	98.2	89.7	97.1	99.5	99.6	98.7	99.3	94.8	94.7	91	94	92.1	96.1	RNA-binding protein, putative
MSTRG.4401;RI:1A:171457051:171458152-171458270:171458348:-	MSTRG.4401	TraesCS1A02G131000	RI	A	100	100	100	100	100	100	100	100	100	100	100	100	100	100	100	100	100	94.3	100	100	Transcription factor SPT20-like protein-like 1
MSTRG.4401;SE:1A:171458515-171458805:171458966-171462075:-	MSTRG.4401	TraesCS1A02G131000	SE	A	0	0	0	0	0	0	0	0	0	0	0	0	0	0	0	0	0	5.7	0	0	Transcription factor SPT20-like protein-like 1
MSTRG.4418;A3:1A:172192580-172192659:172192580-172192662:+	MSTRG.4418	TraesCS1A02G131200	A3	A	95.2	98.5	100	98.7	97.6	97.2	96.1	96.7	96.9	100	100	98	97.6	97.9	93.4	96.7	95.5	95.3	98.4	98.9	Transcription initiation factor IIA subunit 1
MSTRG.4427;A3:1A:173962354-173962429:173962354-173962445:+	MSTRG.4427	TraesCS1A02G131300	A3	A	100	99.3	100	99	98.5	94.6	93.6	95.5	94	97.7	98.4	100	98.9	97	98.1	94.6	98.2	100	96.9	98.2	Calcium-binding endonuclease/exonuclease/phosphatase family
MSTRG.4479;A5:1A:176458724-176458839:176458720-176458839:+	MSTRG.4479	TraesCS1A02G131600	A5	A	98.4	56.5	100	78.8	47.2	30	35.5	84.7	57.7	70.1	98	100	98.7	71.4	51.6	49.3	78.6	81.4	63.7	76.4	Kinase family protein
MSTRG.4500;AL:1A:177465161-177467806:177468161:177465161-177472279:177472868:+	MSTRG.4500	TraesCS1A02G131900	AL	A	NA	NA	NA	NA	NA	NA	NA	NA	NA	NA	46.1	NA	NA	NA	NA	NA	NA	NA	NA	NA	Hemoglobin subunit alpha-A
MSTRG.4500;SE:1A:177465161-177465447:177467693-177467806:+	MSTRG.4500	TraesCS1A02G131900	SE	A	NA	NA	NA	NA	NA	NA	NA	NA	NA	NA	8.5	NA	NA	NA	NA	NA	NA	NA	NA	NA	Hemoglobin subunit alpha-A
MSTRG.4500;A5:1A:177465161-177465447:177464976-177465447:+	MSTRG.4500	TraesCS1A02G131900	A5	A	11.3	NA	NA	NA	NA	NA	NA	NA	NA	22.5	12	NA	NA	NA	NA	NA	NA	NA	NA	15.5	Hemoglobin subunit alpha-A
MSTRG.4585;SE:1A:181755475-181759394:181759455-181759620:+	MSTRG.4585	TraesCS1A02G132600	SE	A	NA	NA	NA	NA	NA	NA	NA	NA	100	NA	NA	NA	NA	NA	93.2	NA	NA	NA	100	NA	Phospholipid-transporting ATPase
MSTRG.4585;SE:1A:181776155-181776546:181776759-181776841:+	MSTRG.4585	TraesCS1A02G132600	SE	A	NA	NA	NA	NA	100	100	100	0	NA	NA	NA	NA	NA	NA	34.6	NA	100	0	NA	100	Phospholipid-transporting ATPase
MSTRG.4585;A3:1A:181759909-181760058:181759909-181760063:+	MSTRG.4585	TraesCS1A02G132600	A3	A	NA	NA	NA	NA	0	7.7	0	NA	0	NA	NA	NA	NA	NA	5.2	0	NA	NA	0	NA	Phospholipid-transporting ATPase
MSTRG.4585;A3:1A:181776155-181776841:181776155-181776925:+	MSTRG.4585	TraesCS1A02G132600	A3	A	0	0	0	3.1	0	0	0	14.1	0	0	0	0	0	0	6.8	0	0	3.3	0	0	Phospholipid-transporting ATPase
MSTRG.4585;SE:1A:181774961-181775084:181775186-181775916:+	MSTRG.4585	TraesCS1A02G132600	SE	A	NA	NA	NA	NA	NA	NA	16.2	48.6	NA	NA	NA	NA	NA	NA	NA	NA	NA	NA	NA	NA	Phospholipid-transporting ATPase
MSTRG.4585;SE:1A:181774961-181775107:181775186-181775916:+	MSTRG.4585	TraesCS1A02G132600	SE	A	NA	NA	NA	NA	100	81.2	65.3	55.3	50.8	NA	NA	NA	NA	NA	100	100	100	NA	100	NA	Phospholipid-transporting ATPase
MSTRG.4585;SE:1A:181776155-181776538:181776759-181776841:+	MSTRG.4585	TraesCS1A02G132600	SE	A	NA	NA	NA	54.7	100	100	100	25.9	100	NA	NA	NA	NA	NA	36.8	100	100	48.8	100	NA	Phospholipid-transporting ATPase
MSTRG.4585;A3:1A:181774961-181775084:181774961-181775107:+	MSTRG.4585	TraesCS1A02G132600	A3	A	NA	NA	NA	NA	20.2	11	9.3	43.3	NA	NA	NA	NA	NA	NA	24.2	9.9	11.6	37.9	11	NA	Phospholipid-transporting ATPase
MSTRG.4585;A3:1A:181776155-181776538:181776155-181776546:+	MSTRG.4585	TraesCS1A02G132600	A3	A	NA	NA	NA	NA	51.3	70.6	66.4	100	68.7	36	NA	NA	NA	NA	52.4	79.5	30.4	100	69.9	27.8	Phospholipid-transporting ATPase
MSTRG.4585;RI:1A:181776841:181777008-181777088:181777450:+	MSTRG.4585	TraesCS1A02G132600	RI	A	NA	NA	NA	37.8	19.8	34.3	25.5	10.1	15.6	0	NA	NA	NA	NA	15	49.8	15.8	24.1	52.4	0	Phospholipid-transporting ATPase
MSTRG.4586;A3:1A:185145001-185145508:185144968-185145508:-	MSTRG.4586	TraesCS1A02G133100	A3	A	43.4	7	2.1	0	2.9	0	0	0	11.7	0	19.2	3.8	5.5	0	0	5.4	0	0	6.1	1.9	Chaperone DnaK
MSTRG.4614;A3:1A:186718668-186718758:186717921-186718758:-	MSTRG.4614	TraesCS1A02G133300	A3	A	NA	NA	NA	NA	NA	NA	NA	NA	NA	NA	NA	NA	NA	NA	NA	13.4	NA	NA	NA	NA	RING/U-box superfamily protein
MSTRG.4614;A3:1A:186718668-186718758:186718663-186718758:-	MSTRG.4614	TraesCS1A02G133300	A3	A	NA	NA	NA	NA	NA	NA	NA	NA	NA	NA	NA	NA	NA	NA	NA	NA	NA	NA	NA	29.9	RING/U-box superfamily protein
MSTRG.4614;A3:1A:186716648-186716751:186716282-186716751:-	MSTRG.4614	TraesCS1A02G133300	A3	A	100	100	NA	NA	100	NA	89.2	NA	76.8	100	NA	NA	NA	NA	70.5	NA	100	NA	51.9	77.6	RING/U-box superfamily protein
MSTRG.4614;A3:1A:186715039-186715601:186714911-186715601:-	MSTRG.4614	TraesCS1A02G133300	A3	A	7.4	100	100	24.3	61.9	76.1	92.2	81.2	65.5	87.5	49.2	85.9	75.9	100	60.9	83.6	96.1	72.1	85.7	60.6	RING/U-box superfamily protein
MSTRG.4614;RI:1A:186714743:186714911-186715601:186715650:-	MSTRG.4614	TraesCS1A02G133300	RI	A	13	100	NA	17.6	53.5	49.9	78	48.6	63.8	75.2	2	25.2	43	NA	26.7	36.3	86	37.5	86.4	62.1	RING/U-box superfamily protein
MSTRG.4614;SE:1A:186715039-186715165:186715240-186715601:-	MSTRG.4614	TraesCS1A02G133300	SE	A	84.5	12.3	0	24.3	20.8	36.7	19.8	16.9	0	11.5	40.6	8.1	0	22.8	10.3	9.9	12.4	17.5	29.9	48.4	RING/U-box superfamily protein
MSTRG.4614;RI:1A:186714743:186715039-186715601:186715650:-	MSTRG.4614	TraesCS1A02G133300	RI	A	65.2	10.2	10.2	40	41.5	23.8	23.1	17.9	48.2	30.3	2.1	5.2	19.3	2.5	19	10	20.2	18.8	51.6	51.6	RING/U-box superfamily protein
MSTRG.4614;A5:1A:186715650-186716167:186715650-186716208:-	MSTRG.4614	TraesCS1A02G133300	A5	A	88.1	11.1	5.2	68.9	30.5	54.7	19.8	39.5	42.1	16.2	59.9	19.8	1.8	24.3	40.2	29.5	22.6	42	50	54.5	RING/U-box superfamily protein
MSTRG.4619;A3:1A:186990237-186993687:186990203-186993687:-	MSTRG.4619	TraesCS1A02G133400	A3	A	NA	NA	NA	0	65.3	44	44.9	NA	100	0	NA	NA	NA	NA	33.7	39	14.9	29.1	NA	100	Zinc transporter
MSTRG.4619;A3:1A:186990282-186993687:186990237-186993687:-	MSTRG.4619	TraesCS1A02G133400	A3	A	NA	NA	NA	NA	77.9	90.9	90.7	100	52.2	NA	NA	NA	NA	100	83.8	94	96.3	79.6	84.2	57.9	Zinc transporter
MSTRG.4619;A3:1A:186990282-186993687:186990203-186993687:-	MSTRG.4619	TraesCS1A02G133400	A3	A	NA	NA	NA	41.7	86.9	88.6	88.8	100	100	28.5	NA	NA	NA	68.4	72.4	91	81.9	61.5	91.2	100	Zinc transporter
MSTRG.4640;A3:1A:188146581-188147733:188146581-188147744:+	MSTRG.4640	TraesCS1A02G133500	A3	A	100	NA	100	100	100	100	100	NA	97.5	95.2	100	NA	100	100	100	96.8	100	89.3	96.6	98	Pentatricopeptide repeat-containing protein, putative&&Pentatricopeptide repeat-containing protein
MSTRG.4640;RI:1A:188144574:188144765-188144862:188145263:+	MSTRG.4640	TraesCS1A02G133500	RI	A	NA	NA	NA	NA	12.3	25.5	32.5	NA	NA	100	NA	NA	NA	NA	26.6	9.9	NA	NA	11.4	60.9	Pentatricopeptide repeat-containing protein, putative&&Pentatricopeptide repeat-containing protein
MSTRG.4640;SE:1A:188137502-188144123:188144251-188144574:+	MSTRG.4640	TraesCS1A02G133500	SE	A	NA	NA	NA	NA	0	16.2	16.8	NA	NA	28.5	NA	NA	NA	NA	6.3	18.1	NA	13.8	6.1	10.5	Pentatricopeptide repeat-containing protein, putative&&Pentatricopeptide repeat-containing protein
MSTRG.4640;RI:1A:188144862:188145026-188145123:188145263:+	MSTRG.4640	TraesCS1A02G133500	RI	A	19.7	0	NA	0	20.1	16.3	17.3	0	0	0	0	0	0	10.9	24.1	22	0	29.2	27	4	Pentatricopeptide repeat-containing protein, putative&&Pentatricopeptide repeat-containing protein
MSTRG.4640;RI:1A:188150482:188150530-188151106:188151199:+	MSTRG.4640	TraesCS1A02G133500	RI	A	1.3	0	NA	5.3	2.7	5.3	7.7	0	8.3	5.9	5.3	0	2.8	0	8	2.4	6.3	1.5	3.4	5.8	Pentatricopeptide repeat-containing protein, putative&&Pentatricopeptide repeat-containing protein
MSTRG.4640;A3:1A:188148136-188150482:188148136-188151106:+	MSTRG.4640	TraesCS1A02G133500	A3	A	1.9	NA	0	10.3	4.4	10.5	10.2	NA	4.8	12.7	22	NA	7	0	9	6.9	20.6	3.7	12	14.7	Pentatricopeptide repeat-containing protein, putative&&Pentatricopeptide repeat-containing protein
MSTRG.4640;RI:1A:188144574:188145026-188145123:188145263:+	MSTRG.4640	TraesCS1A02G133500	RI	A	1.9	NA	0	10.3	4.4	10.5	10.2	NA	4.8	12.7	22	NA	7	0	9	7.7	20.6	3.7	12	16.7	Pentatricopeptide repeat-containing protein, putative&&Pentatricopeptide repeat-containing protein
MSTRG.4640;RI:1A:188144574:188144765-188144862:188145026:+	MSTRG.4640	TraesCS1A02G133500	RI	A	46.4	4.3	72.4	32.7	43.3	36.2	46.9	14.8	64.2	29.9	16.5	0	27.5	44.3	53.8	26.9	20.6	35.7	25.9	24.3	Pentatricopeptide repeat-containing protein, putative&&Pentatricopeptide repeat-containing protein
MSTRG.4640;SE:1A:188148136-188150482:188150530-188151106:+	MSTRG.4640	TraesCS1A02G133500	SE	A	59	95.7	27.6	67.3	62.1	67.8	57.7	85.2	35.8	70.1	83.5	80.6	72.5	58.5	53.1	75.5	79.4	71.8	79.7	73.6	Pentatricopeptide repeat-containing protein, putative&&Pentatricopeptide repeat-containing protein
MSTRG.4640;A3:1A:188146581-188147733:188146581-188147764:+	MSTRG.4640	TraesCS1A02G133500	A3	A	41.5	7.7	76	37.5	51.6	48.1	57.3	14.9	66.4	33.4	20.2	19.4	31.1	47.9	62.6	45.3	29.3	30.1	44.1	30	Pentatricopeptide repeat-containing protein, putative&&Pentatricopeptide repeat-containing protein
MSTRG.4664;A5:1A:189964141-189964317:189963238-189964317:+	MSTRG.4664	TraesCS1A02G133800	A5	A	3.5	1.2	0	0	4.2	6.2	8.5	1	3.7	0	0	0	0	2	3.3	4.3	4.9	2.8	4.2	1	Lysine-specific demethylase
MSTRG.4664;A5:1A:189960535-189960618:189960529-189960618:+	MSTRG.4664	TraesCS1A02G133800	A5	A	NA	NA	NA	NA	NA	54	NA	NA	32.5	NA	NA	NA	NA	NA	NA	51.2	NA	NA	29.5	NA	Lysine-specific demethylase
MSTRG.4664;RI:1A:189963187:189964141-189964317:189964420:+	MSTRG.4664	TraesCS1A02G133800	RI	A	NA	NA	NA	NA	NA	30	NA	NA	23.8	NA	NA	NA	NA	NA	NA	45.1	NA	NA	23.4	NA	Lysine-specific demethylase
MSTRG.4671;A3:1A:191857421-191857581:191856862-191857581:-	MSTRG.4671	TraesCS1A02G133900	A3	A	4.2	5.4	3.4	2.6	1.6	3.1	0	1.4	2.4	7.3	14.4	4.5	2.4	2.5	4	1.3	3.5	3.4	2.6	7	#N/A
MSTRG.4671;A3:1A:191857885-191862279:191857858-191862279:-	MSTRG.4671	TraesCS1A02G133900	A3	A	6.8	0	0	0	7	1.6	11.4	0	0	0	0	0	0	0	5.3	0	0	1.9	0	1	#N/A
MSTRG.4671;RI:1A:191857581:191857666-191857763:191857858:-	MSTRG.4671	TraesCS1A02G133900	RI	A	4.5	18.7	3.4	10.3	11.2	11.7	0	7.7	7	7.3	14.4	17.7	2.4	2.5	4.2	7.6	3.5	4.7	7.4	7.1	#N/A
MSTRG.4756;AF:1A:200578775-200578883:200579063:200578775-200579122:200579212:-	MSTRG.4756	TraesCS1A02G134200	AF	A	NA	NA	NA	NA	NA	100	100	NA	NA	100	NA	NA	NA	NA	NA	NA	NA	NA	NA	87.8	protein kinase family protein
MSTRG.4756;MX:1A:200575682-200576626:200576732-200577910:200575682-200577556:200577730-200577910:-	MSTRG.4756	TraesCS1A02G134200	MX	A	NA	NA	NA	NA	NA	NA	NA	NA	NA	49.3	NA	NA	NA	NA	NA	NA	NA	NA	NA	NA	protein kinase family protein
MSTRG.4756;SE:1A:200574936-200575499:200575682-200577660:-	MSTRG.4756	TraesCS1A02G134200	SE	A	NA	71.1	NA	NA	0	NA	NA	0	NA	NA	NA	NA	NA	NA	NA	0	NA	NA	NA	NA	protein kinase family protein
MSTRG.4756;MX:1A:200575682-200576626:200576732-200577910:200575682-200577660:200577730-200577910:-	MSTRG.4756	TraesCS1A02G134200	MX	A	NA	0	NA	NA	NA	NA	NA	NA	NA	NA	NA	NA	NA	NA	NA	NA	NA	52.5	NA	44.1	protein kinase family protein
MSTRG.4756;SE:1A:200575682-200576626:200576732-200577556:-	MSTRG.4756	TraesCS1A02G134200	SE	A	NA	NA	NA	NA	NA	NA	NA	NA	84.7	67.1	NA	NA	NA	NA	NA	NA	NA	NA	NA	NA	protein kinase family protein
MSTRG.4756;SE:1A:200575682-200577556:200577730-200577910:-	MSTRG.4756	TraesCS1A02G134200	SE	A	0	NA	0	0	0	0	0	0	8.7	17	0	0	0	0	0	0	0	0	0	0	protein kinase family protein
MSTRG.4756;A3:1A:200575901-200576626:200575682-200576626:-	MSTRG.4756	TraesCS1A02G134200	A3	A	0	1.1	0	0.6	2.4	8.6	12.2	1.5	1.9	3.4	0	0	0	3.8	2	1.6	5.2	4.1	4.3	3.7	protein kinase family protein
MSTRG.4756;SE:1A:200575682-200576626:200576732-200577660:-	MSTRG.4756	TraesCS1A02G134200	SE	A	100	20.9	NA	NA	NA	NA	NA	100	NA	NA	NA	NA	NA	NA	100	NA	100	53.9	NA	65.1	protein kinase family protein
MSTRG.4756;A5:1A:200576732-200577556:200576732-200577660:-	MSTRG.4756	TraesCS1A02G134200	A5	A	0	NA	NA	NA	NA	NA	NA	0	64.3	100	NA	NA	NA	NA	14	NA	25.5	33.5	NA	0	protein kinase family protein
MSTRG.4756;SE:1A:200575682-200577660:200577730-200577910:-	MSTRG.4756	TraesCS1A02G134200	SE	A	0	66.5	0	0	0	0	0	0	0	0	0	23.5	0	0	0	0	0	15.9	13.6	9	protein kinase family protein
MSTRG.4756;SE:1A:200576732-200577556:200577730-200577910:-	MSTRG.4756	TraesCS1A02G134200	SE	A	NA	NA	NA	NA	NA	0	15.8	NA	54.3	37.4	NA	NA	NA	NA	NA	27.4	42.4	19	18.1	0	protein kinase family protein
MSTRG.4756;SE:1A:200574936-200577660:200577730-200577910:-	MSTRG.4756	TraesCS1A02G134200	SE	A	NA	14.9	NA	5.9	28.6	2.6	21.8	100	10.6	0	0	5.4	0	0	6	18	0	0	10.3	0	protein kinase family protein
MSTRG.4756;SE:1A:200576732-200577660:200577730-200577910:-	MSTRG.4756	TraesCS1A02G134200	SE	A	100	NA	NA	NA	NA	12	0	76.3	39.7	0	NA	NA	NA	NA	58.9	33.8	68.3	31.8	29.7	32.9	protein kinase family protein
MSTRG.4756;MX:1A:200574936-200575499:200575682-200577910:200574936-200577660:200577730-200577910:-	MSTRG.4756	TraesCS1A02G134200	MX	A	100	55.3	92.5	93.8	73.3	97.9	55.2	43.9	79.7	100	100	85.1	100	100	93.8	77.4	100	100	80.7	100	protein kinase family protein
MSTRG.4756;SE:1A:200575682-200576626:200576732-200577910:-	MSTRG.4756	TraesCS1A02G134200	SE	A	0	NA	5.4	14.4	2.5	4.8	21.9	17.6	20.2	16.6	0	0	4.2	0	5	14.9	2.9	17.3	12.6	7.2	protein kinase family protein
MSTRG.4756;A5:1A:200578133-200578391:200578133-200578397:-	MSTRG.4756	TraesCS1A02G134200	A5	A	0	30.6	13	15.3	14.1	24	26.8	11.9	22.8	22.4	0	8.7	0	5.7	8.7	12.6	26.5	25.5	29.4	21.9	protein kinase family protein
MSTRG.4756;A5:1A:200578133-200578391:200578133-200578420:-	MSTRG.4756	TraesCS1A02G134200	A5	A	0	72	5.7	18.8	19.4	23	59.5	27.9	46.2	47.9	0	23.5	0	11.2	11.1	21.1	48.8	40.3	50.6	32.5	protein kinase family protein
MSTRG.4756;SE:1A:200574936-200575499:200575682-200577910:-	MSTRG.4756	TraesCS1A02G134200	SE	A	100	17.8	100	48.9	52.4	54.8	25.5	100	31.7	26.5	41.6	24.7	31.1	32.3	49.2	42.8	30.7	37.7	32.4	39.3	protein kinase family protein
MSTRG.4756;A5:1A:200574936-200575435:200574936-200575499:-	MSTRG.4756	TraesCS1A02G134200	A5	A	10.5	15.9	19.8	32.5	26.4	31.1	55.9	17.7	22.5	22.1	1.5	18.6	25.6	43.9	30.4	32.9	53.2	22.7	26.4	23.7	protein kinase family protein
MSTRG.4756;A5:1A:200578133-200578397:200578133-200578420:-	MSTRG.4756	TraesCS1A02G134200	A5	A	49.5	85.3	28.9	56.2	59.4	48.6	80	74.1	74.4	76	58.4	76.4	69.3	67.7	56.5	64.9	72.5	66.4	71.1	63.2	protein kinase family protein
MSTRG.4756;A5:1A:200578549-200578632:200578549-200578726:-	MSTRG.4756	TraesCS1A02G134200	A5	A	49.5	64.7	27.7	52.5	59.1	55.5	80.3	76.5	62.9	68.2	58.4	71.2	69.3	68.9	56	61.3	65.4	59.8	62.2	63.5	protein kinase family protein
MSTRG.4755;A5:1A:201856272-201856342:201856272-201856432:-	MSTRG.4755	TraesCS1A02G134500	A5	A	NA	NA	NA	NA	NA	NA	NA	0	5	NA	NA	NA	NA	NA	NA	NA	NA	NA	0	NA	tRNA pseudouridine synthase A
MSTRG.4755;RI:1A:201856156:201856272-201856342:201856518:-	MSTRG.4755	TraesCS1A02G134500	RI	A	NA	100	NA	100	100	94.6	100	100	97.9	100	NA	100	NA	100	100	100	100	100	100	100	tRNA pseudouridine synthase A
MSTRG.4755;A5:1A:201856518-201856627:201856518-201856647:-	MSTRG.4755	TraesCS1A02G134500	A5	A	NA	47.3	NA	NA	100	64.8	100	0	92.1	100	NA	100	NA	100	100	94.4	100	100	85.4	90	tRNA pseudouridine synthase A
MSTRG.4755;A5:1A:201856518-201856632:201856518-201856647:-	MSTRG.4755	TraesCS1A02G134500	A5	A	NA	NA	NA	NA	NA	13.9	100	54.8	86.8	100	NA	NA	NA	NA	NA	89.8	100	NA	84.8	78.1	tRNA pseudouridine synthase A
MSTRG.4755;RI:1A:201856156:201856272-201856432:201856518:-	MSTRG.4755	TraesCS1A02G134500	RI	A	NA	77.7	NA	100	100	100	100	45.2	71.4	100	48.4	100	NA	100	84.1	88	100	90.3	76.2	100	tRNA pseudouridine synthase A
MSTRG.4755;A5:1A:201856518-201856627:201856518-201856632:-	MSTRG.4755	TraesCS1A02G134500	A5	A	NA	NA	NA	43.4	82.2	91.9	63	0	64.1	55.4	48.4	100	NA	71.7	79.7	65.6	78.9	80.7	51.1	71.6	tRNA pseudouridine synthase A
MSTRG.4755;A3:1A:201854112-201855987:201854108-201855987:-	MSTRG.4755	TraesCS1A02G134500	A3	A	91.3	95.9	100	93	90.9	81.5	84.2	100	69.9	87.2	100	77.3	96.4	82.5	87.5	74.3	81.6	80.8	84	83.1	tRNA pseudouridine synthase A
MSTRG.4755;A3:1A:201856518-201856627:201856272-201856627:-	MSTRG.4755	TraesCS1A02G134500	A3	A	8.7	4.4	0	7.7	9.3	21	17.5	0	37.4	14.2	6.7	22.7	3.8	18.8	12.9	30.3	19.3	20.1	19.5	18.5	tRNA pseudouridine synthase A
MSTRG.4784;A3:1A:202093372-202093438:202093357-202093438:-	MSTRG.4784	TraesCS1A02G134600	A3	A	NA	NA	NA	NA	0	1.1	0	NA	6.3	0	NA	NA	NA	NA	0	0	0	NA	1.5	0	Vacuolar-sorting receptor-like protein
MSTRG.4784;AF:1A:202094690-202096895:202096932:202094690-202101493:202101947:-	MSTRG.4784	TraesCS1A02G134600	AF	A	NA	NA	NA	NA	100	98.7	100	NA	NA	100	NA	NA	NA	NA	100	100	97.1	95.9	87.8	100	Vacuolar-sorting receptor-like protein
MSTRG.4784;A3:1A:202093511-202093646:202093507-202093646:-	MSTRG.4784	TraesCS1A02G134600	A3	A	NA	NA	NA	NA	5.9	2.3	0	NA	0	5.5	NA	NA	NA	NA	0	0	1	NA	1.9	2.6	Vacuolar-sorting receptor-like protein
MSTRG.4784;AF:1A:202094690-202096895:202096932:202094690-202101493:202101953:-	MSTRG.4784	TraesCS1A02G134600	AF	A	NA	NA	NA	NA	94.4	97.4	100	NA	NA	94.5	NA	NA	NA	NA	100	100	98.7	100	98.3	97.6	Vacuolar-sorting receptor-like protein
MSTRG.4784;AF:1A:202094690-202096895:202096932:202094690-202101493:202101948:-	MSTRG.4784	TraesCS1A02G134600	AF	A	NA	NA	NA	NA	100	89.6	90	NA	NA	100	NA	NA	NA	NA	79.8	89.7	76.9	82.1	88	100	Vacuolar-sorting receptor-like protein
MSTRG.4784;A5:1A:202092996-202093274:202092996-202093998:-	MSTRG.4784	TraesCS1A02G134600	A5	A	2.9	11.7	6.4	9.9	8.6	4.3	8	6.6	15.3	23.5	2.7	4.2	9.5	19.1	8.1	5.5	9.3	10	17.7	24.9	Vacuolar-sorting receptor-like protein
MSTRG.4784;SE:1A:202075690-202076099:202076165-202083054:-	MSTRG.4784	TraesCS1A02G134600	SE	A	97.1	88.3	93.6	90.5	92.2	94.9	91.6	93.7	81.3	77.6	97.5	95.8	90	80.5	91.3	93.8	88.9	92	87.5	76.9	Vacuolar-sorting receptor-like protein
MSTRG.4789;RI:1A:204828014:204828532-204828616:204828726:+	MSTRG.4789	TraesCS1A02G134800	RI	A	100	100	100	100	90.9	94.9	85	100	96.8	100	100	100	77.6	97.5	98	100	97.5	96.1	96.7	100	INO80 complex subunit D
MSTRG.4789;A3:1A:204828726-204829076:204828726-204829189:+	MSTRG.4789	TraesCS1A02G134800	A3	A	0	38.2	48.4	50.5	48.2	47.1	42.2	53.7	33.3	47.2	50.1	62.9	57.8	54.4	49.2	44.5	27.5	54	31.6	43.8	INO80 complex subunit D
MSTRG.4829;SE:1A:206794035-206794629:206794828-206795284:-	MSTRG.4829	TraesCS1A02G135100	SE	A	0.9	0.3	1.5	1.9	1.6	5.4	3.8	0	1.3	0	0	0.7	0.2	2.5	1.7	5.1	2.8	2.1	2.4	1.2	DNA mismatch repair protein mutS
MSTRG.4829;A5:1A:206800326-206800415:206800326-206800439:-	MSTRG.4829	TraesCS1A02G135100	A5	A	NA	100	100	32.1	100	100	100	100	100	NA	NA	100	100	31.6	29.9	100	100	100	100	100	DNA mismatch repair protein mutS
MSTRG.4829;SE:1A:206793578-206793985:206794035-206794629:-	MSTRG.4829	TraesCS1A02G135100	SE	A	NA	NA	17.8	9.8	7.6	17.7	13.9	0	4.5	NA	NA	NA	1.9	12.2	7.6	19.2	8.1	8.9	7.4	NA	DNA mismatch repair protein mutS
MSTRG.4829;SE:1A:206793578-206793985:206794035-206795284:-	MSTRG.4829	TraesCS1A02G135100	SE	A	100	86.6	83.6	91.4	90.6	95.4	100	96.9	100	100	100	73.5	91.1	91	91.4	93.7	83.1	86.1	93.3	91.9	DNA mismatch repair protein mutS
MSTRG.4829;SE:1A:206793578-206794629:206794828-206795284:-	MSTRG.4829	TraesCS1A02G135100	SE	A	NA	20.4	26.5	65.6	66	84.6	100	78.8	100	NA	NA	5.7	55.8	65.6	68.4	77	61.2	57.6	81.4	53.8	DNA mismatch repair protein mutS
MSTRG.4829;MX:1A:206793578-206793985:206794035-206795284:206793578-206794629:206794828-206795284:-	MSTRG.4829	TraesCS1A02G135100	MX	A	100	96.2	93.4	84.8	83.2	78.9	80.3	89.5	78.4	95.2	94.5	97.9	89	84.2	83.1	81.6	75.6	82	76.2	90.8	DNA mismatch repair protein mutS
MSTRG.4845;A3:1A:208215939-208216023:208215822-208216023:-	MSTRG.4845	TraesCS1A02G135300	A3	A	98.8	NA	NA	NA	NA	NA	96.2	NA	NA	96.8	NA	NA	NA	NA	100	NA	89.9	NA	NA	96.5	#N/A
MSTRG.4845;A5:1A:208208880-208209447:208208880-208209835:-	MSTRG.4845	TraesCS1A02G135300	A5	A	NA	NA	100	100	97.5	100	95.6	100	100	100	NA	85.9	100	100	100	98	100	100	98.8	100	#N/A
MSTRG.4845;RI:1A:208208813:208208880-208209447:208210337:-	MSTRG.4845	TraesCS1A02G135300	RI	A	94.6	92.1	71.1	78.7	68.1	64.5	70	82.3	42.6	80.8	95.3	88.8	82	82.1	73.3	61.7	70.4	75.5	62.5	83.3	#N/A
MSTRG.4852;A5:1A:208909424-208909916:208909392-208909916:+	MSTRG.4852	TraesCS1A02G135600	A5	A	56.2	NA	NA	NA	100	98.2	100	NA	100	61.1	NA	NA	NA	NA	100	100	100	NA	100	NA	#N/A
MSTRG.4852;RI:1A:208910186:208910299-208910402:208910494:+	MSTRG.4852	TraesCS1A02G135600	RI	A	29.6	3.7	4.5	0	0	0.2	0	0	0	6.3	0	7.1	2.5	4.1	0	0	0	0.7	0	1.1	#N/A
MSTRG.4852;RI:1A:208912083:208912159-208912503:208912550:+	MSTRG.4852	TraesCS1A02G135600	RI	A	0	0	1.7	4.1	2.3	3.3	2.8	4	3.5	7.7	5.6	0	0	0	3.5	3	2.9	3.5	3	7.1	#N/A
MSTRG.4852;A3:1A:208910107-208910186:208910107-208910191:+	MSTRG.4852	TraesCS1A02G135600	A3	A	100	100	95.2	100	92.5	93.3	91.1	100	90.9	93.9	100	100	100	100	93.3	94.6	96.7	98.8	94.8	100	#N/A
MSTRG.4852;A3:1A:208909424-208909916:208909424-208909989:+	MSTRG.4852	TraesCS1A02G135600	A3	A	54	7.3	7.9	2.2	9.2	9.3	12.2	5.9	13.4	9.9	8.4	1	1.1	2.8	8.3	7.5	7.1	3.8	8.8	2	#N/A
MSTRG.4877;A3:1A:209361874-209362293:209361854-209362293:-	MSTRG.4877	TraesCS1A02G135700	A3	A	10.8	16.9	10.2	12.2	9.5	10.3	13	33	34.2	6	7.1	14.9	15.2	16.5	11.4	10.1	10.9	20.2	22.3	14.2	Ferrochelatase
MSTRG.4877;A5:1A:209355394-209355587:209355394-209355624:-	MSTRG.4877	TraesCS1A02G135700	A5	A	10.8	16.5	10	11	7.4	8.7	10.7	30	34.2	5.5	6	14.1	14.8	16.2	10.1	8.7	6.1	19.6	21	13.6	Ferrochelatase
MSTRG.4892;A5:1A:213255773-213255867:213255773-213255907:-	MSTRG.4892	TraesCS1A02G136100	A5	A	0	100	100	100	100	95.2	100	81.1	100	100	100	100	100	100	100	87.4	75.1	88.2	100	100	NAD(P)H dehydrogenase (Quinone)
MSTRG.4912;A3:1A:213932860-213933550:213932860-213933569:+	MSTRG.4912	TraesCS1A02G136200	A3	A	80.5	99	92.3	94.3	87.2	89.8	92.4	98.1	90	93.1	90.6	97.6	95.5	90.7	87.8	90.4	90.2	94.8	88.7	95.8	F-box / LRR-repeat protein
MSTRG.4912;A3:1A:213931515-213932240:213931515-213932299:+	MSTRG.4912	TraesCS1A02G136200	A3	A	57.9	NA	26.8	24	40.8	34	35.5	10.1	28.2	26.2	NA	NA	19.8	42.3	40	33	37.3	23.2	32.8	20.2	F-box / LRR-repeat protein
MSTRG.4912;RI:1A:213905096:213905357-213905452:213905584:+	MSTRG.4912	TraesCS1A02G136200	RI	A	42.1	NA	73.2	76	59.2	66	64.5	89.9	71.8	73.8	NA	NA	80.2	57.7	60	67	62.7	76.8	67.2	79.8	F-box / LRR-repeat protein
MSTRG.4912;SE:1A:213931515-213932240:213932703-213932797:+	MSTRG.4912	TraesCS1A02G136200	SE	A	22.8	1.2	9.7	7	15.7	12.7	8.8	2.2	13.3	8.6	10.8	2.7	5.5	10.7	14.9	11.9	11.7	6.3	14.8	5	F-box / LRR-repeat protein
MSTRG.4912;SE:1A:213931515-213932299:213932703-213932797:+	MSTRG.4912	TraesCS1A02G136200	SE	A	17.7	9.9	22.7	19.3	21.3	21.9	14.9	16.8	28.2	20.9	14.3	10.9	18.9	14	20.9	21.6	18.2	18.2	26.2	17.3	F-box / LRR-repeat protein
MSTRG.4915;AF:1A:216416048-216419421:216419499:216416048-216456367:216456832:-	MSTRG.4915	TraesCS1A02G136400	AF	A	NA	NA	NA	NA	90.5	86.3	0	NA	0	NA	NA	NA	NA	NA	NA	64.7	76.3	NA	NA	NA	E3 ubiquitin-protein ligase
MSTRG.4935;A3:1A:217611420-217611507:217611372-217611507:-	MSTRG.4935	TraesCS1A02G136500	A3	A	0	3.8	33	21.7	37.2	47.5	43.2	40.6	50.8	36.8	0	28.2	14.6	44.4	35	47.5	37.1	37.7	50.7	39	ABC1-like kinase
MSTRG.4939;A3:1A:218219152-218219599:218219017-218219599:-	MSTRG.4939	TraesCS1A02G136600	A3	A	0	86.3	100	66.1	66.7	62.9	35	74.9	80.6	87.4	NA	100	70.2	77.8	69.3	64.7	37.3	83.4	68.3	65.9	RNA-binding KH domain-containing protein
MSTRG.4939;SE:1A:218215103-218215742:218215812-218215870:-	MSTRG.4939	TraesCS1A02G136600	SE	A	100	13.7	0	33.9	33.3	37.1	65	25.1	19.4	12.6	NA	0	29.8	22.2	30.7	35.3	62.7	16.6	31.7	34.1	RNA-binding KH domain-containing protein
MSTRG.4955;A3:1A:218526778-218527059:218526778-218527078:+	MSTRG.4955	TraesCS1A02G136800	A3	A	NA	92.1	100	NA	NA	100	NA	NA	NA	NA	NA	NA	NA	100	100	NA	100	NA	NA	100	Ribosomal RNA small subunit methyltransferase I
MSTRG.4955;A3:1A:218527186-218527490:218527186-218527496:+	MSTRG.4955	TraesCS1A02G136800	A3	A	0	0	0	0	0	1.6	0	5.2	0	3.5	0	0	0	0	0	4.6	0	0	3.3	2.6	Ribosomal RNA small subunit methyltransferase I
MSTRG.4955;A3:1A:218526778-218526925:218526778-218527078:+	MSTRG.4955	TraesCS1A02G136800	A3	A	NA	NA	NA	96.3	100	100	100	100	100	96.7	100	NA	100	NA	100	88.8	100	100	94.6	100	Ribosomal RNA small subunit methyltransferase I
MSTRG.4955;A3:1A:218526778-218527042:218526778-218527078:+	MSTRG.4955	TraesCS1A02G136800	A3	A	100	NA	NA	NA	100	100	100	NA	NA	77	NA	100	NA	NA	100	83.9	NA	100	NA	100	Ribosomal RNA small subunit methyltransferase I
MSTRG.4955;A3:1A:218526778-218526925:218526778-218527059:+	MSTRG.4955	TraesCS1A02G136800	A3	A	NA	0	0	100	100	47.4	100	100	100	100	100	NA	100	0	50.6	100	74	100	100	66.9	Ribosomal RNA small subunit methyltransferase I
MSTRG.4955;A3:1A:218526417-218526670:218526417-218526728:+	MSTRG.4955	TraesCS1A02G136800	A3	A	22.5	100	100	100	100	100	83.1	100	100	93.6	100	0	100	100	76.8	67.8	100	71.3	100	100	Ribosomal RNA small subunit methyltransferase I
MSTRG.4955;A3:1A:218526778-218527042:218526778-218527059:+	MSTRG.4955	TraesCS1A02G136800	A3	A	100	16.6	0	NA	100	64	100	NA	NA	100	NA	100	NA	17.6	40.7	100	26.2	100	NA	17.1	Ribosomal RNA small subunit methyltransferase I
MSTRG.4955;A3:1A:218526778-218526925:218526778-218527042:+	MSTRG.4955	TraesCS1A02G136800	A3	A	0	NA	NA	100	26.1	33.7	78.9	94.8	89.6	89.8	84.3	0	92	NA	59.9	60.4	88.9	42	96.5	90.7	Ribosomal RNA small subunit methyltransferase I
MSTRG.4957;AF:1A:219381647-219385093:219385185:219381647-219385728:219385820:-	MSTRG.4957	TraesCS1A02G136900	AF	A	0	0	0	0	0	11.6	0	0	0	NA	0	0	0	0	0	4.9	4.5	0	11.6	NA	Core-2/I-branching beta-1,6-N-acetylglucosaminyltransferase family protein
MSTRG.4957;SE:1A:219381647-219381783:219381878-219385728:-	MSTRG.4957	TraesCS1A02G136900	SE	A	0	0	0	0	1.8	5.5	4	0	4	NA	0	0	0	0	0	3.2	1.6	1.8	5.1	NA	Core-2/I-branching beta-1,6-N-acetylglucosaminyltransferase family protein
MSTRG.4970;A3:1A:219898533-219899145:219898476-219899145:-	MSTRG.4970	TraesCS1A02G137000	A3	A	0	0	0	0	3.4	24.4	26.5	0	9.4	0	0	0	0	13.4	0	1.6	30	0	13.7	0	3'-5' exonuclease domain-containing family protein
MSTRG.4998;A3:1A:221706205-221706747:221706205-221706773:+	MSTRG.4998	TraesCS1A02G137200	A3	A	NA	NA	NA	NA	NA	74.3	94.7	NA	NA	100	51.1	NA	NA	NA	86.1	70.4	93.4	100	NA	NA	Starch synthase, chloroplastic/amyloplastic
MSTRG.4998;A5:1A:221705460-221705538:221705441-221705538:+	MSTRG.4998	TraesCS1A02G137200	A5	A	NA	NA	NA	NA	NA	89	89.2	NA	NA	85.3	100	NA	NA	NA	100	90.6	87	93.3	NA	NA	Starch synthase, chloroplastic/amyloplastic
MSTRG.4998;AF:1A:221702580:221702620-221705383:221703696:221703955-221705383:+	MSTRG.4998	TraesCS1A02G137200	AF	A	NA	NA	NA	NA	NA	85.1	88.6	NA	NA	84.1	100	NA	NA	NA	100	86.5	86.1	92.2	NA	NA	Starch synthase, chloroplastic/amyloplastic
MSTRG.4998;A3:1A:221705648-221705723:221705648-221705795:+	MSTRG.4998	TraesCS1A02G137200	A3	A	NA	NA	NA	NA	NA	63.2	83.9	NA	NA	77.8	51.1	NA	NA	NA	86.1	60.7	80.4	78.6	NA	NA	Starch synthase, chloroplastic/amyloplastic
MSTRG.5000;RI:1A:222348152:222348255-222348816:222348893:-	MSTRG.5000	TraesCS1A02G137400	RI	A	5.4	1.3	0	0.3	1.4	1.2	1.2	0	0.6	1	7.4	0	0	0	1.3	1.5	0.4	0.2	0.9	1	RING finger protein
MSTRG.5000;A5:1A:222351024-222366288:222351024-222366383:-	MSTRG.5000	TraesCS1A02G137400	A5	A	NA	NA	NA	NA	NA	86.5	81.2	100	90.9	NA	NA	NA	NA	NA	80.4	76.1	89.2	96.1	88.1	79.4	RING finger protein
MSTRG.5000;SE:1A:222349179-222350936:222351024-222366288:-	MSTRG.5000	TraesCS1A02G137400	SE	A	14.7	NA	NA	19.7	41	78.5	70.8	37.9	76	33.7	0	NA	NA	NA	38.8	39.6	31.3	40.4	44.6	84	RING finger protein
MSTRG.5000;SE:1A:222349179-222350936:222351100-222366288:-	MSTRG.5000	TraesCS1A02G137400	SE	A	0	NA	NA	36	71.8	84.8	79.8	53.8	85.2	69.3	0	NA	NA	77.6	54.4	53	57.1	27.4	33.5	92	RING finger protein
MSTRG.5000;A3:1A:222351100-222366288:222351024-222366288:-	MSTRG.5000	TraesCS1A02G137400	A3	A	0	1.3	0	13.4	38.8	35.1	38.3	19.2	22.7	81.6	0	7.1	0	19.4	14.6	29.1	32.1	22.1	13.2	17.6	RING finger protein
MSTRG.5017;AL:1A:223444462-223446681:223446898:223444462-223455085:223455182:+	MSTRG.5017	TraesCS1A02G137500	AL	A	24.1	62.6	48.7	60.2	62.4	19.9	0	22	4	0	11.5	58.8	71.5	74.5	28.3	27.2	0	21.8	7.5	4.6	Mediator of RNA polymerase II transcription subunit 32
MSTRG.5027;SE:1A:223823761-223825218:223825273-223825717:-	MSTRG.5027	TraesCS1A02G137600	SE	A	NA	NA	NA	NA	NA	NA	NA	NA	NA	NA	93.6	NA	NA	NA	NA	NA	NA	NA	NA	NA	#N/A
MSTRG.5024;AF:1A:223940236-223945484:223945671:223940236-223948613:223949143:-	MSTRG.5024	TraesCS1A02G137700	AF	A	88.4	94.6	100	98	97.5	97.9	99.3	98.1	96.9	99.3	91.6	96.4	100	96.8	97.4	97.6	98.7	97.8	93.7	95	Tobamovirus multiplication protein 2A&&Tetraspanin family protein
MSTRG.5074;A3:1A:225507862-225508256:225507851-225508256:-	MSTRG.5074	TraesCS1A02G137900	A3	A	99.4	99.7	99.6	99.1	97.2	94.3	88.1	97.5	94	98.2	99.2	100	99.8	99.1	97.7	94.5	91.7	97.8	94.9	98.9	#N/A
MSTRG.5074;A3:1A:225507985-225508256:225507851-225508256:-	MSTRG.5074	TraesCS1A02G137900	A3	A	56.2	NA	NA	43.4	30.5	22.5	24.9	34.1	15.5	24.3	64.7	NA	NA	57.1	43.4	26.6	33.6	34.5	17.9	15.1	#N/A
MSTRG.5082;AF:1A:227258132:227258253-227265324:227264978:227265004-227265324:+	MSTRG.5082	TraesCS1A02G138000	AF	A	100	100	100	100	100	100	100	100	94.9	100	100	100	100	100	100	98.4	100	NA	95.9	100	DNAse I-like superfamily protein
MSTRG.5082;RI:1A:227265324:227265406-227265495:227265596:+	MSTRG.5082	TraesCS1A02G138000	RI	A	100	99.1	100	98.7	99.3	96.3	96	93.3	95.1	100	100	100	100	98.6	98.2	95.4	100	NA	95.9	100	DNAse I-like superfamily protein
MSTRG.5082;RI:1A:227265324:227265596-227265708:227265924:+	MSTRG.5082	TraesCS1A02G138000	RI	A	NA	NA	NA	NA	NA	NA	NA	NA	90.7	NA	NA	NA	NA	NA	NA	100	100	100	100	NA	DNAse I-like superfamily protein
MSTRG.5082;A3:1A:227265596-227265710:227265596-227265712:+	MSTRG.5082	TraesCS1A02G138000	A3	A	100	100	100	100	98.6	98	94.9	100	100	96.8	100	100	100	100	98.4	97.2	100	NA	93.9	97.1	DNAse I-like superfamily protein
MSTRG.5082;AF:1A:227258219:227258253-227265324:227264978:227265004-227265324:+	MSTRG.5082	TraesCS1A02G138000	AF	A	NA	NA	NA	NA	NA	NA	NA	NA	88.3	NA	NA	NA	NA	NA	NA	89.7	100	100	94.1	NA	DNAse I-like superfamily protein
MSTRG.5082;RI:1A:227265324:227265596-227265710:227265924:+	MSTRG.5082	TraesCS1A02G138000	RI	A	0	0	0	0	0	0	8.6	0	26.9	0	0	0	0	0	0	12.5	35.3	100	40.5	0	DNAse I-like superfamily protein
MSTRG.5082;A3:1A:227265596-227265708:227265596-227265710:+	MSTRG.5082	TraesCS1A02G138000	A3	A	84.8	52.6	72.2	69.3	67.8	64.7	80.8	69.6	78.5	64.5	80.9	63.3	69.2	69.1	77.7	71.3	91.3	99.6	76.7	68.9	DNAse I-like superfamily protein
MSTRG.5115;A3:1A:230143055-230143497:230143055-230143540:+	MSTRG.5115	TraesCS1A02G138200	A3	A	0	4	3.4	2.5	1.6	1.7	0	0	6.2	4.6	0	3.6	0	0	5.3	1.5	1.5	2.4	2.1	3.5	Histone acetyltransferase GCN5
MSTRG.5115;RI:1A:230134260:230134315-230134397:230134428:+	MSTRG.5115	TraesCS1A02G138200	RI	A	1.8	5.4	3.4	2.5	6.5	7.7	4.1	4.1	5.9	13.3	0	5.1	1.2	2.8	6	8.3	4.7	6.4	5.3	10	Histone acetyltransferase GCN5
MSTRG.5124;A3:1A:230469644-230469749:230469641-230469749:-	MSTRG.5124	TraesCS1A02G138300	A3	A	0	3.5	0	1.4	11.8	7.4	0	3.5	2.7	NA	5.2	0	0	0	13	10.1	NA	0	4.7	0	Cyclin family protein
MSTRG.5124;A3:1A:230470744-230471146:230470741-230471146:-	MSTRG.5124	TraesCS1A02G138300	A3	A	0	95.4	89.2	93.6	76.5	85.6	100	94.5	76.5	NA	89.8	84.1	97.8	93.2	87	89.9	NA	87	81.1	88.1	Cyclin family protein
MSTRG.5142;A3:1A:232095462-232095756:232095459-232095756:-	MSTRG.5142	TraesCS1A02G138500	A3	A	0	1.5	0	0	0	0.7	3.7	0	0	0	0	0	0	0	0	0	6.6	0	4.6	0	Methylthioribose-1-phosphate isomerase
MSTRG.5142;SE:1A:232086982-232092317:232092510-232094349:-	MSTRG.5142	TraesCS1A02G138500	SE	A	2.5	2.6	3.1	4.5	5.7	12.3	13.3	8	11.6	6.3	2	3.2	2.7	4.1	6.2	12.9	11.7	6.3	7	6.5	Methylthioribose-1-phosphate isomerase
MSTRG.5142;A3:1A:232086982-232092317:232086929-232092317:-	MSTRG.5142	TraesCS1A02G138500	A3	A	19.2	41.9	43.4	49.6	43.7	48.6	47.3	39	66.9	51.7	22.5	71	49.7	42.1	32.4	43.3	37	38.2	42.1	60.3	Methylthioribose-1-phosphate isomerase
MSTRG.5151;A3:1A:232342334-232342414:232342334-232342450:+	MSTRG.5151	TraesCS1A02G138600	A3	A	0	0	3.3	1.3	4.1	4.8	2.3	4	4.6	0	1.2	0	2	2.4	6.4	4.1	4.2	2.2	6.2	0.5	Transcription initiation factor IIF subunit alpha
MSTRG.5151;SE:1A:232342908-232343225:232343342-232343730:+	MSTRG.5151	TraesCS1A02G138600	SE	A	8.6	0	0	2.6	1	1.8	3.7	2.9	0.8	8.8	1.6	0	1.6	0	1.6	3.7	3	1.7	3.7	7	Transcription initiation factor IIF subunit alpha
MSTRG.5151;SE:1A:232341081-232342212:232342334-232342414:+	MSTRG.5151	TraesCS1A02G138600	SE	A	0	0	8.1	3.1	6.7	17.8	7	4.2	3.9	0	NA	0	0.4	1.4	6.8	8.6	9.6	3.1	6.9	0.6	Transcription initiation factor IIF subunit alpha
MSTRG.5151;A3:1A:232342334-232342411:232342334-232342414:+	MSTRG.5151	TraesCS1A02G138600	A3	A	100	NA	91.4	95.7	95.2	94.3	94.5	89	91.9	100	93.8	NA	98.3	97.2	90.8	95.2	91.1	94.1	88.5	98	Transcription initiation factor IIF subunit alpha
MSTRG.5151;A3:1A:232342334-232342411:232342334-232342450:+	MSTRG.5151	TraesCS1A02G138600	A3	A	52.4	13.7	26.6	22.9	45.8	45.5	28.8	25.1	35.4	30	15.3	24.7	53.6	45.7	40.1	46.2	31.3	26.5	33.7	19.2	Transcription initiation factor IIF subunit alpha
MSTRG.5151;A5:1A:232342623-232342717:232342614-232342717:+	MSTRG.5151	TraesCS1A02G138600	A5	A	29	37	78.3	75.7	76.3	83.5	81.3	59.7	56.2	29.4	94.8	32.1	28.7	51.5	63.4	79.7	78.2	65	63.1	61	Transcription initiation factor IIF subunit alpha
MSTRG.5201;AF:1A:234210246:234210347-234231928:234212019:234212102-234231928:+	MSTRG.5201	TraesCS1A02G139100	AF	A	NA	NA	NA	NA	NA	NA	10.9	NA	100	0	NA	NA	NA	NA	100	100	2.9	0	2.5	0	#N/A
MSTRG.5201;AF:1A:234210169:234210347-234231928:234211227:234211239-234231928:+	MSTRG.5201	TraesCS1A02G139100	AF	A	1.3	0	0	0	0	2.5	0	NA	0	0	0	0	0	0	0	2.1	0	6.2	7.3	0	#N/A
MSTRG.5201;AF:1A:234210169:234210347-234231928:234212019:234212102-234231928:+	MSTRG.5201	TraesCS1A02G139100	AF	A	NA	NA	NA	NA	NA	35.1	0	NA	NA	0	NA	NA	NA	NA	NA	NA	0	8.2	3	0	#N/A
MSTRG.5201;AF:1A:234210246:234210347-234231928:234211229:234211239-234231928:+	MSTRG.5201	TraesCS1A02G139100	AF	A	0	0	0	0	0	0	2	0	5	0	NA	0	5	0	6.6	5.5	1.4	0	1.5	0	#N/A
MSTRG.5201;A3:1A:234253047-234257312:234253047-234257329:+	MSTRG.5201	TraesCS1A02G139100	A3	A	0	0	0	11.2	2.7	4.2	2.9	0	3.5	1.6	0	0	2.6	1.3	7	2.8	7.6	1.2	3.7	9.8	#N/A
MSTRG.5201;AF:1A:234210182:234210347-234231928:234211229:234211239-234231928:+	MSTRG.5201	TraesCS1A02G139100	AF	A	0	10.1	10.5	0	4	5.8	0.9	4.7	2.5	14	NA	6.7	3.2	4.1	1.1	4.2	3	3.1	0	0.4	#N/A
MSTRG.5201;AF:1A:234210182:234210347-234231928:234212019:234212102-234231928:+	MSTRG.5201	TraesCS1A02G139100	AF	A	NA	100	NA	NA	NA	64.6	5.2	100	NA	34.3	NA	NA	NA	NA	NA	NA	6	24.5	0	5.2	#N/A
MSTRG.5201;AF:1A:234210246:234210347-234231928:234211227:234211239-234231928:+	MSTRG.5201	TraesCS1A02G139100	AF	A	0	0	0	0	0	0	5.4	NA	22.2	0	0	0	8.3	0	7.5	8.3	3.8	0	6.2	0	#N/A
MSTRG.5201;AF:1A:234211227:234211239-234231928:234212019:234212102-234231928:+	MSTRG.5201	TraesCS1A02G139100	AF	A	100	100	100	100	100	95.4	68.2	NA	100	86.4	100	100	100	100	100	100	42.7	57.7	28.1	83.2	#N/A
MSTRG.5201;AF:1A:234211229:234211239-234231928:234212019:234212102-234231928:+	MSTRG.5201	TraesCS1A02G139100	AF	A	100	100	100	100	100	96.7	85.5	100	100	76.2	NA	100	100	100	100	100	67.4	91	62.4	93.5	#N/A
MSTRG.5201;AF:1A:234210244:234210347-234231928:234212019:234212102-234231928:+	MSTRG.5201	TraesCS1A02G139100	AF	A	100	NA	NA	100	NA	73.7	32.5	NA	NA	20	NA	NA	NA	NA	100	NA	31.9	51.9	13.7	68.9	#N/A
MSTRG.5201;AF:1A:234210244:234210347-234231928:234211227:234211239-234231928:+	MSTRG.5201	TraesCS1A02G139100	AF	A	26.1	0	0	27.5	6.3	11.9	18.3	NA	0	3.8	0	0	0	4.3	8.6	0	38.6	44.2	29	30.9	#N/A
MSTRG.5201;AF:1A:234210182:234210347-234231928:234211227:234211239-234231928:+	MSTRG.5201	TraesCS1A02G139100	AF	A	0	35.6	22.3	0	4	8.1	2.5	100	12.4	7.6	1.1	14.9	5.3	9.3	1.3	6.3	7.9	19.2	0	1.1	#N/A
MSTRG.5201;AF:1A:234210244:234210347-234231928:234211229:234211239-234231928:+	MSTRG.5201	TraesCS1A02G139100	AF	A	28.6	0	0	18.1	6.3	8.7	7.5	0	0	7.2	NA	0	0	1.9	7.6	0	18.5	9.6	8.8	13.4	#N/A
MSTRG.5201;A3:1A:234257469-234257546:234257469-234257557:+	MSTRG.5201	TraesCS1A02G139100	A3	A	63.2	83.4	80.3	91.6	85.7	84.2	89.1	89.3	87.2	72.8	54.4	54.6	82.5	100	93.4	83.3	86.5	87.7	76.8	100	#N/A
MSTRG.5201;A3:1A:234232805-234234191:234232805-234234194:+	MSTRG.5201	TraesCS1A02G139100	A3	A	34.9	63.4	52.7	61.9	42.1	44.7	56.7	84.7	66.9	20.6	0	36.9	49.6	68.5	45.7	47.7	43	68.8	39	65	#N/A
MSTRG.5201;RI:1A:234252715:234252823-234252940:234253047:+	MSTRG.5201	TraesCS1A02G139100	RI	A	28.7	20	27.6	40.9	43.5	34.6	21.5	4.6	20.3	44.2	54.4	17.8	32.9	32.8	44	36.3	16.7	12.1	12.6	24.1	#N/A
MSTRG.5196;A3:1A:234806955-234807165:234806950-234807165:-	MSTRG.5196	TraesCS1A02G139300	A3	A	95.1	93.5	93	83.7	72.5	74.1	74.5	88.4	79.9	95.9	85.9	100	93.8	81.1	88.4	78.3	86.3	83.3	76.3	93	Prolyl 4-hydroxylase alpha subunit, putative
MSTRG.5196;RI:1A:234807329:234807393-234807466:234807504:-	MSTRG.5196	TraesCS1A02G139300	RI	A	5.4	7.1	7	18.5	34.1	30.8	30.6	19.5	32.6	7.3	15.6	1.4	6.7	21	21.9	29	22.4	23.1	28.9	8.3	Prolyl 4-hydroxylase alpha subunit, putative
MSTRG.5204;A5:1A:235665767-235665897:235665676-235665897:+	MSTRG.5204	TraesCS1A02G139400	A5	A	0	6.4	0	0	0	0	5.4	0	2.2	0	0	0	13.2	0	6.8	6.6	4.6	4.9	0	0	Poly(A) RNA polymerase cid11
MSTRG.5204;RI:1A:235665597:235665767-235665897:235665968:+	MSTRG.5204	TraesCS1A02G139400	RI	A	NA	NA	NA	100	100	100	84	100	92.7	100	100	NA	NA	NA	56	71.9	84.2	84.7	100	100	Poly(A) RNA polymerase cid11
MSTRG.5204;RI:1A:235665597:235665676-235665897:235665968:+	MSTRG.5204	TraesCS1A02G139400	RI	A	5.8	3	0	11.2	13.1	16.8	23	28.9	22.1	5.8	10.3	2.4	1.7	7.3	8.5	15.2	20.5	22.1	27.2	6.6	Poly(A) RNA polymerase cid11
MSTRG.5229;A5:1A:237329003-237329353:237329003-237329723:-	MSTRG.5229	TraesCS1A02G139600	A5	A	4.8	8.1	7.2	0	0	0	0	0	5.2	6.4	14.3	8.3	5.4	0	0	0	0	5.2	8	0	TATA-box binding protein, putative
MSTRG.5229;RI:1A:237328699:237328821-237328916:237329003:-	MSTRG.5229	TraesCS1A02G139600	RI	A	0	0	9.4	1.1	5.6	10.7	7.6	2.3	9.5	12.3	0	7	4.4	4.4	3	9.5	7.6	3.8	7.3	6.5	TATA-box binding protein, putative
MSTRG.5229;A3:1A:237329003-237329723:237328970-237329723:-	MSTRG.5229	TraesCS1A02G139600	A3	A	100	63.8	79.3	81.4	84.8	75.6	75.7	71.2	84.5	82.2	23.2	48.7	57.8	56.5	87.3	74.1	92.7	70.3	78.6	69.9	TATA-box binding protein, putative
MSTRG.5229;RI:1A:237328362:237328454-237328537:237328581:-	MSTRG.5229	TraesCS1A02G139600	RI	A	93.8	60.1	57.2	53.3	31.4	34.4	18.8	37	23.5	67.6	0	38.5	51.8	36.2	38.4	36.4	37	18.1	38.1	59	TATA-box binding protein, putative
MSTRG.5238;A5:1A:237513627-237518459:237513627-237518461:-	MSTRG.5238	TraesCS1A02G139700	A5	A	NA	NA	NA	65.2	0	38.3	38.4	44.1	40.3	80.2	NA	NA	NA	34	39.3	38.8	30.2	50.6	41.9	30.6	Transcription factor
MSTRG.5247;A5:1A:237744890-237744981:237744886-237744981:+	MSTRG.5247	TraesCS1A02G139900	A5	A	0	54.2	48.3	100	84.3	76.4	76.2	88.5	NA	93.2	58	60.4	54.2	48.7	77.9	78.1	88.1	NA	NA	75.5	Heavy metal-associated protein
MSTRG.5275;A5:1A:238655232-238656201:238654017-238656201:+	MSTRG.5275	TraesCS1A02G140700	A5	A	8.6	0	0	0	0	0	0.4	0	1.7	0.4	NA	0	0	0	0	0	0.2	0.6	0	0.1	Ras family protein
MSTRG.5275;AF:1A:238653996:238654017-238656201:238654074:238654314-238656201:+	MSTRG.5275	TraesCS1A02G140700	AF	A	100	99.5	100	100	99	97.9	97.9	93.4	97.8	98.7	NA	99	100	100	99.5	97.4	97.5	95.3	96.2	99.6	Ras family protein
MSTRG.5275;SE:1A:238654017-238655060:238655232-238656201:+	MSTRG.5275	TraesCS1A02G140700	SE	A	54.6	2.4	0.9	0.6	0.1	0.1	0	2.3	2.6	2.7	100	1.5	2.3	0.4	0.5	0.2	0	3.4	2.4	3.7	Ras family protein
MSTRG.5275;SE:1A:238654314-238655060:238655232-238656201:+	MSTRG.5275	TraesCS1A02G140700	SE	A	NA	NA	NA	NA	NA	0	NA	NA	NA	NA	NA	NA	NA	NA	NA	13.2	NA	NA	NA	NA	Ras family protein
MSTRG.5275;SE:1A:238657006-238661658:238661712-238669619:+	MSTRG.5275	TraesCS1A02G140700	SE	A	6.9	0	0	0	0	0	0	0	0	0.4	0	0	0	0	0	0	0	0	0	0.1	Ras family protein
MSTRG.5275;SE:1A:238654314-238655692:238655773-238656201:+	MSTRG.5275	TraesCS1A02G140700	SE	A	NA	NA	NA	NA	NA	30.4	36.7	NA	NA	NA	NA	NA	NA	NA	NA	9.3	NA	NA	NA	NA	Ras family protein
MSTRG.5275;SE:1A:238656274-238656427:238656510-238656621:+	MSTRG.5275	TraesCS1A02G140700	SE	A	100	88.5	100	100	95.1	96.2	83.4	100	92.8	91.1	100	100	100	97.7	95.2	98.8	94.9	100	97.7	96.2	Ras family protein
MSTRG.5290;A3:1A:238684778-238685538:238684775-238685538:-	MSTRG.5290	TraesCS1A02G140900	A3	A	100	100	100	100	95.2	96.1	98.5	100	100	98.6	100	100	100	96.3	88.3	99.2	96.2	100	98.1	98	Phosphoglycerate kinase
MSTRG.5290;A3:1A:238688902-238689339:238688775-238689339:-	MSTRG.5290	TraesCS1A02G140900	A3	A	100	NA	NA	NA	100	100	NA	NA	NA	100	100	NA	NA	NA	100	79.9	NA	100	100	100	Phosphoglycerate kinase
MSTRG.5290;A5:1A:238684778-238685522:238684778-238685538:-	MSTRG.5290	TraesCS1A02G140900	A5	A	0	0	0	0	11.8	2.5	6.4	14.8	20.8	14.3	51.6	0	0	0	2.2	11.6	0	5.7	5.8	1.3	Phosphoglycerate kinase
MSTRG.5290;SE:1A:238682095-238682603:238682678-238684527:-	MSTRG.5290	TraesCS1A02G140900	SE	A	38.9	100	95.4	92.9	89.2	86.7	94	93.7	90.1	94.4	59.8	100	98.3	93.4	93.3	91.2	95.2	79.7	92.3	93.3	Phosphoglycerate kinase
MSTRG.5296;A3:1A:239893509-239893961:239893509-239894006:+	MSTRG.5296	TraesCS1A02G141400	A3	A	NA	NA	NA	NA	NA	53.4	100	NA	NA	NA	NA	NA	NA	NA	NA	NA	70	NA	NA	66.3	ABC transporter G family member
MSTRG.5296;A5:1A:239894639-239901614:239894619-239901614:+	MSTRG.5296	TraesCS1A02G141400	A5	A	NA	NA	NA	NA	NA	64.5	48.1	NA	NA	NA	NA	NA	NA	NA	NA	NA	38.2	NA	NA	41.3	ABC transporter G family member
MSTRG.5330;A3:1A:241317940-241318506:241317940-241318509:+	MSTRG.5330	TraesCS1A02G141700	A3	A	0	0	0	6.3	7.5	8	12.7	6.7	9.3	4.3	0	2.1	3.2	4.2	12.5	10.5	0	8.4	8.3	3.5	#N/A
MSTRG.5330;A3:1A:241317236-241317577:241317236-241317587:+	MSTRG.5330	TraesCS1A02G141700	A3	A	2.2	4.7	1.7	6.3	7.5	8	12.7	6.7	9.3	4.3	6.6	2.1	3.2	4.2	12.5	10.5	10.2	8.4	8.3	3.5	#N/A
MSTRG.5333;RI:1A:241677702:241677946-241678594:241678816:-	MSTRG.5333	TraesCS1A02G141900	RI	A	NA	0	NA	0	0	0	50.6	23.7	36.8	18.7	NA	NA	NA	NA	25.1	54.6	38.6	100	30.6	77.9	RING finger protein
MSTRG.5333;A3:1A:241678816-241678955:241678790-241678955:-	MSTRG.5333	TraesCS1A02G141900	A3	A	6.2	100	0	100	43.6	51.7	60.7	100	51.3	100	1.7	0	0	10.4	70.5	47.4	50.4	30.4	28.2	58.2	RING finger protein
MSTRG.5333;A3:1A:241677963-241678594:241677946-241678594:-	MSTRG.5333	TraesCS1A02G141900	A3	A	70	91.9	88.8	83.8	80.6	77.9	55.1	70.1	67.3	88.3	61	90.3	88.5	79	78.5	78.6	51.5	85.6	80.8	88.1	RING finger protein
MSTRG.5351;SE:1A:242002095-242002891:242002995-242011341:+	MSTRG.5351	TraesCS1A02G142200	SE	A	97.2	NA	NA	NA	95.8	98.8	90.6	99.5	98.5	98.6	96.7	NA	NA	96.8	98	98.2	98.2	98.5	97.3	98.8	#N/A
MSTRG.5363;AF:1A:243162998-243163080:243163169:243162998-243163251:243163307:-	MSTRG.5363	TraesCS1A02G142400	AF	A	100	NA	NA	NA	NA	NA	NA	NA	NA	NA	NA	NA	NA	NA	NA	NA	NA	NA	NA	51.6	Na(+)/H(+) antiporter NhaB
MSTRG.5363;AF:1A:243162998-243163251:243163307:243162998-243163471:243163539:-	MSTRG.5363	TraesCS1A02G142400	AF	A	NA	NA	NA	NA	NA	NA	0	NA	NA	0	0	NA	NA	NA	NA	NA	22.1	NA	NA	18.9	Na(+)/H(+) antiporter NhaB
MSTRG.5363;AF:1A:243162998-243163080:243163169:243162998-243163471:243163539:-	MSTRG.5363	TraesCS1A02G142400	AF	A	68.1	NA	NA	NA	NA	NA	0	NA	NA	5.4	0	NA	NA	NA	NA	NA	18.4	NA	NA	19.9	Na(+)/H(+) antiporter NhaB
MSTRG.5378;A3:1A:243621084-243621189:243621049-243621189:-	MSTRG.5378	TraesCS1A02G142500	A3	A	0.4	15.4	9	24.6	19.4	38	33.7	29.8	30.5	32.5	1.4	12.4	7.9	18.5	11.9	24.6	24	23	29.9	25.1	Leucine-rich repeat (LRR) family protein
MSTRG.5378;A5:1A:243619864-243620248:243619864-243620266:-	MSTRG.5378	TraesCS1A02G142500	A5	A	95.7	81.6	81.4	67.6	62.9	44.6	56.1	60.8	59.7	63.1	91.5	81.5	84.8	71.1	69.7	55.7	55	63.2	57.6	68.9	Leucine-rich repeat (LRR) family protein
MSTRG.5375;RI:1A:243865444:243865558-243865884:243865963:-	MSTRG.5375	TraesCS1A02G142600	RI	A	0	3.9	12.2	14.6	24.3	34.8	26.3	6.5	14	30.6	25.6	0	7.5	24.8	19	39.5	0	14.6	22.4	27	Ubiquitin-conjugating enzyme E2
MSTRG.5375;A3:1A:243865693-243865884:243865558-243865884:-	MSTRG.5375	TraesCS1A02G142600	A3	A	74.5	65.7	73.6	76.6	70.1	74.5	60.1	51.4	54.3	71.8	86.4	74.8	51	80.5	71.4	72.8	58.6	62.6	60.5	71.6	Ubiquitin-conjugating enzyme E2
MSTRG.5385;AF:1A:244502771-244503438:244503579:244502771-244503640:244503967:-	MSTRG.5385	TraesCS1A02G142700	AF	A	100	93.8	84.6	83.2	78.6	79.4	64.8	82.1	71.6	78.5	100	94.5	85.7	84.5	73	77.5	71.4	78.7	71.6	78.7	#N/A
MSTRG.5385;SE:1A:244501458-244502316:244502412-244502626:-	MSTRG.5385	TraesCS1A02G142700	SE	A	0	8.2	16.2	16.1	20.5	20.4	35.2	17.5	27.5	21.3	0	5.6	14.1	15.5	27.1	21.5	26.4	21.1	31.7	20.5	#N/A
MSTRG.5386;A3:1A:244509201-244509811:244509154-244509811:-	MSTRG.5386	TraesCS1A02G142800	A3	A	NA	NA	NA	NA	NA	NA	NA	NA	NA	7.2	NA	NA	NA	NA	NA	NA	NA	NA	NA	NA	Tubulin beta chain
MSTRG.5415;RI:1A:245520842:245520909-245521001:245521116:+	MSTRG.5415	TraesCS1A02G143000	RI	A	10.8	0	0	0.6	0	0	0	0	0	0	5.6	0	0	0	0	0.7	0	0	0	0	Glutamine synthetase, putative, expressed
MSTRG.5415;RI:1A:245521001:245521116-245521220:245521325:+	MSTRG.5415	TraesCS1A02G143000	RI	A	0	15	11.3	13.1	0.8	21.1	27.9	41.5	50.4	25.4	6.1	7.5	12.1	18.1	9.1	21.6	29.4	41.7	49.6	18.3	Glutamine synthetase, putative, expressed
MSTRG.5417;A5:1A:246690606-246690704:246690606-246690731:-	MSTRG.5417	TraesCS1A02G143300	A5	A	0	1.5	0	0	0	3.4	NA	0	0	0	0	0	0	0	0	8.6	NA	0	4.6	0	RING finger and CHY zinc finger protein
MSTRG.5417;A3:1A:246691380-246691444:246691342-246691444:-	MSTRG.5417	TraesCS1A02G143300	A3	A	100	98.5	99.2	97.8	92.8	96.6	NA	94.4	95.3	98.9	100	99.1	100	100	93.3	91.4	NA	93.8	95.4	97.8	RING finger and CHY zinc finger protein
MSTRG.5429;A3:1A:247315074-247315146:247315071-247315146:-	MSTRG.5429	TraesCS1A02G143400	A3	A	0	0	0	0	2.9	0	0	0	0	0	0	0	0	0	0	0	0	0	9.6	0	Midasin
MSTRG.5449;RI:1A:248612799:248612822-248612942:248613010:+	MSTRG.5449	TraesCS1A02G143700	RI	A	NA	NA	0	NA	15.4	81.1	NA	100	NA	NA	NA	NA	NA	0	54.2	17.4	NA	0	NA	NA	Shugoshin-1
MSTRG.5449;RI:1A:248612942:248613010-248613089:248613293:+	MSTRG.5449	TraesCS1A02G143700	RI	A	100	93.6	92.7	98.2	92.2	96.4	100	100	NA	87.4	97.7	98.3	94.6	56.4	96.4	91.1	100	79.6	NA	70.7	Shugoshin-1
MSTRG.5450;AF:1A:248615480-248616527:248616578:248615480-248616724:248616991:-	MSTRG.5450	TraesCS1A02G143800	AF	A	73.3	94	93.8	94	86.2	91.6	91.7	91.6	93.8	100	69.6	87.6	99	92.2	90.3	92.9	95.1	93.8	90.3	92.5	Inosine triphosphate pyrophosphatase
MSTRG.5461;A3:1A:249051316-249052077:249051316-249052152:+	MSTRG.5461	TraesCS1A02G144000	A3	A	97.4	85.7	87	84.2	100	97.7	100	88	100	85.7	87.3	89.5	85.4	92.2	100	100	100	95.2	100	100	DNA repair protein-like protein
MSTRG.5461;A3:1A:249054312-249055133:249054312-249055446:+	MSTRG.5461	TraesCS1A02G144000	A3	A	97.4	85.7	87	84.2	80.8	92.2	89.2	88	96.2	85.7	87.3	89.5	85.4	92.2	89.9	85.5	94	95.2	93.3	82.8	DNA repair protein-like protein
MSTRG.5491;AF:1A:250550990:250551100-250552509:250551706:250552140-250552509:+	MSTRG.5491	TraesCS1A02G144700	AF	A	NA	NA	NA	NA	0	7.8	0	0	NA	NA	NA	NA	NA	0	0	0	NA	NA	NA	6.4	F-box family protein
MSTRG.5491;AF:1A:250550786:250551100-250552509:250551706:250552140-250552509:+	MSTRG.5491	TraesCS1A02G144700	AF	A	NA	NA	NA	NA	34.5	40.3	0	39.1	NA	NA	NA	NA	NA	0	23.6	34.9	45.2	NA	NA	0	F-box family protein
MSTRG.5491;A3:1A:250553045-250553165:250553045-250553568:+	MSTRG.5491	TraesCS1A02G144700	A3	A	NA	NA	NA	6	5.6	3.4	12.4	0	26.2	NA	NA	NA	NA	7.3	7.3	4.4	13.8	NA	NA	0	F-box family protein
MSTRG.5491;AF:1A:250551065:250551100-250552509:250551706:250552140-250552509:+	MSTRG.5491	TraesCS1A02G144700	AF	A	NA	NA	NA	NA	8.3	5.6	12.4	0	26.2	NA	NA	NA	NA	7.3	9.3	6.6	22.6	NA	NA	0	F-box family protein
MSTRG.5496;A3:1A:251014530-251014678:251014530-251014699:+	MSTRG.5496	TraesCS1A02G144800	A3	A	0	0	0	2.6	5.1	22.6	0	14.7	NA	2.2	0	0	0	2.7	0	12.1	0	9.1	NA	1.8	Pentatricopeptide repeat-containing protein
MSTRG.5496;A5:1A:251014867-251015722:251014799-251015722:+	MSTRG.5496	TraesCS1A02G144800	A5	A	0	3	3.1	2.6	9.4	23.8	0	14.7	NA	3.9	2	1.2	0.6	2.7	2.3	14.7	0	9.1	NA	2.5	Pentatricopeptide repeat-containing protein
MSTRG.5523;A3:1A:251693217-251695365:251693217-251695487:+	MSTRG.5523	TraesCS1A02G145600	A3	A	NA	NA	NA	NA	NA	NA	NA	NA	NA	NA	34.7	NA	NA	NA	NA	NA	NA	NA	NA	NA	#N/A
MSTRG.5523;A5:1A:251695544-251696051:251695527-251696051:+	MSTRG.5523	TraesCS1A02G145600	A5	A	100	NA	NA	NA	NA	NA	NA	NA	NA	NA	93	NA	NA	NA	NA	NA	NA	NA	NA	NA	#N/A
MSTRG.5523;AF:1A:251692003:251692329-251695487:251692406:251693217-251695487:+	MSTRG.5523	TraesCS1A02G145600	AF	A	100	NA	NA	NA	NA	NA	NA	NA	NA	NA	89.9	NA	NA	NA	NA	NA	NA	NA	NA	NA	#N/A
MSTRG.5523;SE:1A:251692329-251693170:251693217-251695487:+	MSTRG.5523	TraesCS1A02G145600	SE	A	0	NA	NA	NA	NA	NA	NA	NA	NA	NA	22.3	NA	NA	NA	NA	NA	NA	NA	NA	NA	#N/A
MSTRG.5533;RI:1A:252284193:252284405-252284519:252284668:-	MSTRG.5533	TraesCS1A02G145800	RI	A	NA	0	0	0	0	23.6	0	0	2.4	0	0	0	0	0	0	3.1	0	2.4	5.5	0	Plant/T7N9-9 protein
MSTRG.5533;A5:1A:252283407-252283630:252283407-252283638:-	MSTRG.5533	TraesCS1A02G145800	A5	A	79.6	52	0	41.4	51.3	18.1	21	20.2	11.1	32	72.2	68.1	0	59.8	14.8	10.2	27.2	20.8	16.2	38.8	Plant/T7N9-9 protein
MSTRG.5538;A3:1A:252324307-252324927:252324303-252324927:-	MSTRG.5538	TraesCS1A02G146000	A3	A	0	5.4	37.2	NA	NA	NA	NA	NA	NA	NA	0	14.7	15.4	NA	NA	NA	NA	67.7	NA	NA	Hypersensitive-induced response protein 1
MSTRG.5548;A3:1A:252503862-252504001:252503858-252504001:-	MSTRG.5548	TraesCS1A02G146200	A3	A	100	90.2	100	97.9	99.3	100	100	100	98.1	100	100	95.6	100	100	99.5	100	100	100	100	100	Transducin/WD40 repeat-like superfamily protein
MSTRG.5548;SE:1A:252502826-252503543:252503609-252503683:-	MSTRG.5548	TraesCS1A02G146200	SE	A	28.1	39.9	79.2	78	65.8	72.5	74.1	82.3	82.1	64.9	56.8	55.3	71.1	82.9	69.9	72.4	60.4	63.1	71.9	70.2	Transducin/WD40 repeat-like superfamily protein
MSTRG.5550;A5:1A:252625555-252627556:252625555-252627615:-	MSTRG.5550	TraesCS1A02G146400	A5	A	NA	NA	NA	NA	NA	NA	NA	NA	NA	NA	84.7	NA	NA	NA	NA	NA	NA	NA	NA	NA	#N/A
MSTRG.5550;RI:1A:252624412:252625015-252625513:252625555:-	MSTRG.5550	TraesCS1A02G146400	RI	A	NA	NA	NA	NA	NA	NA	NA	NA	NA	NA	15.3	NA	NA	NA	NA	NA	NA	NA	NA	NA	#N/A
MSTRG.5569;A3:1A:253371731-253371906:253371730-253371906:-	MSTRG.5569	TraesCS1A02G146800	A3	A	NA	100	100	100	83.1	100	100	100	100	100	NA	100	100	100	100	100	100	100	100	100	#N/A
MSTRG.5572;A3:1A:253383231-253383454:253382793-253383454:-	MSTRG.5572	TraesCS1A02G146900	A3	A	NA	NA	NA	NA	88	53.2	75.2	NA	95.1	90.3	NA	NA	NA	35.1	38.5	74.6	47.1	88.6	49.6	84.9	WD-repeat protein, putative
MSTRG.5572;RI:1A:253382692:253382793-253383115:253383231:-	MSTRG.5572	TraesCS1A02G146900	RI	A	0	0	0	4.9	45.8	23.3	23.5	19.8	42.6	38.8	0	27.3	16.7	35.2	13.7	48.5	26.4	63.1	22.3	49.7	WD-repeat protein, putative
MSTRG.5572;SE:1A:253382793-253383115:253383231-253383454:-	MSTRG.5572	TraesCS1A02G146900	SE	A	100	82	70.8	97.6	89.7	78.9	90.8	81.5	96.3	93.6	100	79.4	86.3	49.9	79.8	75.7	71.3	81.9	77.5	85.1	WD-repeat protein, putative
MSTRG.5572;SE:1A:253380317-253381061:253381126-253382692:-	MSTRG.5572	TraesCS1A02G146900	SE	A	100	82	86.2	95.2	53.7	72.6	78.2	67.8	56.2	58.7	100	61.2	73.6	78.7	82.3	54.5	69.4	34.1	70.2	48.9	WD-repeat protein, putative
MSTRG.5574;A3:1A:253720747-253720983:253720747-253721641:+	MSTRG.5574	TraesCS1A02G147000	A3	A	4.5	13.3	26.6	32.4	47.2	44.5	30.7	14.8	28.7	59.1	21.6	15.3	29	41.1	48.2	33.5	27.8	20.6	40	58.8	60S ribosomal protein L21
MSTRG.5593;AF:1A:254375953:254376012-254377610:254377319:254377488-254377610:+	MSTRG.5593	TraesCS1A02G147400	AF	A	NA	NA	NA	100	100	100	100	100	88	100	NA	NA	100	100	100	100	NA	100	100	100	PfkB-like carbohydrate kinase family protein
MSTRG.5593;AF:1A:254375887:254376012-254377610:254377448:254377488-254377610:+	MSTRG.5593	TraesCS1A02G147400	AF	A	0	NA	NA	NA	100	15.9	NA	0	0	100	0	NA	NA	NA	NA	21.9	NA	0	36.4	0	PfkB-like carbohydrate kinase family protein
MSTRG.5593;A3:1A:254382643-254382753:254382643-254382757:+	MSTRG.5593	TraesCS1A02G147400	A3	A	100	NA	NA	NA	100	94.2	NA	87.9	100	100	100	0	NA	NA	100	80.5	NA	94.5	100	95.8	PfkB-like carbohydrate kinase family protein
MSTRG.5593;AF:1A:254375918:254376012-254377610:254377448:254377488-254377610:+	MSTRG.5593	TraesCS1A02G147400	AF	A	0	NA	NA	NA	NA	7.8	NA	13.1	0	NA	0	100	NA	NA	NA	27.2	NA	6.4	0	4.4	PfkB-like carbohydrate kinase family protein
MSTRG.5593;A3:1A:254381924-254382050:254381924-254382065:+	MSTRG.5593	TraesCS1A02G147400	A3	A	100	NA	NA	NA	93.7	87.3	NA	92.1	97.4	86.2	96.7	100	NA	NA	74.6	88.4	NA	91.4	87.9	95.4	PfkB-like carbohydrate kinase family protein
MSTRG.5593;AF:1A:254375953:254376012-254377610:254377448:254377488-254377610:+	MSTRG.5593	TraesCS1A02G147400	AF	A	0	NA	37	69.1	100	67.7	80.6	62.3	44.8	100	0	NA	100	100	100	71.8	56.9	54.4	68.6	58.9	PfkB-like carbohydrate kinase family protein
MSTRG.5593;SE:1A:254377684-254380542:254380594-254381169:+	MSTRG.5593	TraesCS1A02G147400	SE	A	0	100	37	69.1	66.7	66.6	82	65.5	48.8	85.1	3.3	100	100	60.8	88.4	71.3	61.2	58.9	60.8	60.5	PfkB-like carbohydrate kinase family protein
MSTRG.5593;A3:1A:254381693-254381782:254381693-254381801:+	MSTRG.5593	TraesCS1A02G147400	A3	A	0	53.2	37	69.1	64.4	59	74.8	56.9	41.6	82.7	0	0	100	60.8	79.9	57	51.2	49	54.6	56.7	PfkB-like carbohydrate kinase family protein
MSTRG.5593;A5:1A:254381319-254381577:254381311-254381577:+	MSTRG.5593	TraesCS1A02G147400	A5	A	100	46.8	63	30.9	35.6	41	25.2	43.1	58.4	17.3	100	100	0	39.2	20.1	43	48.8	51	45.4	43.3	PfkB-like carbohydrate kinase family protein
MSTRG.5594;A5:1A:254384255-254384364:254384255-254384367:-	MSTRG.5594	TraesCS1A02G147500	A5	A	0	0	0	28.3	0	NA	NA	NA	NA	0	0	0	0	0	0	NA	0	0	NA	0	#N/A
MSTRG.5594;RI:1A:254383244:254384255-254384364:254385399:-	MSTRG.5594	TraesCS1A02G147500	RI	A	NA	100	100	63.5	100	100	100	100	100	100	NA	100	100	100	100	100	100	100	100	100	#N/A
MSTRG.5594;RI:1A:254386009:254386106-254386185:254386674:-	MSTRG.5594	TraesCS1A02G147500	RI	A	0	0	0	19	33.8	35.3	23.1	20.1	34.2	4.1	0	0	0	0	36.4	36.5	27.7	47.8	31.7	0	#N/A
MSTRG.5594;RI:1A:254383244:254384255-254384367:254385399:-	MSTRG.5594	TraesCS1A02G147500	RI	A	1.8	38.9	27.9	40.6	61.9	100	100	100	100	67.8	2.5	24.1	16.2	40.4	55.1	100	66.7	69.8	100	33.6	#N/A
MSTRG.5600;A3:1A:254994054-254994533:254994054-254994542:+	MSTRG.5600	TraesCS1A02G147600	A3	A	0	0	0	33.2	0	3	0	0	0	0	0	12.8	0	0	3.3	11.8	11.6	0	0	31.9	#N/A
MSTRG.5601;AF:1A:254996689-254997422:254997527:254996689-255002666:255002834:-	MSTRG.5601	TraesCS1A02G147700	AF	A	100	98.6	100	96.9	100	100	98	100	100	100	100	100	100	100	100	100	100	97.9	85.5	100	50S ribosomal protein L11
MSTRG.5601;AF:1A:254996689-255002666:255002834:254996689-255003014:255003165:-	MSTRG.5601	TraesCS1A02G147700	AF	A	NA	NA	NA	22.6	0	0	15.1	NA	NA	NA	NA	0	0	NA	0	0	0	12.9	47.5	NA	50S ribosomal protein L11
MSTRG.5601;SE:1A:254996689-254996884:254997148-255003014:-	MSTRG.5601	TraesCS1A02G147700	SE	A	NA	NA	NA	0	10.7	9.2	11.5	34.8	NA	NA	NA	0	0	NA	21.5	15.1	8.9	29.2	28.3	NA	50S ribosomal protein L11
MSTRG.5601;AF:1A:254996689-254997422:254997527:254996689-255003014:255003165:-	MSTRG.5601	TraesCS1A02G147700	AF	A	100	98.4	100	90	96.4	87.4	89.5	95.1	93.2	100	95.5	77.6	94.1	100	97.6	89.2	85.8	87.1	84.2	100	50S ribosomal protein L11
MSTRG.5693;A3:1A:258741119-258742863:258741119-258743389:+	MSTRG.5693	TraesCS1A02G150600	A3	A	97.4	96.3	92.4	95.9	89.2	82.8	75.9	91.7	84.3	87.9	95.3	93.4	92.2	93.2	89.7	84	78.1	87.5	86.4	86.7	RNA-binding protein-like
MSTRG.5693;A5:1A:258740359-258743780:258740327-258743780:+	MSTRG.5693	TraesCS1A02G150600	A5	A	84.9	85.2	85.7	91.5	78.9	77.6	51.9	63.5	70.5	78.3	69.3	76	85	86.3	63.9	59.5	48.1	75.3	87.5	82.1	RNA-binding protein-like
MSTRG.5693;A5:1A:258740362-258743780:258740327-258743780:+	MSTRG.5693	TraesCS1A02G150600	A5	A	90.2	82.8	74.1	86	82.3	79.6	45.2	84.3	79.6	68.8	77.5	77.1	79.2	85.9	63.1	68.9	54	80.4	84.4	77.5	RNA-binding protein-like
MSTRG.5693;A5:1A:258740362-258743780:258740359-258743780:+	MSTRG.5693	TraesCS1A02G150600	A5	A	62.2	45.4	32.2	36.1	55.4	53	43.3	75.6	62.1	37.9	60.4	51.5	40.1	49.3	49.1	60.1	55.9	57.3	43.5	42.9	RNA-binding protein-like
MSTRG.5701;RI:1A:259049558:259049694-259050461:259050532:+	MSTRG.5701	TraesCS1A02G151000	RI	A	NA	NA	NA	NA	NA	NA	100	NA	NA	26.9	NA	NA	NA	NA	NA	NA	NA	NA	NA	0	Cyanate hydratase
MSTRG.5701;A5:1A:259050382-259050461:259049694-259050461:+	MSTRG.5701	TraesCS1A02G151000	A5	A	NA	NA	NA	NA	NA	11	24.6	0	25.5	0	NA	NA	NA	NA	NA	6.6	4.4	18.9	18.1	12.2	Cyanate hydratase
MSTRG.5701;A3:1A:259049694-259049784:259049694-259050461:+	MSTRG.5701	TraesCS1A02G151000	A3	A	63.9	NA	NA	57.5	86.6	74.7	94.6	58.4	88.3	84.9	64.1	NA	11.3	64.6	84.1	72.9	90.1	71.3	87.9	87.5	Cyanate hydratase
MSTRG.5748;A3:1A:261133303-261133415:261133303-261133431:+	MSTRG.5748	TraesCS1A02G152000	A3	A	NA	NA	NA	NA	NA	NA	NA	NA	NA	100	NA	NA	NA	NA	NA	76.4	NA	NA	100	100	WD repeat protein, putative
MSTRG.5748;A3:1A:261133303-261133425:261133303-261133431:+	MSTRG.5748	TraesCS1A02G152000	A3	A	NA	NA	100	100	100	100	100	100	94.3	100	NA	NA	NA	100	100	89.2	95.2	100	100	100	WD repeat protein, putative
MSTRG.5748;A3:1A:261132942-261133016:261132942-261133029:+	MSTRG.5748	TraesCS1A02G152000	A3	A	NA	52.6	9.2	NA	0	89.2	NA	NA	NA	100	NA	NA	NA	93.3	NA	64.8	NA	NA	73.4	63.3	WD repeat protein, putative
MSTRG.5748;A3:1A:261132942-261133029:261132942-261133039:+	MSTRG.5748	TraesCS1A02G152000	A3	A	NA	NA	100	0	79.1	1.9	26.7	18	5.7	0	NA	NA	NA	NA	25.2	40	11.6	17.7	15.5	31.6	WD repeat protein, putative
MSTRG.5748;A3:1A:261132942-261133016:261132942-261133039:+	MSTRG.5748	TraesCS1A02G152000	A3	A	NA	NA	NA	1.5	NA	13.9	6.6	10.9	17.1	48.4	NA	NA	NA	100	17	55.1	18.4	11	33.6	44.3	WD repeat protein, putative
MSTRG.5748;A3:1A:261133950-261134049:261133950-261134053:+	MSTRG.5748	TraesCS1A02G152000	A3	A	NA	63.3	100	100	100	86.3	100	90.9	94.4	51.6	NA	NA	NA	13.5	100	59.6	92.1	90.8	73.3	64.7	WD repeat protein, putative
MSTRG.5748;A3:1A:261133303-261133415:261133303-261133425:+	MSTRG.5748	TraesCS1A02G152000	A3	A	NA	52.6	9.2	13.8	24.9	11.1	30.3	9.1	17.1	48.4	NA	NA	NA	6.8	13.3	28	10.9	14.7	31.6	35.3	WD repeat protein, putative
MSTRG.5748;A5:1A:261134903-261135468:261134764-261135468:+	MSTRG.5748	TraesCS1A02G152000	A5	A	96.7	91.3	86.1	80.4	82.4	70.3	82.7	84.1	73.5	83.8	97.7	99.2	93.7	79.4	86.1	74.4	71.4	72.6	74.7	79.7	WD repeat protein, putative
MSTRG.5778;A3:1A:262834495-262835080:262834495-262835092:+	MSTRG.5778	TraesCS1A02G152500	A3	A	0	0	0.1	0.7	0.9	1.6	15.4	0.8	1.9	0	1.1	0.2	0.3	0.7	1.1	1.2	7.9	0.8	1.1	0.4	UDP-glucose:glycoprotein glucosyltransferase
MSTRG.5783;AF:1A:265021828:265026260-265028800:265026380:265026443-265028800:+	MSTRG.5783	TraesCS1A02G152900	AF	A	0	3	3.6	4.2	5.5	8	8.6	5.6	5.3	6.8	0	1.8	3.1	4.7	5.1	6.7	6.9	5.3	6.2	4.2	Phosphoribosylformylglycinamidine synthase family protein
MSTRG.5803;A3:1A:267142154-267142235:267142154-267142238:+	MSTRG.5803	TraesCS1A02G153300	A3	A	13.9	10.1	9.2	39.4	25.8	21	9.6	25.6	27.9	20.2	15.6	9.9	21.3	19.7	37.2	20.5	26.5	28.6	23.3	14.4	Adaptin ear-binding coat-associated protein, putative
MSTRG.5814;A5:1A:267179806-267179996:267179806-267180055:-	MSTRG.5814	TraesCS1A02G153600	A5	A	81.7	98.2	91.3	90.3	100	69.6	79.6	83.4	74.3	83.4	97.5	97.2	93.3	100	85.1	61.9	62.2	83.2	88.1	87.5	Vacuolar protein sorting-associated protein 2-like protein 2
MSTRG.5821;RI:1A:267347349:267347464-267347615:267347820:-	MSTRG.5821	TraesCS1A02G153700	RI	A	100	100	96.3	81.3	76.5	51.3	10.2	86.2	34.5	NA	100	97.7	99.2	88.4	66.3	64.6	20.7	75.6	56	67.5	#N/A
MSTRG.5821;A5:1A:267346870-267347349:267346870-267347615:-	MSTRG.5821	TraesCS1A02G153700	A5	A	100	93.9	86.5	90.7	80.1	82.5	40.7	83.1	87	0	100	97.3	87.4	76.7	79	82.9	53.4	97.3	87.9	70.9	#N/A
MSTRG.5821;SE:1A:267346870-267347349:267347464-267347615:-	MSTRG.5821	TraesCS1A02G153700	SE	A	NA	NA	19.7	69.2	55.3	81.7	85.8	44	92.7	41.3	NA	NA	5.3	30.3	65.7	72.7	81.4	91.9	85.1	54	#N/A
MSTRG.5821;SE:1A:267347820-267347977:267348071-267352046:-	MSTRG.5821	TraesCS1A02G153700	SE	A	15.8	13.3	15	37	48.5	51.8	38.3	25.8	19.1	74.3	14.6	12.1	20.7	33	53.3	37.7	40	29.4	14.6	56.9	#N/A
MSTRG.5870;A3:1A:268921409-268921514:268921409-268921517:+	MSTRG.5870	TraesCS1A02G154300	A3	A	0	0	0	0	0	9.5	0	0	0	0	0	0	0	0	0	0	0	0	0	0	Exportin-4
MSTRG.5877;A5:1A:269568075-269568156:269568057-269568156:+	MSTRG.5877	TraesCS1A02G154500	A5	A	0	NA	NA	NA	NA	NA	NA	NA	NA	NA	89.4	NA	NA	NA	NA	NA	NA	NA	NA	NA	#N/A
MSTRG.5920;A3:1A:270001783-270001897:270001783-270001903:+	MSTRG.5920	TraesCS1A02G154700	A3	A	NA	NA	NA	NA	NA	100	NA	0	NA	NA	NA	NA	NA	NA	100	0	NA	81.5	NA	NA	Transportin-3
MSTRG.5920;A5:1A:270006448-270006524:270006434-270006524:+	MSTRG.5920	TraesCS1A02G154700	A5	A	4.6	NA	NA	16.7	20.4	42.8	NA	65.5	NA	NA	3.6	NA	10	20.3	31.2	44.5	40.1	34.4	23.8	39	Transportin-3
MSTRG.5991;AF:1A:276863535-276863774:276864079:276863535-276864112:276864381:-	MSTRG.5991	TraesCS1A02G156200	AF	A	NA	0	NA	NA	NA	100	66.8	NA	NA	94.1	NA	NA	0	73.7	NA	93	93	NA	NA	76.4	#N/A
MSTRG.5991;AF:1A:276863535-276863774:276864079:276863535-276864418:276864446:-	MSTRG.5991	TraesCS1A02G156200	AF	A	0	0	NA	10.4	0	100	27.5	0	NA	30.1	0	0	NA	100	4.3	52.9	100	NA	8.6	23.7	#N/A
MSTRG.5991;AF:1A:276863535-276864112:276864383:276863535-276864418:276864446:-	MSTRG.5991	TraesCS1A02G156200	AF	A	3.7	25.8	100	0	0	100	0	25	100	0	54.8	0	100	100	15.8	50.5	NA	100	35	0	#N/A
MSTRG.5991;A3:1A:276862099-276862952:276862028-276862952:-	MSTRG.5991	TraesCS1A02G156200	A3	A	0	30	12.1	0	9.4	0	3.7	0	0	1	9	13	22.9	7.9	3.6	1.1	1	0	3.4	2.9	#N/A
MSTRG.5991;AF:1A:276863535-276863774:276864079:276863535-276864112:276864383:-	MSTRG.5991	TraesCS1A02G156200	AF	A	NA	NA	0	NA	NA	52.8	100	0	21.7	100	0	NA	0	52.7	NA	52.4	75.2	16.9	14.9	100	#N/A
MSTRG.5991;AF:1A:276863535-276864112:276864381:276863535-276864418:276864446:-	MSTRG.5991	TraesCS1A02G156200	AF	A	0	38.8	NA	0	18.2	NA	15.8	0	NA	2.7	22.6	13.2	100	NA	12.6	NA	NA	NA	9.8	8.8	#N/A
MSTRG.5991;SE:1A:276863535-276864112:276864219-276864418:-	MSTRG.5991	TraesCS1A02G156200	SE	A	6.8	3.3	NA	19.8	8.7	100	49.5	14.9	NA	27.9	14	1.6	NA	NA	39.2	58.9	100	100	20.7	35.3	#N/A
MSTRG.5991;A3:1A:276861428-276861863:276860785-276861863:-	MSTRG.5991	TraesCS1A02G156200	A3	A	0	NA	NA	49.2	42.3	32.6	63.2	NA	32.6	100	0	NA	NA	13.8	18.4	19.2	53.6	15.4	34.8	71.8	#N/A
MSTRG.5991;AF:1A:276863071-276863428:276863505:276863071-276864112:276864200:-	MSTRG.5991	TraesCS1A02G156200	AF	A	100	NA	NA	50.8	57.7	67.4	36.8	NA	67.4	0	100	NA	NA	86.2	81.6	80.8	46.4	84.6	65.2	28.2	#N/A
MSTRG.5991;SE:1A:276863071-276863428:276863535-276864112:-	MSTRG.5991	TraesCS1A02G156200	SE	A	NA	100	87	NA	33.5	48.5	10.7	63.2	74.3	3.3	100	NA	100	83.3	47.6	65.7	13.1	88.2	61	9.1	#N/A
MSTRG.5991;A3:1A:276861428-276861863:276860336-276861863:-	MSTRG.5991	TraesCS1A02G156200	A3	A	0	0	15.2	14	30.7	33.4	53.3	12.7	21.3	35.5	0	0	0	11.7	22.9	15.5	66.9	10	20.2	42.3	#N/A
MSTRG.5991;A3:1A:276860785-276861863:276860336-276861863:-	MSTRG.5991	TraesCS1A02G156200	A3	A	29.9	6.8	0	14.3	37.7	50.9	39.9	0	35.9	0	21	0	10.8	45.2	56.8	43.6	63.6	38	32.1	22.3	#N/A
MSTRG.5991;SE:1A:276863071-276863315:276863345-276863428:-	MSTRG.5991	TraesCS1A02G156200	SE	A	4.7	1.6	18	15.9	5	18.5	28.3	11.6	7.2	20.9	5	1.4	10.4	10.4	17.7	20.2	20.5	20	9.4	23.4	#N/A
MSTRG.5998;A3:1A:277074278-277076294:277074278-277076300:+	MSTRG.5998	TraesCS1A02G156400	A3	A	100	100	97.2	96.2	100	100	100	NA	NA	100	90.2	100	100	100	100	NA	NA	NA	NA	100	#N/A
MSTRG.6033;A5:1A:277631760-277631848:277631735-277631848:+	MSTRG.6033	TraesCS1A02G156500	A5	A	NA	NA	NA	NA	NA	23.8	NA	100	100	NA	NA	NA	NA	NA	NA	NA	NA	100	100	NA	Pleckstrin-like (PH) and lipid-binding START domain protein
MSTRG.6033;A5:1A:277637487-277637567:277637482-277637567:+	MSTRG.6033	TraesCS1A02G156500	A5	A	0	NA	NA	NA	0	12.9	NA	0	0	NA	0	NA	NA	0	0	0	NA	NA	0	NA	Pleckstrin-like (PH) and lipid-binding START domain protein
MSTRG.6033;RI:1A:277636779:277636879-277637091:277637186:+	MSTRG.6033	TraesCS1A02G156500	RI	A	0	NA	NA	NA	0	12.9	NA	0	0	NA	0	NA	NA	0	0	0	NA	NA	0	NA	Pleckstrin-like (PH) and lipid-binding START domain protein
MSTRG.6033;AF:1A:277632879:277632890-277636659:277633597:277633783-277636659:+	MSTRG.6033	TraesCS1A02G156500	AF	A	0	NA	NA	NA	100	NA	NA	92.7	95	NA	0	NA	NA	NA	100	100	NA	NA	80.6	NA	Pleckstrin-like (PH) and lipid-binding START domain protein
MSTRG.6033;A3:1A:277637186-277637262:277637186-277637269:+	MSTRG.6033	TraesCS1A02G156500	A3	A	0	NA	NA	NA	5	33.6	NA	12.5	55	NA	0	NA	NA	0	0	9.8	NA	NA	44.1	NA	Pleckstrin-like (PH) and lipid-binding START domain protein
MSTRG.6033;RI:1A:277637567:277637713-277637802:277638118:+	MSTRG.6033	TraesCS1A02G156500	RI	A	0	NA	NA	NA	95	12.9	NA	81.1	42.7	NA	0	NA	NA	61.4	67.5	67.3	NA	NA	45	NA	Pleckstrin-like (PH) and lipid-binding START domain protein
MSTRG.6024;A5:1A:278145543-278145628:278145503-278145628:+	MSTRG.6024	TraesCS1A02G156600	A5	A	98.4	95.6	96.6	95.8	96.2	91.3	91.4	93	92.3	92.5	98.8	95.9	95.3	95.4	96.4	92.3	91.7	93.3	93.2	93.4	Auxin response factor
MSTRG.6081;A5:1A:279839687-279841037:279838888-279841037:+	MSTRG.6081	TraesCS1A02G157600	A5	A	0	0	0	0	0	0	0	0	6.5	0	NA	0	0	0	0	0	0	0.9	2.8	0	#N/A
MSTRG.6081;A5:1A:279839687-279841037:279839116-279841037:+	MSTRG.6081	TraesCS1A02G157600	A5	A	NA	NA	NA	NA	NA	NA	NA	NA	100	NA	NA	NA	NA	NA	NA	NA	NA	NA	84	NA	#N/A
MSTRG.6081;A5:1A:279841178-279841467:279838888-279841467:+	MSTRG.6081	TraesCS1A02G157600	A5	A	NA	NA	NA	NA	NA	NA	NA	NA	100	100	NA	NA	NA	NA	NA	NA	NA	92.9	100	100	#N/A
MSTRG.6081;A5:1A:279841178-279841467:279838994-279841467:+	MSTRG.6081	TraesCS1A02G157600	A5	A	NA	NA	NA	NA	NA	NA	NA	NA	100	92.1	NA	NA	NA	NA	NA	NA	NA	100	95.9	95.1	#N/A
MSTRG.6081;A5:1A:279841178-279841467:279839370-279841467:+	MSTRG.6081	TraesCS1A02G157600	A5	A	NA	NA	NA	NA	NA	NA	NA	NA	8	100	NA	NA	NA	NA	NA	NA	NA	100	100	100	#N/A
MSTRG.6081;A5:1A:279841178-279841501:279841147-279841501:+	MSTRG.6081	TraesCS1A02G157600	A5	A	100	100	NA	NA	NA	NA	100	100	NA	NA	99.9	NA	NA	NA	NA	NA	100	NA	90.7	100	#N/A
MSTRG.6081;AF:1A:279826823:279826859-279836799:279831979:279832441-279836799:+	MSTRG.6081	TraesCS1A02G157600	AF	A	NA	NA	NA	NA	NA	NA	NA	NA	32.1	0	NA	NA	NA	NA	NA	NA	NA	0	0	0	#N/A
MSTRG.6081;AL:1A:279839370-279839455:279839766:279839370-279841467:279841947:+	MSTRG.6081	TraesCS1A02G157600	AL	A	NA	NA	NA	NA	NA	NA	NA	NA	8.8	NA	NA	NA	NA	NA	NA	NA	NA	NA	100	NA	#N/A
MSTRG.6081;SE:1A:279838636-279838726:279841178-279841467:+	MSTRG.6081	TraesCS1A02G157600	SE	A	24.5	NA	NA	NA	NA	NA	NA	NA	100	100	NA	NA	NA	NA	NA	NA	NA	100	100	100	#N/A
MSTRG.6081;A3:1A:279826859-279830628:279826859-279830631:+	MSTRG.6081	TraesCS1A02G157600	A3	A	0	NA	NA	NA	NA	NA	NA	NA	68.7	0	1.5	NA	NA	NA	NA	NA	NA	0	64.8	100	#N/A
MSTRG.6081;AF:1A:279837652:279838994-279841467:279840641:279841147-279841467:+	MSTRG.6081	TraesCS1A02G157600	AF	A	NA	NA	NA	NA	NA	NA	0	NA	NA	9.2	NA	NA	NA	NA	NA	NA	NA	NA	NA	5.6	#N/A
MSTRG.6081;AF:1A:279838754:279839689-279841501:279840997:279841178-279841501:+	MSTRG.6081	TraesCS1A02G157600	AF	A	0	0	NA	NA	NA	NA	0	17.1	NA	NA	0	NA	NA	NA	NA	NA	0	100	51.6	0	#N/A
MSTRG.6081;SE:1A:279837292-279837782:279838009-279838459:+	MSTRG.6081	TraesCS1A02G157600	SE	A	NA	NA	NA	NA	NA	NA	NA	NA	0	0	NA	NA	NA	NA	NA	NA	NA	5.5	13	0	#N/A
MSTRG.6081;RI:1A:279838726:279839687-279841037:279841178:+	MSTRG.6081	TraesCS1A02G157600	RI	A	NA	NA	NA	NA	NA	NA	NA	NA	46	100	NA	NA	NA	NA	NA	NA	NA	80.2	56	100	#N/A
MSTRG.6081;A3:1A:279841178-279841467:279841178-279841501:+	MSTRG.6081	TraesCS1A02G157600	A3	A	0.8	5.9	NA	NA	NA	NA	4.1	18.9	100	100	0	NA	NA	NA	NA	NA	4.9	100	54.9	21.5	#N/A
MSTRG.6081;A5:1A:279838009-279838459:279837292-279838459:+	MSTRG.6081	TraesCS1A02G157600	A5	A	NA	NA	NA	NA	NA	NA	NA	NA	1.5	7.5	NA	NA	NA	NA	NA	NA	NA	10.8	6.9	9.2	#N/A
MSTRG.6081;A3:1A:279826516-279826613:279826516-279826619:+	MSTRG.6081	TraesCS1A02G157600	A3	A	0	NA	NA	NA	NA	NA	NA	NA	1.5	7.9	7.1	NA	NA	NA	NA	NA	NA	7.9	11.6	8.4	#N/A
MSTRG.6081;A5:1A:279841178-279841467:279841147-279841467:+	MSTRG.6081	TraesCS1A02G157600	A5	A	NA	NA	NA	NA	NA	NA	29.7	77.5	100	54.2	NA	NA	NA	NA	NA	NA	37.8	100	100	53.5	#N/A
MSTRG.6074;A3:1A:279903985-279904049:279903970-279904049:-	MSTRG.6074	TraesCS1A02G157700	A3	A	53.5	87.7	76.5	79.4	NA	NA	NA	46.1	NA	61.3	36.1	84	83.9	86.3	20.3	0	NA	59.8	NA	83.7	#N/A
MSTRG.6074;AF:1A:279905379-279906487:279906656:279905379-279908247:279908684:-	MSTRG.6074	TraesCS1A02G157700	AF	A	NA	71	48.5	85.3	87.5	89.5	82.6	72.9	81.1	67.4	34	35.6	61.1	80.1	66.4	78.8	77.3	77.2	83.4	78	#N/A
MSTRG.6119;A5:1A:281889480-281889557:281889480-281889650:-	MSTRG.6119	TraesCS1A02G158400	A5	A	0	13.9	0	2	2.7	0	0	0	0	4.8	3	0	4	0	0.8	0	1.2	2	0.3	4.2	RING/FYVE/PHD zinc finger superfamily protein
MSTRG.6119;AF:1A:281890200-281894166:281894240:281890200-281894345:281895008:-	MSTRG.6119	TraesCS1A02G158400	AF	A	96.5	97.6	91.7	96.2	92.1	95.9	98.8	96.6	93.8	95.5	93.3	98	97.1	97.3	93.6	95.2	95.1	96.1	92.9	96.6	RING/FYVE/PHD zinc finger superfamily protein
MSTRG.6119;RI:1A:281889366:281889480-281889557:281889712:-	MSTRG.6119	TraesCS1A02G158400	RI	A	100	25.2	100	84.7	79.3	100	100	100	100	59.1	33.4	100	68.9	100	91.5	100	93.5	88.2	97.5	67.2	RING/FYVE/PHD zinc finger superfamily protein
MSTRG.6119;SE:1A:281889480-281889557:281889712-281889951:-	MSTRG.6119	TraesCS1A02G158400	SE	A	0	43.9	0	11.8	17	0	0	0	0	52	20.3	NA	57.7	0	5.2	0	9.7	10.8	1.9	29.6	RING/FYVE/PHD zinc finger superfamily protein
MSTRG.6119;A5:1A:281890200-281894166:281890200-281894345:-	MSTRG.6119	TraesCS1A02G158400	A5	A	39.2	69.5	0	42.3	20.6	26.9	26.6	0	36.8	0	36.9	0	0	54.6	33.8	42.1	23.4	39.8	29.7	35.5	RING/FYVE/PHD zinc finger superfamily protein
MSTRG.6119;SE:1A:281889480-281889650:281889712-281889951:-	MSTRG.6119	TraesCS1A02G158400	SE	A	93.1	83	91.7	86.9	88	91.1	92	96.6	86.3	95.5	89	98	97.1	89.1	87.1	83.9	90.1	85.8	86.8	90.6	RING/FYVE/PHD zinc finger superfamily protein
MSTRG.6119;AF:1A:281890200-281894166:281894240:281890200-281894345:281894527:-	MSTRG.6119	TraesCS1A02G158400	AF	A	97.7	94.9	91.2	89.9	90.4	89.1	83.6	90.7	91.5	93.2	98.5	94.4	91.6	95.1	92	87.4	85.5	87	89.7	91.8	RING/FYVE/PHD zinc finger superfamily protein
MSTRG.6119;RI:1A:281889366:281889480-281889650:281889712:-	MSTRG.6119	TraesCS1A02G158400	RI	A	2.3	5.1	8.8	10.1	9.6	10.8	16.4	9.3	8.5	6.8	1.5	5.6	8.4	4.9	8	12.6	14.4	13	10.3	8.2	RING/FYVE/PHD zinc finger superfamily protein
MSTRG.6119;A3:1A:281889712-281889951:281889480-281889951:-	MSTRG.6119	TraesCS1A02G158400	A3	A	24.3	20.9	51.6	42.7	43.9	55.4	69.2	74.5	37	61	11.3	74	75.1	29.7	37	42.9	60.5	47.4	43	46.3	RING/FYVE/PHD zinc finger superfamily protein
MSTRG.6120;A5:1A:282547713-282549082:282547671-282549082:+	MSTRG.6120	TraesCS1A02G158500	A5	A	NA	0	8.9	4.4	4	1.7	0	0	3.3	0	0	6.7	0	0	3.1	1.9	0	4.1	3	0	28S ribosomal protein S29, mitochondrial
MSTRG.6120;AF:1A:282545698:282545726-282546764:282545904:282545985-282546764:+	MSTRG.6120	TraesCS1A02G158500	AF	A	NA	0	8.9	4.4	4	1.7	0	0	3.3	0	0	6.7	0	0	3.1	1.9	0	4.1	3	0	28S ribosomal protein S29, mitochondrial
MSTRG.6120;A3:1A:282549522-282550767:282549522-282550781:+	MSTRG.6120	TraesCS1A02G158500	A3	A	81.5	47.3	52.3	60.4	68.4	73.7	65.4	50.1	45	47.7	72.1	52.8	51.9	56.9	67.1	71.5	64.4	47.9	48.3	56.7	28S ribosomal protein S29, mitochondrial
MSTRG.6120;A3:1A:282550939-282551060:282550939-282551092:+	MSTRG.6120	TraesCS1A02G158500	A3	A	81	46	49.2	51.5	49	49.7	33.3	41.4	23.6	40.6	66.4	50.7	47.4	44.9	43.3	48.2	35.4	37.8	33.4	52.9	28S ribosomal protein S29, mitochondrial
MSTRG.6123;RI:1A:282553375:282553619-282553674:282553883:+	MSTRG.6123	TraesCS1A02G158600	RI	A	100	100	NA	100	100	100	100	0	100	100	100	100	100	100	100	100	100	90.7	100	100	Transmembrane protein, putative
MSTRG.6163;A3:1A:283844369-283845530:283844369-283845537:+	MSTRG.6163	TraesCS1A02G158800	A3	A	NA	NA	NA	100	100	98.2	100	100	97.2	100	NA	NA	NA	90.9	100	94.2	100	100	100	100	Xaa-pro aminopeptidase, putative
MSTRG.6163;RI:1A:283854243:283854351-283854471:283854625:+	MSTRG.6163	TraesCS1A02G158800	RI	A	12	0	0	1.3	2.1	11	22.8	2.9	2.1	9.8	0	16.5	0	10	8.9	5.2	0	9.2	8.2	9.5	Xaa-pro aminopeptidase, putative
MSTRG.6163;SE:1A:283853298-283853431:283853487-283853878:+	MSTRG.6163	TraesCS1A02G158800	SE	A	NA	84.5	95.6	50	58.5	38.5	0	40.6	40.5	83.9	62.3	NA	96.5	68.1	41.6	36.8	62.2	32.3	43.2	68.4	Xaa-pro aminopeptidase, putative
MSTRG.6163;A3:1A:283853298-283853428:283853298-283853431:+	MSTRG.6163	TraesCS1A02G158800	A3	A	100	76.9	52	49.7	54.1	80.1	100	81.6	84.4	63.9	64.9	100	67.5	41.6	55.7	79.9	53.2	90.5	85.6	67.4	Xaa-pro aminopeptidase, putative
MSTRG.6163;SE:1A:283853298-283853428:283853487-283853878:+	MSTRG.6163	TraesCS1A02G158800	SE	A	92.6	94.8	95.9	49.7	62.4	71.7	83.5	75.2	78.7	90.2	75.4	92.8	98.3	60.3	47.2	69.8	65.1	81.9	81.9	81.7	Xaa-pro aminopeptidase, putative
MSTRG.6145;A3:1A:284146279-284146354:284146279-284146367:+	MSTRG.6145	TraesCS1A02G158900	A3	A	0	0	0	0	0	2.9	4.3	0	7.3	0	0	0	0	4.1	1.3	2.4	2.9	0	0	2.4	Ran-binding protein in the microtubule-organising centre protein&&Glucose-induced degradation protein 8-like protein
MSTRG.6145;A3:1A:284149014-284149094:284149014-284149145:+	MSTRG.6145	TraesCS1A02G158900	A3	A	100	100	100	100	100	100	100	100	92.7	100	100	100	100	95.9	100	100	97.1	100	100	97.6	Ran-binding protein in the microtubule-organising centre protein&&Glucose-induced degradation protein 8-like protein
MSTRG.6162;A5:1A:284913728-284914261:284913728-284914284:-	MSTRG.6162	TraesCS1A02G159300	A5	A	NA	NA	NA	NA	NA	NA	NA	100	100	NA	NA	NA	NA	44	NA	100	NA	100	100	NA	Nascent polypeptide-associated complex subunit beta
MSTRG.6162;A5:1A:284913728-284914261:284913728-284914318:-	MSTRG.6162	TraesCS1A02G159300	A5	A	NA	NA	NA	NA	NA	NA	NA	69.3	100	NA	NA	NA	NA	NA	NA	100	NA	100	100	NA	Nascent polypeptide-associated complex subunit beta
MSTRG.6162;A5:1A:284913728-284914284:284913728-284914306:-	MSTRG.6162	TraesCS1A02G159300	A5	A	NA	NA	NA	NA	NA	NA	NA	NA	NA	NA	NA	NA	NA	83.3	NA	NA	NA	NA	NA	NA	Nascent polypeptide-associated complex subunit beta
MSTRG.6162;A5:1A:284913728-284914261:284913728-284914306:-	MSTRG.6162	TraesCS1A02G159300	A5	A	NA	NA	NA	NA	NA	NA	NA	100	80.7	NA	NA	NA	NA	NA	NA	61	NA	90.3	94.5	NA	Nascent polypeptide-associated complex subunit beta
MSTRG.6173;AF:1A:285980870:285981626-285982361:285981970:285982131-285982361:+	MSTRG.6173	TraesCS1A02G159500	AF	A	0	NA	NA	0	4.3	0	4	1.6	4.4	4.6	NA	NA	NA	NA	0	3.1	5.9	1.1	5.1	NA	Receptor-like protein kinase
MSTRG.6193;A5:1A:286918687-286923306:286918600-286923306:+	MSTRG.6193	TraesCS1A02G159800	A5	A	60.2	0	0	0	0	0	0	0	NA	0	100	6.2	0	0	0	9	0	0	0	0	#N/A
MSTRG.6193;A3:1A:286918250-286918337:286918250-286918366:+	MSTRG.6193	TraesCS1A02G159800	A3	A	100	38.4	100	40.8	100	50	100	39.2	NA	100	100	54.6	100	100	33.3	38.7	35.7	100	100	29.3	#N/A
MSTRG.6208;A3:1A:287312433-287313656:287312418-287313656:-	MSTRG.6208	TraesCS1A02G160000	A3	A	NA	28.2	NA	34.1	22.1	29.4	10	9.2	9.2	19.5	NA	29.3	NA	58	17.9	32.9	NA	12.8	8.6	8.5	Pentatricopeptide repeat-containing protein
MSTRG.6215;A3:1A:287683382-287683500:287683324-287683500:-	MSTRG.6215	TraesCS1A02G160200	A3	A	NA	NA	NA	NA	NA	NA	NA	NA	NA	0	NA	NA	NA	NA	43	NA	NA	NA	NA	NA	Aminotransferase
MSTRG.6215;SE:1A:287683098-287683268:287683324-287683500:-	MSTRG.6215	TraesCS1A02G160200	SE	A	NA	0	NA	52.6	0	0	NA	NA	NA	67.7	NA	NA	NA	NA	36.9	27.7	NA	NA	NA	0	Aminotransferase
MSTRG.6215;SE:1A:287683098-287683268:287683382-287683500:-	MSTRG.6215	TraesCS1A02G160200	SE	A	NA	3.4	NA	NA	12.6	34.8	20.3	NA	NA	NA	NA	14.5	NA	NA	30.6	16.7	28.3	NA	NA	13.6	Aminotransferase
MSTRG.6215;A3:1A:287682854-287682944:287682844-287682944:-	MSTRG.6215	TraesCS1A02G160200	A3	A	NA	3.4	NA	44.9	12.6	34.8	20.3	NA	NA	67.7	NA	14.5	NA	NA	50.7	36.8	28.3	NA	NA	13.6	Aminotransferase
MSTRG.6239;A3:1A:288518066-288518571:288517344-288518571:-	MSTRG.6239	TraesCS1A02G160600	A3	A	NA	NA	NA	NA	0	2.3	0	0	0.7	0	NA	NA	NA	NA	NA	8.6	0	2.4	1.1	0	#N/A
MSTRG.6239;SE:1A:288515894-288516383:288517344-288518571:-	MSTRG.6239	TraesCS1A02G160600	SE	A	0	NA	NA	NA	100	100	100	95.8	100	100	NA	NA	NA	NA	NA	98.2	100	84.7	95.9	100	#N/A
MSTRG.6239;SE:1A:288515894-288516383:288517881-288518571:-	MSTRG.6239	TraesCS1A02G160600	SE	A	27.8	NA	NA	NA	NA	NA	NA	95.1	100	NA	NA	NA	NA	NA	NA	NA	NA	82.2	95.8	NA	#N/A
MSTRG.6239;A5:1A:288511382-288514029:288511382-288514058:-	MSTRG.6239	TraesCS1A02G160600	A5	A	6.8	0.7	0.3	0	0.3	1	1.2	10.4	11.5	0	0	0.1	0.4	1.2	0.7	0.4	2	13	16.8	0.5	#N/A
MSTRG.6239;A3:1A:288517881-288518571:288517344-288518571:-	MSTRG.6239	TraesCS1A02G160600	A3	A	NA	NA	NA	NA	7.1	13.7	12.8	45.6	50.3	0	NA	NA	NA	NA	NA	7.9	19.9	45.6	49.5	11	#N/A
MSTRG.6249;AL:1A:288869767-288870464:288871383:288869767-288871519:288872348:+	MSTRG.6249	TraesCS1A02G160700	AL	A	NA	NA	NA	NA	100	100	100	NA	87.2	100	NA	NA	NA	NA	100	100	100	NA	100	100	Protein EXECUTER 1, chloroplastic
MSTRG.6249;AL:1A:288869767-288870464:288871383:288869767-288871519:288872186:+	MSTRG.6249	TraesCS1A02G160700	AL	A	NA	NA	NA	NA	100	100	64.8	NA	100	100	NA	NA	NA	NA	100	100	72.9	NA	100	100	Protein EXECUTER 1, chloroplastic
MSTRG.6249;AL:1A:288869767-288870464:288871383:288869767-288871519:288872048:+	MSTRG.6249	TraesCS1A02G160700	AL	A	NA	NA	NA	NA	96.8	98.8	85.1	NA	100	93.6	NA	NA	NA	NA	95.7	92.7	92.9	NA	97.5	98.2	Protein EXECUTER 1, chloroplastic
MSTRG.6249;A3:1A:288867498-288867604:288867498-288867670:+	MSTRG.6249	TraesCS1A02G160700	A3	A	89.4	100	82.5	94.4	100	68.9	75.6	96.9	81.2	96.5	100	90.9	91.5	91.4	86.4	63.7	89	91.4	94.5	97.5	Protein EXECUTER 1, chloroplastic
MSTRG.6249;AL:1A:288869767-288870464:288871383:288869767-288871519:288872047:+	MSTRG.6249	TraesCS1A02G160700	AL	A	2.1	NA	29.2	59.9	100	35.1	19.4	71.1	21.3	54.5	NA	NA	NA	45.5	40.8	24.5	37.2	33.3	52.1	55.5	Protein EXECUTER 1, chloroplastic
MSTRG.6249;AL:1A:288869767-288870464:288871383:288869767-288871519:288872175:+	MSTRG.6249	TraesCS1A02G160700	AL	A	0.3	6.1	8.1	8.1	11.7	19.6	7.2	7.2	5.9	4.2	0.4	3.4	6.5	7.2	9.8	15.6	6.8	4.5	5.9	3.1	Protein EXECUTER 1, chloroplastic
MSTRG.6249;A3:1A:288867785-288868286:288867785-288868289:+	MSTRG.6249	TraesCS1A02G160700	A3	A	89.2	93.9	76.9	86.9	88.3	59.1	69.6	90.1	77.9	92.5	99	88.1	86	85.3	79.1	57.3	81.3	87.5	89	94.4	Protein EXECUTER 1, chloroplastic
MSTRG.6261;AF:1A:290122099:290122503-290123866:290123570:290123692-290123866:+	MSTRG.6261	TraesCS1A02G161200	AF	A	0	0	0	0	0	0	0	0	5.4	0	6.8	0	0	0	0	0	0	0	2.7	2.9	Ubiquitin carboxyl-terminal hydrolase-like protein
MSTRG.6261;AF:1A:290123285:290123377-290123866:290123570:290123692-290123866:+	MSTRG.6261	TraesCS1A02G161200	AF	A	97.2	95.5	95.9	97.8	91.7	95.4	90	97.6	96.9	95.2	93.3	94.9	96.5	96.5	87.9	92.2	88	94.8	97.7	97.1	Ubiquitin carboxyl-terminal hydrolase-like protein
MSTRG.6262;RI:1A:290198893:290199124-290199234:290199264:+	MSTRG.6262	TraesCS1A02G161300	RI	A	33.6	67.2	68.7	43.2	31.3	21.3	16.4	32.8	48.7	28.6	40.6	90	77.3	55	33.5	21.9	13.5	37.8	40.5	29.1	#N/A
MSTRG.6262;RI:1A:290199388:290199406-290199607:290199707:+	MSTRG.6262	TraesCS1A02G161300	RI	A	5.2	16	15.2	14.6	39.8	34	22.1	9.6	12.5	44.2	10.1	10	11.7	20.9	33.2	27.8	21.4	29.5	26.7	29.9	#N/A
MSTRG.6275;RI:1A:290555489:290555583-290555658:290556043:+	MSTRG.6275	TraesCS1A02G161900	RI	A	34.1	15.9	17.9	35.8	35.4	40.7	35.2	35.4	50.5	20.7	26.6	19.8	18.5	29	36.8	37.8	33.8	34.2	30.4	28.6	Thioredoxin
MSTRG.6288;A3:1A:291244724-291244849:291244724-291244912:+	MSTRG.6288	TraesCS1A02G162200	A3	A	97.3	100	100	100	100	100	100	100	100	93	65.6	100	100	100	100	100	100	100	100	100	Nijmegen breakage syndrome 1 protein
MSTRG.6291;A3:1A:291250096-291253345:291250096-291253367:+	MSTRG.6291	TraesCS1A02G162300	A3	A	100	100	100	100	100	99.3	94.3	81.2	100	100	100	100	100	100	98.3	99.3	99.1	100	96.6	98	PfkB family carbohydrate kinase
MSTRG.6291;A3:1A:291253671-291254506:291253671-291254509:+	MSTRG.6291	TraesCS1A02G162300	A3	A	100	100	88	96.5	100	98.5	98.4	100	100	93.6	100	100	100	100	98.6	100	100	100	92.4	100	PfkB family carbohydrate kinase
MSTRG.6291;A3:1A:291250096-291253356:291250096-291253367:+	MSTRG.6291	TraesCS1A02G162300	A3	A	NA	100	100	NA	100	97.4	88.3	72.3	100	100	100	NA	100	100	98.4	98.3	97.7	100	93.6	92.7	PfkB family carbohydrate kinase
MSTRG.6291;SE:1A:291253671-291254509:291254588-291255179:+	MSTRG.6291	TraesCS1A02G162300	SE	A	NA	0	NA	NA	0	11.3	7.2	0	0	8.7	0	NA	0	0	2.4	0	0	0	24.5	0	PfkB family carbohydrate kinase
MSTRG.6291;SE:1A:291253671-291254506:291254588-291255179:+	MSTRG.6291	TraesCS1A02G162300	SE	A	100	24.4	100	100	80.2	89	82.6	75.2	83.9	58.5	69.1	100	76.3	70.4	62.7	89.7	85.6	82.5	79.7	82.3	PfkB family carbohydrate kinase
MSTRG.6291;A3:1A:291250096-291253345:291250096-291253356:+	MSTRG.6291	TraesCS1A02G162300	A3	A	98.8	19.7	82	88.4	73.7	78.8	68.8	62.3	76.5	56.2	58.5	93.5	70.9	65.5	47.7	70.4	71.7	70.3	66.1	79.3	PfkB family carbohydrate kinase
MSTRG.6307;RI:1A:291974948:291975222-291975344:291975630:+	MSTRG.6307	TraesCS1A02G162500	RI	A	NA	NA	NA	NA	NA	NA	NA	NA	32.6	NA	NA	NA	NA	NA	NA	NA	NA	NA	30.4	NA	#N/A
MSTRG.6327;AF:1A:292760312-292763035:292763071:292760312-292767642:292767674:-	MSTRG.6327	TraesCS1A02G163100	AF	A	NA	NA	NA	NA	NA	65.1	NA	NA	NA	100	NA	NA	NA	NA	NA	NA	NA	NA	NA	NA	#N/A
MSTRG.6327;RI:1A:292758869:292758943-292759023:292759162:-	MSTRG.6327	TraesCS1A02G163100	RI	A	NA	NA	NA	NA	NA	65.1	NA	NA	NA	100	NA	NA	NA	NA	NA	NA	NA	NA	NA	NA	#N/A
MSTRG.6327;RI:1A:292758869:292758943-292759028:292759162:-	MSTRG.6327	TraesCS1A02G163100	RI	A	NA	NA	NA	NA	NA	NA	NA	NA	82.6	100	NA	NA	NA	NA	NA	NA	NA	NA	NA	NA	#N/A
MSTRG.6327;A3:1A:292759162-292760000:292758976-292760000:-	MSTRG.6327	TraesCS1A02G163100	A3	A	NA	NA	NA	NA	NA	NA	NA	8.3	59.7	100	NA	NA	NA	NA	8.4	26	NA	6.9	NA	30.2	#N/A
MSTRG.6356;RI:1A:293717232:293717396-293717480:293717644:+	MSTRG.6356	TraesCS1A02G163400	RI	A	0	0	0	0	1.3	0	0	0	0	12.5	0	0	0	0	0	1	0	0	0	0	DNA-directed RNA polymerase subunit beta
MSTRG.6361;A5:1A:294039754-294040055:294039745-294040055:+	MSTRG.6361	TraesCS1A02G163700	A5	A	76.6	72.5	55.8	48.5	38.2	32.2	100	45.8	100	100	64	88.7	61.9	45.1	100	100	100	100	100	88	Ubiquitin carboxyl-terminal hydrolase-like protein&&MATH domain containing protein
MSTRG.6361;A5:1A:294038051-294038979:294038024-294038979:+	MSTRG.6361	TraesCS1A02G163700	A5	A	23.4	27.5	44.2	51.5	61.8	67.8	61.7	54.2	29.3	47	36	11.3	38.1	54.9	64.9	56	67.3	55.9	13.5	34.5	Ubiquitin carboxyl-terminal hydrolase-like protein&&MATH domain containing protein
MSTRG.6380;RI:1A:295229803:295230132-295230377:295230433:-	MSTRG.6380	TraesCS1A02G163900	RI	A	0	0	0	0	1	7.1	5.3	6.5	0	0	0	0	0	0	0	0.6	3.3	3	13.7	0	#N/A
MSTRG.6380;RI:1A:295230532:295230846-295230948:295231457:-	MSTRG.6380	TraesCS1A02G163900	RI	A	NA	100	92.1	79.6	92.3	63.9	67.4	0	100	NA	NA	100	85.6	95	92.1	83.7	77.8	65	NA	NA	#N/A
MSTRG.6380;A5:1A:295229436-295229508:295229436-295229521:-	MSTRG.6380	TraesCS1A02G163900	A5	A	97	88.5	94	89.7	87	77.1	77.1	86.7	79.2	91.7	99.7	94.4	90.9	88.5	87	78.2	85.2	85.7	84.7	87.4	#N/A
MSTRG.6402;SE:1A:295585701-295586073:295586894-295587015:-	MSTRG.6402	TraesCS1A02G164200	SE	A	0.1	3.4	3.3	11	11.3	24.5	22.9	12.4	23.4	17.8	2.2	2.6	4.9	13	11.7	19.4	18.7	11.1	21.5	10.4	KH domain-containing protein
MSTRG.6402;A3:1A:295585337-295585478:295585330-295585478:-	MSTRG.6402	TraesCS1A02G164200	A3	A	0	2	3.1	10.1	9.9	22.1	17.7	11.2	21.1	14.5	2.2	1.2	5.2	11.9	10.7	17.4	15.3	10.1	17.4	9.5	KH domain-containing protein
MSTRG.6402;A3:1A:295585351-295585478:295585337-295585478:-	MSTRG.6402	TraesCS1A02G164200	A3	A	100	95.4	95.1	89.7	88.5	85.7	91.6	86.8	86.4	82.2	94.8	97.2	92	88.1	89.8	86.3	89.3	88.2	86.7	81.7	KH domain-containing protein
MSTRG.6402;A3:1A:295585721-295586073:295585701-295586073:-	MSTRG.6402	TraesCS1A02G164200	A3	A	97.6	86.6	92.6	85.8	85.1	81.8	87.5	82.3	82.7	77.4	90.6	88.4	89.7	84.7	86.8	82.2	85.6	83.2	81	75.7	KH domain-containing protein
MSTRG.6402;A3:1A:295585351-295585478:295585330-295585478:-	MSTRG.6402	TraesCS1A02G164200	A3	A	20.7	29.5	38.5	49.6	45.9	63	70	45.5	62.9	44	28.7	29.6	38.5	50.1	51.3	57	60.2	45.4	57.9	31.9	KH domain-containing protein
MSTRG.6401;A3:1A:296213496-296214109:296213371-296214109:-	MSTRG.6401	TraesCS1A02G164400	A3	A	35.7	66.3	72.3	61	46.5	44.6	31	57	47.7	62.2	40.7	51.1	100	44.2	63	50.4	29.9	70.4	71.6	29	E3 ubiquitin-protein ligase Hakai
MSTRG.6432;AF:1A:297749282-297749373:297749437:297749282-297750746:297751007:-	MSTRG.6432	TraesCS1A02G164800	AF	A	100	100	100	100	90.4	100	NA	91.3	98.4	100	100	100	100	100	100	100	NA	99	96.6	100	Alpha-galactosidase
MSTRG.6434;A5:1A:298036783-298036950:298036277-298036950:+	MSTRG.6434	TraesCS1A02G165300	A5	A	NA	NA	NA	NA	NA	33.7	16.1	45	68.7	29.5	NA	NA	NA	14.5	NA	42.4	24.5	47.4	68.7	40.9	Ser/Thr protein phosphatase family protein, expressed
MSTRG.6458;SE:1A:298562386-298562475:298562573-298563252:+	MSTRG.6458	TraesCS1A02G165700	SE	A	95	100	100	72.7	74.8	80.8	100	NA	78.9	78.3	79.8	100	100	75.9	81.8	76.9	84.5	NA	77.5	80.9	50S ribosomal protein L7/L12&&Chloroplast inner envelope protein, putative, expressed
MSTRG.6458;A3:1A:298558525-298562095:298558525-298562121:+	MSTRG.6458	TraesCS1A02G165700	A3	A	5.1	0	0	28	29	26.1	8.4	NA	23.5	24.1	20.3	0	0	24.7	20.4	26.4	17	NA	28.7	20.3	50S ribosomal protein L7/L12&&Chloroplast inner envelope protein, putative, expressed
MSTRG.6460;A3:1A:298613977-298614487:298613974-298614487:-	MSTRG.6460	TraesCS1A02G165900	A3	A	54	65.4	44.2	51.8	52.6	37.4	46.2	36.7	31.1	38.5	54.8	31	44.6	33.2	37.8	50.4	39.8	37.6	30.4	36	G-patch domain containing protein, expressed
MSTRG.6486;A3:1A:300107291-300108361:300107291-300108374:+	MSTRG.6486	TraesCS1A02G167400	A3	A	0	0	0.8	1	0.5	0.6	0	1	1.2	0	47.7	0	2.4	2.5	3	1.7	4.5	3.5	0	1.5	#N/A
MSTRG.6486;RI:1A:300109637:300110203-300110231:300110329:+	MSTRG.6486	TraesCS1A02G167400	RI	A	36.8	0	0.8	1	0.5	0.6	0	1	1.2	0	47.7	0	2.4	2.5	3	1.7	4.5	3.5	0	1.5	#N/A
MSTRG.6505;A3:1A:301129707-301130150:301129707-301130188:+	MSTRG.6505	TraesCS1A02G168400	A3	A	NA	0	0	0	0	10.7	NA	NA	NA	5.3	NA	0	3.3	2.5	7.6	3.7	NA	NA	NA	3.2	#N/A
MSTRG.6507;A3:1A:301199138-301199422:301197507-301199422:-	MSTRG.6507	TraesCS1A02G168600	A3	A	5.4	1	0.4	0	19.2	33.7	38	0	18.6	15.2	9.5	1.4	0.6	7.1	15.9	28.5	31.4	16	NA	13.3	#N/A
MSTRG.6517;A3:1A:301781462-301781566:301781456-301781566:-	MSTRG.6517	TraesCS1A02G169000	A3	A	94	100	81.4	97.8	100	92.9	94.1	92.4	89.5	94.1	94.4	100	97.1	92.7	86.3	87.4	91.8	96.9	100	100	acyl-UDP-N-acetylglucosamine O-acyltransferase
MSTRG.6517;RI:1A:301781566:301781685-301781773:301781997:-	MSTRG.6517	TraesCS1A02G169000	RI	A	NA	NA	22.2	88.8	100	82.9	81	66.7	69.2	73.4	NA	NA	NA	65.8	49.8	63.7	75.6	76.4	83.2	100	acyl-UDP-N-acetylglucosamine O-acyltransferase
MSTRG.6558;RI:1A:302638578:302638652-302638742:302638813:-	MSTRG.6558	TraesCS1A02G169600	RI	A	NA	NA	NA	NA	NA	NA	90.4	NA	NA	NA	NA	NA	NA	NA	NA	100	NA	NA	NA	NA	Maf-like protein, expressed
MSTRG.6558;A5:1A:302636316-302637447:302636316-302637495:-	MSTRG.6558	TraesCS1A02G169600	A5	A	97.3	96.3	98	98.2	98.7	96	93.4	91.2	92.7	99	99.1	98.6	97.5	96.9	97.5	91.9	97.5	95.7	83.5	96	Maf-like protein, expressed
MSTRG.6558;A3:1A:302628706-302628776:302628690-302628776:-	MSTRG.6558	TraesCS1A02G169600	A3	A	NA	91.5	91.4	100	100	85.5	100	100	NA	98.8	100	97.1	91.2	89.5	87.6	98.3	94.4	100	NA	97.1	Maf-like protein, expressed
MSTRG.6561;RI:1A:303851616:303851800-303851882:303852175:+	MSTRG.6561	TraesCS1A02G170100	RI	A	36.2	23.5	35.3	10.1	10.8	9.9	0	14.3	36	0	NA	27.7	8.4	16.4	19.1	12.2	8.1	22.5	28	20.3	RP/EB family microtubule-associated protein
MSTRG.6563;A5:1A:303855764-303858134:303855764-303858287:-	MSTRG.6563	TraesCS1A02G170200	A5	A	NA	NA	NA	NA	NA	NA	NA	NA	100	NA	NA	NA	NA	NA	NA	NA	NA	NA	74.2	NA	Major facilitator superfamily transporter
MSTRG.6563;A5:1A:303855764-303858134:303855764-303858341:-	MSTRG.6563	TraesCS1A02G170200	A5	A	3.1	0	0	1.6	0.7	2.7	0	0	3.4	0.6	7.2	0	5	2	1.5	1.5	2.6	1.9	2.4	1.4	Major facilitator superfamily transporter
MSTRG.6563;A5:1A:303855764-303858287:303855764-303858341:-	MSTRG.6563	TraesCS1A02G170200	A5	A	0	0	0	0	0	0.6	0	7.4	0	0	0	0	0	0	0	0.5	0.6	0	0.9	0	Major facilitator superfamily transporter
MSTRG.6564;A3:1A:304034097-304034700:304034080-304034700:-	MSTRG.6564	TraesCS1A02G170300	A3	A	0	6.6	1.9	0	0	0.3	0	2	0	4.2	0	2.4	0	3.8	3	0.9	0	2.3	0.3	0	Trafficking protein particle complex subunit 13
MSTRG.6564;A3:1A:304034097-304034700:304034013-304034700:-	MSTRG.6564	TraesCS1A02G170300	A3	A	NA	NA	NA	NA	NA	5.6	NA	17.5	NA	NA	NA	NA	NA	27.9	31.6	9.6	0	NA	4.3	NA	Trafficking protein particle complex subunit 13
MSTRG.6564;A3:1A:304034080-304034700:304034013-304034700:-	MSTRG.6564	TraesCS1A02G170300	A3	A	100	100	100	100	97.4	94.4	100	91.3	96.5	100	100	100	100	90.8	93.8	92.1	94.4	97.2	92.9	98.7	Trafficking protein particle complex subunit 13
MSTRG.6564;A3:1A:304035130-304035787:304035126-304035787:-	MSTRG.6564	TraesCS1A02G170300	A3	A	0	0	0	0	2.6	5.7	0.7	8.7	3.5	0	0	0	0	9.2	6.2	7.9	6.3	2.8	7.5	3.4	Trafficking protein particle complex subunit 13
MSTRG.6572;A5:1A:304038009-304038549:304038009-304038648:-	MSTRG.6572	TraesCS1A02G170400	A5	A	1	0.4	0.8	1.9	2.9	4.7	4.7	3	3.7	1.4	0.4	0	1.8	2.1	2.3	5.2	3.3	2.8	3.8	1.3	Mediator of RNA polymerase II transcription subunit 16
MSTRG.6579;SE:1A:305004897-305004986:305005147-305005924:-	MSTRG.6579	TraesCS1A02G170600	SE	A	0	7.1	0	28.9	45.2	81.2	100	56.3	80.3	40.1	3.9	20.7	16.9	44.3	65.6	69.6	71.1	43.2	48.1	29.8	Epoxide hydrolase 2
MSTRG.6580;RI:1A:305335246:305335357-305335466:305335644:-	MSTRG.6580	TraesCS1A02G170800	RI	A	NA	NA	NA	100	NA	100	100	NA	NA	NA	NA	NA	NA	NA	100	94.8	100	NA	NA	NA	#N/A
MSTRG.6594;A3:1A:306111310-306111767:306111310-306111770:+	MSTRG.6594	TraesCS1A02G171100	A3	A	0	0	0	81.6	23.5	30.2	0	96.1	85.5	0	0	NA	0	0	38.7	79.1	57.8	59.4	53.6	100	Wings apart-like
MSTRG.6592;AL:1A:306120345-306120490:306120605:306120345-306120773:306121217:+	MSTRG.6592	TraesCS1A02G171200	AL	A	0	0	3.7	2.8	0.7	1.6	6.4	2.8	5.4	2.5	0	0	0	0	2.1	3	2.5	3.8	5.7	2.4	1-acyl-sn-glycerol-3-phosphate acyltransferase
MSTRG.6592;AL:1A:306120345-306120490:306120605:306120345-306120773:306121116:+	MSTRG.6592	TraesCS1A02G171200	AL	A	NA	0	NA	1.1	1.1	3.5	4.6	4.8	7.2	6.2	NA	NA	NA	NA	2.3	3.7	3.4	5.5	13.6	5.6	1-acyl-sn-glycerol-3-phosphate acyltransferase
MSTRG.6592;RI:1A:306120033:306120141-306120226:306120345:+	MSTRG.6592	TraesCS1A02G171200	RI	A	100	90	100	91.7	93.9	92.1	86	89.4	83.3	94.1	100	100	97.6	100	92.3	88.7	89.1	91	90.5	93.6	1-acyl-sn-glycerol-3-phosphate acyltransferase
MSTRG.6592;A3:1A:306120345-306120733:306120345-306120773:+	MSTRG.6592	TraesCS1A02G171200	A3	A	97.1	82.3	90.6	88.4	83.2	74	75.9	70.2	60.3	78.6	96.3	82.7	90.1	90.5	83.8	74.5	74.2	77.5	65.3	78.3	1-acyl-sn-glycerol-3-phosphate acyltransferase
MSTRG.6592;A5:1A:306119939-306120033:306119928-306120033:+	MSTRG.6592	TraesCS1A02G171200	A5	A	2.9	17.7	9.7	11.7	16.9	26.2	24.7	30.2	40.4	21.7	3.7	17.3	9.9	9.5	16.4	25.8	26.1	22.9	35.7	22	1-acyl-sn-glycerol-3-phosphate acyltransferase
MSTRG.6593;AF:1A:306550757-306552820:306553617:306550757-306553664:306553716:-	MSTRG.6593	TraesCS1A02G171400	AF	A	2.6	2.7	6.4	4.4	3.9	5.4	3.1	4.1	11.1	9.6	1.6	8.8	6.6	4.1	5.3	7.1	1.6	8.1	7.7	6.5	#N/A
MSTRG.6598;AF:1A:306637557:306637682-306639874:306639392:306639674-306639874:+	MSTRG.6598	TraesCS1A02G171500	AF	A	NA	NA	NA	NA	56.4	68.4	NA	41.6	NA	NA	NA	60.1	NA	NA	59.5	NA	NA	NA	NA	NA	RNA binding protein, putative
MSTRG.6598;A3:1A:306639945-306640091:306639945-306640097:+	MSTRG.6598	TraesCS1A02G171500	A3	A	NA	NA	NA	NA	58.2	70	NA	41.6	NA	NA	NA	60.1	NA	NA	59.5	NA	NA	31.3	NA	NA	RNA binding protein, putative
MSTRG.6595;A3:1A:306684473-306684553:306684454-306684553:-	MSTRG.6595	TraesCS1A02G171600	A3	A	0	17.8	31.5	19.2	12.3	7.6	21.8	22.4	23.4	15.7	0	11.2	16.1	25.5	17.2	9.3	16	11.8	27.8	15.1	Alpha-1,3-mannosyl-glycoprotein 4-beta-N-acetylglucosaminyltransferase A
MSTRG.6609;SE:1A:307037567-307037755:307037803-307040054:+	MSTRG.6609	TraesCS1A02G171700	SE	A	21.4	0	4.8	3.5	5.2	7.9	24.1	8.2	26.1	19.8	15	0	2.5	5.3	5	9	16.2	11.7	27.8	19.7	Protein arginine methyltransferase
MSTRG.6609;RI:1A:307040584:307040598-307040664:307041216:+	MSTRG.6609	TraesCS1A02G171700	RI	A	21.7	0	5.2	3.8	6.4	9.8	25.5	8.9	28.3	20.1	15.1	0	2.7	5.8	5.8	10.4	18	13.2	30.6	20.1	Protein arginine methyltransferase
MSTRG.6623;A3:1A:307700725-307700829:307700722-307700829:-	MSTRG.6623	TraesCS1A02G172100	A3	A	35.9	18.4	20.4	20.7	18.8	16.9	12.7	20	12.1	5.8	17.5	22.2	29.7	21.7	20.5	19.2	9.5	21.9	15.7	10.3	DNA ligase
MSTRG.6623;RI:1A:307705688:307705801-307705885:307705986:-	MSTRG.6623	TraesCS1A02G172100	RI	A	64.1	81.6	79.6	79.3	81.2	83.1	87.3	80	87.9	94.2	82.5	77.8	70.3	78.3	79.5	80.8	90.5	78.1	84.3	89.7	DNA ligase
MSTRG.6619;AF:1A:308202940:308202988-308208882:308206049:308206323-308208882:+	MSTRG.6619	TraesCS1A02G172300	AF	A	NA	100	NA	0	NA	25.8	NA	100	NA	0	NA	33.7	0	NA	NA	10.9	NA	42	NA	43.6	Ras family protein&&Ras-related protein Rab-18
MSTRG.6619;AF:1A:308205857:308205955-308208882:308206049:308206323-308208882:+	MSTRG.6619	TraesCS1A02G172300	AF	A	100	NA	NA	24.1	100	73.4	100	NA	100	61.4	100	0	0	100	100	69.1	100	17.6	100	0	Ras family protein&&Ras-related protein Rab-18
MSTRG.6619;AF:1A:308202620:308202988-308208882:308206049:308206323-308208882:+	MSTRG.6619	TraesCS1A02G172300	AF	A	100	100	100	36.6	100	74.7	100	100	100	18.8	NA	0	23.7	100	100	75.1	100	25.9	100	15.4	Ras family protein&&Ras-related protein Rab-18
MSTRG.6619;AF:1A:308202940:308202988-308208882:308205857:308205955-308208882:+	MSTRG.6619	TraesCS1A02G172300	AF	A	0	100	NA	0	0	11.2	11.9	100	10.7	0	14.2	NA	NA	0	8.7	5.2	0	77.2	22.1	100	Ras family protein&&Ras-related protein Rab-18
MSTRG.6619;A3:1A:308209189-308209652:308209189-308209681:+	MSTRG.6619	TraesCS1A02G172300	A3	A	100	52.9	100	100	100	95.1	94.5	72.9	93.8	100	88.6	66.3	100	100	97.4	98.1	100	68.3	90.7	60.5	Ras family protein&&Ras-related protein Rab-18
MSTRG.6619;AF:1A:308202620:308202988-308208882:308205857:308205955-308208882:+	MSTRG.6619	TraesCS1A02G172300	AF	A	38.9	100	100	64.5	71.1	51.8	57.4	100	45.1	12.7	22.4	NA	NA	60.7	72	57.4	58.9	62	63.7	100	Ras family protein&&Ras-related protein Rab-18
MSTRG.6631;AF:1A:308778388:308778993-308787853:308786782:308787049-308787853:+	MSTRG.6631	TraesCS1A02G172800	AF	A	0	NA	6.3	NA	NA	NA	100	100	NA	0	0	NA	0	NA	NA	NA	100	NA	NA	3.2	#N/A
MSTRG.6631;A3:1A:308787049-308787139:308787049-308787853:+	MSTRG.6631	TraesCS1A02G172800	A3	A	24.5	NA	34.1	60.6	77.8	NA	100	NA	NA	70.3	24.3	NA	40.2	71.1	83.4	NA	100	NA	NA	72.3	#N/A
MSTRG.6634;AF:1A:308814390-308814483:308814552:308814390-308815849:308816474:-	MSTRG.6634	TraesCS1A02G173100	AF	A	94.5	97.6	96.8	98.2	95.7	98.3	94.3	97.5	97.3	95.6	90.9	96.2	96.6	94.5	94.7	95	94.4	97.5	98.9	98	Glutamyl-tRNA reductase
MSTRG.6638;AF:1A:308951350-308952527:308952628:308951350-308952640:308952729:-	MSTRG.6638	TraesCS1A02G173200	AF	A	72.8	4	17.5	0	13.3	51.7	69.8	42	56.8	60.3	20.9	5.3	44.2	0	20.1	53.7	62.6	38.2	45	67.8	Membrane steroid-binding protein
MSTRG.6638;RI:1A:308950731:308951171-308951253:308951350:-	MSTRG.6638	TraesCS1A02G173200	RI	A	3.1	63.9	64.1	NA	64.2	39.5	33.5	22.4	47.5	35.8	40.6	44.9	25.8	100	31.8	22.8	22.5	29.5	42	15.6	Membrane steroid-binding protein
MSTRG.6638;A5:1A:308951350-308952527:308951350-308952640:-	MSTRG.6638	TraesCS1A02G173200	A5	A	33.5	10.4	27.4	35.2	33.3	41.2	63.4	34.2	60.1	45.9	15.3	4.4	21.6	31.4	23.1	43.9	50.8	27.4	41.7	36.4	Membrane steroid-binding protein
MSTRG.6652;A5:1A:309459182-309462195:309459182-309462238:-	MSTRG.6652	TraesCS1A02G173500	A5	A	0	4.9	8.1	16.2	2.1	1.2	0	6.5	6.7	3.4	1.7	12.5	1.9	11	0.4	0.9	0.4	10.7	5.9	5.6	F-box/LRR protein
MSTRG.6652;SE:1A:309459182-309462195:309462468-309462547:-	MSTRG.6652	TraesCS1A02G173500	SE	A	0	10.3	24.3	19.9	8	6.8	0	20.6	28.2	30.3	4	NA	3.2	22.6	0.8	2.6	1.1	39.9	41.2	30.2	F-box/LRR protein
MSTRG.6652;AF:1A:309459182-309462238:309462491:309459182-309465855:309466238:-	MSTRG.6652	TraesCS1A02G173500	AF	A	79.8	77	85.4	85.8	87.9	94.7	90.1	88.9	91.8	94.4	77	90.4	91.6	91.8	83.9	87.5	95.4	88.5	93.8	93.5	F-box/LRR protein
MSTRG.6652;SE:1A:309459182-309462547:309462842-309465855:-	MSTRG.6652	TraesCS1A02G173500	SE	A	68.5	60	61.5	82.5	64.2	74.6	75	68.2	67.3	57.9	57.6	NA	86.5	82.5	71.2	71.6	87.8	58.3	57.6	66.2	F-box/LRR protein
MSTRG.6666;A3:1A:309754573-309754692:309754557-309754692:-	MSTRG.6666	TraesCS1A02G173600	A3	A	100	NA	NA	NA	NA	NA	NA	NA	NA	NA	100	11	100	NA	NA	NA	NA	NA	NA	21.8	LIM domain containing protein
MSTRG.6666;A3:1A:309754326-309754409:309754313-309754409:-	MSTRG.6666	TraesCS1A02G173600	A3	A	100	NA	100	70.6	NA	100	21.9	NA	NA	NA	98.5	100	100	NA	27.4	17.4	NA	NA	NA	100	LIM domain containing protein
MSTRG.6679;A3:1A:310248411-310248613:310248411-310248619:+	MSTRG.6679	TraesCS1A02G174000	A3	A	NA	NA	NA	NA	58.2	100	100	NA	NA	NA	NA	NA	NA	NA	43.3	71.8	NA	39.1	37.8	NA	RNA-binding (RRM/RBD/RNP motifs) family protein&&Malic enzyme
MSTRG.6686;AF:1A:311055773:311056044-311060933:311059759:311060848-311060933:+	MSTRG.6686	TraesCS1A02G174100	AF	A	4.3	3.6	1.6	2.3	4.7	6.9	NA	4.4	12.4	75.9	7.1	0	1.7	1.7	3.8	6.2	NA	4.3	11.4	87.5	#N/A
MSTRG.6686;AL:1A:311061361-311063001:311063113:311061361-311067478:311069678:+	MSTRG.6686	TraesCS1A02G174100	AL	A	95.7	96.4	98.4	97.7	95.3	93.1	NA	95.6	87.6	24.1	92.9	100	98.3	98.3	96.2	93.8	NA	95.7	88.6	12.5	#N/A
MSTRG.6686;AF:1A:311055773:311056044-311060933:311059509:311060848-311060933:+	MSTRG.6686	TraesCS1A02G174100	AF	A	10.3	2	2.2	6.1	4.6	7	15.3	7.9	12.2	25.7	29.1	0	2.7	2.5	6.9	6.3	7.1	6	6.8	26.9	#N/A
MSTRG.6686;AL:1A:311061361-311063001:311063113:311061361-311067478:311068066:+	MSTRG.6686	TraesCS1A02G174100	AL	A	71.8	34.6	57.3	73.2	49.3	50.4	0	65.1	49.4	9.9	84.3	20.7	61.3	60	65.3	50.7	0	58.6	36.2	5	#N/A
MSTRG.6700;AF:1A:311815000-311815331:311815514:311815000-311816314:311816565:-	MSTRG.6700	TraesCS1A02G174500	AF	A	94.1	93.9	91.7	95.6	83.6	87.9	80.7	81.5	78.2	95.5	82.4	86	90.4	90.5	73.2	78.7	72	82.8	93.6	95.2	Tetraspanin family protein
MSTRG.6704;A3:1A:311847319-311847415:311847270-311847415:-	MSTRG.6704	TraesCS1A02G174600	A3	A	100	99.6	99.5	100	96.5	94.9	96.3	100	92.8	97.4	98.7	99.4	98.9	100	94.4	94	91.1	96.8	95.2	100	ATP-dependent RNA helicase
MSTRG.6712;A3:1A:312606936-312607013:312606925-312607013:-	MSTRG.6712	TraesCS1A02G174900	A3	A	100	82.9	100	91.7	89.1	72.8	50.8	71.8	61.8	68	100	100	98.4	92.5	91.8	65.3	46.9	81.8	63.3	81.1	#N/A
MSTRG.6732;RI:1A:313489961:313490064-313490131:313491334:+	MSTRG.6732	TraesCS1A02G175500	RI	A	20.9	NA	NA	NA	NA	NA	16.7	NA	NA	NA	NA	NA	NA	NA	NA	NA	9.3	NA	NA	NA	#N/A
MSTRG.6745;RI:1A:313740433:313740464-313740558:313740588:-	MSTRG.6745	TraesCS1A02G175700	RI	A	0	1.2	0	1.8	1.8	4.8	0.9	2.8	3.5	0	0	0	0	0.8	3.3	7.4	1.9	2.9	5.8	0.5	Tetratricopeptide repeat protein 1
MSTRG.6745;A5:1A:313751045-313751165:313751045-313751169:-	MSTRG.6745	TraesCS1A02G175700	A5	A	0	9.3	6	9.5	7.8	24.8	30.9	2.8	6.1	3.3	0	0	100	1.9	10.9	17.5	20.3	11	11.9	13.7	Tetratricopeptide repeat protein 1
MSTRG.6745;RI:1A:313749740:313749818-313750364:313750405:-	MSTRG.6745	TraesCS1A02G175700	RI	A	0	9.3	6	9.5	7.8	24.8	30.9	2.8	5.7	3.3	0	0	3.5	1.9	10.9	17.3	19.5	9.9	11.3	13.7	Tetratricopeptide repeat protein 1
MSTRG.6746;A5:1A:313745131-313745226:313745119-313745226:+	MSTRG.6746	TraesCS1A02G175800	A5	A	5.5	26.4	36.1	21.7	16.8	14.9	16.3	27.5	17.1	27	13.1	32	29.8	9.6	17.4	14	15.5	17.2	13.4	16.9	#N/A
MSTRG.6749;A3:1A:313905539-313906072:313905532-313906072:-	MSTRG.6749	TraesCS1A02G175900	A3	A	16.1	3.4	27.9	15.5	27.4	23.2	26.6	38.9	28.8	51.7	39.2	26.2	18.4	18	30.8	23.5	30.1	29.4	23.1	27.2	#N/A
MSTRG.6766;A3:1A:314620815-314621580:314620806-314621580:-	MSTRG.6766	TraesCS1A02G176300	A3	A	100	100	100	95.1	95.9	93.6	100	NA	NA	100	97.6	100	100	99	94.5	92.2	100	NA	NA	100	YABBY protein
MSTRG.6766;A3:1A:314621657-314621876:314621609-314621876:-	MSTRG.6766	TraesCS1A02G176300	A3	A	0.4	0	2.4	5.9	5.5	7.6	3.4	NA	NA	1.2	3	0	0	2	7.2	9.4	4.6	NA	NA	0	YABBY protein
MSTRG.6790;A5:1A:315836288-315836450:315836288-315837781:-	MSTRG.6790	TraesCS1A02G176500	A5	A	0	1.2	0.3	0.1	1.3	7	40.1	2.7	14.9	22	0	0.8	0.4	0.2	1.6	8.5	37.1	1.9	12.6	19.5	U1 small nuclear ribonucleoprotein 70 kDa
MSTRG.6821;A3:1A:319086250-319086339:319086225-319086339:-	MSTRG.6821	TraesCS1A02G176900	A3	A	91.6	54.8	67.2	45.2	20.2	27.4	44.8	49.9	26.7	48.1	43.2	100	38	20.7	23.6	24.8	22.9	22.9	40.6	59.4	Electron transfer flavoprotein-ubiquinone oxidoreductase, mitochondrial
MSTRG.6821;A3:1A:319085947-319086142:319085940-319086142:-	MSTRG.6821	TraesCS1A02G176900	A3	A	8.4	57.6	32.8	60.5	80.6	74.6	57.3	57.9	78.6	70.5	56.8	7.9	62	79.3	78.5	76.9	85.5	84.1	65.1	51.7	Electron transfer flavoprotein-ubiquinone oxidoreductase, mitochondrial
MSTRG.6825;AF:1A:320224445-320224585:320224716:320224445-320225051:320225138:-	MSTRG.6825	TraesCS1A02G177400	AF	A	15.8	0	0	0	29.5	0	0	0	0	0	40.9	0	0	0	0	0	0	0	0	0	#N/A
MSTRG.6840;A5:1A:320494381-320494462:320494326-320494462:+	MSTRG.6840	TraesCS1A02G177600	A5	A	97.9	94.5	89.4	97.4	97.7	96.2	97.2	96.9	95	94.5	96.3	90.2	95.1	93.4	97	95.9	96.3	97.8	95.2	98.1	Kinesin-like protein
MSTRG.6840;A3:1A:320483441-320483816:320483441-320483822:+	MSTRG.6840	TraesCS1A02G177600	A3	A	100	100	100	100	81.7	3.8	100	3.1	56.2	100	100	100	100	6.6	25.8	63.5	3.7	100	87.1	72	Kinesin-like protein
MSTRG.6840;A5:1A:320489721-320489841:320489706-320489841:+	MSTRG.6840	TraesCS1A02G177600	A5	A	2.1	5.5	10.6	2.6	20.6	100	2.8	100	48.8	78.6	3.7	9.8	4.9	100	77.2	40.6	100	16.9	17.7	29.8	Kinesin-like protein
MSTRG.6845;AF:1A:321110255:321111475-321113820:321113107:321113217-321113820:+	MSTRG.6845	TraesCS1A02G177800	AF	A	3.2	6.9	NA	5.6	NA	1.6	2.3	7.6	0	NA	1.7	8.4	NA	NA	NA	2.4	7.6	6.9	3.1	NA	Cytochrome P450 family protein
MSTRG.6856;RI:1A:321403259:321403303-321403343:321403664:-	MSTRG.6856	TraesCS1A02G178100	RI	A	NA	NA	NA	NA	8.4	NA	NA	NA	NA	4.5	NA	NA	NA	NA	0	NA	NA	NA	NA	NA	Zinc finger CCCH domain protein
MSTRG.6857;SE:1A:321876975-321877514:321877608-321878239:-	MSTRG.6857	TraesCS1A02G178200	SE	A	0	63.1	100	100	100	100	100	100	100	100	100	100	74.4	100	100	100	100	100	100	100	Lysosomal Pro-X carboxypeptidase&&Serine carboxypeptidase S28 family protein
MSTRG.6857;SE:1A:321878335-321878498:321878603-321878958:-	MSTRG.6857	TraesCS1A02G178200	SE	A	0	42.9	100	100	100	100	100	100	100	100	100	100	48.3	100	100	100	100	100	100	100	Lysosomal Pro-X carboxypeptidase&&Serine carboxypeptidase S28 family protein
MSTRG.6857;A3:1A:321880150-321880260:321880129-321880260:-	MSTRG.6857	TraesCS1A02G178200	A3	A	100	57.1	0	0	0	0	100	100	0	0	0	0	51.7	0	0	32.1	0	0	0	0	Lysosomal Pro-X carboxypeptidase&&Serine carboxypeptidase S28 family protein
MSTRG.6857;A3:1A:321878335-321878498:321878328-321878498:-	MSTRG.6857	TraesCS1A02G178200	A3	A	NA	44	64.1	27.8	36.6	42.3	38.9	32.6	42.1	42.3	52.2	80.6	32.1	31	47.9	44.2	30.5	41.8	34.9	41.6	Lysosomal Pro-X carboxypeptidase&&Serine carboxypeptidase S28 family protein
MSTRG.6864;RI:1A:321886199:321886315-321886412:321886594:-	MSTRG.6864	TraesCS1A02G178300	RI	A	NA	82	0	0	54.9	40.3	32.9	NA	29.3	30.1	100	100	0	28.4	36	38.9	50	NA	NA	33.9	Serine carboxypeptidase S28 family protein
MSTRG.6864;RI:1A:321886767:321886922-321887038:321887102:-	MSTRG.6864	TraesCS1A02G178300	RI	A	NA	18	100	100	36.7	57.4	65.1	NA	70.7	69.9	0	0	100	71.6	63.2	60.1	47.5	NA	NA	65.6	Serine carboxypeptidase S28 family protein
MSTRG.6870;SE:1A:322575167-322575250:322575328-322575474:+	MSTRG.6870	TraesCS1A02G178400	SE	A	NA	NA	NA	33.8	NA	NA	NA	NA	NA	NA	NA	NA	NA	12.5	NA	32.2	NA	33.2	NA	NA	protein kinase family protein
MSTRG.6870;SE:1A:322575167-322575264:322575328-322575474:+	MSTRG.6870	TraesCS1A02G178400	SE	A	100	99	100	93.3	100	94.8	100	100	100	88.4	94.2	100	100	91.6	95.7	93	85.7	96.4	93.5	100	protein kinase family protein
MSTRG.6888;A3:1A:323643785-323645368:323643780-323645368:-	MSTRG.6888	TraesCS1A02G179000	A3	A	44.6	74.1	62.4	58.3	32.8	36.9	23.9	70	25.2	56.7	39.7	65.3	54.7	47.8	28.5	38.1	32.2	48.7	36.4	52.4	Actin
MSTRG.6913;A3:1A:324496590-324497399:324496578-324497399:-	MSTRG.6913	TraesCS1A02G179500	A3	A	96.3	86.4	79.2	45.2	50.7	64.1	47.5	19.1	68.1	55.9	82.7	92.4	89.4	72.6	56.4	51.2	36	43.5	33	65.3	Plastid lipid-associated protein
MSTRG.6914;A3:1A:324499543-324499618:324499533-324499618:-	MSTRG.6914	TraesCS1A02G179600	A3	A	0	2.8	6.2	4.8	4	3.8	0.7	0	0	3.4	0	0	3	5.1	3.8	5.2	2.3	5.3	2.5	1.3	#N/A
MSTRG.6914;A3:1A:324501004-324501794:324499744-324501794:-	MSTRG.6914	TraesCS1A02G179600	A3	A	99.1	97.8	100	98.9	98	98.1	99.2	59.7	60.3	100	99.3	98.9	99.4	97.7	98.2	97.2	99.2	72.3	64	99.4	#N/A
MSTRG.6914;A5:1A:324499543-324499618:324499543-324499627:-	MSTRG.6914	TraesCS1A02G179600	A5	A	0	0.6	2.3	4.7	5.9	3.3	1.2	0	0	4	0	0	1.2	3.7	7.3	6.3	3.3	11.4	10.5	2.1	#N/A
MSTRG.6915;A3:1A:324613228-324613300:324613182-324613300:-	MSTRG.6915	TraesCS1A02G179700	A3	A	NA	NA	NA	NA	0	20.5	NA	NA	NA	5.6	NA	NA	NA	NA	0	18.3	NA	NA	NA	9.4	DNA mismatch repair protein MutS, putative
MSTRG.6915;A3:1A:324611093-324611386:324611079-324611386:-	MSTRG.6915	TraesCS1A02G179700	A3	A	3.3	35.1	21.1	8.8	19.2	9.5	16	10.4	16.3	14.7	6.4	NA	15	12.8	20.5	13.5	12.6	7.1	16.3	11.8	DNA mismatch repair protein MutS, putative
MSTRG.6915;A5:1A:324612034-324612581:324612034-324612639:-	MSTRG.6915	TraesCS1A02G179700	A5	A	11.4	39.8	21.1	8.8	19.6	14.7	18.2	10.4	18.1	15.5	6.4	NA	15	12.8	21.9	17	18.4	7.8	21.2	14.6	DNA mismatch repair protein MutS, putative
MSTRG.6935;A3:1A:325045184-325045524:325045184-325045532:+	MSTRG.6935	TraesCS1A02G180200	A3	A	NA	2.4	4.2	0	4.2	2.5	2.7	4.3	1.6	5.1	NA	1.1	1.4	2	2.4	2.4	4.6	1.1	2.7	5.4	Tubulin folding cofactor D, putative, expressed
MSTRG.6935;A5:1A:325046537-325046655:325046508-325046655:+	MSTRG.6935	TraesCS1A02G180200	A5	A	12.7	64.2	44	28.4	26.9	29.8	34.6	24.6	25.8	42.7	16.8	47.6	45	36.5	31	28.9	30.7	23.7	19	34.9	Tubulin folding cofactor D, putative, expressed
MSTRG.6936;A3:1A:325054336-325054412:325054332-325054412:-	MSTRG.6936	TraesCS1A02G180300	A3	A	49.2	84.7	70.6	68	55.5	40	31.2	39.1	47.9	60.6	50.3	88.5	82.2	75.4	46.1	36.3	43.7	47	45.8	80.1	Methionine aminopeptidase
MSTRG.6931;A3:1A:325783016-325783768:325783016-325784202:+	MSTRG.6931	TraesCS1A02G180400	A3	A	1.6	1.7	2.9	4.6	4.9	11.4	11.8	7.4	17.5	6.5	0.8	3.6	1.6	3.8	5.8	12	9.4	8.2	12.6	5.3	#N/A
MSTRG.6937;A3:1A:326209011-326210113:326209011-326210120:+	MSTRG.6937	TraesCS1A02G180500	A3	A	10.1	3.6	1.9	0.5	3.9	4.3	4.5	3.8	4	NA	14.3	1.9	3.9	2	6.1	3.3	7.2	5	3.4	1.5	sphingosine kinase 1
MSTRG.6937;A3:1A:326211441-326212380:326211441-326212425:+	MSTRG.6937	TraesCS1A02G180500	A3	A	89.9	100	100	99.5	96.1	96.7	95.5	100	96	97	85.7	100	96.1	98	93.9	97.2	94	95.1	97.2	98.5	sphingosine kinase 1
MSTRG.6937;A5:1A:326212479-326212575:326212469-326212575:+	MSTRG.6937	TraesCS1A02G180500	A5	A	100	100	100	100	100	78.2	100	100	100	3	100	100	100	100	100	86.5	83.2	100	82.2	100	sphingosine kinase 1
MSTRG.6955;A5:1A:327006977-327007132:327006955-327007132:+	MSTRG.6955	TraesCS1A02G180800	A5	A	NA	NA	NA	NA	NA	NA	NA	NA	NA	28.1	NA	NA	NA	NA	NA	NA	NA	NA	NA	100	Aldo/keto reductase family protein, putative, expressed
MSTRG.6955;A5:1A:327007003-327007132:327006955-327007132:+	MSTRG.6955	TraesCS1A02G180800	A5	A	100	NA	NA	NA	100	100	NA	NA	NA	89.2	100	NA	NA	NA	NA	100	NA	NA	NA	100	Aldo/keto reductase family protein, putative, expressed
MSTRG.6955;AL:1A:327008007-327008193:327008204:327008007-327014434:327014947:+	MSTRG.6955	TraesCS1A02G180800	AL	A	0	NA	NA	NA	5.3	NA	NA	NA	NA	0	0	NA	NA	NA	NA	0	NA	NA	NA	0.8	Aldo/keto reductase family protein, putative, expressed
MSTRG.6955;AL:1A:327008007-327008193:327008204:327008007-327014434:327014976:+	MSTRG.6955	TraesCS1A02G180800	AL	A	NA	NA	NA	NA	NA	0	NA	NA	NA	NA	NA	NA	NA	NA	NA	NA	NA	NA	NA	5.1	Aldo/keto reductase family protein, putative, expressed
MSTRG.6955;A5:1A:327007003-327007132:327006977-327007132:+	MSTRG.6955	TraesCS1A02G180800	A5	A	100	NA	NA	NA	95.1	85.7	NA	NA	NA	95.5	100	NA	NA	NA	62.2	100	NA	NA	NA	72.3	Aldo/keto reductase family protein, putative, expressed
MSTRG.6955;A5:1A:327007255-327007450:327007245-327007450:+	MSTRG.6955	TraesCS1A02G180800	A5	A	0	NA	NA	NA	8.7	85.7	NA	NA	NA	14.4	0	NA	NA	NA	6	26.1	NA	NA	NA	11.5	Aldo/keto reductase family protein, putative, expressed
MSTRG.6967;A3:1A:327526557-327527233:327526557-327527239:+	MSTRG.6967	TraesCS1A02G181400	A3	A	3.8	0	1.2	0.4	2.9	8.5	10.9	4.4	4.8	1.3	0	0	0.8	0.5	2.9	5.7	5	1	3.2	0.4	GTPase-activating protein GYP7
MSTRG.6969;A3:1A:327534747-327535258:327534747-327536006:+	MSTRG.6969	TraesCS1A02G181600	A3	A	NA	NA	NA	NA	NA	NA	NA	NA	100	NA	NA	NA	NA	NA	NA	NA	NA	87.9	83.8	NA	Photosystem I assembly protein Ycf3
MSTRG.6969;SE:1A:327534747-327535703:327535732-327536006:+	MSTRG.6969	TraesCS1A02G181600	SE	A	NA	NA	NA	NA	NA	NA	NA	100	100	NA	NA	NA	NA	NA	NA	NA	NA	89.9	68.7	NA	Photosystem I assembly protein Ycf3
MSTRG.6969;A3:1A:327534747-327535258:327534747-327535703:+	MSTRG.6969	TraesCS1A02G181600	A3	A	NA	NA	NA	NA	NA	NA	NA	31.9	72.1	NA	NA	NA	NA	NA	NA	NA	NA	44.9	70.1	NA	Photosystem I assembly protein Ycf3
MSTRG.6969;A5:1A:327536068-327536177:327536063-327536177:+	MSTRG.6969	TraesCS1A02G181600	A5	A	3.4	4.4	NA	6.8	NA	22.7	NA	14.1	20.5	6.1	0	2.1	3	18.5	7.3	NA	NA	10.3	22.3	4.5	Photosystem I assembly protein Ycf3
MSTRG.6994;A5:1A:330086896-330087119:330086896-330087371:-	MSTRG.6994	TraesCS1A02G182500	A5	A	4.7	2.6	3.8	6.6	5.6	8.8	5.2	8.2	11	6	3.4	3.6	3.7	5.2	5.9	6.1	5.5	6.3	7.6	5.6	Mitochondrial import inner membrane translocase subunit tim23
MSTRG.7004;AF:1A:330767787-330768205:330768243:330767787-330770539:330771472:-	MSTRG.7004	TraesCS1A02G182700	AF	A	100	100	99.5	98.1	93.3	98.4	96.6	97.4	97.2	100	100	100	99.1	98.6	95.9	97.4	97.1	97.9	97.2	99.8	FAS-associated factor 2-B
MSTRG.7016;RI:1A:331319327:331319444-331319642:331319729:-	MSTRG.7016	TraesCS1A02G183000	RI	A	2	13.4	11.3	14.1	29.8	30.4	NA	NA	NA	49.2	1.5	18.6	10.2	15	19.5	26.6	NA	NA	NA	55.6	Trehalase
MSTRG.7016;A5:1A:331319999-331320162:331319999-331320167:-	MSTRG.7016	TraesCS1A02G183000	A5	A	92.5	82.8	87	78.6	67.9	64.9	NA	NA	NA	49.3	90	81.4	87.1	84.2	76.3	63.2	NA	NA	NA	37.1	Trehalase
MSTRG.7010;AF:1A:331518661-331518765:331518825:331518661-331518876:331518993:-	MSTRG.7010	TraesCS1A02G183100	AF	A	100	100	100	94.6	100	100	100	100	NA	100	100	100	100	100	100	100	100	92.6	NA	NA	Actin-depolymerizing factor
MSTRG.7052;A3:1A:333618546-333619729:333618537-333619729:-	MSTRG.7052	TraesCS1A02G183800	A3	A	84.4	83.5	100	100	100	100	100	62.2	100	100	100	100	100	100	100	100	100	96.4	100	92.9	Xanthine dehydrogenase
MSTRG.7052;A5:1A:333622780-333624142:333622780-333624216:-	MSTRG.7052	TraesCS1A02G183800	A5	A	84.4	NA	100	100	100	NA	100	24.6	91.6	100	100	NA	100	NA	100	73.6	100	89.7	92	87.5	Xanthine dehydrogenase
MSTRG.7053;A5:1A:333880626-333880721:333880611-333880721:+	MSTRG.7053	TraesCS1A02G183900	A5	A	100	100	100	100	94.4	100	100	100	NA	100	100	92	100	100	100	100	100	NA	NA	100	Non-lysosomal glucosylceramidase
MSTRG.7053;SE:1A:333878175-333880169:333880272-333880573:+	MSTRG.7053	TraesCS1A02G183900	SE	A	0	0	0	0	5.6	1.9	0	0	NA	0	0	8	0	0	0	0	0	NA	NA	0	Non-lysosomal glucosylceramidase
MSTRG.7066;A3:1A:333921749-333921860:333921749-333921870:+	MSTRG.7066	TraesCS1A02G184100	A3	A	100	99.8	98.7	100	99.3	98.5	92.3	97.7	95.8	97.3	98.4	99.4	98.1	98.7	98	96.9	97.1	98.4	97.1	98.8	#N/A
MSTRG.7066;RI:1A:333920908:333920952-333921088:333921150:+	MSTRG.7066	TraesCS1A02G184100	RI	A	1.7	0.9	2.2	3.3	6	7.5	16	4.7	8.6	3.3	3.3	1.2	2.5	4.7	7.7	8.6	13.4	5	5.6	2.9	#N/A
MSTRG.7066;A3:1A:333921749-333921857:333921749-333921870:+	MSTRG.7066	TraesCS1A02G184100	A3	A	100	96.2	79.1	100	92.8	88.5	63.1	80.5	74.1	72.3	82.4	91.4	72.2	87.5	84	77.1	82	84.6	78.4	85.1	#N/A
MSTRG.7066;A3:1A:333921749-333921857:333921749-333921860:+	MSTRG.7066	TraesCS1A02G184100	A3	A	8	5.3	4.8	6.1	8.7	10.3	12.5	8.8	11.2	6.7	7.2	6.2	4.9	8.5	9.5	9.8	11.8	8.4	9.8	6.4	#N/A
MSTRG.7085;AL:1A:334416304:334416680-334449645:334448866:334449245-334449645:-	MSTRG.7085	TraesCS1A02G184500	AL	A	12.5	NA	NA	NA	NA	NA	NA	NA	NA	NA	15.6	NA	NA	NA	NA	NA	NA	NA	NA	NA	Mitogen-activated protein kinase
MSTRG.7085;AL:1A:334416345:334416680-334449645:334448866:334449245-334449645:-	MSTRG.7085	TraesCS1A02G184500	AL	A	79.8	100	99.8	99.6	99.2	99.1	100	99.4	99.6	99.1	89.4	100	100	100	99.7	99.7	99.7	99.9	99.7	100	Mitogen-activated protein kinase
MSTRG.7095;A3:1A:335022011-335022418:335022006-335022418:-	MSTRG.7095	TraesCS1A02G184600	A3	A	0	0	NA	NA	NA	50.1	0	0	100	NA	0	NA	NA	NA	0	25.1	26.2	NA	49.7	0	Peptidylprolyl isomerase
MSTRG.7095;SE:1A:335015368-335015546:335015614-335018037:-	MSTRG.7095	TraesCS1A02G184600	SE	A	100	86.5	97.4	97.2	100	92	90.5	85.9	100	100	100	100	100	100	86.1	87.7	93	100	92.1	94.3	Peptidylprolyl isomerase
MSTRG.7095;A5:1A:335020198-335020893:335020198-335020897:-	MSTRG.7095	TraesCS1A02G184600	A5	A	0	17.5	0	4	9.6	13.8	14.7	2.2	16	14.2	0	3.9	21	27.4	9.1	13.6	14.3	15	17.9	20.7	Peptidylprolyl isomerase
MSTRG.7095;RI:1A:335013055:335013126-335013203:335013304:-	MSTRG.7095	TraesCS1A02G184600	RI	A	0	17.5	0	4	9.6	13.8	14.7	2.2	16	14.2	0	3.9	21	27.4	9.1	13.6	14.3	15	17.9	20.7	Peptidylprolyl isomerase
MSTRG.7095;A3:1A:335018107-335018881:335018093-335018881:-	MSTRG.7095	TraesCS1A02G184600	A3	A	66.7	69	96.9	91.6	89.3	67.1	70.2	80.2	76.1	85.8	76.3	96.1	76.5	70.8	74.5	69.2	72.9	81.3	64.7	73.6	Peptidylprolyl isomerase
MSTRG.7098;A5:1A:335543212-335544145:335543212-335544227:-	MSTRG.7098	TraesCS1A02G184800	A5	A	0	0	0	0	6.6	10.9	0	0	0	0	0	0	0	0	14.6	6.8	0	9.6	2.8	11.8	#N/A
MSTRG.7146;A3:1A:337012726-337012824:337012705-337012824:-	MSTRG.7146	TraesCS1A02G185900	A3	A	NA	0	NA	NA	NA	NA	NA	NA	NA	60.7	NA	0	NA	NA	NA	NA	NA	NA	NA	NA	RNA binding protein, putative
MSTRG.7146;A3:1A:337008950-337009089:337008913-337009089:-	MSTRG.7146	TraesCS1A02G185900	A3	A	100	85.1	100	100	100	100	100	100	100	96.7	100	71.9	85.4	100	100	100	100	94.9	100	97.9	RNA binding protein, putative
MSTRG.7146;A5:1A:337010996-337011101:337010996-337011106:-	MSTRG.7146	TraesCS1A02G185900	A5	A	91.4	77.8	88.3	94.1	91.6	97.8	98.1	96.4	97.8	91.5	83.9	71.9	85.4	92.7	95.1	96.7	97.5	94.9	90.1	94.6	RNA binding protein, putative
MSTRG.7168;A3:1A:338585075-338585345:338585075-338585349:+	MSTRG.7168	TraesCS1A02G187400	A3	A	1.5	0.7	4.1	0	1.5	1.4	2.7	4.4	0.8	1	0.9	4.3	1.7	1.4	2.8	2.5	5.7	3.1	1.9	0.4	Phospholipase D
MSTRG.7167;A3:1A:338593666-338594267:338593657-338594267:-	MSTRG.7167	TraesCS1A02G187600	A3	A	0	NA	NA	NA	NA	NA	NA	NA	NA	NA	7.5	NA	NA	NA	NA	NA	NA	NA	NA	NA	Ubiquitin carboxyl-terminal hydrolase-like protein&&MATH domain containing protein
MSTRG.7193;A3:1A:340012227-340013161:340012185-340013161:-	MSTRG.7193	TraesCS1A02G188200	A3	A	100	100	100	100	100	97.2	95.8	97.7	97.1	100	83.6	100	83.5	100	98.4	99	99.2	99.4	98.6	94.9	2-oxoglutarate (2OG) and Fe(II)-dependent oxygenase superfamily protein
MSTRG.7193;A5:1A:340011250-340011458:340011250-340011462:-	MSTRG.7193	TraesCS1A02G188200	A5	A	0	0	0	0	3.3	0.7	1.8	0	5.5	0	0	0	0	0	2.1	0	2.1	2	5.1	5	2-oxoglutarate (2OG) and Fe(II)-dependent oxygenase superfamily protein
MSTRG.7200;A3:1A:340426488-340426939:340426465-340426939:-	MSTRG.7200	TraesCS1A02G188600	A3	A	NA	NA	NA	NA	NA	100	NA	NA	NA	NA	NA	NA	NA	NA	86.7	NA	NA	NA	NA	NA	Protein COFACTOR ASSEMBLY OF COMPLEX C SUBUNIT B CCB2, chloroplastic
MSTRG.7200;SE:1A:340415584-340426253:340426465-340426939:-	MSTRG.7200	TraesCS1A02G188600	SE	A	NA	12.3	NA	NA	NA	NA	NA	NA	NA	NA	NA	0	NA	NA	NA	NA	NA	NA	NA	NA	Protein COFACTOR ASSEMBLY OF COMPLEX C SUBUNIT B CCB2, chloroplastic
MSTRG.7200;A3:1A:340426826-340426939:340426488-340426939:-	MSTRG.7200	TraesCS1A02G188600	A3	A	NA	NA	NA	NA	NA	5.7	NA	NA	NA	24.3	NA	NA	NA	NA	0	NA	NA	NA	NA	NA	Protein COFACTOR ASSEMBLY OF COMPLEX C SUBUNIT B CCB2, chloroplastic
MSTRG.7200;SE:1A:340415584-340426253:340426488-340426939:-	MSTRG.7200	TraesCS1A02G188600	SE	A	NA	14.9	NA	NA	NA	86.4	NA	NA	NA	NA	NA	9.7	NA	40	100	NA	NA	NA	NA	NA	Protein COFACTOR ASSEMBLY OF COMPLEX C SUBUNIT B CCB2, chloroplastic
MSTRG.7229;SE:1A:342380039-342380255:342380314-342381064:+	MSTRG.7229	TraesCS1A02G189000	SE	A	100	45.6	89.4	44.8	81.4	85.8	92.8	55.8	21.9	79	100	NA	81.8	22.7	94.9	94.5	89.4	70.5	25.9	56.7	Protein kinase
MSTRG.7229;A3:1A:342381507-342381813:342381507-342381816:+	MSTRG.7229	TraesCS1A02G189000	A3	A	40.3	7.6	8	9.6	30.8	17.1	43.7	24.3	21.1	17.6	82.7	3.8	15.4	17.9	25	28.6	42.4	31.1	15.2	11.3	Protein kinase
MSTRG.7243;RI:1A:343395208:343395825-343395938:343395992:-	MSTRG.7243	TraesCS1A02G189700	RI	A	NA	NA	NA	NA	NA	NA	NA	NA	NA	NA	NA	NA	NA	NA	0	12.1	NA	NA	NA	NA	#N/A
MSTRG.7243;AF:1A:343422708-343422853:343422919:343422708-343424280:343424719:-	MSTRG.7243	TraesCS1A02G189700	AF	A	NA	NA	NA	96.9	100	94.9	NA	NA	NA	NA	NA	NA	NA	NA	99	91.9	NA	98.3	100	94.5	#N/A
MSTRG.7243;AF:1A:343422708-343422853:343422919:343422708-343424280:343424510:-	MSTRG.7243	TraesCS1A02G189700	AF	A	NA	NA	NA	100	87.8	91.1	NA	54.1	NA	NA	NA	NA	NA	NA	82.9	77.2	NA	100	79.2	100	#N/A
MSTRG.7243;A3:1A:343420576-343420671:343420540-343420671:-	MSTRG.7243	TraesCS1A02G189700	A3	A	NA	91.5	98.1	0	40.4	13.5	95.8	0	91.9	100	NA	65.5	89	93.3	30.9	5.1	91.2	0	0	0	#N/A
MSTRG.7243;A3:1A:343419343-343419434:343419328-343419434:-	MSTRG.7243	TraesCS1A02G189700	A3	A	8.7	9.8	3.9	12.3	11.9	12.8	13.5	5	12	10.5	4.5	5.7	6.6	11.2	13.1	10.9	8.8	13.7	8.5	15.4	#N/A
MSTRG.7243;A3:1A:343399309-343399402:343399280-343399402:-	MSTRG.7243	TraesCS1A02G189700	A3	A	100	72.5	91.3	45.4	78.5	68.3	93.8	43.4	69	91.8	82.4	84.6	60.3	81.4	67.4	67.3	100	59.6	69.6	75.4	#N/A
MSTRG.7238;A3:1A:343618221-343618400:343617195-343618400:-	MSTRG.7238	TraesCS1A02G190000	A3	A	NA	27.8	33.6	NA	NA	47.2	NA	22	NA	NA	NA	12.4	NA	NA	37.2	25	23.5	NA	NA	NA	GTPase family protein
MSTRG.7255;SE:1A:343681731-343681814:343681913-343682053:-	MSTRG.7255	TraesCS1A02G190200	SE	A	NA	5.6	10.7	2.1	2.2	0.2	0	NA	NA	0	0	7.4	7.8	0	4.8	1.3	0	NA	NA	0	Kinase family protein
MSTRG.7255;RI:1A:343680933:343681539-343681621:343681731:-	MSTRG.7255	TraesCS1A02G190200	RI	A	100	97	98.5	80.7	80.9	66.8	61.6	100	100	95.5	96.5	96.7	95.8	80.5	83.2	69.8	73.6	100	79.9	82.8	Kinase family protein
MSTRG.7255;A5:1A:343681731-343681814:343681731-343682053:-	MSTRG.7255	TraesCS1A02G190200	A5	A	100	96.7	98.1	80.5	80.7	65.8	60.5	100	100	93.3	96.3	96.2	95.8	80.1	83	69.1	72.7	100	79.9	82	Kinase family protein
MSTRG.7262;SE:1A:344290882-344293188:344294107-344294192:+	MSTRG.7262	TraesCS1A02G190500	SE	A	0	0.8	0.6	0.3	0.9	2.6	7.9	1.7	3.1	1.6	0.6	0	0.3	0.6	0.9	2.6	3.9	1.5	2.9	1.3	Leucine-rich repeat (LRR) family protein
MSTRG.7262;RI:1A:344293188:344294107-344294192:344294613:+	MSTRG.7262	TraesCS1A02G190500	RI	A	NA	NA	NA	NA	NA	34.6	27.4	63.4	NA	26.8	NA	NA	NA	NA	NA	46.8	21.7	NA	32	27.3	Leucine-rich repeat (LRR) family protein
MSTRG.7262;A3:1A:344290882-344293188:344290882-344294192:+	MSTRG.7262	TraesCS1A02G190500	A3	A	4	3.5	3.2	4.2	5.1	3.1	5.2	6.9	11	2.1	3.4	2.2	5.1	5.3	6.6	6.2	4	5.4	8.3	4.7	Leucine-rich repeat (LRR) family protein
MSTRG.7275;A5:1A:345171272-345171472:345171272-345171574:-	MSTRG.7275	TraesCS1A02G190900	A5	A	21.1	15.9	16.4	14.8	15.8	16	33.9	18.6	24	9.6	28.1	14	18.8	14	33.6	29.8	36.9	24.2	17.1	5.9	#N/A
MSTRG.7297;RI:1A:345788767:345788886-345789012:345789126:+	MSTRG.7297	TraesCS1A02G191400	RI	A	NA	0	0	0	5.8	0	0	0	0	0	0	0	0	0	0	0	0	0	0	35.4	#N/A
MSTRG.7297;A3:1A:345789126-345789215:345789126-345789222:+	MSTRG.7297	TraesCS1A02G191400	A3	A	78.1	0	9.3	3.6	3.3	11.6	28.3	10.1	11.6	4.3	50	30.1	5.7	7	4.9	7.3	21.1	0	14.9	16.8	#N/A
MSTRG.7298;A3:1A:345789930-345790377:345789902-345790377:-	MSTRG.7298	TraesCS1A02G191500	A3	A	70.3	82.4	75.8	87.3	NA	NA	NA	NA	NA	NA	52.4	80.5	79.8	81.1	NA	NA	NA	NA	NA	NA	#N/A
MSTRG.7298;A5:1A:345792033-345792644:345792033-345792648:-	MSTRG.7298	TraesCS1A02G191500	A5	A	92.3	88.1	92.3	95.4	93.8	90	NA	NA	NA	NA	91.8	93.3	86.2	92.2	95.9	92.5	NA	NA	NA	NA	#N/A
MSTRG.7320;A3:1A:347324301-347325182:347324298-347325182:-	MSTRG.7320	TraesCS1A02G191800	A3	A	100	100	100	100	100	100	93.3	97.2	94.5	95.8	100	100	100	83.7	92.1	100	94.6	88	89.4	98.4	#N/A
MSTRG.7322;AF:1A:347619049:347619406-347621431:347619957:347620022-347621431:+	MSTRG.7322	TraesCS1A02G192200	AF	A	0.2	0.9	1.1	5.7	0	1.7	7.2	12.7	NA	4	0	1.1	0.3	1.3	3	2.8	1.3	5.4	4.5	2.1	zinc finger CCCH domain protein
MSTRG.7322;A5:1A:347619406-347621431:347619214-347621431:+	MSTRG.7322	TraesCS1A02G192200	A5	A	2.7	8.5	11.3	12.5	0	2.2	3.8	11.4	4.2	19.6	0	21.1	4.6	6	4.8	6.1	3.5	9.1	24	11.2	zinc finger CCCH domain protein
MSTRG.7322;SE:1A:347619214-347619311:347619406-347621431:+	MSTRG.7322	TraesCS1A02G192200	SE	A	21.9	0	0	0	17	5.1	9.2	0	8.3	21.6	8.7	0	10.6	0	0	5.1	15	0	0	14.8	zinc finger CCCH domain protein
MSTRG.7322;SE:1A:347619406-347619510:347619611-347621431:+	MSTRG.7322	TraesCS1A02G192200	SE	A	0	NA	NA	0	53.3	38.9	24.8	0	43.6	14.2	29	NA	NA	79.4	64.7	40.7	32.1	43.8	42.3	18.7	zinc finger CCCH domain protein
MSTRG.7322;AF:1A:347619020:347619214-347621431:347619957:347620022-347621431:+	MSTRG.7322	TraesCS1A02G192200	AF	A	7.1	8.7	7.9	29.5	13	43.5	66.3	53	100	14.8	18.2	4	5.4	16.7	37.8	31	26.2	36.3	13	14.5	zinc finger CCCH domain protein
MSTRG.7332;A5:1A:347919323-347919394:347919323-347919452:-	MSTRG.7332	TraesCS1A02G192500	A5	A	95	88.9	91.5	90.7	92.7	86.8	82	89.3	86.8	91.7	90.9	90.5	92	91.4	92	89.3	88.5	92	84.7	89.3	Armadillo repeat-containing protein
MSTRG.7343;A3:1A:348692746-348692859:348692746-348692916:+	MSTRG.7343	TraesCS1A02G192900	A3	A	NA	NA	NA	NA	NA	NA	NA	100	NA	NA	NA	NA	NA	NA	NA	NA	NA	91.3	NA	NA	Ubiquitin carboxyl-terminal hydrolase-like protein
MSTRG.7343;SE:1A:348689986-348690051:348690312-348691627:+	MSTRG.7343	TraesCS1A02G192900	SE	A	NA	NA	NA	NA	NA	NA	NA	0	NA	NA	NA	NA	NA	NA	NA	NA	NA	8.7	NA	NA	Ubiquitin carboxyl-terminal hydrolase-like protein
MSTRG.7343;SE:1A:348692982-348693087:348693197-348693379:+	MSTRG.7343	TraesCS1A02G192900	SE	A	NA	NA	NA	NA	NA	NA	NA	100	NA	NA	NA	NA	NA	NA	NA	NA	NA	91.3	NA	NA	Ubiquitin carboxyl-terminal hydrolase-like protein
MSTRG.7382;A5:1A:350753051-350753701:350753051-350753736:-	MSTRG.7382	TraesCS1A02G193600	A5	A	19.9	100	97	100	98.8	98	98.2	97.7	100	94	24.7	100	95.6	98.2	100	99.2	96.6	100	96.3	90.5	TELO2-interacting protein 1
MSTRG.7382;RI:1A:350752435:350752639-350752699:350753051:-	MSTRG.7382	TraesCS1A02G193600	RI	A	NA	95.9	96.7	97.5	95.9	92.4	90.7	97.1	96.8	93.8	100	100	98.4	97.3	95.9	88.3	92.8	93.9	92.9	90.4	TELO2-interacting protein 1
MSTRG.7382;A5:1A:350754536-350755722:350754536-350755757:-	MSTRG.7382	TraesCS1A02G193600	A5	A	100	95.9	96.8	97.5	95.9	92.4	90.4	94.3	96.8	94.2	95.6	100	98.5	97.3	95.9	87.3	92.6	93.9	93.2	91.3	TELO2-interacting protein 1
MSTRG.7389;A3:1A:351475379-351475461:351475366-351475461:-	MSTRG.7389	TraesCS1A02G194200	A3	A	NA	NA	NA	NA	NA	0	59.5	NA	NA	NA	NA	NA	NA	NA	NA	0	52.8	NA	NA	NA	Tetratricopeptide repeat (TPR)-like superfamily protein
MSTRG.7389;A3:1A:351475382-351475461:351475366-351475461:-	MSTRG.7389	TraesCS1A02G194200	A3	A	100	100	100	100	100	84	89.5	91	85.9	97.2	99.5	94.7	100	100	100	87.9	92.6	98.5	95.8	98.7	Tetratricopeptide repeat (TPR)-like superfamily protein
MSTRG.7389;A3:1A:351475382-351475461:351475379-351475461:-	MSTRG.7389	TraesCS1A02G194200	A3	A	100	96.8	100	94.3	89.7	100	85.4	100	100	100	100	100	100	100	93.4	100	91.7	94.8	100	91.4	Tetratricopeptide repeat (TPR)-like superfamily protein
MSTRG.7404;A3:1A:351880644-351882136:351880644-351882140:+	MSTRG.7404	TraesCS1A02G194800	A3	A	49.2	26.9	30.5	30.5	33.5	31	31.1	40.9	40.9	43.1	42.1	36	31.5	25.4	34.2	36	33.8	34	36.9	45.3	(RAP Annotation release2) NERD domain containing protein
MSTRG.7410;A3:1A:352014744-352014826:352014744-352014847:+	MSTRG.7410	TraesCS1A02G195000	A3	A	NA	NA	NA	NA	NA	NA	NA	NA	98.3	100	NA	NA	NA	NA	NA	NA	NA	77.1	99.3	NA	#N/A
MSTRG.7410;AF:1A:352013241:352013493-352013860:352013650:352013667-352013860:+	MSTRG.7410	TraesCS1A02G195000	AF	A	NA	NA	NA	NA	NA	NA	NA	NA	0	0	NA	NA	NA	NA	NA	NA	NA	NA	10.6	NA	#N/A
MSTRG.7410;RI:1A:352013860:352014029-352014125:352014397:+	MSTRG.7410	TraesCS1A02G195000	RI	A	NA	NA	NA	NA	NA	NA	NA	NA	93.6	100	NA	NA	NA	NA	NA	NA	NA	NA	87.2	NA	#N/A
MSTRG.7410;RI:1A:352013860:352014397-352014467:352014560:+	MSTRG.7410	TraesCS1A02G195000	RI	A	NA	NA	NA	NA	NA	NA	NA	NA	6.7	11.9	NA	NA	NA	NA	NA	NA	NA	NA	2.2	NA	#N/A
MSTRG.7410;SE:1A:352014744-352014826:352014904-352015188:+	MSTRG.7410	TraesCS1A02G195000	SE	A	0	NA	0	0	0	2.9	1.6	0	0.7	0.9	0	20.7	0	7.3	0.9	1.2	0	4.6	1.2	0.3	#N/A
MSTRG.7410;SE:1A:352014904-352014983:352015118-352015188:+	MSTRG.7410	TraesCS1A02G195000	SE	A	NA	NA	NA	NA	NA	NA	NA	NA	94.6	90	NA	NA	NA	NA	NA	NA	NA	49.6	89.5	NA	#N/A
MSTRG.7424;RI:1A:352176687:352176806-352177021:352177099:-	MSTRG.7424	TraesCS1A02G195100	RI	A	41.6	NA	NA	NA	NA	47.3	NA	NA	NA	27.4	37.6	NA	22.3	NA	51.5	30.2	NA	NA	NA	NA	TOM1-like protein 2
MSTRG.7424;A3:1A:352173898-352174235:352173618-352174235:-	MSTRG.7424	TraesCS1A02G195100	A3	A	6.4	5.9	3.3	2.7	3.5	7.3	8.4	5.3	5.9	1.9	10	4.1	4.8	1.9	3.5	4.7	5.5	0	0.9	1.2	TOM1-like protein 2
MSTRG.7424;RI:1A:352176687:352176784-352177021:352177099:-	MSTRG.7424	TraesCS1A02G195100	RI	A	7.1	6	3.6	2.9	3.6	7.9	8.9	5.5	5.9	2	12	4.1	5.7	2	3.6	5.3	6.4	0	0.9	1.2	TOM1-like protein 2
MSTRG.7424;A3:1A:352173898-352174235:352173884-352174235:-	MSTRG.7424	TraesCS1A02G195100	A3	A	NA	15.2	6	8	5.4	9.4	5.6	10.2	13.4	2.9	17.3	NA	8.1	5.2	9.7	5.1	4.5	0	0.7	2.3	TOM1-like protein 2
MSTRG.7424;A3:1A:352173884-352174235:352173618-352174235:-	MSTRG.7424	TraesCS1A02G195100	A3	A	0	25.9	35	27.6	38.8	43	60.7	33.2	29	40	34.7	8.3	36.4	26.7	27.5	47.7	55.3	33.1	55.6	34.2	TOM1-like protein 2
MSTRG.7424;A3:1A:352176806-352177021:352176784-352177021:-	MSTRG.7424	TraesCS1A02G195100	A3	A	9.7	26.9	40.4	33	40.6	48	63.4	35.6	31.5	43.1	46.8	8.3	47.6	30.3	29.9	53.7	62.1	35.5	58.4	35.6	TOM1-like protein 2
MSTRG.7427;A5:1A:352852342-352852941:352852333-352852941:+	MSTRG.7427	TraesCS1A02G195300	A5	A	6.9	6.1	12.6	6.2	6.1	2.2	2.5	7.2	4.5	10.8	9.2	5.2	11.3	3.8	3.4	3.4	0.9	6.2	4.1	8.3	Phenylalanine--tRNA ligase beta subunit
MSTRG.7432;A3:1A:353255481-353255554:353255481-353255576:+	MSTRG.7432	TraesCS1A02G195400	A3	A	NA	NA	NA	100	100	98.7	97.2	97.2	94.8	100	NA	NA	100	100	97.7	99.5	100	100	100	95	Poly [ADP-ribose] polymerase
MSTRG.7432;A3:1A:353255481-353255576:353255481-353255785:+	MSTRG.7432	TraesCS1A02G195400	A3	A	0	0	0	0	0	1.2	2.4	2.3	4	0	0	0	0	0	1.4	0.4	0	0	0	6.6	Poly [ADP-ribose] polymerase
MSTRG.7432;A3:1A:353255481-353255554:353255481-353255579:+	MSTRG.7432	TraesCS1A02G195400	A3	A	NA	NA	NA	100	98.5	100	98.8	92.3	97.9	97.4	NA	NA	100	100	100	99.5	98.4	100	98.7	94.4	Poly [ADP-ribose] polymerase
MSTRG.7432;A3:1A:353255481-353255579:353255481-353255785:+	MSTRG.7432	TraesCS1A02G195400	A3	A	13.2	0	0	0	0.8	0	1	6.2	1.6	3.3	14.6	0	0	0	0	0.4	2.4	0	1	7.4	Poly [ADP-ribose] polymerase
MSTRG.7432;A3:1A:353255481-353255554:353255481-353255785:+	MSTRG.7432	TraesCS1A02G195400	A3	A	0	18.9	26.8	36	34.9	49.9	45.4	44.4	43.6	55.7	0	29.4	37.6	47.1	37.9	44.6	60.3	37.7	42.8	57.5	Poly [ADP-ribose] polymerase
MSTRG.7433;A3:1A:353257189-353257258:353257042-353257258:-	MSTRG.7433	TraesCS1A02G195500	A3	A	0	5.7	3.6	0	2.5	3.6	0	0	0	3.1	0	0	0	12.5	6.4	4.2	0	0	4.8	4.3	Shikimate kinase
MSTRG.7433;RI:1A:353258123:353258317-353258390:353258580:-	MSTRG.7433	TraesCS1A02G195500	RI	A	100	100	100	78.2	49.4	41.2	66.4	100	0	89.6	87.6	90.6	100	100	38.4	52.3	19.1	100	93.7	76.1	Shikimate kinase
MSTRG.7449;A5:1A:354307812-354307993:354307812-354308011:-	MSTRG.7449	TraesCS1A02G196300	A5	A	89.3	79.6	81	89.5	84.9	70.6	40.4	86.1	86.8	78.2	85.8	78.7	85.2	93.5	69.1	74.1	38.9	84.1	90.6	87	26S proteasome regulatory subunit family protein
MSTRG.7461;RI:1A:354938419:354938529-354938669:354938737:-	MSTRG.7461	TraesCS1A02G196600	RI	A	76.5	65.5	69.2	66.1	55.3	22.9	11.8	18.3	8.4	49.8	79.9	75	69.1	68.5	42.9	36.7	26.7	16.3	19.8	49.4	Choline-phosphate cytidylyltransferase
MSTRG.7468;RI:1A:354952611:354952691-354952773:354952892:-	MSTRG.7468	TraesCS1A02G196800	RI	A	100	100	100	NA	42.1	50.7	NA	100	89.9	100	100	86.4	100	100	58.5	46.5	NA	100	91.7	100	ERD (Early-responsive to dehydration stress) family protein
MSTRG.7469;A3:1A:355336887-355337206:355336883-355337206:-	MSTRG.7469	TraesCS1A02G197300	A3	A	14.6	11.7	13.4	16.9	16	24.6	35.2	37.9	36.3	23.2	15.2	14.1	11	21.1	21.8	27.8	32.1	28.5	26.2	18.2	NADH dehydrogenase [ubiquinone] 1 alpha subcomplex subunit 12
MSTRG.7475;A5:1A:355348009-355348084:355348009-355348088:-	MSTRG.7475	TraesCS1A02G197500	A5	A	NA	NA	NA	60.8	NA	NA	NA	NA	NA	NA	NA	NA	NA	NA	100	76.3	NA	NA	NA	NA	50S ribosomal protein L35
MSTRG.7475;AF:1A:355345519-355347714:355347766:355345519-355347925:355348510:-	MSTRG.7475	TraesCS1A02G197500	AF	A	96.6	98.2	98.1	97.4	97.7	98.1	94.5	93.9	89.5	98.6	98.2	98.8	98.5	97.5	98.1	97.4	96.4	95.2	93.5	97.4	50S ribosomal protein L35
MSTRG.7475;RI:1A:355347925:355348009-355348088:355348510:-	MSTRG.7475	TraesCS1A02G197500	RI	A	NA	87.2	100	76.6	100	60	74.1	100	89.7	100	NA	100	100	90.8	100	75.7	76.8	90.3	97	100	50S ribosomal protein L35
MSTRG.7486;A3:1A:355715117-355715223:355715117-355715242:+	MSTRG.7486	TraesCS1A02G197800	A3	A	99.4	98	98.9	97.4	97.7	94	94	83.8	95.2	97.3	98.3	99.5	94.7	95.7	91.1	92.4	92.3	91.8	94.2	99.5	ADP-ribosylation factor, putative, expressed
MSTRG.7489;A3:1A:355722375-355722457:355722364-355722457:-	MSTRG.7489	TraesCS1A02G198000	A3	A	11.6	2.1	2.5	9.2	6.8	4.9	17	6.6	7.9	6.9	21.9	4	5.7	10.2	14.4	10.5	16.4	7.9	5.3	1.9	RING finger protein
MSTRG.7490;SE:1A:355733740-355734203:355734301-355734394:-	MSTRG.7490	TraesCS1A02G198100	SE	A	0	26.7	12.4	100	100	100	100	56.9	100	35.6	14.2	30.9	39.8	46.2	100	100	100	100	100	23.6	Kinase-like protein
MSTRG.7491;A5:1A:356392172-356392349:356392032-356392349:+	MSTRG.7491	TraesCS1A02G198200	A5	A	7.1	0	0	0	0	0	0	0	0	0	0	0	0.2	0	0	0	0	0	0	0	stress response protein
MSTRG.7491;A3:1A:356392032-356392349:356392032-356392351:+	MSTRG.7491	TraesCS1A02G198200	A3	A	36.6	91.3	100	100	100	100	99.3	100	100	97.8	100	100	100	100	100	100	100	100	100	95.3	stress response protein
MSTRG.7491;RI:1A:356391973:356392032-356392349:356392775:+	MSTRG.7491	TraesCS1A02G198200	RI	A	5.7	2.9	1.2	3.2	2.5	1.6	4	2.1	1.9	4.4	5.1	1.6	2.8	2	3.1	3.2	3.4	2.3	1.7	3.4	stress response protein
MSTRG.7491;RI:1A:356391973:356392172-356392349:356392775:+	MSTRG.7491	TraesCS1A02G198200	RI	A	44.1	100	NA	100	100	100	100	100	100	100	100	100	94.5	100	100	100	100	100	NA	100	stress response protein
MSTRG.7491;RI:1A:356391973:356392032-356392351:356392775:+	MSTRG.7491	TraesCS1A02G198200	RI	A	3.4	23.6	NA	100	100	100	86.4	100	100	66.7	100	100	100	100	100	100	100	100	NA	41.7	stress response protein
MSTRG.7491;A3:1A:356390705-356391300:356390705-356391312:+	MSTRG.7491	TraesCS1A02G198200	A3	A	39.6	25	11.1	9.3	9.8	11	12.7	13.7	6.7	25.1	29.6	4.2	13.4	6.9	12.2	12.5	14.7	11.1	7.1	32.3	stress response protein
MSTRG.7491;RI:1A:356391300:356391541-356391733:356391861:+	MSTRG.7491	TraesCS1A02G198200	RI	A	20.7	89.5	73.2	17.3	69.2	52.8	63.9	63.5	59.7	83	38.5	61.2	78.2	37.4	46.6	53.1	62.6	71.3	54.7	84.9	stress response protein
MSTRG.7499;A3:1A:356475972-356476671:356475967-356476671:-	MSTRG.7499	TraesCS1A02G198500	A3	A	26.5	28.5	0	0	10.8	52.2	0	53.6	30.7	42	1.8	43.7	8	13.8	8.6	13.5	0	19.9	36.3	54.3	#N/A
MSTRG.7512;A5:1A:357067002-357067080:357067002-357067092:-	MSTRG.7512	TraesCS1A02G198700	A5	A	NA	NA	0.5	0.8	0.8	2	3.5	0.9	2.9	5.1	NA	NA	NA	3	0.5	1.4	2.9	1.2	2.1	NA	DNA replication and repair recF&&Serrate RNA effector molecule
MSTRG.7512;A5:1A:357066989-357067080:357066989-357067092:-	MSTRG.7512	TraesCS1A02G198700	A5	A	0	0	0	0	4.4	35.8	0	0	0	0	0	0	0	0	0	19.3	0	2.1	3.7	0	DNA replication and repair recF&&Serrate RNA effector molecule
MSTRG.7512;A3:1A:357067185-357067264:357067175-357067264:-	MSTRG.7512	TraesCS1A02G198700	A3	A	100	95.1	41	63.9	33.4	14.8	38.7	40.3	51.9	93.1	98	91.2	80.4	57.5	34.1	25.7	51	49.5	51	100	DNA replication and repair recF&&Serrate RNA effector molecule
MSTRG.7512;A3:1A:357067002-357067092:357066989-357067092:-	MSTRG.7512	TraesCS1A02G198700	A3	A	0.7	5.1	59.2	36.7	68	92.9	65.3	61	51.6	6.9	2.2	8.8	19.6	43.7	67.4	79.1	52.9	52.1	51.4	0.7	DNA replication and repair recF&&Serrate RNA effector molecule
MSTRG.7509;SE:1A:357415829-357415942:357416066-357416163:+	MSTRG.7509	TraesCS1A02G198900	SE	A	0	0.6	0.6	0.9	0.9	3.1	7.4	5.8	5	0	0	0.4	0.1	0.4	1.9	3.1	4.6	2.2	3.6	0	Phosphatidylinositol transfer protein
MSTRG.7522;A5:1A:357774913-357774995:357774913-357774998:-	MSTRG.7522	TraesCS1A02G199000	A5	A	100	100	100	68.4	50.4	100	100	0	0	100	100	100	100	100	0	100	0	84.2	100	46.1	N-alpha-acetyltransferase 25, NatB auxiliary subunit
MSTRG.7522;SE:1A:357766081-357766684:357766803-357767441:-	MSTRG.7522	TraesCS1A02G199000	SE	A	0	0	0	31.6	49.6	100	56.9	100	100	0	0	0	6	7.2	100	100	100	15.8	100	53.9	N-alpha-acetyltransferase 25, NatB auxiliary subunit
MSTRG.7526;RI:1A:358179154:358179237-358179327:358179493:-	MSTRG.7526	TraesCS1A02G199500	RI	A	18.3	5.4	1.4	2.2	1	1.5	2.6	4.7	1.3	14.8	22.7	7.6	1.7	4.4	3.3	2	1	4.7	1.3	6.6	E2 ubiquitin-conjugating-like enzyme
MSTRG.7539;A3:1A:359245224-359245379:359245224-359245382:+	MSTRG.7539	TraesCS1A02G199900	A3	A	0	3	7.3	10.1	14.5	5	8.7	0	6.7	0	NA	5.6	5.6	NA	26.4	13.4	13.4	10.5	15.7	4.3	MADS-box transcription factor
MSTRG.7541;RI:1A:359690100:359690162-359690365:359690402:+	MSTRG.7541	TraesCS1A02G200000	RI	A	0.2	NA	NA	NA	NA	NA	NA	NA	NA	6.1	0.8	NA	NA	NA	NA	NA	NA	NA	NA	5.2	Protein curvature thylakoid chloroplastic-like
MSTRG.7571;AF:1A:361510303-361512608:361512698:361510303-361514639:361514663:-	MSTRG.7571	TraesCS1A02G200900	AF	A	46.7	NA	0	NA	NA	NA	0	100	NA	0	NA	NA	0	NA	0	22.5	NA	0	3.8	0	#N/A
MSTRG.7571;SE:1A:361510303-361512165:361512276-361512608:-	MSTRG.7571	TraesCS1A02G200900	SE	A	45.2	100	100	100	100	86.3	100	81	100	100	62.3	100	100	100	100	NA	68.6	100	95	100	#N/A
MSTRG.7580;A5:1A:362060222-362060248:362060222-362060273:-	MSTRG.7580	TraesCS1A02G201000	A5	A	15.7	94.1	100	100	100	100	100	100	100	100	28.4	100	100	100	100	100	100	100	100	100	#N/A
MSTRG.7595;RI:1A:362863509:362863694-362864151:362864464:+	MSTRG.7595	TraesCS1A02G201600	RI	A	NA	NA	0	0	0	3.7	9.8	0	NA	0	NA	NA	0	0	0	1.2	2	0	0	0	Tonoplast monosaccharide transporter 2&&Monosaccharide-sensing protein 2
MSTRG.7603;A5:1A:363051324-363051482:363051324-363051530:-	MSTRG.7603	TraesCS1A02G202000	A5	A	98.7	99.1	98.5	98.2	100	94.5	96.9	100	NA	100	83.8	100	100	100	96.5	97.4	95.5	100	97.2	100	MLO-like protein
MSTRG.7617;A5:1A:363695892-363696015:363695877-363696015:+	MSTRG.7617	TraesCS1A02G202700	A5	A	28.7	5.4	0	0	6.9	3	3.2	1.9	3.6	2.4	0	0	2.6	0	5.9	6.3	1.1	6.8	6.7	5.2	#N/A
MSTRG.7617;A5:1A:363695877-363696015:363695873-363696015:+	MSTRG.7617	TraesCS1A02G202700	A5	A	3.8	7.9	15.4	26.3	26.9	35.6	47.9	14.7	21	16.1	6.9	9.6	13.8	20.6	29.3	26.4	37.5	13.6	16.2	15.9	#N/A
MSTRG.7630;AF:1A:364228976-364230093:364230223:364228976-364230236:364230352:-	MSTRG.7630	TraesCS1A02G203000	AF	A	0.5	0	3.8	3.4	3.8	8	7.9	4.1	8.6	2.7	0.9	0.9	2.3	1.2	3	7.9	8.5	3.5	7.3	1.8	Ubiquitin-like protein
MSTRG.7630;AF:1A:364228976-364230093:364230223:364228976-364230236:364230622:-	MSTRG.7630	TraesCS1A02G203000	AF	A	NA	NA	94.8	75.4	86.6	83.1	69.6	77.3	82	85.2	NA	NA	NA	35.1	69	87.4	88	74.5	84.5	78.2	Ubiquitin-like protein
MSTRG.7674;A3:1A:366267328-366267799:366267328-366267805:+	MSTRG.7674	TraesCS1A02G204200	A3	A	81.6	61.5	100	100	80.5	93.5	100	100	100	100	100	71.6	100	81.5	92.5	100	92.4	72.5	100	77.9	DDB1-and CUL4-associated factor
MSTRG.7673;A3:1A:366275883-366276302:366275636-366276302:-	MSTRG.7673	TraesCS1A02G204400	A3	A	NA	NA	NA	NA	NA	NA	NA	NA	NA	NA	NA	NA	NA	NA	NA	NA	77.5	NA	NA	96.3	F-box family protein
MSTRG.7699;A3:1A:367382244-367382362:367382244-367382805:+	MSTRG.7699	TraesCS1A02G205100	A3	A	NA	NA	NA	NA	NA	NA	NA	NA	0	43.3	0	NA	NA	NA	NA	NA	NA	NA	3.3	NA	RING/U-box superfamily protein
MSTRG.7708;A5:1A:367872976-367873806:367872829-367873806:+	MSTRG.7708	TraesCS1A02G205300	A5	A	41.2	80.8	77.1	88.2	87.1	84.4	83.1	83.2	64.5	86.2	46.8	66.3	79.5	77.8	85.8	86.1	77.8	85.1	80	79.2	Protein phosphatase 2C
MSTRG.7719;A3:1A:368197103-368197208:368197103-368197213:+	MSTRG.7719	TraesCS1A02G205600	A3	A	NA	NA	NA	NA	100	61.4	65	54.7	64.5	73.3	NA	NA	NA	NA	86.3	56.8	82.1	68.1	67.8	63.2	TSA: Wollemia nobilis Ref_Wollemi_Transcript_5464_1078 transcribed RNA sequence
MSTRG.7719;RI:1A:368196836:368196912-368197062:368197103:+	MSTRG.7719	TraesCS1A02G205600	RI	A	NA	NA	NA	NA	100	61.4	65	54.7	64.5	73.3	NA	NA	NA	NA	86.3	56.8	82.1	68.1	67.8	63.2	TSA: Wollemia nobilis Ref_Wollemi_Transcript_5464_1078 transcribed RNA sequence
MSTRG.7720;RI:1A:368360015:368360162-368360249:368360281:+	MSTRG.7720	TraesCS1A02G205700	RI	A	3.2	1	2.8	7.4	7.8	9.8	20.9	3.8	12.3	12.4	4.6	1.3	1.6	4	7.2	10.2	17.1	6.7	15	7.2	Methylsterol monooxygenase 1-2
MSTRG.7720;A3:1A:368360281-368360443:368360281-368360449:+	MSTRG.7720	TraesCS1A02G205700	A3	A	3.4	2.9	3.9	10.7	15.8	30.9	29.6	14.5	25.6	24.4	6.4	2.5	2.8	7.2	17.4	33.3	26.7	14.3	26	19.2	Methylsterol monooxygenase 1-2
MSTRG.7724;A5:1A:368368800-368369107:368368800-368369120:-	MSTRG.7724	TraesCS1A02G206000	A5	A	NA	4.3	9.4	17.3	13.8	18.2	39.8	25.2	14.5	0	NA	26.2	13.5	17.4	26.8	32.1	12.6	19.4	15.2	2.1	E3 ubiquitin-protein ligase RFWD3
MSTRG.7729;RI:1A:368713638:368713745-368713830:368714085:+	MSTRG.7729	TraesCS1A02G206100	RI	A	NA	0	6.7	5.2	0	0	1.3	0	0	0	NA	0	0	0	0	0	3	10.2	17.2	0	RING/FYVE/PHD zinc finger superfamily protein
MSTRG.7732;SE:1A:368799123-368799206:368799269-368799366:+	MSTRG.7732	TraesCS1A02G206300	SE	A	100	75.3	100	92.9	95.7	84.1	90.5	100	100	100	100	100	100	68.3	80.2	91.4	73.3	100	100	96.2	#N/A
MSTRG.7733;A5:1A:368800865-368800988:368800865-368801027:-	MSTRG.7733	TraesCS1A02G206400	A5	A	NA	NA	NA	NA	NA	NA	NA	NA	90.3	NA	NA	NA	NA	NA	NA	NA	NA	NA	NA	NA	#N/A
MSTRG.7738;A5:1A:368826140-368826234:368826055-368826234:+	MSTRG.7738	TraesCS1A02G206700	A5	A	NA	NA	NA	NA	0	0	NA	NA	9.7	NA	NA	NA	NA	0	0	0	NA	4.5	0	NA	Coiled-coil domain-containing protein 132
MSTRG.7738;SE:1A:368823736-368823959:368823991-368824223:+	MSTRG.7738	TraesCS1A02G206700	SE	A	NA	NA	NA	NA	0	0	0	0	0	NA	NA	NA	NA	0	0	0	NA	15.6	0	NA	Coiled-coil domain-containing protein 132
MSTRG.7738;A3:1A:368826055-368826174:368826055-368826234:+	MSTRG.7738	TraesCS1A02G206700	A3	A	NA	NA	NA	NA	9.6	22.6	31.6	32.1	12.4	NA	NA	NA	NA	5.5	19.5	15.3	NA	16.6	16.3	NA	Coiled-coil domain-containing protein 132
MSTRG.7752;A5:1A:369054073-369054169:369054068-369054169:+	MSTRG.7752	TraesCS1A02G206900	A5	A	100	NA	NA	100	69.2	91.8	100	100	NA	94.7	96.9	NA	NA	91.8	84.8	93.6	100	86.9	NA	94.9	Cytochrome P450 family protein, expressed
MSTRG.7752;A3:1A:369050630-369050701:369050630-369050755:+	MSTRG.7752	TraesCS1A02G206900	A3	A	0	14.1	0	11.8	39.4	28.9	8.6	0	NA	11.1	0	NA	26.8	19.2	23.5	20.7	8.4	13.7	NA	3.8	Cytochrome P450 family protein, expressed
MSTRG.7752;A3:1A:369054073-369054166:369054073-369054169:+	MSTRG.7752	TraesCS1A02G206900	A3	A	4.3	NA	38.7	3	5.9	19.7	21.8	18.2	NA	16.9	12.1	NA	NA	20.6	14.3	17.3	27.7	16.8	NA	18.9	Cytochrome P450 family protein, expressed
MSTRG.7752;A3:1A:369052004-369052106:369052004-369052122:+	MSTRG.7752	TraesCS1A02G206900	A3	A	0	57.3	61.3	85.5	40.2	53.2	71.5	81.8	NA	70.6	85.4	NA	55.1	59.9	56.8	62.1	66.3	63.8	NA	74.7	Cytochrome P450 family protein, expressed
MSTRG.7752;RI:1A:369053995:369054073-369054169:369054485:+	MSTRG.7752	TraesCS1A02G206900	RI	A	100	87.8	87.8	66.3	82.3	71.3	46.2	71	62.5	58.9	70.8	89.8	84.2	67.5	68	70.8	43	64.5	NA	62.2	Cytochrome P450 family protein, expressed
MSTRG.7752;SE:1A:369053236-369053801:369053859-369053995:+	MSTRG.7752	TraesCS1A02G206900	SE	A	14.2	19.4	18.5	37.3	34.9	43	61.9	33.3	43.5	49.7	32.5	13.7	25.3	44.5	45.3	39.9	66.7	46.3	65.7	44.8	Cytochrome P450 family protein, expressed
MSTRG.7747;A3:1A:369085964-369086419:369085891-369086419:-	MSTRG.7747	TraesCS1A02G207100	A3	A	NA	95.6	NA	93.9	NA	91.7	NA	NA	NA	100	NA	98.9	98.7	NA	NA	90.9	NA	NA	NA	NA	#N/A
MSTRG.7768;A5:1A:370022339-370022777:370022339-370022780:-	MSTRG.7768	TraesCS1A02G208400	A5	A	100	92.7	82.5	86.1	85	86.2	84.5	93.5	NA	86.4	98.3	92.6	91	85	82.8	75.4	89.8	90.8	NA	89.8	UDP-N-acetylmuramoyl-L-alanyl-D-glutamate--2, 6-diaminopimelate ligase
MSTRG.7769;A3:1A:370094005-370094289:370094005-370094301:+	MSTRG.7769	TraesCS1A02G208500	A3	A	99.4	98.2	97.1	94.6	91.5	88.3	84.3	95.3	90.4	96.7	98.9	95.4	96.5	90.4	95.6	91.3	88.8	92.8	92.6	98.9	Branched-chain-amino-acid aminotransferase
MSTRG.7789;A5:1A:371221294-371221415:371221178-371221415:+	MSTRG.7789	TraesCS1A02G209100	A5	A	100	NA	NA	NA	NA	NA	NA	NA	NA	73	100	NA	NA	NA	NA	NA	NA	NA	NA	94.5	Proline dehydrogenase
MSTRG.7826;RI:1A:372641118:372641416-372641504:372641584:-	MSTRG.7826	TraesCS1A02G210400	RI	A	73	NA	NA	NA	9.6	18	15.8	NA	NA	NA	58.6	NA	NA	NA	NA	13.6	5.8	NA	NA	NA	Trehalose 6-phosphate phosphatase
MSTRG.7826;A3:1A:372641416-372641504:372641387-372641504:-	MSTRG.7826	TraesCS1A02G210400	A3	A	13.3	9.4	0	24.5	33.3	37.9	100	0	21.4	0	17	0	5.5	13.4	9	42.2	38.7	10.1	5.8	13.5	Trehalose 6-phosphate phosphatase
MSTRG.7837;A3:1A:372943725-372943797:372943707-372943797:-	MSTRG.7837	TraesCS1A02G210600	A3	A	100	92.7	94.6	95.1	100	97.3	83	93.9	99	89.5	100	100	91.1	98	98.2	96.1	92.1	91.8	94.7	97.1	Flavin-containing monooxygenase
MSTRG.7837;A5:1A:372943459-372943538:372943459-372943557:-	MSTRG.7837	TraesCS1A02G210600	A5	A	0	7.3	5.4	4.9	0	2.7	17	5.5	1	10.5	0	0	8.9	2	1.8	3.9	7.3	8.2	5.2	2.7	Flavin-containing monooxygenase
MSTRG.7842;A5:1A:373316294-373316945:373316288-373316945:+	MSTRG.7842	TraesCS1A02G210800	A5	A	0	0	NA	0	1.4	6.1	6.1	1.2	NA	NA	0	0	0	0	3.6	6.6	0	2.3	1.2	NA	#N/A
MSTRG.7863;A3:1A:374218421-374218587:374218416-374218587:-	MSTRG.7863	TraesCS1A02G211600	A3	A	0	0	0	0	0	0	0	9	NA	0	0	0	0	0	0	0	0	0	0	0	Holliday junction resolvase
MSTRG.7863;A3:1A:374218088-374218161:374218072-374218161:-	MSTRG.7863	TraesCS1A02G211600	A3	A	0	46.2	31.8	28.8	52.4	34.3	52.8	45	56.5	49.1	0	56	38.5	54.8	45.4	43.5	32.1	29.5	27.8	27.5	Holliday junction resolvase
MSTRG.7863;A3:1A:374218212-374218348:374218202-374218348:-	MSTRG.7863	TraesCS1A02G211600	A3	A	21.9	67.6	46.3	39.9	71.7	44.8	65.3	74.8	100	86.7	53.3	61.7	53.1	61.5	63.4	55.1	38.6	48.2	59.1	37.4	Holliday junction resolvase
MSTRG.7899;A3:1A:376137632-376137723:376137546-376137723:-	MSTRG.7899	TraesCS1A02G212800	A3	A	100	98.1	96.6	97.2	98.6	96.2	97.1	100	94.4	96.9	100	97.1	99.2	99.5	96.6	98.3	93.7	97	96.2	95.6	#N/A
MSTRG.7899;A3:1A:376137626-376137723:376137546-376137723:-	MSTRG.7899	TraesCS1A02G212800	A3	A	NA	NA	45.5	NA	NA	NA	NA	NA	0	33.9	NA	NA	NA	NA	10.3	NA	0	36.9	0	0	#N/A
MSTRG.7899;SE:1A:376140989-376141121:376141238-376142167:-	MSTRG.7899	TraesCS1A02G212800	SE	A	NA	0	5.3	3.9	0	3.9	4.3	16	0	2.8	NA	2.1	8.1	8.1	3.7	2.6	5	6	2	3.3	#N/A
MSTRG.7899;SE:1A:376138962-376139049:376139093-376139579:-	MSTRG.7899	TraesCS1A02G212800	SE	A	30.2	100	100	100	100	35.4	63.8	82.2	100	100	NA	100	100	56.3	100	43.5	65	100	66.9	100	#N/A
MSTRG.7899;RI:1A:376146210:376146315-376146396:376146478:-	MSTRG.7899	TraesCS1A02G212800	RI	A	NA	NA	NA	NA	99.2	88.9	83.3	82.8	99.6	95.7	NA	NA	80.2	85.3	85.4	93.6	83	90.7	97.4	95.2	#N/A
MSTRG.7899;A5:1A:376140580-376140670:376140580-376140694:-	MSTRG.7899	TraesCS1A02G212800	A5	A	NA	82.9	87.3	70.4	32.6	59.8	36.2	66.7	99.7	99	NA	57.9	66.7	62.7	46.3	65.1	60.2	83	93	91.4	#N/A
MSTRG.7899;RI:1A:376142167:376142293-376142938:376143054:-	MSTRG.7899	TraesCS1A02G212800	RI	A	NA	67.3	54.5	66.5	92.4	76.3	86.1	83.3	81.2	84.2	NA	65.7	76.1	85.2	80.1	83.8	69.7	71.1	83	78.1	#N/A
MSTRG.7899;A3:1A:376137352-376137441:376137327-376137441:-	MSTRG.7899	TraesCS1A02G212800	A3	A	15.4	5.8	11.4	9.5	19.2	56	49	14.5	30.3	27.2	7.3	9.3	7	19.4	22.5	35	39.8	17.1	40.4	23.6	#N/A
MSTRG.7893;RI:1A:376513847:376513908-376513992:376514056:+	MSTRG.7893	TraesCS1A02G213300	RI	A	100	96	100	100	87.6	67.3	78.5	100	50	100	100	97.7	98.4	100	100	90.5	84.8	70.8	74	82.9	Tobamovirus multiplication 2B protein
MSTRG.7893;A5:1A:376513912-376513992:376513908-376513992:+	MSTRG.7893	TraesCS1A02G213300	A5	A	100	89	100	100	86.9	86.1	89.9	100	93.8	100	100	94.3	93.2	100	100	94.3	77.9	92.2	95.2	93.2	Tobamovirus multiplication 2B protein
MSTRG.7893;AF:1A:376513008:376513207-376513847:376513337:376513386-376513847:+	MSTRG.7893	TraesCS1A02G213300	AF	A	4.9	27.6	19.4	50.6	52.1	77.8	73	53.4	94.2	63.3	4.2	28.9	19.3	44.7	62.1	64.6	44.8	84.1	88	75.2	Tobamovirus multiplication 2B protein
MSTRG.7893;RI:1A:376513847:376513912-376513992:376514056:+	MSTRG.7893	TraesCS1A02G213300	RI	A	95.1	74.6	80.6	49.4	51.4	24.9	29.1	46.6	6.2	36.7	95.8	72.3	81.8	55.3	37.9	36.7	61.2	17	12.5	26.2	Tobamovirus multiplication 2B protein
MSTRG.7914;A5:1A:377025363-377025453:377025353-377025453:+	MSTRG.7914	TraesCS1A02G213900	A5	A	1.3	6	0	2.1	3.5	0	9	0	0	2.4	2.2	8.2	1.7	1.4	5.5	0.7	6.1	4.5	7	3.1	Dynamin, putative
MSTRG.7917;A3:1A:377224715-377224779:377224697-377224779:-	MSTRG.7917	TraesCS1A02G214200	A3	A	0	0	0	0	0	0	0	0	0	0	0	0	0	0	2	0	11.5	0	NA	0	Signal transducer and activator of transcription A
MSTRG.7917;A5:1A:377224697-377224779:377224697-377224788:-	MSTRG.7917	TraesCS1A02G214200	A5	A	100	88.2	100	94	100	96.1	100	100	100	93.3	97.4	94.3	98.6	93	94	100	100	94.7	NA	100	Signal transducer and activator of transcription A
MSTRG.7917;A3:1A:377224321-377224423:377224286-377224423:-	MSTRG.7917	TraesCS1A02G214200	A3	A	0	11.8	0	6	9.1	17.2	15.6	19.7	0	6.7	2.6	5.7	1.4	7	7.7	14.5	11.5	5.3	NA	14.9	Signal transducer and activator of transcription A
MSTRG.7921;RI:1A:377428133:377428210-377428402:377428500:+	MSTRG.7921	TraesCS1A02G214300	RI	A	0	0	0	0	1.2	3.5	NA	9.4	NA	4.1	0	0	1.1	4.8	4.5	6.3	6.4	5.3	11.8	0	Camphor resistance CrcB family protein
MSTRG.7921;RI:1A:377428896:377428940-377429058:377429323:+	MSTRG.7921	TraesCS1A02G214300	RI	A	NA	NA	NA	21.8	0	4.5	21.1	NA	55.1	0	NA	NA	100	0	13.1	8.4	3.3	NA	NA	18.2	Camphor resistance CrcB family protein
MSTRG.7921;A3:1A:377428940-377429058:377428940-377429120:+	MSTRG.7921	TraesCS1A02G214300	A3	A	0	0	0	55.7	59.5	68.8	100	0	NA	57.1	0	0	0	34.1	65.9	60.1	74.2	0	41.9	70.4	Camphor resistance CrcB family protein
MSTRG.7921;RI:1A:377428896:377428940-377429120:377429323:+	MSTRG.7921	TraesCS1A02G214300	RI	A	0	0	15	26	0	9.4	100	0	100	0	7.2	0	35.8	0	22.5	12.1	8.9	26.6	0	34.6	Camphor resistance CrcB family protein
MSTRG.7928;AF:1A:377502267-377502388:377503197:377502267-377503929:377504173:-	MSTRG.7928	TraesCS1A02G214600	AF	A	0	0	0	2	1.3	NA	NA	1	1.2	2.3	NA	12	0	0	3.4	1.1	NA	0	NA	1.5	10 kDa chaperonin
MSTRG.7928;SE:1A:377501531-377502217:377502267-377503929:-	MSTRG.7928	TraesCS1A02G214600	SE	A	1.8	13.4	2.6	2.9	7.6	0	0	19	53.1	2.6	0	2.2	4.2	10.1	11.7	4.2	0	14	0	3.4	10 kDa chaperonin
MSTRG.7928;AF:1A:377502267-377502388:377502642:377502267-377503929:377504173:-	MSTRG.7928	TraesCS1A02G214600	AF	A	27.5	5.2	20.9	54.8	25.2	100	100	33.8	30.1	54.2	NA	0	21.3	15.1	47.5	37.6	100	35.9	NA	36.5	10 kDa chaperonin
MSTRG.7945;A5:1A:379138008-379138113:379138008-379138174:-	MSTRG.7945	TraesCS1A02G214800	A5	A	0	18	NA	NA	NA	NA	NA	31.7	NA	NA	0	20.7	NA	NA	NA	NA	NA	28.7	NA	NA	#N/A
MSTRG.7984;RI:1A:380970621:380970842-380970914:380971273:+	MSTRG.7984	TraesCS1A02G215400	RI	A	NA	NA	NA	NA	NA	89.4	94.3	NA	91.4	88.9	NA	NA	NA	NA	NA	NA	93.3	NA	95.6	88.4	#N/A
MSTRG.7984;A3:1A:380971866-380971938:380971866-380971951:+	MSTRG.7984	TraesCS1A02G215400	A3	A	NA	NA	NA	NA	NA	100	70.4	27.2	42.2	100	NA	NA	2.9	NA	NA	NA	49.8	56.7	55.2	29.4	#N/A
MSTRG.7987;A5:1A:381257641-381304920:381257641-381304927:-	MSTRG.7987	TraesCS1A02G215600	A5	A	94	96.8	96.3	95.7	90.3	78.3	65.5	84.4	71.5	98.8	93.5	96.9	95.5	94	85	76.7	75.6	84.7	74.9	98.6	Metacaspase-1
MSTRG.7987;A5:1A:381307206-381312116:381307206-381312129:-	MSTRG.7987	TraesCS1A02G215600	A5	A	60.6	72.3	65.5	75.1	64.7	43.6	31.6	50.5	31.8	77.7	61.5	74.5	62.4	71.5	47.4	39.2	31.2	58	43.6	77.1	Metacaspase-1
MSTRG.7991;RI:1A:381820413:381820514-381820626:381820679:+	MSTRG.7991	TraesCS1A02G215900	RI	A	NA	NA	NA	NA	NA	0	37.4	NA	NA	NA	100	NA	NA	NA	NA	24.8	43.1	NA	NA	NA	Kinase family protein
MSTRG.7998;A3:1A:382247521-382247659:382247521-382247662:+	MSTRG.7998	TraesCS1A02G216200	A3	A	NA	NA	NA	100	NA	NA	NA	81.3	63.6	NA	NA	NA	NA	NA	NA	NA	NA	80.8	83.2	NA	Polyadenylate-binding protein family protein
MSTRG.8024;A3:1A:384324500-384324885:384324500-384324888:+	MSTRG.8024	TraesCS1A02G216800	A3	A	100	97.8	100	97.4	56.3	34.3	37.3	82.5	0	89.5	100	84.7	97	93.8	51.4	26.2	31.9	78.6	60.1	95	Mediator of RNA polymerase II transcription subunit 31
MSTRG.8029;A3:1A:384332407-384332495:384332361-384332495:-	MSTRG.8029	TraesCS1A02G216900	A3	A	1.5	4.9	7.5	18.8	23.3	31	26.4	18.7	25.2	13.9	1.8	4.5	5.4	20.7	21.5	29.3	25.7	22	21.6	12.9	RNA-binding KH domain-containing protein
MSTRG.8036;RI:1A:385274829:385274877-385274961:385275192:+	MSTRG.8036	TraesCS1A02G217200	RI	A	99	91.8	97.1	80.3	51.2	21.6	0	4	1.4	85.5	95.8	95.7	95	84.4	23.6	22.7	1.6	31.9	25.3	86.2	Nucleoside diphosphate kinase
MSTRG.8042;A3:1A:385354773-385354853:385354732-385354853:-	MSTRG.8042	TraesCS1A02G217400	A3	A	1.5	1.9	2.8	3.8	4.1	6	2.5	4.8	4.2	4.3	2	2.8	2.5	3.6	4.4	5.5	10.3	4.3	5.3	1.6	Kinase
MSTRG.8044;A5:1A:385650519-385650823:385650519-385650834:-	MSTRG.8044	TraesCS1A02G217500	A5	A	0	58.3	NA	71.9	100	100	100	100	64.3	100	83.6	100	100	60.8	67.8	100	100	93.5	100	94.5	Dynamin-like 120 kDa protein, putative isoform 1
MSTRG.8044;A5:1A:385650861-385651026:385650861-385651092:-	MSTRG.8044	TraesCS1A02G217500	A5	A	100	64.8	NA	100	78.3	68.7	63	54.1	59	100	16.4	0	56.2	68.7	100	72.9	66.2	79	52.9	100	Dynamin-like 120 kDa protein, putative isoform 1
MSTRG.8046;A5:1A:385658013-385658106:385658009-385658106:+	MSTRG.8046	TraesCS1A02G217600	A5	A	10.1	NA	NA	NA	0	0	NA	NA	0	0	100	NA	NA	NA	0	0	NA	NA	0	0	#N/A
MSTRG.8046;A5:1A:385660006-385660100:385659991-385660100:+	MSTRG.8046	TraesCS1A02G217600	A5	A	100	NA	NA	NA	100	46.5	NA	11.4	100	74.1	100	NA	NA	NA	81.5	66.6	NA	66.1	89.8	100	#N/A
MSTRG.8055;RI:1A:385898495:385898544-385898622:385898716:+	MSTRG.8055	TraesCS1A02G217900	RI	A	11.4	7.4	22.9	17.9	27.8	24.4	24.7	14.2	27.3	22.3	7.6	18	10.8	23.4	21.6	31.1	19	18.8	28.6	14.4	U-box domain-containing protein 1&&Protein ARABIDILLO 1
MSTRG.8060;RI:1A:386434350:386434403-386434472:386434492:-	MSTRG.8060	TraesCS1A02G218000	RI	A	0	5.2	0	0	0	1	0	2	3.4	0.4	0	6.8	0	0.4	0	1.7	2	1.7	2.8	0.4	Palmitoyl-protein thioesterase 1
MSTRG.8060;SE:1A:386434625-386435223:386435307-386435409:-	MSTRG.8060	TraesCS1A02G218000	SE	A	27.6	13.4	11.7	9	12.3	4.1	8.3	17.6	15.2	26.6	12.8	10	11.5	9.5	11.3	3	5.7	18.3	15.8	27.1	Palmitoyl-protein thioesterase 1
MSTRG.8068;RI:1A:387026993:387027064-387027183:387027238:+	MSTRG.8068	TraesCS1A02G218400	RI	A	22.3	7.5	NA	23.5	22.4	40	54.2	17.1	21.6	3.2	NA	NA	NA	NA	NA	48.2	19.8	20.5	26	4.8	Zinc import ATP-binding protein ZnuC
MSTRG.8077;A5:1A:387520668-387521371:387520668-387521506:-	MSTRG.8077	TraesCS1A02G218900	A5	A	7	0	1.2	17.9	3	0	0.4	9.2	3.1	5.5	0	0	8.9	4.9	4.5	1.8	3.2	0	1.2	2.2	Dual specificity protein phosphatase
MSTRG.8077;SE:1A:387521595-387521686:387521768-387522448:-	MSTRG.8077	TraesCS1A02G218900	SE	A	10.6	14.2	20	27.3	40.8	43.2	56.7	31.1	54.6	31.1	11.3	11.2	22.3	26	48.4	41.4	43.5	44.7	51.2	29.5	Dual specificity protein phosphatase
MSTRG.8094;AF:1A:388156746:388157173-388158705:388157298:388157684-388158705:+	MSTRG.8094	TraesCS1A02G219400	AF	A	0	5.9	NA	0	0	33.1	53.1	NA	14.3	NA	NA	NA	0	7.1	5.3	15.3	54.6	0	9.8	0	Myb transcription factor
MSTRG.8094;A5:1A:388158913-388159189:388158882-388159189:+	MSTRG.8094	TraesCS1A02G219400	A5	A	9.7	3.6	0.6	5.1	6.8	10.5	8.7	1.6	8	1.8	2.9	3.4	5.1	6.3	5.8	5.6	8.9	5.3	8.9	5.7	Myb transcription factor
MSTRG.8107;A5:1A:388829767-388831193:388829757-388831193:+	MSTRG.8107	TraesCS1A02G219700	A5	A	5.2	NA	NA	NA	NA	NA	NA	95	100	NA	NA	NA	NA	NA	NA	NA	NA	100	99.5	NA	#N/A
MSTRG.8107;SE:1A:388829767-388831193:388831888-388832015:+	MSTRG.8107	TraesCS1A02G219700	SE	A	0.2	NA	NA	NA	NA	NA	NA	6	14.4	0	0	NA	NA	6.1	NA	NA	NA	5.7	8.5	0	#N/A
MSTRG.8111;A5:1A:388943193-388943444:388943193-388944473:-	MSTRG.8111	TraesCS1A02G220100	A5	A	7.7	0	2	1	2	2.5	0	0	0	2.5	0	0	0	0	0	0.4	NA	0.3	NA	3.2	#N/A
MSTRG.8119;A3:1A:389062356-389062447:389062356-389062453:+	MSTRG.8119	TraesCS1A02G220200	A3	A	97.8	98.8	100	100	100	100	100	100	100	100	92	100	86.2	100	97.8	100	100	100	100	100	Autophagy-related protein 3
MSTRG.8119;RI:1A:389062240:389062298-389062320:389062356:+	MSTRG.8119	TraesCS1A02G220200	RI	A	91.1	89.8	100	88.8	92.2	86.6	57.3	81.1	82.8	87.2	100	87	100	95.6	100	86.9	83	85.8	82	71.9	Autophagy-related protein 3
MSTRG.8119;A3:1A:389064390-389064719:389064390-389064724:+	MSTRG.8119	TraesCS1A02G220200	A3	A	11.2	11.4	13.2	15.7	13.3	16.8	46.1	24.5	28.8	20.3	8	13	13.8	11.3	17.4	22.9	27.4	22.9	22.6	28.1	Autophagy-related protein 3
MSTRG.8130;A5:1A:389833222-389833312:389833218-389833312:+	MSTRG.8130	TraesCS1A02G220900	A5	A	NA	98.9	NA	NA	88	59	NA	89.2	82.5	94.6	NA	100	95.2	97.5	NA	NA	NA	85.7	64	97.5	#N/A
MSTRG.8146;SE:1A:390094823-390095139:390096134-390096487:+	MSTRG.8146	TraesCS1A02G221100	SE	A	0.5	5.8	6.3	18.6	41.5	47.9	53.8	28.7	59.4	14.3	2.1	3.1	7.4	17.4	38.9	41.8	39.1	25.1	40.3	17.8	Agenet domain containing protein, expressed
MSTRG.8148;A3:1A:390100374-390100888:390100371-390100888:-	MSTRG.8148	TraesCS1A02G221300	A3	A	0	0	3.2	0	NA	NA	7.2	1.2	7.2	23.7	NA	0	NA	NA	NA	0	NA	3.1	4	12	F-box domain containing protein
MSTRG.8151;SE:1A:391258024-391258789:391258876-391258985:-	MSTRG.8151	TraesCS1A02G221900	SE	A	0	0	10.7	0	0	11.5	17.2	4.8	16.4	0	0	0	0	0	15.8	24.4	36.6	16.8	22.2	15.8	Dehydration responsive element-binding factor protein
MSTRG.8151;SE:1A:391258024-391258985:391259037-391260041:-	MSTRG.8151	TraesCS1A02G221900	SE	A	16.1	42.7	52.2	30.4	37.3	18.4	12.1	39	47.4	8.6	34.8	31.4	38.1	25.7	21.6	42.2	21.1	31.8	51.1	26.4	Dehydration responsive element-binding factor protein
MSTRG.8155;AF:1A:391670082:391670189-391671406:391670270:391670463-391671406:+	MSTRG.8155	TraesCS1A02G222000	AF	A	0	100	100	0	NA	80.5	NA	98.7	100	100	NA	96.9	97.8	NA	96.5	91.6	NA	97.8	98.3	98	#N/A
MSTRG.8155;A3:1A:391670144-391671329:391670144-391671406:+	MSTRG.8155	TraesCS1A02G222000	A3	A	NA	15.1	0	0	0	0	6.7	2.9	0	0	0	13.6	NA	0	7.9	0	0	0	1.2	0	#N/A
MSTRG.8155;A5:1A:391670463-391671406:391670413-391671406:+	MSTRG.8155	TraesCS1A02G222000	A5	A	6.1	0	0	7.6	1.6	5.3	0	0.9	0	0	0	3.3	3	1.7	1.3	2.4	0.7	4.1	1.1	20	#N/A
MSTRG.8155;AF:1A:391669902:391670144-391671406:391670270:391670463-391671406:+	MSTRG.8155	TraesCS1A02G222000	AF	A	18.2	100	100	49	64.5	74.9	100	97.5	100	100	100	88	74.1	73.4	83.1	81.4	96.1	91.7	95.4	90.1	#N/A
MSTRG.8155;A5:1A:391670189-391671406:391670144-391671406:+	MSTRG.8155	TraesCS1A02G222000	A5	A	NA	88.4	87.8	0	0	58	0	66.4	57.5	81.8	0	80.9	93.9	0	85	71.2	0	80	73.7	84.4	#N/A
MSTRG.8155;SE:1A:391670144-391670381:391670413-391671406:+	MSTRG.8155	TraesCS1A02G222000	SE	A	98.6	89.1	92.4	92.7	97.2	85.7	83.2	75.1	78.4	59.4	95.3	80.3	91.9	95.5	94	90.1	84.5	67.7	82	30.4	#N/A
MSTRG.8177;AF:1A:392529837-392530583:392530881:392529837-392530980:392531051:-	MSTRG.8177	TraesCS1A02G222800	AF	A	91	100	100	100	100	NA	NA	100	NA	NA	65.1	100	100	100	100	NA	NA	100	NA	NA	Importin subunit beta-1
MSTRG.8177;RI:1A:392528067:392528119-392528226:392529837:-	MSTRG.8177	TraesCS1A02G222800	RI	A	91	100	100	100	100	NA	NA	100	NA	NA	65.1	100	100	100	100	NA	NA	100	NA	NA	Importin subunit beta-1
MSTRG.8178;AF:1A:392777543:392777682-392778168:392777878:392777899-392778168:+	MSTRG.8178	TraesCS1A02G223000	AF	A	0	36.1	14.3	56.1	50.5	63.6	78.4	38.5	71.5	20.8	0	0	24.4	44.5	46.3	56.7	55.5	32.6	42.1	23.7	Receptor-like protein 12
MSTRG.8180;AF:1A:392786054-392786136:392786136:392786054-392786138:392786335:-	MSTRG.8180	TraesCS1A02G223100	AF	A	100	100	100	100	97.5	100	100	98.2	93.1	100	100	NA	100	98.6	100	100	99.3	97.9	100	94.3	#N/A
MSTRG.8180;A3:1A:392785373-392785455:392785370-392785455:-	MSTRG.8180	TraesCS1A02G223100	A3	A	100	78.7	73.6	85.8	97.2	93.5	85.1	100	100	94.1	92.1	15.5	79.9	90.7	88.8	78.6	88.4	93.7	81.9	93.4	#N/A
MSTRG.8180;AF:1A:392786054-392786136:392786136:392786054-392786138:392786271:-	MSTRG.8180	TraesCS1A02G223100	AF	A	100	78.7	73.6	85.8	97.2	93.4	84.7	100	100	94.1	92.1	15.5	79.9	90.6	88.8	78.6	88.3	93.5	81.4	93	#N/A
MSTRG.8204;A3:1A:393463354-393465502:393463348-393465502:-	MSTRG.8204	TraesCS1A02G223300	A3	A	18.3	22.4	17.5	4.3	20.2	30.8	39.8	44.8	27.1	12.4	20.2	0	16.7	13.1	21.7	26.4	48.8	5.4	34.8	11.9	Tocopherol cyclase
MSTRG.8204;SE:1A:393467435-393468074:393468153-393469081:-	MSTRG.8204	TraesCS1A02G223300	SE	A	81.7	77.6	82.5	95.7	79.8	69.2	60.7	55.2	72.9	87.6	79.8	100	83.3	86.9	78.8	74	51.2	94.9	65.2	88.1	Tocopherol cyclase
MSTRG.8239;A3:1A:394567384-394588239:394567384-394588486:+	MSTRG.8239	TraesCS1A02G224100	A3	A	NA	NA	NA	NA	NA	NA	98.2	NA	NA	NA	87.8	NA	NA	NA	NA	NA	100	NA	NA	NA	#N/A
MSTRG.8241;RI:1A:394605394:394605480-394605593:394605678:-	MSTRG.8241	TraesCS1A02G224700	RI	A	11.9	0	0.5	1.1	0.7	0.7	0.5	0	0	0	2.9	1.6	1	3.1	0.4	0.9	0.1	0	3.8	1.3	Chlorophyll synthase
MSTRG.8241;A3:1A:394567434-394588335:394567240-394588335:-	MSTRG.8241	TraesCS1A02G224700	A3	A	0.9	1	NA	NA	NA	NA	8.1	NA	NA	NA	0.6	0	NA	NA	NA	NA	6.3	NA	NA	NA	Chlorophyll synthase
MSTRG.8236;SE:1A:395175588-395175691:395175758-395175842:+	MSTRG.8236	TraesCS1A02G225000	SE	A	0	0	0	6	0	10.7	7.3	2.1	8.1	4.8	0	0	1.1	1.1	7.4	12	7.7	8.3	11	3	AMP deaminase
MSTRG.8232;A5:1A:395205408-395206313:395205304-395206313:+	MSTRG.8232	TraesCS1A02G225100	A5	A	NA	98.4	96.8	93.2	97.2	91.9	86.7	87.2	NA	91.2	NA	NA	98.4	91.1	93.7	92.7	NA	93.5	NA	NA	Anaphase-promoting complex subunit 1
MSTRG.8235;A3:1A:395460619-395461577:395460547-395461577:-	MSTRG.8235	TraesCS1A02G225200	A3	A	0	0	9.3	2.2	8.7	17.5	19.7	16.7	0	5.8	0	0	5.9	2.1	12	22.4	17.8	10.1	15.3	1.5	Trichome birefringence-like protein
MSTRG.8260;A3:1A:396429551-396429655:396429548-396429655:-	MSTRG.8260	TraesCS1A02G226300	A3	A	0	100	100	100	80.2	100	100	100	100	0	100	0	0	100	100	100	100	100	100	100	Mitochondrial carrier protein, putative
MSTRG.8267;A3:1A:396463336-396463917:396463280-396463917:-	MSTRG.8267	TraesCS1A02G226500	A3	A	100	96.6	100	100	100	98.5	100	100	100	100	100	94	97.1	100	99	99.4	100	100	100	100	Exonuclease&&Werner syndrome-like exonuclease&&3-5 exonuclease, putative
MSTRG.8267;AF:1A:396468285-396468708:396468782:396468285-396469653:396469872:-	MSTRG.8267	TraesCS1A02G226500	AF	A	3.2	1.9	1.7	5.1	0	4.2	7	7.2	9.7	1.1	3.1	1.2	1.8	1	9.1	14.4	37.6	9	3.7	0.7	Exonuclease&&Werner syndrome-like exonuclease&&3-5 exonuclease, putative
MSTRG.8277;A5:1A:397658424-397658521:397658420-397658521:+	MSTRG.8277	TraesCS1A02G226900	A5	A	0	0	0	5.9	0	5.5	0	2	1.1	0	0	0	0.8	2.3	1.4	0	2.4	0	0	3.7	CAAX prenyl protease 2
MSTRG.8277;RI:1A:397658337:397658424-397658521:397658877:+	MSTRG.8277	TraesCS1A02G226900	RI	A	NA	NA	100	69.6	100	62.5	100	91.1	NA	100	NA	NA	NA	83.3	91.3	100	76.1	100	100	73.1	CAAX prenyl protease 2
MSTRG.8277;A5:1A:397659404-397659604:397659363-397659604:+	MSTRG.8277	TraesCS1A02G226900	A5	A	100	92.7	94.7	91.9	94.5	91.4	86	98.1	98.5	94.3	100	100	97.6	97	98.3	90	93.9	99.3	93.6	94.6	CAAX prenyl protease 2
MSTRG.8277;SE:1A:397660409-397661564:397661693-397662774:+	MSTRG.8277	TraesCS1A02G226900	SE	A	16.6	0	8.2	26.2	14.5	12.2	11.8	33.6	17.6	5.6	23.8	50	0	22.5	18.8	21.3	10.8	31.9	13.2	24.7	CAAX prenyl protease 2
MSTRG.8277;A3:1A:397658877-397659293:397658877-397659322:+	MSTRG.8277	TraesCS1A02G226900	A3	A	81.7	79.3	80.3	88.4	72.4	70.6	63.9	82.9	58.1	65.8	80.9	74.2	72.3	71.2	69.2	66.9	63	68.9	78.2	83.2	CAAX prenyl protease 2
MSTRG.8277;RI:1A:397658521:397658583-397658686:397658877:+	MSTRG.8277	TraesCS1A02G226900	RI	A	18.3	23.7	23.5	19.1	33	37.6	47.3	22.6	43	40	20.6	27.6	29.3	34.5	36.6	48.5	43.7	38	30.1	22.2	CAAX prenyl protease 2
MSTRG.8277;SE:1A:397659404-397659604:397659672-397660347:+	MSTRG.8277	TraesCS1A02G226900	SE	A	31.9	25.6	34	45.3	45.8	49.4	52.1	58.2	58.7	46.1	43.8	66.2	31.8	53.7	55.5	63	51.8	65.6	48.1	45.4	CAAX prenyl protease 2
MSTRG.8279;A5:1A:397737714-397738401:397737714-397738438:-	MSTRG.8279	TraesCS1A02G227000	A5	A	94.5	98	96.4	95.2	96	92.3	89.6	92.4	90.8	96	95.2	98.6	97.1	95.4	92.7	92.6	91.2	94.5	93.3	95.4	Acyltransferase, putative
MSTRG.8279;RI:1A:397738438:397738571-397739244:397739312:-	MSTRG.8279	TraesCS1A02G227000	RI	A	0	NA	0	24	55.8	46.9	39	19.1	24	51.3	0	NA	11.1	36.3	24.6	39	37.9	37.1	25.8	53.2	Acyltransferase, putative
MSTRG.8282;A5:1A:397772518-397773115:397772518-397773267:-	MSTRG.8282	TraesCS1A02G227200	A5	A	93.2	97.7	71.5	86.8	83.3	77.6	81.6	82.8	86	92.3	70.4	91.9	71.7	84.5	85	87	88.3	90.5	85.8	88	#N/A
MSTRG.8282;RI:1A:397771907:397772320-397772417:397772518:-	MSTRG.8282	TraesCS1A02G227200	RI	A	10	11.3	19.6	6.1	16	16.9	15.4	8	11.2	32.9	26.5	3.7	9.4	14.8	15	13	21.1	12.9	21.2	11	#N/A
MSTRG.8298;A3:1A:398670682-398670821:398670667-398670821:-	MSTRG.8298	TraesCS1A02G227700	A3	A	98.4	100	97.3	98.7	75.6	64.7	63.5	97.6	100	50.9	98.2	100	97.4	100	72.9	70.4	69.4	91.9	80.8	91.4	DNA primase
MSTRG.8296;AL:1A:398847456:398847626-398857078:398848332:398848490-398857078:-	MSTRG.8296	TraesCS1A02G227800	AL	A	41	50.2	35.5	40	35.9	53.9	73.9	63	53.7	26.8	42.2	45.9	35.7	42.6	25.9	40.9	76.6	45.6	43.4	35	#N/A
MSTRG.8317;A3:1A:399498242-399498308:399498238-399498308:-	MSTRG.8317	TraesCS1A02G228300	A3	A	NA	2.4	2.4	1	2.4	3.8	6.6	3.1	4.8	2.8	17.3	0	2.2	1.7	2.2	5.6	3.1	4.1	2	2	Phospholipase D
MSTRG.8325;AF:1A:399892812-399896457:399896528:399892812-399897087:399897357:-	MSTRG.8325	TraesCS1A02G228600	AF	A	NA	NA	NA	93.8	100	95.9	100	100	NA	NA	NA	NA	100	NA	100	100	100	100	NA	NA	#N/A
MSTRG.8325;AF:1A:399892812-399896457:399896528:399892812-399897087:399897412:-	MSTRG.8325	TraesCS1A02G228600	AF	A	NA	NA	NA	100	100	100	86.7	100	NA	NA	NA	NA	100	NA	100	100	96.7	100	NA	NA	#N/A
MSTRG.8325;RI:1A:399873073:399873353-399873492:399873956:-	MSTRG.8325	TraesCS1A02G228600	RI	A	NA	NA	NA	93.8	100	95.9	100	100	NA	NA	NA	NA	100	NA	100	100	100	100	NA	NA	#N/A
MSTRG.8325;SE:1A:399892812-399896457:399896531-399897087:-	MSTRG.8325	TraesCS1A02G228600	SE	A	26	NA	NA	NA	NA	NA	NA	NA	NA	NA	NA	NA	NA	NA	NA	NA	NA	NA	NA	NA	#N/A
MSTRG.8325;AF:1A:399892812-399896457:399896488:399892812-399897087:399897298:-	MSTRG.8325	TraesCS1A02G228600	AF	A	66.6	NA	NA	NA	NA	NA	NA	NA	NA	NA	92.8	NA	NA	NA	NA	NA	NA	NA	NA	NA	#N/A
MSTRG.8325;RI:1A:399873073:399873315-399873492:399873956:-	MSTRG.8325	TraesCS1A02G228600	RI	A	0	NA	NA	100	100	100	100	100	NA	NA	5.8	NA	100	NA	100	100	100	100	12.7	NA	#N/A
MSTRG.8325;A3:1A:399873970-399892521:399873946-399892521:-	MSTRG.8325	TraesCS1A02G228600	A3	A	NA	0	0	0	0	1.4	1.9	0	15.5	0	NA	0	0	0	5.7	8.6	0	0	3.1	0	#N/A
MSTRG.8325;A3:1A:399873346-399873492:399873315-399873492:-	MSTRG.8325	TraesCS1A02G228600	A3	A	10.5	0	0	0	0	1.4	1.9	0	15.5	0	0	0	0	0	5.7	8.6	0	0	2.1	0	#N/A
MSTRG.8325;A3:1A:399873970-399892521:399873956-399892521:-	MSTRG.8325	TraesCS1A02G228600	A3	A	0	NA	NA	0	0	3.8	4.8	0	23.2	NA	0	NA	0	NA	11.6	14.8	0	0	5.3	NA	#N/A
MSTRG.8325;AF:1A:399892812-399896457:399896528:399892812-399897087:399897300:-	MSTRG.8325	TraesCS1A02G228600	AF	A	NA	NA	NA	100	100	96	94.5	100	76.8	NA	NA	NA	100	NA	88.4	85.2	100	100	NA	NA	#N/A
MSTRG.8325;A3:1A:399873956-399892521:399873946-399892521:-	MSTRG.8325	TraesCS1A02G228600	A3	A	100	30.2	29	37.3	37.1	26.5	27.6	50.2	37.8	0	95.7	32.3	37.3	19.1	31.6	35.3	26.1	30.9	36.3	35.7	#N/A
MSTRG.8343;AF:1A:400965658:400966086-400968577:400967377:400967389-400968577:+	MSTRG.8343	TraesCS1A02G228900	AF	A	1.9	2.6	2.5	3.3	7.1	6	5.8	8.3	9.2	8.3	2.1	4.1	2.1	2.5	4.7	4.8	5.2	5.2	6.1	3.3	Nucleolar 16
MSTRG.8356;A3:1A:401774553-401775641:401774544-401775641:-	MSTRG.8356	TraesCS1A02G229400	A3	A	NA	100	100	100	100	100	100	100	NA	NA	NA	100	100	91.8	92.9	95.7	100	100	NA	NA	#N/A
MSTRG.8356;A3:1A:401774556-401775641:401774553-401775641:-	MSTRG.8356	TraesCS1A02G229400	A3	A	100	91.3	53.6	84.5	70.4	66.6	73.5	71	76.5	100	100	82.6	79.9	78.7	86.1	70.6	83.1	70.5	85.8	63.4	#N/A
MSTRG.8356;A3:1A:401771914-401772299:401771911-401772299:-	MSTRG.8356	TraesCS1A02G229400	A3	A	7	8.7	47	15.5	30.4	34.2	26.5	29	23.5	0	4	19.5	20.5	22.8	18.6	30.3	17.5	29.9	14.2	36.6	#N/A
MSTRG.8360;A3:1A:402255215-402256022:402255215-402256025:+	MSTRG.8360	TraesCS1A02G229700	A3	A	NA	100	87.2	98.4	91	91.7	95.2	100	98.3	100	89.7	100	100	91.6	95.8	94.3	94.7	96.2	97.6	96.3	#N/A
MSTRG.8370;A3:1A:402801088-402801161:402801073-402801161:-	MSTRG.8370	TraesCS1A02G229900	A3	A	100	92.8	100	95.8	100	100	100	97.2	100	100	100	94.7	100	97.5	99.2	100	100	94.9	100	100	splicing factor-like protein
MSTRG.8370;SE:1A:402801188-402801609:402801778-402802067:-	MSTRG.8370	TraesCS1A02G229900	SE	A	12.7	1.5	6	4.5	4	7.6	11	7.5	2.8	6.5	12.2	3.5	3.4	5.4	4	6.6	9.9	8.3	4.9	7.6	splicing factor-like protein
MSTRG.8370;SE:1A:402804712-402804936:402804986-402805131:-	MSTRG.8370	TraesCS1A02G229900	SE	A	24.1	12.4	7.1	6.2	21.7	12.8	35.7	6.8	30.2	0	2.5	6.1	74.9	2.9	24.7	14.7	13.6	6.9	10.1	25.8	splicing factor-like protein
MSTRG.8371;AF:1A:402805512:402805546-402806707:402805582:402805634-402806707:+	MSTRG.8371	TraesCS1A02G230000	AF	A	87.7	100	100	100	100	67.1	70.8	100	77.5	63.6	100	100	100	100	73.2	73.1	45.2	85.4	72.7	100	Chaperone protein dnaJ, putative
MSTRG.8368;A3:1A:402921140-402929906:402921140-402929914:+	MSTRG.8368	TraesCS1A02G230100	A3	A	11.9	23	30.1	30.9	39.8	37.9	26.9	32.8	31.5	48.9	7.3	17.2	25.3	30.1	33.2	31.7	25.9	29.9	31.2	56.7	#N/A
MSTRG.8380;SE:1A:403028097-403030838:403030870-403031037:-	MSTRG.8380	TraesCS1A02G230500	SE	A	0	2.7	0	0	0	50.1	44.2	NA	31.6	NA	20.7	5.8	13.2	0	51.3	28.8	17.8	NA	40.5	NA	#N/A
MSTRG.8387;SE:1A:403379742-403379939:403380166-403385632:+	MSTRG.8387	TraesCS1A02G230600	SE	A	3	1.4	1.3	1.9	4.2	5.6	7.7	4.2	6	2	1.9	1	1.5	2.6	4.8	5.1	5.7	3.3	5.2	2.5	Kinesin-like protein
MSTRG.8407;A3:1A:403657881-403657956:403657876-403657956:-	MSTRG.8407	TraesCS1A02G231100	A3	A	0	0.2	0.2	1.4	4.2	5.5	6.4	4.9	7.4	1.1	1.2	0.3	0.2	1.5	4	5.3	7.4	2	7	1.7	Fatty acid oxidation complex subunit alpha
MSTRG.8407;A3:1A:403657881-403657956:403657804-403657956:-	MSTRG.8407	TraesCS1A02G231100	A3	A	0	1.2	1.9	13.5	24.7	33.1	17.7	10.6	33.4	10.6	4.8	2.8	1.2	11.2	11.4	20.9	17.4	11.1	47.5	21.4	Fatty acid oxidation complex subunit alpha
MSTRG.8407;A3:1A:403657876-403657956:403657804-403657956:-	MSTRG.8407	TraesCS1A02G231100	A3	A	92.6	88.5	91	91.5	88.1	89.4	75.9	69.6	86.2	91.4	80.8	90.4	87.6	89.1	75.5	82.5	72.5	86	92.3	93.9	Fatty acid oxidation complex subunit alpha
MSTRG.8392;A5:1A:403830978-403831109:403830978-403831257:-	MSTRG.8392	TraesCS1A02G231200	A5	A	0	18.5	NA	0	0	32.9	51.9	16	87.9	7.8	1.1	0	NA	NA	21.6	6.9	0	13.2	3.5	8.2	Ethylene-responsive transcription factor
MSTRG.8428;RI:1A:405517816:405517959-405518035:405518065:-	MSTRG.8428	TraesCS1A02G232000	RI	A	100	100	100	97	100	96.4	100	NA	NA	100	100	100	100	96.5	94.4	91.6	100	NA	NA	89.2	Thiamin pyrophosphokinase 1
MSTRG.8434;A5:1A:405798535-405798977:405798525-405798977:+	MSTRG.8434	TraesCS1A02G232300	A5	A	97.8	98.4	98.9	99	97.6	91.6	100	97.2	97.1	98.5	99.3	98.4	99.1	98.8	93.2	94.8	95.1	100	97.8	99.2	GrpE protein homolog
MSTRG.8434;AL:1A:405798525-405798977:405799327:405798525-405821015:405821867:+	MSTRG.8434	TraesCS1A02G232300	AL	A	NA	4.8	2	NA	NA	NA	NA	5.7	14.8	NA	4.1	2.6	2.6	NA	NA	NA	NA	0	NA	12.7	GrpE protein homolog
MSTRG.8434;AF:1A:405798052:405798525-405821015:405819283:405820502-405821015:+	MSTRG.8434	TraesCS1A02G232300	AF	A	NA	88.4	92.9	63.8	NA	NA	NA	90.8	57.8	NA	100	86.3	73.6	NA	NA	NA	51.2	81	60.9	NA	GrpE protein homolog
MSTRG.8475;A3:1A:407325721-407326734:407325671-407326734:-	MSTRG.8475	TraesCS1A02G233500	A3	A	NA	NA	NA	NA	100	100	100	NA	100	NA	NA	NA	NA	NA	100	69.8	100	NA	100	NA	S-adenosyl-L-methionine-dependent methyltransferases superfamily protein
MSTRG.8475;SE:1A:407325402-407325475:407325671-407326734:-	MSTRG.8475	TraesCS1A02G233500	SE	A	NA	NA	NA	NA	NA	NA	NA	NA	NA	0	NA	NA	NA	NA	NA	48.1	NA	NA	NA	NA	S-adenosyl-L-methionine-dependent methyltransferases superfamily protein
MSTRG.8475;SE:1A:407325402-407325475:407325721-407326734:-	MSTRG.8475	TraesCS1A02G233500	SE	A	NA	NA	NA	NA	100	84	100	NA	100	29.8	NA	NA	NA	NA	64.5	68.2	100	NA	73.5	NA	S-adenosyl-L-methionine-dependent methyltransferases superfamily protein
MSTRG.8475;A3:1A:407325402-407325475:407325319-407325475:-	MSTRG.8475	TraesCS1A02G233500	A3	A	13.9	8.6	12.5	2.5	6.6	11.8	15.5	10.8	10.5	11.7	2.8	8.3	8.3	8.2	9.6	10.5	8.9	10.2	12.2	7.4	S-adenosyl-L-methionine-dependent methyltransferases superfamily protein
MSTRG.8502;RI:1A:409788165:409788367-409788466:409788589:+	MSTRG.8502	TraesCS1A02G234100	RI	A	0.4	2.1	2.7	5.1	13.5	22.3	15.5	6.7	10.9	7.9	2.8	1.3	3	9.8	11.5	17.1	23.7	7.6	13.2	3.8	PAX-interacting protein 1
MSTRG.8505;AF:1A:409827047:409827137-409827646:409827140:409827514-409827646:+	MSTRG.8505	TraesCS1A02G234200	AF	A	NA	100	NA	74.5	89.3	91.8	96.3	86.4	98.7	100	NA	NA	NA	NA	93.2	88.1	98.7	100	95.5	NA	RNA-binding protein, putative
MSTRG.8505;AF:1A:409827047:409827137-409827646:409827349:409827514-409827646:+	MSTRG.8505	TraesCS1A02G234200	AF	A	0.6	5.4	4.7	4	5.6	8.2	49.1	5.7	34.2	4.6	0	0	3.6	0	9.7	10.8	44.3	9	22.3	0	RNA-binding protein, putative
MSTRG.8505;RI:1A:409827646:409827864-409827956:409828045:+	MSTRG.8505	TraesCS1A02G234200	RI	A	99.4	94.6	95.3	94.7	93.8	91.1	50	93.4	65.5	95.4	100	98.9	96	100	89.6	87.9	55.4	91	76.9	99.2	RNA-binding protein, putative
MSTRG.8504;A3:1A:409836451-409837105:409836444-409837105:-	MSTRG.8504	TraesCS1A02G234400	A3	A	100	100	95	NA	100	97	95.7	100	94.3	95.9	100	100	100	100	100	94.3	100	93.3	96.3	98.5	Peptide chain release factor&&Peptide chain release factor, putative
MSTRG.8504;AF:1A:409837839-409838118:409838137:409837839-409838141:409838320:-	MSTRG.8504	TraesCS1A02G234400	AF	A	100	100	NA	NA	80.8	95.6	100	100	78.8	100	77.2	100	85.2	81.9	65.3	84	85.7	NA	94.4	95.2	Peptide chain release factor&&Peptide chain release factor, putative
MSTRG.8514;A3:1A:409840449-409841257:409840398-409841257:-	MSTRG.8514	TraesCS1A02G234500	A3	A	0.4	1.1	1.4	0	2	1.8	5.4	2.4	0	9.2	2.9	1.5	2.7	0	1.5	2.5	2.4	1.6	1.2	1.8	#N/A
MSTRG.8514;A3:1A:409841189-409841257:409840398-409841257:-	MSTRG.8514	TraesCS1A02G234500	A3	A	1.4	1.6	1.4	3.9	3	5	6.6	4.9	6.8	4.2	2	2.1	1.6	3.1	6	6.1	5	5.5	8.2	5	#N/A
MSTRG.8514;SE:1A:409841427-409841840:409841879-409841961:-	MSTRG.8514	TraesCS1A02G234500	SE	A	1.4	1.6	1.3	3.9	2.9	5.2	6.8	2	6.7	4.1	1.9	2	1.6	3.1	5.8	6.5	5	5.4	8.6	4.7	#N/A
MSTRG.8514;A3:1A:409840449-409841257:409840402-409841257:-	MSTRG.8514	TraesCS1A02G234500	A3	A	NA	NA	18.5	NA	9.1	7	10.2	NA	NA	12.6	76.1	NA	NA	0	2	6.6	6.2	33.6	3.3	4.8	#N/A
MSTRG.8514;A3:1A:409840402-409841257:409840398-409841257:-	MSTRG.8514	TraesCS1A02G234500	A3	A	1.5	0.2	5.8	0	16.9	19.2	33.5	2.1	1.7	41.4	0.9	0	0	13	42.6	26.9	27.6	3	26.6	26.8	#N/A
MSTRG.8514;SE:1A:409841427-409841840:409841890-409841961:-	MSTRG.8514	TraesCS1A02G234500	SE	A	0	0	5.7	0	15.6	16.6	31.8	0	0	33.7	0	0	0	13	41	25.2	26.3	2.4	25.2	23.8	#N/A
MSTRG.8514;A3:1A:409841890-409841961:409841879-409841961:-	MSTRG.8514	TraesCS1A02G234500	A3	A	NA	NA	81.7	NA	86.1	78.5	86.4	NA	0	92.2	NA	NA	NA	82.5	91.9	82.9	87.2	29.8	78.1	86.3	#N/A
MSTRG.8514;A3:1A:409841189-409841257:409840449-409841257:-	MSTRG.8514	TraesCS1A02G234500	A3	A	NA	NA	NA	NA	60.4	74.7	55.4	67.9	100	30.4	40.7	58	NA	NA	80.5	71.4	67.7	78.7	87.6	73.9	#N/A
MSTRG.8514;A3:1A:409841189-409841257:409840402-409841257:-	MSTRG.8514	TraesCS1A02G234500	A3	A	49	NA	18.3	NA	13.2	18.2	12.3	70.9	81.1	5.9	68.7	NA	NA	17.5	7.9	15	12.1	65.2	19.7	12.5	#N/A
MSTRG.8543;A3:1A:412225012-412225438:412225012-412225452:+	MSTRG.8543	TraesCS1A02G234700	A3	A	0	2.2	NA	12.8	NA	NA	NA	27.8	NA	NA	NA	6.4	NA	49.3	NA	NA	NA	17.9	NA	NA	Phosphotransferase
MSTRG.8574;A3:1A:413786500-413788984:413786500-413789048:+	MSTRG.8574	TraesCS1A02G234900	A3	A	94.2	91.4	87.5	79.2	76.5	62.7	66	71	55.8	72	89.6	93.7	88.8	78.7	70.1	62.3	72.3	73.4	65.1	77.5	DnaJ homolog subfamily C member 7 homolog&&DnaJ
MSTRG.8575;A5:1A:415580912-415582063:415580881-415582063:+	MSTRG.8575	TraesCS1A02G235100	A5	A	NA	NA	NA	NA	NA	98.7	97.5	NA	NA	NA	NA	NA	NA	NA	NA	100	86.4	NA	NA	NA	Diacylglycerol kinase
MSTRG.8575;RI:1A:415583612:415583668-415583781:415583978:+	MSTRG.8575	TraesCS1A02G235100	RI	A	NA	NA	NA	NA	NA	97	94.9	NA	NA	NA	NA	NA	NA	NA	NA	100	94.6	NA	NA	NA	Diacylglycerol kinase
MSTRG.8589;RI:1A:416537267:416537954-416539165:416539978:+	MSTRG.8589	TraesCS1A02G235500	RI	A	NA	NA	NA	NA	NA	NA	NA	NA	87.3	NA	NA	NA	NA	NA	NA	NA	NA	61.5	100	NA	DUF1644 family protein
MSTRG.8589;A5:1A:416537958-416539165:416537954-416539165:+	MSTRG.8589	TraesCS1A02G235500	A5	A	17	100	100	100	100	97.5	100	100	98.3	100	21.1	100	97.2	95.3	100	96.3	98.5	92.1	99.4	98.2	DUF1644 family protein
MSTRG.8610;AF:1A:417400133-417400203:417400260:417400133-417400303:417400357:-	MSTRG.8610	TraesCS1A02G235800	AF	A	0	NA	0	0	0	100	0	0	0	100	0	NA	0	0	100	0	50.3	0	0	0	L-lactate dehydrogenase
MSTRG.8610;AF:1A:417400133-417400303:417400357:417400133-417409412:417409528:-	MSTRG.8610	TraesCS1A02G235800	AF	A	73.8	86	100	100	100	NA	89.8	83.6	100	NA	86.9	NA	100	100	NA	89.6	100	82.2	93.3	95.2	L-lactate dehydrogenase
MSTRG.8610;RI:1A:417399633:417399778-417400038:417400133:-	MSTRG.8610	TraesCS1A02G235800	RI	A	0	3.9	6.7	15.5	6.5	6.8	6.6	5.9	3.3	6.2	0	NA	4.3	12.7	9.7	3.4	6.1	3.9	9.1	6.5	L-lactate dehydrogenase
MSTRG.8622;RI:1A:418037061:418037120-418037205:418037432:+	MSTRG.8622	TraesCS1A02G235900	RI	A	100	100	100	100	100	100	100	94.6	100	100	100	100	100	100	100	100	100	100	94.3	100	#N/A
MSTRG.8622;RI:1A:418037061:418037120-418037208:418037432:+	MSTRG.8622	TraesCS1A02G235900	RI	A	100	100	100	100	100	90.9	100	100	100	92.3	100	100	100	100	92.8	91.9	95	100	100	100	#N/A
MSTRG.8622;A3:1A:418037432-418038346:418037432-418038373:+	MSTRG.8622	TraesCS1A02G235900	A3	A	100	100	100	100	100	90.9	100	94.6	91.6	92.3	100	100	100	100	92.8	91.9	95	94.4	93.7	100	#N/A
MSTRG.8629;A3:1A:418050578-418050684:418050575-418050684:-	MSTRG.8629	TraesCS1A02G236100	A3	A	100	58.7	58.7	47.6	41.5	25.2	NA	0	NA	0	100	100	34.5	45	42.4	60.2	76	71.6	NA	75.7	Copine-1
MSTRG.8629;SE:1A:418053413-418053559:418053615-418054430:-	MSTRG.8629	TraesCS1A02G236100	SE	A	0	41.3	41.3	52.4	58.5	74.8	NA	100	NA	100	0	0	65.5	55	57.6	39.8	24	28.4	NA	24.3	Copine-1
MSTRG.8639;SE:1A:418935052-418935890:418936039-418936131:-	MSTRG.8639	TraesCS1A02G236400	SE	A	0	NA	NA	NA	0	12.8	11.7	100	0	NA	0	NA	NA	NA	29	20.6	15.7	0	0	25.8	F-box-like protein
MSTRG.8639;A5:1A:418935052-418935890:418935052-418936131:-	MSTRG.8639	TraesCS1A02G236400	A5	A	0	NA	NA	NA	36.4	5.7	7.4	NA	19.1	NA	0	NA	NA	NA	NA	0	6.8	14.5	10.3	17.3	F-box-like protein
MSTRG.8639;SE:1A:418934159-418934801:418935052-418935890:-	MSTRG.8639	TraesCS1A02G236400	SE	A	0	41.1	NA	NA	NA	11.8	17.8	40.7	18.7	15.3	0	NA	NA	NA	14.2	13.8	17.8	14.5	12	14	F-box-like protein
MSTRG.8639;SE:1A:418934159-418934801:418935052-418936131:-	MSTRG.8639	TraesCS1A02G236400	SE	A	26.5	0	NA	0	16	23.7	25.1	0	22.1	0	15	17	NA	0	20.1	15.6	18.7	39.5	39.6	14.2	F-box-like protein
MSTRG.8639;A5:1A:418934159-418935890:418934159-418936131:-	MSTRG.8639	TraesCS1A02G236400	A5	A	37.8	22.9	NA	0	0	32.4	24.7	40.4	22.6	15	22.5	20.2	NA	32	38.3	23	21.5	39.4	35.6	36	F-box-like protein
MSTRG.8646;A3:1A:418937703-418937773:418937703-418937787:+	MSTRG.8646	TraesCS1A02G236500	A3	A	NA	74.1	NA	84.4	85.2	82.6	69.2	69.3	80.6	97.6	0	68.9	72.9	95.8	76.9	79.1	69.5	79.4	85.3	88.8	Lipase
MSTRG.8650;RI:1A:419034261:419034284-419034411:419034450:-	MSTRG.8650	TraesCS1A02G236600	RI	A	44.9	100	100	100	44	41.4	21.1	100	100	30.8	39.4	100	100	73.7	42	45.8	30.4	100	100	28.1	Kinase family protein
MSTRG.8654;A3:1A:419480628-419480718:419480628-419480727:+	MSTRG.8654	TraesCS1A02G236700	A3	A	98	95.4	97.5	93.6	81.7	75.7	67	89.6	72.8	96.7	100	95.1	97.6	95.2	86.6	76.6	83	89.7	78.9	93.4	#N/A
MSTRG.8660;AF:1A:420065614:420065700-420066153:420065840:420065997-420066153:+	MSTRG.8660	TraesCS1A02G236900	AF	A	NA	NA	NA	NA	100	90.2	NA	100	100	NA	100	NA	NA	100	NA	100	NA	85.5	NA	NA	Receptor-like kinase&&Kinase family protein
MSTRG.8660;A3:1A:420066426-420066510:420066426-420066625:+	MSTRG.8660	TraesCS1A02G236900	A3	A	100	NA	100	86.5	55	87.2	100	74.6	81.1	100	25	NA	43.2	25.3	89.3	87.6	NA	80.3	100	100	Receptor-like kinase&&Kinase family protein
MSTRG.8662;A3:1A:420380165-420382097:420380165-420382112:+	MSTRG.8662	TraesCS1A02G237000	A3	A	44.5	44.3	29.8	19.7	34.7	29.9	23.4	32.8	60.3	68.4	29.5	29.9	30.1	27.4	33	24	23.1	43.2	68.4	58.9	Zinc metalloproteinase aureolysin
MSTRG.8678;SE:1A:420517919-420518179:420518331-420518837:+	MSTRG.8678	TraesCS1A02G237200	SE	A	0	10.7	13.9	2.7	5.9	7.2	4.6	5.9	7.8	7.4	4.3	6.9	2.9	5.4	6	5.8	7.1	6.5	8.4	3.5	Zinc finger, CW-type&&CW-type Zinc Finger family protein, expressed
MSTRG.8678;A5:1A:420517397-420517768:420517294-420517768:+	MSTRG.8678	TraesCS1A02G237200	A5	A	100	89.3	86.1	96.4	94.1	92.5	94.2	93.6	91.8	92.2	95.7	93.1	97.1	94.6	93.6	93.4	92.3	93.1	91.3	96.1	Zinc finger, CW-type&&CW-type Zinc Finger family protein, expressed
MSTRG.8728;SE:1A:423910012-423916831:423917062-423917665:-	MSTRG.8728	TraesCS1A02G238000	SE	A	NA	NA	2.5	0	4.3	17.1	NA	NA	NA	2.5	NA	NA	10.3	3.2	3.8	7.7	14.7	NA	NA	3	Pentatricopeptide repeat-containing protein
MSTRG.8728;A5:1A:423917813-423920831:423917813-423920883:-	MSTRG.8728	TraesCS1A02G238000	A5	A	NA	25.6	78.8	93.1	75.3	60.4	NA	75.4	NA	100	NA	16.6	64.2	69.5	73.5	76.1	100	NA	NA	94.2	Pentatricopeptide repeat-containing protein
MSTRG.8756;A5:1A:424805503-424805613:424804686-424805613:+	MSTRG.8756	TraesCS1A02G238400	A5	A	0.3	0	0	0.6	2.5	7.9	5.8	3	4.9	4.3	0.6	0.2	0.3	1.2	3	7.3	5.7	2.3	5	3	#N/A
MSTRG.8756;A3:1A:424801520-424801642:424801520-424801644:+	MSTRG.8756	TraesCS1A02G238400	A3	A	0	94.1	NA	NA	100	100	34.6	100	100	62.7	NA	NA	NA	74.8	100	86.5	100	100	92.7	100	#N/A
MSTRG.8756;A5:1A:424804686-424805613:424804677-424805613:+	MSTRG.8756	TraesCS1A02G238400	A5	A	84.1	95	99.3	95.4	94.2	94.2	97.7	90.6	92.1	98.6	100	95.9	97.8	100	96.3	95.4	100	96.1	93.7	93.6	#N/A
MSTRG.8756;AF:1A:424802125:424802179-424804580:424802533:424802565-424804580:+	MSTRG.8756	TraesCS1A02G238400	AF	A	28	0	7.2	2	1.6	6.7	3.1	20.5	0	3.8	40.4	0	2.1	0	2.5	0	8	6.7	52.1	6.8	#N/A
MSTRG.8756;A5:1A:424805503-424805613:424804677-424805613:+	MSTRG.8756	TraesCS1A02G238400	A5	A	1.6	0	NA	11.1	29.7	58.5	72.5	22.7	37.4	75.6	NA	3.7	NA	NA	44.9	62	100	36.6	44.1	31.5	#N/A
MSTRG.8756;SE:1A:424804686-424805375:424805503-424805613:+	MSTRG.8756	TraesCS1A02G238400	SE	A	0.1	4.7	2.7	3.6	8.3	13.7	9.8	7.6	14.4	7.1	1.4	2.2	2.8	5.5	4.2	11	12.4	9.5	16.7	6.3	#N/A
MSTRG.8756;A3:1A:424804686-424805375:424804686-424805613:+	MSTRG.8756	TraesCS1A02G238400	A3	A	1.2	2.5	1.4	6.9	7.1	11.7	7.7	6	6.9	7.8	0.7	1.2	3.3	4.2	8.4	8.6	7.2	6.2	8.3	10.4	#N/A
MSTRG.8756;RI:1A:424804177:424804686-424805375:424805503:+	MSTRG.8756	TraesCS1A02G238400	RI	A	NA	NA	NA	NA	39.9	56.8	44.4	58.2	32.5	53.6	NA	NA	NA	35.8	57.7	64	48.1	37	42.1	48.6	#N/A
MSTRG.8756;A5:1A:424805731-424806202:424805717-424806202:+	MSTRG.8756	TraesCS1A02G238400	A5	A	0	11.7	8.3	10.7	19.6	30.1	41.6	44.5	48.4	23.7	1.7	8.2	8	16.6	26.6	29.8	35.5	41.3	59	24.7	#N/A
MSTRG.8767;RI:1A:425254633:425254870-425255449:425255500:-	MSTRG.8767	TraesCS1A02G238600	RI	A	NA	7.6	10.4	3.6	3	5.2	4.3	4.4	3.5	0	NA	NA	8.2	1.2	4.2	5.3	4.7	0	3.2	1.5	Subtilisin-like protease
MSTRG.8767;A5:1A:425263177-425263432:425263177-425263437:-	MSTRG.8767	TraesCS1A02G238600	A5	A	89.5	92.5	95.4	98.3	98.8	96.9	94.8	98.2	95.6	100	96.8	94.2	94.7	99	96.2	96.7	95.1	99.2	94.2	98.5	Subtilisin-like protease
MSTRG.8767;A3:1A:425252920-425253012:425252911-425253012:-	MSTRG.8767	TraesCS1A02G238600	A3	A	100	81.9	52.6	69	68.3	39.3	48.4	72.4	51	70.2	84.9	88.2	63.6	52.9	59.7	48.8	47.7	52.5	49.9	60.4	Subtilisin-like protease
MSTRG.8806;A3:1A:425729088-425731947:425729088-425731974:+	MSTRG.8806	TraesCS1A02G238900	A3	A	NA	NA	NA	NA	NA	1.6	3.9	0	2.4	NA	NA	NA	NA	NA	0	2.2	0	5.8	3.9	NA	Alpha-glucosidase like protein
MSTRG.8806;A5:1A:425729088-425731974:425728934-425731974:+	MSTRG.8806	TraesCS1A02G238900	A5	A	NA	NA	2.1	3.3	1.3	9.1	7.5	5.8	7.6	7.5	10.1	NA	3.6	5.7	5.9	6.1	7	4.5	9.1	3.2	Alpha-glucosidase like protein
MSTRG.8818;SE:1A:426931011-426931492:426931739-426932038:-	MSTRG.8818	TraesCS1A02G240000	SE	A	10.4	15.1	13	15.2	13.6	15.3	28.2	17.1	25.5	11.6	9.8	12.1	14.1	7.6	18.9	17.9	29.4	17	17.2	7.1	AP-3 complex subunit mu
MSTRG.8824;A5:1A:427038107-427038236:427038107-427038473:-	MSTRG.8824	TraesCS1A02G240100	A5	A	100	NA	NA	NA	NA	NA	NA	NA	NA	NA	NA	NA	NA	NA	NA	50.4	NA	NA	NA	NA	#N/A
MSTRG.8824;SE:1A:427038107-427038236:427038387-427038473:-	MSTRG.8824	TraesCS1A02G240100	SE	A	100	100	100	100	98.3	97.8	95.4	100	100	NA	NA	100	82.8	89.6	93.8	92.4	98.3	92.7	NA	100	#N/A
MSTRG.8824;A5:1A:427038107-427038197:427038107-427038222:-	MSTRG.8824	TraesCS1A02G240100	A5	A	NA	NA	NA	NA	37.9	34.5	26.8	39.9	NA	NA	NA	NA	NA	NA	33.6	34.7	42.9	NA	NA	NA	#N/A
MSTRG.8824;SE:1A:427038107-427038197:427038387-427038473:-	MSTRG.8824	TraesCS1A02G240100	SE	A	NA	NA	NA	NA	79.3	89.8	85.3	NA	NA	NA	NA	NA	12.5	38.6	64.1	69	95.1	NA	NA	NA	#N/A
MSTRG.8824;A5:1A:427038107-427038197:427038107-427038236:-	MSTRG.8824	TraesCS1A02G240100	A5	A	0	0	3.1	4	6.1	15.7	20.4	9.2	0	NA	NA	3.6	2.9	6.8	10.5	14.5	24.4	4.5	4	0	#N/A
MSTRG.8824;A5:1A:427038107-427038222:427038107-427038236:-	MSTRG.8824	TraesCS1A02G240100	A5	A	17.3	1.7	17.4	1.5	9.6	26.2	41.3	13.2	0	NA	NA	18.4	6.8	0.3	18.8	24.1	30	5.2	13.7	3.7	#N/A
MSTRG.8824;A5:1A:427038387-427038473:427038387-427038479:-	MSTRG.8824	TraesCS1A02G240100	A5	A	65.7	98.3	55.4	67.2	64.4	38.1	42.2	71.1	68.3	11.9	0	77.4	74	62.2	48.9	44.1	55	84.6	60	100	#N/A
MSTRG.8831;A5:1A:427523994-427524071:427523994-427524080:-	MSTRG.8831	TraesCS1A02G240400	A5	A	4.9	4.3	0	3	NA	2.9	NA	5.5	2	7.6	2.2	0	9.8	2.8	12.8	NA	NA	9.3	3.2	5.2	#N/A
MSTRG.8831;A5:1A:427523150-427523385:427523150-427523735:-	MSTRG.8831	TraesCS1A02G240400	A5	A	0	0	17.3	0	NA	18.6	NA	9.6	0	8.5	4.8	0	0	6.8	0	NA	NA	17.2	19.2	18.1	#N/A
MSTRG.8839;RI:1A:427818078:427819519-427819601:427820189:-	MSTRG.8839	TraesCS1A02G240600	RI	A	0	0	0	0	0	16.2	0	1.1	7.3	3.1	0	0	0	0	3.9	0	36.6	0	0	0	Regulator of chromosome condensation (RCC1) family with FYVE zinc finger domain-containing protein
MSTRG.8848;A3:1A:428547357-428547504:428547357-428547512:+	MSTRG.8848	TraesCS1A02G241000	A3	A	9.9	NA	NA	NA	0	100	NA	NA	NA	100	11.4	NA	NA	NA	30.4	100	NA	NA	NA	35.4	7-hydroxymethyl chlorophyll a reductase, chloroplastic-like protein
MSTRG.8848;A5:1A:428547209-428547316:428547195-428547316:+	MSTRG.8848	TraesCS1A02G241000	A5	A	9.9	NA	NA	NA	0	14.8	NA	NA	NA	24	11.4	NA	NA	NA	30.4	13.1	NA	NA	NA	35.4	7-hydroxymethyl chlorophyll a reductase, chloroplastic-like protein
MSTRG.8858;A3:1A:428975307-428978999:428975307-428979045:+	MSTRG.8858	TraesCS1A02G241300	A3	A	100	98.3	100	100	96.1	89.1	82.8	100	95.3	100	100	96	96.9	100	91.6	86.6	90.5	90.2	93.3	100	#N/A
MSTRG.8858;A5:1A:428975107-428975194:428974996-428975194:+	MSTRG.8858	TraesCS1A02G241300	A5	A	2.2	5.1	0.6	6	4.2	4.5	0	6.3	11.3	7.5	1.9	4.1	0	8	4.2	2.4	3.7	6.2	13.2	7.8	#N/A
MSTRG.8858;RI:1A:428973974:428974035-428974117:428974175:+	MSTRG.8858	TraesCS1A02G241300	RI	A	2.2	6.8	2.5	6.2	8.1	20	18.7	8.6	16.9	7.5	1.9	8.1	5.2	8.3	13.5	16.6	13.6	16.5	20.7	8	#N/A
MSTRG.8866;AL:1A:429484189-429492409:429492651:429484189-429493806:429494230:+	MSTRG.8866	TraesCS1A02G241500	AL	A	92.3	48.2	53.6	70.5	NA	NA	NA	72.5	NA	NA	85.6	58.2	55.4	82.3	100	NA	NA	59.2	NA	NA	Protein sawadee homeodomain-like 2
MSTRG.8868;A3:1A:429490447-429491294:429490442-429491294:-	MSTRG.8868	TraesCS1A02G241600	A3	A	0	NA	NA	NA	NA	NA	NA	18.3	14.2	NA	NA	NA	NA	NA	NA	NA	NA	20.8	9.5	NA	Histone-lysine N-methyltransferase, H3 lysine-9 specific
MSTRG.8868;A5:1A:429488221-429488414:429488221-429488458:-	MSTRG.8868	TraesCS1A02G241600	A5	A	91.6	NA	NA	NA	NA	NA	NA	38.9	100	NA	NA	NA	NA	NA	NA	NA	NA	81.1	81.1	NA	Histone-lysine N-methyltransferase, H3 lysine-9 specific
MSTRG.8868;SE:1A:429485996-429486169:429486235-429486971:-	MSTRG.8868	TraesCS1A02G241600	SE	A	8.4	NA	NA	NA	NA	NA	NA	61.1	0	NA	NA	NA	NA	NA	NA	NA	NA	18.9	18.9	NA	Histone-lysine N-methyltransferase, H3 lysine-9 specific
MSTRG.8875;A3:1A:430238440-430239080:430238435-430239080:-	MSTRG.8875	TraesCS1A02G242200	A3	A	0	27.8	21.2	100	38.2	100	47.9	32	59.3	0	42.3	14.9	11.1	38.5	100	26.6	60.9	46.4	61.8	8.8	Protein N-terminal glutamine amidohydrolase
MSTRG.8897;AF:1A:430605350:430606072-430608284:430607271:430607298-430608284:+	MSTRG.8897	TraesCS1A02G242500	AF	A	4.4	2.5	6.1	2.6	3.5	4.6	4.4	4.8	3.4	2.9	7.4	2.8	3.7	3.3	6	4.8	6	3.6	4.9	2.7	NAD kinase
MSTRG.8897;A5:1A:430591662-430616171:430591633-430616171:+	MSTRG.8897	TraesCS1A02G242500	A5	A	NA	NA	NA	NA	NA	92.3	97.7	94.9	90	88.7	NA	NA	72.9	100	76.4	90.6	91.3	93.4	94	93.5	NAD kinase
MSTRG.8897;A3:1A:430587643-430588362:430587643-430588367:+	MSTRG.8897	TraesCS1A02G242500	A3	A	NA	NA	NA	NA	30.9	84.2	100	89.8	87.3	82.3	41.1	NA	59.6	76.7	80.4	90.3	88.8	85.4	79.5	81.9	NAD kinase
MSTRG.8897;SE:1A:430588435-430589108:430589217-430589445:+	MSTRG.8897	TraesCS1A02G242500	SE	A	98.7	98.2	98.8	97.4	92.5	79.3	56.3	76.5	79.6	85.4	92.3	95.7	93.7	85.9	85.7	63.1	63.6	70	75.2	87.3	NAD kinase
MSTRG.8893;RI:1A:430621324:430621397-430621501:430622072:+	MSTRG.8893	TraesCS1A02G242800	RI	A	0	0	21.9	0	11.4	4.2	0	0	0	0	0	0	0	8.2	0	3.2	6.1	2.9	0	2.3	AP2-like ethylene-responsive transcription factor
MSTRG.8893;A3:1A:430622229-430622976:430622229-430622979:+	MSTRG.8893	TraesCS1A02G242800	A3	A	21.3	35.7	21.9	20.8	21.1	26.4	33.7	24.9	60.4	16.5	1.9	27.3	21.4	23.6	27.8	28.3	32.8	21.8	24.1	19	AP2-like ethylene-responsive transcription factor
MSTRG.8893;A3:1A:430620171-430620247:430620171-430620256:+	MSTRG.8893	TraesCS1A02G242800	A3	A	47	36.4	25.2	23.8	21.5	26.6	35.1	24.9	60.4	16.5	25.4	30.8	21.4	24	28.9	29.1	34.2	23	26	19	AP2-like ethylene-responsive transcription factor
MSTRG.8903;A3:1A:431025972-431026455:431025943-431026455:-	MSTRG.8903	TraesCS1A02G243100	A3	A	NA	NA	NA	NA	100	100	100	100	92.2	NA	NA	NA	NA	NA	100	100	100	100	95.6	NA	#N/A
MSTRG.8903;A3:1A:431030743-431030824:431030699-431030824:-	MSTRG.8903	TraesCS1A02G243100	A3	A	NA	NA	NA	NA	55.6	66.5	87.9	91.1	74.7	NA	NA	NA	NA	NA	69.4	31.6	86.6	53.7	62.5	NA	#N/A
MSTRG.8924;A3:1A:432539151-432539905:432539151-432540126:+	MSTRG.8924	TraesCS1A02G244200	A3	A	NA	NA	NA	NA	NA	NA	NA	NA	NA	4.2	NA	NA	NA	NA	NA	NA	NA	NA	NA	7.4	RNA polymerase II C-terminal domain phosphatase-like protein
MSTRG.8966;A3:1A:432588071-432588387:432588029-432588387:-	MSTRG.8966	TraesCS1A02G244400	A3	A	2.8	4.8	3.1	0	1.9	0	0	2.8	1	3.5	2.5	0	0	0	1.1	2.4	2.6	5.9	0.5	3.5	#N/A
MSTRG.8966;RI:1A:432589876:432590049-432590179:432591021:-	MSTRG.8966	TraesCS1A02G244400	RI	A	NA	NA	NA	NA	NA	NA	NA	NA	NA	NA	NA	NA	NA	NA	NA	NA	NA	NA	NA	41.8	#N/A
MSTRG.8966;AL:1A:432586157:432586561-432587783:432586811:432587430-432587783:-	MSTRG.8966	TraesCS1A02G244400	AL	A	NA	NA	NA	NA	NA	NA	0	0	0	0	0	NA	NA	0	0	0	0	32.8	5.9	0	#N/A
MSTRG.8966;A3:1A:432591021-432591192:432590049-432591192:-	MSTRG.8966	TraesCS1A02G244400	A3	A	NA	NA	NA	17.8	NA	NA	NA	NA	NA	NA	NA	NA	NA	NA	NA	NA	NA	5.1	14.2	NA	#N/A
MSTRG.8966;RI:1A:432587970:432588029-432588387:432588512:-	MSTRG.8966	TraesCS1A02G244400	RI	A	0	0	0	4.1	2.2	9.1	0.6	1.7	4.1	1.8	0	0	0	2.9	4.2	4.7	5.2	3.5	7.1	1.8	#N/A
MSTRG.8966;RI:1A:432589876:432590052-432590179:432591021:-	MSTRG.8966	TraesCS1A02G244400	RI	A	NA	NA	NA	NA	NA	19.6	29.3	NA	NA	NA	NA	NA	NA	NA	NA	NA	NA	NA	NA	39.6	#N/A
MSTRG.8966;SE:1A:432590049-432590179:432591250-432591699:-	MSTRG.8966	TraesCS1A02G244400	SE	A	100	NA	NA	NA	100	89.4	NA	NA	NA	100	NA	NA	NA	NA	100	100	NA	87.1	77.4	NA	#N/A
MSTRG.8966;SE:1A:432590049-432591192:432591250-432591699:-	MSTRG.8966	TraesCS1A02G244400	SE	A	NA	NA	NA	NA	NA	NA	NA	47.6	NA	NA	NA	NA	NA	NA	NA	NA	NA	90.1	76	NA	#N/A
MSTRG.8966;RI:1A:432586235:432586561-432587198:432587430:-	MSTRG.8966	TraesCS1A02G244400	RI	A	94.6	90	94.2	100	100	100	100	93.4	97.7	100	95.3	100	100	100	98.3	95.8	95.8	97.7	100	95.4	#N/A
MSTRG.8966;A3:1A:432589234-432589558:432588512-432589558:-	MSTRG.8966	TraesCS1A02G244400	A3	A	0	0	0	10.1	3.1	5.7	11.7	4.3	2.2	0	0	1.1	5.2	1.6	4.2	4.9	9.8	1.5	2.8	2.1	#N/A
MSTRG.8966;A5:1A:432590049-432590179:432590049-432591192:-	MSTRG.8966	TraesCS1A02G244400	A5	A	100	NA	NA	NA	84.1	86.6	NA	NA	NA	84.5	NA	NA	NA	NA	100	100	NA	42.5	52	NA	#N/A
MSTRG.8966;AL:1A:432586220:432586561-432587783:432586811:432587430-432587783:-	MSTRG.8966	TraesCS1A02G244400	AL	A	NA	36.1	NA	NA	NA	NA	13.7	0	4.6	0	11.9	NA	NA	27.3	0	10.1	0	NA	0	32.1	#N/A
MSTRG.8966;RI:1A:432587970:432588071-432588387:432588512:-	MSTRG.8966	TraesCS1A02G244400	RI	A	NA	NA	NA	NA	NA	100	NA	NA	NA	31.7	NA	NA	NA	NA	NA	64	63	34.3	93	29.7	#N/A
MSTRG.8966;SE:1A:432586561-432587198:432587430-432587783:-	MSTRG.8966	TraesCS1A02G244400	SE	A	NA	NA	NA	NA	NA	30.9	29.3	NA	NA	78	NA	NA	NA	NA	NA	52.9	59.9	NA	NA	61.1	#N/A
MSTRG.8966;A3:1A:432587430-432587783:432586561-432587783:-	MSTRG.8966	TraesCS1A02G244400	A3	A	100	85.7	96.5	95.4	96.4	92.7	93.8	100	97	98.3	93.1	100	96.7	91.1	98	94.4	95.9	93.1	97.2	95.2	#N/A
MSTRG.8966;RI:1A:432589558:432589795-432589876:432590052:-	MSTRG.8966	TraesCS1A02G244400	RI	A	NA	88.5	95.1	NA	NA	60.1	NA	100	96.8	34.5	79.6	100	82.5	NA	NA	70.3	NA	NA	81.7	NA	#N/A
MSTRG.8966;A5:1A:432591021-432591192:432591021-432591202:-	MSTRG.8966	TraesCS1A02G244400	A5	A	NA	64.1	NA	100	100	100	100	78.4	82.5	100	NA	NA	NA	100	87.2	79.9	86.3	87.3	100	76.4	#N/A
MSTRG.8966;AL:1A:432586241:432586561-432587783:432586811:432587430-432587783:-	MSTRG.8966	TraesCS1A02G244400	AL	A	NA	NA	NA	NA	NA	NA	7.9	0	5.7	25.2	0	NA	NA	0	11.7	8.3	17.4	NA	10.2	23.6	#N/A
MSTRG.8966;RI:1A:432590179:432590347-432591192:432591250:-	MSTRG.8966	TraesCS1A02G244400	RI	A	95	NA	NA	NA	63.9	28.1	12.5	0	0	20.3	0	NA	NA	0	26.9	19.9	4.2	31.8	24.2	0	#N/A
MSTRG.8966;SE:1A:432590049-432590179:432590347-432591192:-	MSTRG.8966	TraesCS1A02G244400	SE	A	NA	59.6	NA	NA	NA	84.8	100	89.3	96	94.1	100	NA	NA	100	100	100	92.3	56.7	69.6	91.5	#N/A
MSTRG.8966;RI:1A:432588387:432588512-432589558:432589795:-	MSTRG.8966	TraesCS1A02G244400	RI	A	NA	0	NA	NA	NA	8.7	6.4	0	4.3	12.1	0	NA	NA	0	9.3	6.3	12.9	7.8	7.9	10.3	#N/A
MSTRG.8966;RI:1A:432590179:432591021-432591192:432591250:-	MSTRG.8966	TraesCS1A02G244400	RI	A	100	NA	NA	NA	48.4	45.5	16	0	NA	55.3	NA	NA	NA	NA	57.1	49.1	5.4	54.9	52.9	0	#N/A
MSTRG.8966;SE:1A:432590049-432590179:432591021-432591192:-	MSTRG.8966	TraesCS1A02G244400	SE	A	NA	NA	NA	50.2	80.7	87.4	100	72.3	NA	75.7	NA	NA	NA	NA	NA	NA	90.8	25	43.3	73.3	#N/A
MSTRG.8966;A3:1A:432591794-432591865:432591775-432591865:-	MSTRG.8966	TraesCS1A02G244400	A3	A	0	NA	NA	NA	15.5	14.8	30.3	0	15.3	8	NA	NA	NA	NA	15.3	13.5	NA	6	10.6	37	#N/A
MSTRG.8966;RI:1A:432591699:432591775-432591865:432591950:-	MSTRG.8966	TraesCS1A02G244400	RI	A	NA	NA	NA	NA	92.3	90.3	NA	74.5	NA	65.1	NA	NA	NA	95.5	82.2	74.8	74.8	90.5	92	76.6	#N/A
MSTRG.8966;A3:1A:432588815-432589558:432588512-432589558:-	MSTRG.8966	TraesCS1A02G244400	A3	A	0	0	0	0	6	2.9	5.9	4.2	12.2	6.7	0	0	0	8.4	5.2	6.4	5.4	7.6	9.3	11	#N/A
MSTRG.8966;A3:1A:432589234-432589558:432588815-432589558:-	MSTRG.8966	TraesCS1A02G244400	A3	A	NA	NA	NA	NA	33.2	66.6	68	51	13.8	0	NA	NA	NA	NA	44.6	43.2	65.4	15.3	22.2	14.6	#N/A
MSTRG.8966;RI:1A:432591699:432591794-432591865:432591950:-	MSTRG.8966	TraesCS1A02G244400	RI	A	NA	NA	NA	NA	80.7	82.7	NA	100	68.4	87.6	NA	NA	NA	92.9	81.8	80.2	87.4	94.6	91.6	84.8	#N/A
MSTRG.8966;RI:1A:432589558:432589795-432589876:432590049:-	MSTRG.8966	TraesCS1A02G244400	RI	A	94.6	39.3	NA	100	100	100	53.6	76	64.3	85.4	0	NA	50.3	60.9	70.2	55.2	57.9	87.6	82.5	80.6	#N/A
MSTRG.8966;A3:1A:432587845-432587970:432587430-432587970:-	MSTRG.8966	TraesCS1A02G244400	A3	A	5	2	6.2	34.5	21	36.5	57.9	9.2	12.4	30.4	NA	6.4	24.1	24.9	41.3	36.9	49.3	20.1	24.5	48.1	#N/A
MSTRG.8966;A3:1A:432591021-432591192:432590347-432591192:-	MSTRG.8966	TraesCS1A02G244400	A3	A	NA	42.7	NA	83.8	69.1	46.6	50.1	23	15.2	20.7	11.9	NA	42.9	42.2	26.3	27.4	45.3	31.3	25	34.6	#N/A
MSTRG.8966;A3:1A:432590052-432590179:432590049-432590179:-	MSTRG.8966	TraesCS1A02G244400	A3	A	0	78.6	78.5	30.5	15.1	43.1	11.3	12.8	32.8	17	37.9	82.5	65.7	18	12.6	15.5	16	16.3	19	12	#N/A
MSTRG.8966;RI:1A:432589558:432589655-432589740:432589795:-	MSTRG.8966	TraesCS1A02G244400	RI	A	5.4	34.1	10.9	8.8	5.2	9.4	25.4	24.5	27.6	11.4	40.2	0	23.8	27.5	16.6	28	22.5	15.6	17	15.4	#N/A
MSTRG.8966;SE:1A:432587430-432587783:432587845-432587970:-	MSTRG.8966	TraesCS1A02G244400	SE	A	52.6	48.3	57.3	77.8	75.3	78.9	90.6	57.2	60.8	82.1	84.6	20.4	68.2	79.3	81.7	81.6	85.2	62.2	65.1	83.1	#N/A
MSTRG.8939;A5:1A:432770196-432770290:432770136-432770290:+	MSTRG.8939	TraesCS1A02G244700	A5	A	20.7	36.8	36.4	60.3	100	100	100	100	100	50.6	20.5	0	0	100	100	100	100	100	100	70	Beta-mannosidase, putative
MSTRG.8949;AF:1A:433520759:433520905-433526774:433526138:433526271-433526774:+	MSTRG.8949	TraesCS1A02G245100	AF	A	0	74.3	NA	NA	0	1	0	53.9	24.3	0	0	0	NA	NA	NA	0	0	0	8	0	#N/A
MSTRG.8949;AF:1A:433520850:433520905-433526774:433526138:433526271-433526774:+	MSTRG.8949	TraesCS1A02G245100	AF	A	0	80.4	NA	56.6	27.9	15	0	69	41.2	0	0	0	57.5	NA	84.2	0	43.1	0	0	0	#N/A
MSTRG.8949;RI:1A:433555013:433555145-433555405:433555481:+	MSTRG.8949	TraesCS1A02G245100	RI	A	100	100	100	100	73.8	72	0	100	47.3	NA	45	91.4	85.2	100	100	36.7	100	100	45.7	33.4	#N/A
MSTRG.8949;A3:1A:433555481-433555573:433555481-433555600:+	MSTRG.8949	TraesCS1A02G245100	A3	A	0	77.2	0	51.5	100	100	100	100	100	NA	55	8.6	43.4	0	75.1	63.3	92.6	0	73.4	66.6	#N/A
MSTRG.8949;A3:1A:433555481-433555600:433555481-433555666:+	MSTRG.8949	TraesCS1A02G245100	A3	A	100	23.9	88.9	43.8	0	0	0	0	0	1.8	97.7	93.5	92.4	76.7	25.3	14.6	2.5	57.3	5.3	4.9	#N/A
MSTRG.8949;A3:1A:433555481-433555573:433555481-433555666:+	MSTRG.8949	TraesCS1A02G245100	A3	A	NA	51.5	NA	45.4	60.8	34.6	13.3	46.2	25.7	0	98.1	NA	90.2	NA	50.5	22.8	24.3	0	13.5	9.4	#N/A
MSTRG.8949;AL:1A:433527065-433533399:433533407:433527065-433555013:433556101:+	MSTRG.8949	TraesCS1A02G245100	AL	A	95.2	NA	62.6	65.1	85.5	91.2	43.6	35.4	64.6	100	100	100	NA	58.9	37.8	60.8	43.4	70	82.4	80.6	#N/A
MSTRG.8949;AF:1A:433520453:433520905-433526774:433526138:433526271-433526774:+	MSTRG.8949	TraesCS1A02G245100	AF	A	4.8	65	47.2	39.6	14.5	10.3	64.6	64.6	46.2	35.8	9.9	41.5	42.5	41.1	74	40.2	63.1	30	19.7	19.4	#N/A
MSTRG.8949;A3:1A:433526872-433526963:433526872-433526983:+	MSTRG.8949	TraesCS1A02G245100	A3	A	20.5	9	20	23.9	59	72.7	30.6	16.1	24.9	59.7	15.2	21	15.4	21.7	9.1	35.2	28.4	43.3	63.2	40.5	#N/A
MSTRG.8959;A5:1A:434422612-434423036:434422523-434423036:+	MSTRG.8959	TraesCS1A02G245300	A5	A	0	3.4	5.1	5.2	9.9	2.5	10.7	11.6	5.2	0	7.5	1.4	3.8	5.8	6.9	9.8	11.4	2.9	1.5	1.2	Decapping nuclease rai1
MSTRG.8959;A3:1A:434421522-434421657:434421522-434421659:+	MSTRG.8959	TraesCS1A02G245300	A3	A	0.1	4.1	5.8	5.9	15.2	9.1	11.7	14.6	7.3	0.8	8.2	2.2	4.3	6.7	7.6	10.6	12.6	5	8.2	6.7	Decapping nuclease rai1
MSTRG.8962;AF:1A:434638639:434638897-434639386:434638921:434638925-434639386:+	MSTRG.8962	TraesCS1A02G245500	AF	A	NA	NA	NA	NA	NA	0	4.5	20.7	0	14.3	NA	NA	NA	NA	NA	14.5	0	20.4	0	NA	Methyltransferase-like protein&&Methyltransferase-like protein 13
MSTRG.8962;A3:1A:434638925-434639033:434638925-434639386:+	MSTRG.8962	TraesCS1A02G245500	A3	A	NA	NA	NA	NA	0	20.3	10.4	0	0	0	NA	NA	NA	NA	8.9	7.7	10.3	0	0	0	Methyltransferase-like protein&&Methyltransferase-like protein 13
MSTRG.8962;AF:1A:434638895:434638897-434639386:434638921:434638925-434639386:+	MSTRG.8962	TraesCS1A02G245500	AF	A	NA	NA	NA	NA	NA	63.4	58.9	NA	0	61.4	NA	NA	NA	NA	NA	0	75.6	0	0	85.8	Methyltransferase-like protein&&Methyltransferase-like protein 13
MSTRG.8962;RI:1A:434640184:434640309-434640418:434640840:+	MSTRG.8962	TraesCS1A02G245500	RI	A	43.8	NA	NA	NA	NA	93.5	98.8	92.7	92.1	79.4	NA	NA	NA	NA	100	96.9	98.3	75.6	93.7	97.8	Methyltransferase-like protein&&Methyltransferase-like protein 13
MSTRG.8962;A5:1A:434638925-434639386:434638897-434639386:+	MSTRG.8962	TraesCS1A02G245500	A5	A	NA	NA	NA	NA	67.5	13.9	0	88.1	100	7.4	NA	NA	NA	NA	100	91.7	12.1	87	100	29.5	Methyltransferase-like protein&&Methyltransferase-like protein 13
MSTRG.8962;A3:1A:434640840-434640997:434640840-434641000:+	MSTRG.8962	TraesCS1A02G245500	A3	A	100	NA	NA	NA	NA	69.5	65	62.8	58	69.3	NA	NA	NA	NA	69.5	68.5	79.1	67.2	77	89.8	Methyltransferase-like protein&&Methyltransferase-like protein 13
MSTRG.8962;A5:1A:434640840-434641000:434640265-434641000:+	MSTRG.8962	TraesCS1A02G245500	A5	A	0	9.3	7.6	0	3.5	11.8	70	6.7	18.7	36.3	0	0	0	13.1	4.5	15.2	55.7	7.6	12.5	18.9	Methyltransferase-like protein&&Methyltransferase-like protein 13
MSTRG.8962;A5:1A:434640840-434640997:434640265-434640997:+	MSTRG.8962	TraesCS1A02G245500	A5	A	29.5	5	0	2.4	5.3	18.2	63.7	7.6	23.8	40	25.8	16	8.4	0	9.8	21.3	54.1	8	26.3	58.5	Methyltransferase-like protein&&Methyltransferase-like protein 13
MSTRG.8962;A3:1A:434639499-434639592:434639499-434639600:+	MSTRG.8962	TraesCS1A02G245500	A3	A	10.1	25.2	53.9	32	7.6	42.4	70.6	32.4	63.1	43.1	54.3	10.7	32.5	7.5	39.1	48.4	63.6	38.1	56.2	48	Methyltransferase-like protein&&Methyltransferase-like protein 13
MSTRG.8962;A3:1A:434640265-434640997:434640265-434641000:+	MSTRG.8962	TraesCS1A02G245500	A3	A	26.8	58.6	53.7	69.1	67.6	55.5	70.8	56.3	46.8	57.6	54.3	47.6	53.1	56.4	49.9	57.9	79.8	55.4	55.2	58.6	Methyltransferase-like protein&&Methyltransferase-like protein 13
MSTRG.8965;A3:1A:435062478-435062956:435062478-435063011:+	MSTRG.8965	TraesCS1A02G245700	A3	A	100	100	100	100	100	100	100	100	100	100	100	62.2	100	91.6	100	100	100	100	95.7	56.8	DNA repair protein-like protein
MSTRG.8965;A3:1A:435062478-435062956:435062478-435063132:+	MSTRG.8965	TraesCS1A02G245700	A3	A	NA	100	17.8	58.6	30	40.6	41.5	40.1	31	100	NA	NA	35.5	40.3	47.1	31.8	54.1	32.6	48.6	NA	DNA repair protein-like protein
MSTRG.8965;A3:1A:435063231-435064015:435063231-435064027:+	MSTRG.8965	TraesCS1A02G245700	A3	A	95.5	91.2	90	79.7	77.7	71.6	73.6	79.9	75.1	59.6	100	95.2	87.3	74.2	69.2	74	62.4	73.7	66.6	85.8	DNA repair protein-like protein
MSTRG.8965;RI:1A:435062956:435063032-435063128:435063231:+	MSTRG.8965	TraesCS1A02G245700	RI	A	4.5	9.4	21.3	24.6	51.6	53.2	43.3	31.2	66.7	42.2	0	7.8	18.5	51.4	51.7	66.2	59.6	63.6	59.3	26.9	DNA repair protein-like protein
MSTRG.8974;A3:1A:435376439-435377908:435376439-435377911:+	MSTRG.8974	TraesCS1A02G246000	A3	A	0	50.4	68.3	55.5	44.4	47.3	49	80	100	18.6	100	72	46.3	22.5	51.5	52.1	11.4	19.8	93.7	61.9	Mitotic-spindle organizing protein 1
MSTRG.8976;AF:1A:435403706-435404698:435404713:435403706-435405743:435405989:-	MSTRG.8976	TraesCS1A02G246100	AF	A	100	100	NA	96	100	100	100	100	93.8	97.6	NA	96.5	100	100	99.3	100	100	98.9	98	98.9	F-box protein
MSTRG.8976;AF:1A:435403706-435404698:435404713:435403706-435408558:435408614:-	MSTRG.8976	TraesCS1A02G246100	AF	A	100	100	0	100	100	100	100	100	72	100	0	100	100	100	100	100	100	100	100	100	F-box protein
MSTRG.8976;AF:1A:435403706-435405743:435405989:435403706-435408558:435408614:-	MSTRG.8976	TraesCS1A02G246100	AF	A	NA	NA	0	NA	NA	NA	NA	NA	14.5	NA	4.7	NA	NA	NA	NA	NA	NA	NA	NA	NA	F-box protein
MSTRG.8976;A5:1A:435403706-435405308:435403706-435405743:-	MSTRG.8976	TraesCS1A02G246100	A5	A	NA	NA	NA	NA	NA	NA	NA	NA	11.2	NA	NA	NA	NA	NA	NA	NA	NA	NA	7.5	NA	F-box protein
MSTRG.8993;A3:1A:436389079-436389425:436389079-436389643:+	MSTRG.8993	TraesCS1A02G246200	A3	A	NA	NA	NA	NA	NA	NA	NA	NA	NA	NA	77.8	NA	NA	NA	NA	NA	NA	NA	NA	NA	#N/A
MSTRG.8993;AL:1A:436390574-436390734:436391075:436390574-436396606:436397503:+	MSTRG.8993	TraesCS1A02G246200	AL	A	NA	NA	NA	NA	NA	NA	NA	NA	NA	NA	79.5	NA	NA	NA	NA	NA	NA	NA	NA	NA	#N/A
MSTRG.8993;AL:1A:436390574-436390734:436391075:436390574-436396614:436397534:+	MSTRG.8993	TraesCS1A02G246200	AL	A	NA	NA	NA	NA	NA	NA	NA	NA	NA	NA	77.8	NA	NA	NA	NA	NA	NA	NA	NA	NA	#N/A
MSTRG.8995;RI:1A:436422894:436423401-436423471:436423535:-	MSTRG.8995	TraesCS1A02G246400	RI	A	0	10.2	17	18.4	100	13.7	39.4	27.6	24.8	14.9	100	NA	NA	20.5	6.1	32.7	27	6.8	22.3	26.9	Mitochondrial carrier
MSTRG.8995;SE:1A:436423828-436424242:436424343-436424838:-	MSTRG.8995	TraesCS1A02G246400	SE	A	44.7	68.4	55.1	62	68.7	53.8	44.1	68.5	41.5	56.9	43.4	72.6	70.6	70.1	58.1	49.9	48.8	57.8	52.1	68.1	Mitochondrial carrier
MSTRG.9025;A5:1A:438684376-438685141:438684376-438685145:-	MSTRG.9025	TraesCS1A02G247200	A5	A	NA	NA	27.5	NA	NA	42.4	0	0	NA	NA	NA	NA	NA	NA	NA	25.7	0	27	NA	NA	30S ribosomal protein S18
MSTRG.9059;A3:1A:440021144-440022023:440021144-440022046:+	MSTRG.9059	TraesCS1A02G247900	A3	A	96.9	100	98.7	86.7	72.5	67.6	61.9	100	69.5	96.4	90.8	100	98.7	89.1	71.2	64.4	64.9	89.9	69.2	91.9	DUF21 domain-containing protein
MSTRG.9061;A3:1A:440185069-440186916:440184802-440186916:-	MSTRG.9061	TraesCS1A02G248200	A3	A	0	0	0	0	0	16.9	8.8	22.1	29.5	8.2	0	0	10.9	6.6	6.1	14.3	38.9	8.1	5	1.3	Rhomboid family protein
MSTRG.9070;SE:1A:440792029-440793460:440793551-440793895:-	MSTRG.9070	TraesCS1A02G248600	SE	A	0.9	NA	0	NA	NA	100	29.4	100	NA	0	2.5	NA	0	100	NA	95.4	100	NA	NA	100	Protein translocase secy subunit, putative
MSTRG.9070;AF:1A:440792029-440793895:440793979:440792029-440795992:440796048:-	MSTRG.9070	TraesCS1A02G248600	AF	A	NA	NA	NA	0	0	0	14.9	NA	7	NA	0	NA	NA	NA	5.3	3.6	NA	0	0	0	Protein translocase secy subunit, putative
MSTRG.9070;AF:1A:440792029-440793895:440793981:440792029-440795992:440796048:-	MSTRG.9070	TraesCS1A02G248600	AF	A	100	NA	100	0	0	0	48.5	NA	0	100	67.2	NA	100	NA	14.1	0	NA	0	0	0	Protein translocase secy subunit, putative
MSTRG.9070;A3:1A:440786786-440786854:440786752-440786854:-	MSTRG.9070	TraesCS1A02G248600	A3	A	0.9	NA	0	100	100	100	63.6	NA	100	16.5	33.9	NA	0	NA	87	100	NA	100	100	100	Protein translocase secy subunit, putative
MSTRG.9070;A3:1A:440786786-440786854:440786727-440786854:-	MSTRG.9070	TraesCS1A02G248600	A3	A	NA	NA	NA	100	71.4	71.2	100	4.4	100	NA	100	NA	NA	0	100	62.8	22.9	100	89.2	63.1	Protein translocase secy subunit, putative
MSTRG.9100;AL:1A:441765820-441766375:441766750:441765820-441775783:441776243:+	MSTRG.9100	TraesCS1A02G249600	AL	A	1.7	0	0	0	0	0	0	0	0	0	6.6	0.5	0	0	0	0	0	0	0	0	Endo-1,3;1,4-beta-D-glucanase
MSTRG.9100;MX:1A:441765621-441765720:441765820-441770627:441765621-441769796:441769899-441770627:+	MSTRG.9100	TraesCS1A02G249600	MX	A	NA	10.6	NA	NA	0	0	0	0	0	0	NA	0	NA	NA	0	0	0	0	0	0	Endo-1,3;1,4-beta-D-glucanase
MSTRG.9090;SE:1A:441836837-441837953:441838050-441838126:+	MSTRG.9090	TraesCS1A02G249900	SE	A	NA	NA	NA	NA	51.4	71.1	NA	0	36.9	49.7	NA	NA	NA	NA	55.9	70.3	NA	NA	67.8	59.1	Endo-1,31,4-beta-D-glucanase
MSTRG.9110;A3:1A:442472184-442474259:442472184-442474264:+	MSTRG.9110	TraesCS1A02G250700	A3	A	NA	10.6	14.8	7.8	6.7	3.7	4.8	NA	100	NA	53.5	NA	NA	15.4	14.7	3.8	10.1	NA	100	100	Sulfotransferase
MSTRG.9113;AF:1A:442606330:442606828-442608064:442607216:442607249-442608064:+	MSTRG.9113	TraesCS1A02G251100	AF	A	21.4	0	0	0	0.4	1.3	2.6	0	3.4	0.9	2.9	0	0	0.8	0.7	1.6	2.3	0.8	1.6	0.2	GDSL esterase/lipase
MSTRG.9125;SE:1A:442802316-442802494:442802595-442803519:-	MSTRG.9125	TraesCS1A02G251400	SE	A	0	0	0.7	2.6	5.1	35.8	26.6	9.7	32.4	0	1.5	1.2	0	1.2	6.6	23.2	25.2	10.4	0	0	Oxidoreductase, 2OG-Fe(II) oxygenase family protein
MSTRG.9127;RI:1A:443194175:443194332-443194413:443194526:-	MSTRG.9127	TraesCS1A02G251600	RI	A	25.3	59.7	61.5	24.1	0	0	2.7	27.3	2.3	32.7	52.7	23.5	78.8	35.4	1.8	0	0	12.6	0.9	35.3	Bax inhibitor-1 family protein
MSTRG.9145;A5:1A:443202705-443202905:443202705-443202923:-	MSTRG.9145	TraesCS1A02G251700	A5	A	0	0	0	0	0	0	0	8.4	0	0	0	0	0	0	0	0	0	0	0	0	Cation-transporting ATPase
MSTRG.9145;SE:1A:443206625-443206697:443206747-443206820:-	MSTRG.9145	TraesCS1A02G251700	SE	A	100	94.8	100	100	100	98.8	100	100	92.6	96.5	100	100	100	97.6	100	92.4	100	94	89.1	98.6	Cation-transporting ATPase
MSTRG.9145;A3:1A:443204984-443206323:443204972-443206323:-	MSTRG.9145	TraesCS1A02G251700	A3	A	57.9	94.8	76.6	100	100	98.8	100	91.6	92.6	96.5	82.4	100	87.8	97.6	93.9	92.4	92.1	94	89.1	98.6	Cation-transporting ATPase
MSTRG.9142;A3:1A:443709008-443711721:443708956-443711721:-	MSTRG.9142	TraesCS1A02G252000	A3	A	0	7.2	10	20.5	17.1	4.6	9.4	8.5	19.5	10.2	7.7	0	0	8.2	21.7	8.9	9.6	8.1	10.3	9.9	B-cell receptor-associated 31-like
MSTRG.9152;A5:1A:444128056-444129195:444128056-444129267:-	MSTRG.9152	TraesCS1A02G252500	A5	A	100	69.6	NA	56.5	NA	52.8	0	8.4	NA	100	NA	58	NA	76.9	39.2	NA	13.8	48.4	NA	84.4	Cox19-like CHCH family protein
MSTRG.9155;A5:1A:444145332-444146115:444145332-444146119:-	MSTRG.9155	TraesCS1A02G252700	A5	A	0	0	46.4	20.1	0	38.9	34.4	0	NA	9.5	0	0	22.5	0	8.5	14.4	33.6	0	NA	11.3	#N/A
MSTRG.9157;A5:1A:444256017-444256666:444256017-444257109:-	MSTRG.9157	TraesCS1A02G253000	A5	A	NA	NA	NA	NA	NA	100	NA	NA	100	NA	NA	NA	NA	NA	NA	NA	89.2	NA	100	NA	Methyl-CpG-binding domain-containing family protein
MSTRG.9157;A5:1A:444256017-444256723:444256017-444257109:-	MSTRG.9157	TraesCS1A02G253000	A5	A	NA	NA	NA	NA	100	100	100	NA	100	100	NA	NA	NA	NA	100	100	91	NA	100	100	Methyl-CpG-binding domain-containing family protein
MSTRG.9157;A5:1A:444256017-444256666:444256017-444257377:-	MSTRG.9157	TraesCS1A02G253000	A5	A	0	0.3	0	0	4.4	5.1	1.7	3.4	5.3	0	0	0.7	0	4.8	4.8	2.9	2.9	4.7	7.3	2.8	Methyl-CpG-binding domain-containing family protein
MSTRG.9157;A5:1A:444256017-444256666:444256017-444256723:-	MSTRG.9157	TraesCS1A02G253000	A5	A	NA	NA	NA	NA	27.9	29.4	19.5	NA	50.6	0	NA	NA	NA	33.1	41.6	13	45	52.3	45.9	17.9	Methyl-CpG-binding domain-containing family protein
MSTRG.9157;AF:1A:444256017-444256723:444257195:444256017-444257377:444257615:-	MSTRG.9157	TraesCS1A02G253000	AF	A	0	0	0	9.5	10.6	11.5	6.8	0	5.1	10.5	0	0	0	9.2	6.6	16.6	3.6	4.3	8.5	11.6	Methyl-CpG-binding domain-containing family protein
MSTRG.9173;A3:1A:444775157-444775390:444775157-444775405:+	MSTRG.9173	TraesCS1A02G253200	A3	A	76	NA	0	0	100	96.1	55.6	68.8	91.1	0	100	NA	0	100	100	70.8	48.9	75.2	97.6	100	Pyruvate, phosphate dikinase
MSTRG.9183;A3:1A:445542717-445542829:445542651-445542829:-	MSTRG.9183	TraesCS1A02G253900	A3	A	NA	6.9	0	NA	NA	0	NA	92.4	NA	0	0	0	0	100	100	NA	NA	NA	NA	0	Cytochrome P450 family protein
MSTRG.9192;A3:1A:445882038-445882114:445882038-445882148:+	MSTRG.9192	TraesCS1A02G254200	A3	A	0	1.7	6.3	6.5	2.9	4	8.9	7.5	3.2	5.1	0	1.7	4.4	6.7	3	6.7	6.8	3	3	4.4	Breast carcinoma-amplified sequence 3
MSTRG.9221;A5:1A:446546896-446547435:446546896-446547458:-	MSTRG.9221	TraesCS1A02G255000	A5	A	NA	NA	NA	NA	NA	90.3	79.6	NA	58.6	93.2	NA	NA	NA	NA	NA	86.1	85.1	NA	79.9	96.9	Transducin/WD-like repeat-protein
MSTRG.9221;A3:1A:446543542-446543641:446543537-446543641:-	MSTRG.9221	TraesCS1A02G255000	A3	A	9.9	NA	NA	NA	23.4	32.3	34.4	37.5	26.8	29.2	6.8	NA	NA	NA	51	30.9	31.2	12.7	20.4	17.7	Transducin/WD-like repeat-protein
MSTRG.9228;AL:1A:447115488:447116061-447118553:447118142:447118465-447118553:-	MSTRG.9228	TraesCS1A02G255200	AL	A	NA	55.5	59.7	64.2	50.2	69.3	NA	51.9	NA	NA	NA	55.6	66.2	81.4	30.9	62.9	NA	32.3	NA	46.5	Pentatricopeptide repeat-containing protein
MSTRG.9228;AL:1A:447112678:447113808-447118553:447118142:447118465-447118553:-	MSTRG.9228	TraesCS1A02G255200	AL	A	100	79.7	75.2	80	77.8	90.7	100	73	100	81.2	90.9	74.8	76.3	93.9	60.5	82.3	100	72	82.8	75.4	Pentatricopeptide repeat-containing protein
MSTRG.9228;AL:1A:447112678:447113808-447118553:447115488:447116061-447118553:-	MSTRG.9228	TraesCS1A02G255200	AL	A	84.1	75.9	67.2	69	77.7	81.2	93.9	71.5	100	100	85.9	70.3	62.2	77.9	77.5	73.3	95.3	84.4	89.7	77.9	Pentatricopeptide repeat-containing protein
MSTRG.9251;AF:1A:448629264-448629500:448629624:448629264-448631401:448631456:-	MSTRG.9251	TraesCS1A02G255900	AF	A	3.9	4	0	9.5	2	3.1	1	8.3	0	2.9	1.5	4.8	0	6.3	2.5	1.4	5.5	2.4	3.6	5.4	Ubiquitin-associated domain-containing family protein
MSTRG.9257;RI:1A:448919900:448920217-448920464:448920882:+	MSTRG.9257	TraesCS1A02G256300	RI	A	8.9	13.9	3.6	3.3	3.7	11.3	15	7.9	11.5	4.5	5.4	7.5	6	6.5	9.4	9.7	13	7.1	10.9	3.7	ELKS/Rab6-interacting/CAST family protein
MSTRG.9261;SE:1A:448928145-448928568:448928659-448930299:+	MSTRG.9261	TraesCS1A02G256400	SE	A	85.5	60.6	64.1	80.5	79.4	81.8	79.1	77.8	70.7	83.5	66.8	65.7	72.3	78.2	76	75.1	80.4	65.6	71.9	85.4	Cysteine proteinase inhibitor
MSTRG.9271;AF:1A:449200697-449200871:449201294:449200697-449201376:449201684:-	MSTRG.9271	TraesCS1A02G256800	AF	A	NA	NA	NA	NA	0	0	NA	0	NA	NA	NA	NA	NA	NA	0	7.2	NA	0	NA	NA	Microtubule associated family protein
MSTRG.9271;A5:1A:449199154-449199790:449199154-449199828:-	MSTRG.9271	TraesCS1A02G256800	A5	A	99.8	97	94.7	94.1	95.7	93.4	95.8	93	91.9	100	98.4	98.3	96.6	96.5	95.7	93	88.1	94.8	93.8	95.2	Microtubule associated family protein
MSTRG.9276;A3:1A:449512869-449513169:449512827-449513169:-	MSTRG.9276	TraesCS1A02G257100	A3	A	NA	NA	NA	NA	NA	NA	NA	100	100	NA	NA	NA	NA	NA	NA	NA	NA	100	81.3	NA	#N/A
MSTRG.9276;A3:1A:449512258-449512771:449512237-449512771:-	MSTRG.9276	TraesCS1A02G257100	A3	A	NA	NA	NA	NA	NA	NA	NA	100	8.2	NA	NA	NA	NA	NA	NA	NA	NA	20.2	54.3	NA	#N/A
MSTRG.9276;SE:1A:449511770-449511851:449511940-449512016:-	MSTRG.9276	TraesCS1A02G257100	SE	A	NA	NA	NA	NA	NA	NA	NA	100	89.4	NA	NA	NA	NA	NA	NA	NA	NA	72.5	89.2	NA	#N/A
MSTRG.9276;SE:1A:449513222-449513365:449513425-449515426:-	MSTRG.9276	TraesCS1A02G257100	SE	A	NA	NA	NA	NA	NA	NA	NA	45.2	96.4	NA	NA	NA	NA	NA	NA	NA	NA	87.2	70.2	NA	#N/A
MSTRG.9300;A3:1A:449853588-449853669:449853584-449853669:-	MSTRG.9300	TraesCS1A02G258000	A3	A	22.2	29.7	30.2	36.9	31.6	32.1	34.9	41.4	56.2	29.1	25.6	26.4	24.8	20.4	29.9	41.1	36.8	32.5	46.9	21.9	FAD/NAD(P)-binding oxidoreductase family protein&&D-amino acid dehydrogenase
MSTRG.9306;A5:1A:449937214-449937310:449937206-449937310:+	MSTRG.9306	TraesCS1A02G258200	A5	A	100	100	100	98.4	100	100	100	92	100	100	100	100	100	100	98.5	100	100	98.9	97.8	100	Nucleic acid binding protein
MSTRG.9306;AF:1A:449934889:449934907-449936606:449935046:449935151-449936606:+	MSTRG.9306	TraesCS1A02G258200	AF	A	25	9.2	22.8	12.2	25.5	27.7	35.2	17.5	26.7	11.7	39.9	23.5	12.6	18.2	38.7	35.4	32.6	18.4	26.5	12	Nucleic acid binding protein
MSTRG.9332;A5:1A:452018427-452018567:452018419-452018567:+	MSTRG.9332	TraesCS1A02G258800	A5	A	3.4	1.5	0.6	3.1	1.3	2.3	0	5.1	0	0.7	2.2	1.9	1.3	1.5	1.1	3.7	2.4	1.9	2.9	1.9	Tubulin beta chain
MSTRG.9334;A5:1A:452025338-452025566:452025338-452025574:-	MSTRG.9334	TraesCS1A02G258900	A5	A	NA	NA	NA	NA	NA	NA	NA	NA	NA	NA	7.8	NA	NA	NA	NA	NA	NA	NA	NA	NA	#N/A
MSTRG.9343;A3:1A:452294810-452294897:452294777-452294897:-	MSTRG.9343	TraesCS1A02G259300	A3	A	NA	NA	NA	NA	NA	NA	NA	82.2	81	NA	NA	NA	NA	NA	NA	NA	NA	58.9	83.4	NA	FBD-associated F-box protein&&F-box family protein
MSTRG.9348;A5:1A:452454154-452455301:452454154-452455305:-	MSTRG.9348	TraesCS1A02G259400	A5	A	NA	NA	NA	NA	NA	97.3	100	100	98.3	NA	NA	NA	NA	NA	71.1	97.6	100	100	100	100	FBD-associated F-box protein
MSTRG.9348;A5:1A:452454154-452454619:452454154-452455305:-	MSTRG.9348	TraesCS1A02G259400	A5	A	NA	NA	NA	NA	32.8	84.5	100	NA	NA	95.7	100	NA	NA	NA	63.3	NA	NA	NA	100	100	FBD-associated F-box protein
MSTRG.9348;SE:1A:452454154-452454619:452454900-452455305:-	MSTRG.9348	TraesCS1A02G259400	SE	A	NA	NA	NA	NA	36.1	NA	NA	NA	85.6	NA	NA	NA	NA	NA	57.5	NA	NA	NA	NA	NA	FBD-associated F-box protein
MSTRG.9348;A5:1A:452454154-452454619:452454154-452455301:-	MSTRG.9348	TraesCS1A02G259400	A5	A	NA	NA	NA	NA	NA	13.1	20.1	3.3	6.4	100	100	44.4	NA	NA	41.2	15.4	26.7	8	9.3	66.9	FBD-associated F-box protein
MSTRG.9349;AF:1A:452761116-452761638:452761870:452761116-452762203:452762222:-	MSTRG.9349	TraesCS1A02G259600	AF	A	NA	45.1	0	0	0	0	0	NA	NA	0	0	0	0	0	0	0	0	NA	NA	0	Receptor-like kinase
MSTRG.9354;AF:1A:452857082:452857181-452860292:452859858:452860145-452860292:+	MSTRG.9354	TraesCS1A02G259800	AF	A	NA	NA	NA	NA	NA	89.7	NA	100	NA	NA	NA	NA	NA	NA	NA	100	NA	100	NA	NA	Beta-hexosaminidase
MSTRG.9354;RI:1A:452862637:452862702-452862914:452863014:+	MSTRG.9354	TraesCS1A02G259800	RI	A	0	0	0	0.8	2	0.1	7.4	0	11.4	0.5	0	0	1.4	0	1.3	0.1	3.3	0.5	6	0.6	Beta-hexosaminidase
MSTRG.9354;A3:1A:452857181-452860292:452857181-452860297:+	MSTRG.9354	TraesCS1A02G259800	A3	A	NA	NA	NA	NA	NA	98.3	51.3	100	8.9	69.8	23.8	NA	NA	NA	79.5	98.6	NA	87.9	NA	NA	Beta-hexosaminidase
MSTRG.9354;A3:1A:452861352-452861452:452861352-452861460:+	MSTRG.9354	TraesCS1A02G259800	A3	A	5.7	1.1	2.1	5.8	5.9	7.4	15.3	5.8	12.6	1.5	14.4	0	2.6	2.9	6.9	7.8	6.8	4.5	8	1.1	Beta-hexosaminidase
MSTRG.9379;A3:1A:454342400-454343069:454342400-454343088:+	MSTRG.9379	TraesCS1A02G260400	A3	A	0	0	0	0	1.1	6.1	9.2	11.5	6.6	11.6	0	0	0	1.9	0.8	4.9	4.9	0	3	1.2	RPA-interacting protein A
MSTRG.9379;A3:1A:454343282-454343547:454343282-454343553:+	MSTRG.9379	TraesCS1A02G260400	A3	A	31.7	58	60	26.9	39.4	43	44.3	31	47.1	32.5	22.4	0	53.9	46.9	41.6	35.1	35.2	39.5	53.4	41.8	RPA-interacting protein A
MSTRG.9421;A5:1A:454523357-454528947:454523344-454528947:+	MSTRG.9421	TraesCS1A02G260500	A5	A	NA	NA	NA	NA	100	100	NA	NA	NA	NA	60.6	NA	NA	NA	NA	NA	NA	NA	NA	100	DNA topoisomerase 2
MSTRG.9421;A3:1A:454522573-454522664:454522573-454522676:+	MSTRG.9421	TraesCS1A02G260500	A3	A	72.9	99.4	100	100	100	99.6	100	100	100	100	70.6	100	100	100	100	99.6	100	100	100	100	DNA topoisomerase 2
MSTRG.9421;RI:1A:454519819:454520004-454520083:454520238:+	MSTRG.9421	TraesCS1A02G260500	RI	A	27.1	0.6	0	0	0	0.4	0	0	0	0	29.4	0	0	0	0	0.4	0	0	0	0	DNA topoisomerase 2
MSTRG.9421;RI:1A:454520558:454520726-454520827:454521096:+	MSTRG.9421	TraesCS1A02G260500	RI	A	7.5	10.3	11.6	10.7	13	14.4	10.8	11.5	11.7	12.5	7	10.4	9.4	10.5	11.1	11.9	14.3	11.4	13	10.9	DNA topoisomerase 2
MSTRG.9410;A3:1A:455022967-455023642:455022967-455023912:+	MSTRG.9410	TraesCS1A02G260900	A3	A	NA	NA	NA	NA	NA	100	100	NA	91.5	NA	NA	NA	NA	NA	NA	100	100	100	100	NA	Guanosine nucleotide diphosphate dissociation inhibitor
MSTRG.9410;SE:1A:455022967-455023642:455023704-455023912:+	MSTRG.9410	TraesCS1A02G260900	SE	A	NA	NA	NA	NA	100	100	100	100	90.5	NA	NA	NA	NA	NA	100	100	100	100	NA	NA	Guanosine nucleotide diphosphate dissociation inhibitor
MSTRG.9410;RI:1A:455025237:455025344-455025495:455025667:+	MSTRG.9410	TraesCS1A02G260900	RI	A	NA	NA	0	NA	0	0	0	NA	5.8	NA	NA	NA	NA	NA	0	9.8	4.8	0	0	0	Guanosine nucleotide diphosphate dissociation inhibitor
MSTRG.9410;AF:1A:455031001:455031310-455034141:455033003:455033313-455034141:+	MSTRG.9410	TraesCS1A02G260900	AF	A	NA	NA	NA	100	9.3	34.2	31.6	NA	100	0	NA	NA	0	0	23.3	29.2	3.5	100	4.6	0	Guanosine nucleotide diphosphate dissociation inhibitor
MSTRG.9410;RI:1A:455023642:455023704-455023912:455023995:+	MSTRG.9410	TraesCS1A02G260900	RI	A	NA	NA	NA	NA	16.9	27.9	48.1	21.7	52.9	NA	NA	NA	NA	NA	37.3	27.5	15.8	37.7	76.7	NA	Guanosine nucleotide diphosphate dissociation inhibitor
MSTRG.9410;AF:1A:455031299:455031310-455034141:455033003:455033313-455034141:+	MSTRG.9410	TraesCS1A02G260900	AF	A	100	89.7	79.4	100	89.2	90.9	90.1	100	100	87.8	96	100	52.7	88.1	88.9	88.4	86.5	100	88.4	93.6	Guanosine nucleotide diphosphate dissociation inhibitor
MSTRG.9410;A5:1A:455035295-455035546:455035127-455035546:+	MSTRG.9410	TraesCS1A02G260900	A5	A	100	89.7	79.4	91	88.3	86.2	86.1	92.5	84.7	87.8	96	100	52.7	88.1	86.1	84.4	84	88.4	87.7	93.6	Guanosine nucleotide diphosphate dissociation inhibitor
MSTRG.9410;RI:1A:455026347:455026427-455026522:455026584:+	MSTRG.9410	TraesCS1A02G260900	RI	A	53.9	55.5	58.6	61.7	58.1	75.7	70.1	65.7	57.1	48.7	60.4	59.5	59.4	62.8	58.4	68.2	68.6	69	61.3	46.9	Guanosine nucleotide diphosphate dissociation inhibitor
MSTRG.9401;AF:1A:456232424-456232528:456232538:456232424-456234328:456236341:-	MSTRG.9401	TraesCS1A02G261500	AF	A	86.7	NA	NA	NA	NA	96.2	100	97.6	100	NA	NA	NA	NA	NA	NA	100	100	100	100	NA	transmembrane protein
MSTRG.9439;A3:1A:457372552-457372967:457372552-457372970:+	MSTRG.9439	TraesCS1A02G262400	A3	A	NA	100	100	50.6	100	100	100	NA	100	0	NA	NA	0	100	100	97.1	100	NA	NA	NA	Cold shock protein, putative
MSTRG.9439;A3:1A:457372552-457372970:457372552-457373075:+	MSTRG.9439	TraesCS1A02G262400	A3	A	NA	NA	NA	100	NA	NA	NA	NA	NA	100	0	NA	89.3	NA	NA	NA	NA	NA	NA	NA	Cold shock protein, putative
MSTRG.9439;SE:1A:457372552-457372970:457373038-457373075:+	MSTRG.9439	TraesCS1A02G262400	SE	A	NA	NA	NA	NA	NA	NA	NA	NA	NA	NA	12.7	NA	NA	NA	NA	NA	NA	NA	NA	NA	Cold shock protein, putative
MSTRG.9439;A5:1A:457372549-457373075:457372495-457373075:+	MSTRG.9439	TraesCS1A02G262400	A5	A	NA	NA	NA	NA	NA	78.6	NA	100	84.1	NA	NA	NA	NA	NA	NA	100	60.6	NA	NA	NA	Cold shock protein, putative
MSTRG.9439;A5:1A:457372552-457373075:457372549-457373075:+	MSTRG.9439	TraesCS1A02G262400	A5	A	NA	NA	NA	NA	NA	NA	NA	13.1	0	NA	100	NA	NA	NA	NA	29	15.6	NA	NA	NA	Cold shock protein, putative
MSTRG.9439;A3:1A:457372552-457372967:457372552-457373075:+	MSTRG.9439	TraesCS1A02G262400	A3	A	NA	100	93.2	100	100	100	74.9	80.6	100	NA	0	NA	NA	78	88.6	88.2	88.2	NA	NA	NA	Cold shock protein, putative
MSTRG.9439;A5:1A:457373041-457373075:457373038-457373075:+	MSTRG.9439	TraesCS1A02G262400	A5	A	NA	90.3	98.3	96.9	82.2	97.3	100	98.8	100	100	97.4	96.7	98.8	81.7	97.4	94.2	92	97.5	92.7	93.4	Cold shock protein, putative
MSTRG.9439;A3:1A:457372549-457372967:457372549-457373075:+	MSTRG.9439	TraesCS1A02G262400	A3	A	NA	100	95.8	88.3	82.6	91.9	97.5	95.5	93.2	NA	NA	100	71.9	94.7	95.9	86.9	68.4	97.4	89.5	100	Cold shock protein, putative
MSTRG.9439;A5:1A:457372567-457372967:457372552-457372967:+	MSTRG.9439	TraesCS1A02G262400	A5	A	NA	42	97.3	83	59	91.7	97.1	98.4	97.6	100	100	100	100	59.5	94.3	80.6	82.4	93.5	86.8	86.1	Cold shock protein, putative
MSTRG.9439;A5:1A:457372552-457372967:457372549-457372967:+	MSTRG.9439	TraesCS1A02G262400	A5	A	NA	83.3	16.6	36.8	86.6	15.2	11	2.9	5.5	NA	NA	0	0	45.5	10	31.5	38.9	10.3	11.5	27.3	Cold shock protein, putative
MSTRG.9439;A5:1A:457372567-457372967:457372549-457372967:+	MSTRG.9439	TraesCS1A02G262400	A5	A	NA	78.3	87.8	74	90.3	66.4	80.8	64.8	70.6	94.9	100	84	88.8	55.1	65	65.7	74.9	62.4	46.1	69.9	Cold shock protein, putative
MSTRG.9441;A5:1A:457945718-457945749:457945637-457945749:+	MSTRG.9441	TraesCS1A02G262500	A5	A	5.1	100	100	77.1	100	100	100	100	96.2	100	0	100	100	45	100	95.2	91.5	100	100	100	Cold shock protein
MSTRG.9444;AF:1A:457960185-457960336:457960479:457960185-457960624:457961244:-	MSTRG.9444	TraesCS1A02G262600	AF	A	100	99.1	100	100	91.2	90.3	96.1	93	80.3	100	100	100	98.9	98.2	96	92.9	94.1	98	88.8	100	KH domain-containing protein
MSTRG.9444;AF:1A:457960185-457960336:457960479:457960185-457960624:457961041:-	MSTRG.9444	TraesCS1A02G262600	AF	A	94.6	90.4	98.8	96.2	91	83.2	78.8	81	45.8	88.9	100	94.4	98.8	91	82.6	79.8	88.6	80.3	54.8	84.5	KH domain-containing protein
MSTRG.9444;SE:1A:457958418-457959358:457959503-457960100:-	MSTRG.9444	TraesCS1A02G262600	SE	A	94.6	90.5	98.8	96.2	91.8	84.6	79.5	82.1	51.2	88.9	100	94.4	98.8	91.1	83.2	81	89.2	80.6	57.7	84.5	KH domain-containing protein
MSTRG.9445;A3:1A:458220128-458220719:458220123-458220719:-	MSTRG.9445	TraesCS1A02G262700	A3	A	100	NA	NA	NA	NA	NA	NA	NA	NA	100	100	NA	NA	NA	NA	NA	NA	NA	NA	86.9	AGAMOUS-like MADS-box transcription factor
MSTRG.9445;AF:1A:458220123-458220475:458220614:458220123-458220719:458220819:-	MSTRG.9445	TraesCS1A02G262700	AF	A	NA	NA	NA	NA	NA	NA	NA	NA	NA	NA	NA	NA	NA	NA	NA	NA	NA	NA	NA	19.5	AGAMOUS-like MADS-box transcription factor
MSTRG.9447;A5:1A:458225587-458226354:458225587-458226686:-	MSTRG.9447	TraesCS1A02G262800	A5	A	27.4	21.6	11.8	20.3	15.3	15.6	16.4	31.3	39	22	27.2	16.7	16.1	18.3	23.8	16.7	25.2	31.5	30.9	18	Transmembrane protein, putative
MSTRG.9447;SE:1A:458227891-458228509:458228589-458229934:-	MSTRG.9447	TraesCS1A02G262800	SE	A	72.6	78.4	88.2	79.7	84.7	84.4	83.6	68.7	61	78	72.8	83.3	83.9	81.7	76.2	83.3	74.8	68.5	69.1	82	Transmembrane protein, putative
MSTRG.9453;AF:1A:458504528:458504843-458505519:458505126:458505183-458505519:+	MSTRG.9453	TraesCS1A02G263000	AF	A	NA	NA	0	NA	8.8	NA	0	NA	0	0	0	NA	0	NA	NA	NA	0	NA	0	0	#N/A
MSTRG.9453;AF:1A:458504809:458504843-458505519:458505126:458505183-458505519:+	MSTRG.9453	TraesCS1A02G263000	AF	A	100	100	0	100	0	100	0	100	41.5	40.8	66.8	100	0	NA	100	71.7	54.3	79.7	0	80.4	#N/A
MSTRG.9453;A3:1A:458505664-458506347:458505664-458506378:+	MSTRG.9453	TraesCS1A02G263000	A3	A	0	0	100	0	100	10.7	100	0	58.5	59.2	33.2	0	100	NA	0	30.1	45.7	20.3	100	19.6	#N/A
MSTRG.9473;AF:1A:458903074:458903125-458903884:458903586:458903646-458903884:+	MSTRG.9473	TraesCS1A02G263400	AF	A	NA	NA	NA	NA	0	0	0	0	100	100	NA	NA	NA	NA	13.9	0	18.4	0	0	18.2	Zinc finger CCCH domain protein
MSTRG.9473;SE:1A:458906168-458906255:458906308-458907074:+	MSTRG.9473	TraesCS1A02G263400	SE	A	NA	NA	NA	NA	100	100	88.1	NA	100	100	23.8	NA	NA	NA	100	63.4	100	100	87.7	96	Zinc finger CCCH domain protein
MSTRG.9473;A3:1A:458906308-458907074:458906308-458907083:+	MSTRG.9473	TraesCS1A02G263400	A3	A	5.6	1.2	1.6	4.4	12.3	30.2	36.6	5.2	55.4	6.8	2.5	7.4	0.8	7.5	10.4	31.7	38.1	13.3	27	13.2	Zinc finger CCCH domain protein
MSTRG.9473;SE:1A:458905803-458905869:458905913-458905994:+	MSTRG.9473	TraesCS1A02G263400	SE	A	21.7	NA	1.8	70.3	17.8	27.3	32.6	15.2	10.8	21.1	58.2	2.6	87.8	12.9	21.3	18.5	32.2	20	17.1	13	Zinc finger CCCH domain protein
MSTRG.9473;SE:1A:458906308-458906376:458906438-458907074:+	MSTRG.9473	TraesCS1A02G263400	SE	A	78.3	NA	93	70.3	84.3	90.4	87.6	90	79.5	79.5	75.1	54.2	87.8	89.1	83.9	91.9	79.7	79.5	85.2	73.7	Zinc finger CCCH domain protein
MSTRG.9481;A5:1A:459516750-459518536:459516750-459518558:-	MSTRG.9481	TraesCS1A02G264100	A5	A	95.6	97.3	98.7	97	93.2	98	95.7	97.2	96.3	98.7	98	96.9	99.4	97.2	96	95.5	96.6	97.5	95.7	97.8	#N/A
MSTRG.9481;RI:1A:459520249:459520352-459520536:459520864:-	MSTRG.9481	TraesCS1A02G264100	RI	A	NA	NA	NA	NA	NA	NA	NA	6.4	NA	NA	NA	NA	NA	NA	NA	NA	NA	NA	NA	NA	#N/A
MSTRG.9481;RI:1A:459520249:459520415-459520536:459520864:-	MSTRG.9481	TraesCS1A02G264100	RI	A	NA	NA	NA	NA	NA	NA	NA	NA	NA	NA	NA	NA	NA	NA	NA	NA	NA	12.8	NA	NA	#N/A
MSTRG.9481;RI:1A:459519839:459519951-459520054:459520153:-	MSTRG.9481	TraesCS1A02G264100	RI	A	NA	NA	NA	NA	NA	NA	NA	0	NA	NA	NA	NA	NA	NA	9.7	NA	NA	7.2	NA	NA	#N/A
MSTRG.9481;A3:1A:459520153-459520249:459520136-459520249:-	MSTRG.9481	TraesCS1A02G264100	A3	A	NA	NA	NA	NA	17	NA	NA	100	41.7	NA	NA	NA	NA	NA	100	35.6	NA	100	43.9	NA	#N/A
MSTRG.9493;A5:1A:460330911-460330945:460330911-460330972:-	MSTRG.9493	TraesCS1A02G264700	A5	A	100	NA	100	NA	92.3	83.4	100	100	87.6	58.4	100	NA	NA	80.7	81.1	81.8	79.9	100	86.4	72.5	magnesium transporter, putative (DUF803)
MSTRG.9493;A3:1A:460333032-460333132:460332998-460333132:-	MSTRG.9493	TraesCS1A02G264700	A3	A	13.6	2	14.6	5.9	20	23.9	16.2	11.4	18.6	4.7	21.3	6.3	0	16.4	10.7	15.6	14.2	15.8	23.8	8.3	magnesium transporter, putative (DUF803)
MSTRG.9496;A5:1A:460674028-460674747:460672900-460674747:+	MSTRG.9496	TraesCS1A02G265000	A5	A	0	3.5	1.3	2.2	1.4	8.4	0	4.7	0	0.9	3.6	2.8	0	0	0	4.4	1	5.4	2.4	4.4	Dual specificity protein phosphatase&&Dual specificity phosphatase family protein
MSTRG.9496;A5:1A:460675213-460675302:460675079-460675302:+	MSTRG.9496	TraesCS1A02G265000	A5	A	100	100	100	100	99.5	100	89.9	97.8	95.7	100	100	100	98.1	93.8	98.6	95.9	94	97.9	97	100	Dual specificity protein phosphatase&&Dual specificity phosphatase family protein
MSTRG.9496;SE:1A:460672900-460672993:460674028-460674747:+	MSTRG.9496	TraesCS1A02G265000	SE	A	0	0	0	0.7	0.5	1.7	10.1	2.3	4.3	0	0	0	1.9	6.2	1.9	4.7	6	2.2	3.6	0	Dual specificity protein phosphatase&&Dual specificity phosphatase family protein
MSTRG.9526;AF:1A:461778669-461779531:461779563:461778669-461779668:461779782:-	MSTRG.9526	TraesCS1A02G266300	AF	A	7.3	100	68.5	100	100	99.2	97.9	100	100	100	100	21.8	100	100	95.4	98.9	100	100	98.8	100	NAC domain protein,
MSTRG.9526;RI:1A:461776865:461776960-461777063:461777221:-	MSTRG.9526	TraesCS1A02G266300	RI	A	7.3	100	68.5	100	100	100	100	100	100	100	100	21.8	100	100	95.4	100	100	100	100	100	NAC domain protein,
MSTRG.9552;AF:1A:462436435-462437982:462438095:462436435-462438307:462438784:-	MSTRG.9552	TraesCS1A02G267300	AF	A	NA	NA	NA	NA	NA	NA	NA	NA	96.8	NA	100	NA	NA	NA	100	100	100	100	81	NA	RNA-binding protein
MSTRG.9552;SE:1A:462435999-462436224:462436435-462437982:-	MSTRG.9552	TraesCS1A02G267300	SE	A	99.5	100	94.4	100	97.8	97.8	97.7	99.3	97.7	96.3	96.8	100	94.8	99.4	99.3	98.9	95.9	97.9	97.1	99	RNA-binding protein
MSTRG.9552;AF:1A:462436435-462437006:462437166:462436435-462437982:462438095:-	MSTRG.9552	TraesCS1A02G267300	AF	A	NA	NA	NA	NA	100	100	85.8	100	69.1	100	0	NA	NA	100	49.4	95.1	74	82.6	96.5	NA	RNA-binding protein
MSTRG.9552;AF:1A:462436435-462437006:462437166:462436435-462437982:462438092:-	MSTRG.9552	TraesCS1A02G267300	AF	A	0	0	0	0	66.3	55.9	100	63.2	77.5	100	NA	0	NA	35.2	100	59.9	100	87.1	69.3	NA	RNA-binding protein
MSTRG.9552;AF:1A:462436435-462437006:462437166:462436435-462437982:462438015:-	MSTRG.9552	TraesCS1A02G267300	AF	A	0	0	0	0	18.3	24.1	7.1	28.4	56.4	2.7	0	0	0	7.1	13.1	27.9	16.9	28.8	59.3	0.9	RNA-binding protein
MSTRG.9552;AF:1A:462436435-462437006:462437166:462436435-462437982:462438102:-	MSTRG.9552	TraesCS1A02G267300	AF	A	0	0	0	0	76.6	66	17.7	88.8	69.3	7.1	0	NA	0	69.9	65.4	74.1	39.5	88.3	72.1	2.4	RNA-binding protein
MSTRG.9552;A3:1A:462434517-462435032:462434506-462435032:-	MSTRG.9552	TraesCS1A02G267300	A3	A	57.1	51	26.2	54.1	37.5	39.5	100	17.8	75.4	100	100	11.9	100	18.9	100	37.5	100	69.9	48.8	100	RNA-binding protein
MSTRG.9552;A5:1A:462435999-462436224:462435999-462436383:-	MSTRG.9552	TraesCS1A02G267300	A5	A	34.3	6	9.3	13.8	28.8	42.2	30.7	40.6	74.2	27.8	39	7.5	4.9	20.2	27.8	44.4	36.9	37.9	73.5	27.8	RNA-binding protein
MSTRG.9556;RI:1A:462743337:462743482-462743575:462743682:-	MSTRG.9556	TraesCS1A02G267700	RI	A	100	97.6	NA	NA	NA	NA	NA	94.1	NA	NA	NA	99.2	NA	NA	NA	NA	NA	83.7	NA	NA	Beta-galactosidase
MSTRG.9560;SE:1A:462776332-462777096:462777214-462778165:-	MSTRG.9560	TraesCS1A02G267800	SE	A	100	100	100	80.6	91.4	98.3	100	38.2	100	100	100	42.8	NA	100	94.8	96.7	100	100	100	86.4	Adenine nucleotide alpha hydrolases-like superfamily
MSTRG.9563;A5:1A:463031582-463031739:463031582-463031743:-	MSTRG.9563	TraesCS1A02G268100	A5	A	70.6	86.1	78.6	73.5	NA	NA	NA	42.6	41	NA	80.7	87.4	89.2	63.6	11.3	NA	NA	48.2	NA	NA	#N/A
MSTRG.9575;A5:1A:463352563-463400332:463352563-463400371:-	MSTRG.9575	TraesCS1A02G268700	A5	A	NA	NA	NA	NA	NA	NA	NA	NA	NA	NA	16.1	NA	NA	NA	NA	NA	NA	NA	NA	NA	C2 calcium/lipid-binding and GRAM domain protein
MSTRG.9593;SE:1A:463826189-463826338:463826414-463826500:+	MSTRG.9593	TraesCS1A02G269100	SE	A	100	0	100	100	100	96.6	100	100	100	100	NA	NA	NA	100	93.6	100	100	100	99.1	100	#N/A
MSTRG.9593;A3:1A:463820362-463820480:463820362-463820484:+	MSTRG.9593	TraesCS1A02G269100	A3	A	0	100	0	0	0	3.4	0	0	0	0	100	70.9	NA	0	6.4	0	0	0	0.9	0	#N/A
MSTRG.9594;A3:1A:463829411-463829493:463829395-463829493:-	MSTRG.9594	TraesCS1A02G269200	A3	A	2.6	8.7	4.8	11.4	4.4	6.9	11.9	15.3	22.7	9.7	0	39.4	10.3	8.8	3.1	15.8	14.3	28.2	4.2	3	GTPase Der
MSTRG.9594;A5:1A:463829609-463829736:463829609-463829747:-	MSTRG.9594	TraesCS1A02G269200	A5	A	2.6	8.7	4.8	11.4	4.4	6.9	11	15.3	20.2	9.7	0	39.4	10.3	8.8	3.1	15.8	14.3	28.2	4.2	2.6	GTPase Der
MSTRG.9600;AF:1A:463955054-463955621:463956042:463955054-463958084:463958999:-	MSTRG.9600	TraesCS1A02G269600	AF	A	NA	100	100	NA	NA	NA	NA	NA	NA	86.4	87.7	100	NA	92.2	NA	NA	NA	NA	NA	88.4	Protein NRT1/ PTR FAMILY 5.5
MSTRG.9600;SE:1A:463955054-463955621:463955679-463958084:-	MSTRG.9600	TraesCS1A02G269600	SE	A	53.9	86.7	44.9	73.8	69.7	67.6	66.8	NA	NA	0	0	72.9	61.7	83.2	72.7	71	73.9	NA	81.8	0	Protein NRT1/ PTR FAMILY 5.5
MSTRG.9600;AF:1A:463955054-463955621:463956042:463955054-463958084:463958190:-	MSTRG.9600	TraesCS1A02G269600	AF	A	0	57.2	49.5	43.3	15.8	24.1	10.3	NA	NA	40.3	28.7	58.6	40	76.2	25.7	29.6	41.2	NA	NA	55.6	Protein NRT1/ PTR FAMILY 5.5
MSTRG.9600;SE:1A:463949706-463951038:463951099-463954779:-	MSTRG.9600	TraesCS1A02G269600	SE	A	0	16.9	54.6	21.3	7.2	13.2	5.4	NA	NA	86.4	87.7	34.5	24	32.8	12.3	14.3	19	NA	4.7	88.4	Protein NRT1/ PTR FAMILY 5.5
MSTRG.9600;A3:1A:463950790-463951038:463949706-463951038:-	MSTRG.9600	TraesCS1A02G269600	A3	A	60	42.8	50.5	24.4	31.5	27.8	17.6	17.6	15.7	59.7	71.3	41.4	53.3	23.8	21.4	20.4	14.3	15.2	NA	42.3	Protein NRT1/ PTR FAMILY 5.5
MSTRG.9606;A3:1A:464796069-464796180:464796069-464796207:+	MSTRG.9606	TraesCS1A02G270400	A3	A	15.4	26	34.4	33.4	44.8	55	54.6	51.6	46.4	45.6	29.9	21.6	29.1	37.9	50.9	49.2	47	42	47.8	36.3	#N/A
MSTRG.9606;A5:1A:464795088-464795921:464795032-464795921:+	MSTRG.9606	TraesCS1A02G270400	A5	A	15.4	25.6	33.9	33.2	44	54	54.3	51.6	45.4	45.6	29.9	21.4	28.6	37.8	50.5	48.6	46.1	41.5	47.1	36	#N/A
MSTRG.9609;A5:1A:464797792-464797859:464797792-464797862:-	MSTRG.9609	TraesCS1A02G270600	A5	A	100	98.4	99.1	96.6	95.4	90.1	89.7	89.6	93.1	97.4	99.1	98.4	97.2	93.6	92.9	90.7	89.4	93.2	93.1	95.6	Embryogenesis-associated protein EMB8
MSTRG.9644;SE:1A:465466094-465467114:465467347-465469886:+	MSTRG.9644	TraesCS1A02G272200	SE	A	0	1.1	0	0	3.6	14.2	15.1	6.2	14.2	3.8	2.7	0	1.2	3.6	5.8	9.8	10	6.8	11.3	2.4	S-acyltransferase
MSTRG.9647;A3:1A:465505442-465505553:465505442-465505563:+	MSTRG.9647	TraesCS1A02G272400	A3	A	86.9	94.8	94	89.6	89.3	90	91.9	91.7	91.2	91.6	85	91.8	89.9	87.1	86.9	89.8	91.8	91	92.1	92.9	Like-COV protein
MSTRG.9647;A5:1A:465501800-465502728:465501797-465502728:+	MSTRG.9647	TraesCS1A02G272400	A5	A	69.6	77.7	78	73.6	77.1	84.4	87.5	82.8	85	69.3	73.7	60.9	71.9	68	71.9	80	87.3	81.1	86	70.6	Like-COV protein
MSTRG.9654;RI:1A:466038661:466039329-466039351:466039413:+	MSTRG.9654	TraesCS1A02G272700	RI	A	98.8	95.3	98	95	96.4	96.6	96.3	95.5	96	98.3	100	94.8	98.4	95.4	97.4	97.2	95.8	96.4	97.7	97.1	#N/A
MSTRG.9654;AF:1A:466037595:466037813-466038024:466037818:466037938-466038024:+	MSTRG.9654	TraesCS1A02G272700	AF	A	NA	100	100	95.8	95.4	88.1	86.1	100	96.5	86.8	NA	0	NA	95.5	89.3	81.8	82.5	74.8	87.9	48.8	#N/A
MSTRG.9654;RI:1A:466037595:466037640-466037765:466037813:+	MSTRG.9654	TraesCS1A02G272700	RI	A	0	6.3	6.5	30.1	13	9.8	9.5	12.3	12.9	11.4	0	0	1.2	29.8	15.9	5.7	15.9	11.2	13.8	2.8	#N/A
MSTRG.9654;RI:1A:466038243:466038342-466038370:466038551:+	MSTRG.9654	TraesCS1A02G272700	RI	A	NA	80.3	85.8	79.6	85.9	65.4	86	80.1	77.4	100	NA	100	88.4	81.2	95.9	59.2	92.7	81.3	50.6	88.8	#N/A
MSTRG.9654;RI:1A:466038258:466038342-466038370:466038551:+	MSTRG.9654	TraesCS1A02G272700	RI	A	0.7	6.3	7.7	31.1	15.1	12.4	10.9	12.3	13.1	12.9	0	0	1.2	29.4	16.2	9	16.8	13.1	15.9	3.1	#N/A
MSTRG.9654;A5:1A:466037813-466038024:466037640-466038024:+	MSTRG.9654	TraesCS1A02G272700	A5	A	NA	23.9	34.5	65.9	40.5	41.3	40.8	39.4	50.1	55.1	NA	0	8.5	66.8	49.1	30.9	54.4	37.7	57.4	15	#N/A
MSTRG.9654;A3:1A:466038113-466038243:466038113-466038258:+	MSTRG.9654	TraesCS1A02G272700	A3	A	1.1	20.1	12.4	15.9	17.7	17.7	13.5	19.1	14.1	8.2	2.5	17.3	12.4	15.3	14.4	18	12	18.3	17.7	15.1	#N/A
MSTRG.9654;SE:1A:466037640-466037765:466037813-466038024:+	MSTRG.9654	TraesCS1A02G272700	SE	A	100	82.3	88.3	81.8	82	86.6	86.8	82.3	87.2	90.5	97.5	82	88.7	82.6	83.6	88.2	86.4	82.8	89.4	85.8	#N/A
MSTRG.9668;A3:1A:466897591-466898372:466897591-466898375:+	MSTRG.9668	TraesCS1A02G273000	A3	A	75.2	100	100	80.9	69.3	90.5	62.6	74.3	63.1	73.7	69	100	100	100	71.4	72.8	69	67.9	67.5	100	Transcription factor
MSTRG.9668;RI:1A:466897520:466897591-466898372:466898401:+	MSTRG.9668	TraesCS1A02G273000	RI	A	5.2	8.2	5.2	10.6	7.8	10.6	6	4.2	4.3	10.2	5	0.9	5.4	2.6	4.6	15.2	6.7	6.2	6.1	18.9	Transcription factor
MSTRG.9668;RI:1A:466897520:466897591-466898375:466898401:+	MSTRG.9668	TraesCS1A02G273000	RI	A	13.8	NA	NA	29.3	14.1	46.7	8.6	9.7	6.7	21.3	10.3	NA	NA	NA	9.3	26.6	12.5	10.8	10.2	100	Transcription factor
MSTRG.9668;RI:1A:466898372:466898401-466899121:466899623:+	MSTRG.9668	TraesCS1A02G273000	RI	A	17.6	8	6.9	38.8	34.1	51.2	45.3	42	32	38.6	3	9.7	16.8	40.4	49.5	62	41	52.6	30.8	50.1	Transcription factor
MSTRG.9668;A5:1A:466897405-466897520:466897386-466897520:+	MSTRG.9668	TraesCS1A02G273000	A5	A	46.1	75.2	57.2	58.1	62.8	52.9	55.5	44.7	53.1	57.9	56.7	60	59.5	53.8	51.8	56.4	50.9	52.6	59.6	52.4	Transcription factor
MSTRG.9677;RI:1A:467181438:467181633-467182666:467182761:+	MSTRG.9677	TraesCS1A02G273400	RI	A	37.1	0.1	0	0.2	0.2	0.6	0.2	0	0	0	8.7	0	0	0	0.2	0	0.7	0	0.2	0	#N/A
MSTRG.9706;A3:1A:468607999-468608979:468607986-468608979:-	MSTRG.9706	TraesCS1A02G274400	A3	A	100	NA	NA	NA	NA	100	22.8	100	52.9	100	100	NA	NA	NA	NA	100	45.3	100	38.8	69	Actin
MSTRG.9706;A5:1A:468607999-468608895:468607999-468608979:-	MSTRG.9706	TraesCS1A02G274400	A5	A	93	97.2	96.8	77.8	95.8	95.7	96.7	92.5	96.3	92.7	92.4	97	99	96.1	97.5	96	96.8	94.2	94.6	93.7	Actin
MSTRG.9740;A3:1A:470300312-470300464:470300312-470300469:+	MSTRG.9740	TraesCS1A02G275700	A3	A	0	9.7	12.6	6.1	12.6	6.6	11.6	NA	NA	NA	0	2.3	17.1	3.5	8	6.4	25.1	NA	NA	NA	#N/A
MSTRG.9761;A5:1A:471488670-471490151:471488670-471490312:-	MSTRG.9761	TraesCS1A02G276300	A5	A	NA	NA	NA	NA	NA	99.4	NA	100	NA	NA	NA	NA	100	100	100	99.3	100	89.8	89.4	NA	Ferredoxin
MSTRG.9767;A5:1A:472080678-472081072:472080568-472081072:+	MSTRG.9767	TraesCS1A02G276900	A5	A	NA	NA	NA	NA	NA	NA	NA	NA	NA	92.7	NA	NA	NA	NA	NA	NA	NA	NA	NA	97.1	Solute carrier family 35 protein
MSTRG.9767;SE:1A:472081737-472082041:472082127-472082363:+	MSTRG.9767	TraesCS1A02G276900	SE	A	NA	NA	NA	NA	NA	NA	NA	NA	NA	32.7	NA	NA	NA	NA	NA	NA	NA	NA	NA	30.8	Solute carrier family 35 protein
MSTRG.9771;A5:1A:472142513-472142613:472142500-472142613:+	MSTRG.9771	TraesCS1A02G277000	A5	A	0	NA	NA	NA	9.3	2.7	0	3.6	3.7	6.5	0	NA	NA	NA	10.3	11.1	2.7	8.1	5.2	3.6	Solute carrier family 35 protein
MSTRG.9784;A5:1A:473009916-473010486:473009820-473010486:+	MSTRG.9784	TraesCS1A02G277500	A5	A	0.8	0.9	0.6	0.4	1.4	1	5	4.5	1.4	0.3	1.4	0.5	1.2	0.6	2.8	2.3	6.3	1.9	0.4	0.2	60S acidic ribosomal protein
MSTRG.9786;A3:1A:473032444-473033166:473032444-473033201:+	MSTRG.9786	TraesCS1A02G277600	A3	A	6.2	9.3	5.8	13.8	7	8.1	10	13.5	12.5	8.6	4	4.8	6.7	11.6	10.7	10.3	8.2	9.4	10.6	10.6	Protein BUD31
MSTRG.9799;A3:1A:473632287-473632342:473632267-473632342:-	MSTRG.9799	TraesCS1A02G278000	A3	A	0	0	1.4	2	1.4	6.2	0	0	2.1	1.3	0	0	0	0	2.9	4.5	5.2	3.6	2	1.5	DNA glycosylase&&Transcriptional activator DEMETER
MSTRG.9799;A3:1A:473632456-473632571:473632446-473632571:-	MSTRG.9799	TraesCS1A02G278000	A3	A	57.6	97.9	100	100	98.7	100	100	97.9	100	100	54.6	100	99.6	100	100	100	100	100	100	99.4	DNA glycosylase&&Transcriptional activator DEMETER
MSTRG.9799;A3:1A:473634293-473634658:473634265-473634658:-	MSTRG.9799	TraesCS1A02G278000	A3	A	42.4	2.1	1.4	2	2.7	6.2	9.7	2.1	5.4	1.3	68.8	0	0.4	0.8	2.9	4.5	5.2	3.6	4.3	2.1	DNA glycosylase&&Transcriptional activator DEMETER
MSTRG.9800;A5:1A:474189529-474189981:474189529-474190233:-	MSTRG.9800	TraesCS1A02G278100	A5	A	100	100	100	99.7	100	100	92.4	99.2	100	100	100	100	100	100	99.1	99.2	95.8	99.2	97.2	100	Arginyl-tRNA--protein transferase
MSTRG.9800;A3:1A:474193045-474193175:474193017-474193175:-	MSTRG.9800	TraesCS1A02G278100	A3	A	24.4	9.3	2.4	0.8	3.7	0.7	4.6	1.1	6.2	0	0	0	8.8	0	2.2	1.6	3.9	1	2.8	1	Arginyl-tRNA--protein transferase
MSTRG.9800;A5:1A:474189529-474189981:474189529-474190153:-	MSTRG.9800	TraesCS1A02G278100	A5	A	84.2	83.8	82.5	74.4	68.6	34.1	37.3	58.5	40.7	64.9	86.9	80.4	76.5	60.6	71.8	41.2	48.4	56.7	50.2	53.5	Arginyl-tRNA--protein transferase
MSTRG.9804;A5:1A:474200831-474200921:474200831-474200936:-	MSTRG.9804	TraesCS1A02G278200	A5	A	NA	NA	NA	NA	NA	100	100	97.6	99.4	81.5	NA	NA	NA	NA	100	97.3	100	98.3	99.2	100	Phosphoglucan, water dikinase, chloroplastic
MSTRG.9826;A3:1A:474643534-474643610:474643471-474643610:-	MSTRG.9826	TraesCS1A02G279000	A3	A	6.9	20.3	12.1	12.4	12	34.3	43.4	22.8	50.5	24.4	7.5	18.8	2.6	7.1	12.6	35	25.3	26	58	23.3	Beta-glucosidase
MSTRG.9826;A5:1A:474642213-474642339:474642213-474642411:-	MSTRG.9826	TraesCS1A02G279000	A5	A	6.9	20.3	12.1	12.4	12	34.3	43.4	22.8	50.5	24.4	7.5	18.8	2.6	7.1	12.6	35	25.3	26	58	23.3	Beta-glucosidase
MSTRG.9838;RI:1A:475311714:475311783-475311896:475312062:+	MSTRG.9838	TraesCS1A02G279300	RI	A	23.1	NA	6.5	5.8	5.4	18.2	14.4	9.2	13.6	0.9	12	NA	2.5	4.3	12.5	7.2	9.7	6.3	16.1	8.1	Phosphate transporter
MSTRG.9865;A5:1A:476908925-476909076:476908883-476909076:+	MSTRG.9865	TraesCS1A02G279500	A5	A	NA	NA	NA	NA	NA	NA	NA	NA	NA	NA	NA	NA	NA	NA	NA	NA	NA	NA	NA	6.7	#N/A
MSTRG.9865;A5:1A:476908981-476909076:476908925-476909076:+	MSTRG.9865	TraesCS1A02G279500	A5	A	NA	NA	NA	NA	NA	NA	NA	NA	NA	90	NA	NA	NA	NA	NA	NA	NA	NA	NA	98.7	#N/A
MSTRG.9865;AF:1A:476908758:476908883-476909076:476908922:476908981-476909076:+	MSTRG.9865	TraesCS1A02G279500	AF	A	NA	NA	NA	NA	NA	NA	NA	NA	NA	0	NA	NA	NA	NA	NA	NA	NA	NA	NA	15.4	#N/A
MSTRG.9865;A5:1A:476909786-476909953:476909749-476909953:+	MSTRG.9865	TraesCS1A02G279500	A5	A	100	100	NA	NA	NA	NA	NA	NA	NA	73	100	NA	NA	NA	NA	NA	NA	NA	NA	77.2	#N/A
MSTRG.9865;A3:1A:476910066-476910521:476910066-476910619:+	MSTRG.9865	TraesCS1A02G279500	A3	A	4.6	0	NA	NA	NA	NA	49.7	NA	NA	13.8	39.9	NA	NA	NA	NA	NA	51.4	NA	NA	23.2	#N/A
MSTRG.9867;A5:1A:477022350-477023083:477022346-477023083:+	MSTRG.9867	TraesCS1A02G279900	A5	A	0	NA	0	NA	NA	NA	NA	0	3.9	0	0	NA	22.2	0	NA	NA	NA	15.7	0.8	0	#N/A
MSTRG.9888;SE:1A:477664325-477665748:477665876-477666791:-	MSTRG.9888	TraesCS1A02G280200	SE	A	100	NA	NA	NA	100	95.9	NA	NA	NA	100	100	NA	100	NA	90.9	100	96.1	NA	NA	NA	Ankyrin repeat protein-like
MSTRG.9888;AF:1A:477665876-477665990:477666269:477665876-477666791:477666913:-	MSTRG.9888	TraesCS1A02G280200	AF	A	19.8	NA	NA	NA	3.7	23.3	NA	48.8	NA	0	0	NA	0	NA	0	14.4	2.9	NA	NA	NA	Ankyrin repeat protein-like
MSTRG.9888;RI:1A:477654486:477654971-477655070:477655167:-	MSTRG.9888	TraesCS1A02G280200	RI	A	7.1	0	NA	0	2.9	18.9	NA	7.2	5	NA	0	0	NA	0	0	13.8	3.1	0	12.9	0	Ankyrin repeat protein-like
MSTRG.9888;A3:1A:477655983-477658832:477655943-477658832:-	MSTRG.9888	TraesCS1A02G280200	A3	A	100	30	56.9	58.5	100	100	50.4	100	73.8	52.1	100	44.6	100	41	75.9	59	100	82.1	71.8	59	Ankyrin repeat protein-like
MSTRG.9888;AF:1A:477658936-477659190:477659218:477658936-477659375:477659491:-	MSTRG.9888	TraesCS1A02G280200	AF	A	100	12.9	51.7	44	100	100	41.1	100	49.2	45.6	100	16.7	100	15.3	58.2	43.7	100	60.8	61.1	51.3	Ankyrin repeat protein-like
MSTRG.9888;AF:1A:477658936-477659190:477659218:477658936-477659375:477659411:-	MSTRG.9888	TraesCS1A02G280200	AF	A	25.5	44	100	59.2	79.5	71.3	100	40.9	35.5	100	58.4	29	100	31.6	58.6	71.3	34.6	36.9	69.4	78.1	Ankyrin repeat protein-like
MSTRG.9888;RI:1A:477655653:477655732-477655813:477655983:-	MSTRG.9888	TraesCS1A02G280200	RI	A	19.8	34.4	87.4	55.6	68.2	55.8	75.4	37.4	34.3	77	41.9	28.2	79.3	26	46.4	53.9	21.1	33.9	61.6	73.1	Ankyrin repeat protein-like
MSTRG.9894;A3:1A:477737698-477737769:477737673-477737769:-	MSTRG.9894	TraesCS1A02G280400	A3	A	0	NA	NA	NA	NA	14.8	NA	NA	10.2	NA	NA	NA	NA	NA	0	25.1	NA	NA	37.3	NA	Phosphatidylinositol:ceramide inositolphosphotransferase
MSTRG.9894;SE:1A:477737235-477737605:477737698-477737769:-	MSTRG.9894	TraesCS1A02G280400	SE	A	NA	0	11.3	3.5	0	3.6	0	3.9	2.2	0	NA	0	11.4	3.4	0	5.3	10.5	1.9	5	8.8	Phosphatidylinositol:ceramide inositolphosphotransferase
MSTRG.9894;SE:1A:477737235-477737605:477737673-477737769:-	MSTRG.9894	TraesCS1A02G280400	SE	A	78.8	0	0	4.5	9.8	17.8	10.4	0	16.5	0	44.5	0	4.7	5	13.3	14.4	5.5	9.2	8.1	0	Phosphatidylinositol:ceramide inositolphosphotransferase
MSTRG.9898;A3:1A:478353360-478353451:478353355-478353451:-	MSTRG.9898	TraesCS1A02G280600	A3	A	0	NA	NA	NA	NA	NA	4.9	7.7	0	6.9	8.5	NA	NA	NA	NA	NA	4.8	11.6	9.9	6.1	Guanylyl cyclase
MSTRG.9902;AF:1A:478535519:478535895-478536612:478536285:478536382-478536612:+	MSTRG.9902	TraesCS1A02G280800	AF	A	1.8	0.6	0.9	7.6	3.3	7.7	14.5	2.8	22	0	12.3	1.4	1.6	7.6	6.2	9	4	3.4	4.9	2.2	#N/A
MSTRG.9910;A5:1A:478628186-478628403:478628186-478628406:-	MSTRG.9910	TraesCS1A02G281000	A5	A	0	0	0	100	0	0	48.3	0	0	0	0	0	0	0	0	0	29.8	100	17.4	0	#N/A
MSTRG.9923;RI:1A:480427554:480427640-480427733:480427821:+	MSTRG.9923	TraesCS1A02G281600	RI	A	5.1	10.1	2.3	1.8	5.7	3.3	4.3	6.9	7	4.6	16.2	9.4	3.7	6.1	6.8	5.7	5.2	8.8	4.1	11.6	PRA1 family protein
MSTRG.9923;RI:1A:480427913:480427984-480428073:480428194:+	MSTRG.9923	TraesCS1A02G281600	RI	A	5.1	10.1	2.3	1.8	5.7	3.3	4.3	6.9	7	4.6	16.2	9.4	3.7	6.1	6.8	5.7	5.2	8.8	4.1	11.6	PRA1 family protein
MSTRG.9930;A3:1A:480549424-480549573:480549424-480549576:+	MSTRG.9930	TraesCS1A02G281800	A3	A	51.1	33.2	39.9	46.5	44.9	44.6	57.3	41.1	40.8	37.2	44.9	36.5	40.6	51.5	45.8	45	54.9	45.4	40.3	40.7	Protein YIPF
MSTRG.9938;AF:1A:480746317:480746865-480747558:480746959:480747032-480747558:+	MSTRG.9938	TraesCS1A02G282700	AF	A	14.8	0	5.8	8.1	2.4	8.5	20.7	8.2	11.6	5.5	0	11.6	1.8	0	8	6	6.8	13.6	13	7.2	CASP-like protein
MSTRG.9953;A3:1A:480757560-480757650:480757555-480757650:-	MSTRG.9953	TraesCS1A02G283000	A3	A	100	94.6	98.2	90.4	86.6	88.6	94.7	90.3	92.6	97	99.1	81.4	92.7	100	96.1	90.6	96.4	88	96.5	87.8	Kinesin light chain 3
MSTRG.9953;A3:1A:480757797-480757874:480757763-480757874:-	MSTRG.9953	TraesCS1A02G283000	A3	A	0	6.6	1.8	11.3	13.9	18.1	9.2	11.2	12.7	3	1.4	20	8.6	0.7	5.4	12.8	6.5	12	7.4	12.9	Kinesin light chain 3
MSTRG.9964;SE:1A:480827602-480828750:480828842-480828922:+	MSTRG.9964	TraesCS1A02G283200	SE	A	NA	0	NA	29.7	100	100	37.8	22.6	100	0	NA	NA	0	0	100	23.1	0	43.1	43.3	100	S-acyltransferase
MSTRG.9964;A3:1A:480829023-480829107:480829023-480829136:+	MSTRG.9964	TraesCS1A02G283200	A3	A	NA	51.8	44.8	50.6	52.7	44.8	73.8	79.1	50.2	69.1	NA	36.5	43.3	41.3	49.5	66.5	51.1	77.5	59.6	56.4	S-acyltransferase
MSTRG.9964;A3:1A:480829023-480829120:480829023-480829136:+	MSTRG.9964	TraesCS1A02G283200	A3	A	100	81.3	70.5	85.3	80.9	73.3	93.5	94.3	74.8	90.4	100	66.6	73.3	75.8	75.3	88.3	77.8	94.4	82	88.5	S-acyltransferase
MSTRG.9964;A3:1A:480829023-480829107:480829023-480829120:+	MSTRG.9964	TraesCS1A02G283200	A3	A	6.7	19.9	25.3	15	20.8	22.8	16.4	18.7	25.4	19.2	5.9	22.4	21.8	18.3	24.3	20.8	23	16.9	24.5	14.3	S-acyltransferase
MSTRG.9975;A3:1A:481630044-481630685:481630044-481630904:+	MSTRG.9975	TraesCS1A02G283700	A3	A	0	91.6	96.3	95.1	97.5	97.4	96.9	89.6	92.7	99.4	85.8	98.4	98.5	95.4	96.8	98.5	98.7	83.7	87.5	99.3	F-box family protein
MSTRG.9975;A3:1A:481630044-481630501:481630044-481630904:+	MSTRG.9975	TraesCS1A02G283700	A3	A	67.5	65.5	NA	74.4	80.7	86.1	92.2	76.9	75.4	95.8	90.3	92.9	NA	69	84.7	94.3	97.1	64.5	64.1	93.6	F-box family protein
MSTRG.9975;A3:1A:481630044-481630501:481630044-481630685:+	MSTRG.9975	TraesCS1A02G283700	A3	A	100	14.8	9.6	13.1	9.8	14.4	27.6	27.8	18.3	11.3	60.6	17.3	8.7	9.7	15.6	20.5	31.1	26.1	20.3	9.7	F-box family protein
MSTRG.9980;A3:1A:481692657-481699156:481692652-481699156:-	MSTRG.9980	TraesCS1A02G284000	A3	A	2	0	0.4	0	7	3.5	0	1.2	2.8	8	0	0	0.8	1.5	0	6.9	6.2	1.9	2.9	0	Myb-like protein
MSTRG.9981;A3:1A:481756585-481757205:481756585-481757208:+	MSTRG.9981	TraesCS1A02G284100	A3	A	0	NA	NA	NA	NA	0	5.1	0	NA	NA	0	NA	NA	NA	NA	0	6.9	NA	NA	NA	Microneme/rhoptry antigen
MSTRG.9993;A5:1A:482250454-482251221:482250284-482251221:+	MSTRG.9993	TraesCS1A02G284700	A5	A	NA	NA	6.7	22.1	55	61.1	100	47.3	NA	NA	NA	NA	13	35.4	45.8	43.5	67.5	39.8	36.8	31.1	Pentatricopeptide repeat-containing protein
MSTRG.9994;A3:1A:482277307-482277922:482277307-482277926:+	MSTRG.9994	TraesCS1A02G284800	A3	A	5	19.9	13.9	31.9	35.5	43	58.9	66.8	53.7	15.1	10	17.9	14.2	24.7	51.7	49.9	55	44	40.4	16.3	60S ribosomal protein L36
MSTRG.9994;A5:1A:482277096-482277193:482277090-482277193:+	MSTRG.9994	TraesCS1A02G284800	A5	A	95	80.2	86.1	68.1	64.5	57	41.1	33.2	46.3	84.9	90.1	82.2	85.9	75.4	48.3	50.1	45	56.1	59.7	83.7	60S ribosomal protein L36
MSTRG.10001;RI:1A:482760258:482760355-482760449:482760549:+	MSTRG.10001	TraesCS1A02G285200	RI	A	100	96.2	97.7	92.8	92.7	80.4	80.9	86.4	79.2	92.4	99.9	99.3	97.1	95.8	88.8	86.6	82.1	88	84.8	95	Ubiquitin conjugating enzyme E2
MSTRG.10001;SE:1A:482759062-482759160:482759262-482760258:+	MSTRG.10001	TraesCS1A02G285200	SE	A	27.2	22.8	22.7	25.1	18.7	27.5	24.7	28.6	39.2	20.3	26.4	18.4	17.3	18.9	22.7	21.5	23.8	28.1	33.3	15.2	Ubiquitin conjugating enzyme E2
MSTRG.10013;A5:1A:482778223-482778336:482778223-482778385:-	MSTRG.10013	TraesCS1A02G285500	A5	A	0	17.1	12.8	25.2	15.8	34.6	49.9	24.1	27.9	27.4	13.1	18.6	17.6	13.4	26.7	31.1	37.9	29.3	23.1	19.4	50S ribosomal protein L17
MSTRG.10016;AF:1A:482968929-482968969:482969036:482968929-482969201:482969358:-	MSTRG.10016	TraesCS1A02G286000	AF	A	100	100	100	92.8	95.7	90.4	95	97.3	95.5	92.7	100	98.4	100	95.3	93.2	92.8	92.9	98.4	94.9	99.3	Coatomer subunit zeta
MSTRG.10017;SE:1A:483027605-483027694:483027759-483027892:-	MSTRG.10017	TraesCS1A02G286200	SE	A	1.2	3.1	3.8	6.2	9.8	13.8	18.6	8.1	12.1	7.8	2.3	3.3	3.1	6.1	10	11.7	13	8.3	10.6	4.8	Ras family protein&&Ras-related protein Rab-8A&&Ras-related protein-like protein
MSTRG.10019;A3:1A:483034075-483034958:483034070-483034958:-	MSTRG.10019	TraesCS1A02G286300	A3	A	NA	100	NA	NA	NA	NA	NA	100	NA	NA	NA	NA	NA	NA	NA	NA	NA	59.4	NA	NA	30S ribosomal protein S8, putative
MSTRG.10019;RI:1A:483033932:483034075-483034958:483035057:-	MSTRG.10019	TraesCS1A02G286300	RI	A	100	37.5	100	100	100	100	100	50.7	100	NA	100	100	100	100	100	100	100	69.5	78.3	NA	30S ribosomal protein S8, putative
MSTRG.10019;A3:1A:483034075-483035034:483034070-483035034:-	MSTRG.10019	TraesCS1A02G286300	A3	A	36.7	21.1	21.2	14.5	19.2	14.7	6.5	12.9	9.1	17	27.1	18.4	21.7	16.5	15.7	15.4	4.7	15.8	6.9	13.8	30S ribosomal protein S8, putative
MSTRG.10039;A5:1A:483920949-483921622:483920940-483921622:+	MSTRG.10039	TraesCS1A02G287100	A5	A	NA	NA	NA	NA	77.1	96.5	95.8	NA	NA	NA	NA	NA	NA	NA	100	88.8	100	NA	NA	NA	Metal tolerance protein
MSTRG.10072;SE:1A:485006568-485007085:485007183-485007426:-	MSTRG.10072	TraesCS1A02G287600	SE	A	0	1.5	NA	0	0.8	2.5	1.5	1.3	2.2	7.6	0	1.9	1.2	1.5	0	3.2	1.6	1.1	0.8	2	#N/A
MSTRG.10076;RI:1A:485340844:485340865-485340922:485341147:+	MSTRG.10076	TraesCS1A02G288200	RI	A	34.9	19.3	10.1	9.3	5.5	2	46.8	5.9	6.3	6.3	34	39.2	16.2	24.9	14.6	14.2	38.8	4.4	7.1	1.1	#N/A
MSTRG.10077;A5:1A:485346946-485347044:485346946-485347047:-	MSTRG.10077	TraesCS1A02G288300	A5	A	NA	NA	NA	NA	100	97.8	100	100	100	100	100	NA	NA	93.5	96.8	98.1	98.9	100	100	NA	Bifunctional purine biosynthesis protein purH
MSTRG.10077;A5:1A:485348706-485349191:485348706-485349203:-	MSTRG.10077	TraesCS1A02G288300	A5	A	NA	NA	NA	NA	100	100	0	0	0	0	0	NA	NA	6.5	3.2	1.9	1.1	0	0	NA	Bifunctional purine biosynthesis protein purH
MSTRG.10084;SE:1A:485360079-485360907:485360957-485361028:-	MSTRG.10084	TraesCS1A02G288500	SE	A	16.5	3.6	6.1	7.9	10.6	14.3	17.7	17.5	25.8	6	16.8	3.4	3.9	8.3	9.5	12.8	15.6	15.8	22.2	9.7	Nuclear transcription factor Y subunit B
MSTRG.10084;A3:1A:485359946-485360014:485359913-485360014:-	MSTRG.10084	TraesCS1A02G288500	A3	A	79.8	93.1	90.8	90	85.5	82.8	82	82.4	79.5	92	77	94.7	93.5	89.3	84.6	82	82.5	83	80.8	90.6	Nuclear transcription factor Y subunit B
MSTRG.10115;A3:1A:486044136-486045093:486044136-486045492:+	MSTRG.10115	TraesCS1A02G288700	A3	A	NA	NA	NA	NA	10.3	31.5	81.3	NA	NA	NA	NA	NA	NA	26.1	12.8	25.7	88.6	NA	NA	NA	DNA helicase
MSTRG.10115;A3:1A:486045755-486046746:486045755-486046781:+	MSTRG.10115	TraesCS1A02G288700	A3	A	NA	NA	NA	NA	14.1	9.9	18.7	NA	NA	NA	NA	NA	NA	11.2	8.1	8.3	11.4	NA	NA	NA	DNA helicase
MSTRG.10115;RI:1A:486048169:486048220-486048315:486048471:+	MSTRG.10115	TraesCS1A02G288700	RI	A	100	98.8	97.8	95.8	90.1	87.5	78.2	93.8	93.2	96.4	95.3	97	96.6	95	90.1	86.6	83.2	93.5	95.5	96.5	DNA helicase
MSTRG.10116;A5:1A:486050398-486052183:486050398-486052216:-	MSTRG.10116	TraesCS1A02G288800	A5	A	78.7	0	NA	0	NA	0	0	NA	0	NA	53	0	0	0	0	0	0	NA	0	0	30S ribosomal protein S12
MSTRG.10126;SE:1A:486954294-486954551:486954649-486954732:-	MSTRG.10126	TraesCS1A02G290300	SE	A	8.5	22.9	NA	19.3	12.3	35.9	20.3	NA	NA	20.1	17.7	58.3	NA	19.7	18.8	26	17.1	NA	NA	18	#N/A
MSTRG.10151;A3:1A:487732547-487732897:487732487-487732897:-	MSTRG.10151	TraesCS1A02G292100	A3	A	0	NA	NA	NA	100	38.7	40.7	0	0	0	0	NA	NA	NA	100	44.2	100	0	42.8	14.4	Kinase family protein
MSTRG.10157;A3:1A:488065897-488066071:488065897-488066074:+	MSTRG.10157	TraesCS1A02G292300	A3	A	3.7	1.9	1.6	3.5	4.4	2.4	12.1	1.3	5.5	5.3	1.7	2.2	1.3	0.6	11.5	7.8	8.4	5.2	1.5	1.3	SelT-like protein
MSTRG.10191;SE:1A:489179715-489180420:489180495-489181310:+	MSTRG.10191	TraesCS1A02G293900	SE	A	0	0.7	4.5	0	NA	NA	NA	2.6	9.5	4.9	0.7	3.9	9.2	4.1	NA	NA	NA	4.4	6.7	5	#N/A
MSTRG.10193;A5:1A:489238419-489239449:489238389-489239449:+	MSTRG.10193	TraesCS1A02G294000	A5	A	NA	NA	NA	NA	NA	NA	NA	49.3	NA	NA	NA	NA	NA	37	NA	NA	NA	49.1	NA	62.4	#N/A
MSTRG.10197;AF:1A:489265438:489265454-489276013:489273606:489274954-489276013:+	MSTRG.10197	TraesCS1A02G294100	AF	A	98.5	100	100	100	100	NA	NA	98.6	97.1	100	100	100	100	100	100	NA	NA	99.4	94.6	99.6	#N/A
MSTRG.10197;SE:1A:489273199-489274830:489274954-489276013:+	MSTRG.10197	TraesCS1A02G294100	SE	A	70.4	NA	NA	NA	NA	NA	0	90.4	NA	NA	NA	NA	NA	NA	NA	NA	NA	89.2	72.9	62.5	#N/A
MSTRG.10205;A5:1A:489357555-489360067:489357555-489361108:-	MSTRG.10205	TraesCS1A02G294500	A5	A	0	0	0	NA	NA	NA	NA	2.4	NA	NA	0	0	0	NA	NA	NA	NA	3.3	7.1	NA	F-box family protein
MSTRG.10209;A3:1A:489600355-489600443:489600350-489600443:-	MSTRG.10209	TraesCS1A02G294700	A3	A	0	NA	NA	NA	NA	NA	NA	33.4	NA	22.4	12.7	NA	NA	NA	NA	NA	NA	6.6	NA	10	#N/A
MSTRG.10217;A3:1A:490110163-490111014:490110163-490111043:+	MSTRG.10217	TraesCS1A02G294900	A3	A	0	0	0	39.7	0	100	NA	NA	NA	0	0	100	100	0	0	0	NA	NA	NA	0	#N/A
MSTRG.10217;A5:1A:490020105-490020957:490020075-490020957:+	MSTRG.10217	TraesCS1A02G294900	A5	A	NA	NA	NA	95.3	97.2	95.7	NA	NA	NA	97.5	NA	NA	100	94.3	96.5	97	NA	NA	NA	99.1	#N/A
MSTRG.10238;RI:1A:490312331:490312426-490312653:490312727:+	MSTRG.10238	TraesCS1A02G295200	RI	A	0	0	0	0.7	2.2	1.5	0	0	NA	0	1.4	6.4	3.4	1.8	4.1	2.3	0	4.6	NA	2.6	UDP-sugar pyrophosphorylase 1
MSTRG.10238;A3:1A:490309273-490309862:490309273-490309916:+	MSTRG.10238	TraesCS1A02G295200	A3	A	NA	100	100	99.2	88.9	100	98.7	100	NA	99.2	NA	100	100	97.4	94.9	96.8	100	97.3	NA	97.1	UDP-sugar pyrophosphorylase 1
MSTRG.10238;A3:1A:490310578-490310674:490310578-490310679:+	MSTRG.10238	TraesCS1A02G295200	A3	A	100	NA	NA	NA	100	95.5	NA	100	NA	100	NA	NA	NA	100	NA	100	NA	86.5	NA	87.9	UDP-sugar pyrophosphorylase 1
MSTRG.10238;A5:1A:490308805-490308897:490308783-490308897:+	MSTRG.10238	TraesCS1A02G295200	A5	A	NA	NA	NA	NA	NA	23.1	NA	NA	NA	NA	NA	NA	NA	NA	35.6	NA	NA	NA	NA	NA	UDP-sugar pyrophosphorylase 1
MSTRG.10238;A3:1A:490309273-490309855:490309273-490309916:+	MSTRG.10238	TraesCS1A02G295200	A3	A	NA	NA	NA	NA	59.7	100	NA	NA	NA	95.7	NA	NA	NA	82	64.4	65.5	100	NA	NA	82.2	UDP-sugar pyrophosphorylase 1
MSTRG.10238;A3:1A:490309273-490309911:490309273-490309916:+	MSTRG.10238	TraesCS1A02G295200	A3	A	100	100	NA	NA	89.6	100	NA	100	NA	92.1	100	NA	NA	91.5	88.1	89.3	100	94.6	NA	88	UDP-sugar pyrophosphorylase 1
MSTRG.10238;RI:1A:490313223:490313283-490313540:490313997:+	MSTRG.10238	TraesCS1A02G295200	RI	A	NA	3.3	1.2	1.5	11.6	30.2	5.8	10	NA	14.5	NA	0	3.2	4.4	6.2	3.1	23.2	7	NA	10.9	UDP-sugar pyrophosphorylase 1
MSTRG.10238;A3:1A:490309273-490309855:490309273-490309911:+	MSTRG.10238	TraesCS1A02G295200	A3	A	0	13.9	NA	NA	14.7	29.4	NA	4.6	NA	65.4	1.4	NA	NA	29.8	19.7	18.6	24.1	8.8	NA	38.7	UDP-sugar pyrophosphorylase 1
MSTRG.10238;A5:1A:490310578-490310674:490310574-490310674:+	MSTRG.10238	TraesCS1A02G295200	A5	A	91.8	0	0	5	14.8	31.4	2.5	67.6	NA	7.1	1.4	6.4	3.4	22	0	8.7	11	31.1	NA	5	UDP-sugar pyrophosphorylase 1
MSTRG.10238;A3:1A:490309273-490309855:490309273-490309862:+	MSTRG.10238	TraesCS1A02G295200	A3	A	NA	3.3	3.2	2.2	15.6	58.2	8.3	10	NA	14.5	NA	6.4	9.7	10.9	8.8	5.9	27.7	4.5	NA	12.3	UDP-sugar pyrophosphorylase 1
MSTRG.10238;A5:1A:490310013-490310483:490310009-490310483:+	MSTRG.10238	TraesCS1A02G295200	A5	A	91.8	0	1.8	5.1	17.8	44.9	1.2	67.6	NA	7.7	0	0	3.1	25.5	13.4	8.8	14.2	38.9	NA	6	UDP-sugar pyrophosphorylase 1
MSTRG.10238;A3:1A:490309273-490309862:490309273-490309911:+	MSTRG.10238	TraesCS1A02G295200	A3	A	8.2	82.4	90.9	95.6	48.2	23	100	30.1	NA	91.7	0	100	95.8	77.5	71.6	78.4	45.3	67.3	NA	81.9	UDP-sugar pyrophosphorylase 1
MSTRG.10235;AF:1A:490523703-490524004:490524060:490523703-490524876:490525089:-	MSTRG.10235	TraesCS1A02G295600	AF	A	2.5	11	3.9	0.3	0.5	0.3	0.1	0	1.8	8.7	1	9	1.8	0.4	0.7	0.2	0.3	2.7	0.8	5	Chaperone DnaK
MSTRG.10282;A5:1A:492126150-492126242:492126150-492126276:-	MSTRG.10282	TraesCS1A02G297000	A5	A	0	NA	NA	NA	0	NA	NA	NA	0	NA	31	NA	NA	NA	NA	0	NA	NA	NA	NA	S-adenosyl-L-methionine-dependent methyltransferases superfamily protein
MSTRG.10282;A5:1A:492126150-492126242:492126150-492126291:-	MSTRG.10282	TraesCS1A02G297000	A5	A	NA	NA	0	0	0	0	0	0	0	0	100	NA	0	0	8.2	0	0	0	4	0	S-adenosyl-L-methionine-dependent methyltransferases superfamily protein
MSTRG.10282;A5:1A:492126150-492126276:492126150-492126291:-	MSTRG.10282	TraesCS1A02G297000	A5	A	100	NA	0	0	18.8	0	0	0	25	0	100	NA	0	0	0	43.2	0	0	0	0	S-adenosyl-L-methionine-dependent methyltransferases superfamily protein
MSTRG.10283;A3:1A:492194481-492194826:492193794-492194826:-	MSTRG.10283	TraesCS1A02G297100	A3	A	100	NA	NA	NA	NA	NA	NA	NA	NA	NA	28.8	NA	NA	NA	NA	NA	NA	NA	NA	NA	#N/A
MSTRG.10288;A5:1A:492199252-492199331:492199252-492199344:-	MSTRG.10288	TraesCS1A02G297200	A5	A	NA	NA	NA	85.5	0	87.2	0	85.1	NA	NA	NA	86.9	56.5	NA	70	79.4	0	41.3	76.7	NA	Ribonuclease P protein subunit p29
MSTRG.10288;A3:1A:492199252-492199344:492199241-492199344:-	MSTRG.10288	TraesCS1A02G297200	A3	A	NA	0	0	NA	29	10.4	30.9	14.9	12.6	7.8	NA	NA	22.8	17.5	15.5	100	17.6	18.5	27.2	5.7	Ribonuclease P protein subunit p29
MSTRG.10288;A5:1A:492197290-492198772:492197290-492198779:-	MSTRG.10288	TraesCS1A02G297200	A5	A	NA	59.9	100	80.3	76.5	85.6	65.7	78.5	100	85	8	100	100	71.3	69.9	72.5	80.8	78.2	86.1	100	Ribonuclease P protein subunit p29
MSTRG.10303;AF:1A:493211557:493212246-493213223:493212712:493212757-493213223:+	MSTRG.10303	TraesCS1A02G298100	AF	A	0	NA	NA	NA	0	0	3.2	NA	NA	4.6	2.9	NA	NA	0	5.4	0	0	NA	NA	1.4	DUF399 family protein, putative (DUF399 and DUF3411)
MSTRG.10305;RI:1A:493217528:493217607-493217774:493217861:+	MSTRG.10305	TraesCS1A02G298200	RI	A	2.9	7.4	NA	NA	NA	22.3	29.1	NA	23.3	NA	4.4	15.5	NA	NA	NA	23.6	30	NA	31.2	NA	Aldose reductase
MSTRG.10328;RI:1A:493817969:493818082-493818288:493818436:+	MSTRG.10328	TraesCS1A02G298900	RI	A	NA	0	NA	NA	NA	NA	100	NA	NA	0	NA	7.9	53.5	14.7	NA	NA	NA	NA	NA	NA	TOM1-like protein 2
MSTRG.10328;RI:1A:493818716:493818801-493819028:493819255:+	MSTRG.10328	TraesCS1A02G298900	RI	A	0	12.8	3.8	2.6	1.3	3.5	0	19.6	27.8	20.5	0	0	9	19.1	7.1	4.7	0	14.7	9.2	2.7	TOM1-like protein 2
MSTRG.10328;A3:1A:493817492-493817969:493817492-493817987:+	MSTRG.10328	TraesCS1A02G298900	A3	A	0	12.8	15.9	6	13.2	10.6	19.2	19.6	27.8	20.5	0	18.8	19.4	22.4	7.1	9.4	10.2	26.6	9.2	2.7	TOM1-like protein 2
MSTRG.10357;AF:1A:494437301:494437624-494438931:494438099:494438238-494438931:+	MSTRG.10357	TraesCS1A02G299400	AF	A	NA	NA	NA	NA	0	0	0	NA	4.9	21.4	NA	NA	NA	NA	0	0	6	0	5.5	2.3	#N/A
MSTRG.10376;RI:1A:494445056:494445264-494445355:494445517:+	MSTRG.10376	TraesCS1A02G299500	RI	A	7.4	3.7	1.9	1.3	1	1.2	6.4	6.9	20.8	10.2	7.2	3.1	2.1	1	1.8	1.3	7.1	5.7	16.5	7.7	DNA helicase
MSTRG.10368;AL:1A:494715224:494715518-494717443:494715692:494716012-494717443:-	MSTRG.10368	TraesCS1A02G299900	AL	A	1.2	11.8	7.8	4	5.3	5.6	13.1	9.8	5.7	5.7	2.6	7.3	5.9	2.3	4.1	6.2	12.7	5.4	5.4	7.4	Receptor-like kinase
MSTRG.10385;A5:1A:495192928-495193027:495192928-495193153:-	MSTRG.10385	TraesCS1A02G300200	A5	A	0	2.9	NA	NA	NA	NA	12.8	NA	NA	3.3	0	0	NA	NA	NA	NA	25.2	NA	NA	5.3	Expansin
MSTRG.10413;A5:1A:495708775-495709426:495708775-495709698:-	MSTRG.10413	TraesCS1A02G301600	A5	A	0	NA	NA	NA	0	0	13.9	0	12.8	0	9.5	NA	NA	NA	0	0	0	0	7.6	0	Ubiquitin-conjugating enzyme E2
MSTRG.10413;A5:1A:495708775-495709619:495708775-495709698:-	MSTRG.10413	TraesCS1A02G301600	A5	A	87	99.7	97.8	99.3	98.5	98	98.8	97.8	97.1	94.7	93.7	98.7	99.8	99.3	99.2	98.6	98.4	97	97	85.9	Ubiquitin-conjugating enzyme E2
MSTRG.10429;A3:1A:496295825-496295914:496295825-496295951:+	MSTRG.10429	TraesCS1A02G302500	A3	A	NA	NA	NA	NA	NA	NA	100	NA	NA	0	NA	NA	NA	100	NA	70.7	100	NA	NA	27.5	Acetyltransferase NSI&&Acetyltransferase
MSTRG.10429;A3:1A:496295825-496295951:496295825-496295965:+	MSTRG.10429	TraesCS1A02G302500	A3	A	0	0	0	0	0	0	0	0	42.3	10	0	0	0	NA	17.2	15.6	0	0	0	16.6	Acetyltransferase NSI&&Acetyltransferase
MSTRG.10429;A3:1A:496295825-496295914:496295825-496295965:+	MSTRG.10429	TraesCS1A02G302500	A3	A	0	0	0	20.3	0	0	51	0	NA	0	0	0	0	100	0	30.8	41.1	10.7	0	7	Acetyltransferase NSI&&Acetyltransferase
MSTRG.10436;A3:1A:496309985-496310132:496309985-496310139:+	MSTRG.10436	TraesCS1A02G302600	A3	A	0	0.1	1.3	0.5	1.7	5.3	5.5	3.3	2.6	5.5	0	0.2	1.6	1.1	1.2	3.9	3.5	0	NA	4.2	Protein kinase-like protein
MSTRG.10431;A5:1A:496439752-496440324:496439752-496440330:-	MSTRG.10431	TraesCS1A02G302800	A5	A	0	1.9	0	6.6	0	7.1	0.6	5.9	2.5	0	0	0	3.2	0	4.6	3.1	1.4	14.6	4.3	0	KH domain-containing protein
MSTRG.10434;A5:1A:496477190-496478766:496477138-496478766:+	MSTRG.10434	TraesCS1A02G302900	A5	A	70	0	65.1	37.5	0	0	0	0	5.5	0	29.5	44.6	52	0	42.6	0	0	0	0	0	#N/A
MSTRG.10462;A3:1A:497281499-497282054:497281499-497282195:+	MSTRG.10462	TraesCS1A02G303900	A3	A	3.5	6.7	0	4.2	1.8	2	0	1	5.9	0	0	1.4	1.4	0	0	1.4	0	2.1	4.3	0	BTB/POZ domain containing protein, expressed
MSTRG.10462;AF:1A:497281374:497281499-497282054:497281555:497281614-497282054:+	MSTRG.10462	TraesCS1A02G303900	AF	A	0	NA	NA	0	NA	0	0	0	32.1	0	0	NA	NA	NA	0	0	0	17.7	36.4	NA	BTB/POZ domain containing protein, expressed
MSTRG.10462;AF:1A:497281374:497281499-497282054:497281556:497281587-497282054:+	MSTRG.10462	TraesCS1A02G303900	AF	A	0	NA	NA	NA	NA	0	NA	0	38.1	0	NA	NA	0	NA	NA	NA	NA	46.6	43.2	NA	BTB/POZ domain containing protein, expressed
MSTRG.10462;AF:1A:497281420:497281499-497282054:497281556:497281587-497282054:+	MSTRG.10462	TraesCS1A02G303900	AF	A	64	100	NA	NA	NA	8.8	NA	29.1	25.4	0	NA	NA	12	NA	NA	NA	NA	27.6	40	NA	BTB/POZ domain containing protein, expressed
MSTRG.10462;A5:1A:497281614-497282054:497281587-497282054:+	MSTRG.10462	TraesCS1A02G303900	A5	A	79.5	NA	NA	100	NA	55.2	100	69.7	56.6	51.9	100	NA	13	NA	100	100	100	80.2	57.1	NA	BTB/POZ domain containing protein, expressed
MSTRG.10462;AF:1A:497281420:497281499-497282054:497281555:497281614-497282054:+	MSTRG.10462	TraesCS1A02G303900	AF	A	31.4	73	NA	34.3	NA	7.3	0	15.2	20.8	0	0	NA	NA	NA	0	6.9	0	8.6	33.3	NA	BTB/POZ domain containing protein, expressed
MSTRG.10471;A3:1A:497514038-497514124:497514024-497514124:-	MSTRG.10471	TraesCS1A02G304300	A3	A	0	0	0	3.1	0	4.7	15.7	1.5	5.1	0	0	0	4.6	0	2.7	4.7	7.3	1	7.2	0	Keratinocyte-associated protein 2
MSTRG.10471;RI:1A:497513869:497514038-497514124:497514233:-	MSTRG.10471	TraesCS1A02G304300	RI	A	NA	NA	NA	60	NA	28.2	3.4	47.6	9.6	NA	100	NA	28.9	NA	32.5	33.1	10.1	71.6	3	NA	Keratinocyte-associated protein 2
MSTRG.10482;AF:1A:497514551:497514566-497517434:497516530:497516632-497517434:+	MSTRG.10482	TraesCS1A02G304400	AF	A	0	NA	21.8	0	45.5	75.9	NA	39.3	100	19.6	100	NA	22.7	0	17.2	45.5	100	37.5	100	NA	CCR4-NOT transcription complex subunit 2
MSTRG.10482;RI:1A:497518277:497518313-497518437:497518634:+	MSTRG.10482	TraesCS1A02G304400	RI	A	0	0	2.9	0	4	7.9	0.5	7.4	14.7	5.1	11.7	2.6	5.6	0	3.2	10.2	3.8	8.1	13.2	0.1	CCR4-NOT transcription complex subunit 2
MSTRG.10482;AF:1A:497514548:497514566-497517434:497516530:497516632-497517434:+	MSTRG.10482	TraesCS1A02G304400	AF	A	48.5	98.1	89.2	78.7	95	97.3	100	87.7	100	78	100	100	79.7	88.5	84.2	86.3	100	85.3	100	100	CCR4-NOT transcription complex subunit 2
MSTRG.10482;A5:1A:497517948-497518036:497517912-497518036:+	MSTRG.10482	TraesCS1A02G304400	A5	A	48.5	98.1	86.6	78.7	91.2	89.6	100	81.2	85.8	74	88.3	97.4	75.2	88.5	81.5	77.5	96.2	78.4	87	100	CCR4-NOT transcription complex subunit 2
MSTRG.10485;A3:1A:497619575-497619647:497619566-497619647:-	MSTRG.10485	TraesCS1A02G304700	A3	A	100	96.7	100	100	97	NA	NA	NA	NA	NA	100	92.1	100	100	100	NA	NA	NA	NA	NA	Protein BREAST CANCER SUSCEPTIBILITY 1-like protein
MSTRG.10485;MX:1A:497619781-497620497:497620631-497621115:497619781-497620909:497621043-497621115:-	MSTRG.10485	TraesCS1A02G304700	MX	A	0	6	0	0	NA	NA	NA	NA	NA	NA	0	14.7	0	NA	NA	NA	NA	NA	NA	NA	Protein BREAST CANCER SUSCEPTIBILITY 1-like protein
MSTRG.10485;A3:1A:497620837-497620909:497620828-497620909:-	MSTRG.10485	TraesCS1A02G304700	A3	A	60.9	57.6	75.1	59.9	71.6	NA	NA	NA	NA	NA	65.2	84.8	63.8	66.8	64.1	NA	NA	NA	NA	NA	Protein BREAST CANCER SUSCEPTIBILITY 1-like protein
MSTRG.10485;MX:1A:497619575-497619647:497619781-497620909:497619781-497620497:497620631-497620703:-	MSTRG.10485	TraesCS1A02G304700	MX	A	39.7	52.7	41.2	37.8	21.7	NA	NA	NA	NA	NA	45.3	50.2	45.9	23.2	13.7	NA	NA	NA	NA	NA	Protein BREAST CANCER SUSCEPTIBILITY 1-like protein
MSTRG.10485;A3:1A:497619587-497619647:497619575-497619647:-	MSTRG.10485	TraesCS1A02G304700	A3	A	86.4	93.5	92.5	93.9	89.8	88.1	NA	97.7	NA	94.3	80.6	93.7	90.9	90.6	86	84.5	NA	90.8	NA	94.6	Protein BREAST CANCER SUSCEPTIBILITY 1-like protein
MSTRG.10480;SE:1A:497863413-497863508:497863603-497863788:-	MSTRG.10480	TraesCS1A02G305200	SE	A	NA	NA	NA	NA	NA	NA	NA	NA	NA	NA	12.2	NA	NA	NA	NA	NA	NA	NA	NA	NA	Protein DETOXIFICATION
MSTRG.10498;AF:1A:498138711:498139035-498139458:498139092:498139191-498139458:+	MSTRG.10498	TraesCS1A02G305700	AF	A	0	2.3	6.2	1.8	6.4	2.8	3	4.9	2.2	2.5	0	6.9	2.1	3.2	2.6	1.4	0.9	1.9	2.6	4.3	NADH-cytochrome b5 reductase
MSTRG.10508;A3:1A:498165852-498166144:498165852-498166214:+	MSTRG.10508	TraesCS1A02G305800	A3	A	NA	NA	NA	NA	100	100	66.7	NA	NA	NA	NA	NA	NA	NA	100	100	59.8	NA	NA	NA	Type I inositol-1,4,5-trisphosphate 5-phosphatase
MSTRG.10508;A3:1A:498166806-498167412:498166806-498167421:+	MSTRG.10508	TraesCS1A02G305800	A3	A	100	NA	86.8	95.7	95.1	93	93.3	NA	100	100	100	NA	100	100	95.2	89.2	95.6	86.2	93.6	90.9	Type I inositol-1,4,5-trisphosphate 5-phosphatase
MSTRG.10508;A3:1A:498166806-498167398:498166806-498167421:+	MSTRG.10508	TraesCS1A02G305800	A3	A	NA	100	80.6	96.4	91.3	87.4	74.4	97.9	NA	NA	100	97.4	100	NA	91.6	88.5	NA	92.7	78	95.8	Type I inositol-1,4,5-trisphosphate 5-phosphatase
MSTRG.10508;A3:1A:498166806-498167398:498166806-498167412:+	MSTRG.10508	TraesCS1A02G305800	A3	A	0	91.7	38.7	54.7	35.3	34.3	17.3	88.5	0	0	72.6	92.5	83.8	0	35.3	48.3	0	67.1	19.6	69.9	Type I inositol-1,4,5-trisphosphate 5-phosphatase
MSTRG.10512;A3:1A:498452586-498452953:498452581-498452953:-	MSTRG.10512	TraesCS1A02G306200	A3	A	0.5	0.5	0.3	1	1.5	4.7	9.7	7.2	6.6	1.5	0.7	0.5	0.4	1.1	3.7	4.1	7.4	5.2	3.5	1.4	ADP-ribosylation factor
MSTRG.10519;A5:1A:498593421-498594114:498593410-498594114:+	MSTRG.10519	TraesCS1A02G306500	A5	A	54.5	73.3	71.2	75.6	74.7	74.7	72.7	65.3	57.5	20.7	60.1	72.8	68.2	72.6	70.8	74.2	69.9	54.8	52.8	30.3	Histone H3
MSTRG.10534;A5:1A:498807070-498807195:498807070-498807314:-	MSTRG.10534	TraesCS1A02G307300	A5	A	10.2	17.2	8.5	20.3	19.8	18.9	56.3	28.8	25.7	0	10	6.9	11.6	14.8	23.1	17.9	37.9	20.2	22.1	0	Protein KRI1
MSTRG.10548;A3:1A:499443660-499444213:499443567-499444213:-	MSTRG.10548	TraesCS1A02G308000	A3	A	0	NA	NA	NA	NA	38.4	100	0	100	NA	NA	NA	0	0	51.6	100	0	78.5	59.3	0	#N/A
MSTRG.10548;A3:1A:499444421-499444661:499444397-499444661:-	MSTRG.10548	TraesCS1A02G308000	A3	A	100	100	NA	100	100	95.1	86.9	100	95	100	16.3	NA	100	92.9	95.8	93.7	91.1	100	100	100	#N/A
MSTRG.10548;A3:1A:499443664-499444213:499443660-499444213:-	MSTRG.10548	TraesCS1A02G308000	A3	A	NA	NA	NA	NA	NA	54.5	36.7	100	35.8	100	100	NA	NA	NA	45.5	35.8	NA	23.7	40.5	NA	#N/A
MSTRG.10548;A3:1A:499443664-499444213:499443567-499444213:-	MSTRG.10548	TraesCS1A02G308000	A3	A	9.8	18.5	NA	41.3	41.2	42.8	100	32.9	100	100	100	NA	19.3	16.4	47.2	100	40.3	53.1	49.8	28.9	#N/A
MSTRG.10548;A3:1A:499443306-499443431:499443294-499443431:-	MSTRG.10548	TraesCS1A02G308000	A3	A	28.9	22.9	6.6	17.1	16	26.7	40.8	21.1	20.1	25.2	12.9	9.9	37.9	19.8	26	32.4	25.1	21.9	32.3	18.8	#N/A
MSTRG.10552;A3:1A:499447280-499447373:499447277-499447373:-	MSTRG.10552	TraesCS1A02G308100	A3	A	100	100	NA	NA	NA	NA	85.5	NA	100	100	93.9	100	NA	NA	NA	NA	96	NA	89.9	91.4	MYB transcription factor
MSTRG.10552;A3:1A:499447040-499447117:499447036-499447117:-	MSTRG.10552	TraesCS1A02G308100	A3	A	0	0	NA	NA	NA	NA	28.8	NA	45	27.5	6.1	0	NA	NA	NA	NA	46.8	NA	24.1	8.6	MYB transcription factor
MSTRG.10553;A5:1A:499621030-499621517:499621030-499621553:-	MSTRG.10553	TraesCS1A02G308300	A5	A	57	100	100	100	100	100	100	100	100	100	0	100	100	99.5	100	100	100	100	100	100	Histone-lysine N-methyltransferase, H3 lysine-9 specific
MSTRG.10565;A5:1A:499795769-499795883:499795769-499795887:-	MSTRG.10565	TraesCS1A02G308900	A5	A	69.4	NA	NA	NA	94	56	32.6	38.5	35.4	45.6	74.9	NA	NA	NA	47.5	62.8	62.4	53.7	54.6	93	SNF1-related protein kinase regulatory subunit beta-1
MSTRG.10570;SE:1A:499926658-499926767:499926825-499926974:-	MSTRG.10570	TraesCS1A02G309100	SE	A	48.6	NA	NA	NA	NA	NA	NA	NA	NA	NA	29.5	65.7	NA	NA	NA	NA	NA	NA	NA	NA	Leucine-rich repeat receptor-like protein kinase family
MSTRG.10570;A3:1A:499926838-499926974:499926825-499926974:-	MSTRG.10570	TraesCS1A02G309100	A3	A	75.7	82.5	NA	NA	NA	NA	NA	NA	NA	100	60.9	44.3	NA	100	NA	NA	NA	NA	NA	NA	Leucine-rich repeat receptor-like protein kinase family
MSTRG.10570;SE:1A:499926658-499926767:499926838-499926974:-	MSTRG.10570	TraesCS1A02G309100	SE	A	74.6	77.1	NA	59.8	NA	NA	NA	NA	NA	100	39.5	60.3	NA	70.5	NA	NA	NA	NA	NA	NA	Leucine-rich repeat receptor-like protein kinase family
MSTRG.10580;A5:1A:499980860-499981535:499980860-499981539:-	MSTRG.10580	TraesCS1A02G309200	A5	A	0	NA	NA	0	0	0	0	0	0	0	0	0	NA	0	0	6.1	0	0	NA	0	MYB transcription factor
MSTRG.10580;A3:1A:499980571-499980659:499980556-499980659:-	MSTRG.10580	TraesCS1A02G309200	A3	A	0	NA	NA	0	5.8	4.2	10	0	21.6	0	0	0	NA	0	2.4	5.3	9.8	0	NA	6.4	MYB transcription factor
MSTRG.10580;A3:1A:499981753-499983006:499981622-499983006:-	MSTRG.10580	TraesCS1A02G309200	A3	A	27.1	NA	NA	100	100	55.4	39.1	27.3	31.2	67.1	40.8	100	NA	48.2	42.3	38.9	34.5	51.3	NA	76.8	MYB transcription factor
MSTRG.10592;A5:1A:500565283-500565579:500565283-500566042:-	MSTRG.10592	TraesCS1A02G309700	A5	A	15.5	8.6	10.3	11.2	8.6	7.9	5.4	9.3	12.4	32.2	9.6	8.6	9.7	10.4	8.5	8.3	6.5	10.5	10.6	30.8	Tubulin beta chain
MSTRG.10613;RI:1A:500988921:500989611-500989949:500990674:+	MSTRG.10613	TraesCS1A02G310400	RI	A	NA	NA	NA	NA	NA	NA	NA	NA	13.1	NA	NA	NA	NA	NA	NA	NA	NA	NA	14.5	NA	Glutamate formiminotransferase 1
MSTRG.10613;A5:1A:500989611-500989949:500989401-500989949:+	MSTRG.10613	TraesCS1A02G310400	A5	A	NA	NA	NA	NA	NA	NA	NA	NA	55.5	NA	NA	NA	NA	NA	NA	NA	42.8	NA	56.3	NA	Glutamate formiminotransferase 1
MSTRG.10613;AL:1A:500980193-500980286:500981076:500980193-500988921:500989695:+	MSTRG.10613	TraesCS1A02G310400	AL	A	84.3	NA	NA	NA	100	100	70.7	NA	16.5	100	72.7	NA	NA	NA	100	99.1	81.4	NA	19.3	100	Glutamate formiminotransferase 1
MSTRG.10629;AF:1A:501701967:501702140-501703735:501702904:501702918-501703735:+	MSTRG.10629	TraesCS1A02G310700	AF	A	35.4	NA	NA	NA	100	100	48.2	100	73.7	29.6	86.2	NA	100	NA	76.5	60.8	89.1	100	35.4	NA	Nuclear factor Y subunit C
MSTRG.10629;A3:1A:501706906-501707109:501706906-501707112:+	MSTRG.10629	TraesCS1A02G310700	A3	A	15.2	2.4	6.3	4.9	11.1	11.6	38.1	11.3	40.3	21.5	23.1	0	17.8	0	47.6	38.4	29.1	12.1	22.5	4.1	Nuclear factor Y subunit C
MSTRG.10640;AF:1A:502675373:502675640-502679215:502677635:502678834-502679215:+	MSTRG.10640	TraesCS1A02G311000	AF	A	99.5	98.6	97.8	96.4	92.1	91.5	92.9	95.4	85.3	96.4	98	98.1	98.8	97.7	91.3	90.9	94.1	96	90.1	97.7	#N/A
MSTRG.10661;A3:1A:503314319-503314883:503314319-503314886:+	MSTRG.10661	TraesCS1A02G311400	A3	A	0	0.4	0	0	0	1.7	3.2	6	0	0	0	0	0	0	0.8	0	1.3	0	0.7	0	Transcription elongation factor SPT6
MSTRG.10657;RI:1A:503379577:503379858-503379958:503380036:-	MSTRG.10657	TraesCS1A02G312000	RI	A	NA	NA	NA	NA	NA	NA	NA	NA	NA	0	NA	NA	NA	NA	NA	NA	NA	NA	NA	43.3	AT1G65230-like protein&&Adenine phosphoribosyltransferase-like protein, putative (DUF2358)
MSTRG.10657;A3:1A:503380667-503380764:503380663-503380764:-	MSTRG.10657	TraesCS1A02G312000	A3	A	0	NA	NA	NA	NA	NA	NA	NA	NA	45.7	NA	NA	NA	NA	NA	NA	NA	NA	NA	11.9	AT1G65230-like protein&&Adenine phosphoribosyltransferase-like protein, putative (DUF2358)
MSTRG.10712;AF:1A:504399193:504401274-504404275:504403786:504403871-504404275:+	MSTRG.10712	TraesCS1A02G312500	AF	A	0	0	0	2.9	0	0	1.1	5.6	1.2	0	0	0	0	0.7	3.8	2.1	0.7	4.3	1.3	0	#N/A
MSTRG.10712;AF:1A:504400820:504401274-504404275:504403788:504403871-504404275:+	MSTRG.10712	TraesCS1A02G312500	AF	A	0	0.4	0	0	0	0	2.2	0	0	0	0	0	5	0	0	0	0.4	8.2	0.7	0	#N/A
MSTRG.10712;AL:1A:504406137-504406533:504407319:504406137-504414137:504414845:+	MSTRG.10712	TraesCS1A02G312500	AL	A	100	NA	NA	100	93	97.6	100	100	100	98.9	68.9	NA	100	100	100	100	100	100	100	95.5	#N/A
MSTRG.10712;AL:1A:504406137-504406533:504407320:504406137-504414137:504414795:+	MSTRG.10712	TraesCS1A02G312500	AL	A	NA	NA	NA	NA	0	12	0	0	0	0	NA	NA	NA	NA	0	0	0	0	0	15.3	#N/A
MSTRG.10712;AL:1A:504406137-504406533:504407320:504406137-504414137:504414807:+	MSTRG.10712	TraesCS1A02G312500	AL	A	NA	NA	NA	NA	NA	13	0	NA	0	NA	NA	NA	NA	NA	NA	0	0	NA	NA	16.6	#N/A
MSTRG.10712;RI:1A:504405333:504405438-504405553:504406137:+	MSTRG.10712	TraesCS1A02G312500	RI	A	NA	NA	NA	NA	NA	NA	15.2	NA	NA	NA	NA	NA	NA	NA	NA	NA	NA	36.3	NA	NA	#N/A
MSTRG.10712;AF:1A:504399231:504401274-504404275:504403786:504403871-504404275:+	MSTRG.10712	TraesCS1A02G312500	AF	A	0	3.9	0	1.5	3	5.2	3.8	0	2.6	1.9	0	4.3	6.2	0	0	0	5.7	0	0	4.5	#N/A
MSTRG.10712;AF:1A:504398665:504398737-504399768:504399231:504399653-504399768:+	MSTRG.10712	TraesCS1A02G312500	AF	A	NA	NA	NA	NA	NA	44.4	58.3	NA	29.1	NA	NA	NA	NA	NA	NA	15	0	NA	NA	NA	#N/A
MSTRG.10712;AF:1A:504399072:504401274-504404275:504403788:504403871-504404275:+	MSTRG.10712	TraesCS1A02G312500	AF	A	0	0.5	0	0	2.4	0	5.3	4.9	4.3	8.3	0	0	0	4.6	5.6	3.2	4.2	2.7	9	0	#N/A
MSTRG.10712;AF:1A:504399193:504401274-504404275:504403788:504403871-504404275:+	MSTRG.10712	TraesCS1A02G312500	AF	A	0	0	0	6.4	0	0	2.7	6.8	1.7	0	0	0	0	1.9	16	3.3	0.9	8.9	3	0	#N/A
MSTRG.10712;AL:1A:504406137-504406533:504406591:504406137-504414137:504414807:+	MSTRG.10712	TraesCS1A02G312500	AL	A	NA	NA	NA	NA	NA	27	42.6	NA	22.3	NA	NA	NA	NA	NA	NA	15	0	NA	NA	0	#N/A
MSTRG.10712;RI:1A:504399231:504399653-504399768:504401274:+	MSTRG.10712	TraesCS1A02G312500	RI	A	NA	NA	NA	NA	NA	53.7	47	NA	30.1	NA	NA	NA	NA	NA	NA	0	49.7	NA	NA	100	#N/A
MSTRG.10712;RI:1A:504405553:504405770-504405860:504406137:+	MSTRG.10712	TraesCS1A02G312500	RI	A	NA	NA	NA	NA	10.8	21.7	43.3	NA	NA	0	NA	NA	NA	NA	NA	19.9	0	NA	0	0	#N/A
MSTRG.10712;AL:1A:504406137-504406533:504406587:504406137-504414137:504414845:+	MSTRG.10712	TraesCS1A02G312500	AL	A	NA	NA	NA	NA	81.5	92.4	100	NA	NA	93.7	54.6	NA	NA	NA	NA	100	100	NA	100	84.6	#N/A
MSTRG.10712;A3:1A:504406137-504406533:504406137-504406750:+	MSTRG.10712	TraesCS1A02G312500	A3	A	100	NA	NA	100	97.6	100	93.9	92.6	92.4	90.8	100	NA	100	96.5	97.6	95.1	92.2	96.9	90.6	100	#N/A
MSTRG.10712;AL:1A:504406137-504406533:504406591:504406137-504414137:504414795:+	MSTRG.10712	TraesCS1A02G312500	AL	A	NA	NA	NA	NA	13.7	25.2	31.8	0	19.2	0	NA	NA	NA	NA	0	7.9	0	41.7	0	0	#N/A
MSTRG.10712;AL:1A:504406137-504406533:504407383:504406137-504414137:504414807:+	MSTRG.10712	TraesCS1A02G312500	AL	A	NA	NA	NA	NA	NA	0	11.7	NA	12.2	NA	NA	NA	NA	NA	35.9	18.4	5.4	NA	23.7	0	#N/A
MSTRG.10712;AF:1A:504399231:504401274-504404275:504403788:504403871-504404275:+	MSTRG.10712	TraesCS1A02G312500	AF	A	0	3.4	0	3.4	5.5	13.3	9	0	3.7	4.4	0	8.3	20.2	0	0	0	7.7	0	0	12.6	#N/A
MSTRG.10712;AL:1A:504406137-504406533:504407383:504406137-504414137:504414795:+	MSTRG.10712	TraesCS1A02G312500	AL	A	NA	NA	NA	NA	0	0	7.7	33.1	10.3	0	NA	NA	NA	NA	22.5	9.9	4.2	28.9	15.8	0	#N/A
MSTRG.10712;RI:1A:504405333:504405444-504405545:504406137:+	MSTRG.10712	TraesCS1A02G312500	RI	A	NA	NA	NA	NA	23.1	9.1	7.7	33.1	10.3	3.4	NA	NA	NA	NA	22.5	9.9	4.2	28.9	15.8	21.6	#N/A
MSTRG.10712;AF:1A:504400216:504401274-504404275:504403786:504403871-504404275:+	MSTRG.10712	TraesCS1A02G312500	AF	A	11.3	0	0	10.7	15	11.9	7.5	3.1	0	5.8	27.3	2.6	0	0	4.2	6.3	11.6	0	5.6	7.3	#N/A
MSTRG.10712;AL:1A:504406137-504406533:504406587:504406137-504414137:504414795:+	MSTRG.10712	TraesCS1A02G312500	AL	A	91.1	NA	NA	NA	56.8	54.9	37.9	21.1	0	34.3	NA	NA	NA	NA	24.5	25.7	45.3	0	46.2	60.2	#N/A
MSTRG.10712;AL:1A:504406137-504406533:504406587:504406137-504414137:504414807:+	MSTRG.10712	TraesCS1A02G312500	AL	A	69.3	NA	NA	NA	72	57.1	49.2	NA	0	76.4	65.7	NA	NA	NA	38.6	41.6	51.8	NA	58.7	62.5	#N/A
MSTRG.10712;RI:1A:504405333:504405427-504405545:504406137:+	MSTRG.10712	TraesCS1A02G312500	RI	A	NA	NA	NA	NA	32.9	8.7	9.5	42.8	9.3	6.9	58.3	NA	NA	NA	32.3	15.6	4.3	NA	13.5	20.2	#N/A
MSTRG.10712;AF:1A:504400216:504401274-504404275:504403788:504403871-504404275:+	MSTRG.10712	TraesCS1A02G312500	AF	A	20.1	0	0	21.7	24.9	27.5	16.9	3.8	0	13	9.7	5.1	0	0	17.6	9.7	15.2	0	12.4	19.4	#N/A
MSTRG.10712;AL:1A:504406137-504406533:504407319:504406137-504414137:504414807:+	MSTRG.10712	TraesCS1A02G312500	AL	A	86.7	NA	NA	96.2	88.6	81.4	79.6	92.6	80.7	95.1	77.8	NA	76.8	92	86.7	80.4	74.9	100	90.2	86.7	#N/A
MSTRG.10712;A3:1A:504405444-504405529:504405444-504405545:+	MSTRG.10712	TraesCS1A02G312500	A3	A	98.1	98.5	78.1	91.5	76.2	83	83.4	81.8	85.4	84.1	NA	95.6	98.3	86.3	80	75.7	80	85.4	89.9	92.9	#N/A
MSTRG.10712;AF:1A:504400218:504401274-504404275:504403786:504403871-504404275:+	MSTRG.10712	TraesCS1A02G312500	AF	A	1.2	1.3	14.9	5.5	11.8	11.2	11.8	10.7	9.7	10.6	2.6	4	1.3	7.6	12	16.3	13.7	9.9	6.5	5.8	#N/A
MSTRG.10712;A5:1A:504405444-504405545:504405427-504405545:+	MSTRG.10712	TraesCS1A02G312500	A5	A	1.3	1	10.5	6.6	10.5	10.8	13.7	8.1	8.3	12.4	0	6.3	2.4	8.4	15.4	14.6	11.2	11.2	7.2	7	#N/A
MSTRG.10712;AL:1A:504406137-504406533:504407319:504406137-504414137:504414795:+	MSTRG.10712	TraesCS1A02G312500	AL	A	96.7	NA	67.3	86.7	79.9	80	71	79.4	77.6	75.6	100	NA	94.1	85.3	77.2	66.7	69.8	76.6	84.8	85.5	#N/A
MSTRG.10712;AF:1A:504400218:504401274-504404275:504403788:504403871-504404275:+	MSTRG.10712	TraesCS1A02G312500	AF	A	2.4	1.2	13.9	11.8	20.1	26.2	25	12.8	13.3	22.4	0.8	7.8	5	18.5	39.7	23.6	17.8	19.3	14.2	15.8	#N/A
MSTRG.10712;RI:1A:504405042:504405122-504405333:504405427:+	MSTRG.10712	TraesCS1A02G312500	RI	A	86.7	70.2	NA	96.2	86.7	79.2	73.6	85.4	75.5	86.7	75.6	NA	73.2	89	84.7	76.8	69.7	87	81.8	84.4	#N/A
MSTRG.10712;A3:1A:504405122-504405324:504405122-504405333:+	MSTRG.10712	TraesCS1A02G312500	A3	A	38	52.5	56	32.9	37.6	27.2	27.1	49.5	43.9	32.2	79.2	32.4	22.8	35.2	19.7	38.1	40.3	33.1	33.2	27.1	#N/A
MSTRG.10712;A5:1A:504404508-504405042:504404342-504405042:+	MSTRG.10712	TraesCS1A02G312500	A5	A	88.5	93.2	90.6	84.8	79.4	78.1	78.9	88.2	88.1	87.9	88.7	92.9	93.1	91.3	80.8	80.7	80.7	84.3	88.7	88.2	#N/A
[truncated: 17,622 more rows]
