# Supplementary material for: Alternative splicing dynamics and evolutionary divergence during embryogenesis in wheat species
Source: Plant Biotechnol J. 2021 Mar 24;19(8):1624–43. doi: 10.1111/pbi.13579 (PMC8384600; doi:10.1111/pbi.13579)
Supplement: Supplementary file 7 — Data S6 PSI of AS events in TA2780 (SP). [file PBI-19-1624-s005.xlsx]

## Sheet: Sheet1
Supplemental Data 6 PSI of identified AS events in TA2780 (SP). Event id, gene id, corresponding coordinates in IWGSC annotation, event type and PSI values from samples of all different stages were listed in different column. Only AS events with 5<PSI<95 in at least one sample were shown.
Event	Gene	Gene_IWGSC_ID	Type	Subgenome	SP_E1_1	SP_E2_1	SP_E3_1	SP_E4_1	SP_E5_1	SP_E6_1	SP_E7_1	SP_E8_1	SP_E9_1	SP_E10_1	SP_E1_2	SP_E2_2	SP_E3_2	SP_E4_2	SP_E5_2	SP_E6_2	SP_E7_2	SP_E8_2	SP_E9_2	SP_E10_2	Functional description
MSTRG.14181;A3:1B:168685-168805:168679-168805:-	MSTRG.14181	TraesCS1B02G000100	A3	B	19.1	NA	NA	NA	NA	19.8	NA	NA	NA	34	NA	NA	NA	NA	NA	19.2	NA	NA	NA	24.5	disease resistance protein (TIR-NBS-LRR class)
MSTRG.14211;A3:1B:1206863-1206961:1206860-1206961:-	MSTRG.14211	TraesCS1B02G000800	A3	B	0	19.5	7.4	5	NA	1.2	4.4	4.6	0	5.3	9.3	7	10.2	7.4	NA	6.7	1	0	0	0	Peroxisomal membrane protein PEX14
MSTRG.14211;A3:1B:1204330-1204431:1204324-1204431:-	MSTRG.14211	TraesCS1B02G000800	A3	B	100	73.6	94.3	95	NA	63.4	35.7	69.3	61.5	48.6	90.7	93	33.6	63.5	NA	69.2	42.9	53	100	45.3	Peroxisomal membrane protein PEX14
MSTRG.14211;A3:1B:1204472-1204873:1204469-1204873:-	MSTRG.14211	TraesCS1B02G000800	A3	B	87.9	58.8	55.2	71.5	NA	80.9	79.4	62.6	78.2	69.2	84.1	56.2	78.2	73.4	NA	77.7	73.6	79.6	49.5	81.8	Peroxisomal membrane protein PEX14
MSTRG.14221;AF:1B:1292576-1306940:1307495:1292576-1347302:1347525:-	MSTRG.14221	TraesCS1B02G001400	AF	B	35.4	35.5	22.9	NA	NA	NA	NA	56.1	47.6	35.4	19.5	35.9	43.6	31	NA	NA	NA	64.2	56.8	19.7	#N/A
MSTRG.14233;A3:1B:1420574-1420691:1420523-1420691:-	MSTRG.14233	TraesCS1B02G001600	A3	B	0	0	6.2	6.9	NA	0	0	0	NA	0	0	0	0	2.4	NA	0	0	0	NA	0	Adenylyl cyclase-associated protein 1
MSTRG.14245;RI:1B:1529597:1529640-1529716:1529851:-	MSTRG.14245	TraesCS1B02G002000	RI	B	100	100	100	100	NA	100	100	100	100	100	100	100	100	100	NA	100	49.3	100	100	100	Paired amphipathic helix protein Sin3
MSTRG.14245;RI:1B:1528076:1528285-1528370:1528648:-	MSTRG.14245	TraesCS1B02G002000	RI	B	100	66.8	49.4	32.4	NA	34.7	2.1	100	100	53.5	79.1	52.2	76.3	24.8	NA	26.4	9.1	89.4	73.8	53.7	Paired amphipathic helix protein Sin3
MSTRG.14258;AL:1B:2052871:2053182-2100258:2075527:2075899-2100258:-	MSTRG.14258	TraesCS1B02G003200	AL	B	NA	NA	NA	NA	NA	NA	NA	NA	NA	83.8	NA	NA	NA	NA	NA	NA	NA	NA	NA	87.2	Protein kinase family protein&&receptor-like protein kinase 1
MSTRG.14302;A3:1B:3575391-3575544:3575388-3575544:-	MSTRG.14302	TraesCS1B02G005500	A3	B	31.6	30.4	24.6	36.4	0.5	NA	NA	48.7	NA	39.2	28.7	33	26.5	34.1	0.2	NA	NA	34.1	NA	30.8	#N/A
MSTRG.14310;AF:1B:3653930:3654221-3657715:3655656:3656508-3657715:+	MSTRG.14310	TraesCS1B02G005600	AF	B	100	99.1	96.6	95	NA	95.2	92.1	96.3	98.2	NA	96	97.8	99.2	99	NA	99	95.8	99	86.9	96.2	SNF1-related protein kinase regulatory subunit beta-2
MSTRG.14310;AF:1B:3653969:3654230-3657715:3655656:3656508-3657715:+	MSTRG.14310	TraesCS1B02G005600	AF	B	NA	NA	NA	NA	93.8	NA	99.1	NA	NA	98.8	NA	NA	NA	NA	84.2	NA	95.8	NA	77.4	98.3	SNF1-related protein kinase regulatory subunit beta-2
MSTRG.14310;A5:1B:3654230-3657715:3654221-3657715:+	MSTRG.14310	TraesCS1B02G005600	A5	B	0	0	0	0	81.5	0	90.3	0	0	90.7	0	0	0	0	100	0	49.9	0	33.9	69.3	SNF1-related protein kinase regulatory subunit beta-2
MSTRG.14340;A3:1B:4206623-4207036:4206623-4207039:+	MSTRG.14340	TraesCS1B02G007500	A3	B	63.8	57.7	55.7	78.2	26.8	NA	NA	80.9	NA	87.9	62.4	55.7	54.6	71.3	25.6	NA	NA	91.7	NA	95.1	#N/A
MSTRG.14350;A3:1B:4322871-4322949:4322832-4322949:-	MSTRG.14350	TraesCS1B02G007800	A3	B	2.1	2.7	0.4	5.1	0	1.3	0	1.2	1.5	0	0	0	0.7	3.1	0	0	3	6.3	0	0	Transcription initiation factor TFIID subunit 6
MSTRG.14350;A3:1B:4322060-4322143:4322057-4322143:-	MSTRG.14350	TraesCS1B02G007800	A3	B	0	12	7.1	8.1	NA	7.9	0	1.8	NA	0	2.7	0	0	5.1	NA	0	1.4	10.7	NA	0	Transcription initiation factor TFIID subunit 6
MSTRG.14350;A5:1B:4322057-4322143:4322057-4322148:-	MSTRG.14350	TraesCS1B02G007800	A5	B	33	21.9	38.3	53.1	0	41.5	45.9	49.8	47.8	27.7	20.3	28	42.4	45.6	0	50.3	39.9	51	31.1	22.2	Transcription initiation factor TFIID subunit 6
MSTRG.14358;RI:1B:4477731:4477842-4478128:4478276:+	MSTRG.14358	TraesCS1B02G008200	RI	B	5.6	2.8	6.8	4	NA	7	1.4	13.3	0.9	0.9	3.6	5.1	1.3	4.5	NA	11	6.8	19.2	6	0.9	Charged multivesicular body protein 5
MSTRG.14384;RI:1B:4812610:4812755-4812906:4812960:-	MSTRG.14384	TraesCS1B02G009700	RI	B	1.4	4.6	2.4	0.7	NA	NA	NA	0.1	NA	0.8	1.8	5.2	1.6	0	20.7	NA	NA	1	NA	1.8	#N/A
MSTRG.14384;A5:1B:4764315-4811459:4764315-4811461:-	MSTRG.14384	TraesCS1B02G009700	A5	B	0	0.5	1.4	10.3	NA	NA	NA	2.6	NA	8.4	0.2	1.9	0	0	79.3	NA	NA	0.7	NA	1.6	#N/A
MSTRG.14384;A3:1B:4812960-4813040:4812720-4813040:-	MSTRG.14384	TraesCS1B02G009700	A3	B	85.6	100	NA	NA	6.7	NA	NA	NA	NA	NA	89.4	88	NA	NA	NA	NA	NA	NA	NA	NA	#N/A
MSTRG.14428;A5:1B:5004108-5004346:5004102-5004346:+	MSTRG.14428	TraesCS1B02G010400	A5	B	NA	NA	NA	NA	NA	NA	NA	48.2	30.3	15.9	NA	NA	NA	22.2	NA	NA	NA	39.7	32.6	11.4	Gamma-gliadin
MSTRG.14427;A3:1B:4966597-4991860:4966510-4991860:-	MSTRG.14427	TraesCS1B02G010500	A3	B	NA	NA	NA	NA	NA	NA	NA	NA	NA	NA	NA	NA	NA	NA	NA	NA	NA	NA	79.6	NA	Gamma-gliadin
MSTRG.14427;A5:1B:4966063-4966163:4966063-4966310:-	MSTRG.14427	TraesCS1B02G010500	A5	B	NA	NA	NA	NA	NA	NA	NA	NA	NA	NA	NA	NA	NA	NA	NA	NA	NA	NA	79.6	NA	Gamma-gliadin
MSTRG.14427;A5:1B:4966063-4966310:4966063-4966439:-	MSTRG.14427	TraesCS1B02G010500	A5	B	NA	NA	NA	NA	NA	NA	NA	0	0.3	NA	NA	NA	NA	NA	NA	NA	NA	17.8	2.1	4	Gamma-gliadin
MSTRG.14427;A5:1B:5175965-5176032:5175965-5176035:-	MSTRG.14427	TraesCS1B02G010500	A5	B	0	NA	NA	0	NA	NA	NA	11.9	9.1	11	NA	NA	0	0	NA	NA	NA	3.7	4.2	2.6	Gamma-gliadin
MSTRG.14427;A5:1B:5175965-5176026:5175965-5176032:-	MSTRG.14427	TraesCS1B02G010500	A5	B	NA	NA	NA	NA	NA	NA	NA	80	59.2	65.2	NA	NA	NA	100	NA	NA	NA	91.1	76.3	78.5	Gamma-gliadin
MSTRG.14427;AF:1B:5176345-5198856:5198872:5176345-5225390:5225412:-	MSTRG.14427	TraesCS1B02G010500	AF	B	NA	5.2	12.1	0	0	NA	NA	14.2	7.3	3.7	NA	4	0	3.5	0	8.5	NA	7.8	5.8	2.3	Gamma-gliadin
MSTRG.14427;A5:1B:5175965-5176026:5175965-5176035:-	MSTRG.14427	TraesCS1B02G010500	A5	B	0	NA	NA	0	NA	NA	NA	35.1	12.7	18.8	45.2	NA	0	24.5	NA	NA	NA	28	12.3	9	Gamma-gliadin
MSTRG.14427;AF:1B:5176345-5198856:5198873:5176345-5225390:5225412:-	MSTRG.14427	TraesCS1B02G010500	AF	B	100	0	0	13.4	0	NA	NA	18.9	23.1	9.4	NA	7.4	14.6	9.4	9.8	0	NA	15.6	23.9	14.5	Gamma-gliadin
MSTRG.14427;AF:1B:5176345-5198856:5198865:5176345-5225390:5225412:-	MSTRG.14427	TraesCS1B02G010500	AF	B	100	53	56.4	8.1	15.1	NA	NA	52	36.9	25	NA	45	11.9	24.6	39.7	0	NA	36.6	22.2	43.6	Gamma-gliadin
MSTRG.14476;A3:1B:5520361-5584745:5520274-5584745:-	MSTRG.14476	TraesCS1B02G011523	A3	B	93.2	NA	NA	NA	NA	NA	NA	99.9	99.8	100	NA	NA	NA	100	NA	NA	NA	99.9	99.6	98.8	#N/A
MSTRG.14476;A5:1B:5582784-5583942:5582784-5584083:-	MSTRG.14476	TraesCS1B02G011523	A5	B	100	NA	NA	NA	NA	NA	NA	99.5	96.9	100	100	NA	NA	NA	NA	NA	NA	99.4	94.5	100	#N/A
MSTRG.14476;RI:1B:5519304:5519933-5519976:5519986:-	MSTRG.14476	TraesCS1B02G011523	RI	B	23.5	NA	NA	NA	NA	NA	NA	0.1	1	1	NA	NA	NA	0	NA	NA	NA	1.3	1.6	0	#N/A
MSTRG.14476;RI:1B:5519976:5519986-5520168:5520361:-	MSTRG.14476	TraesCS1B02G011523	RI	B	79	NA	NA	NA	NA	NA	NA	0	0.7	0	NA	NA	NA	0	NA	NA	NA	0.8	2.6	2.5	#N/A
MSTRG.14476;RI:1B:5584436:5584778-5584875:5585477:-	MSTRG.14476	TraesCS1B02G011523	RI	B	0	NA	NA	NA	NA	NA	NA	0.5	3.1	0	0	NA	NA	NA	NA	NA	NA	0.6	5.5	0	#N/A
MSTRG.14476;MX:1B:5520361-5520426:5520458-5584875:5520361-5584745:5584778-5584875:-	MSTRG.14476	TraesCS1B02G011523	MX	B	90.6	NA	NA	NA	100	100	NA	99.9	87.9	99.8	NA	NA	NA	NA	NA	100	100	100	98.1	100	#N/A
MSTRG.14476;A3:1B:5520374-5520426:5520361-5520426:-	MSTRG.14476	TraesCS1B02G011523	A3	B	0	NA	0	0	9.1	0	69.4	0.2	1.2	0	NA	NA	NA	0	0	29.9	0	0.3	2.6	0	#N/A
MSTRG.14476;A5:1B:5517910-5519483:5517910-5519508:-	MSTRG.14476	TraesCS1B02G011523	A5	B	10.1	8.1	1.8	0.4	0.1	0	0	0.1	0.1	0.1	37.6	5	1	0.2	0.3	0	0	0	0	0.1	#N/A
MSTRG.14476;AF:1B:5520361-5520426:5520761:5520361-5584745:5585477:-	MSTRG.14476	TraesCS1B02G011523	AF	B	79	NA	NA	NA	NA	NA	NA	39.9	55.2	49.2	NA	NA	NA	50.2	NA	NA	NA	47.5	37.9	2.5	#N/A
MSTRG.14476;RI:1B:5584443:5584699-5584745:5585477:-	MSTRG.14476	TraesCS1B02G011523	RI	B	35.7	100	NA	NA	NA	NA	NA	61.9	64.2	72.3	100	100	NA	87.9	NA	NA	NA	25.4	15.3	30.6	#N/A
MSTRG.14476;A3:1B:5520395-5520426:5520361-5520426:-	MSTRG.14476	TraesCS1B02G011523	A3	B	18.2	100	75.2	80.5	0	20.5	NA	85.7	81.2	81	NA	97.7	100	86.7	88.7	0	54.9	50.1	86.7	62.8	#N/A
MSTRG.14455;A3:1B:6475306-6475651:6475306-6475655:+	MSTRG.14455	TraesCS1B02G013900	A3	B	3.4	12.4	17.8	29.1	3.5	34.9	12.3	33.5	26.4	8.9	12.4	11.7	20.4	22.5	4.4	27.9	10.2	22.8	20.8	6.1	Ankyrin repeat family protein
MSTRG.14449;A3:1B:6479300-6479449:6479300-6479471:+	MSTRG.14449	TraesCS1B02G014000	A3	B	100	100	100	100	NA	100	100	100	100	90.5	100	100	100	100	NA	100	100	100	NA	100	#N/A
MSTRG.14544;A3:1B:8254329-8254435:8254329-8254484:+	MSTRG.14544	TraesCS1B02G017200	A3	B	89.4	100	97.5	98.5	100	94.3	100	100	98.3	98.4	97	100	100	100	100	100	100	100	100	99	Transforming growth factor-beta receptor-associated protein 1
MSTRG.14544;A5:1B:8249954-8250517:8249945-8250517:+	MSTRG.14544	TraesCS1B02G017200	A5	B	NA	NA	NA	86.9	NA	79.1	NA	73.5	NA	NA	NA	NA	100	88	NA	100	NA	97.8	NA	NA	Transforming growth factor-beta receptor-associated protein 1
MSTRG.14544;A3:1B:8253616-8253832:8253616-8253836:+	MSTRG.14544	TraesCS1B02G017200	A3	B	100	95	85.3	82.1	99.2	86.5	83.8	82.7	100	89.8	90.9	88.9	89	82.3	100	86.1	82.6	86.2	94	87.9	Transforming growth factor-beta receptor-associated protein 1
MSTRG.14544;A3:1B:8254142-8254224:8254142-8254240:+	MSTRG.14544	TraesCS1B02G017200	A3	B	82.8	82.9	69.1	58.4	98.7	54.7	64.4	52.6	53.1	75.7	73.6	84.2	80.1	58.3	99.7	63.1	69.1	56.3	81.1	81.1	Transforming growth factor-beta receptor-associated protein 1
MSTRG.14558;RI:1B:8697668:8697818-8697925:8698035:+	MSTRG.14558	TraesCS1B02G017900	RI	B	50.4	49.3	48.9	55.4	97	65.6	80.7	62.1	56	41.6	45.9	53.3	50.4	39.5	100	76.6	74.7	62.2	89.1	45.5	U-box domain-containing protein 1
MSTRG.14549;A5:1B:8715681-8715793:8715681-8715797:-	MSTRG.14549	TraesCS1B02G018000	A5	B	NA	NA	NA	NA	NA	96	98.3	0	NA	NA	NA	NA	NA	NA	NA	95.9	89	2.9	35	NA	Defensin
MSTRG.14604;AF:1B:9075481:9075859-9076403:9076182:9076275-9076403:+	MSTRG.14604	TraesCS1B02G019200	AF	B	79	86.2	92	97.1	92.9	96.4	95.4	74.8	81.9	0	77.8	82.9	92.1	93.7	86.8	94.9	97	70.9	71.3	0	Tubulin-specific chaperone cofactor E-like protein
MSTRG.14604;A3:1B:9078843-9078944:9078843-9078952:+	MSTRG.14604	TraesCS1B02G019200	A3	B	70.5	69.1	68.2	73.7	52.2	77.3	70.7	80.1	69	80.3	70.5	73.8	71.8	74.6	54.7	78.1	69.6	67.3	65.7	72.6	Tubulin-specific chaperone cofactor E-like protein
MSTRG.14604;A3:1B:9080629-9080808:9080629-9080811:+	MSTRG.14604	TraesCS1B02G019200	A3	B	29.5	30.9	31.8	26.3	47.8	22.7	29.3	19.9	31	19.7	29.5	26.6	28.2	25.4	45.3	22.9	30.4	32.7	34.3	27.4	Tubulin-specific chaperone cofactor E-like protein
MSTRG.14604;AF:1B:9075765:9075859-9076403:9076182:9076275-9076403:+	MSTRG.14604	TraesCS1B02G019200	AF	B	66.5	76.4	85.4	92.4	92.9	89.2	90.1	49.6	71.3	19.8	65.3	67.5	83.4	84.4	86.4	84.7	93.6	62.5	64.5	27.5	Tubulin-specific chaperone cofactor E-like protein
MSTRG.14620;A5:1B:9720458-9720631:9720458-9720656:-	MSTRG.14620	TraesCS1B02G021200	A5	B	14.9	26.8	40.2	37.3	2.1	40.5	37.7	35.8	38.4	23.8	27.4	33.5	51	43.6	0	36.1	24.2	34.9	NA	28.4	RNA-binding family protein
MSTRG.14620;A5:1B:9722182-9722266:9722182-9722284:-	MSTRG.14620	TraesCS1B02G021200	A5	B	14.9	31.4	44.3	55.6	2.1	69.7	37.7	61.7	38.4	43.7	27.4	42	51	65.3	0	36.1	25.3	34.9	NA	28.4	RNA-binding family protein
MSTRG.14643;AF:1B:10113703-10114049:10114127:10113703-10151886:10151903:-	MSTRG.14643	TraesCS1B02G022800	AF	B	11.2	18.5	9.6	8.9	15.1	43.3	30.1	35.9	34.2	18.7	10.5	10.4	32.5	50.2	10.2	44.6	43.7	47.2	50.1	28.1	V-type proton ATPase proteolipid subunit
MSTRG.14655;RI:1B:10366972:10367434-10367562:10367612:-	MSTRG.14655	TraesCS1B02G023000	RI	B	NA	NA	NA	NA	NA	33.6	NA	NA	NA	NA	NA	NA	NA	NA	NA	100	NA	NA	NA	NA	Disease resistance protein RPM1
MSTRG.14655;SE:1B:10361546-10366191:10366233-10366418:-	MSTRG.14655	TraesCS1B02G023000	SE	B	NA	NA	NA	NA	NA	33.6	NA	NA	NA	NA	NA	NA	NA	NA	NA	100	NA	NA	NA	NA	Disease resistance protein RPM1
MSTRG.14684;A3:1B:11633906-11634100:11633906-11634103:+	MSTRG.14684	TraesCS1B02G024200	A3	B	0	71.8	NA	70.3	80.8	0	1.5	NA	NA	NA	69.8	81.1	NA	69.9	60.7	0	3.1	NA	NA	NA	#N/A
MSTRG.14688;A3:1B:11692944-11693378:11692920-11693378:-	MSTRG.14688	TraesCS1B02G024300	A3	B	41.4	53	48.1	44.3	100	43.8	48	42.9	37.4	59.1	50.5	55.6	47.5	40.7	100	42.6	43.9	46.7	41.4	61	#N/A
MSTRG.14791;RI:1B:14151583:14151640-14151913:14152111:+	MSTRG.14791	TraesCS1B02G029100	RI	B	NA	NA	NA	NA	NA	NA	NA	80.6	NA	NA	NA	NA	NA	NA	NA	NA	NA	84.3	NA	NA	#N/A
MSTRG.14791;A3:1B:14151640-14151735:14151640-14151913:+	MSTRG.14791	TraesCS1B02G029100	A3	B	97.4	97.5	93.3	66.3	98	82.9	88.2	NA	NA	96.6	97.1	98.5	85.7	84.4	100	NA	95.5	NA	NA	96.5	#N/A
MSTRG.14791;SE:1B:14151640-14151798:14151815-14151913:+	MSTRG.14791	TraesCS1B02G029100	SE	B	91.4	NA	NA	82.9	NA	78.9	NA	77.6	NA	NA	86.2	NA	78.8	83.8	NA	85.8	NA	84.4	NA	NA	#N/A
MSTRG.14791;A3:1B:14151640-14151735:14151640-14151798:+	MSTRG.14791	TraesCS1B02G029100	A3	B	77.8	89.7	100	28.8	100	56.5	58.4	0	NA	86.4	84.3	89.3	61.7	51.2	100	0	74.5	0	NA	65.2	#N/A
MSTRG.14842;RI:1B:15169332:15169481-15169580:15169704:-	MSTRG.14842	TraesCS1B02G030800	RI	B	0	2.3	11.5	25.1	0.5	39.7	4	36.4	20.6	8.2	2.9	3.1	6.5	25	0	30.9	7.9	44.3	NA	13.7	ABC transporter ATP-binding protein
MSTRG.14839;AF:1B:15294054-15294307:15294340:15294054-15294755:15295770:-	MSTRG.14839	TraesCS1B02G031100	AF	B	95.7	96.6	95.8	96.3	99.9	89.1	94.2	88.6	90.2	93.7	99.7	98.4	91.4	84.7	100	83.5	93.1	89.6	91	95.9	tRNA pseudouridine synthase B
MSTRG.14845;AL:1B:15383110:15383467-15439773:15438996:15439687-15439773:-	MSTRG.14845	TraesCS1B02G031500	AL	B	29.9	19.9	28	25.3	0.2	29.5	14.1	27.8	30.2	15	25.5	18.6	19.9	32.4	0	27.2	21	20.5	NA	28.4	50S ribosomal protein L22
MSTRG.14855;A5:1B:15451245-15452378:15451245-15452382:-	MSTRG.14855	TraesCS1B02G031600	A5	B	100	90.2	100	96.6	99	96.8	100	98.6	100	100	89	98	100	100	100	100	100	100	100	100	lysine ketoglutarate reductase trans-splicing protein (DUF707)
MSTRG.14872;A5:1B:15747986-15748060:15747986-15748072:-	MSTRG.14872	TraesCS1B02G032500	A5	B	0	0	0	0	NA	2.1	0	2	NA	0	0	0	13.6	10.2	NA	0	0	10.1	NA	0	Kinase family protein
MSTRG.14872;SE:1B:15746246-15746326:15746397-15746496:-	MSTRG.14872	TraesCS1B02G032500	SE	B	30.8	28.9	42.3	35.6	NA	26.3	39.3	17.5	NA	36.9	34.3	24.6	31.1	28.2	NA	34.2	13.8	10.1	NA	15.7	Kinase family protein
MSTRG.14878;RI:1B:15871695:15871767-15871871:15871961:+	MSTRG.14878	TraesCS1B02G032600	RI	B	0	25.5	40.7	83.1	NA	100	100	100	NA	6.1	26.5	45.8	15.6	100	NA	100	15.7	85.2	NA	4.3	Ubiquitin-protein ligase, putative
MSTRG.14883;A5:1B:16214244-16214928:16214105-16214928:+	MSTRG.14883	TraesCS1B02G033100	A5	B	NA	0	NA	0	NA	NA	0	NA	NA	NA	0	NA	0	0	NA	32.7	0	0	NA	0	General transcription factor IIH subunit 5
MSTRG.14899;A5:1B:16478405-16478644:16478391-16478644:+	MSTRG.14899	TraesCS1B02G034100	A5	B	NA	NA	NA	NA	0	0	0	NA	NA	NA	NA	NA	NA	NA	68.7	0	1.7	NA	NA	NA	Chymotrypsin inhibitor
MSTRG.14900;A3:1B:16480578-16480674:16480567-16480674:-	MSTRG.14900	TraesCS1B02G034200	A3	B	NA	NA	NA	NA	NA	2.1	0.8	NA	NA	0	NA	NA	NA	NA	NA	6.5	0.6	NA	NA	4.4	Chymotrypsin inhibitor
MSTRG.14905;A3:1B:16502609-16502707:16502557-16502707:-	MSTRG.14905	TraesCS1B02G034300	A3	B	7	NA	NA	0	NA	NA	NA	3.4	1.4	2	NA	NA	NA	3.5	100	NA	NA	1.5	0.5	1.5	Chymotrypsin inhibitor
MSTRG.14905;RI:1B:16506262:16506513-16506604:16506678:-	MSTRG.14905	TraesCS1B02G034300	RI	B	NA	NA	NA	NA	NA	NA	NA	8.6	30.9	8.9	NA	NA	NA	NA	NA	NA	NA	0	0.9	0	Chymotrypsin inhibitor
MSTRG.14905;AF:1B:16502557-16502648:16502688:16502557-16502707:16502774:-	MSTRG.14905	TraesCS1B02G034300	AF	B	15.9	NA	NA	0	NA	NA	NA	21.5	21.5	36	NA	NA	NA	31.4	NA	NA	NA	12	12.4	25.2	Chymotrypsin inhibitor
MSTRG.14902;A5:1B:16522252-16523297:16522241-16523297:+	MSTRG.14902	TraesCS1B02G034500	A5	B	NA	NA	NA	NA	7.5	12.2	6.5	NA	NA	4.4	NA	NA	NA	NA	6.4	9.5	2.9	NA	NA	4.8	Disease resistance protein (TIR-NBS-LRR class) family
MSTRG.14917;A5:1B:16693124-16693362:16693110-16693362:+	MSTRG.14917	TraesCS1B02G034900	A5	B	NA	NA	NA	90.6	62.4	86.7	80.8	NA	NA	NA	NA	NA	NA	100	63.9	84.6	87.9	NA	NA	NA	Chymotrypsin inhibitor
MSTRG.14980;A3:1B:17685601-17686737:17685601-17686740:+	MSTRG.14980	TraesCS1B02G037000	A3	B	NA	NA	NA	NA	NA	NA	13.7	33	NA	18.9	NA	NA	NA	NA	NA	NA	28.9	24.3	NA	30.9	Protein DETOXIFICATION
MSTRG.15021;AF:1B:17742813:17742841-17746355:17744308:17744371-17746355:+	MSTRG.15021	TraesCS1B02G037100	AF	B	NA	100	NA	NA	NA	NA	NA	28.8	NA	NA	100	100	100	100	NA	NA	100	34.8	NA	NA	NAD(P)-binding rossmann-fold protein
MSTRG.15021;AL:1B:17732626-17739854:17739883:17732626-17746355:17746835:+	MSTRG.15021	TraesCS1B02G037100	AL	B	0	0	39.7	38.3	0	67.9	0	35	NA	0	0	0	0	74.1	0	46.9	47.3	NA	NA	0	NAD(P)-binding rossmann-fold protein
MSTRG.15021;AL:1B:17732626-17739854:17739883:17732626-17771117:17771315:+	MSTRG.15021	TraesCS1B02G037100	AL	B	0	0	24.8	34.9	NA	55.9	0	36.8	NA	0	0	0	0	60.6	NA	35	25.4	0	NA	0	NAD(P)-binding rossmann-fold protein
MSTRG.15021;AL:1B:17732626-17746355:17746835:17732626-17771117:17771315:+	MSTRG.15021	TraesCS1B02G037100	AL	B	81.2	70.4	33.4	46.4	88.2	37.4	27	51.9	NA	52.1	45.6	54.6	33.8	34.9	92.5	37.9	27.4	0	NA	37.6	NAD(P)-binding rossmann-fold protein
MSTRG.15030;AF:1B:17793569-17793670:17793937:17793569-17794944:17795262:-	MSTRG.15030	TraesCS1B02G037700	AF	B	7.9	0.8	2.7	0	0	0	0	0.6	0	3.5	2.5	6.3	0	0.8	0	1.1	3.3	0	0	2.8	#N/A
MSTRG.15030;A3:1B:17797667-17797764:17797664-17797764:-	MSTRG.15030	TraesCS1B02G037700	A3	B	0	1.9	3.1	6.8	NA	0	0	3.8	7.3	0	8.9	0	2.4	13.3	NA	0	4.2	4.2	0	1.2	#N/A
MSTRG.15030;A5:1B:17793569-17794944:17793569-17795697:-	MSTRG.15030	TraesCS1B02G037700	A5	B	35	53.3	NA	NA	NA	NA	8	NA	NA	15.5	NA	42.4	26	NA	NA	NA	7.8	16.6	NA	26.7	#N/A
MSTRG.15030;AF:1B:17797664-17797764:17797841:17797664-17797939:17798061:-	MSTRG.15030	TraesCS1B02G037700	AF	B	100	NA	22.3	NA	NA	18.4	100	NA	NA	68.5	37.7	39.7	52.7	24.3	NA	10.5	44.3	100	79.6	47.6	#N/A
MSTRG.15030;SE:1B:17793569-17794944:17796192-17796915:-	MSTRG.15030	TraesCS1B02G037700	SE	B	NA	17.9	7.9	3.2	NA	2.7	5.1	4.1	NA	12.3	5.2	32.4	8.4	7.4	NA	6.2	6.5	7.5	NA	NA	#N/A
MSTRG.15030;SE:1B:17793569-17795697:17796189-17796915:-	MSTRG.15030	TraesCS1B02G037700	SE	B	78	16	6.5	0	NA	7.9	38.3	0	NA	43.3	15.3	39.5	20.7	9.4	NA	3.8	45.3	29	63.4	100	#N/A
MSTRG.15030;SE:1B:17797129-17797542:17797664-17797939:-	MSTRG.15030	TraesCS1B02G037700	SE	B	0	9.5	12.9	7.5	NA	17	0	13.2	35.8	13.3	14.6	25.4	13.1	15.1	NA	19.5	43.5	0	NA	28.8	#N/A
MSTRG.15030;SE:1B:17797664-17797764:17797853-17797939:-	MSTRG.15030	TraesCS1B02G037700	SE	B	NA	91.2	79.8	88.8	NA	66.6	100	82.7	71.4	76.3	78.1	80.1	86.1	80.6	NA	67.2	54.9	100	81.7	71.6	#N/A
MSTRG.15030;A3:1B:17796192-17796915:17796189-17796915:-	MSTRG.15030	TraesCS1B02G037700	A3	B	16.2	73.7	60.9	59.8	100	56.2	66.3	56	64.1	44.6	53.2	67.6	65.6	61.7	100	66.9	63.4	63.7	51.3	55.4	#N/A
MSTRG.15030;AF:1B:17793569-17793764:17793939:17793569-17794944:17795262:-	MSTRG.15030	TraesCS1B02G037700	AF	B	81	76.2	72.9	80.8	95.3	39.9	71	53.7	50.5	76.7	68.2	70	76.5	33.2	97.1	52.4	68.8	64.8	63.7	81.7	#N/A
MSTRG.15030;A5:1B:17798055-17798157:17798055-17798237:-	MSTRG.15030	TraesCS1B02G037700	A5	B	0	48.7	32.7	29.4	56.6	28	57.7	31.6	36.4	31.7	33	52.6	44.6	41.3	64.4	27.7	44.2	47.4	57.9	50.4	#N/A
MSTRG.15006;SE:1B:17813228-17814101:17814260-17814557:-	MSTRG.15006	TraesCS1B02G037900	SE	B	0	0	0	0	0	0	0	0	0	6.8	0	0	0	0	0	0	0	0	0	0	#N/A
MSTRG.15006;A3:1B:17812508-17812852:17812499-17812852:-	MSTRG.15006	TraesCS1B02G037900	A3	B	0	0	0	1.6	0	0	0	2.3	11.2	0	2.9	5.2	0	0	0	4.6	2.2	2.2	0	14.7	#N/A
MSTRG.15006;A3:1B:17813228-17814557:17813201-17814557:-	MSTRG.15006	TraesCS1B02G037900	A3	B	100	99.4	98.2	97.2	100	100	100	97.1	95.8	100	100	94.1	100	97.2	100	100	95	94	98.3	99	#N/A
MSTRG.15006;SE:1B:17813228-17814101:17814265-17814557:-	MSTRG.15006	TraesCS1B02G037900	SE	B	8.1	0	1.3	4.1	0	0	0	3.1	7.2	0	13	1.6	0	2	0	0	1.4	7.4	0	1.7	#N/A
MSTRG.15006;SE:1B:17811285-17811820:17811897-17812071:-	MSTRG.15006	TraesCS1B02G037900	SE	B	100	100	100	100	55.9	100	100	96.7	100	87.2	96.4	100	100	100	39.4	85.5	100	100	100	74.2	#N/A
MSTRG.15008;A5:1B:17882002-17884067:17882002-17884130:-	MSTRG.15008	TraesCS1B02G038000	A5	B	6.7	6	5.2	0	36.5	0	7.2	4.1	0	12.9	5.1	8.2	13.8	7.1	30.4	15.5	6.1	5.4	0	7.4	50S ribosomal protein L2, putative
MSTRG.15012;A3:1B:17890992-17891101:17890992-17891106:+	MSTRG.15012	TraesCS1B02G038100	A3	B	NA	NA	14.2	29.9	NA	43.5	NA	NA	NA	9.7	NA	NA	NA	28.8	NA	0	NA	NA	NA	16.6	PGR5-like protein 1A, chloroplastic
MSTRG.15012;A3:1B:17891537-17891614:17891537-17891628:+	MSTRG.15012	TraesCS1B02G038100	A3	B	82	NA	0	0	97.8	0	NA	NA	NA	18.7	NA	NA	NA	24.8	86	0	54.5	NA	NA	54.8	PGR5-like protein 1A, chloroplastic
MSTRG.15050;A5:1B:19029073-19029606:19028953-19029606:+	MSTRG.15050	TraesCS1B02G039400	A5	B	12.2	8	8.3	17.8	4.4	20.1	19.2	34.8	43.5	8.6	5.3	8.4	6.6	16	0.8	21.5	12.7	25.8	40.1	11.7	#N/A
MSTRG.15050;RI:1B:19030572:19030748-19030837:19031332:+	MSTRG.15050	TraesCS1B02G039400	RI	B	30	16.1	19.7	31.3	8.3	27.8	27.9	54.9	68.2	16.8	14.9	15.1	16.4	26.2	1.5	29.5	19.7	44.6	62.8	24.4	#N/A
MSTRG.15050;SE:1B:19027738-19027838:19027909-19028824:+	MSTRG.15050	TraesCS1B02G039400	SE	B	67.7	54.5	63	52.5	49.1	34.8	38.5	56.1	64	53.2	67.8	48.8	63.8	46.2	50.4	34.6	40.8	56.7	60.4	59.1	#N/A
MSTRG.15104;A3:1B:20592716-20593862:20592701-20593862:-	MSTRG.15104	TraesCS1B02G041300	A3	B	15.1	31.7	39.1	65.5	0.3	96.4	39.3	100	78.4	18.2	20.5	35.7	43.8	74.6	0	100	39.4	81	67.8	21.7	Transducin/WD40 repeat protein
MSTRG.15115;A3:1B:21805030-21806091:21805030-21806127:+	MSTRG.15115	TraesCS1B02G041900	A3	B	0	5.9	4.2	0	NA	35.3	33	NA	NA	NA	8.2	4.7	2.3	1.6	NA	NA	97.4	NA	NA	NA	Mitochondrial import inner membrane translocase subunit Tim9
MSTRG.15120;A3:1B:22024748-22025220:22024703-22025220:-	MSTRG.15120	TraesCS1B02G042000	A3	B	9.7	72	66.9	100	100	100	100	73.8	100	100	58.3	100	65.6	100	100	100	100	100	NA	100	Pectin acetylesterase
MSTRG.15120;A3:1B:22024773-22025220:22024703-22025220:-	MSTRG.15120	TraesCS1B02G042000	A3	B	14.9	35.6	47.4	NA	NA	100	100	25.7	NA	100	40.5	100	34	100	NA	100	NA	NA	NA	100	Pectin acetylesterase
MSTRG.15120;AF:1B:22025302-22025477:22025774:22025302-22036529:22036662:-	MSTRG.15120	TraesCS1B02G042000	AF	B	0	7.2	0	2.2	0	10.5	3.6	33.2	NA	0	2.3	3	0	16.7	0	10.9	3.3	16.9	NA	0	Pectin acetylesterase
MSTRG.15120;A3:1B:22023277-22023790:22023270-22023790:-	MSTRG.15120	TraesCS1B02G042000	A3	B	0	10.9	23.5	6.3	1.4	31.9	0	8.9	12.6	22.7	24.3	5.6	0	24	2.1	11.5	0	2.6	NA	7.6	Pectin acetylesterase
MSTRG.15120;A3:1B:22024773-22025220:22024748-22025220:-	MSTRG.15120	TraesCS1B02G042000	A3	B	62	17.7	30.9	20.4	3.6	18.9	21.7	10.9	0	22.9	32.7	17.2	21.3	22.6	8.2	22.5	10.3	8.8	NA	23.1	Pectin acetylesterase
MSTRG.15155;RI:1B:23598296:23598507-23598743:23599636:+	MSTRG.15155	TraesCS1B02G043600	RI	B	0	3.1	3.1	9.6	2.4	18.6	0	3.8	NA	0	0.5	3.7	0	2.8	0	NA	4.1	1.9	0	2.1	#N/A
MSTRG.15190;A3:1B:24933258-24933555:24933240-24933555:-	MSTRG.15190	TraesCS1B02G045000	A3	B	NA	NA	100	100	100	100	100	NA	NA	NA	NA	NA	100	100	100	100	82.4	NA	NA	NA	Dof zinc finger protein
MSTRG.15190;A3:1B:24933273-24933555:24933258-24933555:-	MSTRG.15190	TraesCS1B02G045000	A3	B	NA	NA	0	27.3	0	30.7	0	NA	NA	NA	NA	NA	0	8	0	6.1	0	NA	NA	NA	Dof zinc finger protein
MSTRG.15195;A3:1B:24989113-24990232:24989105-24990232:-	MSTRG.15195	TraesCS1B02G045100	A3	B	71.8	32.8	37.7	51.1	0	37.3	100	53.5	NA	100	43.6	35	46	67.8	0	37.4	55.4	100	NA	19.6	#N/A
MSTRG.15227;A3:1B:26135364-26135454:26135354-26135454:-	MSTRG.15227	TraesCS1B02G046200	A3	B	NA	NA	NA	NA	NA	NA	NA	NA	NA	6	NA	NA	NA	NA	NA	NA	NA	NA	NA	43.2	Chalcone-flavonone isomerase family protein
MSTRG.15237;RI:1B:26186562:26186846-26187197:26187536:-	MSTRG.15237	TraesCS1B02G046300	RI	B	0	10.3	2.6	10.5	7.1	13.3	1.9	11.7	12	3.2	0	4.9	3.9	16.1	0	13.2	12.4	13.1	8.3	6.4	ACT domain-containing protein
MSTRG.15237;A3:1B:26188130-26188877:26188127-26188877:-	MSTRG.15237	TraesCS1B02G046300	A3	B	0	33.6	9.3	28.6	NA	26.4	7.1	27.8	29.2	14.2	NA	17.7	14.9	33.7	NA	31.7	26.7	28.4	NA	20.7	ACT domain-containing protein
MSTRG.15232;A3:1B:26396912-26397084:26396912-26397087:+	MSTRG.15232	TraesCS1B02G046400	A3	B	18.9	100	NA	NA	NA	NA	NA	NA	NA	NA	37.2	19.7	NA	NA	NA	NA	NA	NA	NA	NA	#N/A
MSTRG.15250;SE:1B:26783127-26783722:26783895-26784000:-	MSTRG.15250	TraesCS1B02G047000	SE	B	14.9	24.7	27.7	47.4	4.5	42.1	46	34.9	NA	22.2	18.1	16.3	29.6	30.4	2.5	43.3	32.9	17.3	NA	18.6	Beta-1,3-galactosyltransferase-like protein
MSTRG.15266;A3:1B:26968485-26968612:26968448-26968612:-	MSTRG.15266	TraesCS1B02G047200	A3	B	NA	NA	NA	NA	NA	NA	NA	NA	NA	NA	NA	NA	NA	NA	NA	NA	8.1	NA	NA	NA	Sentrin-specific protease&&Ulp1 protease family, C-terminal catalytic domain containing protein
MSTRG.15266;A3:1B:26970997-26971100:26970872-26971100:-	MSTRG.15266	TraesCS1B02G047200	A3	B	NA	NA	NA	NA	NA	NA	NA	NA	NA	NA	NA	NA	NA	NA	NA	NA	15.5	NA	NA	NA	Sentrin-specific protease&&Ulp1 protease family, C-terminal catalytic domain containing protein
MSTRG.15266;RI:1B:26968354:26968448-26968612:26968716:-	MSTRG.15266	TraesCS1B02G047200	RI	B	NA	NA	NA	NA	NA	NA	100	NA	NA	NA	NA	NA	NA	NA	NA	100	6.3	NA	NA	NA	Sentrin-specific protease&&Ulp1 protease family, C-terminal catalytic domain containing protein
MSTRG.15266;RI:1B:26968354:26968485-26968612:26968716:-	MSTRG.15266	TraesCS1B02G047200	RI	B	NA	NA	NA	NA	NA	NA	100	NA	NA	NA	NA	NA	NA	NA	NA	84.7	NA	NA	NA	NA	Sentrin-specific protease&&Ulp1 protease family, C-terminal catalytic domain containing protein
MSTRG.15314;A5:1B:28763397-28763419:28763343-28763419:+	MSTRG.15314	TraesCS1B02G049100	A5	B	0	6.2	1.5	3.9	0.1	1.1	NA	NA	NA	NA	5.5	3.5	3.2	3.2	0	0	0	NA	NA	NA	Histone H2A
MSTRG.15339;A3:1B:28814089-28814175:28814089-28814178:+	MSTRG.15339	TraesCS1B02G049300	A3	B	94.1	96.4	95.2	86.9	97.4	91.3	92.8	91.6	NA	90.9	97	95.3	95.9	93.2	100	89.5	95.9	91.9	NA	92	Poly [ADP-ribose] polymerase
MSTRG.15339;A3:1B:28817014-28818390:28817014-28818405:+	MSTRG.15339	TraesCS1B02G049300	A3	B	5.9	3.6	4.8	13.1	2.6	15.7	7.2	12.8	NA	9.1	3	4.7	4.1	12.2	0	19.3	4.1	8.1	NA	8	Poly [ADP-ribose] polymerase
MSTRG.15339;RI:1B:28823345:28823427-28823525:28823662:+	MSTRG.15339	TraesCS1B02G049300	RI	B	5.9	3.5	4.5	8.8	2.4	8.1	6.4	8.4	NA	9.1	3	4.7	4	6.5	0	9.9	4	7.9	NA	7.7	Poly [ADP-ribose] polymerase
MSTRG.15384;SE:1B:30880014-30880117:30880233-30881436:-	MSTRG.15384	TraesCS1B02G051100	SE	B	NA	0	0	0	NA	0	0	0	NA	NA	0	0	0	0	NA	9	0	NA	NA	NA	Nuclear pore complex protein NUP43
MSTRG.15384;A5:1B:30880014-30881436:30880014-30881445:-	MSTRG.15384	TraesCS1B02G051100	A5	B	11.4	15.9	17.1	9.1	0.6	49.9	12	33.4	NA	5.4	11.6	19.2	12.7	25.3	0	26.3	16.8	25.3	NA	3.2	Nuclear pore complex protein NUP43
MSTRG.15400;A5:1B:31857822-31857902:31857822-31858077:-	MSTRG.15400	TraesCS1B02G051600	A5	B	NA	NA	NA	7	NA	1.5	NA	0	NA	NA	NA	NA	NA	NA	NA	5.7	0	0	NA	NA	B3 domain-containing protein
MSTRG.15400;RI:1B:31859071:31859509-31859612:31859737:-	MSTRG.15400	TraesCS1B02G051600	RI	B	NA	NA	NA	97.8	NA	97.3	NA	97.4	100	NA	NA	NA	NA	100	NA	100	80.7	100	86.9	NA	B3 domain-containing protein
MSTRG.15400;A5:1B:31857529-31857614:31857529-31857749:-	MSTRG.15400	TraesCS1B02G051600	A5	B	100	99.7	99.7	100	100	93.2	100	100	98.7	99.7	100	100	100	93.6	98.8	92.8	100	95.1	89.8	100	B3 domain-containing protein
MSTRG.15400;A3:1B:31857997-31858077:31857822-31858077:-	MSTRG.15400	TraesCS1B02G051600	A3	B	NA	NA	NA	16.4	NA	8.6	NA	12.2	28.3	NA	NA	NA	NA	NA	NA	18	19.9	15.7	NA	NA	B3 domain-containing protein
MSTRG.15400;SE:1B:31857822-31857902:31857997-31858077:-	MSTRG.15400	TraesCS1B02G051600	SE	B	100	100	100	81.3	100	67.2	96.7	64.3	76.1	100	100	100	100	100	100	71.4	87.7	61.4	80.8	100	B3 domain-containing protein
MSTRG.15400;RI:1B:31857614:31857819-31857902:31857997:-	MSTRG.15400	TraesCS1B02G051600	RI	B	1.8	3.9	2.3	5.7	1.3	12.2	1.9	8.3	7.5	2.9	6.3	2.6	5.1	4.8	0	14.2	1.8	11	8.3	2.8	B3 domain-containing protein
MSTRG.15400;SE:1B:31858588-31859071:31859737-31860089:-	MSTRG.15400	TraesCS1B02G051600	SE	B	0	1.7	4.9	28.6	1.3	66.2	4.5	44.6	23.8	4.3	1.2	2.6	8.1	20.1	6.2	55.3	7.1	48	37.6	2.3	B3 domain-containing protein
MSTRG.15400;RI:1B:31857614:31857822-31857902:31857997:-	MSTRG.15400	TraesCS1B02G051600	RI	B	1.3	6	3.3	4.3	0.3	5	2.4	7.2	11.4	5.1	9.7	3.9	7.3	5.9	0	9.3	3.4	11.9	7.8	6.1	B3 domain-containing protein
MSTRG.15400;A3:1B:31857822-31857902:31857819-31857902:-	MSTRG.15400	TraesCS1B02G051600	A3	B	58.8	39.9	41.4	57.6	81.8	75.2	44.3	54.1	39.6	36	38.5	39.9	40.8	48.7	82	65.8	34.5	51.3	57.5	31.4	B3 domain-containing protein
MSTRG.15400;AF:1B:31858588-31859071:31859598:31858588-31860089:31860195:-	MSTRG.15400	TraesCS1B02G051600	AF	B	58.8	39.3	40.4	56.8	81.8	72.4	44.3	52.1	38.7	35.4	38.5	39.9	40.9	42.7	81.8	61.6	34.4	47.7	51.7	30.2	B3 domain-containing protein
MSTRG.15418;A5:1B:31904361-31904769:31904338-31904769:+	MSTRG.15418	TraesCS1B02G051700	A5	B	56.1	49.3	66.9	62.3	58.9	54.2	49	76.3	72.8	62.5	55.8	46.7	58.6	69.1	55.7	39.5	51.6	74.7	66.1	64.2	#N/A
MSTRG.15414;A5:1B:32761608-32762166:32761578-32762166:+	MSTRG.15414	TraesCS1B02G052400	A5	B	100	100	100	100	0	100	100	100	100	93.7	97.7	100	100	100	0	100	75.8	100	100	100	Armadillo/beta-catenin-like repeat protein
MSTRG.15464;SE:1B:34321633-34321888:34322027-34322145:+	MSTRG.15464	TraesCS1B02G053900	SE	B	31.6	48.1	45.7	66.6	NA	100	62.3	78.8	NA	42.7	50.1	51.5	41	100	NA	100	51.2	100	NA	35.8	Ankyrin repeat protein-like
MSTRG.15464;SE:1B:34322459-34323502:34323654-34324425:+	MSTRG.15464	TraesCS1B02G053900	SE	B	10.8	14	45.7	43	NA	4.6	0	78.8	NA	42.7	22.7	20.2	41	61.8	NA	18.3	7.8	65.6	NA	35.8	Ankyrin repeat protein-like
MSTRG.15501;A3:1B:37571925-37572053:37571922-37572053:-	MSTRG.15501	TraesCS1B02G055100	A3	B	0	78.3	0	55.1	0	39.7	100	100	98.8	15.6	0	99	0	98.9	0	0	0	99.8	100	84	#N/A
MSTRG.15513;A5:1B:38067453-38067582:38067453-38067847:-	MSTRG.15513	TraesCS1B02G055300	A5	B	91.2	NA	NA	NA	100	100	100	100	NA	100	100	100	100	NA	100	100	100	100	100	100	F-box domain containing protein
MSTRG.15513;RI:1B:38065943:38066601-38066716:38066781:-	MSTRG.15513	TraesCS1B02G055300	RI	B	5	15.1	NA	NA	3.1	2.5	0	1.9	NA	4	7.1	15.2	15.2	NA	3.3	2.8	0.6	3.1	0	3	F-box domain containing protein
MSTRG.15513;RI:1B:38067268:38067453-38067582:38067975:-	MSTRG.15513	TraesCS1B02G055300	RI	B	5	15.1	NA	NA	3.1	2.5	0	1.9	NA	4	7.1	15.2	15.2	NA	3.3	2.8	0.6	3.1	0	3	F-box domain containing protein
MSTRG.15521;A3:1B:38119666-38120337:38119666-38120557:+	MSTRG.15521	TraesCS1B02G055400	A3	B	100	100	100	96.9	NA	100	100	98.8	100	100	100	92.7	100	100	NA	100	100	100	100	100	#N/A
MSTRG.15521;A3:1B:38119666-38120557:38119666-38120639:+	MSTRG.15521	TraesCS1B02G055400	A3	B	NA	0	NA	NA	15.7	NA	NA	6.5	NA	NA	0	17.2	NA	NA	21.1	NA	0	0	0	0	#N/A
MSTRG.15521;A3:1B:38119666-38120330:38119666-38120337:+	MSTRG.15521	TraesCS1B02G055400	A3	B	38.6	13.2	5	1.8	NA	0	0	1.8	5.2	8.2	11.1	18	4.9	0.8	NA	0	0	0.6	3.6	6.4	#N/A
MSTRG.15521;A3:1B:38119666-38120330:38119666-38120639:+	MSTRG.15521	TraesCS1B02G055400	A3	B	67.7	11.4	NA	NA	7.1	NA	NA	9	NA	NA	15.3	36.5	NA	NA	0	NA	0	1.4	4.9	6.7	#N/A
MSTRG.15521;A3:1B:38119666-38120363:38119666-38120639:+	MSTRG.15521	TraesCS1B02G055400	A3	B	97.8	92.8	99.1	97.3	89.1	99.2	98.3	96.6	100	100	95.8	97.3	97.3	99.2	87.7	96.8	92.2	93.2	83.8	93.3	#N/A
MSTRG.15521;A3:1B:38117998-38118112:38117998-38118115:+	MSTRG.15521	TraesCS1B02G055400	A3	B	100	100	100	83.6	NA	80.1	45.9	97.9	84.5	19.4	100	100	64	93.3	NA	57.6	100	94.5	100	100	#N/A
MSTRG.15521;A3:1B:38119666-38120337:38119666-38120639:+	MSTRG.15521	TraesCS1B02G055400	A3	B	76.9	45.8	92.7	89.8	1.2	94.8	88.6	84.8	100	100	59	72.4	85.7	96.9	19.9	82.6	50.5	69.8	57.9	51.5	#N/A
MSTRG.15521;A3:1B:38118240-38118322:38118240-38118325:+	MSTRG.15521	TraesCS1B02G055400	A3	B	38.6	13.2	53.4	49.9	NA	41.2	54.1	43.3	64.5	82.1	34.1	38.9	39.1	59.8	NA	56.7	55.7	70.9	63.8	45.5	#N/A
MSTRG.15521;A3:1B:38119666-38120337:38119666-38120363:+	MSTRG.15521	TraesCS1B02G055400	A3	B	6.8	6.2	10.8	19.8	0.1	13.2	12.1	16.6	28.5	9	5.9	6.7	14.4	19.4	3.4	13.4	7.9	14.5	21.1	7.1	#N/A
MSTRG.15541;A3:1B:39377607-39377691:39377607-39377723:+	MSTRG.15541	TraesCS1B02G056400	A3	B	NA	100	100	100	NA	100	100	NA	NA	NA	NA	100	100	82.5	NA	100	NA	NA	NA	100	Ankyrin repeat family protein&&Ankyrin repeat protein-like
MSTRG.15541;SE:1B:39380981-39382929:39383042-39384102:+	MSTRG.15541	TraesCS1B02G056400	SE	B	100	NA	100	NA	NA	100	100	NA	NA	100	NA	100	100	93	NA	NA	NA	68.3	NA	NA	Ankyrin repeat family protein&&Ankyrin repeat protein-like
MSTRG.15541;SE:1B:39383528-39383711:39383806-39384102:+	MSTRG.15541	TraesCS1B02G056400	SE	B	NA	15.4	0	0	0	0	NA	NA	NA	NA	6.8	4.7	0	10.9	0	0	0	NA	NA	0	Ankyrin repeat family protein&&Ankyrin repeat protein-like
MSTRG.15541;A5:1B:39383806-39384102:39383042-39384102:+	MSTRG.15541	TraesCS1B02G056400	A5	B	0	0	3.3	3.7	5.7	4.1	0	9.3	NA	10.4	3.6	0	7.4	1.8	NA	14	3	3.9	NA	12.8	Ankyrin repeat family protein&&Ankyrin repeat protein-like
MSTRG.15541;A5:1B:39383806-39384102:39383528-39384102:+	MSTRG.15541	TraesCS1B02G056400	A5	B	NA	0	8.4	6	3	8	NA	NA	NA	NA	3.8	0	20	4.4	0	19.6	3.5	NA	NA	9.8	Ankyrin repeat family protein&&Ankyrin repeat protein-like
MSTRG.15541;AF:1B:39377566:39377607-39378928:39377855:39378033-39378928:+	MSTRG.15541	TraesCS1B02G056400	AF	B	NA	NA	90.9	90.2	NA	89.2	NA	75.5	NA	NA	NA	NA	74.7	88.2	NA	NA	NA	93.6	NA	NA	Ankyrin repeat family protein&&Ankyrin repeat protein-like
MSTRG.15541;RI:1B:39384840:39384884-39385050:39385214:+	MSTRG.15541	TraesCS1B02G056400	RI	B	0	0	64.2	50	NA	71.2	NA	70.9	NA	NA	0	0	50.4	35.1	NA	0	0	90.4	NA	NA	Ankyrin repeat family protein&&Ankyrin repeat protein-like
MSTRG.15541;AF:1B:39377535:39377607-39378928:39377855:39378033-39378928:+	MSTRG.15541	TraesCS1B02G056400	AF	B	100	100	NA	90.2	NA	77	NA	NA	NA	62.2	93.2	100	74.4	93.1	NA	74.1	94	NA	NA	NA	Ankyrin repeat family protein&&Ankyrin repeat protein-like
MSTRG.15541;A5:1B:39378091-39378928:39378033-39378928:+	MSTRG.15541	TraesCS1B02G056400	A5	B	NA	55.8	43.7	54.7	NA	23.1	45.4	54.3	NA	NA	NA	59.6	78.1	45.9	NA	38.8	NA	NA	NA	81	Ankyrin repeat family protein&&Ankyrin repeat protein-like
MSTRG.15541;SE:1B:39380981-39382326:39382409-39382929:+	MSTRG.15541	TraesCS1B02G056400	SE	B	53.6	100	71.6	100	57.5	85.9	61.1	84.2	NA	38.4	76.4	79.8	76.8	73.6	100	100	72.5	79.7	NA	100	Ankyrin repeat family protein&&Ankyrin repeat protein-like
MSTRG.15539;A3:1B:39396261-39396658:39396115-39396658:-	MSTRG.15539	TraesCS1B02G056500	A3	B	0	6.1	7.5	24.5	15.1	16.9	14.6	0.6	NA	2.5	3.8	6.5	11.1	8.5	21.7	10.7	9.9	2.4	NA	0.7	F-box family protein
MSTRG.15552;SE:1B:39573704-39576713:39576900-39578196:+	MSTRG.15552	TraesCS1B02G056700	SE	B	NA	NA	NA	NA	NA	NA	NA	NA	NA	NA	NA	NA	NA	NA	NA	NA	NA	16.1	NA	NA	RNA polymerase II transcription factor SIII (Elongin) subunit A
MSTRG.15552;A5:1B:39577811-39578196:39577704-39578196:+	MSTRG.15552	TraesCS1B02G056700	A5	B	0	10.6	0	34	0	40.1	37.3	24.6	31.2	0	16.6	6.9	0	29.9	0	0	4.7	0	4.8	0	RNA polymerase II transcription factor SIII (Elongin) subunit A
MSTRG.15550;A3:1B:39583251-39583487:39583233-39583487:-	MSTRG.15550	TraesCS1B02G056800	A3	B	100	98.6	97.9	98.7	NA	99	100	100	95.1	100	98.4	100	100	100	NA	100	67.3	66.2	100	88.5	Ankyrin repeat family protein
MSTRG.15556;A3:1B:39658253-39658698:39658243-39658698:-	MSTRG.15556	TraesCS1B02G057100	A3	B	NA	NA	NA	0	NA	5	NA	4.4	0	NA	NA	NA	NA	NA	NA	0	NA	11.4	NA	NA	Protein transport SEC13-like protein
MSTRG.15556;SE:1B:39656479-39658165:39658253-39658698:-	MSTRG.15556	TraesCS1B02G057100	SE	B	NA	0	0	0	NA	3.5	5.2	2.4	NA	0	0	0	0	0	NA	0	2	5.4	22.3	0	Protein transport SEC13-like protein
MSTRG.15556;SE:1B:39656479-39658062:39658193-39658476:-	MSTRG.15556	TraesCS1B02G057100	SE	B	44.5	0	0	0	NA	0.4	0	6.7	7.3	0	4.2	0	0	0	NA	1	3.6	4.8	36.2	0	Protein transport SEC13-like protein
MSTRG.15556;A5:1B:39656479-39658062:39656479-39658165:-	MSTRG.15556	TraesCS1B02G057100	A5	B	100	NA	NA	0	NA	3.1	NA	34	17.4	NA	NA	NA	NA	NA	NA	10.7	NA	27	31.3	NA	Protein transport SEC13-like protein
MSTRG.15556;SE:1B:39656479-39658165:39658243-39658698:-	MSTRG.15556	TraesCS1B02G057100	SE	B	NA	0	1.3	11.2	NA	41	0	34.6	56.6	4	4.1	0	0	7.7	NA	35.3	0	30.9	29.5	0	Protein transport SEC13-like protein
MSTRG.15556;AF:1B:39656479-39658476:39658543:39656479-39658698:39658808:-	MSTRG.15556	TraesCS1B02G057100	AF	B	90.4	61.7	50.5	45.2	NA	85.8	56.6	79.7	77.8	45.5	49.1	65.9	30.6	50.8	NA	87.2	64.1	78.9	36.2	46.2	Protein transport SEC13-like protein
MSTRG.15561;A3:1B:39849768-39850296:39849768-39850302:+	MSTRG.15561	TraesCS1B02G057800	A3	B	NA	NA	NA	100	NA	100	NA	100	NA	NA	NA	NA	NA	NA	NA	100	NA	11.3	NA	NA	evolutionarily conserved C-terminal region 2&&Evolutionarily conserved C-terminal region 2
MSTRG.15561;A3:1B:39852353-39852464:39852353-39852564:+	MSTRG.15561	TraesCS1B02G057800	A3	B	0	1.9	2.5	3.2	0	1.6	1.8	1.3	0.8	1.4	0.9	1.6	2.9	5.6	0	1.4	2.1	0.5	5.6	0.8	evolutionarily conserved C-terminal region 2&&Evolutionarily conserved C-terminal region 2
MSTRG.15562;AL:1B:39854363-39854458:39854979:39854363-39865970:39866279:+	MSTRG.15562	TraesCS1B02G057900	AL	B	82.8	96.2	95.8	82.6	NA	97.7	94.2	95.8	100	77	92.9	94	96.2	100	NA	91.2	98.7	100	NA	73.7	7,8-dihydroneopterin aldolase
MSTRG.15577;SE:1B:40181604-40181679:40181771-40181850:+	MSTRG.15577	TraesCS1B02G058000	SE	B	100	87.4	100	100	100	100	100	99.1	100	100	78.8	86.7	100	100	100	100	100	99	100	83.6	UDP galactose transporter-related protein
MSTRG.15586;RI:1B:41086492:41087092-41087201:41088725:-	MSTRG.15586	TraesCS1B02G058600	RI	B	100	92.7	78.3	87.9	18.7	86.4	95.6	80.8	NA	79.5	60.5	89.1	96.5	91.5	0	100	93.8	78.5	NA	76.9	Dual specificity phosphatase
MSTRG.15589;A3:1B:41095602-41095695:41095599-41095695:-	MSTRG.15589	TraesCS1B02G058700	A3	B	100	80.2	72.2	71.9	100	49	76.9	53.3	44.9	92.1	93.8	93.7	NA	24	100	46.7	84.9	58.8	75	92.2	Beta-hexosaminidase
MSTRG.15591;AF:1B:41367078-41367294:41367409:41367078-41368763:41368878:-	MSTRG.15591	TraesCS1B02G058800	AF	B	97.3	90	86.6	88.9	40.7	NA	NA	67.8	81.5	77.1	95.1	89	86	82.3	49.2	NA	NA	68.5	84.7	85.8	#N/A
MSTRG.15612;A3:1B:41843333-41843418:41843333-41843459:+	MSTRG.15612	TraesCS1B02G059300	A3	B	100	100	90.6	100	93.2	100	100	NA	NA	86.6	100	100	100	100	100	55.8	95.1	NA	NA	100	F-box family protein
MSTRG.15612;AF:1B:41840529:41842174-41843280:41842831:41842954-41843280:+	MSTRG.15612	TraesCS1B02G059300	AF	B	NA	100	88.7	100	93	100	100	NA	NA	85.2	100	100	100	NA	100	53	95	NA	NA	100	F-box family protein
MSTRG.15629;RI:1B:42325541:42325692-42325777:42326094:+	MSTRG.15629	TraesCS1B02G059700	RI	B	75.3	77.2	NA	NA	NA	NA	NA	NA	NA	NA	69.4	64.3	NA	NA	NA	NA	NA	NA	NA	NA	#N/A
MSTRG.15629;SE:1B:42326094-42326170:42326244-42326320:+	MSTRG.15629	TraesCS1B02G059700	SE	B	24.7	22.8	NA	NA	NA	NA	NA	NA	NA	NA	30.6	35.7	NA	NA	NA	NA	NA	NA	NA	NA	#N/A
MSTRG.15629;A3:1B:42326094-42326170:42326094-42326245:+	MSTRG.15629	TraesCS1B02G059700	A3	B	93.7	94.6	95.9	96.6	NA	NA	NA	NA	NA	93.4	94.9	94.3	95.4	98.3	NA	NA	NA	NA	NA	96.2	#N/A
MSTRG.15629;A3:1B:42326094-42326245:42326094-42326320:+	MSTRG.15629	TraesCS1B02G059700	A3	B	87.1	90	100	NA	NA	NA	NA	NA	NA	NA	92.6	92.8	87.3	NA	NA	NA	NA	NA	NA	NA	#N/A
MSTRG.15646;A5:1B:42348036-42348124:42348033-42348124:+	MSTRG.15646	TraesCS1B02G059800	A5	B	61.3	66.3	54	47.1	81.7	48.7	57.1	37.1	38.4	49.5	58.2	62.1	42.8	52.9	81.8	31.5	63.9	33.1	16.8	64.1	Nudix hydrolase 9
MSTRG.16111;AL:1B:43631816-43631899:43632351:43631816-43633604:43633969:+	MSTRG.16111	TraesCS1B02G060200	AL	B	100	100	NA	100	100	NA	NA	NA	NA	93.2	NA	NA	NA	NA	100	NA	NA	NA	NA	NA	#N/A
MSTRG.16111;AL:1B:43631816-43631899:43632240:43631816-43633604:43633880:+	MSTRG.16111	TraesCS1B02G060200	AL	B	0	0	0	0	0	0	0	0	0	0	0	0	0	0	0	0	0	0	7.8	12.9	#N/A
MSTRG.16111;A5:1B:43630463-43631317:43630338-43631317:+	MSTRG.16111	TraesCS1B02G060200	A5	B	34.9	32.1	14.8	30	24.8	0	0	0	15.4	37	17.1	13.2	18.4	0	33.4	0	1.4	0	0	0	#N/A
MSTRG.16111;AL:1B:43631816-43631899:43632351:43631816-43633604:43633880:+	MSTRG.16111	TraesCS1B02G060200	AL	B	38.3	40.3	18.5	34.7	25.6	0	0	0	19.3	48.9	22.6	18	25.7	0	34.7	0	1.8	0	0	0	#N/A
MSTRG.16139;A3:1B:45200442-45200595:45200424-45200595:-	MSTRG.16139	TraesCS1B02G060900	A3	B	0	0	3.7	82.1	0	100	9.3	91.3	NA	0	0	0	6.2	98.3	0	96.1	19.5	100	0	16.4	5'-methylthioadenosine/S-adenosylhomocysteine nucleosidase
MSTRG.16139;A3:1B:45200445-45200595:45200442-45200595:-	MSTRG.16139	TraesCS1B02G060900	A3	B	100	100	99.6	85.6	NA	95.1	97.5	93.3	91.8	100	100	100	97.3	81.5	NA	80.9	84.7	77.6	100	72.9	5'-methylthioadenosine/S-adenosylhomocysteine nucleosidase
MSTRG.16139;A3:1B:45200445-45200595:45200424-45200595:-	MSTRG.16139	TraesCS1B02G060900	A3	B	55.2	70.8	90	96.5	0	100	80.2	99.3	100	43.6	60.8	73	70.1	99.6	1.5	99	57.4	100	82.2	34.6	5'-methylthioadenosine/S-adenosylhomocysteine nucleosidase
MSTRG.16144;RI:1B:45740522:45740638-45740724:45740767:-	MSTRG.16144	TraesCS1B02G061200	RI	B	NA	NA	63.3	64.9	NA	74.4	NA	66.1	NA	NA	0	NA	100	72.8	NA	50.7	20.1	79.6	NA	NA	Potassium transporter
MSTRG.16144;A3:1B:45739615-45739687:45739561-45739687:-	MSTRG.16144	TraesCS1B02G061200	A3	B	19.3	25.8	29.6	61.9	15.5	63.5	22	41.9	29.2	8.8	30.9	16.6	42.6	47.5	8.9	49.5	31.3	45.6	37.4	14.6	Potassium transporter
MSTRG.16157;A5:1B:46691091-46692253:46691027-46692253:+	MSTRG.16157	TraesCS1B02G061600	A5	B	10.1	90.4	68	36.6	99.1	100	80.3	70.3	44.5	100	56.4	100	59.4	30.4	96.9	100	72.1	100	64.4	100	F-box/LRR-repeat protein
MSTRG.16165;A5:1B:47160837-47160953:47160819-47160953:+	MSTRG.16165	TraesCS1B02G062000	A5	B	4.7	9.4	11.3	27.6	0.3	37.3	6.6	29.2	44.2	10.8	5.5	15.7	13.1	42.2	0	30.6	10.5	26.9	22.6	7	#N/A
MSTRG.16178;A5:1B:47509557-47509649:47509557-47509708:-	MSTRG.16178	TraesCS1B02G062500	A5	B	7.4	10.2	38.7	39.7	3.7	44.7	NA	78.5	100	8.8	8.5	13.6	10.1	41.5	0	100	NA	56.4	65.3	12	#N/A
MSTRG.16187;SE:1B:47630199-47632071:47632137-47632602:-	MSTRG.16187	TraesCS1B02G062900	SE	B	NA	100	NA	15.1	NA	NA	NA	100	NA	NA	NA	NA	NA	NA	NA	10.4	NA	NA	NA	100	Ankyrin repeat protein-like
MSTRG.16187;SE:1B:47630199-47631967:47632137-47632602:-	MSTRG.16187	TraesCS1B02G062900	SE	B	100	100	NA	25	NA	25.5	NA	NA	NA	NA	100	100	45.7	100	NA	0	NA	NA	NA	NA	Ankyrin repeat protein-like
MSTRG.16187;A5:1B:47630199-47631967:47630199-47632071:-	MSTRG.16187	TraesCS1B02G062900	A5	B	100	53	43.4	NA	NA	NA	NA	43.4	NA	40.7	64.5	75.2	NA	100	NA	NA	NA	50.3	NA	16.3	Ankyrin repeat protein-like
MSTRG.16204;A3:1B:48267308-48267575:48267308-48267580:+	MSTRG.16204	TraesCS1B02G063400	A3	B	100	94	82.8	90	NA	100	NA	NA	NA	NA	95.1	94.5	97.2	98.6	NA	93.1	NA	NA	NA	NA	Nucleoporin GLE1
MSTRG.16204;A3:1B:48279166-48279521:48279166-48279725:+	MSTRG.16204	TraesCS1B02G063400	A3	B	100	77	100	80.6	NA	49.3	NA	NA	NA	NA	79.4	81.5	100	100	NA	100	NA	NA	NA	NA	Nucleoporin GLE1
MSTRG.16204;A5:1B:48264279-48264883:48264268-48264883:+	MSTRG.16204	TraesCS1B02G063400	A5	B	36.7	0	18.4	10.9	75.5	36	NA	NA	NA	NA	28.8	0	35.4	15.3	49.6	0	NA	NA	NA	NA	Nucleoporin GLE1
MSTRG.16271;A3:1B:49878942-49879374:49878915-49879374:-	MSTRG.16271	TraesCS1B02G065700	A3	B	97.7	95.4	97.9	99.3	98.8	93.7	99.1	93.8	NA	96.6	96.5	100	96	92.5	100	100	97.7	93.1	NA	100	Nuclear pore complex protein Nup107
MSTRG.16278;AF:1B:50186273-50186355:50186456:50186273-50187174:50187250:-	MSTRG.16278	TraesCS1B02G065900	AF	B	0	NA	7.6	NA	NA	NA	12.2	8.1	21.7	10.7	2.8	19.8	NA	36.1	NA	NA	8.3	0	NA	0	Arginine/serine-rich splicing factor, putative
MSTRG.16278;RI:1B:50183589:50184078-50184148:50184246:-	MSTRG.16278	TraesCS1B02G065900	RI	B	100	94.7	100	89.4	95	87.2	100	90.7	95.6	100	100	100	100	92.2	64.4	83.3	100	87.1	86.1	100	Arginine/serine-rich splicing factor, putative
MSTRG.16278;RI:1B:50185074:50185113-50185212:50185332:-	MSTRG.16278	TraesCS1B02G065900	RI	B	100	73.4	92.4	94	NA	96.4	87.8	95.9	87.5	89.3	97.2	80.2	NA	92	NA	98.1	91.7	92.1	97.5	89.3	Arginine/serine-rich splicing factor, putative
MSTRG.16278;AF:1B:50186273-50186355:50186547:50186273-50187174:50187250:-	MSTRG.16278	TraesCS1B02G065900	AF	B	0	100	82.4	100	NA	100	52.9	62.3	77.3	23.4	36.3	65.9	84	93.9	NA	97.6	34.6	36.3	71.9	0	Arginine/serine-rich splicing factor, putative
MSTRG.16278;RI:1B:50186164:50186273-50186355:50186456:-	MSTRG.16278	TraesCS1B02G065900	RI	B	100	56.8	92.6	92.8	NA	92.9	89.3	87.8	79.4	86.9	93.1	53.8	94	88.3	NA	100	90.7	100	95.4	100	Arginine/serine-rich splicing factor, putative
MSTRG.16278;RI:1B:50184857:50184952-50185074:50185332:-	MSTRG.16278	TraesCS1B02G065900	RI	B	30.7	32.2	50.8	45.1	NA	32.9	53.7	23.6	35.6	44.4	27.9	22.3	66.8	39.6	NA	38.2	46.8	18.6	35	35.3	Arginine/serine-rich splicing factor, putative
MSTRG.16278;A3:1B:50185332-50186164:50185113-50186164:-	MSTRG.16278	TraesCS1B02G065900	A3	B	31.2	7.8	7.8	17.9	7	18.1	16	20.9	13	24	18.2	7.4	7.7	14.3	35.6	24.6	11.4	20.7	24.1	25.1	Arginine/serine-rich splicing factor, putative
MSTRG.16292;AL:1B:50988146-50988586:50988665:50988146-50989429:50989951:+	MSTRG.16292	TraesCS1B02G066700	AL	B	0	30.9	0	0	2.7	46.7	29.9	NA	NA	0	41.2	38.4	13.7	25.3	0	46.7	0	NA	NA	0	#N/A
MSTRG.16345;RI:1B:52899315:52900848-52900933:52900944:+	MSTRG.16345	TraesCS1B02G068000	RI	B	NA	NA	NA	NA	NA	100	NA	NA	NA	73.8	NA	NA	NA	NA	NA	100	NA	NA	NA	NA	#N/A
MSTRG.16345;A5:1B:52900944-52901029:52900860-52901029:+	MSTRG.16345	TraesCS1B02G068000	A5	B	NA	11.7	NA	19.9	0	24.9	8.4	NA	NA	8.4	13.1	20.2	6.2	27	0	30.9	16.8	NA	NA	5.3	#N/A
MSTRG.16345;A3:1B:52901028-52901113:52901028-52901197:+	MSTRG.16345	TraesCS1B02G068000	A3	B	70.8	87.7	81.1	49	86.2	44.5	91.2	NA	NA	70.6	72.1	94.7	84.1	59.4	0	41.9	29.7	0	NA	48.6	#N/A
MSTRG.16345;RI:1B:52899779:52900848-52900933:52901028:+	MSTRG.16345	TraesCS1B02G068000	RI	B	29.2	12.3	18.9	51	13.8	55.5	8.8	NA	NA	29.4	27.9	5.3	15.9	40.6	100	58.1	70.3	100	NA	51.4	#N/A
MSTRG.16348;AF:1B:53050199:53050353-53050930:53050418:53050643-53050930:+	MSTRG.16348	TraesCS1B02G068200	AF	B	100	96.3	95.6	95.3	37	91	94.9	93.4	97.3	93.9	93.9	95	93.7	95.5	56.4	93.5	93.3	91	98	91.4	#N/A
MSTRG.16364;A3:1B:53246318-53247484:53246318-53247488:+	MSTRG.16364	TraesCS1B02G068400	A3	B	82.8	95.1	93.4	81.7	96.6	80.5	96.5	84.1	85.2	93.1	87.9	95.6	94.4	89.3	98.1	79.8	98.1	85.3	83.7	94	#N/A
MSTRG.16379;RI:1B:54132754:54133024-54133127:54133284:-	MSTRG.16379	TraesCS1B02G069200	RI	B	87.1	NA	71	72.9	NA	64.6	64.5	57.3	74.2	83.4	79.5	NA	84.1	67.4	NA	64.9	75.3	70.4	NA	81.8	GDSL esterase/lipase
MSTRG.16431;RI:1B:54886542:54886619-54886699:54886794:+	MSTRG.16431	TraesCS1B02G069300	RI	B	0	0.7	1.3	1.2	0.2	1.2	0.5	8.1	3.3	0.9	0.5	0.8	0.8	1	0.2	1.5	0.4	6.7	0	1.3	Mammalian uncoordinated homology 13, domain 2&&DUF810 family protein
MSTRG.16431;A3:1B:54887718-54887900:54887718-54887910:+	MSTRG.16431	TraesCS1B02G069300	A3	B	90.4	98.9	96.9	96.7	95.7	91.2	95.8	98.5	NA	95.2	96.5	100	100	98.2	94.3	86.5	94.2	83.1	NA	97.5	Mammalian uncoordinated homology 13, domain 2&&DUF810 family protein
MSTRG.16431;A5:1B:54886133-54886218:54886117-54886218:+	MSTRG.16431	TraesCS1B02G069300	A5	B	89.7	96.8	91.3	95.5	94	92.5	91.9	90.1	96.3	92.5	86.2	97.6	91	96	95	91.9	91.4	88.1	88.6	92.4	Mammalian uncoordinated homology 13, domain 2&&DUF810 family protein
MSTRG.16431;A5:1B:54886456-54886542:54886324-54886542:+	MSTRG.16431	TraesCS1B02G069300	A5	B	0	22.6	9.3	10.8	83	10.3	0	12.7	0	19.4	16.4	21.6	0	6.5	83.5	8.7	2.6	17.6	59.8	15.4	Mammalian uncoordinated homology 13, domain 2&&DUF810 family protein
MSTRG.16431;RI:1B:54883448:54883633-54883710:54883868:+	MSTRG.16431	TraesCS1B02G069300	RI	B	74.6	45.2	65.8	54.8	1.9	43.8	62.4	41.7	74	57.8	63.5	46.2	78.3	61	3.2	48.9	57.6	30.9	0	63.3	Mammalian uncoordinated homology 13, domain 2&&DUF810 family protein
MSTRG.16406;AF:1B:55940213:55940412-55968174:55950694:55951668-55968174:+	MSTRG.16406	TraesCS1B02G070500	AF	B	100	99	97.3	100	97.9	NA	95.8	91.5	NA	100	97.2	98.7	98.5	89.7	100	100	NA	95.8	NA	100	#N/A
MSTRG.16404;A3:1B:56061696-56061859:56061630-56061859:-	MSTRG.16404	TraesCS1B02G071200	A3	B	71.8	81.8	80.4	81.8	80.9	85.9	87.3	78.8	79.9	80.7	79.8	76.6	81.1	81.2	80.9	77.2	85.3	82.7	78.9	77.3	#N/A
MSTRG.16423;AF:1B:56497488-56498331:56498640:56497488-56499111:56499136:-	MSTRG.16423	TraesCS1B02G071600	AF	B	0	NA	NA	NA	NA	0	32.7	0	NA	NA	11.7	NA	NA	NA	NA	18.1	NA	0	NA	NA	Pentatricopeptide repeat-containing protein
MSTRG.16444;A3:1B:56881309-56881959:56881296-56881959:-	MSTRG.16444	TraesCS1B02G071700	A3	B	NA	NA	NA	NA	NA	NA	NA	NA	NA	NA	NA	NA	NA	NA	NA	84.8	NA	81.1	NA	NA	Zinc finger family protein
MSTRG.16444;A3:1B:56880306-56880416:56880267-56880416:-	MSTRG.16444	TraesCS1B02G071700	A3	B	67.2	100	100	88.4	100	100	85.4	98	100	100	93.7	100	100	100	100	100	98	100	NA	100	Zinc finger family protein
MSTRG.16444;A3:1B:56879969-56880071:56879922-56880071:-	MSTRG.16444	TraesCS1B02G071700	A3	B	39.5	44.1	44.4	46.3	10.5	21.8	35.8	26.8	47.1	41.6	42.5	31.6	43.6	46.8	12.1	17.1	28.3	20.3	16	32.8	Zinc finger family protein
MSTRG.16446;A3:1B:56886484-56886565:56886484-56886572:+	MSTRG.16446	TraesCS1B02G071800	A3	B	0	27.1	28.2	48.2	0	31.6	50.4	49.8	32	30	28.1	11.8	0	0	0	0	38.1	0	NA	34.8	Integral membrane protein, TerC family protein
MSTRG.16464;AF:1B:57432412-57432523:57432664:57432412-57433723:57434031:-	MSTRG.16464	TraesCS1B02G073400	AF	B	58.9	NA	NA	NA	NA	NA	NA	13.4	NA	67.2	NA	NA	NA	NA	NA	NA	NA	0	NA	62.9	#N/A
MSTRG.16468;A3:1B:57438057-57438810:57437962-57438810:-	MSTRG.16468	TraesCS1B02G073600	A3	B	7.2	6.3	14.6	16.6	0.3	24.4	12.5	23.9	26.9	11.7	11.8	7.8	13.6	29.9	0.4	21.5	17.3	19	26	12.2	F-box family protein
MSTRG.16469;AF:1B:57496812:57496867-57499048:57498378:57498625-57499048:+	MSTRG.16469	TraesCS1B02G073700	AF	B	100	0	48.7	0	95.8	0	NA	23.1	6.2	18.4	62.4	29.8	0	7.2	100	0	NA	47	36.7	48.8	#N/A
MSTRG.16469;RI:1B:57499048:57499163-57499267:57499326:+	MSTRG.16469	TraesCS1B02G073700	RI	B	100	0	48.7	0	95.8	0	NA	23.1	6.2	18.4	62.4	29.8	0	7.2	100	0	NA	47	36.7	48.8	#N/A
MSTRG.16471;A3:1B:57616340-57617534:57616340-57617549:+	MSTRG.16471	TraesCS1B02G073800	A3	B	NA	NA	NA	NA	NA	NA	NA	NA	NA	NA	NA	54.6	NA	NA	NA	NA	NA	NA	NA	NA	F-box family protein
MSTRG.16471;A3:1B:57616340-57617534:57616340-57617614:+	MSTRG.16471	TraesCS1B02G073800	A3	B	0	0	0	6.9	NA	0	0	1.2	0	0	0	7.3	0	0	NA	NA	0	3.2	0	0	F-box family protein
MSTRG.16471;A3:1B:57616340-57617549:57616340-57617614:+	MSTRG.16471	TraesCS1B02G073800	A3	B	0	5.5	0	0	NA	0	0	2.8	0	3.2	4.2	6.1	0	0	NA	NA	0	0	0	2.3	F-box family protein
MSTRG.16471;A5:1B:57616340-57617614:57616187-57617614:+	MSTRG.16471	TraesCS1B02G073800	A5	B	67.2	85	71.4	74.1	2.5	100	100	100	100	82.8	77	72.6	66.2	100	0	37.8	84.9	100	100	74.3	F-box family protein
MSTRG.16471;A5:1B:57617713-57619247:57617709-57619247:+	MSTRG.16471	TraesCS1B02G073800	A5	B	53.3	66.7	53.2	45.4	0	43	69.4	51	60.6	65.9	61	55.3	60.6	49.6	0	0	67.5	65.3	66.7	63.8	F-box family protein
MSTRG.16517;SE:1B:58706500-58706759:58706839-58707638:+	MSTRG.16517	TraesCS1B02G075900	SE	B	39.2	86.4	97	100	59.5	98.7	100	49.7	NA	100	100	68.2	100	98.7	100	100	91.8	100	NA	100	DNA repair RAD51-like protein
MSTRG.16517;AF:1B:58705294:58705625-58706089:58705933:58705976-58706089:+	MSTRG.16517	TraesCS1B02G075900	AF	B	100	100	63.2	77.4	100	77.7	100	NA	NA	100	65.9	100	72.8	63.3	100	92.4	88.7	83.3	NA	100	DNA repair RAD51-like protein
MSTRG.16526;SE:1B:59194648-59194964:59195008-59195140:+	MSTRG.16526	TraesCS1B02G076300	SE	B	100	NA	100	NA	NA	86.5	100	83	65.2	70.1	100	NA	100	NA	100	100	78.3	86	100	75.7	AP2-like ethylene-responsive transcription factor
MSTRG.16526;A5:1B:59193225-59193326:59193186-59193326:+	MSTRG.16526	TraesCS1B02G076300	A5	B	100	NA	91.9	NA	NA	86.5	87	83	65.2	70.1	37.1	NA	100	NA	75.8	100	78.3	86	92.1	75.7	AP2-like ethylene-responsive transcription factor
MSTRG.16544;A5:1B:59601765-59601823:59601708-59601823:+	MSTRG.16544	TraesCS1B02G076900	A5	B	100	100	100	100	100	100	100	100	NA	100	100	100	100	100	100	100	100	91.3	NA	98.9	#N/A
MSTRG.16540;A3:1B:59832715-59832790:59832693-59832790:-	MSTRG.16540	TraesCS1B02G077300	A3	B	NA	NA	NA	NA	NA	NA	NA	NA	NA	35.9	NA	NA	NA	NA	NA	NA	NA	NA	NA	27	Xylulose kinase
MSTRG.16540;A3:1B:59833300-59833393:59833278-59833393:-	MSTRG.16540	TraesCS1B02G077300	A3	B	NA	NA	NA	NA	NA	NA	NA	NA	NA	17.4	NA	NA	NA	NA	NA	NA	NA	NA	NA	10.3	Xylulose kinase
MSTRG.16540;A3:1B:59833536-59833632:59833532-59833632:-	MSTRG.16540	TraesCS1B02G077300	A3	B	NA	NA	NA	NA	NA	NA	NA	NA	NA	82.6	NA	NA	NA	NA	NA	NA	NA	NA	NA	89.7	Xylulose kinase
MSTRG.16579;AL:1B:61121297:61121745-61124587:61123228:61123521-61124587:-	MSTRG.16579	TraesCS1B02G078100	AL	B	90.9	99.1	99	95.7	100	72	100	93.1	NA	98.1	95.9	96.5	93	77.6	100	NA	97.5	94.1	95.7	98.9	#N/A
MSTRG.16579;A3:1B:61123521-61124587:61123271-61124587:-	MSTRG.16579	TraesCS1B02G078100	A3	B	NA	NA	NA	5.2	NA	12	NA	5.9	NA	2.8	NA	NA	NA	28.5	NA	7	6.4	7.1	NA	NA	#N/A
MSTRG.16579;AL:1B:61121269:61122592-61124587:61123228:61123521-61124587:-	MSTRG.16579	TraesCS1B02G078100	AL	B	89.9	NA	NA	NA	NA	66.5	100	NA	NA	96.5	89.2	94	85.5	61.4	NA	89.7	NA	NA	NA	NA	#N/A
MSTRG.16579;A3:1B:61123271-61124587:61122592-61124587:-	MSTRG.16579	TraesCS1B02G078100	A3	B	15.8	44.2	27.3	84.7	NA	78.7	41.1	97.1	NA	55.8	21.1	29.2	26.8	61.3	NA	60.5	66.1	83.5	NA	47.7	#N/A
MSTRG.16579;RI:1B:61124587:61124787-61125017:61125051:-	MSTRG.16579	TraesCS1B02G078100	RI	B	84.2	55.8	72.7	15.3	NA	34.7	58.9	2.9	NA	44.2	78.9	73.6	73.2	42.3	NA	39.5	45.1	16.5	NA	52.3	#N/A
MSTRG.16579;A3:1B:61122592-61124587:61121745-61124587:-	MSTRG.16579	TraesCS1B02G078100	A3	B	47.2	25.2	27.1	13.1	10.4	43.5	42.8	3.4	NA	35.2	25.9	36.2	30.8	31.4	3.3	69.2	16	14	0	24	#N/A
MSTRG.16579;A3:1B:61123271-61124587:61121745-61124587:-	MSTRG.16579	TraesCS1B02G078100	A3	B	14.4	21.1	12.2	45.4	2.6	74	34.4	54.5	54.5	40.7	8.5	18.9	14	42	2.2	77.5	27	45	30.4	22.4	#N/A
MSTRG.16579;AF:1B:61121745-61122513:61122895:61121745-61124587:61124924:-	MSTRG.16579	TraesCS1B02G078100	AF	B	83	37.7	31.3	35.1	23.4	71.2	69	14.3	32.2	51.1	46.7	32	8.8	48.4	10.7	86.3	59.8	36.8	0	36.1	#N/A
MSTRG.16589;A3:1B:61669128-61670055:61669128-61670086:+	MSTRG.16589	TraesCS1B02G078800	A3	B	0	66.5	53.4	27.1	0	50.9	27.4	NA	NA	38.1	61.1	51.3	33.4	43.9	0	0	45.8	NA	NA	56.7	Pentatricopeptide repeat-containing protein
MSTRG.16596;AF:1B:61894185:61894230-61895543:61894919:61895157-61895543:+	MSTRG.16596	TraesCS1B02G078900	AF	B	100	100	99.8	98.8	100	94.9	100	NA	NA	NA	97.3	98.7	96.3	98.4	100	100	99	NA	NA	NA	#N/A
MSTRG.16596;AF:1B:61894143:61894230-61895543:61894919:61895157-61895543:+	MSTRG.16596	TraesCS1B02G078900	AF	B	NA	NA	NA	84.8	100	68.7	NA	NA	NA	NA	NA	84.6	74.6	80.3	100	100	NA	NA	NA	NA	#N/A
MSTRG.16596;A3:1B:61895603-61896146:61895603-61896149:+	MSTRG.16596	TraesCS1B02G078900	A3	B	100	93.9	96.6	93.8	87.7	90	100	NA	NA	NA	100	93.2	90.3	93.8	87.6	91.8	90.4	NA	NA	NA	#N/A
MSTRG.16596;AF:1B:61896152:61896323-61900135:61899373:61899674-61900135:+	MSTRG.16596	TraesCS1B02G078900	AF	B	98.5	92	90.9	92.4	100	85.8	93.6	88.4	87.4	98.7	97.1	96.8	95.9	82.3	100	84	93.9	88.8	98.9	95.5	#N/A
MSTRG.16613;RI:1B:62284833:62284944-62285017:62285233:+	MSTRG.16613	TraesCS1B02G079800	RI	B	4.3	6.4	NA	NA	NA	NA	NA	15.3	NA	1	2.5	3.9	NA	NA	NA	NA	NA	0	NA	4.4	#N/A
MSTRG.16621;A5:1B:62450760-62451051:62450760-62451340:-	MSTRG.16621	TraesCS1B02G080100	A5	B	NA	100	NA	NA	NA	NA	NA	70.6	NA	100	NA	100	NA	58.6	NA	100	NA	100	NA	NA	Cysteine protease
MSTRG.16621;AF:1B:62451423-62452135:62452337:62451423-62452463:62453134:-	MSTRG.16621	TraesCS1B02G080100	AF	B	NA	100	100	100	NA	NA	NA	45.7	NA	NA	NA	100	100	53.5	100	NA	NA	NA	NA	NA	Cysteine protease
MSTRG.16621;AF:1B:62451423-62452135:62452337:62451423-62452463:62453152:-	MSTRG.16621	TraesCS1B02G080100	AF	B	NA	61.7	59.9	70	89.5	NA	NA	26	10.8	0	NA	69.6	53.8	44.8	94.5	0	NA	21.6	NA	54	Cysteine protease
MSTRG.16627;A3:1B:62681313-62681392:62681313-62681406:+	MSTRG.16627	TraesCS1B02G080300	A3	B	0	3.9	NA	NA	98.8	95.8	97.6	0	96.3	100	30	100	NA	NA	96.7	95.6	97	1.9	81.6	72.7	Low temperature and salt responsive protein family
MSTRG.16639;AF:1B:63187969:63188714-63189685:63189490:63189596-63189685:+	MSTRG.16639	TraesCS1B02G080700	AF	B	0	0	NA	0	NA	0	0	7.2	NA	NA	0	NA	NA	NA	NA	NA	0	5	10	NA	4'-phosphopantetheinyl transferase
MSTRG.16639;AF:1B:63188247:63188287-63189685:63189528:63189596-63189685:+	MSTRG.16639	TraesCS1B02G080700	AF	B	100	100	100	100	78.4	100	100	100	100	88.4	100	100	100	100	100	100	94.7	100	100	100	4'-phosphopantetheinyl transferase
MSTRG.16639;SE:1B:63188287-63188403:63188714-63189685:+	MSTRG.16639	TraesCS1B02G080700	SE	B	0	1.7	3.8	2	0.4	10.6	0.7	8.9	9.6	4.1	0.1	0	4.5	14.4	0	6.7	1.7	9.9	1.3	2.9	4'-phosphopantetheinyl transferase
MSTRG.16639;A3:1B:63189860-63190557:63189860-63190568:+	MSTRG.16639	TraesCS1B02G080700	A3	B	100	100	78.3	92.5	NA	86.8	100	92.2	100	NA	100	NA	53.7	72.7	NA	87	82.4	96.2	94.8	NA	4'-phosphopantetheinyl transferase
MSTRG.16639;AF:1B:63188247:63188287-63189685:63189490:63189596-63189685:+	MSTRG.16639	TraesCS1B02G080700	AF	B	92.1	91.7	96.4	95.6	96.2	95.2	93.7	85.4	91	100	94	95.2	100	100	98.7	100	94.1	81	81.1	100	4'-phosphopantetheinyl transferase
MSTRG.16639;A3:1B:63189860-63190557:63189860-63190562:+	MSTRG.16639	TraesCS1B02G080700	A3	B	7.9	8.1	5.4	5.3	3	10.3	6.9	18	16.7	3.7	6	4.8	2.5	9.5	1.3	5.4	5.6	22.7	18.5	2.9	4'-phosphopantetheinyl transferase
MSTRG.16643;A3:1B:63469027-63479951:63469027-63480260:+	MSTRG.16643	TraesCS1B02G080900	A3	B	0	1.9	0	6.7	0	NA	NA	2.6	3.6	4.9	0.7	2.4	0	2.6	0	NA	NA	3.4	4.3	2.3	#N/A
MSTRG.16643;A3:1B:63469027-63479988:63469027-63480260:+	MSTRG.16643	TraesCS1B02G080900	A3	B	0	0.6	3.7	0	0	NA	NA	1.3	0.2	0	0.6	0	7.1	2.5	3.7	NA	NA	0.6	0.5	0.4	#N/A
MSTRG.16643;A3:1B:63469027-63479951:63469027-63479988:+	MSTRG.16643	TraesCS1B02G080900	A3	B	NA	75.8	NA	NA	NA	NA	NA	67.8	95.1	100	NA	100	NA	50.3	NA	NA	NA	86.1	90.7	NA	#N/A
MSTRG.16664;A5:1B:63959443-63960233:63959443-63960236:-	MSTRG.16664	TraesCS1B02G081400	A5	B	30.1	43.3	18.8	18.6	18.9	30.2	33.4	31.7	17.5	20	47.5	41.4	25.2	17.2	15.8	52.9	18	24.4	22.6	26.2	DNL-type zinc finger protein
MSTRG.16689;A3:1B:65891406-65892584:65891394-65892584:-	MSTRG.16689	TraesCS1B02G082400	A3	B	100	NA	NA	NA	NA	NA	NA	NA	NA	NA	88.9	NA	NA	NA	NA	NA	NA	NA	NA	NA	Ankyrin-repeat protein
MSTRG.16689;A5:1B:65891058-65891146:65891058-65891164:-	MSTRG.16689	TraesCS1B02G082400	A5	B	100	NA	NA	NA	NA	NA	NA	NA	NA	NA	88.9	NA	NA	NA	NA	NA	NA	NA	NA	NA	Ankyrin-repeat protein
MSTRG.16695;SE:1B:66123910-66124008:66124070-66124164:-	MSTRG.16695	TraesCS1B02G082500	SE	B	75.3	83	88.7	NA	NA	NA	NA	95.3	NA	NA	90.3	89.1	100	NA	NA	NA	NA	100	NA	NA	Splicing regulatory glutamine/lysine-rich protein 1
MSTRG.16711;A5:1B:66488667-66489025:66488667-66489076:-	MSTRG.16711	TraesCS1B02G082600	A5	B	0	0	0	NA	0	NA	NA	4.7	NA	0	1.4	0	0	NA	NA	NA	NA	0	NA	6	#N/A
MSTRG.16711;AF:1B:66499676-66499770:66499848:66499676-66499926:66500010:-	MSTRG.16711	TraesCS1B02G082600	AF	B	100	100	100	0	NA	NA	NA	NA	NA	100	94.6	100	100	NA	NA	NA	NA	NA	NA	100	#N/A
MSTRG.16711;AL:1B:66488173:66488667-66499085:66492149:66492440-66499085:-	MSTRG.16711	TraesCS1B02G082600	AL	B	0	0	0	38.6	NA	NA	NA	0	0	0	3	0	0	0	NA	NA	NA	0	NA	0	#N/A
MSTRG.16711;MX:1B:66499534-66499614:66499676-66500082:66499534-66499770:66499832-66500082:-	MSTRG.16711	TraesCS1B02G082600	MX	B	NA	NA	NA	NA	NA	NA	NA	NA	NA	NA	8.4	0	NA	NA	NA	NA	NA	NA	NA	NA	#N/A
MSTRG.16711;RI:1B:66499277:66499534-66499614:66499676:-	MSTRG.16711	TraesCS1B02G082600	RI	B	2.9	1.4	2.6	1.9	NA	NA	NA	1.6	NA	0	4.6	2.9	1.2	6.3	NA	NA	NA	0	NA	3.1	#N/A
MSTRG.16711;AF:1B:66499988-66500082:66500166:66499988-66500238:66500820:-	MSTRG.16711	TraesCS1B02G082600	AF	B	11.4	10.9	0	NA	NA	NA	NA	NA	NA	NA	1.8	0	0	NA	NA	NA	NA	NA	NA	NA	#N/A
MSTRG.16711;AL:1B:66488095:66488667-66499085:66492149:66492440-66499085:-	MSTRG.16711	TraesCS1B02G082600	AL	B	3	0	0.5	0	NA	NA	NA	0	0	0	0.2	0	0	17	NA	NA	NA	0	12.4	0	#N/A
MSTRG.16711;MX:1B:66499534-66499614:66499676-66499926:66499534-66499770:66499832-66499926:-	MSTRG.16711	TraesCS1B02G082600	MX	B	0	56.9	NA	100	NA	NA	NA	3.2	NA	NA	94.6	0	NA	NA	NA	NA	NA	NA	NA	NA	#N/A
MSTRG.16711;MX:1B:66499534-66499614:66499832-66500238:66499534-66500082:66500144-66500238:-	MSTRG.16711	TraesCS1B02G082600	MX	B	NA	71.6	100	NA	NA	NA	NA	NA	NA	NA	100	36.1	NA	NA	NA	NA	NA	NA	NA	NA	#N/A
MSTRG.16711;MX:1B:66499534-66499770:66499832-66500238:66499534-66500082:66500144-66500238:-	MSTRG.16711	TraesCS1B02G082600	MX	B	NA	54.4	NA	NA	NA	NA	NA	NA	NA	NA	NA	63.5	100	NA	NA	NA	NA	100	NA	NA	#N/A
MSTRG.16711;SE:1B:66499534-66499770:66499832-66500082:-	MSTRG.16711	TraesCS1B02G082600	SE	B	0	0	NA	NA	NA	NA	NA	NA	NA	NA	26.4	65.3	NA	NA	NA	NA	NA	NA	NA	NA	#N/A
MSTRG.16711;A3:1B:66499676-66499770:66499534-66499770:-	MSTRG.16711	TraesCS1B02G082600	A3	B	45.9	16.5	NA	NA	NA	NA	NA	3.6	0	NA	5	0	0	NA	NA	NA	NA	0	NA	NA	#N/A
MSTRG.16711;AL:1B:66488179:66488667-66499085:66492149:66492440-66499085:-	MSTRG.16711	TraesCS1B02G082600	AL	B	0.6	0.6	0.3	0	NA	NA	NA	4.5	5.6	0	0.3	0.8	1.5	0	NA	NA	NA	5.6	NA	10.8	#N/A
MSTRG.16711;AL:1B:66488118:66488667-66499085:66492149:66492440-66499085:-	MSTRG.16711	TraesCS1B02G082600	AL	B	11.9	13.9	3.5	0	NA	NA	NA	0	0	8.8	8	0	0	0	NA	NA	NA	0	NA	0	#N/A
MSTRG.16711;SE:1B:66499676-66499770:66499832-66499926:-	MSTRG.16711	TraesCS1B02G082600	SE	B	100	82.2	88	42.6	NA	NA	NA	NA	NA	NA	78.1	85.5	92.9	NA	NA	NA	NA	NA	NA	NA	#N/A
MSTRG.16711;RI:1B:66499614:66499676-66499770:66499832:-	MSTRG.16711	TraesCS1B02G082600	RI	B	0.6	11.3	19.5	0	NA	NA	NA	6.4	NA	0	6.3	4.2	2.3	11.1	NA	NA	NA	11	NA	14.7	#N/A
MSTRG.16711;SE:1B:66499832-66499926:66499988-66500238:-	MSTRG.16711	TraesCS1B02G082600	SE	B	100	39.4	42.4	NA	NA	NA	NA	51.8	NA	NA	69.4	65.3	23.7	NA	NA	NA	NA	25.4	NA	NA	#N/A
MSTRG.16711;A5:1B:66499534-66499614:66499534-66499770:-	MSTRG.16711	TraesCS1B02G082600	A5	B	9.8	52.2	75.9	NA	NA	NA	NA	13.4	6.9	NA	57.7	11.5	4.7	NA	NA	NA	NA	31.3	NA	NA	#N/A
MSTRG.16711;AL:1B:66488164:66488667-66499085:66492149:66492440-66499085:-	MSTRG.16711	TraesCS1B02G082600	AL	B	37.3	31.5	39.1	3	NA	NA	NA	1.1	0	48.7	35.3	27.8	37.9	25.6	NA	NA	NA	0	NA	41.6	#N/A
MSTRG.16711;SE:1B:66499988-66500082:66500144-66500238:-	MSTRG.16711	TraesCS1B02G082600	SE	B	27.5	57.5	52.2	70.7	NA	NA	NA	71.8	NA	NA	54.6	37.8	49.3	NA	NA	NA	NA	59.2	NA	NA	#N/A
MSTRG.16711;SE:1B:66499534-66499614:66499676-66499770:-	MSTRG.16711	TraesCS1B02G082600	SE	B	96.6	93.2	96	93.3	NA	NA	NA	69.3	21	100	97.1	82.2	80.2	92.5	NA	NA	NA	78.7	87.6	85.9	#N/A
MSTRG.16711;SE:1B:66499832-66500082:66500144-66500238:-	MSTRG.16711	TraesCS1B02G082600	SE	B	100	79.7	73.2	100	NA	NA	NA	89.5	87.5	100	90.9	86.7	60	86.5	NA	NA	NA	79.4	NA	75	#N/A
MSTRG.16711;MX:1B:66499832-66499926:66499988-66500238:66499832-66500082:66500144-66500238:-	MSTRG.16711	TraesCS1B02G082600	MX	B	41.3	14.2	21.3	18.4	NA	NA	NA	11.2	0	20.6	18.5	22.4	17.1	19.5	NA	NA	NA	8.1	NA	11.6	#N/A
MSTRG.16711;SE:1B:66499832-66499926:66499988-66500082:-	MSTRG.16711	TraesCS1B02G082600	SE	B	26.3	28.6	27.5	37.5	NA	NA	NA	24.7	19.4	7.5	29.9	17.3	18.9	12.4	NA	NA	NA	10.2	12.4	13.5	#N/A
MSTRG.16712;AL:1B:66504194:66504649-66513307:66507985:66508663-66513307:-	MSTRG.16712	TraesCS1B02G082700	AL	B	77.1	82.7	NA	NA	NA	NA	NA	NA	NA	NA	75.6	87.9	NA	NA	NA	NA	NA	NA	NA	NA	5-methyltetrahydropteroyltriglutamate--homocysteine methyltransferase
MSTRG.16706;AL:1B:66928527-66929241:66929399:66928527-66941347:66941715:+	MSTRG.16706	TraesCS1B02G082900	AL	B	NA	NA	NA	NA	NA	100	100	NA	100	95	NA	NA	NA	NA	NA	100	98.2	NA	100	100	#N/A
MSTRG.16714;A5:1B:67020208-67020423:67020208-67020432:-	MSTRG.16714	TraesCS1B02G083100	A5	B	0	NA	100	74.2	NA	85.3	100	NA	NA	NA	0	NA	0	100	NA	0	100	NA	NA	NA	Trehalose-6-phosphate synthase
MSTRG.16733;SE:1B:67440361-67440497:67440575-67441655:+	MSTRG.16733	TraesCS1B02G083400	SE	B	0	0	NA	0	0	NA	NA	NA	NA	0	4	0	0	0	14.8	NA	NA	NA	NA	0	Transducin/WD-like repeat-protein
MSTRG.16733;A3:1B:67441771-67442874:67441771-67442879:+	MSTRG.16733	TraesCS1B02G083400	A3	B	33.8	22.8	11.2	6	11.8	2.3	6.9	NA	NA	11.4	22.2	4.9	0	3.6	12.5	0	0	NA	NA	16.7	Transducin/WD-like repeat-protein
MSTRG.16733;A3:1B:67440361-67441655:67440361-67441672:+	MSTRG.16733	TraesCS1B02G083400	A3	B	100	49.7	21.7	26.3	19.4	15.7	16	NA	NA	24.1	68.4	27.4	24	22	54.7	10.8	9.8	NA	NA	26.7	Transducin/WD-like repeat-protein
MSTRG.16733;A3:1B:67443566-67444960:67443566-67444981:+	MSTRG.16733	TraesCS1B02G083400	A3	B	34	26.9	10.5	14.2	7.6	13.4	9.1	NA	NA	12.7	32.3	22.5	18.4	18.4	37.4	10.8	9.8	NA	NA	9.9	Transducin/WD-like repeat-protein
MSTRG.16733;A3:1B:67448555-67448665:67448555-67448670:+	MSTRG.16733	TraesCS1B02G083400	A3	B	66	73.1	89.5	85.8	92.4	86.6	90.9	NA	NA	87.3	67.7	77.5	81.6	81.6	62.6	89.2	90.2	NA	NA	90.1	Transducin/WD-like repeat-protein
MSTRG.16739;A3:1B:67536483-67537110:67536483-67537197:+	MSTRG.16739	TraesCS1B02G083500	A3	B	20.5	2	50.6	38.8	NA	76.3	NA	76.9	NA	NA	41.2	50.1	100	100	NA	100	NA	76.6	NA	NA	Nuclear pore complex protein Nup98-Nup96
MSTRG.16739;A3:1B:67538226-67538319:67538226-67538322:+	MSTRG.16739	TraesCS1B02G083500	A3	B	0	2	6.6	4.5	NA	4.9	NA	12.6	NA	NA	12.8	10.4	5.3	5	NA	30.1	NA	9.4	NA	NA	Nuclear pore complex protein Nup98-Nup96
MSTRG.16739;A5:1B:67538995-67539606:67538970-67539606:+	MSTRG.16739	TraesCS1B02G083500	A5	B	73	82.8	73.4	62.3	98.4	76.2	91.9	59.4	94.4	90.1	70.8	84.1	71.9	73.5	99.4	69.9	91	67.2	94	90.1	Nuclear pore complex protein Nup98-Nup96
MSTRG.16741;A3:1B:67683225-67683739:67683220-67683739:-	MSTRG.16741	TraesCS1B02G083800	A3	B	0	100	79.6	81.4	0	55.9	80.3	NA	NA	NA	79.5	72.4	59.5	79.7	0	56.7	65.2	NA	NA	NA	Importin subunit beta-1
MSTRG.16741;A3:1B:67680709-67680796:67680683-67680796:-	MSTRG.16741	TraesCS1B02G083800	A3	B	100	86	78.3	58.6	17	63.6	81.3	NA	NA	NA	100	100	57.8	73.1	19.8	56.7	58.8	NA	NA	64	Importin subunit beta-1
MSTRG.16756;A3:1B:68070529-68070634:68070529-68070637:+	MSTRG.16756	TraesCS1B02G083900	A3	B	NA	NA	NA	NA	NA	72.5	NA	67.4	NA	NA	NA	NA	NA	80.3	NA	22.3	NA	56.8	NA	NA	E3 SUMO-protein ligase SIZ1
MSTRG.16756;AF:1B:68067908:68068284-68069475:68068345:68068707-68069475:+	MSTRG.16756	TraesCS1B02G083900	AF	B	NA	NA	NA	NA	NA	73.8	NA	33.3	NA	NA	NA	NA	NA	75.6	NA	81.1	NA	47.3	NA	NA	E3 SUMO-protein ligase SIZ1
MSTRG.16748;A3:1B:68253448-68254337:68253384-68254337:-	MSTRG.16748	TraesCS1B02G084200	A3	B	NA	NA	NA	16.8	NA	3.8	NA	NA	NA	NA	NA	NA	NA	NA	NA	NA	NA	NA	NA	NA	Condensin-2 complex subunit G2
MSTRG.16748;SE:1B:68252835-68252984:68253384-68254337:-	MSTRG.16748	TraesCS1B02G084200	SE	B	0	0	1.1	11.7	0	17.3	0	0	NA	NA	0	0	2.5	8.9	0	6.3	0	10.5	NA	NA	Condensin-2 complex subunit G2
MSTRG.16759;RI:1B:68742712:68743064-68743111:68743428:+	MSTRG.16759	TraesCS1B02G084300	RI	B	100	100	100	100	NA	NA	NA	100	99.9	98	NA	NA	100	100	100	NA	NA	84.6	77	80.5	11S globulin seed storage protein
MSTRG.16759;RI:1B:68742712:68743151-68743186:68743428:+	MSTRG.16759	TraesCS1B02G084300	RI	B	100	100	100	39.1	0	NA	NA	99.9	99.8	81.3	NA	NA	46.2	99	44.3	NA	NA	99.7	97.4	74.1	11S globulin seed storage protein
MSTRG.16759;RI:1B:68742712:68742961-68743250:68743428:+	MSTRG.16759	TraesCS1B02G084300	RI	B	51	100	100	100	NA	NA	NA	61.3	75.1	100	44.4	NA	100	56.1	100	21.4	NA	53.2	73.9	100	11S globulin seed storage protein
MSTRG.16768;A3:1B:69537038-69537112:69537038-69537123:+	MSTRG.16768	TraesCS1B02G084600	A3	B	0	2.4	2.8	12.2	13.1	3.9	2	17.1	NA	4.7	10.7	11.1	2.8	10	11.1	0	6.3	9.6	NA	16.3	Beta 1, 3 galactosyltransferase
MSTRG.16777;A3:1B:69567689-69568897:69567633-69568897:-	MSTRG.16777	TraesCS1B02G084900	A3	B	100	93.9	94.2	94.6	NA	78.9	99.3	84.5	NA	92.4	98.9	95	99.3	90.7	NA	90.1	96.4	86.2	NA	98	TAF RNA polymerase I subunit A
MSTRG.16788;A3:1B:69828531-69828879:69828512-69828879:-	MSTRG.16788	TraesCS1B02G085100	A3	B	46.9	94.4	87.5	92.3	91.9	95.6	86	84.3	76.7	92	72.8	95.3	100	90.7	95.2	89.2	91.3	84.5	94.1	90.6	Acyl-CoA dehydrogenase, putative
MSTRG.16788;SE:1B:69828259-69828455:69828512-69828879:-	MSTRG.16788	TraesCS1B02G085100	SE	B	34	3.9	12.4	18.8	2.2	8.5	18.5	21.9	23.2	6.6	29	5.5	0	15.4	1.3	33.4	12.7	22.8	8.9	11.7	Acyl-CoA dehydrogenase, putative
MSTRG.16788;A3:1B:69828988-69829062:69828969-69829062:-	MSTRG.16788	TraesCS1B02G085100	A3	B	100	70.6	67.2	54.9	80.3	63.1	64	68.5	75.4	68.7	69.9	58.4	67.4	67.2	79.4	57.1	52.6	58.8	64.3	55.3	Acyl-CoA dehydrogenase, putative
MSTRG.16788;SE:1B:69828259-69828455:69828531-69828879:-	MSTRG.16788	TraesCS1B02G085100	SE	B	31.2	40.5	49.9	73.6	20	66.8	58.4	60	49.8	44.8	52.1	54.3	57.6	63.9	20.8	80.6	60.4	61.6	60.9	56.2	Acyl-CoA dehydrogenase, putative
MSTRG.16790;A5:1B:70232369-70233114:70232285-70233114:+	MSTRG.16790	TraesCS1B02G085600	A5	B	72.5	86	88.8	100	81	35	44.4	63.7	49.7	85.1	89.1	92.2	95.6	62.8	100	28.3	62	63.1	93.1	84.3	F-box/LRR-repeat protein
MSTRG.16813;A3:1B:70325737-70325897:70325737-70325900:+	MSTRG.16813	TraesCS1B02G085800	A3	B	0	7.2	19.3	6.8	NA	5	0	3.2	NA	NA	NA	18.4	17.6	8.9	NA	2.5	0	4	NA	NA	Polyribonucleotide nucleotidyltransferase
MSTRG.16813;RI:1B:70328601:70328697-70328778:70328933:+	MSTRG.16813	TraesCS1B02G085800	RI	B	97.4	68.3	70.8	84.2	NA	86.2	74.1	87.8	NA	NA	NA	71.1	82.4	82.8	NA	85.2	76.9	89.7	NA	NA	Polyribonucleotide nucleotidyltransferase
MSTRG.17003;AF:1B:80740795-80746352:80746486:80740795-80755894:80756085:-	MSTRG.17003	TraesCS1B02G087000	AF	B	57.6	69.8	65.5	72.5	77	53	88.4	34.2	45.2	64.3	47.2	75.4	71	59.9	77	68.9	81.4	31.4	38.7	65.4	#N/A
MSTRG.16918;A3:1B:80924826-80925185:80924826-80925188:+	MSTRG.16918	TraesCS1B02G087300	A3	B	100	100	99.5	98.5	100	NA	100	NA	NA	99.4	99.6	96.4	99.3	94.7	99.8	NA	100	99.1	98.8	99.8	Methyl-CpG-binding domain protein 4
MSTRG.16918;A5:1B:80924826-80925188:80924823-80925188:+	MSTRG.16918	TraesCS1B02G087300	A5	B	0	NA	NA	NA	NA	NA	NA	NA	NA	NA	4.9	NA	NA	30.4	NA	NA	NA	NA	NA	NA	Methyl-CpG-binding domain protein 4
MSTRG.16918;SE:1B:80923595-80924543:80924644-80924717:+	MSTRG.16918	TraesCS1B02G087300	SE	B	0	NA	NA	NA	NA	NA	NA	NA	NA	NA	4.9	NA	NA	30.4	NA	NA	NA	NA	NA	NA	Methyl-CpG-binding domain protein 4
MSTRG.16918;SE:1B:80923595-80924717:80924823-80925188:+	MSTRG.16918	TraesCS1B02G087300	SE	B	54.3	0	48.3	12.4	NA	58	NA	NA	NA	0	33.9	0	0	25.2	NA	NA	NA	NA	NA	16.8	Methyl-CpG-binding domain protein 4
MSTRG.16918;A3:1B:80923595-80925185:80923595-80925188:+	MSTRG.16918	TraesCS1B02G087300	A3	B	78.5	42.8	78.6	66.7	86.9	89.3	94.3	77.9	54.9	48.7	62.6	43.1	74.5	66.2	100	78.1	93.6	88.1	43.6	51.2	Methyl-CpG-binding domain protein 4
MSTRG.16918;SE:1B:80955397-80956519:80956628-80956990:+	MSTRG.16918	TraesCS1B02G087300	SE	B	43.8	35.4	31.1	31.6	30	12.9	33.5	17.9	25.5	55.1	45.3	47.6	30	35	33.8	18.4	32.5	35.8	35.1	48.3	Methyl-CpG-binding domain protein 4
MSTRG.16956;A3:1B:83209049-83212044:83209043-83212044:-	MSTRG.16956	TraesCS1B02G087700	A3	B	24.3	62.5	70	80.9	1.4	77.1	70.9	84.8	97.2	52.8	42.8	74.4	65.3	73.8	2.6	68.5	89.4	88.1	95.2	50.7	ADP-ribosylation factor, putative
MSTRG.16956;AF:1B:83209049-83209148:83209210:83209049-83212044:83212328:-	MSTRG.16956	TraesCS1B02G087700	AF	B	80.2	79.5	76.4	80.3	96.7	74.7	84.2	72	69.6	80.9	79.8	81.5	81.8	75.2	97.4	75.3	83.5	75.9	70.9	86.7	ADP-ribosylation factor, putative
MSTRG.16968;A3:1B:83970535-83971972:83970535-83971975:+	MSTRG.16968	TraesCS1B02G088000	A3	B	0	3.4	3.6	6.4	3.9	0.7	5.5	2	0	1.7	4.1	3.6	6.2	3.5	0	8.5	5.1	0.8	0	0	RRP15-like protein
MSTRG.17064;RI:1B:87970242:87970938-87971010:87971228:+	MSTRG.17064	TraesCS1B02G089000	RI	B	NA	NA	NA	NA	0	3.2	6	NA	NA	NA	NA	NA	NA	NA	0	0	0	NA	NA	NA	Aminotransferase-related family protein
MSTRG.17120;A3:1B:90710953-90711153:90710953-90711196:+	MSTRG.17120	TraesCS1B02G089900	A3	B	NA	NA	NA	88.8	NA	81.8	100	NA	NA	100	NA	100	NA	100	NA	100	100	NA	NA	100	phosphoglycolate phosphatase
MSTRG.17120;A3:1B:90710953-90711054:90710953-90711196:+	MSTRG.17120	TraesCS1B02G089900	A3	B	NA	NA	75.5	95.8	NA	92.4	100	100	100	NA	NA	NA	100	100	NA	100	100	96.2	92.3	NA	phosphoglycolate phosphatase
MSTRG.17120;RI:1B:90711054:90711082-90711196:90711383:+	MSTRG.17120	TraesCS1B02G089900	RI	B	NA	NA	NA	88.8	NA	100	NA	100	NA	NA	NA	NA	100	100	NA	60.9	NA	93	NA	NA	phosphoglycolate phosphatase
MSTRG.17120;SE:1B:90710953-90711054:90711379-90711482:+	MSTRG.17120	TraesCS1B02G089900	SE	B	1.4	0	2.5	1.4	2.6	4	5.3	12.4	21.1	1.5	0.6	0	1.2	4.5	1.4	7.3	1.4	8.4	22.9	2.7	phosphoglycolate phosphatase
MSTRG.17120;A5:1B:90710689-90710780:90710210-90710780:+	MSTRG.17120	TraesCS1B02G089900	A5	B	NA	25.9	4.2	2	NA	8.8	0	10.7	38.7	9.3	NA	8	0	3	NA	5.3	3.1	20.2	22.1	2.9	phosphoglycolate phosphatase
MSTRG.17120;SE:1B:90710953-90711153:90711383-90711482:+	MSTRG.17120	TraesCS1B02G089900	SE	B	0	6.4	2.6	7.5	0	7.5	7.3	6.3	7.5	5.3	0	14.7	0	6	0	3	4.8	0	8.4	5.4	phosphoglycolate phosphatase
MSTRG.17120;SE:1B:90710953-90711054:90711383-90711482:+	MSTRG.17120	TraesCS1B02G089900	SE	B	0	6.5	4.6	17.9	1	15.1	0	16.3	18	0.9	6.8	8.1	7.7	16.2	0	10.2	3.6	18.4	10.7	0.3	phosphoglycolate phosphatase
MSTRG.17120;A5:1B:90711383-90711482:90711379-90711482:+	MSTRG.17120	TraesCS1B02G089900	A5	B	NA	100	79.1	95.9	NA	86.8	58.4	65	53	84.7	NA	100	87.2	84.6	NA	73.3	86	73.4	45.4	68.7	phosphoglycolate phosphatase
MSTRG.17120;RI:1B:90713140:90713387-90713508:90713917:+	MSTRG.17120	TraesCS1B02G089900	RI	B	85.1	100	78.6	90.8	99.4	82.9	76.6	45.6	NA	92.2	NA	100	89.1	70.1	99.5	65.1	92.8	68	NA	79.6	phosphoglycolate phosphatase
MSTRG.17120;A3:1B:90710953-90711054:90710953-90711153:+	MSTRG.17120	TraesCS1B02G089900	A3	B	NA	50.7	73.6	74.1	NA	72.9	41.6	83.3	85.7	29.8	NA	33.9	100	78.9	NA	86.2	50.5	100	82	34.2	phosphoglycolate phosphatase
MSTRG.17120;A3:1B:90712246-90712331:90712246-90712334:+	MSTRG.17120	TraesCS1B02G089900	A3	B	92.6	76.3	92.1	90.4	20.5	86.6	86	92.2	98.6	86.2	95.2	75.2	91.7	92.2	27.9	89.8	85.7	87.3	92.3	91.1	phosphoglycolate phosphatase
MSTRG.17111;AF:1B:90943403-90943911:90944016:90943403-90944116:90944375:-	MSTRG.17111	TraesCS1B02G090300	AF	B	NA	100	NA	73.8	NA	51.6	57.1	NA	NA	84.3	NA	NA	NA	55.1	NA	52.9	71.3	NA	NA	NA	Carotenoid isomerase, putative, expressed
MSTRG.17111;A5:1B:90942614-90942710:90942614-90942723:-	MSTRG.17111	TraesCS1B02G090300	A5	B	0	0	1.1	9.8	0	22.2	15.3	15.8	NA	3.2	0	0	2	12.1	0	26.4	7.8	29.5	NA	0.9	Carotenoid isomerase, putative, expressed
MSTRG.17111;A3:1B:90940303-90941190:90940299-90941190:-	MSTRG.17111	TraesCS1B02G090300	A3	B	100	41.2	71.9	59.2	3.2	72.8	100	100	NA	53.9	63.3	64	63.8	54.9	16.4	56.1	41.3	100	NA	55.1	Carotenoid isomerase, putative, expressed
MSTRG.17111;A3:1B:90942482-90942558:90942468-90942558:-	MSTRG.17111	TraesCS1B02G090300	A3	B	0	41.2	21.2	37.2	0	45.8	35.6	31	NA	20.8	30.1	19.8	19.2	27	0	56.1	27.2	29.5	NA	6.3	Carotenoid isomerase, putative, expressed
MSTRG.17113;A5:1B:90994068-90994933:90994068-90995132:-	MSTRG.17113	TraesCS1B02G090400	A5	B	NA	NA	NA	NA	NA	NA	NA	NA	NA	58.9	NA	NA	NA	NA	NA	NA	NA	NA	NA	NA	Metal tolerance protein
MSTRG.17113;AF:1B:90994068-90994915:90995302:90994068-90995702:90997148:-	MSTRG.17113	TraesCS1B02G090400	AF	B	NA	NA	NA	16.2	NA	18.3	NA	NA	NA	NA	NA	NA	NA	0	NA	0	NA	NA	NA	NA	Metal tolerance protein
MSTRG.17113;AF:1B:90994068-90994915:90995302:90994068-91001296:91001389:-	MSTRG.17113	TraesCS1B02G090400	AF	B	NA	0	0	9.1	NA	2.7	0	16	0	NA	NA	0	NA	0	NA	0	5	0	NA	NA	Metal tolerance protein
MSTRG.17113;AF:1B:90994068-90994933:90995268:90994068-90995702:90997148:-	MSTRG.17113	TraesCS1B02G090400	AF	B	NA	NA	NA	0	NA	0	NA	NA	NA	66.5	NA	NA	NA	5.8	NA	20.1	NA	NA	NA	NA	Metal tolerance protein
MSTRG.17113;AF:1B:90994068-90995132:90995228:90994068-90995702:90997148:-	MSTRG.17113	TraesCS1B02G090400	AF	B	NA	NA	NA	16	NA	9.2	NA	NA	NA	NA	NA	NA	37.9	19.2	NA	0	NA	NA	NA	NA	Metal tolerance protein
MSTRG.17113;AF:1B:90994068-90994933:90995268:90994068-91001296:91001389:-	MSTRG.17113	TraesCS1B02G090400	AF	B	NA	0	2.6	0	NA	0	0	4.5	8.2	57	NA	0	NA	2.3	NA	3	6.6	7.8	NA	36	Metal tolerance protein
MSTRG.17113;AF:1B:90994068-90995132:90995228:90994068-91001296:91001389:-	MSTRG.17113	TraesCS1B02G090400	AF	B	NA	7.5	7.5	8.9	NA	1.3	0	0	0	NA	48.7	29.1	NA	8.3	NA	0	0	0	NA	NA	Metal tolerance protein
MSTRG.17113;AF:1B:90994068-90996408:90996437:90994068-91001296:91001389:-	MSTRG.17113	TraesCS1B02G090400	AF	B	100	96	96.4	94.7	100	86.5	98.6	89.7	74.6	99.1	97.7	95.7	98.8	90.5	99.2	86.3	98.7	92.3	97.7	98.6	Metal tolerance protein
MSTRG.17113;AF:1B:90994068-90995702:90997148:90994068-91001296:91001389:-	MSTRG.17113	TraesCS1B02G090400	AF	B	NA	6	23.3	34	NA	11.2	36.2	15.1	7.8	NA	NA	12.1	60.9	27.7	NA	11	27.2	11.6	NA	NA	Metal tolerance protein
MSTRG.17127;A5:1B:91556633-91556942:91556561-91556942:+	MSTRG.17127	TraesCS1B02G090500	A5	B	40.5	52.4	24.1	1.4	98.4	0	0	0	35.9	33.5	46.7	52.9	5.1	1	98.3	1.5	14.5	16.7	59.7	50.7	Glutamate--cysteine ligase, chloroplastic
MSTRG.17137;A3:1B:91884788-91885558:91884721-91885558:-	MSTRG.17137	TraesCS1B02G090800	A3	B	NA	NA	NA	NA	NA	12.3	NA	NA	NA	NA	NA	NA	NA	NA	NA	NA	NA	NA	NA	NA	#N/A
MSTRG.17137;A3:1B:91886482-91888535:91886065-91888535:-	MSTRG.17137	TraesCS1B02G090800	A3	B	NA	96.9	100	98.6	NA	100	100	100	NA	100	100	91.2	95.3	100	NA	100	100	100	NA	100	#N/A
MSTRG.17137;A3:1B:91885645-91888535:91884721-91888535:-	MSTRG.17137	TraesCS1B02G090800	A3	B	100	100	87.5	96.8	NA	100	100	100	NA	100	100	NA	100	100	89.2	100	98	78.9	NA	100	#N/A
MSTRG.17137;A3:1B:91884758-91885558:91884721-91885558:-	MSTRG.17137	TraesCS1B02G090800	A3	B	NA	92.6	76.9	78.8	NA	67.1	100	100	NA	100	100	100	100	100	NA	87	100	100	NA	100	#N/A
MSTRG.17137;RI:1B:91885558:91885645-91885766:91886482:-	MSTRG.17137	TraesCS1B02G090800	RI	B	NA	7.6	23.1	21.5	NA	32.9	0	0	NA	0	0	NA	0	0	NA	13	0	0	NA	0	#N/A
MSTRG.17137;A3:1B:91884788-91885558:91884758-91885558:-	MSTRG.17137	TraesCS1B02G090800	A3	B	NA	4.1	0	1.9	NA	6.4	0	6.8	NA	4.6	0	0	9.4	0	NA	3.9	13.5	6.1	NA	14.4	#N/A
MSTRG.17137;A3:1B:91886482-91888535:91885645-91888535:-	MSTRG.17137	TraesCS1B02G090800	A3	B	22.2	5.7	20.9	24.6	NA	38.2	0	0	NA	0	0	NA	0	0	0	12.9	0	0	NA	0	#N/A
MSTRG.17137;RI:1B:91885766:91885989-91886392:91886482:-	MSTRG.17137	TraesCS1B02G090800	RI	B	NA	95.8	100	98	NA	93.6	100	93.2	NA	95.4	100	NA	90.1	100	NA	96.1	86.5	93.9	NA	85.6	#N/A
MSTRG.17137;RI:1B:91884431:91884758-91885558:91885645:-	MSTRG.17137	TraesCS1B02G090800	RI	B	NA	5.1	3.4	7.8	NA	4.6	0	0	NA	0	4.6	17.7	6.5	3.8	NA	9.8	0	15	NA	17.2	#N/A
MSTRG.17137;RI:1B:91885766:91886065-91886392:91886482:-	MSTRG.17137	TraesCS1B02G090800	RI	B	NA	94.9	96.6	92.2	NA	95.4	100	100	NA	100	95.4	82.3	93.5	96.2	NA	90.2	100	85	NA	82.8	#N/A
MSTRG.17137;SE:1B:91885645-91885766:91886482-91888535:-	MSTRG.17137	TraesCS1B02G090800	SE	B	0	42.5	46.8	54.3	NA	55.8	43.3	56.7	65.7	62.3	39.6	52.6	36	68.1	4.6	49.8	47.1	57.1	NA	47.5	#N/A
MSTRG.17164;A5:1B:93910690-93911009:93910620-93911009:+	MSTRG.17164	TraesCS1B02G091800	A5	B	0	9.2	5.8	23.6	NA	6.6	0	0	3.6	0	0	0	5.1	6.4	NA	0	5.7	27.7	NA	0	RNA polymerase II-associated protein 3
MSTRG.17164;A3:1B:93912557-93913150:93912557-93913184:+	MSTRG.17164	TraesCS1B02G091800	A3	B	8.6	44.3	42.4	50.3	1	90.6	82.3	80.6	55.5	26.9	30.4	46.9	42.9	82.4	0.7	69.7	52.6	62.9	42.6	30.1	RNA polymerase II-associated protein 3
MSTRG.17178;A3:1B:94186231-94186482:94186225-94186482:-	MSTRG.17178	TraesCS1B02G092200	A3	B	100	NA	94	90.5	NA	91	100	NA	NA	98.9	NA	NA	95.8	72.4	NA	96.3	NA	NA	NA	94.3	#N/A
MSTRG.17178;A5:1B:94185804-94185910:94185804-94185914:-	MSTRG.17178	TraesCS1B02G092200	A5	B	100	26.4	45.8	58.9	17.7	72.7	100	NA	NA	77.6	34.7	14	49.9	51.7	29.1	74.9	26.9	NA	NA	52.1	#N/A
MSTRG.17181;A3:1B:94324230-94324331:94323829-94324331:-	MSTRG.17181	TraesCS1B02G092600	A3	B	NA	NA	NA	NA	NA	NA	NA	33.4	NA	NA	NA	NA	NA	NA	NA	NA	NA	22	NA	NA	Pentatricopeptide repeat-containing protein
MSTRG.17198;RI:1B:94831640:94832097-94832122:94832729:+	MSTRG.17198	TraesCS1B02G093300	RI	B	100	100	100	100	24	100	100	100	100	100	100	100	100	100	0	100	100	100	100	100	G-patch domain containing protein
MSTRG.17200;AF:1B:94954681:94954866-94956198:94955673:94955817-94956198:+	MSTRG.17200	TraesCS1B02G093400	AF	B	2.7	3.1	7.3	50.4	NA	41.8	14.6	37.4	NA	3.7	7.9	NA	NA	100	NA	100	NA	NA	NA	NA	Transmembrane protein, putative
MSTRG.17200;A5:1B:94955870-94956198:94955817-94956198:+	MSTRG.17200	TraesCS1B02G093400	A5	B	31.6	61.4	43.8	72.3	100	53.6	65.9	NA	NA	49.5	26.3	100	100	100	100	100	96.8	100	NA	100	Transmembrane protein, putative
MSTRG.17200;AF:1B:94954681:94954866-94956198:94955636:94955870-94956198:+	MSTRG.17200	TraesCS1B02G093400	AF	B	5.7	2	9.2	28	0	38.3	8.1	NA	NA	3.8	19.4	7.6	10.3	16.3	9	33	2.5	23.7	NA	4.8	Transmembrane protein, putative
MSTRG.17211;AF:1B:95316589:95317334-95318530:95318275:95318452-95318530:+	MSTRG.17211	TraesCS1B02G093900	AF	B	NA	NA	NA	9.5	NA	1.7	0	NA	NA	2.5	NA	NA	NA	NA	NA	0	0	0	NA	1.6	DNA-directed RNA polymerase III subunit RPC3
MSTRG.17211;SE:1B:95317334-95317437:95317500-95318530:+	MSTRG.17211	TraesCS1B02G093900	SE	B	0	4.8	8.2	8.3	0	3.4	2.5	3.7	6.9	3.9	2.4	1.8	0	4.4	0	2.9	3.2	6.1	6.6	4.7	DNA-directed RNA polymerase III subunit RPC3
MSTRG.17211;AF:1B:95317482:95317500-95318530:95318275:95318452-95318530:+	MSTRG.17211	TraesCS1B02G093900	AF	B	NA	NA	53.6	0	NA	4.8	0	23.2	NA	32.6	NA	NA	NA	NA	NA	22.4	18	6.6	NA	8.1	DNA-directed RNA polymerase III subunit RPC3
MSTRG.17211;AF:1B:95317482:95317500-95318530:95318114:95318452-95318530:+	MSTRG.17211	TraesCS1B02G093900	AF	B	NA	0	28	0	NA	0.9	0	7.2	36.1	15.1	NA	0	0	7.5	0	6.5	10.4	3.9	NA	12.2	DNA-directed RNA polymerase III subunit RPC3
MSTRG.17211;RI:1B:95321860:95322396-95322850:95322951:+	MSTRG.17211	TraesCS1B02G093900	RI	B	NA	NA	73.2	95.6	NA	97.9	100	80.3	53.8	75.5	NA	NA	100	84.6	NA	84.5	82.7	92	NA	84.2	DNA-directed RNA polymerase III subunit RPC3
MSTRG.17211;RI:1B:95317119:95317175-95317278:95317334:+	MSTRG.17211	TraesCS1B02G093900	RI	B	100	87.2	92.5	91.9	95.8	87	97.6	87.4	96.9	97.2	95.7	91.9	90	91.1	100	88.3	96.6	80.6	87.5	97.3	DNA-directed RNA polymerase III subunit RPC3
MSTRG.17211;A3:1B:95319764-95321857:95319764-95321860:+	MSTRG.17211	TraesCS1B02G093900	A3	B	100	98	83.5	89.3	100	94.2	96.3	93.8	79	89.5	98.5	99.2	100	91	100	90.6	90	93.2	90.9	91.5	DNA-directed RNA polymerase III subunit RPC3
MSTRG.17211;RI:1B:95320079:95320097-95321500:95321541:+	MSTRG.17211	TraesCS1B02G093900	RI	B	NA	NA	57.7	68.1	NA	65.6	50.2	64.5	NA	69.7	NA	NA	39.6	60.4	NA	65.3	52.5	61.3	NA	61	DNA-directed RNA polymerase III subunit RPC3
MSTRG.17211;RI:1B:95323192:95323334-95323426:95323830:+	MSTRG.17211	TraesCS1B02G093900	RI	B	NA	NA	57.7	70.8	NA	65.6	50.2	69.2	NA	73.5	NA	NA	39.6	63.3	NA	65.3	53.3	62.8	NA	69.5	DNA-directed RNA polymerase III subunit RPC3
MSTRG.17211;RI:1B:95320079:95320186-95321500:95321541:+	MSTRG.17211	TraesCS1B02G093900	RI	B	NA	NA	33.1	54	NA	52.6	14.8	64.9	40.9	40.4	21.5	NA	32	59	NA	48	17.8	61.3	NA	29.5	DNA-directed RNA polymerase III subunit RPC3
MSTRG.17211;AF:1B:95317470:95317500-95318530:95318275:95318452-95318530:+	MSTRG.17211	TraesCS1B02G093900	AF	B	100	92.4	86.4	76.9	NA	72.6	77.2	84.8	62.3	35.1	85.5	92.4	91.4	87.6	NA	53.5	50	75.9	NA	38.5	DNA-directed RNA polymerase III subunit RPC3
MSTRG.17211;A5:1B:95322129-95322363:95322081-95322363:+	MSTRG.17211	TraesCS1B02G093900	A5	B	73.4	78	57.2	36.8	NA	46.8	28.6	47.5	25.4	0	55.5	62.9	62.4	41.6	NA	21.6	20.8	53.3	36.5	5.8	DNA-directed RNA polymerase III subunit RPC3
MSTRG.17211;AF:1B:95317470:95317500-95318530:95318114:95318452-95318530:+	MSTRG.17211	TraesCS1B02G093900	AF	B	100	79.8	68.1	29.1	NA	32.1	33.9	59	45.9	16.6	88.5	83	68.5	51.3	43.5	21.5	34.6	64.6	NA	49.9	DNA-directed RNA polymerase III subunit RPC3
MSTRG.17211;RI:1B:95321857:95322129-95322363:95322951:+	MSTRG.17211	TraesCS1B02G093900	RI	B	6.6	20.9	33.5	60.9	NA	56.7	29.5	44.1	55.2	100	32.5	17.6	23.7	47.8	100	73.5	61.6	51.1	40.3	85.7	DNA-directed RNA polymerase III subunit RPC3
MSTRG.17211;RI:1B:95323192:95323334-95323426:95323734:+	MSTRG.17211	TraesCS1B02G093900	RI	B	78	100	73.3	43.4	NA	56.9	31.5	62.8	49.1	7.1	68.6	83.1	72.4	52.9	NA	29.2	26.8	69.7	46.3	11.9	DNA-directed RNA polymerase III subunit RPC3
MSTRG.17211;A3:1B:95321541-95321663:95321541-95321667:+	MSTRG.17211	TraesCS1B02G093900	A3	B	50.8	74.6	73.4	54.5	NA	58.8	87.1	47.2	61	63.1	80.3	71.5	78.5	54.2	NA	61.8	84.2	54.1	58	70.2	DNA-directed RNA polymerase III subunit RPC3
MSTRG.17211;A3:1B:95321741-95321857:95321741-95321860:+	MSTRG.17211	TraesCS1B02G093900	A3	B	35.8	64.7	49.4	62.4	NA	60.7	43.6	63.2	70	63.5	67.4	68.1	42.1	54.6	NA	64.1	61.3	67.6	39.7	67.6	DNA-directed RNA polymerase III subunit RPC3
MSTRG.17211;RI:1B:95322349:95322396-95322850:95322951:+	MSTRG.17211	TraesCS1B02G093900	RI	B	0	58.6	42.1	67.8	NA	62.5	48.9	64.6	41.5	35.7	33.9	67.8	40.5	41.6	60.5	72.2	32.4	54.5	18.1	16.8	DNA-directed RNA polymerase III subunit RPC3
MSTRG.17211;RI:1B:95322363:95322396-95322850:95322951:+	MSTRG.17211	TraesCS1B02G093900	RI	B	94.4	78	82.2	87.1	NA	83	90.6	78.5	70.9	86.3	81	75.7	86.2	83.7	NA	89.6	92	77.6	80.5	76.2	DNA-directed RNA polymerase III subunit RPC3
MSTRG.17211;A5:1B:95320186-95321500:95320097-95321500:+	MSTRG.17211	TraesCS1B02G093900	A5	B	25.1	15	23	12.7	0	15.9	14.8	17.9	22.7	17.6	34.7	19.6	14	11.7	7.4	19.5	20	21.5	19	25.2	DNA-directed RNA polymerase III subunit RPC3
MSTRG.17211;RI:1B:95321857:95322081-95322363:95322951:+	MSTRG.17211	TraesCS1B02G093900	RI	B	19.7	100	53.5	53.2	54	62.9	16.2	54.8	40.7	26.8	51.2	51.1	44.9	47.6	58.2	46.8	31.9	69.6	35.8	33.1	DNA-directed RNA polymerase III subunit RPC3
MSTRG.17211;A5:1B:95322546-95322850:95322396-95322850:+	MSTRG.17211	TraesCS1B02G093900	A5	B	77.2	80.8	66.5	53.7	91.4	26.5	57.1	42.3	39.4	68.2	79.5	78.3	53	45.7	90.2	34.7	63.2	50.8	60.8	72.3	DNA-directed RNA polymerase III subunit RPC3
MSTRG.17223;SE:1B:95661309-95661403:95661453-95661531:+	MSTRG.17223	TraesCS1B02G094200	SE	B	NA	1.8	4.4	8.7	NA	2.9	4.5	6.4	2	2.9	2.8	2	3.2	4.6	NA	3.1	3.7	4.3	NA	2	Formin-like protein
MSTRG.17223;A3:1B:95663820-95663900:95663820-95663922:+	MSTRG.17223	TraesCS1B02G094200	A3	B	0	0	4.9	0	2.8	0	5.7	0	0	0	0	0	5	6	0.9	0	1.1	6.4	0	0	Formin-like protein
MSTRG.17223;A3:1B:95661453-95661531:95661453-95661536:+	MSTRG.17223	TraesCS1B02G094200	A3	B	7.4	NA	9	10.7	NA	NA	5.5	7.1	NA	NA	6.8	10.1	21.8	20.8	NA	NA	9.4	7.2	NA	6.5	Formin-like protein
MSTRG.17223;RI:1B:95667378:95667731-95667877:95668117:+	MSTRG.17223	TraesCS1B02G094200	RI	B	11	9.1	7.6	5.8	11.9	5.4	10.4	4.9	10.5	3.3	4.8	4.8	9.9	9.7	11.6	9.7	5	5.9	11.6	4.5	Formin-like protein
MSTRG.17223;SE:1B:95664038-95664219:95664287-95667185:+	MSTRG.17223	TraesCS1B02G094200	SE	B	34.4	36.3	51.7	65.1	3	51.7	61.8	53.5	76.5	46.7	45.6	44.5	50.6	62.9	1.4	46.7	56.1	59.1	35.4	47.7	Formin-like protein
MSTRG.17231;A3:1B:95737035-95737171:95737017-95737171:-	MSTRG.17231	TraesCS1B02G094300	A3	B	0	6.1	0.5	0.6	NA	0.7	2.7	NA	NA	0.4	0	1.1	0	0.2	NA	1.4	1.9	NA	NA	0	Phosphate translocator
MSTRG.17231;MX:1B:95737806-95738328:95738405-95739041:95737806-95738500:95738612-95739041:-	MSTRG.17231	TraesCS1B02G094300	MX	B	NA	NA	NA	NA	NA	56.3	NA	NA	NA	100	NA	100	100	NA	NA	100	NA	NA	NA	100	Phosphate translocator
MSTRG.17231;SE:1B:95737806-95738328:95738405-95738500:-	MSTRG.17231	TraesCS1B02G094300	SE	B	100	100	100	100	NA	93.9	100	NA	NA	100	100	100	100	99.4	NA	100	96.9	NA	NA	100	Phosphate translocator
MSTRG.17231;SE:1B:95738405-95738500:95738612-95739041:-	MSTRG.17231	TraesCS1B02G094300	SE	B	100	73.9	100	99.4	NA	92.2	100	NA	NA	74	100	54	72.7	98.8	NA	92.1	97.1	NA	NA	81.5	Phosphate translocator
MSTRG.17231;A5:1B:95740174-95740269:95740174-95740272:-	MSTRG.17231	TraesCS1B02G094300	A5	B	100	69.9	58.9	77.1	NA	100	75.9	NA	NA	45.6	46.7	100	100	85.3	NA	89.9	100	NA	NA	100	Phosphate translocator
MSTRG.17231;RI:1B:95737171:95737271-95737379:95737478:-	MSTRG.17231	TraesCS1B02G094300	RI	B	24.1	15.6	4.2	8.2	NA	7.4	9.7	NA	NA	3	16.4	14.5	4	6.1	NA	12.2	4.1	NA	NA	2.1	Phosphate translocator
MSTRG.17238;RI:1B:96589156:96589223-96589324:96589386:+	MSTRG.17238	TraesCS1B02G094700	RI	B	100	94.7	97.4	93.5	99.9	79.6	94.1	72.5	79.9	99.1	95.6	98.2	100	100	100	100	94.9	72	79.9	99.1	O-fucosyltransferase family protein
MSTRG.17238;A3:1B:96589223-96589298:96589223-96589324:+	MSTRG.17238	TraesCS1B02G094700	A3	B	100	96.6	92.5	84.5	NA	77	56.9	77.3	73.4	NA	85.3	96.8	100	100	NA	100	55.9	70.5	63.9	91.1	O-fucosyltransferase family protein
MSTRG.17238;A3:1B:96587778-96588231:96587778-96588234:+	MSTRG.17238	TraesCS1B02G094700	A3	B	100	100	96.4	72.6	99.4	60	92.3	53.3	59.1	93.2	93.1	100	100	71.3	100	38.4	98.6	60.9	69.2	91.3	O-fucosyltransferase family protein
MSTRG.17238;A5:1B:96589745-96589825:96589731-96589825:+	MSTRG.17238	TraesCS1B02G094700	A5	B	29	62	26.2	30.9	0.7	52.7	12.7	62.5	48.6	7.6	23.8	35.8	24.1	31.8	0	64.6	10.9	56.8	41	9.4	O-fucosyltransferase family protein
MSTRG.17238;RI:1B:96589156:96589223-96589298:96589386:+	MSTRG.17238	TraesCS1B02G094700	RI	B	71	38.9	75.3	72.6	99.4	53.8	92.3	43.7	59.1	93.2	79	64.9	75.9	68.2	100	35.4	93.6	51.9	69.2	91.3	O-fucosyltransferase family protein
MSTRG.17250;AF:1B:98166737:98166838-98167883:98166908:98167162-98167883:+	MSTRG.17250	TraesCS1B02G095000	AF	B	NA	NA	NA	97.9	NA	90.3	0	NA	NA	80.7	NA	NA	NA	100	NA	95.6	95	NA	NA	88.4	#N/A
MSTRG.17250;A3:1B:98168821-98168925:98168821-98168969:+	MSTRG.17250	TraesCS1B02G095000	A3	B	100	100	96.5	98.4	100	91.7	93.6	NA	NA	95.2	100	92	96.3	100	100	96	96.1	NA	NA	94.5	#N/A
MSTRG.17250;RI:1B:98167883:98168229-98168347:98168617:+	MSTRG.17250	TraesCS1B02G095000	RI	B	NA	96.7	97.3	27.1	98.5	23.1	100	NA	NA	56.8	NA	100	NA	28.7	100	13.6	24.6	NA	NA	37.6	#N/A
MSTRG.17250;A3:1B:98166838-98167883:98166838-98167914:+	MSTRG.17250	TraesCS1B02G095000	A3	B	0	40.1	32.3	100	68.8	100	14.1	NA	NA	44.6	20.5	23.1	23.5	100	100	100	100	NA	NA	65.5	#N/A
MSTRG.17250;AF:1B:98166739:98166838-98167883:98166908:98167162-98167883:+	MSTRG.17250	TraesCS1B02G095000	AF	B	NA	100	89.7	94.3	100	64.3	67.3	NA	NA	82.3	NA	72.7	NA	100	100	70.8	84	NA	NA	78.5	#N/A
MSTRG.17256;SE:1B:98722951-98723081:98723131-98723219:-	MSTRG.17256	TraesCS1B02G095200	SE	B	100	100	100	99.9	23.9	100	100	100	100	100	100	100	100	100	29.5	100	100	100	100	100	Protein kinase
MSTRG.17268;SE:1B:99598356-99598451:99598460-99599105:-	MSTRG.17268	TraesCS1B02G095700	SE	B	5.8	4.4	3.1	0	NA	0	0	2.7	0	0	1.5	5.9	0	3.4	NA	0	4	0	NA	0	F2P16.20-like protein isoform 3&&RNA polymerase II subunit B1 CTD phosphatase RPAP2, putative
MSTRG.17268;RI:1B:99597469:99598356-99598451:99598460:-	MSTRG.17268	TraesCS1B02G095700	RI	B	80.9	93.3	91.1	100	NA	NA	100	94.8	NA	100	96.7	89.4	NA	85.7	NA	100	77.7	100	NA	100	F2P16.20-like protein isoform 3&&RNA polymerase II subunit B1 CTD phosphatase RPAP2, putative
MSTRG.17268;A3:1B:99598460-99599105:99598356-99599105:-	MSTRG.17268	TraesCS1B02G095700	A3	B	20.5	38.7	24.9	40.1	NA	12.5	14	33.9	29.1	33.2	31.5	34.7	20.2	17.3	NA	17.8	12.7	23.6	52.7	21.7	F2P16.20-like protein isoform 3&&RNA polymerase II subunit B1 CTD phosphatase RPAP2, putative
MSTRG.17268;A5:1B:99596319-99596802:99596319-99596823:-	MSTRG.17268	TraesCS1B02G095700	A5	B	66.8	61.3	62.5	39.4	96.7	53.6	62.7	53.9	52.7	67	74.1	60.4	65.9	47.3	96.5	56.7	66.8	55.6	53.4	72.4	F2P16.20-like protein isoform 3&&RNA polymerase II subunit B1 CTD phosphatase RPAP2, putative
MSTRG.17297;A3:1B:100651665-100651821:100651662-100651821:-	MSTRG.17297	TraesCS1B02G096700	A3	B	100	100	78.7	100	100	100	100	93.2	NA	100	NA	100	100	100	NA	100	100	100	NA	100	phosphoribosylformylglycinamidine synthase
MSTRG.17297;A3:1B:100651670-100651821:100651662-100651821:-	MSTRG.17297	TraesCS1B02G096700	A3	B	100	100	91	100	100	100	100	94.8	NA	100	100	100	100	100	100	100	100	100	NA	100	phosphoribosylformylglycinamidine synthase
MSTRG.17297;A3:1B:100653066-100653843:100652960-100653843:-	MSTRG.17297	TraesCS1B02G096700	A3	B	0	0	5.8	7.3	0	100	14.7	NA	NA	8.3	0	3.6	6.3	25.3	0	39.4	19.1	49.7	NA	9.8	phosphoribosylformylglycinamidine synthase
MSTRG.17297;A3:1B:100653066-100653843:100652984-100653843:-	MSTRG.17297	TraesCS1B02G096700	A3	B	0	0	6.9	6.5	0	18.5	15.9	18.7	NA	16.2	NA	2.7	8.8	14.4	NA	16.6	26.6	31.2	NA	19.1	phosphoribosylformylglycinamidine synthase
MSTRG.17297;A3:1B:100652984-100653843:100652960-100653843:-	MSTRG.17297	TraesCS1B02G096700	A3	B	36.9	60.9	45.5	53	32.4	100	47.7	83.7	NA	31.8	22.5	57.6	41	66.8	19.9	76.6	39.4	68.6	NA	31.5	phosphoribosylformylglycinamidine synthase
MSTRG.17297;A3:1B:100651670-100651821:100651665-100651821:-	MSTRG.17297	TraesCS1B02G096700	A3	B	63.1	54.2	73.3	61.3	67.8	47.2	70.8	56.9	NA	74.2	83.5	57.5	76.3	64.6	80.1	56	76.8	59.4	NA	73.8	phosphoribosylformylglycinamidine synthase
MSTRG.17311;RI:1B:101519720:101519829-101519944:101520385:+	MSTRG.17311	TraesCS1B02G097200	RI	B	29	33.1	37.2	32	0.4	37.2	34.8	44.9	40.9	39.8	50.1	37.8	33.5	51.6	0	33.2	35.8	62.2	34	46.7	Glutathione S-transferase
MSTRG.17350;A3:1B:104462872-104464576:104462872-104464580:+	MSTRG.17350	TraesCS1B02G097700	A3	B	11.4	25.5	23.7	45.3	22	25.7	22.1	47.2	51.5	14.2	15.1	27.5	24.7	46.7	21.7	27.8	19.6	39.1	63.4	13.1	Kinase family protein
MSTRG.17351;AF:1B:104470010-104470511:104470525:104470010-104471287:104471496:-	MSTRG.17351	TraesCS1B02G097800	AF	B	72.1	78.8	55.5	57.7	100	38.5	77.2	39.6	NA	NA	88.2	61.5	58.2	56.2	NA	47.4	85.7	62.3	NA	100	#N/A
MSTRG.17362;RI:1B:104777526:104777712-104777785:104777887:-	MSTRG.17362	TraesCS1B02G098300	RI	B	NA	NA	NA	6.2	NA	19.2	NA	NA	NA	NA	NA	NA	NA	63.7	NA	28.5	NA	NA	NA	NA	Peptide chain release factor 1
MSTRG.17362;RI:1B:104776182:104776277-104776548:104776706:-	MSTRG.17362	TraesCS1B02G098300	RI	B	0	2.7	3.4	8.1	1.4	6.1	5.4	2.8	0.9	5.1	6.9	3	0.6	2.3	0.7	4.8	0.7	1.4	8.3	2.1	Peptide chain release factor 1
MSTRG.17362;RI:1B:104777526:104777709-104777785:104777887:-	MSTRG.17362	TraesCS1B02G098300	RI	B	NA	NA	NA	7.4	NA	13.6	NA	10.7	NA	NA	NA	NA	NA	23.2	NA	NA	NA	21.5	0	53.4	Peptide chain release factor 1
MSTRG.17362;A3:1B:104777712-104777785:104777709-104777785:-	MSTRG.17362	TraesCS1B02G098300	A3	B	0	5.8	6	14.2	NA	8.2	11	3.9	0.9	8.3	13	6	1.7	5.3	NA	8	1.1	2.2	8.3	3.5	Peptide chain release factor 1
MSTRG.17362;A3:1B:104776110-104776182:104776102-104776182:-	MSTRG.17362	TraesCS1B02G098300	A3	B	69.7	47.9	56.2	57.9	2.1	75.3	51	75.4	100	63.7	53.3	56.2	37.7	62.7	1.6	61.3	62.4	66.2	100	65.8	Peptide chain release factor 1
MSTRG.17362;A3:1B:104777887-104778057:104777883-104778057:-	MSTRG.17362	TraesCS1B02G098300	A3	B	NA	NA	36.2	40	NA	50.1	64.1	42.8	76	35.4	43.9	47.7	11.7	40.8	NA	18.6	46.2	32.7	80.4	77.3	Peptide chain release factor 1
MSTRG.17368;A3:1B:105258548-105258673:105258494-105258673:-	MSTRG.17368	TraesCS1B02G098700	A3	B	95.5	100	100	100	NA	100	NA	100	100	100	91	93.2	92.9	95.4	NA	100	NA	100	95.9	96.7	Non-specific serine/threonine protein kinase
MSTRG.17378;A3:1B:106792561-106792897:106792556-106792897:-	MSTRG.17378	TraesCS1B02G099200	A3	B	31.9	15.6	34.5	NA	NA	NA	NA	NA	NA	NA	32.9	31.9	26.9	NA	NA	NA	NA	NA	NA	NA	Reticulon-like protein
MSTRG.17387;RI:1B:106903941:106905096-106905203:106905448:+	MSTRG.17387	TraesCS1B02G099400	RI	B	NA	NA	NA	NA	NA	NA	NA	NA	NA	3	NA	NA	NA	9.3	NA	NA	NA	NA	NA	NA	#N/A
MSTRG.17412;AL:1B:108209932:108210417-108214378:108213092:108213470-108214378:-	MSTRG.17412	TraesCS1B02G100100	AL	B	NA	NA	NA	NA	NA	52.4	13.5	NA	NA	NA	NA	NA	NA	NA	NA	NA	87.5	76.4	NA	NA	Low temperature and salt responsive protein
MSTRG.17411;RI:1B:108301978:108302308-108302532:108302649:-	MSTRG.17411	TraesCS1B02G100300	RI	B	NA	NA	NA	44.8	NA	NA	50.1	NA	NA	47.2	NA	NA	NA	32.6	NA	NA	55.1	NA	NA	NA	Auxin-responsive protein
MSTRG.17430;AF:1B:109348803-109349645:109350021:109348803-109350670:109350738:-	MSTRG.17430	TraesCS1B02G100500	AF	B	0	0	2.7	19.8	NA	5.2	0	11.4	0	2.4	5	6.7	0	3.2	0	NA	3.4	20.8	0	3	#N/A
MSTRG.17430;RI:1B:109347985:109348161-109348203:109348370:-	MSTRG.17430	TraesCS1B02G100500	RI	B	44.8	30.3	24	53.8	NA	60.8	40	51.3	35.8	36.6	46.8	32.3	26.5	40.9	NA	11.3	64.1	65.5	NA	71.4	#N/A
MSTRG.17430;RI:1B:109347985:109348163-109348245:109348370:-	MSTRG.17430	TraesCS1B02G100500	RI	B	37.7	13.4	12.6	38.8	NA	39.7	27.7	44.6	19.7	23.5	31.3	19.2	29.6	27.2	0	NA	27.2	52.9	18.1	36.1	#N/A
MSTRG.17430;AF:1B:109348803-109349645:109349992:109348803-109350670:109350738:-	MSTRG.17430	TraesCS1B02G100500	AF	B	42.6	26.2	31.4	35.3	NA	29.8	36.6	43.3	30.6	34.7	34.1	33.2	53.8	35.1	11.6	69.1	17.3	37.2	10.6	18.4	#N/A
MSTRG.17443;A3:1B:110618244-110618437:110618214-110618437:-	MSTRG.17443	TraesCS1B02G101000	A3	B	0	11.4	6.6	14.7	0	9.4	13.2	0	NA	4.4	0	14.3	15.2	8.7	0	11.8	7	11.2	NA	0	#N/A
MSTRG.17443;SE:1B:110622137-110622807:110623069-110627179:-	MSTRG.17443	TraesCS1B02G101000	SE	B	100	36.5	21.1	16.9	100	18.5	50.7	87.3	NA	95.6	58.2	34.4	27.5	18.6	100	14.5	55.5	88.8	NA	100	#N/A
MSTRG.17451;RI:1B:111025254:111025432-111025485:111025561:-	MSTRG.17451	TraesCS1B02G101100	RI	B	NA	NA	NA	NA	NA	100	99.8	100	100	100	NA	NA	NA	NA	NA	100	70.3	100	100	76.4	Dehydrogenase
MSTRG.17452;A3:1B:111029121-111032495:111029121-111032515:+	MSTRG.17452	TraesCS1B02G101200	A3	B	0	1.1	2.9	1.7	NA	6.2	0	0	NA	NA	2.8	1	3.5	3.8	NA	4.3	0	0	NA	NA	F-box/RNI-like/FBD-like domains-containing protein&&FBD-associated F-box protein
MSTRG.17452;A5:1B:111029121-111032515:111029118-111032515:+	MSTRG.17452	TraesCS1B02G101200	A5	B	8.8	8.3	10.7	8.7	0.2	9.1	12.2	34.9	41.2	4.4	16	12.3	8.9	11.2	0	12.8	10	35.2	9	8.6	F-box/RNI-like/FBD-like domains-containing protein&&FBD-associated F-box protein
MSTRG.17458;AF:1B:111260979-111262516:111262571:111260979-111263797:111263970:-	MSTRG.17458	TraesCS1B02G101600	AF	B	100	100	99.1	98.4	100	99.1	96.7	99.7	98.1	91.1	100	98.6	98.6	100	100	96.7	98.7	100	100	94.7	tRNA/rRNA methyltransferase family protein
MSTRG.17458;SE:1B:111263923-111264602:111264636-111264821:-	MSTRG.17458	TraesCS1B02G101600	SE	B	0	0	1.5	5	13.7	0	2.9	0.5	0	8.1	1.5	2.4	0	0	9.5	0	0.8	0	0	0	tRNA/rRNA methyltransferase family protein
MSTRG.17458;RI:1B:111260359:111260589-111260700:111260979:-	MSTRG.17458	TraesCS1B02G101600	RI	B	NA	NA	NA	44.6	NA	NA	20	NA	NA	12.2	NA	69.7	36.1	NA	NA	37.1	NA	NA	NA	NA	tRNA/rRNA methyltransferase family protein
MSTRG.17483;A3:1B:111371914-111372022:111371911-111372022:-	MSTRG.17483	TraesCS1B02G101700	A3	B	100	100	100	91.9	17.3	86.3	0	95.5	100	69.1	70	100	100	34.1	0	63.6	44.4	29.7	38.8	76.4	RING/U-box superfamily protein, putative
MSTRG.17503;A3:1B:112696752-112697526:112696743-112697526:-	MSTRG.17503	TraesCS1B02G102600	A3	B	NA	73.6	69.1	91.6	NA	88.8	NA	89.7	77.1	91.6	66.3	91.2	95.3	75	NA	86.6	97.2	71.4	NA	79.4	N-acetyltransferase, putative
MSTRG.17503;SE:1B:112695787-112696058:112696153-112696588:-	MSTRG.17503	TraesCS1B02G102600	SE	B	17	58	75	84.6	7.3	74.5	23.6	94.3	60.9	56.5	49.7	44	66.9	90.2	2	80.7	75.8	68.2	44.2	50.4	N-acetyltransferase, putative
MSTRG.17508;RI:1B:112750242:112750307-112750375:112750436:+	MSTRG.17508	TraesCS1B02G102700	RI	B	0	3.2	0.1	0.2	60.9	0.4	0.9	0.1	0.2	2	0	3.2	0.1	0.2	0	0.3	0	0.1	0.4	3.2	Aminotransferase
MSTRG.17510;A3:1B:112865069-112865161:112865047-112865161:-	MSTRG.17510	TraesCS1B02G102800	A3	B	20.9	6.8	NA	NA	NA	37	11.7	26.2	NA	10.3	19.4	9.2	8	NA	NA	16.6	NA	34.3	NA	7.3	F-box family protein
MSTRG.17511;RI:1B:113025157:113025291-113025383:113026336:-	MSTRG.17511	TraesCS1B02G102900	RI	B	97	90.2	89.7	92.2	100	94.7	87.5	NA	NA	87	93.9	90.8	94.6	94.6	99	98.1	86.1	76.9	NA	77.2	FBD-associated F-box protein
MSTRG.17527;SE:1B:113515646-113515735:113515904-113515969:-	MSTRG.17527	TraesCS1B02G103400	SE	B	0	0	0	NA	0	0	0	7.5	NA	0	4	0	0	NA	0	0	0	0	NA	0	#N/A
MSTRG.17527;A5:1B:113515646-113515735:113515646-113515969:-	MSTRG.17527	TraesCS1B02G103400	A5	B	0	9.9	0	NA	0	11.6	16.3	9.5	NA	2.1	0	19	0	NA	0	0	0	0	NA	0	#N/A
MSTRG.17527;RI:1B:113515512:113515646-113515969:113516361:-	MSTRG.17527	TraesCS1B02G103400	RI	B	0	0	1.7	20.4	5.5	0	0	17.9	NA	0	0	0	0	NA	3.9	0	13.6	24.8	NA	0	#N/A
MSTRG.17523;A5:1B:113816576-113816951:113816576-113816985:-	MSTRG.17523	TraesCS1B02G104000	A5	B	100	100	100	100	NA	100	100	93.8	NA	96.2	100	100	100	100	NA	100	98.6	100	NA	98.3	#N/A
MSTRG.17523;SE:1B:113816220-113816296:113816576-113816951:-	MSTRG.17523	TraesCS1B02G104000	SE	B	NA	NA	NA	NA	NA	NA	NA	NA	NA	4.8	NA	NA	NA	NA	NA	NA	NA	NA	NA	14.5	#N/A
MSTRG.17523;A3:1B:113816377-113816951:113816345-113816951:-	MSTRG.17523	TraesCS1B02G104000	A3	B	NA	90.5	100	NA	100	100	100	100	NA	100	100	100	87	100	NA	NA	97.2	100	NA	100	#N/A
MSTRG.17523;A3:1B:113816576-113816951:113816345-113816951:-	MSTRG.17523	TraesCS1B02G104000	A3	B	100	79.7	100	100	NA	100	100	100	NA	100	100	100	88.2	100	NA	100	97.1	100	NA	100	#N/A
MSTRG.17523;AL:1B:113814687:113815240-113816951:113816236:113816576-113816951:-	MSTRG.17523	TraesCS1B02G104000	AL	B	0	0	NA	0	NA	0	0	2.8	NA	2	1.5	7.6	0	0	NA	0	1.1	5.1	NA	2.5	#N/A
MSTRG.17523;AL:1B:113815820:113816220-113816951:113816236:113816576-113816951:-	MSTRG.17523	TraesCS1B02G104000	AL	B	0	0	NA	18.6	NA	0	3.6	2.9	NA	30.3	2.4	14	0	16.5	NA	12.3	20.6	6.7	NA	43	#N/A
MSTRG.17523;SE:1B:113816377-113816465:113816576-113816951:-	MSTRG.17523	TraesCS1B02G104000	SE	B	100	8.6	14.2	NA	0	0	0	1.9	NA	27.9	8.5	8.2	41.5	0	NA	NA	35.9	0	NA	21	#N/A
MSTRG.17523;A3:1B:113816377-113816951:113816220-113816951:-	MSTRG.17523	TraesCS1B02G104000	A3	B	NA	100	100	78.1	81.1	100	94.7	97.9	NA	69.6	98.4	91.8	100	85.9	NA	69.4	80.8	96	NA	64.7	#N/A
MSTRG.17523;A3:1B:113816576-113816951:113816377-113816951:-	MSTRG.17523	TraesCS1B02G104000	A3	B	100	29.3	41.3	55.1	0	45.7	60	43.7	NA	50.6	39.1	35.4	52.8	45.3	NA	77.2	48.8	41	NA	44.9	#N/A
MSTRG.17544;A5:1B:114686763-114687084:114686713-114687084:+	MSTRG.17544	TraesCS1B02G104200	A5	B	100	95.5	100	100	100	78.4	61.3	96.5	NA	89.6	100	100	100	100	100	100	93.9	93.1	NA	94.2	Phosphoglycerate kinase
MSTRG.17556;SE:1B:115275661-115276236:115276305-115276505:+	MSTRG.17556	TraesCS1B02G104400	SE	B	15	7.5	11.9	45.8	1.1	43.4	46.5	43	NA	0	13.1	5.8	30.3	46.3	0	35.2	35.4	71	8.9	40.2	Methyltransferase family protein
MSTRG.17554;RI:1B:115285858:115286224-115286323:115286377:-	MSTRG.17554	TraesCS1B02G104600	RI	B	5	5.8	4.6	10.2	2.1	8	5.9	3.9	7	3.9	3.2	3.2	3.9	4.3	0.4	10.5	5.6	9	5.6	4.2	#N/A
MSTRG.17568;A3:1B:115954817-115955704:115954817-115955714:+	MSTRG.17568	TraesCS1B02G104900	A3	B	0	1.5	2.1	5.5	0	6.5	0.9	14.5	7.4	2.4	0	6.8	4.8	12	0	4	4.9	9.7	16.5	1.2	Mitogen-activated protein kinase
MSTRG.17568;AF:1B:115953191:115953344-115954412:115953631:115953685-115954412:+	MSTRG.17568	TraesCS1B02G104900	AF	B	0	1.9	2.4	17	0	26.8	1	34.2	9.1	2.7	0	7.8	5.4	19.5	0	38.8	6.5	46.4	22.3	1.6	Mitogen-activated protein kinase
MSTRG.17568;AF:1B:115953265:115953344-115954412:115953631:115953685-115954412:+	MSTRG.17568	TraesCS1B02G104900	AF	B	14.5	18.7	11.4	15.4	25.6	14.4	9.4	26.5	20.1	11	16.6	13.5	12.1	10.9	25.2	21.2	26	45.1	31.1	21.5	Mitogen-activated protein kinase
MSTRG.17591;A3:1B:117178303-117178414:117178298-117178414:-	MSTRG.17591	TraesCS1B02G105200	A3	B	100	98.2	99.7	99.1	99.2	99.8	99.1	99	90.2	100	91.3	94.6	98.9	100	100	98.6	99.7	94.4	100	100	Transducin/WD-like repeat-protein
MSTRG.17592;SE:1B:117180209-117180300:117180348-117181041:+	MSTRG.17592	TraesCS1B02G105300	SE	B	100	100	95.3	100	NA	99.2	100	83.4	NA	100	91.5	100	100	100	NA	100	96.8	100	NA	91.7	O-acyltransferase
MSTRG.17592;A5:1B:117186744-117186958:117186731-117186958:+	MSTRG.17592	TraesCS1B02G105300	A5	B	72.2	37.7	76.9	100	1.4	100	100	100	50.9	55.4	43.6	52.2	100	97.5	1.3	99.2	81.1	95.3	NA	35.6	O-acyltransferase
MSTRG.17592;A3:1B:117183031-117183508:117183031-117183519:+	MSTRG.17592	TraesCS1B02G105300	A3	B	19.9	17.3	21.5	20.2	NA	9.9	21.1	19	NA	24.4	12.8	16.9	29	21.6	NA	19.7	21.9	9.1	NA	10.3	O-acyltransferase
MSTRG.17592;SE:1B:117181995-117182417:117182476-117182918:+	MSTRG.17592	TraesCS1B02G105300	SE	B	26.9	38.4	34.1	47.5	NA	58.7	40.1	62.6	NA	36.2	27.8	34.1	40.2	55.8	NA	59.2	35.7	35.8	NA	31.7	O-acyltransferase
MSTRG.17606;A3:1B:118116977-118117114:118116959-118117114:-	MSTRG.17606	TraesCS1B02G106400	A3	B	NA	NA	NA	NA	NA	53.3	78.8	60.3	NA	NA	93.9	NA	NA	NA	NA	74.2	85.8	60.6	NA	NA	Alpha-mannosidase
MSTRG.17611;A5:1B:118525641-118526678:118525641-118526774:-	MSTRG.17611	TraesCS1B02G106900	A5	B	4.6	5.6	12.3	2.2	0	6.3	10	36.8	82.5	2.2	4	22.3	3.3	8	0	19.6	0	41.4	NA	8.6	DNA/RNA helicase protein
MSTRG.17611;A3:1B:118512617-118514767:118512599-118514767:-	MSTRG.17611	TraesCS1B02G106900	A3	B	4.6	6.9	12.3	56.9	0	72.7	10	69.5	82.5	5.1	4	22.3	3.3	54	0	100	10.4	100	NA	8.6	DNA/RNA helicase protein
MSTRG.17625;A5:1B:119046139-119046581:119046136-119046581:+	MSTRG.17625	TraesCS1B02G107000	A5	B	94.5	96.7	96.4	95.9	98.6	98.8	96.1	97	100	97.4	98	95.9	95.9	96.9	100	100	96.3	96.7	100	97.7	Serine/threonine-protein phosphatase
MSTRG.17625;A5:1B:119045835-119045914:119045739-119045914:+	MSTRG.17625	TraesCS1B02G107000	A5	B	5.5	3.3	6.7	11.4	1.4	16.6	4.5	14.9	21.1	3.5	2	4.5	5.5	16.1	0	16.1	4.3	13.9	7.3	2.6	Serine/threonine-protein phosphatase
MSTRG.17618;A5:1B:119100100-119100342:119100100-119100430:-	MSTRG.17618	TraesCS1B02G107100	A5	B	0	0	7.1	6.7	0	32.1	0	13.6	0	1.1	1.1	0	0	7.4	0	9.6	12.2	4.1	6.2	0	Ankyrin repeat domain-containing protein 2
MSTRG.17618;RI:1B:119103458:119103572-119103671:119103833:-	MSTRG.17618	TraesCS1B02G107100	RI	B	0	NA	4.7	15.5	0.5	7.3	0	15.7	17.3	13	4.7	33	3.1	16.7	0	0	0	26	10.7	14.3	Ankyrin repeat domain-containing protein 2
MSTRG.17621;A3:1B:119128045-119128165:119128041-119128165:-	MSTRG.17621	TraesCS1B02G107200	A3	B	NA	NA	NA	85.6	NA	55.2	NA	NA	NA	NA	NA	NA	NA	NA	NA	NA	NA	NA	NA	NA	DNA repair helicase
MSTRG.17621;A5:1B:119128045-119128147:119128045-119128165:-	MSTRG.17621	TraesCS1B02G107200	A5	B	NA	100	98.6	92.2	NA	91.5	100	93.5	NA	98	97.5	NA	93	97.4	100	97.9	97.2	93.2	NA	100	DNA repair helicase
MSTRG.17630;A3:1B:119765381-119765924:119765381-119765971:+	MSTRG.17630	TraesCS1B02G107600	A3	B	NA	NA	NA	32.7	NA	83.4	NA	NA	NA	NA	NA	NA	51.3	100	NA	NA	NA	NA	NA	NA	Sucrose-phosphatase
MSTRG.17630;A5:1B:119765381-119765971:119765322-119765971:+	MSTRG.17630	TraesCS1B02G107600	A5	B	0	41.4	10.3	12.5	NA	4.7	0	NA	NA	0	NA	0	13.4	0	NA	5	5.9	NA	NA	NA	Sucrose-phosphatase
MSTRG.17630;A3:1B:119767423-119767640:119767423-119767646:+	MSTRG.17630	TraesCS1B02G107600	A3	B	100	92.1	96.2	88.6	14.4	100	100	NA	NA	100	42.8	100	90.5	84.2	11.8	89.9	100	NA	NA	45.9	Sucrose-phosphatase
MSTRG.17636;A5:1B:120060005-120060123:120060005-120060132:-	MSTRG.17636	TraesCS1B02G108000	A5	B	0	0	0	0	NA	0	0	NA	NA	0	0	0	8.8	0	NA	0	2.5	NA	NA	NA	Serine protease HtrA-like
MSTRG.17636;A5:1B:120056512-120056605:120056512-120056617:-	MSTRG.17636	TraesCS1B02G108000	A5	B	0	0	0	1.6	0	0	0	NA	NA	10.4	0	1.2	0	0	7.2	0	6.3	0	NA	0	Serine protease HtrA-like
MSTRG.17636;A5:1B:120060407-120060913:120060407-120061005:-	MSTRG.17636	TraesCS1B02G108000	A5	B	100	100	87.9	67.5	NA	79.6	71.8	NA	NA	20.5	13.9	63.2	36.3	80.6	NA	76.3	29.6	NA	NA	NA	Serine protease HtrA-like
MSTRG.17636;A3:1B:120056685-120056796:120056681-120056796:-	MSTRG.17636	TraesCS1B02G108000	A3	B	14	13.8	23.3	39.6	1.4	31.1	22.5	NA	NA	30.4	19.7	22.5	21.9	42.2	7.2	29.1	26.7	38.7	NA	12	Serine protease HtrA-like
MSTRG.17723;A3:1B:123956517-123957172:123956517-123957180:+	MSTRG.17723	TraesCS1B02G110400	A3	B	85.4	100	98.9	100	NA	100	100	100	96.8	100	100	100	96.7	99.1	NA	100	100	100	100	100	Serine protease
MSTRG.17723;A3:1B:123959865-123959947:123959865-123960013:+	MSTRG.17723	TraesCS1B02G110400	A3	B	100	100	100	100	NA	100	100	100	97.3	100	96.3	100	100	100	NA	100	100	93.2	100	100	Serine protease
MSTRG.17713;RI:1B:123965516:123965666-123965739:123965976:-	MSTRG.17713	TraesCS1B02G110600	RI	B	NA	NA	NA	NA	NA	NA	NA	NA	NA	NA	NA	NA	NA	NA	76	NA	NA	NA	NA	NA	receptor kinase 1
MSTRG.17759;A3:1B:127285458-127285550:127285455-127285550:-	MSTRG.17759	TraesCS1B02G111100	A3	B	59.2	62.6	55.9	35.4	31.9	37.1	35.5	42.6	59.6	51.5	58.1	60.9	49.4	51.6	45.6	35.4	53	38	37.2	61.4	#N/A
MSTRG.17759;RI:1B:127285550:127285661-127286357:127286548:-	MSTRG.17759	TraesCS1B02G111100	RI	B	40.8	38.9	46.3	68	68.2	65.6	65.4	60.4	40.4	53.3	44.7	42.9	51.6	52.8	54.4	66.8	47.6	62.2	69.4	39.8	#N/A
MSTRG.17775;A3:1B:129511579-129512462:129511568-129512462:-	MSTRG.17775	TraesCS1B02G111500	A3	B	NA	0	NA	NA	NA	NA	NA	NA	NA	0	2.5	1.6	NA	NA	NA	NA	NA	NA	NA	5.1	F-box domain containing protein
MSTRG.17790;A3:1B:130017436-130017554:130017310-130017554:-	MSTRG.17790	TraesCS1B02G112000	A3	B	68.6	81.4	NA	NA	NA	NA	NA	NA	NA	71.4	81.3	73.5	NA	NA	NA	NA	NA	NA	NA	71.6	#N/A
MSTRG.17790;SE:1B:130017310-130017423:130017436-130017554:-	MSTRG.17790	TraesCS1B02G112000	SE	B	58.8	67.2	NA	NA	NA	NA	NA	NA	NA	62.3	73.9	69.8	NA	NA	NA	NA	NA	NA	NA	65.4	#N/A
MSTRG.17790;RI:1B:130016871:130017310-130017554:130017656:-	MSTRG.17790	TraesCS1B02G112000	RI	B	71.8	83.3	NA	89	NA	98.1	NA	NA	NA	73.6	82.9	73.5	NA	NA	NA	100	NA	NA	NA	75.6	#N/A
MSTRG.17790;RI:1B:130017991:130018067-130018133:130018731:-	MSTRG.17790	TraesCS1B02G112000	RI	B	84.3	91.4	98.1	91.2	NA	98.3	NA	100	NA	86.2	91.5	87.9	95.4	100	NA	100	NA	100	NA	87.4	#N/A
MSTRG.17790;RI:1B:130016871:130017310-130017423:130017436:-	MSTRG.17790	TraesCS1B02G112000	RI	B	60.5	68.1	NA	NA	NA	NA	NA	NA	NA	60.2	60.5	54.5	49.1	NA	NA	39.5	NA	NA	NA	57.2	#N/A
MSTRG.17790;A5:1B:130017656-130017750:130017656-130017755:-	MSTRG.17790	TraesCS1B02G112000	A5	B	10.9	6.8	12.2	18.4	NA	23.9	NA	10.3	NA	8.4	9.2	6.9	4.9	20.2	NA	23.7	NA	6.1	NA	6.9	#N/A
MSTRG.17790;RI:1B:130016871:130017436-130017554:130017656:-	MSTRG.17790	TraesCS1B02G112000	RI	B	53.9	53.3	60.7	71.9	NA	94.3	NA	61.4	NA	52.7	52.8	50	57.5	70.2	NA	70.8	NA	NA	NA	55.1	#N/A
MSTRG.17790;A5:1B:130016317-130016469:130016317-130016479:-	MSTRG.17790	TraesCS1B02G112000	A5	B	75.3	66.6	62.6	59.9	NA	56.2	NA	63.1	NA	73.3	72	75.6	66.7	59.8	NA	74.8	NA	70.6	NA	70.5	#N/A
MSTRG.17797;SE:1B:130349252-130349478:130349968-130350115:-	MSTRG.17797	TraesCS1B02G112200	SE	B	82.3	NA	NA	NA	NA	NA	NA	NA	NA	50.6	NA	NA	NA	NA	NA	NA	NA	NA	NA	36.1	Disease resistance protein (NBS-LRR class) family
MSTRG.17797;SE:1B:130349252-130349841:130349968-130350115:-	MSTRG.17797	TraesCS1B02G112200	SE	B	94.4	96.1	NA	90.7	NA	NA	NA	95.4	NA	96.6	94.4	96.4	NA	96.7	NA	100	NA	NA	NA	96.3	Disease resistance protein (NBS-LRR class) family
MSTRG.17797;A5:1B:130349252-130349478:130349252-130349841:-	MSTRG.17797	TraesCS1B02G112200	A5	B	21.6	0	NA	25.4	NA	NA	NA	0	NA	3.5	6.7	3.6	NA	3	NA	17.1	NA	NA	NA	2.1	Disease resistance protein (NBS-LRR class) family
MSTRG.17797;A3:1B:130348872-130349135:130348860-130349135:-	MSTRG.17797	TraesCS1B02G112200	A3	B	69.7	64.7	83.9	84.8	NA	100	100	45.8	NA	69.4	73.7	52.7	66.7	86.7	NA	17.1	NA	62.5	NA	57.4	Disease resistance protein (NBS-LRR class) family
MSTRG.17799;A5:1B:130535226-130535774:130535226-130535790:-	MSTRG.17799	TraesCS1B02G112600	A5	B	65	NA	NA	NA	NA	NA	NA	NA	NA	NA	76.1	68.6	NA	NA	NA	NA	NA	NA	NA	NA	Coiled-coil domain-containing protein SCD2
MSTRG.17806;AF:1B:130643429-130643536:130643619:130643429-130643787:130643849:-	MSTRG.17806	TraesCS1B02G112700	AF	B	100	100	100	0	100	54.9	100	29.9	NA	100	100	100	100	79.7	100	0	100	100	NA	93.3	Sodium/hydrogen exchanger
MSTRG.17816;A3:1B:131463366-131463444:131463366-131463450:+	MSTRG.17816	TraesCS1B02G112900	A3	B	NA	100	100	100	1.2	NA	NA	NA	NA	76.2	NA	31.2	NA	79.9	0	NA	NA	NA	NA	74.3	Transcription factor basic helix-loop-helix
MSTRG.17819;RI:1B:131784032:131784432-131784512:131784871:+	MSTRG.17819	TraesCS1B02G113100	RI	B	NA	NA	NA	NA	NA	NA	NA	NA	NA	4.5	NA	NA	NA	NA	NA	NA	NA	NA	NA	11.4	Transcription factor basic helix-loop-helix
MSTRG.17840;A3:1B:133113169-133113376:133113115-133113376:-	MSTRG.17840	TraesCS1B02G114100	A3	B	NA	NA	NA	NA	NA	NA	12.1	NA	NA	NA	NA	NA	NA	NA	NA	16.2	14.6	NA	NA	NA	Receptor protein kinase-like
MSTRG.17887;AF:1B:134425443:134425571-134436820:134434842:134435283-134436820:+	MSTRG.17887	TraesCS1B02G114700	AF	B	96.2	NA	92.3	94.3	NA	96	94.7	89.2	83.4	44.6	77.9	79.5	64.9	92.1	NA	95.2	93.2	91.2	90.4	NA	F-box protein
MSTRG.17887;A3:1B:134437014-134437141:134437014-134437144:+	MSTRG.17887	TraesCS1B02G114700	A3	B	NA	98.5	73.6	85.2	93.7	88.5	NA	77.8	86.3	87.7	68.5	77.5	85.6	68.2	79.7	79.2	87.7	86.5	85.2	95	F-box protein
MSTRG.17880;AF:1B:134572527:134572585-134574851:134573037:134573376-134574851:+	MSTRG.17880	TraesCS1B02G114800	AF	B	77.7	81.6	87.9	94.6	72.6	94.4	100	85.2	84.2	92.1	86.2	78.4	85.8	93.5	NA	100	94.8	84.7	88.5	87.7	F-box protein
MSTRG.17914;SE:1B:135816124-135816205:135816257-135816452:+	MSTRG.17914	TraesCS1B02G115200	SE	B	100	97.2	96.5	93	100	92.4	94.6	95.3	97.2	100	100	99.2	98.4	95	100	86	93.3	94.2	94.5	100	Aminotransferase
MSTRG.17930;AF:1B:135936926-135937007:135937273:135936926-135939684:135939772:-	MSTRG.17930	TraesCS1B02G115400	AF	B	NA	NA	NA	100	NA	NA	0	NA	NA	NA	NA	NA	NA	32.7	NA	NA	NA	NA	NA	NA	Programmed cell death protein 2
MSTRG.17931;A5:1B:135943923-135958591:135943915-135958591:+	MSTRG.17931	TraesCS1B02G115500	A5	B	100	100	100	99.6	74.9	100	100	100	NA	100	100	99.5	100	100	40.3	100	96.3	99.3	NA	100	WD-repeat protein
MSTRG.17931;RI:1B:135942143:135942314-135942327:135942677:+	MSTRG.17931	TraesCS1B02G115500	RI	B	100	100	100	99.6	74.9	100	100	100	NA	100	100	99.5	100	100	40.3	100	96.3	99.3	NA	100	WD-repeat protein
MSTRG.17952;SE:1B:137173553-137174065:137174101-137174191:+	MSTRG.17952	TraesCS1B02G116800	SE	B	0	0	0	0	0	0	NA	4.3	0	0	1.6	2.1	13.3	2	0	0	NA	1.1	NA	0	#N/A
MSTRG.17952;AF:1B:137151748:137152015-137174921:137174692:137174745-137174921:+	MSTRG.17952	TraesCS1B02G116800	AF	B	NA	16.7	NA	NA	0.9	NA	NA	NA	NA	NA	7.3	21	NA	NA	0	NA	NA	NA	NA	0	#N/A
MSTRG.17952;AF:1B:137177289:137177578-137177968:137177699:137177811-137177968:+	MSTRG.17952	TraesCS1B02G116800	AF	B	100	100	82.9	89	NA	100	100	98.8	100	77.9	100	100	73.4	100	NA	100	100	98.5	100	81.5	#N/A
MSTRG.17952;A5:1B:137174101-137174191:137173553-137174191:+	MSTRG.17952	TraesCS1B02G116800	A5	B	0	3	6	19.3	5.1	20.9	NA	21.7	25.1	16.9	0	3.4	8.3	2	0	21.3	NA	23.4	NA	10.4	#N/A
MSTRG.17952;AL:1B:137152787-137153747:137154169:137152787-137179260:137180197:+	MSTRG.17952	TraesCS1B02G116800	AL	B	NA	79.4	69.9	67.5	100	75.7	57.5	NA	NA	100	85.6	66.9	81	76.3	100	NA	79	NA	NA	76.2	#N/A
MSTRG.17952;AL:1B:137152787-137153365:137154279:137152787-137179260:137180197:+	MSTRG.17952	TraesCS1B02G116800	AL	B	100	87.9	87.3	85.8	100	89.1	91.9	87.8	92.3	100	95.6	92.5	94.9	86.7	100	97.4	90	93.2	NA	63.9	#N/A
MSTRG.17952;A3:1B:137152787-137153365:137152787-137153747:+	MSTRG.17952	TraesCS1B02G116800	A3	B	100	65.4	74.7	74.3	7.7	72.3	89.3	100	59.7	42.9	78.4	86	81.4	66.9	8	100	70.5	79.4	NA	35.6	#N/A
MSTRG.17959;A3:1B:137446053-137446165:137446053-137446169:+	MSTRG.17959	TraesCS1B02G117200	A3	B	NA	100	NA	NA	NA	100	NA	NA	NA	NA	NA	NA	NA	88.4	NA	NA	NA	NA	NA	NA	#N/A
MSTRG.17959;RI:1B:137446027:137446053-137446165:137446241:+	MSTRG.17959	TraesCS1B02G117200	RI	B	100	87.1	96.2	96.6	NA	93.4	100	96.8	86.4	100	98.4	96.4	97.8	96	NA	98.1	98	97.2	97.9	98.9	#N/A
MSTRG.17959;A3:1B:137446241-137447309:137446241-137447387:+	MSTRG.17959	TraesCS1B02G117200	A3	B	53.4	48.9	36.6	54.9	NA	53.4	41.6	53.1	81.8	37.7	28.5	39.9	59	43.4	NA	75.5	8.3	18.5	25	8.4	#N/A
MSTRG.17993;A5:1B:137646488-137646572:137646488-137646699:-	MSTRG.17993	TraesCS1B02G117900	A5	B	87.1	86.7	88.6	95.2	2.6	84.8	95.1	88.2	85.7	91.2	71.4	86.4	95.4	92.3	1.8	92.1	85.8	87.6	92.1	76.3	Cullin-1
MSTRG.17967;A5:1B:137872683-137872765:137872641-137872765:+	MSTRG.17967	TraesCS1B02G118100	A5	B	11.1	NA	NA	NA	0	NA	NA	NA	NA	NA	NA	NA	NA	NA	0	NA	NA	NA	NA	NA	#N/A
MSTRG.17967;A5:1B:137872666-137872765:137872641-137872765:+	MSTRG.17967	TraesCS1B02G118100	A5	B	16.4	NA	NA	NA	14.3	NA	30	NA	NA	NA	NA	NA	NA	NA	4.4	NA	NA	NA	NA	NA	#N/A
MSTRG.17967;A3:1B:137872440-137872533:137872440-137872548:+	MSTRG.17967	TraesCS1B02G118100	A3	B	16.7	97.2	83.1	72.9	46.1	79.1	73.2	89.7	NA	81.1	93.9	62.6	92.7	80.2	43.6	77.5	91.8	93.8	NA	84.4	#N/A
MSTRG.17968;RI:1B:138039558:138039622-138039744:138039819:+	MSTRG.17968	TraesCS1B02G118200	RI	B	0	1.4	1	0	NA	0	0	0	0	0	0	0	0	1.7	NA	0	0	4.5	8.7	5.6	Serine/threonine-protein phosphatase 2A regulatory subunit B
MSTRG.17968;RI:1B:138039336:138039468-138039558:138039622:+	MSTRG.17968	TraesCS1B02G118200	RI	B	0	28.8	11.2	25.6	NA	23.7	73.6	22.7	12.4	60	35.7	37	44.3	16.4	NA	21.4	53	30.8	16.7	55.7	Serine/threonine-protein phosphatase 2A regulatory subunit B
MSTRG.17968;RI:1B:138039189:138039260-138039336:138039468:+	MSTRG.17968	TraesCS1B02G118200	RI	B	84.6	77.5	75.2	70.3	NA	54.2	92	53.9	61.6	87.6	83.7	77.3	71.5	68.5	NA	60	81.4	57.7	74	86.8	Serine/threonine-protein phosphatase 2A regulatory subunit B
MSTRG.17983;RI:1B:138580447:138580497-138580570:138580770:+	MSTRG.17983	TraesCS1B02G118300	RI	B	61.6	25.5	23.5	2.9	4.1	0	32.5	0	28.2	41.4	50.7	27.9	33.7	3.3	13.7	0	44	7.6	0	53.2	Anaphase-promoting complex subunit 7
MSTRG.17983;SE:1B:138578468-138579016:138579075-138579741:+	MSTRG.17983	TraesCS1B02G118300	SE	B	38.4	61.2	76.5	97.1	94.9	100	67.5	100	71.8	58.6	40.3	72.1	51.9	96.7	86.3	100	56	92.4	100	40.1	Anaphase-promoting complex subunit 7
MSTRG.17983;A3:1B:138572709-138578384:138572709-138578416:+	MSTRG.17983	TraesCS1B02G118300	A3	B	36.6	74.5	75.6	92.7	95.9	96.8	59.5	95.2	71.8	58.6	49.3	72.1	60.3	93.1	86.3	100	56	92.4	100	46.8	Anaphase-promoting complex subunit 7
MSTRG.17983;A3:1B:138572232-138572335:138572232-138572341:+	MSTRG.17983	TraesCS1B02G118300	A3	B	4.6	17.9	30	36.3	1.1	33.7	11.8	45.4	58.8	6	18.1	12.8	30.9	33.9	0	39.5	28.2	31.7	38.8	14.3	Anaphase-promoting complex subunit 7
MSTRG.18029;AF:1B:139674354-139674778:139674918:139674354-139674922:139675255:-	MSTRG.18029	TraesCS1B02G119000	AF	B	NA	NA	NA	0	NA	17.1	0	71.1	NA	5.2	NA	NA	NA	19.5	NA	0	NA	76.5	NA	NA	#N/A
MSTRG.18029;A3:1B:139674084-139674201:139674061-139674201:-	MSTRG.18029	TraesCS1B02G119000	A3	B	0	21.1	0	9.2	0	13.3	0	30	32.1	4.7	26.5	33.1	0	0	36.5	62.3	11.9	22.6	27.1	0	#N/A
MSTRG.18029;A3:1B:139674084-139674201:139674051-139674201:-	MSTRG.18029	TraesCS1B02G119000	A3	B	NA	68.9	NA	33.4	NA	32.9	0	47.6	50.4	25.4	86.4	82.8	NA	0	94.2	77.5	61.7	48.4	44.1	NA	#N/A
MSTRG.18029;A3:1B:139674061-139674201:139674051-139674201:-	MSTRG.18029	TraesCS1B02G119000	A3	B	98.2	89.3	90.9	83.2	96.7	76.1	90.6	68	68.2	87.4	94.6	90.7	93.4	82.6	96.6	67.5	92.3	76.3	68	91.4	#N/A
MSTRG.18011;SE:1B:141114782-141115491:141115636-141116122:-	MSTRG.18011	TraesCS1B02G119200	SE	B	NA	NA	NA	40.9	NA	18.1	NA	NA	NA	NA	NA	76.3	NA	51.5	NA	0	NA	NA	NA	NA	ATP-dependent RNA helicase DeaD
MSTRG.18011;SE:1B:141121213-141121327:141121403-141121516:-	MSTRG.18011	TraesCS1B02G119200	SE	B	NA	55.8	NA	16	NA	0	NA	NA	NA	NA	NA	NA	73.3	24.9	NA	0	NA	NA	NA	NA	ATP-dependent RNA helicase DeaD
MSTRG.18011;A5:1B:141122348-141122518:141122348-141122551:-	MSTRG.18011	TraesCS1B02G119200	A5	B	NA	37.9	NA	58.4	NA	23.6	NA	NA	NA	NA	NA	NA	26.7	57.9	NA	47.2	NA	NA	NA	NA	ATP-dependent RNA helicase DeaD
MSTRG.18011;A3:1B:141113561-141114695:141113555-141114695:-	MSTRG.18011	TraesCS1B02G119200	A3	B	8.9	17	15.2	37.4	3.4	60.2	29.3	51.7	NA	27.3	14.4	22.5	17.6	40.2	0	51.8	24.1	41.9	NA	22.8	ATP-dependent RNA helicase DeaD
MSTRG.18018;SE:1B:141293678-141294233:141294403-141294529:+	MSTRG.18018	TraesCS1B02G119300	SE	B	100	NA	93.9	100	NA	100	NA	100	99.6	100	100	NA	NA	100	NA	100	NA	100	100	100	Starch synthase family protein&&Soluble starch synthase gene
MSTRG.18041;A3:1B:142291596-142292043:142291596-142292049:+	MSTRG.18041	TraesCS1B02G120200	A3	B	0	39	0	NA	NA	NA	NA	0	NA	18.6	21.8	9.8	0	NA	NA	NA	NA	46.6	NA	10.3	Serpin-like protein
MSTRG.18042;A5:1B:142296627-142296724:142296597-142296724:+	MSTRG.18042	TraesCS1B02G120300	A5	B	NA	100	100	0	NA	99.3	100	95.9	97.6	100	100	NA	98.1	98.7	0	98.6	94.6	98.3	100	100	Bifunctional protein FolD
MSTRG.18053;A3:1B:142522786-142523204:142522736-142523204:-	MSTRG.18053	TraesCS1B02G120600	A3	B	NA	95.7	96.8	98.7	99.9	96.2	100	96.3	100	NA	96.3	91.3	99.1	93.9	99.7	98.6	99.6	100	100	100	40S ribosomal protein S4
MSTRG.18053;A3:1B:142523218-142523577:142523212-142523577:-	MSTRG.18053	TraesCS1B02G120600	A3	B	95	98.1	99.8	99.9	98.9	99.5	98.5	99.8	100	94	97.3	96.8	100	99.7	96.4	99.9	99.1	99.6	99.8	87.7	40S ribosomal protein S4
MSTRG.18053;A5:1B:142523212-142523572:142523212-142523577:-	MSTRG.18053	TraesCS1B02G120600	A5	B	24.6	30.9	72.4	93.6	87.5	52.9	45.2	58	NA	17.6	21.6	22.2	100	64.1	61.4	90.6	68.2	70.9	82.1	14.4	40S ribosomal protein S4
MSTRG.18052;A5:1B:142522930-142523157:142522838-142523157:+	MSTRG.18052	TraesCS1B02G120700	A5	B	100	100	89.5	100	100	NA	100	NA	NA	100	100	100	100	95.5	100	NA	99	100	100	100	#N/A
MSTRG.18116;A3:1B:145456410-145456501:145456380-145456501:-	MSTRG.18116	TraesCS1B02G122000	A3	B	NA	NA	NA	0	NA	69.4	NA	32.6	NA	NA	NA	NA	NA	NA	NA	0	NA	23.7	NA	NA	Translocase of chloroplast 159, chloroplastic
MSTRG.18118;SE:1B:145718781-145719486:145719561-145719636:+	MSTRG.18118	TraesCS1B02G122100	SE	B	0	5.9	7.9	16.8	NA	17.7	2.5	34.5	NA	1.7	4.5	NA	7	19.3	NA	9	5.5	15.2	NA	7.9	Xylosyltransferase 1
MSTRG.18138;RI:1B:146792136:146792313-146792398:146792533:+	MSTRG.18138	TraesCS1B02G122300	RI	B	100	NA	NA	83.9	NA	80.8	NA	NA	NA	NA	NA	NA	NA	93	NA	86.6	NA	NA	NA	91.4	Villin
MSTRG.18138;RI:1B:146792398:146792533-146792618:146792780:+	MSTRG.18138	TraesCS1B02G122300	RI	B	NA	97.6	95.5	87.1	93.8	83.4	100	NA	NA	98.1	98.1	NA	100	95.6	94.3	77.9	95	NA	NA	97.8	Villin
MSTRG.18139;SE:1B:146952272-146952720:146952826-146952903:-	MSTRG.18139	TraesCS1B02G122400	SE	B	NA	NA	NA	NA	NA	100	NA	NA	NA	NA	NA	NA	NA	NA	NA	87.2	NA	NA	NA	NA	Crossover junction endonuclease MUS81
MSTRG.18148;A3:1B:148413354-148413503:148413354-148413508:+	MSTRG.18148	TraesCS1B02G122700	A3	B	NA	100	82.8	87.5	45.2	94.6	100	100	NA	NA	77.1	100	86.9	85.8	13.3	100	100	NA	NA	NA	Pentatricopeptide repeat-containing family protein
MSTRG.18148;A5:1B:148412676-148413248:148412504-148413248:+	MSTRG.18148	TraesCS1B02G122700	A5	B	31	6.1	25.2	22.6	60.4	5.4	6.2	5.1	NA	NA	32.6	14.8	20.5	19.5	88.2	13.2	12.9	23.3	NA	NA	Pentatricopeptide repeat-containing family protein
MSTRG.18151;A3:1B:148439432-148440056:148439428-148440056:-	MSTRG.18151	TraesCS1B02G123000	A3	B	1.3	1.6	2.7	4.4	NA	2.3	0.5	8.9	NA	1.3	0	1.8	0.4	2.6	NA	3.6	1.3	5.1	NA	2.1	Gamma-tubulin complex component
MSTRG.18168;RI:1B:148899360:148899694-148899805:148900176:+	MSTRG.18168	TraesCS1B02G123200	RI	B	54	69.1	67.4	87.7	0	86	68	75.7	76.6	67	60.3	76.5	67.6	84.6	0	85.8	68.2	80.9	74.4	72.8	Kinesin-like protein
MSTRG.18168;A3:1B:148898589-148899360:148898589-148899363:+	MSTRG.18168	TraesCS1B02G123200	A3	B	26.1	22.1	28.6	35.2	6	37.4	27.2	46.9	43	33.9	29.1	26.2	31.1	36.3	6.2	37.4	26.7	40.5	33.2	26.1	Kinesin-like protein
MSTRG.18186;A3:1B:149609638-149609907:149609544-149609907:-	MSTRG.18186	TraesCS1B02G123400	A3	B	0.9	0.2	2.5	4.7	3.1	14.7	1.3	7.3	5.4	0	2.6	1	2.2	4.1	0	7.2	1.5	6.1	3.5	1	E3 ubiquitin-protein ligase
MSTRG.18186;RI:1B:149601965:149602054-149602129:149602200:-	MSTRG.18186	TraesCS1B02G123400	RI	B	1.2	3.8	3.7	4.5	2.2	5	3.1	6.7	2.3	2.9	2.1	4.3	8.6	3.7	0	8.1	2.5	6.5	5.4	2.5	E3 ubiquitin-protein ligase
MSTRG.18188;RI:1B:150663568:150663677-150663765:150663883:+	MSTRG.18188	TraesCS1B02G124100	RI	B	0	3.8	0.6	0.9	0.3	1.2	1.5	2.9	1.2	0	0	5.8	0.6	1.5	0.2	1.3	0.8	3.3	0	0.5	Adenine nucleotide alpha hydrolases-like superfamily protein&&Universal stress protein
MSTRG.18189;A5:1B:150665343-150667456:150665343-150667649:-	MSTRG.18189	TraesCS1B02G124200	A5	B	51.5	61.2	49.4	70.1	100	48.3	49.5	39.2	51	55.5	52.4	49	24	37.6	86.1	48.3	52.6	52.2	69.7	62.4	DNA-directed RNA polymerase II subunit
MSTRG.18190;AF:1B:150801677-150803386:150803481:150801677-150803778:150803838:-	MSTRG.18190	TraesCS1B02G124300	AF	B	0	2.4	0	0	0	NA	NA	0	14.2	0	1.3	0	0	0	0	NA	NA	0	21.8	13.2	DNA-directed RNA polymerase II subunit
MSTRG.18202;A5:1B:151079980-151080088:151079846-151080088:+	MSTRG.18202	TraesCS1B02G124600	A5	B	100	100	100	100	NA	NA	NA	99.5	99.4	99.9	NA	99.5	100	99.5	89.1	NA	NA	99.7	99.7	100	Pyrophosphate-energized vacuolar membrane proton pump
MSTRG.18202;A3:1B:151075550-151075597:151075550-151075622:+	MSTRG.18202	TraesCS1B02G124600	A3	B	NA	NA	NA	NA	NA	NA	NA	6.4	11.2	NA	NA	NA	NA	7	NA	NA	NA	4.2	18.9	NA	Pyrophosphate-energized vacuolar membrane proton pump
MSTRG.18204;SE:1B:151081488-151081682:151081777-151081907:-	MSTRG.18204	TraesCS1B02G124700	SE	B	4.3	2	2.6	13.7	0.9	23.7	4.4	17	18.3	2.9	2.1	1.6	3.2	11.4	1.2	26.6	2.5	19.3	17.5	1.2	Serine/threonine-protein phosphatase 4 regulatory subunit 3
MSTRG.18211;A3:1B:151469531-151469611:151469513-151469611:-	MSTRG.18211	TraesCS1B02G124900	A3	B	100	100	100	99.9	29.7	99.9	100	99.8	100	100	100	100	100	99.8	30.4	100	100	100	100	100	Dihydrolipoyl dehydrogenase
MSTRG.18211;A3:1B:151468308-151468401:151468271-151468401:-	MSTRG.18211	TraesCS1B02G124900	A3	B	98.1	93	94.1	94.1	70.3	93.2	95.5	94.9	95.2	94.8	94.7	95.3	94.9	95.5	69.6	93	91.5	94.1	93.1	93.9	Dihydrolipoyl dehydrogenase
MSTRG.18247;A5:1B:154146007-154146133:154145967-154146133:+	MSTRG.18247	TraesCS1B02G126000	A5	B	22.3	NA	40	34.1	97.6	28.6	50.4	NA	NA	29.4	32.7	41.4	38.1	33.3	95.7	15.2	36.1	NA	NA	33.8	#N/A
MSTRG.18247;SE:1B:154147079-154150846:154150916-154151784:+	MSTRG.18247	TraesCS1B02G126000	SE	B	22.3	NA	40	34.1	97.6	28.6	50.4	NA	NA	29.4	32.7	41.4	38.1	33.3	95.7	15.2	36.1	NA	NA	33.8	#N/A
MSTRG.18258;A5:1B:154169905-154169996:154169905-154170000:-	MSTRG.18258	TraesCS1B02G126300	A5	B	NA	0	0	0	NA	0	0	1	0	0	NA	NA	0	8	NA	0	0	2.2	0	0	Heparan-alpha-glucosaminide N-acetyltransferase
MSTRG.18258;A5:1B:154167832-154168261:154167832-154168275:-	MSTRG.18258	TraesCS1B02G126300	A5	B	42.6	21.4	6.7	7.2	59.1	4.6	2.9	4.2	3.8	26.4	25.6	18.3	0	4.9	24.6	5.1	10.5	2.2	2	19.7	Heparan-alpha-glucosaminide N-acetyltransferase
MSTRG.18258;A3:1B:154166640-154166770:154166632-154166770:-	MSTRG.18258	TraesCS1B02G126300	A3	B	42.6	32	29	30.5	59.1	29.2	16.7	30.8	33	37.2	36.1	27.8	31	32.2	24.6	26.6	21.5	22.2	15.8	26.9	Heparan-alpha-glucosaminide N-acetyltransferase
MSTRG.18276;A3:1B:155411346-155411731:155411346-155411836:+	MSTRG.18276	TraesCS1B02G126800	A3	B	35.3	58.3	49.6	48	NA	67	43.8	75.3	70.3	NA	60.5	40.3	56.7	32.2	NA	51.8	68.6	65.1	NA	NA	DNA-directed RNA polymerase III subunit RPC4
MSTRG.18276;A3:1B:155425428-155425512:155425428-155425545:+	MSTRG.18276	TraesCS1B02G126800	A3	B	30.5	27.9	35	45	4.6	40.8	30.3	42.2	47.7	30.4	27.4	29.6	31.8	38.1	3	41	32.4	39	47.7	15.5	DNA-directed RNA polymerase III subunit RPC4
MSTRG.18278;AF:1B:155735733:155736157-155737798:155737268:155737321-155737798:+	MSTRG.18278	TraesCS1B02G127000	AF	B	NA	0	0	4.9	NA	31.3	7.2	13.2	NA	1.4	3	0	NA	20.9	NA	20.9	3.3	15.8	NA	2.4	Ethylene receptor
MSTRG.18285;A3:1B:156264491-156264575:156264484-156264575:-	MSTRG.18285	TraesCS1B02G127300	A3	B	NA	NA	NA	2.9	1.5	4.2	3.4	NA	NA	2.3	NA	NA	NA	2.1	3.3	3.5	6.5	NA	NA	2.4	RING/FYVE/PHD zinc finger superfamily protein
MSTRG.18288;SE:1B:156583285-156583379:156583465-156583782:+	MSTRG.18288	TraesCS1B02G127500	SE	B	0	NA	NA	NA	NA	NA	NA	NA	NA	NA	20.5	NA	NA	NA	NA	NA	NA	NA	NA	NA	Fatty acid oxidation complex subunit alpha
MSTRG.18288;A5:1B:156586521-156586606:156586517-156586606:+	MSTRG.18288	TraesCS1B02G127500	A5	B	0	NA	3.9	20.7	NA	24.1	NA	16.2	NA	0	NA	NA	NA	8.4	NA	0	NA	19.6	NA	11.1	Fatty acid oxidation complex subunit alpha
MSTRG.18288;A3:1B:156583465-156583782:156583465-156583785:+	MSTRG.18288	TraesCS1B02G127500	A3	B	NA	0	2.6	9.4	NA	11.2	84.5	8.1	NA	0	NA	NA	41.8	20	NA	23.5	NA	14.2	NA	10.5	Fatty acid oxidation complex subunit alpha
MSTRG.18287;SE:1B:156592089-156592376:156592488-156593953:+	MSTRG.18287	TraesCS1B02G127600	SE	B	42.8	47.6	50.2	44.9	8	50.7	35.1	49	56.8	44.4	46.6	53.2	42.6	55	8.2	54.4	41.5	37.4	49.1	42.9	Mediator of RNA polymerase II transcription subunit 28
MSTRG.18290;RI:1B:156604352:156605064-156605240:156605754:-	MSTRG.18290	TraesCS1B02G127800	RI	B	NA	NA	NA	NA	NA	NA	NA	71.5	80.4	NA	NA	NA	NA	NA	NA	NA	NA	70.4	90	NA	#N/A
MSTRG.18301;RI:1B:156852665:156852856-156852953:156853512:-	MSTRG.18301	TraesCS1B02G128100	RI	B	83.1	94.9	86.7	92	99.9	77.7	96.7	79	88.8	93	91	90.5	70.8	69.8	100	54	98.7	87.3	80.4	92.5	Serine/threonine-protein phosphatase
MSTRG.18301;A3:1B:156853549-156855256:156853512-156855256:-	MSTRG.18301	TraesCS1B02G128100	A3	B	73.2	78.6	78.6	73	28.2	67.4	83	59.1	58.6	82.6	80.6	78.3	85	65.6	6.6	66.9	77	64.9	68.7	81.6	Serine/threonine-protein phosphatase
MSTRG.18305;RI:1B:157457432:157457492-157457597:157458220:-	MSTRG.18305	TraesCS1B02G128300	RI	B	6.8	70	41.9	100	NA	NA	100	NA	NA	100	40.5	30.4	100	100	NA	100	100	NA	NA	29.7	#N/A
MSTRG.18308;A5:1B:157925346-157925494:157925346-157925526:-	MSTRG.18308	TraesCS1B02G128500	A5	B	0	4.9	2.9	3.9	0	6.9	2.5	NA	15.4	3.9	5.9	1.2	4.7	16.7	0	2.1	2.6	10.4	NA	3.2	GDSL esterase/lipase
MSTRG.18330;A3:1B:158542072-158543147:158542062-158543147:-	MSTRG.18330	TraesCS1B02G129000	A3	B	0	0	4.2	8.9	NA	11.3	13.5	7.6	NA	3.5	0	0	0	8	NA	38.2	4.6	13.1	NA	3.1	6-phosphofructo-2-kinase/fructose-2, 6-bisphosphatase
MSTRG.18340;A5:1B:159388852-159394425:159388849-159394425:+	MSTRG.18340	TraesCS1B02G129300	A5	B	0	0	0.3	0.2	0.4	0.2	0.3	0.3	0.1	0.4	0.5	0	1	0	0	0.5	4	6.1	6.5	5.5	Acyl-CoA dehydrogenase, putative
MSTRG.18344;A3:1B:159632656-159632726:159632649-159632726:-	MSTRG.18344	TraesCS1B02G129400	A3	B	44.5	53	69	73.8	1.5	93	48	92.8	97.1	52.7	58.5	69.8	55.8	93.8	3.4	90.8	50.4	93.1	87.1	64.2	PHD finger alfin-like protein
MSTRG.18347;A5:1B:159917010-159917097:159917010-159917118:-	MSTRG.18347	TraesCS1B02G129600	A5	B	100	100	100	86.1	100	92.5	100	93.6	89.2	100	100	100	100	87.1	96.5	100	98.4	91.2	95.1	97.3	RING/U-box superfamily protein&&E3 ubiquitin-protein ligase MBR1
MSTRG.18347;A5:1B:159917010-159917105:159917010-159917118:-	MSTRG.18347	TraesCS1B02G129600	A5	B	100	100	100	94.3	100	92.7	100	94.9	92.3	100	100	100	100	93.1	99.2	100	99.6	93.1	96.2	99.7	RING/U-box superfamily protein&&E3 ubiquitin-protein ligase MBR1
MSTRG.18347;A5:1B:159919998-159920360:159919998-159920407:-	MSTRG.18347	TraesCS1B02G129600	A5	B	0	NA	NA	93.5	NA	51	0	84.2	NA	76.7	0	NA	NA	100	NA	100	88.6	89.6	90.5	0	RING/U-box superfamily protein&&E3 ubiquitin-protein ligase MBR1
MSTRG.18347;AF:1B:159917213-159920360:159920460:159917213-159923991:159924182:-	MSTRG.18347	TraesCS1B02G129600	AF	B	100	92.3	67.8	66.7	100	63.9	73.8	66	36.6	100	96.5	79	100	26.2	96.5	75	80.4	70.9	74	91.4	RING/U-box superfamily protein&&E3 ubiquitin-protein ligase MBR1
MSTRG.18347;A5:1B:159917010-159917097:159917010-159917105:-	MSTRG.18347	TraesCS1B02G129600	A5	B	44.3	19.4	14.1	27.4	25.2	49.1	15.3	43.7	40.8	14.5	21.2	19.9	13.5	33.3	17.8	37.8	19.2	43.5	43.4	8.2	RING/U-box superfamily protein&&E3 ubiquitin-protein ligase MBR1
MSTRG.18351;A5:1B:160017973-160018195:160017956-160018195:+	MSTRG.18351	TraesCS1B02G129700	A5	B	20.7	6.4	5.8	3.7	4.7	3	17.3	8.3	5	2.4	8	5.2	0	9	1.9	2.8	36.1	15.7	2.6	12.1	#N/A
MSTRG.18351;A5:1B:160018628-160019077:160018558-160019077:+	MSTRG.18351	TraesCS1B02G129700	A5	B	84.6	71	82.9	89.7	45.7	72.3	84.6	83.2	75.1	80.3	89.2	65.8	85.9	92	43.6	58	95.2	84.8	79.9	88.4	#N/A
MSTRG.18358;A3:1B:160326729-160326816:160326720-160326816:-	MSTRG.18358	TraesCS1B02G129900	A3	B	100	57.7	56.7	78	0	91.4	100	87.6	82.9	17.9	80.4	84.6	66.7	77.3	0	90.4	51.6	84.7	100	43.3	Arginine--tRNA ligase
MSTRG.18358;A3:1B:160326938-160327573:160326934-160327573:-	MSTRG.18358	TraesCS1B02G129900	A3	B	0	61.5	48.7	48.2	100	48.2	46.5	44.3	90.9	82.1	19.6	19.1	53.4	53.5	100	26.6	57.6	55.9	35.5	56.7	Arginine--tRNA ligase
MSTRG.18365;A3:1B:161208277-161208349:161208277-161208364:+	MSTRG.18365	TraesCS1B02G130200	A3	B	4.4	1.9	3.6	3.3	0	1.1	1.1	2.1	3.3	1.4	1.2	2.3	3.3	6.3	0	1.4	4.1	1.7	0	2.1	Arginine/serine-rich splicing factor, putative
MSTRG.18365;A3:1B:161204333-161205068:161204333-161205280:+	MSTRG.18365	TraesCS1B02G130200	A3	B	3.3	2.8	1.9	3.7	2.1	3.1	0.8	4.3	4.8	8.1	6.5	1.7	2.2	4.8	0	1	4.3	6	0	7.1	Arginine/serine-rich splicing factor, putative
MSTRG.18365;SE:1B:161204333-161205068:161205140-161205280:+	MSTRG.18365	TraesCS1B02G130200	SE	B	3.7	7	7.4	4.7	65.3	0	7	2.1	1.2	1.4	8.3	5.9	3.6	1.1	48.6	0	5.5	1.1	5.4	2.3	Arginine/serine-rich splicing factor, putative
MSTRG.18365;RI:1B:161205068:161205140-161205280:161205319:+	MSTRG.18365	TraesCS1B02G130200	RI	B	47	27.5	19.6	43.8	1.1	NA	9.5	68.1	NA	86.4	43.7	21.6	37.6	81.9	0	NA	43.6	84.8	NA	76.5	Arginine/serine-rich splicing factor, putative
MSTRG.18365;AF:1B:161202973:161203068-161204137:161203249:161203339-161204137:+	MSTRG.18365	TraesCS1B02G130200	AF	B	47.8	42.7	39.4	34.3	6.9	70.8	54.2	69.9	76.1	63.2	49.3	30.6	39.3	65.4	0	74.7	53.7	71.4	84.8	50.2	Arginine/serine-rich splicing factor, putative
MSTRG.18366;RI:1B:161210000:161211958-161212082:161212537:-	MSTRG.18366	TraesCS1B02G130300	RI	B	0	NA	NA	100	NA	100	NA	100	NA	5.7	NA	NA	NA	62	NA	100	NA	100	NA	28.7	Receptor-like kinase, putative
MSTRG.18395;SE:1B:162345780-162347207:162347260-162347651:-	MSTRG.18395	TraesCS1B02G130700	SE	B	72.3	52.8	50.7	NA	NA	NA	NA	84.9	83.1	69.4	67.6	61.5	59.8	84.7	81.1	NA	NA	81.6	80.1	60.2	#N/A
MSTRG.18401;RI:1B:162782125:162782403-162782515:162782916:+	MSTRG.18401	TraesCS1B02G130800	RI	B	0	1.9	0	0	3.8	6.3	3.4	NA	NA	1.2	0	NA	0	2.3	2.5	0	3.6	NA	NA	1.7	RELA/SPOT&&RelA/SpoT-like protein
MSTRG.18453;A5:1B:164714493-164715704:164714493-164715793:-	MSTRG.18453	TraesCS1B02G131600	A5	B	39.5	29.3	22.2	76.8	0	0	NA	46.9	NA	62.2	3.4	40.1	0	70.3	0	82.2	NA	80.5	54	0	Kelch-like protein
MSTRG.18453;SE:1B:164714493-164714604:164714657-164715793:-	MSTRG.18453	TraesCS1B02G131600	SE	B	0	59	29.2	0	50.9	71.4	100	56.5	85.3	0	34.1	76.7	65.9	83.4	68	0	96.9	44.8	NA	69.5	Kelch-like protein
MSTRG.18458;MX:1B:165072589-165072764:165072818-165074591:165072589-165073673:165073727-165074591:+	MSTRG.18458	TraesCS1B02G131800	MX	B	32.5	56.1	46.3	67	1.2	73.3	55.8	71.2	53.9	53.6	41.1	55.9	74.4	61.8	4	67.9	53	69.4	64.5	37.5	Phosphatidylinositol N-acetylglucosaminyltransferase subunit H
MSTRG.18458;SE:1B:165072589-165072764:165072818-165074591:+	MSTRG.18458	TraesCS1B02G131800	SE	B	100	59.7	75.7	82.6	NA	82.5	72.3	80.2	78.7	94.5	75.5	46.2	83.2	90.5	6.6	90.2	77.5	86.4	85.4	93.2	Phosphatidylinositol N-acetylglucosaminyltransferase subunit H
MSTRG.18458;SE:1B:165072589-165073673:165073727-165074591:+	MSTRG.18458	TraesCS1B02G131800	SE	B	100	53.6	78.4	70	81.3	63.2	67.5	62	75.9	93.7	81.5	40.5	63	85.5	63.1	81.3	75.4	73.8	76.2	95.8	Phosphatidylinositol N-acetylglucosaminyltransferase subunit H
MSTRG.18458;SE:1B:165072818-165073673:165073727-165074591:+	MSTRG.18458	TraesCS1B02G131800	SE	B	35	30.1	36.4	28.5	NA	20.5	30.3	15	27	44.1	20.1	33.8	30.7	35.7	NA	15.5	25.6	11.9	16.7	32.5	Phosphatidylinositol N-acetylglucosaminyltransferase subunit H
MSTRG.18458;SE:1B:165072589-165072764:165072818-165073673:+	MSTRG.18458	TraesCS1B02G131800	SE	B	20.6	35.5	33	44.7	18.9	41.5	35.4	30.4	30.3	47.7	14.9	39.2	56.3	47.4	8.2	27.9	27.9	23.4	26.8	22.4	Phosphatidylinositol N-acetylglucosaminyltransferase subunit H
MSTRG.18459;A3:1B:165076537-165077253:165076534-165077253:-	MSTRG.18459	TraesCS1B02G131900	A3	B	NA	NA	NA	73.1	59.3	92.1	100	NA	NA	NA	NA	NA	100	82.6	100	100	65.6	NA	NA	NA	#N/A
MSTRG.18464;A5:1B:166079887-166079969:166079887-166080104:-	MSTRG.18464	TraesCS1B02G132200	A5	B	0	100	17.4	39.1	NA	34.5	31.3	NA	NA	NA	60.9	100	100	24.9	100	100	31.3	NA	NA	NA	F-box family protein
MSTRG.18469;RI:1B:166589501:166590046-166590154:166590209:+	MSTRG.18469	TraesCS1B02G132300	RI	B	100	68.9	80.7	96.2	88	100	81.7	NA	NA	88.2	92.6	87.2	86.1	63.3	100	100	98.2	NA	NA	80.1	ATP-dependent helicase/deoxyribonuclease subunit B
MSTRG.18470;A3:1B:166592822-166593008:166592804-166593008:-	MSTRG.18470	TraesCS1B02G132400	A3	B	0	0.1	0.1	0.9	0.1	1.9	2.1	5.2	1.1	0.1	0	0.4	1	0.5	0	3.2	1.5	4.3	0	0.3	Nucleotide/sugar transporter family protein&&Transporter-related family protein
MSTRG.18472;AF:1B:167110604-167110776:167110923:167110604-167111093:167111433:-	MSTRG.18472	TraesCS1B02G132600	AF	B	49.2	55.7	44.7	8.8	99.8	11	41.1	6.1	4.4	28.6	55.9	45.8	34.2	16.8	99.4	6.8	53.8	9.3	5.7	48.2	Thioredoxin-like protein
MSTRG.18479;SE:1B:167930328-167931193:167931934-167932125:+	MSTRG.18479	TraesCS1B02G132900	SE	B	33	17	25.7	46.3	1.7	33.1	33.4	28.5	50	23	21.8	22	17.6	39.5	0	44.4	27.2	38.8	25.3	17.2	WD repeat phosphoinositide-interacting-like protein
MSTRG.18480;A3:1B:167997550-167997644:167997546-167997644:-	MSTRG.18480	TraesCS1B02G133100	A3	B	85	99.5	99.3	100	100	100	97.9	100	100	100	98.8	98.6	100	99.4	100	100	98.1	99.1	93.7	97.4	DNA-directed RNA polymerase
MSTRG.18480;A3:1B:167998353-167999054:167998344-167999054:-	MSTRG.18480	TraesCS1B02G133100	A3	B	0	43.2	38.3	56.9	0	31.9	0	42	0	17.6	0	27.6	9	17.9	0	0	29.7	57	0	0	DNA-directed RNA polymerase
MSTRG.18480;A5:1B:167998344-167999054:167998344-167999058:-	MSTRG.18480	TraesCS1B02G133100	A5	B	26.2	20.9	16.4	18.4	9.9	35.8	19.8	21	22.3	11.5	24.5	18.2	16.7	29.2	8.1	28.7	16.5	25.8	9	11.4	DNA-directed RNA polymerase
MSTRG.18498;AF:1B:168970152:168970712-168972640:168971170:168971315-168972640:+	MSTRG.18498	TraesCS1B02G133500	AF	B	0	NA	NA	NA	NA	NA	NA	8.7	9.2	3.5	0	NA	NA	NA	NA	NA	NA	10.8	7.8	3.8	Histidinol-phosphate aminotransferase
MSTRG.18498;AF:1B:168970340:168970712-168972640:168971170:168971315-168972640:+	MSTRG.18498	TraesCS1B02G133500	AF	B	0	NA	NA	NA	NA	NA	NA	38.2	40.7	0	0	NA	NA	100	NA	NA	NA	36.9	14.7	0	Histidinol-phosphate aminotransferase
MSTRG.18498;RI:1B:168972640:168972946-168973043:168973320:+	MSTRG.18498	TraesCS1B02G133500	RI	B	0	NA	NA	NA	NA	NA	NA	5.6	5.7	3.5	0	NA	NA	0	NA	NA	NA	7.1	6.7	3.8	Histidinol-phosphate aminotransferase
MSTRG.18512;A5:1B:169531821-169532693:169531821-169532694:-	MSTRG.18512	TraesCS1B02G133800	A5	B	NA	NA	NA	NA	NA	5.2	NA	NA	NA	NA	NA	NA	NA	NA	NA	12.1	NA	NA	NA	NA	F-box family protein
MSTRG.18512;A5:1B:169531821-169532693:169531821-169532724:-	MSTRG.18512	TraesCS1B02G133800	A5	B	NA	NA	NA	NA	NA	5.3	0	NA	NA	0	NA	NA	NA	NA	NA	11.2	5.7	NA	NA	NA	F-box family protein
MSTRG.18512;A5:1B:169531821-169532694:169531821-169532724:-	MSTRG.18512	TraesCS1B02G133800	A5	B	NA	59.7	57.6	51.5	NA	50.1	18.6	NA	NA	8.2	NA	45.9	42.6	NA	NA	47.8	34.5	NA	NA	34.8	F-box family protein
MSTRG.18540;SE:1B:170570784-170570859:170570924-170571655:-	MSTRG.18540	TraesCS1B02G134300	SE	B	100	100	100	100	88.8	100	100	NA	NA	100	100	100	100	100	96.1	100	100	NA	NA	100	Core-2/I-branching beta-1,6-N-acetylglucosaminyltransferase family protein
MSTRG.18540;A3:1B:170572612-170575369:170572593-170575369:-	MSTRG.18540	TraesCS1B02G134300	A3	B	100	82.6	87.1	79.8	88.8	80.6	87.8	NA	NA	89.9	100	86.1	91.1	81.7	96.1	78.1	94.9	NA	NA	88	Core-2/I-branching beta-1,6-N-acetylglucosaminyltransferase family protein
MSTRG.18554;AF:1B:171231165-171231343:171231402:171231165-171231519:171231748:-	MSTRG.18554	TraesCS1B02G134800	AF	B	85.4	88.9	80.2	80.9	NA	NA	NA	75.4	80.1	75.1	84.2	90.3	82.9	80.2	NA	NA	NA	78.1	79.9	75.7	Receptor-like kinase
MSTRG.18556;SE:1B:171410601-171410795:171410877-171411169:-	MSTRG.18556	TraesCS1B02G134900	SE	B	8.1	0	0	0	100	0	0	NA	NA	0	13.8	0	0	0	100	0	0	NA	NA	0	Protein apaG
MSTRG.18561;SE:1B:171619158-171619250:171619314-171619393:+	MSTRG.18561	TraesCS1B02G135000	SE	B	21.7	26.4	36.3	53.9	0.1	66.1	49.2	65.2	37.9	26.9	22.4	28	38.9	55.1	0.1	72.1	45.9	54.6	45	19.4	mRNA cap guanine-N7 methyltransferase
MSTRG.18566;RI:1B:172004525:172004593-172004928:172005057:+	MSTRG.18566	TraesCS1B02G135100	RI	B	24.3	0	6.6	7.6	28.2	2.3	2.1	1.4	1.8	3.7	7.4	0	0.7	9.5	31.8	2	0	1.3	2.2	9.7	Triose phosphate/phosphate translocator, chloroplastic
MSTRG.18597;A3:1B:173132600-173132798:173131804-173132798:-	MSTRG.18597	TraesCS1B02G135900	A3	B	NA	96.3	100	100	100	100	NA	NA	NA	100	NA	100	100	100	100	43.4	NA	NA	NA	100	GTPase obg
MSTRG.18597;A3:1B:173130667-173130970:173130660-173130970:-	MSTRG.18597	TraesCS1B02G135900	A3	B	100	100	100	100	94.4	94	100	100	100	100	97.7	97.5	100	100	100	100	100	100	100	98.1	GTPase obg
MSTRG.18597;AF:1B:173131052-173131426:173131511:173131052-173132798:173133082:-	MSTRG.18597	TraesCS1B02G135900	AF	B	0	NA	0	0	NA	29.2	NA	0	NA	0	NA	NA	NA	0	NA	NA	0	NA	NA	14.4	GTPase obg
MSTRG.18597;SE:1B:173130514-173130589:173130667-173130970:-	MSTRG.18597	TraesCS1B02G135900	SE	B	93.4	100	100	100	100	100	100	100	100	100	93.5	100	90	91.1	100	100	99.6	89.9	NA	97	GTPase obg
MSTRG.18597;SE:1B:173130514-173130605:173130667-173130970:-	MSTRG.18597	TraesCS1B02G135900	SE	B	85.9	100	100	100	100	100	100	100	100	100	50.7	100	68.5	95.5	100	100	98	73.8	NA	89.4	GTPase obg
MSTRG.18597;A3:1B:173132600-173132798:173131787-173132798:-	MSTRG.18597	TraesCS1B02G135900	A3	B	NA	74	94.2	94.9	97.8	92.5	82.9	NA	NA	77	NA	66.8	100	100	93.7	100	NA	NA	NA	100	GTPase obg
MSTRG.18597;A3:1B:173132600-173132798:173131782-173132798:-	MSTRG.18597	TraesCS1B02G135900	A3	B	NA	100	100	89.5	100	91.7	NA	44.9	NA	84.7	50.7	86.9	68.5	73.9	100	100	NA	56.7	NA	79.4	GTPase obg
MSTRG.18597;AF:1B:173131052-173131426:173131433:173131052-173132798:173133082:-	MSTRG.18597	TraesCS1B02G135900	AF	B	74.1	91.8	84.4	62.2	100	81.9	96.2	84.9	74.3	92.5	100	100	100	40.3	100	100	91.4	85.5	81.3	87.5	GTPase obg
MSTRG.18597;A5:1B:173130514-173130589:173130514-173130605:-	MSTRG.18597	TraesCS1B02G135900	A5	B	70	71.7	72.6	51.5	45.8	65.3	89.4	69.5	61.8	82.6	91.2	74.9	80.6	32.9	49.7	85	85.3	75.9	63.1	77.7	GTPase obg
MSTRG.18599;RI:1B:173596957:173597138-173597220:173597309:+	MSTRG.18599	TraesCS1B02G136100	RI	B	96.9	79.8	75.9	NA	NA	NA	NA	NA	NA	NA	94.1	89	100	33.8	NA	NA	44.7	NA	NA	NA	#N/A
MSTRG.18604;A3:1B:173973134-173973249:173973020-173973249:-	MSTRG.18604	TraesCS1B02G136200	A3	B	2.9	3.3	2.1	1.1	39.5	1	3.8	1.8	0.4	2.2	1.1	2.4	1.8	1.2	38.3	3.9	2.6	2.1	3	3	Cellulose synthase
MSTRG.18612;RI:1B:174601894:174602016-174602113:174602204:+	MSTRG.18612	TraesCS1B02G136600	RI	B	61.7	39.9	44.8	48.9	97.2	30.7	61.9	26.8	30.9	40.8	57	49	34.4	25.9	96.7	27.4	58	34.1	31.9	44.7	SH3/FCH domain protein
MSTRG.18615;RI:1B:174644194:174644476-174644652:174644737:-	MSTRG.18615	TraesCS1B02G136700	RI	B	54.4	4.7	8.8	6.4	0	12.8	2.3	5.3	6.3	7.5	12.9	9.1	7.9	5.9	0	13.1	1.1	4	11.7	6.1	#N/A
MSTRG.18615;A3:1B:174644476-174644652:174644470-174644652:-	MSTRG.18615	TraesCS1B02G136700	A3	B	32.8	85	87.3	86.4	98.8	72.5	97.1	81.4	78	53.1	68.9	88.3	76.2	84.8	100	61.6	93.5	81.1	60.3	71.7	#N/A
MSTRG.18626;SE:1B:175419740-175420173:175420375-175421290:-	MSTRG.18626	TraesCS1B02G137300	SE	B	33.8	71.8	0	NA	NA	NA	NA	0	0	NA	58	0	100	NA	NA	19.9	NA	0	NA	NA	Boron transporter
MSTRG.18626;A3:1B:175419752-175421290:175419740-175421290:-	MSTRG.18626	TraesCS1B02G137300	A3	B	0	NA	0	38.8	NA	100	NA	27.6	26.4	100	26.7	0	NA	NA	NA	35.6	NA	42.6	NA	100	Boron transporter
MSTRG.18626;A3:1B:175416553-175416646:175416505-175416646:-	MSTRG.18626	TraesCS1B02G137300	A3	B	78.4	87.8	80.8	66.1	NA	39.8	83.7	42.5	52.2	89.3	80.5	88.8	77.4	71.6	NA	40.7	93	45.1	55	90.4	Boron transporter
MSTRG.18628;RI:1B:175422731:175422862-175422938:175423090:-	MSTRG.18628	TraesCS1B02G137400	RI	B	NA	40.4	38.4	22.2	77	7.4	35.4	11.1	NA	NA	39	36.9	29	23.2	83.2	10.4	35.9	6.3	NA	NA	Pentatricopeptide repeat-containing protein
MSTRG.18665;RI:1B:178096116:178096421-178096707:178096763:+	MSTRG.18665	TraesCS1B02G138200	RI	B	NA	NA	78.8	76.9	NA	94	NA	100	NA	NA	NA	100	83.8	100	NA	100	92.9	67.4	NA	NA	Pre-mRNA-splicing factor
MSTRG.18665;A5:1B:178096421-178096851:178096383-178096851:+	MSTRG.18665	TraesCS1B02G138200	A5	B	100	42.6	73.4	92.3	0	100	17.4	66.9	100	41.5	100	100	100	100	0	41.9	32.5	67.5	100	47.9	Pre-mRNA-splicing factor
MSTRG.18665;SE:1B:178096421-178096707:178096763-178096851:+	MSTRG.18665	TraesCS1B02G138200	SE	B	0	11.6	14.7	9.9	NA	2	0	6.6	5.7	6.5	11.9	0	2.9	21.1	NA	0	2.2	10.9	0	40	Pre-mRNA-splicing factor
MSTRG.18665;A5:1B:178096763-178096851:178096383-178096851:+	MSTRG.18665	TraesCS1B02G138200	A5	B	NA	6.5	26.2	75.6	8.4	100	8.5	34.1	NA	18.4	NA	100	100	100	0	23.2	12.5	27	NA	28.9	Pre-mRNA-splicing factor
MSTRG.18665;A3:1B:178096421-178096851:178096421-178096882:+	MSTRG.18665	TraesCS1B02G138200	A3	B	34.6	52.5	57.5	86.7	0	83.6	52.5	87.3	84.9	27.3	34.2	41.3	56.9	47.8	0	80.8	43.8	100	100	15.6	Pre-mRNA-splicing factor
MSTRG.18665;A3:1B:178097297-178097555:178097297-178097801:+	MSTRG.18665	TraesCS1B02G138200	A3	B	33.6	10	5.7	14.2	4.4	10.2	14.1	3.6	5.4	12.2	14.2	7.8	6	9.7	4.7	12.9	13.9	5.2	16.7	6.2	Pre-mRNA-splicing factor
MSTRG.18665;A5:1B:178096763-178096851:178096421-178096851:+	MSTRG.18665	TraesCS1B02G138200	A5	B	7.9	8.6	11.4	20.5	NA	14.3	30.6	20.4	11.9	24.1	4.8	13.5	13.6	27.8	NA	29.5	22.9	15.2	11.2	30.7	Pre-mRNA-splicing factor
MSTRG.18673;A3:1B:178511095-178511164:178511095-178511170:+	MSTRG.18673	TraesCS1B02G138300	A3	B	100	100	98.4	97.7	100	96.1	100	95.6	100	100	97.9	100	100	97.2	100	94.3	97.9	95.9	100	97.5	RING/U-box superfamily protein
MSTRG.18673;RI:1B:178510792:178510889-178510964:178511095:+	MSTRG.18673	TraesCS1B02G138300	RI	B	NA	NA	NA	NA	0	100	NA	NA	NA	NA	NA	NA	NA	NA	NA	100	11.2	NA	NA	NA	RING/U-box superfamily protein
MSTRG.18673;A3:1B:178513464-178513830:178513464-178513857:+	MSTRG.18673	TraesCS1B02G138300	A3	B	100	100	100	100	77.9	100	100	99.2	100	96.9	100	100	100	100	82.6	100	82.8	100	100	100	RING/U-box superfamily protein
MSTRG.18673;A3:1B:178511223-178512823:178511223-178512940:+	MSTRG.18673	TraesCS1B02G138300	A3	B	93.4	98.6	98.5	93.5	91.5	83.1	94.1	77.2	89.6	95.4	92.4	99.2	90.1	93.6	84.5	84.7	95.8	71.9	82.9	98	RING/U-box superfamily protein
MSTRG.18673;A3:1B:178511223-178512670:178511223-178512940:+	MSTRG.18673	TraesCS1B02G138300	A3	B	76.6	95.6	96.5	93.7	75.4	93.7	80.7	89.5	92.5	87.1	80.2	97.7	82	93	53.5	93.4	88.3	89.5	82.4	93.5	RING/U-box superfamily protein
MSTRG.18673;A3:1B:178511223-178512670:178511223-178512823:+	MSTRG.18673	TraesCS1B02G138300	A3	B	18.8	23.6	29.1	50.7	22.1	75.1	20.6	71.5	59	24.4	24.9	25.6	33.4	47.4	17.4	71.8	25	76.8	49.1	22.7	RING/U-box superfamily protein
MSTRG.18696;A3:1B:180684256-180684389:180684191-180684389:-	MSTRG.18696	TraesCS1B02G138900	A3	B	2.2	2.6	3	6.8	0.5	14	2.2	26.5	NA	2.1	1.4	4.3	4.9	5.9	0.5	13.8	2.2	30.9	NA	3.3	#N/A
MSTRG.18696;A3:1B:180676089-180676222:180676024-180676222:-	MSTRG.18696	TraesCS1B02G138900	A3	B	0	9.9	6.4	12	0	6.4	3.1	4.7	NA	2.9	9.5	11.4	7.2	6.1	0	0	2.2	0	NA	0	#N/A
MSTRG.18696;AF:1B:180676477-180678872:180679200:180676477-180687039:180687653:-	MSTRG.18696	TraesCS1B02G138900	AF	B	NA	37.2	NA	6.6	NA	48.7	45.7	NA	NA	NA	NA	NA	85.9	44.9	NA	50.5	68.1	NA	NA	NA	#N/A
MSTRG.18704;A3:1B:181315947-181316532:181315731-181316532:-	MSTRG.18704	TraesCS1B02G139100	A3	B	0	0	0	6.8	7.5	8	0	0	0	7	0	0	0	11.3	0	12.1	0	10.2	0	0	#N/A
MSTRG.18718;A5:1B:183265945-183266075:183265941-183266075:+	MSTRG.18718	TraesCS1B02G139400	A5	B	NA	NA	NA	NA	NA	NA	100	NA	NA	NA	89.8	NA	NA	NA	NA	NA	99.4	2.3	NA	NA	Copalyl diphosphate synthase
MSTRG.18725;SE:1B:183480811-183481708:183481917-183482209:+	MSTRG.18725	TraesCS1B02G139500	SE	B	100	100	100	100	100	84.6	100	91.1	82.2	100	100	100	93.6	96.1	100	77.7	99.8	90.6	87.8	100	#N/A
MSTRG.18725;A5:1B:183479363-183479587:183479226-183479587:+	MSTRG.18725	TraesCS1B02G139500	A5	B	100	49.4	40.4	47.4	NA	58.4	100	71.5	42.1	100	62.5	78.8	59.7	38.2	NA	59.1	97.5	44.9	52.1	100	#N/A
MSTRG.18725;A5:1B:183482304-183482401:183482233-183482401:+	MSTRG.18725	TraesCS1B02G139500	A5	B	11.8	13.8	11.5	33	8	47.6	12.4	47.6	40.4	9.8	8.8	15.3	16.7	28.6	8.1	54.7	8.3	42	33.9	6.7	#N/A
MSTRG.18735;AF:1B:184219301-184219547:184219575:184219301-184220649:184220832:-	MSTRG.18735	TraesCS1B02G139800	AF	B	75.4	67.4	57.8	59.6	NA	64.7	75.1	NA	NA	NA	58.5	63.8	34.4	69.1	NA	48.7	57.6	NA	NA	40.4	60S ribosomal L18a-like protein
MSTRG.18735;A3:1B:184218976-184219168:184218954-184219168:-	MSTRG.18735	TraesCS1B02G139800	A3	B	100	70.8	69.3	83.1	1.1	57.9	84.2	33.8	NA	34	45.7	66.4	71.9	72.2	3.3	59.4	49.7	32.9	NA	55.3	60S ribosomal L18a-like protein
MSTRG.18735;A3:1B:184218779-184218844:184218768-184218844:-	MSTRG.18735	TraesCS1B02G139800	A3	B	75.4	91.3	81.3	81.1	98.9	80.1	79	66.2	NA	66	81.1	92.4	86.2	77.8	98.1	71.2	80.1	89.1	NA	67.1	60S ribosomal L18a-like protein
MSTRG.18749;AF:1B:185222975-185223094:185223172:185222975-185223699:185224535:-	MSTRG.18749	TraesCS1B02G140100	AF	B	96.8	94	96.7	96.1	98.6	93.6	98.8	93	NA	96.4	95.1	95	96.9	93.7	98.1	98.2	99.1	96.4	NA	98.6	Protein slow green 1, chloroplastic
MSTRG.18759;SE:1B:185549533-185550387:185550476-185551125:+	MSTRG.18759	TraesCS1B02G140300	SE	B	94.2	100	100	100	100	100	100	100	100	98.2	100	100	100	100	100	100	99.5	100	100	99.7	Ubiquitin-conjugating enzyme, E2&&Ubiquitin-conjugating enzyme E2&&Ubiquitin conjugating enzyme E2
MSTRG.18779;A3:1B:186463675-186463763:186463675-186463778:+	MSTRG.18779	TraesCS1B02G140400	A3	B	100	99.4	99.6	99.7	94.6	99.8	99.7	99.9	99.7	99.3	99.7	99.6	99.7	99.8	100	99.9	99.6	99.8	99.6	99.9	FACT complex subunit SSRP1
MSTRG.18779;A3:1B:186463232-186463323:186463232-186463330:+	MSTRG.18779	TraesCS1B02G140400	A3	B	54.6	86.8	96.1	97	9.9	98	92.2	97.2	99.2	87.8	79.8	89.8	98.4	95.8	10.8	97.9	86.4	100	100	79.7	FACT complex subunit SSRP1
MSTRG.18779;A3:1B:186461431-186461510:186461431-186461522:+	MSTRG.18779	TraesCS1B02G140400	A3	B	45.4	42.4	53.2	81.5	97.2	100	35.6	100	100	31.5	32.9	48.9	45.4	98.2	90.2	100	46.3	100	100	45	FACT complex subunit SSRP1
MSTRG.18781;SE:1B:186798841-186799496:186799597-186800165:+	MSTRG.18781	TraesCS1B02G140700	SE	B	90.7	100	100	99.9	18.4	100	100	99.9	100	100	85.8	99.3	99.7	100	19.4	100	100	100	100	90.2	#N/A
MSTRG.18786;A3:1B:187210003-187210082:187210003-187210086:+	MSTRG.18786	TraesCS1B02G140800	A3	B	100	100	97.1	93.7	100	100	100	96.8	100	100	100	100	100	99.1	100	96.3	100	96.8	100	97.3	#N/A
MSTRG.18786;A3:1B:187210003-187210086:187210003-187210214:+	MSTRG.18786	TraesCS1B02G140800	A3	B	NA	NA	NA	27.5	NA	0	NA	26.5	NA	0	NA	NA	NA	10.7	NA	22.5	NA	38.1	NA	NA	#N/A
MSTRG.18786;A3:1B:187210003-187210082:187210003-187210214:+	MSTRG.18786	TraesCS1B02G140800	A3	B	93.1	95.6	100	84.9	100	95.2	97.5	91.5	100	88.1	100	100	100	93.3	94.6	88.4	97.8	94.8	100	100	#N/A
MSTRG.18786;RI:1B:187209657:187209705-187209872:187210003:+	MSTRG.18786	TraesCS1B02G140800	RI	B	6.9	11.8	15.8	26.4	0	23.4	17.6	37.4	23.1	13.5	20	9.5	18.3	18.4	5.4	25.4	11.4	26.3	23.4	11.2	#N/A
MSTRG.18793;A3:1B:187700716-187700815:187700710-187700815:-	MSTRG.18793	TraesCS1B02G140900	A3	B	95.8	97.5	98	97.5	100	98	96.7	99.2	100	97.6	96.3	98.5	98.6	96.4	100	97.3	99.1	99.4	93.5	97.1	Protein kinase
MSTRG.18793;A5:1B:187709755-187710036:187709755-187710050:-	MSTRG.18793	TraesCS1B02G140900	A5	B	4.2	14.9	15.7	45	0	47.6	16.6	39.3	48.7	10.5	3.7	19	36.3	40.3	0	37.3	19.5	48.6	31.2	9.4	Protein kinase
MSTRG.18797;A3:1B:188264135-188265091:188263966-188265091:-	MSTRG.18797	TraesCS1B02G141200	A3	B	100	100	97.3	100	100	93.8	100	100	91.7	100	100	100	96.2	100	100	100	100	100	NA	100	#N/A
MSTRG.18797;RI:1B:188263763:188263966-188264046:188264135:-	MSTRG.18797	TraesCS1B02G141200	RI	B	31.1	44.4	42.1	26.8	97.6	29.5	64.5	28.9	20	37	49.6	49.3	34.3	28.4	100	22.3	64.7	19.6	7.7	47.9	#N/A
MSTRG.18808;A3:1B:188459174-188459585:188459174-188459588:+	MSTRG.18808	TraesCS1B02G141300	A3	B	NA	NA	NA	9	1.1	14.6	8.3	22.7	NA	2.2	3.2	6.5	3	17.6	2	21.9	6.7	23.3	NA	4.8	Glycine-rich protein
MSTRG.18824;AF:1B:189703332:189703433-189703744:189703534:189703642-189703744:+	MSTRG.18824	TraesCS1B02G141900	AF	B	98.4	97.3	98.9	99.2	100	97	99.8	94.8	93.6	98.1	96.9	97.6	99.1	98.1	100	98.7	98.6	96.2	89.4	98.3	Proteasome subunit beta type
MSTRG.18833;A3:1B:190631163-190631285:190631163-190631288:+	MSTRG.18833	TraesCS1B02G142100	A3	B	100	5.5	50.8	83	70.1	83.1	100	NA	NA	38.2	100	10.8	100	100	100	58.8	100	NA	NA	58.5	IQ domain-containing protein
MSTRG.18854;SE:1B:192266615-192272669:192272833-192273087:+	MSTRG.18854	TraesCS1B02G142600	SE	B	100	100	96.8	97.8	49.4	100	100	100	100	100	100	100	98.9	100	NA	99.4	99.5	100	100	100	Thioredoxin
MSTRG.18854;AF:1B:192265475:192266615-192272669:192271203:192271610-192272669:+	MSTRG.18854	TraesCS1B02G142600	AF	B	12.2	NA	NA	31.5	8.8	NA	NA	NA	NA	NA	NA	NA	NA	NA	12.5	NA	NA	NA	NA	NA	Thioredoxin
MSTRG.18855;SE:1B:192275216-192275314:192275334-192275488:-	MSTRG.18855	TraesCS1B02G142700	SE	B	NA	NA	NA	94.2	NA	NA	NA	NA	NA	NA	NA	NA	NA	100	NA	NA	NA	NA	NA	NA	Pectin lyase-like superfamily protein
MSTRG.18856;A3:1B:192525219-192534185:192525219-192534190:+	MSTRG.18856	TraesCS1B02G142800	A3	B	100	NA	NA	NA	NA	91.8	NA	NA	NA	98.3	NA	NA	NA	100	NA	100	100	NA	NA	98.9	Peroxidase
MSTRG.18856;A3:1B:192525219-192534190:192525219-192534250:+	MSTRG.18856	TraesCS1B02G142800	A3	B	NA	NA	0	0	0	14.9	0	NA	NA	0.6	NA	NA	0	NA	0	0	0	NA	NA	0.4	Peroxidase
MSTRG.18856;A3:1B:192525219-192534185:192525219-192534250:+	MSTRG.18856	TraesCS1B02G142800	A3	B	100	NA	0	29.6	0	66.2	0	NA	NA	26.3	44.3	NA	0	74.4	0	63.2	19.4	NA	NA	26.6	Peroxidase
MSTRG.18867;A3:1B:192681820-192690385:192681516-192690385:-	MSTRG.18867	TraesCS1B02G142900	A3	B	NA	NA	NA	NA	NA	100	88.4	NA	NA	NA	NA	100	NA	NA	NA	100	100	NA	NA	NA	#N/A
MSTRG.18867;AL:1B:192681046:192681516-192690385:192688714:192689105-192690385:-	MSTRG.18867	TraesCS1B02G142900	AL	B	NA	NA	NA	NA	0	0	6.6	NA	NA	NA	NA	NA	0	NA	0	0	0	NA	NA	0	#N/A
MSTRG.18867;AL:1B:192681046:192681516-192690385:192688739:192689105-192690385:-	MSTRG.18867	TraesCS1B02G142900	AL	B	0	1.9	0	1.5	NA	0	6.9	0	NA	0	2.4	0	NA	0	NA	0	0	3.2	NA	0	#N/A
MSTRG.18867;AL:1B:192681143:192681820-192690385:192689438:192689601-192690385:-	MSTRG.18867	TraesCS1B02G142900	AL	B	NA	NA	NA	NA	NA	100	100	NA	NA	NA	NA	100	NA	NA	NA	100	66.1	NA	NA	NA	#N/A
MSTRG.18867;AL:1B:192688714:192689105-192690385:192689438:192689601-192690385:-	MSTRG.18867	TraesCS1B02G142900	AL	B	NA	NA	NA	NA	100	100	100	NA	NA	NA	NA	NA	100	NA	100	100	79.3	NA	NA	100	#N/A
MSTRG.18867;A3:1B:192681820-192690385:192681809-192690385:-	MSTRG.18867	TraesCS1B02G142900	A3	B	NA	0	NA	NA	0	100	100	NA	NA	NA	NA	85.5	NA	NA	NA	100	54.3	NA	NA	NA	#N/A
MSTRG.18867;AL:1B:192681145:192681809-192690385:192689438:192689601-192690385:-	MSTRG.18867	TraesCS1B02G142900	AL	B	NA	83.7	NA	NA	100	NA	NA	NA	NA	NA	NA	NA	NA	NA	NA	NA	62.1	NA	NA	NA	#N/A
MSTRG.18867;AL:1B:192681145:192681809-192690385:192688414:192689105-192690385:-	MSTRG.18867	TraesCS1B02G142900	AL	B	NA	91.2	NA	NA	82.4	NA	NA	NA	NA	NA	NA	NA	NA	NA	NA	NA	80.2	NA	NA	NA	#N/A
MSTRG.18867;AL:1B:192681145:192681809-192690385:192688714:192689105-192690385:-	MSTRG.18867	TraesCS1B02G142900	AL	B	NA	100	NA	NA	11.8	0	0	NA	NA	NA	NA	NA	35.1	NA	0	0	29.9	NA	NA	8	#N/A
MSTRG.18867;AL:1B:192681143:192681820-192690385:192688414:192689105-192690385:-	MSTRG.18867	TraesCS1B02G142900	AL	B	NA	NA	NA	NA	NA	93.5	88.8	NA	NA	NA	NA	94.7	NA	NA	82.3	94.8	82.9	NA	NA	NA	#N/A
MSTRG.18867;AL:1B:192681143:192681820-192690385:192688714:192689105-192690385:-	MSTRG.18867	TraesCS1B02G142900	AL	B	NA	NA	NA	NA	0	65.6	34.8	NA	NA	NA	NA	62.8	0	NA	8.9	70.3	33.7	NA	NA	0	#N/A
MSTRG.18867;AL:1B:192681145:192681809-192690385:192688739:192689105-192690385:-	MSTRG.18867	TraesCS1B02G142900	AL	B	0	27.3	0	0	59.4	0	0	9.2	NA	3.4	0	4.5	41.6	0	NA	0	37.2	0	NA	11.9	#N/A
MSTRG.18867;AL:1B:192688739:192689105-192690385:192689438:192689601-192690385:-	MSTRG.18867	TraesCS1B02G142900	AL	B	100	93.2	100	81.7	NA	100	100	64.8	NA	100	100	100	NA	85.6	NA	100	73.4	88.9	NA	100	#N/A
MSTRG.18867;A3:1B:192693104-192693209:192693084-192693209:-	MSTRG.18867	TraesCS1B02G142900	A3	B	2.5	3	9.8	2.5	7.1	6.5	5.5	1.8	0	0	1.5	1.1	9.5	1.8	9	3.1	5.2	2.9	NA	5.6	#N/A
MSTRG.18867;AL:1B:192681143:192681820-192690385:192688739:192689105-192690385:-	MSTRG.18867	TraesCS1B02G142900	AL	B	0	0	10.9	0	NA	71	35.9	0	NA	0	0	21.8	NA	0	48.9	55.1	41.3	11.1	NA	0	#N/A
MSTRG.18867;SE:1B:192692428-192692501:192692567-192692973:-	MSTRG.18867	TraesCS1B02G142900	SE	B	NA	81.7	NA	30.5	95.3	95.2	80.7	33.2	NA	20.8	NA	62.1	97.8	NA	94.2	100	82.1	NA	NA	84.6	#N/A
MSTRG.18867;A3:1B:192689601-192690385:192689105-192690385:-	MSTRG.18867	TraesCS1B02G142900	A3	B	0	2.2	7.3	0.9	5.2	2.9	11.9	20	NA	11.9	11.1	11.7	1.9	8	5.6	0	4.3	13.6	NA	11	#N/A
MSTRG.18867;A3:1B:192692570-192692973:192692567-192692973:-	MSTRG.18867	TraesCS1B02G142900	A3	B	97.5	75.2	87.3	95	6.8	77	69.8	85.8	NA	97.1	98.4	85.3	52.1	97.9	15.7	85.3	54.2	96.9	NA	44.2	#N/A
MSTRG.18867;A5:1B:192692301-192692374:192692301-192692379:-	MSTRG.18867	TraesCS1B02G142900	A5	B	0	5.3	4.2	10.2	4.4	1.1	6.7	22.3	24.6	9.9	7.4	8.2	1.1	12.9	5	0	9.1	13.3	20.5	9.2	#N/A
MSTRG.18867;RI:1B:192689045:192689601-192690385:192690469:-	MSTRG.18867	TraesCS1B02G142900	RI	B	100	92.9	89.7	99	58.2	95.1	80.9	83	NA	58.4	81.3	60.6	96.8	88.7	39.9	100	89	80.8	NA	56.4	#N/A
MSTRG.18867;SE:1B:192692428-192692501:192692570-192692973:-	MSTRG.18867	TraesCS1B02G142900	SE	B	100	93.1	95.2	89.4	59.9	98.5	90.6	75	75.4	89.8	92.5	90.5	98	86.8	75.1	100	84.4	86.3	NA	81.3	#N/A
MSTRG.18867;SE:1B:192690469-192691291:192691449-192692241:-	MSTRG.18867	TraesCS1B02G142900	SE	B	43.3	20.9	47.4	51.8	8.5	25.1	34.2	55.3	NA	15.5	36.1	14.7	39	42.4	5.1	30.8	22.4	39.5	NA	16.5	#N/A
MSTRG.18881;RI:1B:193287091:193287119-193287199:193287248:+	MSTRG.18881	TraesCS1B02G143100	RI	B	100	100	100	99.4	100	100	100	100	98	97.1	100	100	97.9	96.2	100	100	92.1	100	NA	96.3	Kinase family protein
MSTRG.18881;A3:1B:193277891-193281550:193277891-193281588:+	MSTRG.18881	TraesCS1B02G143100	A3	B	NA	NA	6.8	6	0	13.4	0	22.7	NA	7.1	13.9	NA	NA	9.9	0	21.2	9.4	NA	NA	6.5	Kinase family protein
MSTRG.18883;AF:1B:194784454:194785141-194791915:194786937:194787019-194791915:+	MSTRG.18883	TraesCS1B02G143400	AF	B	12	20.3	16.2	19	4.6	30.5	19.2	46.4	NA	10.5	10.3	12.3	14.7	49	0	28.4	12.9	41.7	NA	10.3	tRNA N6-adenosine threonylcarbamoyltransferase
MSTRG.18890;A3:1B:195375532-195381610:195375520-195381610:-	MSTRG.18890	TraesCS1B02G143700	A3	B	0	0	1.4	5.2	0	1.1	0	NA	NA	0	0	2.2	0	0	0	0	0	NA	NA	0	Kinase family protein
MSTRG.18890;A5:1B:195381745-195382261:195381745-195382291:-	MSTRG.18890	TraesCS1B02G143700	A5	B	0	11.3	5.6	11.3	0.7	11.7	28.7	NA	NA	13.6	11.2	25.9	10.3	9.2	0	16.4	18.6	NA	NA	14	Kinase family protein
MSTRG.18890;SE:1B:195374566-195374926:195375058-195375262:-	MSTRG.18890	TraesCS1B02G143700	SE	B	90	89.2	92.1	85.3	73.2	89.9	80.2	NA	NA	75.2	87.1	88.8	89.1	89.8	66.9	87.6	87.8	NA	NA	75.3	Kinase family protein
MSTRG.18890;SE:1B:195375520-195381208:195381262-195381610:-	MSTRG.18890	TraesCS1B02G143700	SE	B	90	77.7	73.2	69.9	72.9	66.8	71.5	NA	NA	71.3	73.5	78.4	70.6	61.6	66.8	66.2	79.8	NA	NA	71.3	Kinase family protein
MSTRG.18897;A5:1B:195595181-195595263:195595181-195595288:-	MSTRG.18897	TraesCS1B02G144000	A5	B	100	98.9	93.9	91.6	100	89.3	96.9	90.2	96.7	99	99.5	100	93.2	92	100	89	94.6	90.8	92.6	100	O-acyltransferase
MSTRG.18910;A3:1B:196875610-196875697:196875610-196875701:+	MSTRG.18910	TraesCS1B02G144600	A3	B	0	62.2	80.9	82.6	95.4	67.8	59.7	70.9	61.5	76.3	69.8	87.3	63.1	67.8	100	46	65.6	70	46.5	72.7	Hexosyltransferase
MSTRG.18910;A5:1B:196875863-196875959:196875796-196875959:+	MSTRG.18910	TraesCS1B02G144600	A5	B	0	60.6	72.5	53.7	95.4	58.4	56.8	56.9	61.5	65.7	69.8	81.9	59.2	56	100	41.1	63.7	65.3	46.5	68.7	Hexosyltransferase
MSTRG.18926;AF:1B:198148928-198149779:198150035:198148928-198153256:198153481:-	MSTRG.18926	TraesCS1B02G144800	AF	B	0	0.5	1.9	NA	12.5	NA	0	1.7	1.7	0.1	0	0	0	NA	0	0	0	1.4	0	0.2	Agamous MADS-box transcription factor
MSTRG.18926;AF:1B:198153497-198153626:198153817:198153497-198153921:198154010:-	MSTRG.18926	TraesCS1B02G144800	AF	B	10	42.2	0	NA	NA	0	NA	12	28.7	29.9	23.4	35.2	24.1	NA	NA	NA	NA	NA	NA	22.3	Agamous MADS-box transcription factor
MSTRG.18935;RI:1B:198638064:198638368-198638476:198638602:+	MSTRG.18935	TraesCS1B02G145200	RI	B	5.5	4	2.2	5.6	1.1	5.7	3.5	6.7	6.7	4.7	5.5	4.9	2.5	3.6	0.9	5.5	2.4	4.6	2	6.1	N-acetyltransferase-like protein
MSTRG.18949;SE:1B:199570874-199571631:199571746-199573432:+	MSTRG.18949	TraesCS1B02G145500	SE	B	0.9	0	0.4	0.4	16.1	3	0.4	1.3	1.2	2	2	0	0	0	0.8	0	2.9	1.8	5.5	2.4	alpha-1,2-Mannosidase
MSTRG.18949;AF:1B:199570306:199570600-199573432:199570728:199570874-199573432:+	MSTRG.18949	TraesCS1B02G145500	AF	B	24.8	13.5	9.3	34.6	1	22.7	10.9	48.6	55.7	6	7.8	11.2	3.4	33.2	0	40.5	20	50.5	77.3	4.8	alpha-1,2-Mannosidase
MSTRG.18954;A5:1B:199670449-199670588:199670449-199670606:-	MSTRG.18954	TraesCS1B02G145700	A5	B	NA	89.7	97.4	96.5	NA	96.9	NA	98.7	95.6	81.1	89.7	NA	NA	NA	NA	100	97.1	98.6	93.7	80.8	#N/A
MSTRG.18954;RI:1B:199670372:199670449-199670606:199670867:-	MSTRG.18954	TraesCS1B02G145700	RI	B	100	90.7	NA	96.8	100	96.5	100	96.3	NA	89.4	86.3	100	NA	100	100	100	98.6	94.6	NA	82.7	#N/A
MSTRG.18954;RI:1B:199670372:199670449-199670588:199670867:-	MSTRG.18954	TraesCS1B02G145700	RI	B	100	52.8	29.5	52	100	46.8	93.5	26	30.8	66.3	42.1	72	NA	85.9	100	23.2	67	19.5	40.2	53.3	#N/A
MSTRG.18954;RI:1B:199667976:199668054-199668141:199669401:-	MSTRG.18954	TraesCS1B02G145700	RI	B	67.9	57.3	100	54.7	42	53.9	40.4	83.4	72.1	58.4	67.6	47.1	100	60.4	60.1	76.8	33.7	80.8	61.4	52.1	#N/A
MSTRG.18954;A3:1B:199670876-199671005:199670867-199671005:-	MSTRG.18954	TraesCS1B02G145700	A3	B	40.7	27.4	44.2	37	11	46.9	32.6	51	39.8	11.7	17.4	35.1	69.3	51.1	14.5	46.4	20.7	39.4	33.9	10.4	#N/A
MSTRG.18954;A5:1B:199669654-199669810:199669654-199669849:-	MSTRG.18954	TraesCS1B02G145700	A5	B	44.7	61.6	60.1	29.4	72.5	75.1	65.8	75.3	68.2	57	58.9	69.7	53.8	67.8	83.7	44.3	67.7	71.4	72.3	64.2	#N/A
MSTRG.18954;RI:1B:199669583:199669654-199669810:199669894:-	MSTRG.18954	TraesCS1B02G145700	RI	B	47.9	13.7	22.5	45	15.6	21.5	19	37.9	22.9	35	29.1	6.7	29.9	23.8	17.4	50	14.4	33.4	16.9	19.8	#N/A
MSTRG.18954;RI:1B:199669583:199669654-199669849:199669894:-	MSTRG.18954	TraesCS1B02G145700	RI	B	42.7	20.3	30.4	25.4	32.8	45.2	31.1	65	38.9	41.7	37.1	14.1	33.2	39.6	52.1	44.3	26.1	55.6	34.6	30.7	#N/A
MSTRG.18982;A3:1B:201755645-201755721:201755645-201755735:+	MSTRG.18982	TraesCS1B02G146000	A3	B	3.7	12.3	13.7	10.6	0.3	1.8	13.9	2.4	0.9	23.3	13.1	5.3	24.9	7.3	0.5	0.7	5.4	1.6	3.1	11.9	Zinc finger protein-like 1-like protein
MSTRG.18982;SE:1B:201755806-201756003:201756332-201756428:+	MSTRG.18982	TraesCS1B02G146000	SE	B	21.6	34.1	45.3	79.9	0.4	63.6	46.1	61	61.1	44.8	25.9	31.7	69.3	62.8	1.1	59.2	30.5	56.7	57.3	28.1	Zinc finger protein-like 1-like protein
MSTRG.19025;A3:1B:205419683-205419988:205419683-205419991:+	MSTRG.19025	TraesCS1B02G146500	A3	B	NA	NA	NA	NA	NA	55.8	NA	NA	NA	NA	NA	NA	NA	NA	NA	48.5	NA	NA	NA	NA	basic helix-loop-helix (bHLH) DNA-binding superfamily protein
MSTRG.19041;AL:1B:206035336-206035420:206035488:206035336-206036554:206037032:+	MSTRG.19041	TraesCS1B02G146600	AL	B	0	NA	NA	0	0	13.3	NA	0	NA	NA	0	0	NA	0	NA	37.3	NA	0	NA	NA	RNA-binding family protein
MSTRG.19041;RI:1B:206034697:206035336-206035420:206035559:+	MSTRG.19041	TraesCS1B02G146600	RI	B	100	95.6	100	86.4	100	64.2	81.1	74.4	75.5	79.9	98.4	83.3	100	88.9	100	62.7	95.1	87.1	77.1	85.7	RNA-binding family protein
MSTRG.19041;AL:1B:206035336-206035420:206035559:206035336-206036554:206037032:+	MSTRG.19041	TraesCS1B02G146600	AL	B	0	27	NA	46.3	0	74.3	62.5	52.6	67	74.1	5.2	53.1	NA	43.9	NA	80.6	27.9	46	65.8	63.2	RNA-binding family protein
MSTRG.19041;A3:1B:206034613-206034697:206034613-206034699:+	MSTRG.19041	TraesCS1B02G146600	A3	B	77.2	76	70.6	80.4	65.4	92.2	57.1	91.6	100	92	76.5	79.2	69.8	78.4	65.6	87.5	61.9	85.7	100	79.7	RNA-binding family protein
MSTRG.19041;AL:1B:206035336-206035420:206035538:206035336-206036554:206037032:+	MSTRG.19041	TraesCS1B02G146600	AL	B	58.5	74.7	74.4	64.1	67.4	43.7	88.1	32.9	NA	56.9	58.1	67.1	72.5	68.9	71.4	64.5	84.7	56	NA	76.7	RNA-binding family protein
MSTRG.19041;A5:1B:206033714-206033877:206031840-206033877:+	MSTRG.19041	TraesCS1B02G146600	A5	B	41.5	31.6	17.6	33	32.6	60	16.5	42.7	67	74.5	33.8	27.1	21.2	19.6	28.6	68.2	20	59.3	65.8	45.1	RNA-binding family protein
MSTRG.19041;RI:1B:206031778:206031840-206033700:206033714:+	MSTRG.19041	TraesCS1B02G146600	RI	B	21	14.6	10.3	18.1	25.6	35.8	18.9	25.6	24.5	25.4	19.3	16.7	13.1	11.1	21	42.4	15.5	24.3	22.9	21	RNA-binding family protein
MSTRG.19041;SE:1B:206031840-206033700:206033714-206033877:+	MSTRG.19041	TraesCS1B02G146600	SE	B	72.8	73	65	69.1	58.4	72.9	46	68.4	86.2	89.6	68.2	64.9	64.1	66	60.1	74.4	57.8	81.9	86.6	75.6	RNA-binding family protein
MSTRG.19049;A3:1B:206428204-206428488:206428204-206428492:+	MSTRG.19049	TraesCS1B02G146700	A3	B	93.3	99.4	100	100	100	100	100	100	100	100	100	100	100	100	100	100	100	100	100	100	#N/A
MSTRG.19049;A5:1B:206427752-206428079:206427732-206428079:+	MSTRG.19049	TraesCS1B02G146700	A5	B	75.3	75.3	100	100	21.8	95.2	100	91	100	100	56	62.9	81.7	100	31.6	100	65.3	100	100	25.9	#N/A
MSTRG.19049;A3:1B:206427752-206428079:206427752-206428097:+	MSTRG.19049	TraesCS1B02G146700	A3	B	100	100	86.9	74.9	100	84.5	89.7	77.4	70.2	91.1	100	100	92.8	84.6	95.4	100	88.9	72.5	66.1	54.9	#N/A
MSTRG.19049;A5:1B:206428672-206428995:206428667-206428995:+	MSTRG.19049	TraesCS1B02G146700	A5	B	93.7	86.7	76.1	62.6	100	61.5	72.8	63.5	53.4	70.8	85.8	87.4	88.2	68.5	98.5	49.3	80.1	67.2	66.1	82.5	#N/A
MSTRG.19062;A5:1B:207272186-207272285:207272097-207272285:+	MSTRG.19062	TraesCS1B02G146900	A5	B	98.7	91.1	95.1	99.1	100	94	100	98.8	95.7	94.9	93.1	100	95.8	99.3	100	100	92.7	95.7	90.2	92.4	Lysine-specific demethylase
MSTRG.19062;RI:1B:207270789:207271404-207271489:207271716:+	MSTRG.19062	TraesCS1B02G146900	RI	B	5.7	18.5	100	95.5	100	100	100	94.6	98.2	86.3	54.6	73.1	100	94.3	100	100	NA	98.7	89.3	56.9	Lysine-specific demethylase
MSTRG.19062;SE:1B:207268100-207268555:207268716-207270333:+	MSTRG.19062	TraesCS1B02G146900	SE	B	100	100	27	36.5	5.6	95.4	39.3	90.4	43.9	70.6	84.2	26.9	100	79.1	3.3	100	NA	74.6	37.4	77	Lysine-specific demethylase
MSTRG.19062;A3:1B:207271716-207271797:207271716-207271804:+	MSTRG.19062	TraesCS1B02G146900	A3	B	23.5	48	18.3	32.2	100	73.5	16	62.1	45	25.9	18.1	53.4	16.7	45.6	100	67.2	16.9	51.9	36.8	25	Lysine-specific demethylase
MSTRG.19089;A3:1B:211313572-211313732:211313013-211313732:-	MSTRG.19089	TraesCS1B02G147300	A3	B	30.8	25.6	21.2	17.4	100	18	50.4	9.1	17.1	34.6	31.9	24	26.3	14.2	100	21.5	37.2	9.3	26.2	24.2	#N/A
MSTRG.19089;A3:1B:211314036-211326446:211314009-211326446:-	MSTRG.19089	TraesCS1B02G147300	A3	B	29.7	26.1	21.4	17.6	85.7	17.5	46.7	10.9	19.6	33.6	31.4	25.6	25	13.4	93.2	19.2	34.4	10.6	24.1	23.5	#N/A
MSTRG.19119;A5:1B:212749964-212750203:212749964-212750287:-	MSTRG.19119	TraesCS1B02G147500	A5	B	NA	NA	0	NA	87.6	NA	0	NA	NA	NA	NA	54.9	NA	NA	77	NA	NA	NA	NA	NA	Rhomboid family protein
MSTRG.19119;A5:1B:212749964-212750203:212749964-212750248:-	MSTRG.19119	TraesCS1B02G147500	A5	B	0	0	0	0	44.8	1.2	0	1.2	0	0	0	10	0	0	62.8	3.2	0	2.7	13.9	0	Rhomboid family protein
MSTRG.19119;A5:1B:212749964-212750248:212749964-212750287:-	MSTRG.19119	TraesCS1B02G147500	A5	B	100	100	87.7	100	24.1	100	78.7	98.5	100	98	100	88.9	100	100	10	100	100	100	100	100	Rhomboid family protein
MSTRG.19119;RI:1B:212749675:212749836-212749924:212749964:-	MSTRG.19119	TraesCS1B02G147500	RI	B	2.8	15.4	30.8	21.7	11	22.3	15.7	59.5	53	8	16.4	33.3	42.8	32.6	37.2	15.5	10.9	36.8	NA	10.9	Rhomboid family protein
MSTRG.19119;A3:1B:212749841-212749924:212749836-212749924:-	MSTRG.19119	TraesCS1B02G147500	A3	B	33.1	67.1	57.8	70.3	46.7	57.2	37.3	89.2	75.9	29.4	40.8	74.1	74.8	75.1	64.1	47.6	51.8	82.7	100	46.8	Rhomboid family protein
MSTRG.19119;RI:1B:212749675:212749841-212749924:212749964:-	MSTRG.19119	TraesCS1B02G147500	RI	B	5.6	8.2	24.5	10.5	12.3	17.6	23.9	15.1	26.4	17.2	22.2	14.8	20.1	13.8	24.9	16.8	10.2	10.8	4.1	12.3	Rhomboid family protein
MSTRG.19135;A5:1B:213912250-213912561:213912045-213912561:+	MSTRG.19135	TraesCS1B02G147800	A5	B	100	90.4	88.2	83.7	NA	80.3	NA	NA	NA	NA	97.8	89.2	79.5	100	NA	80.3	NA	NA	NA	NA	Myb
MSTRG.19178;A3:1B:216467723-216484000:216467723-216484070:+	MSTRG.19178	TraesCS1B02G148200	A3	B	0	0	0.7	0.9	NA	0	0.9	0.5	NA	2.5	6.2	1.3	1.2	0	NA	0	0.4	0	NA	0	Vacuolar-sorting receptor-like protein
MSTRG.19178;SE:1B:216484152-216491436:216491502-216492011:+	MSTRG.19178	TraesCS1B02G148200	SE	B	100	100	98.3	98.1	NA	99.4	99.1	99.5	NA	97.5	93.8	97.3	98.8	99.1	NA	98.6	99.1	100	NA	97.9	Vacuolar-sorting receptor-like protein
MSTRG.19178;SE:1B:216467723-216484070:216484152-216491436:+	MSTRG.19178	TraesCS1B02G148200	SE	B	100	24.9	24.3	46.1	3.6	60.7	31.8	55.7	NA	18.6	13.8	29.1	29.3	44.8	4.8	100	21.7	67.3	NA	17.1	Vacuolar-sorting receptor-like protein
MSTRG.19178;SE:1B:216467723-216491436:216491502-216492011:+	MSTRG.19178	TraesCS1B02G148200	SE	B	0	60.3	72.5	57.5	16.7	39.1	45.7	100	NA	57	92.6	44.2	57.1	62	16.5	0	76.2	47.5	NA	76.3	Vacuolar-sorting receptor-like protein
MSTRG.19183;RI:1B:217284321:217284448-217284540:217284602:+	MSTRG.19183	TraesCS1B02G148400	RI	B	NA	NA	NA	56.7	NA	49	NA	11.9	NA	NA	NA	NA	NA	43.5	NA	67.6	92	11.2	62.9	NA	ER membrane protein complex subunit 1
MSTRG.19186;SE:1B:217561542-217562544:217562657-217562735:+	MSTRG.19186	TraesCS1B02G148500	SE	B	100	100	100	100	1.7	100	100	100	100	100	94.3	100	100	100	2.3	100	100	100	100	93.9	ATP synthase gamma chain
MSTRG.19196;A5:1B:217723979-217724720:217723970-217724720:+	MSTRG.19196	TraesCS1B02G148600	A5	B	100	88.9	92.2	92.1	26.8	88.9	86.4	96.1	91.8	97.8	97.4	89.3	87.6	94.4	100	65	92.3	83.7	48.8	91.1	Actin cytoskeleton-regulatory complex protein PAN1
MSTRG.19209;A5:1B:218422951-218445877:218422951-218446294:-	MSTRG.19209	TraesCS1B02G148900	A5	B	0	1.5	4.8	3.1	0.2	10.5	2.3	71.9	51.4	2	1.9	6.2	3.7	8.3	0.3	10.5	1.1	63.3	29.4	3.3	Tobamovirus multiplication protein 2A
MSTRG.19209;RI:1B:218445877:218446161-218446294:218446450:-	MSTRG.19209	TraesCS1B02G148900	RI	B	0	3.4	8.7	7.4	NA	6.1	6.8	6.1	12.3	5.8	5.8	9.4	6.6	6.5	NA	6.4	3	7	15.5	9.8	Tobamovirus multiplication protein 2A
MSTRG.19209;SE:1B:218422951-218445877:218446161-218446294:-	MSTRG.19209	TraesCS1B02G148900	SE	B	13.9	31	34.9	28.7	0	64.7	24.8	97.5	88.3	24.9	24.1	38.8	35.2	56.8	0	63.2	26.8	95.8	69.5	23.7	Tobamovirus multiplication protein 2A
MSTRG.19228;RI:1B:220752988:220753494-220753637:220754755:+	MSTRG.19228	TraesCS1B02G149000	RI	B	100	100	100	100	100	100	70.9	100	100	94.6	100	100	100	100	100	100	81	100	NA	93.4	INO80 complex subunit D
MSTRG.19228;A3:1B:220751941-220752978:220751941-220752988:+	MSTRG.19228	TraesCS1B02G149000	A3	B	52	33.3	39.2	42.1	14.8	34.6	40.6	36.3	48.7	44.5	72.8	42.9	26.3	47	11.9	44.7	35.1	49.3	49.7	50.1	INO80 complex subunit D
MSTRG.19254;SE:1B:222292945-222297235:222297459-222300060:+	MSTRG.19254	TraesCS1B02G149400	SE	B	100	27.6	13.8	33.9	NA	92.2	15.3	54.1	NA	60.7	29.3	22.7	13.9	51.8	NA	82	10.9	65.9	NA	24.3	Ubiquitin carboxyl-terminal hydrolase-like protein
MSTRG.19254;A3:1B:222308296-222308396:222308296-222308428:+	MSTRG.19254	TraesCS1B02G149400	A3	B	15.8	17.6	27	44.7	0.8	51.4	30.3	61.3	66	20.9	17.3	20.5	29	45.9	0.8	61.6	25.3	61.7	NA	19.2	Ubiquitin carboxyl-terminal hydrolase-like protein
MSTRG.19254;RI:1B:222312265:222312813-222312906:222313182:+	MSTRG.19254	TraesCS1B02G149400	RI	B	84.2	82.4	73	55.3	99.2	48.6	69.7	38.7	34	79.1	82.7	79.5	71	54.1	99.2	38.4	74.7	38.3	NA	80.8	Ubiquitin carboxyl-terminal hydrolase-like protein
MSTRG.19257;A3:1B:223143741-223143951:223143741-223143956:+	MSTRG.19257	TraesCS1B02G149500	A3	B	42.5	59.9	63.3	66.2	0	93.8	65.9	100	100	57.9	53.1	49.7	85.6	100	0.1	100	48.2	78.7	82.6	42.3	Prolyl 4-hydroxylase alpha subunit, putative
MSTRG.19276;A3:1B:223792426-223792515:223792426-223792518:+	MSTRG.19276	TraesCS1B02G149700	A3	B	12.6	6.4	10.1	21.7	0	18.3	8.5	24.5	NA	11.5	6.6	6.5	12.2	15.6	0	21.2	8.2	23	NA	10.6	DNA mismatch repair protein mutS
MSTRG.19299;RI:1B:225800575:225800798-225800883:225800940:+	MSTRG.19299	TraesCS1B02G149800	RI	B	10.5	2.6	4.7	2	57.2	0.6	2.1	0.8	7.4	0.9	12.7	6.9	2	3.4	60.9	0.5	1	2.4	14.2	1	Poly(A) RNA polymerase cid11
MSTRG.19325;RI:1B:228170309:228171287-228171371:228171468:-	MSTRG.19325	TraesCS1B02G150000	RI	B	NA	0	12	22.2	NA	7.6	0	3.6	NA	19.6	NA	NA	0	24.2	100	11.9	17	9.7	NA	34.2	Zinc transporter
MSTRG.19325;A3:1B:228171692-228175140:228171613-228175140:-	MSTRG.19325	TraesCS1B02G150000	A3	B	NA	63.4	56.4	78	NA	80.5	74.2	79	NA	65.6	76.9	100	69.7	73.1	3.8	79.6	70.7	82.3	NA	54.2	Zinc transporter
MSTRG.19337;SE:1B:229241954-229243152:229243340-229256034:+	MSTRG.19337	TraesCS1B02G150100	SE	B	NA	NA	NA	2.1	NA	8.7	NA	NA	NA	13.4	NA	NA	NA	2.7	NA	15.2	12.2	NA	NA	10.3	Pentatricopeptide repeat-containing protein
MSTRG.19337;A3:1B:229256162-229256484:229256162-229256487:+	MSTRG.19337	TraesCS1B02G150100	A3	B	NA	NA	NA	24.6	NA	19.7	NA	NA	NA	25.2	NA	NA	NA	28.4	NA	21.7	29.9	NA	NA	26.7	Pentatricopeptide repeat-containing protein
MSTRG.19337;RI:1B:229256775:229256939-229257036:229257176:+	MSTRG.19337	TraesCS1B02G150100	RI	B	NA	NA	NA	21.9	NA	11.5	NA	NA	NA	25.2	NA	NA	NA	28.4	NA	21.7	29.9	NA	NA	26.7	Pentatricopeptide repeat-containing protein
MSTRG.19337;A3:1B:229258495-229260966:229258495-229260977:+	MSTRG.19337	TraesCS1B02G150100	A3	B	15	11.9	15	31.4	NA	27.3	10.7	23.3	NA	18.3	7.9	12	21.8	26.5	NA	32.7	16.5	21.8	NA	12.8	Pentatricopeptide repeat-containing protein
MSTRG.19336;RI:1B:229301313:229301327-229301646:229301786:-	MSTRG.19336	TraesCS1B02G150200	RI	B	94.5	53.9	62.1	62.7	96.2	60.7	50.1	48.4	53.1	58.2	59.6	55.3	72	68.6	100	69.3	60.3	52.1	61.4	49	Lactoylglutathione lyase
MSTRG.19336;A3:1B:229301995-229302936:229301961-229302936:-	MSTRG.19336	TraesCS1B02G150200	A3	B	5.5	46.1	37.9	37.3	3.8	40.7	49.9	53.1	46.9	41.8	40.4	44.7	28	37.7	5.1	44.2	39.7	47.9	38.6	51	Lactoylglutathione lyase
MSTRG.19371;A3:1B:230029149-230031445:230029149-230031496:+	MSTRG.19371	TraesCS1B02G150400	A3	B	100	99.1	100	100	100	100	100	99	100	100	100	100	98.6	100	100	100	100	100	74.4	100	Ferrochelatase
MSTRG.19371;A3:1B:230031755-230036676:230031755-230036693:+	MSTRG.19371	TraesCS1B02G150400	A3	B	96.3	83.8	92	99.3	100	100	100	100	79	90.4	96.9	87	96.3	98.8	100	86.8	100	73.7	100	96.7	Ferrochelatase
MSTRG.19371;A3:1B:230027636-230027854:230027636-230028057:+	MSTRG.19371	TraesCS1B02G150400	A3	B	NA	2.7	5.8	7.8	NA	3.3	15.6	4.3	NA	17.9	0	1.1	21.4	5.3	NA	1.8	16.7	7.6	NA	11.2	Ferrochelatase
MSTRG.19371;A5:1B:230036865-230037058:230036828-230037058:+	MSTRG.19371	TraesCS1B02G150400	A5	B	0	8.3	11	8.1	12.2	17.5	20.7	27.2	0	5.8	12.3	6.9	6.5	15.9	10.7	24.3	14.7	21.7	10.6	7.5	Ferrochelatase
MSTRG.19371;SE:1B:230027169-230027264:230027636-230028057:+	MSTRG.19371	TraesCS1B02G150400	SE	B	3.7	37.2	27.9	51.6	12.7	86.6	21.5	70.2	53	20.1	15.4	36	18.1	64.8	11	83.9	23.9	94	NA	15.7	Ferrochelatase
MSTRG.19369;RI:1B:230948513:230949391-230949956:230950051:+	MSTRG.19369	TraesCS1B02G150500	RI	B	98.2	98.7	98.8	98.6	99.6	97	98.3	95.7	95	98.5	97.7	99.2	99.5	98.3	99.1	96.5	97.2	96.4	NA	99.7	#N/A
MSTRG.19391;AF:1B:231622718-231625237:231625328:231622718-231626059:231627108:-	MSTRG.19391	TraesCS1B02G150800	AF	B	NA	NA	NA	NA	NA	0	NA	NA	NA	94.8	NA	NA	NA	NA	NA	NA	NA	NA	NA	97.8	#N/A
MSTRG.19391;AF:1B:231622718-231625237:231625328:231622718-231642425:231642498:-	MSTRG.19391	TraesCS1B02G150800	AF	B	NA	NA	NA	0	NA	NA	NA	NA	NA	91.9	NA	NA	NA	NA	NA	NA	NA	NA	NA	100	#N/A
MSTRG.19391;AF:1B:231622718-231626777:231626899:231622718-231627272:231627281:-	MSTRG.19391	TraesCS1B02G150800	AF	B	NA	NA	NA	NA	NA	79.5	NA	NA	NA	NA	NA	NA	NA	100	NA	NA	NA	NA	NA	NA	#N/A
MSTRG.19391;AF:1B:231622718-231626777:231626899:231622718-231642425:231642498:-	MSTRG.19391	TraesCS1B02G150800	AF	B	NA	NA	NA	0	NA	100	NA	NA	NA	NA	NA	NA	18.9	100	NA	NA	NA	NA	NA	NA	#N/A
MSTRG.19391;AF:1B:231622718-231626777:231627634:231622718-231642425:231642498:-	MSTRG.19391	TraesCS1B02G150800	AF	B	NA	NA	NA	46.8	NA	100	NA	NA	NA	NA	NA	NA	NA	NA	NA	100	NA	NA	NA	NA	#N/A
MSTRG.19391;AF:1B:231622718-231627066:231627079:231622718-231627272:231627455:-	MSTRG.19391	TraesCS1B02G150800	AF	B	NA	100	100	98	NA	100	87.7	100	NA	NA	100	100	100	100	NA	100	100	100	NA	NA	#N/A
MSTRG.19391;AF:1B:231622718-231627272:231627455:231622718-231642425:231642498:-	MSTRG.19391	TraesCS1B02G150800	AF	B	NA	NA	NA	9.3	NA	NA	NA	NA	NA	NA	NA	NA	NA	NA	NA	NA	NA	NA	NA	NA	#N/A
MSTRG.19391;AF:1B:231622718-231626059:231627108:231622718-231627272:231627281:-	MSTRG.19391	TraesCS1B02G150800	AF	B	NA	NA	NA	NA	NA	81.4	NA	NA	NA	NA	NA	NA	NA	NA	NA	68.9	NA	NA	NA	NA	#N/A
MSTRG.19391;AF:1B:231622718-231626059:231627108:231622718-231642425:231642498:-	MSTRG.19391	TraesCS1B02G150800	AF	B	NA	NA	NA	41.8	NA	100	NA	NA	NA	NA	NA	NA	NA	NA	NA	NA	39.2	NA	NA	NA	#N/A
MSTRG.19391;AF:1B:231622718-231627066:231627079:231622718-231627272:231627281:-	MSTRG.19391	TraesCS1B02G150800	AF	B	71.1	100	100	100	NA	95.4	100	87	NA	NA	100	100	100	100	NA	95	100	100	NA	NA	#N/A
MSTRG.19391;A5:1B:231621500-231621584:231621500-231621603:-	MSTRG.19391	TraesCS1B02G150800	A5	B	0	6.4	11.7	2.7	NA	0	9.6	1.9	NA	0	0	0	3.5	1.3	NA	3.5	11.2	3.9	NA	0	#N/A
MSTRG.19391;A5:1B:231622718-231626777:231622718-231627272:-	MSTRG.19391	TraesCS1B02G150800	A5	B	NA	NA	NA	89.6	NA	92.1	63.5	NA	NA	NA	NA	NA	NA	NA	NA	87.2	NA	NA	NA	NA	#N/A
MSTRG.19391;RI:1B:231626777:231626943-231627066:231627634:-	MSTRG.19391	TraesCS1B02G150800	RI	B	NA	NA	NA	44.1	NA	60.8	NA	NA	NA	NA	NA	NA	NA	62.1	NA	47.8	NA	NA	NA	NA	#N/A
MSTRG.19391;A5:1B:231622718-231626059:231622718-231626777:-	MSTRG.19391	TraesCS1B02G150800	A5	B	NA	NA	NA	26.5	NA	15.9	0	NA	NA	NA	NA	NA	NA	17.2	NA	13.4	27.6	NA	NA	NA	#N/A
MSTRG.19391;AF:1B:231622718-231626777:231626899:231622718-231627066:231627079:-	MSTRG.19391	TraesCS1B02G150800	AF	B	NA	0	0	0	NA	15.7	7.9	0	NA	NA	0	0	7.8	21.3	NA	0	11.8	12.1	NA	NA	#N/A
MSTRG.19391;AF:1B:231622718-231627066:231627079:231622718-231642425:231642498:-	MSTRG.19391	TraesCS1B02G150800	AF	B	NA	100	68.5	83.7	NA	100	100	100	NA	NA	78.2	93.5	73.3	100	NA	100	80.4	100	NA	NA	#N/A
MSTRG.19391;A5:1B:231622718-231626059:231622718-231627066:-	MSTRG.19391	TraesCS1B02G150800	A5	B	NA	1.8	10.6	12.3	NA	17.4	0	0.9	NA	NA	24.1	0	3.4	9.7	NA	10.4	13.6	1.5	NA	NA	#N/A
MSTRG.19391;SE:1B:231622718-231626777:231626943-231627066:-	MSTRG.19391	TraesCS1B02G150800	SE	B	NA	0	0	17.8	NA	26.6	0	8.4	NA	NA	15	0	0	8.4	NA	28.2	12.3	0	NA	NA	#N/A
MSTRG.19391;A5:1B:231622718-231626777:231622718-231627066:-	MSTRG.19391	TraesCS1B02G150800	A5	B	NA	8	10.8	14.6	NA	36	19.6	10.9	NA	NA	0	2	1.8	13.1	NA	26.4	12.3	16.5	NA	NA	#N/A
MSTRG.19391;A3:1B:231619209-231619445:231619196-231619445:-	MSTRG.19391	TraesCS1B02G150800	A3	B	100	97	93.8	89.7	93.9	89.7	94.8	91.4	97	97.4	94.3	100	97.4	88.6	75.6	93.2	95.5	98.1	100	91.8	#N/A
MSTRG.19391;A3:1B:231621716-231621794:231621711-231621794:-	MSTRG.19391	TraesCS1B02G150800	A3	B	74.3	100	77.5	90	NA	91.6	95.2	91.3	NA	93.1	84.6	94.1	72.2	84.9	NA	97.7	83	92.1	NA	100	#N/A
MSTRG.19391;RI:1B:231622475:231622555-231622642:231622718:-	MSTRG.19391	TraesCS1B02G150800	RI	B	88.9	89.8	62.3	62	NA	55.3	77.7	75	NA	1.2	55.6	84.4	65.2	65	NA	63.9	57.7	65.9	NA	3.3	#N/A
MSTRG.19439;A3:1B:236958826-236959240:236958822-236959240:-	MSTRG.19439	TraesCS1B02G151300	A3	B	9.1	5.3	7.5	10.4	8.9	12.4	13.4	12.4	8.7	4.7	6.8	5.7	7.7	10	7.9	10.5	11	9.3	5.4	2.7	Chaperone DnaK
MSTRG.19447;A5:1B:236999533-237010853:236999533-237011133:-	MSTRG.19447	TraesCS1B02G151500	A5	B	0	2.8	1.4	1	0	3.4	0	0.6	0	0.6	7	0	0	2.2	0	2.3	0.3	2.2	0	1.6	#N/A
MSTRG.19447;AF:1B:236969246-236972496:236972616:236969246-236984312:236984380:-	MSTRG.19447	TraesCS1B02G151500	AF	B	21.9	92.9	80.9	38.3	100	69	100	100	100	60.6	100	100	100	40.7	100	88.8	100	100	98.4	99.5	#N/A
MSTRG.19447;SE:1B:236992193-236993304:236993397-236999371:-	MSTRG.19447	TraesCS1B02G151500	SE	B	100	73.4	81.8	86.9	NA	86.1	85	62.4	90.1	86.4	72	76.8	82.9	81.4	NA	91	90	82.8	94.3	90.2	#N/A
MSTRG.19471;A3:1B:238674603-238675005:238674600-238675005:-	MSTRG.19471	TraesCS1B02G151800	A3	B	0	3.2	2	3.8	0	4	0	3.1	0	4.4	0	4.7	2.6	2.2	0	0	0	10.1	0	0	Cyclin family protein
MSTRG.19471;RI:1B:238673964:238674040-238674118:238674193:-	MSTRG.19471	TraesCS1B02G151800	RI	B	0	3.1	4.2	6	2.6	15.1	12.1	4.5	1.8	1	3.4	0	4.2	4.1	0	3.9	8.4	2.4	2.4	1.8	Cyclin family protein
MSTRG.19471;A5:1B:238674419-238674487:238674419-238674508:-	MSTRG.19471	TraesCS1B02G151800	A5	B	0	4.3	9.9	6.7	0	3.3	19.3	0	0	5.3	0.4	2.4	12.2	3.5	0	9.7	23.5	5.5	7.9	6.2	Cyclin family protein
MSTRG.19471;A3:1B:238673883-238673964:238673880-238673964:-	MSTRG.19471	TraesCS1B02G151800	A3	B	61.5	94.1	87.2	94	56.8	99.4	77.6	98.3	90.3	64	72.8	100	78.6	95.6	44.2	94.9	91.5	98.1	59.4	79.9	Cyclin family protein
MSTRG.19471;RI:1B:238675005:238675138-238675229:238675316:-	MSTRG.19471	TraesCS1B02G151800	RI	B	54.9	17.3	38.6	25.5	80.1	6.9	64.3	11.1	NA	77.4	58.3	0	62.3	18.1	100	28.5	24.4	13.2	NA	50.5	Cyclin family protein
MSTRG.19471;A3:1B:238673508-238673613:238673505-238673613:-	MSTRG.19471	TraesCS1B02G151800	A3	B	31.7	28.3	20.3	17.6	10.7	8.7	12.4	13.8	15.7	10.5	19.5	35.7	13	19.8	0	12.7	26.3	12.8	4.7	19.7	Cyclin family protein
MSTRG.19476;RI:1B:239777823:239777996-239778103:239778158:+	MSTRG.19476	TraesCS1B02G151900	RI	B	NA	NA	NA	100	0	100	70.7	NA	NA	100	NA	NA	69.4	NA	0	80.2	84	NA	NA	100	ABC1-like kinase
MSTRG.19476;A5:1B:239777996-239778103:239777943-239778103:+	MSTRG.19476	TraesCS1B02G151900	A5	B	0	7.9	4.2	0	80.2	0	8.4	0	NA	0	17	9.4	6.7	0	77.5	6.5	4.4	0	NA	0	ABC1-like kinase
MSTRG.19476;RI:1B:239777823:239777943-239778103:239778158:+	MSTRG.19476	TraesCS1B02G151900	RI	B	6.4	2.9	8.5	17.4	NA	21.2	18.1	12	NA	4.2	2.2	7.6	14.1	12	NA	22.1	19.4	14.6	NA	5.8	ABC1-like kinase
MSTRG.19492;SE:1B:240486603-240487348:240487512-240492374:-	MSTRG.19492	TraesCS1B02G152000	SE	B	0	0	0	0	0	0	0	0	NA	0	6.6	0	0	NA	0	NA	0	0	NA	0	RING finger protein
MSTRG.19492;SE:1B:240487512-240487630:240487742-240492374:-	MSTRG.19492	TraesCS1B02G152000	SE	B	0	0	3.7	0.9	NA	1.4	2	4	5.5	1.8	3.5	0	0	4.2	NA	6	0.8	0.5	6.3	0.9	RING finger protein
MSTRG.19492;SE:1B:240500989-240501665:240501754-240504177:-	MSTRG.19492	TraesCS1B02G152000	SE	B	28.3	0	5.5	0	0	0	3.8	0	0	0	6	0	0	0	0	0	0	0	0	0	RING finger protein
MSTRG.19492;A3:1B:240501754-240504177:240501741-240504177:-	MSTRG.19492	TraesCS1B02G152000	A3	B	62.6	0	14.1	0	0	0	20.8	0	0	0	17	0	0	0	0	0	0	0	NA	0	RING finger protein
MSTRG.19492;RI:1B:240487348:240487512-240487630:240487742:-	MSTRG.19492	TraesCS1B02G152000	RI	B	NA	NA	NA	93.6	NA	87.2	75.4	79.4	NA	68.1	NA	NA	NA	62	NA	67.7	85.7	96.4	NA	81.8	RING finger protein
MSTRG.19492;A3:1B:240487742-240492374:240487512-240492374:-	MSTRG.19492	TraesCS1B02G152000	A3	B	0	1.3	3.8	12.2	NA	8.7	6	13.9	6.3	3.8	3.8	2.9	6.9	6.6	NA	11.8	4.5	11.1	8.8	3.8	RING finger protein
MSTRG.19492;A5:1B:240501741-240503159:240501741-240504177:-	MSTRG.19492	TraesCS1B02G152000	A5	B	6.6	3.7	2	5.9	0.6	3.9	4	7.6	18.9	12.3	11.5	9.1	7.6	8.1	1.2	3.3	2.7	11.1	NA	14.6	RING finger protein
MSTRG.19492;SE:1B:240487512-240492374:240492462-240500821:-	MSTRG.19492	TraesCS1B02G152000	SE	B	29.2	100	81.4	86.2	0	91.1	81.3	80.2	96.9	63.1	47.8	66.8	47.5	91.4	0	97.8	80.3	88.2	100	68.8	RING finger protein
MSTRG.19492;SE:1B:240500989-240501665:240501741-240504177:-	MSTRG.19492	TraesCS1B02G152000	SE	B	19.1	27.6	26	25.3	72.9	31.6	13.2	25.5	15.9	15.4	23.7	17.1	22.5	24.1	58.6	26.3	22.4	26.8	13.6	14.2	RING finger protein
MSTRG.19498;RI:1B:242238826:242239174-242239348:242239603:-	MSTRG.19498	TraesCS1B02G152100	RI	B	100	96.7	99.6	94.6	42.5	88.7	90	100	100	100	100	100	97.4	96.6	43.4	100	89.7	100	82.6	100	Ras-related protein, expressed
MSTRG.19507;A3:1B:243083064-243093191:243083064-243093194:+	MSTRG.19507	TraesCS1B02G152400	A3	B	80.9	70.4	56.8	NA	NA	NA	NA	NA	NA	NA	68.5	94.5	62	NA	NA	NA	NA	NA	NA	NA	#N/A
MSTRG.19554;A3:1B:245936989-245937131:245936743-245937131:-	MSTRG.19554	TraesCS1B02G152500	A3	B	NA	NA	NA	82.1	NA	100	37.6	NA	NA	100	NA	NA	NA	70.8	NA	100	100	NA	NA	60.8	tRNA pseudouridine synthase A
MSTRG.19554;SE:1B:245937250-245959178:245959222-245959337:-	MSTRG.19554	TraesCS1B02G152500	SE	B	NA	2.7	1.5	6.5	NA	3.7	2.5	7	11.1	12	NA	0	2.7	11.8	NA	4	6.3	4.9	NA	11.7	tRNA pseudouridine synthase A
MSTRG.19554;A5:1B:245936989-245937116:245936989-245937131:-	MSTRG.19554	TraesCS1B02G152500	A5	B	NA	92.3	NA	44.4	NA	63.4	36.1	37.5	NA	6.9	NA	NA	NA	48.1	NA	38.3	58.9	100	NA	38.3	tRNA pseudouridine synthase A
MSTRG.19554;A5:1B:245936989-245937111:245936989-245937131:-	MSTRG.19554	TraesCS1B02G152500	A5	B	NA	94.6	91.6	84.2	NA	87.7	88.9	85.9	96.9	61.6	NA	NA	100	90.8	NA	83	85.7	100	NA	80.3	tRNA pseudouridine synthase A
MSTRG.19554;RI:1B:245936627:245936743-245936903:245936989:-	MSTRG.19554	TraesCS1B02G152500	RI	B	87.5	98.9	94.9	94.4	NA	91.5	94.2	88	86.6	98.5	98.5	100	96.7	93.7	89	96.3	91.2	85.6	87.8	93.7	tRNA pseudouridine synthase A
MSTRG.19554;A5:1B:245936989-245937111:245936989-245937116:-	MSTRG.19554	TraesCS1B02G152500	A5	B	12.5	15.8	23.8	25.4	NA	42.1	19.6	48	31.8	12.8	8.4	7	29.3	44.5	11	37.9	20.4	35.7	18.1	23.1	tRNA pseudouridine synthase A
MSTRG.19561;AF:1B:246769227-246770205:246770326:246769227-246784536:246784561:-	MSTRG.19561	TraesCS1B02G152800	AF	B	0	2.4	0.6	1.9	NA	0	1.5	0	2.6	2	0	7.3	0	1.4	NA	2	1.7	4.1	2.2	0.8	E3 ubiquitin-protein ligase
MSTRG.19561;AF:1B:246769227-246770205:246770568:246769227-246784536:246784561:-	MSTRG.19561	TraesCS1B02G152800	AF	B	0	2.7	0.5	1.1	NA	1.2	1.3	7.1	6.9	0	2	1.9	0.6	0.5	NA	0.7	0.3	8.2	2.2	0.4	E3 ubiquitin-protein ligase
MSTRG.19561;AF:1B:246769227-246770205:246770568:246769227-246799907:246799954:-	MSTRG.19561	TraesCS1B02G152800	AF	B	NA	16.4	2.4	29	0.5	NA	11.2	NA	NA	0	18.7	5	3.5	NA	0	5.1	1.9	NA	NA	1.6	E3 ubiquitin-protein ligase
MSTRG.19561;AF:1B:246769227-246770205:246770326:246769227-246799907:246799954:-	MSTRG.19561	TraesCS1B02G152800	AF	B	NA	14.8	2.9	40.8	0	NA	12.8	NA	NA	15.9	0	17.7	0	NA	2	13.1	8.8	NA	NA	3	E3 ubiquitin-protein ligase
MSTRG.19561;AF:1B:246769227-246770205:246770568:246769227-246799907:246800383:-	MSTRG.19561	TraesCS1B02G152800	AF	B	NA	36.7	6.4	17.1	NA	9.4	25.7	41	NA	0	27.9	NA	NA	2.6	NA	3.9	8.4	32.9	NA	8.9	E3 ubiquitin-protein ligase
MSTRG.19561;AF:1B:246769227-246784536:246784561:246769227-246799907:246800383:-	MSTRG.19561	TraesCS1B02G152800	AF	B	98.7	95.4	92.9	94.7	NA	89.7	96.4	90.1	92.9	96.8	95.1	93.8	96.1	84.2	NA	85.1	96.3	84.6	87.3	95.9	E3 ubiquitin-protein ligase
MSTRG.19561;RI:1B:246768841:246769021-246769095:246769227:-	MSTRG.19561	TraesCS1B02G152800	RI	B	100	88.4	83.9	97.4	0.5	100	91	100	95.2	90.4	92.5	74.9	87.2	100	0	90	85.1	100	100	79.7	E3 ubiquitin-protein ligase
MSTRG.19561;AF:1B:246769227-246770205:246770326:246769227-246799907:246800383:-	MSTRG.19561	TraesCS1B02G152800	AF	B	NA	33.8	7.5	25.7	NA	0	28.7	NA	NA	38.6	NA	54.3	NA	7.1	NA	10.2	31.4	18.9	NA	16.2	E3 ubiquitin-protein ligase
MSTRG.19561;AF:1B:246769227-246784536:246784561:246769227-246799907:246799954:-	MSTRG.19561	TraesCS1B02G152800	AF	B	100	87.6	82.8	97.3	0	100	90.6	100	94.5	90.1	92	73.3	86.7	100	0	88.4	84.6	100	100	78.9	E3 ubiquitin-protein ligase
MSTRG.19561;RI:1B:246768104:246768722-246768841:246769227:-	MSTRG.19561	TraesCS1B02G152800	RI	B	NA	33.8	7.5	25.7	NA	0	28.7	NA	NA	38.6	NA	54.3	NA	7.1	NA	10.2	31.4	18.9	NA	16.2	E3 ubiquitin-protein ligase
MSTRG.19568;RI:1B:248235684:248235801-248235886:248236316:+	MSTRG.19568	TraesCS1B02G153000	RI	B	NA	NA	NA	NA	NA	NA	NA	NA	NA	11.1	NA	NA	NA	NA	NA	NA	NA	NA	NA	16.5	UPF0496 protein
MSTRG.19575;A5:1B:249235867-249236148:249235851-249236148:+	MSTRG.19575	TraesCS1B02G153100	A5	B	0	3.8	82.1	0	25.7	NA	NA	NA	NA	0	0.5	0	89	5.8	0	NA	NA	NA	NA	0	myosin-binding protein (Protein of unknown function, DUF593)
MSTRG.19581;RI:1B:249511724:249511936-249512052:249512153:-	MSTRG.19581	TraesCS1B02G153200	RI	B	0	4	5.1	0	0	0.9	2.8	2	NA	0	NA	0	5	11.3	0	0	2.4	0	NA	0	#N/A
MSTRG.19581;RI:1B:249511724:249511939-249512050:249512153:-	MSTRG.19581	TraesCS1B02G153200	RI	B	NA	5	5.9	0	NA	1.8	6.8	3.7	NA	0	0	NA	5.3	10.4	NA	0	3.8	0	NA	0	#N/A
MSTRG.19581;SE:1B:249509908-249510157:249510248-249511724:-	MSTRG.19581	TraesCS1B02G153200	SE	B	52.3	30.3	19.2	28.9	86.3	1.8	16.4	3.5	9.4	42.1	51.7	5.4	32.5	5.6	80.8	13.2	23	3.8	18.8	36.2	#N/A
MSTRG.19604;AL:1B:249633482-249633980:249634108:249633482-249634491:249634621:+	MSTRG.19604	TraesCS1B02G153300	AL	B	0	0	0	0	0	0	0	90.2	93	0	0	0	0	33.9	0	0	0	100	100	0	#N/A
MSTRG.19604;AL:1B:249633482-249633980:249634108:249633482-249634491:249634605:+	MSTRG.19604	TraesCS1B02G153300	AL	B	0	0	0	0	0	0	0	64.2	74.5	0	0	0	0	56.9	0	0	0	71.4	76.2	0	#N/A
MSTRG.19604;A3:1B:249632658-249633049:249632658-249633060:+	MSTRG.19604	TraesCS1B02G153300	A3	B	76.1	82.5	76.1	77.1	75.8	75.5	72.3	75.5	76.1	63.5	79	84.5	73.3	79.8	83.8	76.6	71.3	77.9	76.2	65.9	#N/A
MSTRG.19587;A3:1B:250416725-250416792:250416725-250416807:+	MSTRG.19587	TraesCS1B02G153400	A3	B	0	0	0	0	0	67.6	0	0	NA	0	0	0	0	75.3	0	0	12.1	100	NA	0	#N/A
MSTRG.19610;A3:1B:252033264-252033340:252033264-252033343:+	MSTRG.19610	TraesCS1B02G153600	A3	B	91.1	95.2	90.6	92.6	NA	92.5	89	90.5	90.3	89.3	94.2	93.1	85.6	90.1	NA	86.5	92.8	89.5	94.8	90.4	Transcription initiation factor IIF subunit alpha
MSTRG.19610;A5:1B:252033552-252033645:252033543-252033645:+	MSTRG.19610	TraesCS1B02G153600	A5	B	100	87.5	87.6	84	98.4	87.3	89.2	85	87.6	93.7	88.3	85.8	83.2	85.6	100	87.9	87.5	90.7	84.7	89.9	Transcription initiation factor IIF subunit alpha
MSTRG.19610;SE:1B:252028713-252033142:252033264-252033340:+	MSTRG.19610	TraesCS1B02G153600	SE	B	17.8	31.6	36.3	53.2	2.4	61.4	34.6	61.3	52.9	21.1	20.2	28.8	38.3	58.7	1.5	62.7	38.1	49	53	20.5	Transcription initiation factor IIF subunit alpha
MSTRG.19609;A3:1B:252288162-252288468:252288156-252288468:-	MSTRG.19609	TraesCS1B02G153700	A3	B	43.8	12.7	1.4	14	14	1.3	17.4	1.3	NA	5.1	36.9	0	0	5.8	18.8	0	11.6	0	NA	13.7	Ribosomal RNA small subunit methyltransferase I
MSTRG.19609;RI:1B:252288468:252288612-252288876:252288984:-	MSTRG.19609	TraesCS1B02G153700	RI	B	56.2	52.5	41.7	34.4	86	39.2	36.7	29.3	NA	34.5	63.1	47.8	45	46.5	81.2	42.3	39.5	33.9	NA	51.2	Ribosomal RNA small subunit methyltransferase I
MSTRG.19622;RI:1B:252978525:252978609-252978733:252978829:-	MSTRG.19622	TraesCS1B02G153800	RI	B	96.8	100	98.4	93.6	100	97.5	100	98.2	NA	100	99.3	100	100	97.8	100	87.7	97.5	100	NA	100	muscle M-line assembly protein
MSTRG.19622;A5:1B:253015522-253017102:253015522-253017112:-	MSTRG.19622	TraesCS1B02G153800	A5	B	NA	NA	NA	58.7	NA	20.9	NA	NA	NA	NA	NA	NA	NA	0	NA	33.6	NA	NA	NA	NA	muscle M-line assembly protein
MSTRG.19622;A3:1B:252979276-253015485:252979182-253015485:-	MSTRG.19622	TraesCS1B02G153800	A3	B	3.2	7.5	6.6	15.5	0.6	22.9	4.6	22.3	NA	4.3	2.5	12.8	5.6	22.1	4.1	22.4	10	21.2	NA	4.3	muscle M-line assembly protein
MSTRG.19656;AL:1B:254449407:254449869-254460432:254460262:254460294-254460432:-	MSTRG.19656	TraesCS1B02G154000	AL	B	NA	NA	NA	94.7	NA	NA	NA	NA	NA	99	NA	NA	NA	97.6	NA	NA	NA	NA	NA	98.5	Retinal-binding protein
MSTRG.19656;AL:1B:254449407:254449869-254460432:254450910:254451233-254460432:-	MSTRG.19656	TraesCS1B02G154000	AL	B	1.8	4.9	5.4	4.3	0.3	0.6	0.6	0.4	0.4	8.5	1.9	3	6.7	6	0.7	0.7	1.6	1	0	6.1	Retinal-binding protein
MSTRG.19656;AL:1B:254449407:254449869-254460432:254450971:254451233-254460432:-	MSTRG.19656	TraesCS1B02G154000	AL	B	1.8	3.8	7.3	9.8	0.1	1.3	0.6	0.6	0.4	8.9	1.7	2.2	9.6	11.9	0.2	2	1.2	1	0	5	Retinal-binding protein
MSTRG.19656;A5:1B:254460506-254461293:254460506-254461347:-	MSTRG.19656	TraesCS1B02G154000	A5	B	49.4	55.6	40.6	28	74.1	30.6	49.5	41.9	48.8	46.5	52.2	57.1	38.6	30.6	78.9	26.4	56.7	49.6	52.7	53.8	Retinal-binding protein
MSTRG.19666;A3:1B:255496402-255497080:255496359-255497080:-	MSTRG.19666	TraesCS1B02G154100	A3	B	95.1	97.7	100	100	100	91.7	96.6	92.4	97.8	99.3	100	98.7	97.5	95.5	100	96	100	98.4	100	99.1	F-box / LRR-repeat protein
MSTRG.19666;RI:1B:255508484:255508616-255508711:255508972:-	MSTRG.19666	TraesCS1B02G154100	RI	B	0	2.5	1.9	1.6	14.4	0	0	0	0	0.6	0.7	1.4	1.2	2.6	13.5	0	0.4	0.4	0	0.4	F-box / LRR-repeat protein
MSTRG.19666;SE:1B:255495857-255495955:255496402-255497080:-	MSTRG.19666	TraesCS1B02G154100	SE	B	100	97.1	97.8	97.8	85.6	100	100	100	100	99.3	99.2	98.4	98.5	96.3	86.4	100	99.5	99.3	100	99.5	F-box / LRR-repeat protein
MSTRG.19666;A5:1B:255508972-255510743:255508972-255510760:-	MSTRG.19666	TraesCS1B02G154100	A5	B	100	96.7	85.4	82.3	99.3	77.3	79.9	87.1	75.1	100	92.4	100	100	74.7	97.2	68.9	69.9	64.2	65.8	81.6	F-box / LRR-repeat protein
MSTRG.19678;SE:1B:256204459-256204956:256205058-256205792:+	MSTRG.19678	TraesCS1B02G154200	SE	B	NA	NA	NA	NA	NA	NA	NA	NA	NA	NA	NA	NA	NA	NA	NA	87.1	NA	NA	NA	NA	Phospholipid-transporting ATPase
MSTRG.19678;A5:1B:256207345-256207450:256206903-256207450:+	MSTRG.19678	TraesCS1B02G154200	A5	B	1	3.9	5.1	39.5	0.4	51.4	6.4	58.6	NA	2.2	3.8	2.4	0.7	33.4	0	77.9	5.5	66.6	NA	1.5	Phospholipid-transporting ATPase
MSTRG.19678;RI:1B:256206736:256206903-256206983:256207345:+	MSTRG.19678	TraesCS1B02G154200	RI	B	1.7	14.7	5.8	10.5	NA	18.1	2.5	10.3	6.8	1.9	5.2	6.3	1.1	17.5	NA	13.3	2.8	14.1	0	1.8	Phospholipid-transporting ATPase
MSTRG.19678;RI:1B:256202379:256202480-256202583:256202646:+	MSTRG.19678	TraesCS1B02G154200	RI	B	NA	NA	NA	80.4	NA	66	94.6	79.8	88.2	91.6	NA	NA	NA	69.7	NA	73	91.4	72.8	94.4	78.6	Phospholipid-transporting ATPase
MSTRG.19678;RI:1B:256205792:256206031-256206434:256206655:+	MSTRG.19678	TraesCS1B02G154200	RI	B	22.1	9.1	19	15.7	1.1	21.4	10.8	16.1	0	15.5	17.5	4.9	22.1	12	0.4	12.8	12	18.7	0	14.6	Phospholipid-transporting ATPase
MSTRG.19678;SE:1B:256206903-256206983:256207345-256207450:+	MSTRG.19678	TraesCS1B02G154200	SE	B	36.5	22.6	48	84.9	17.7	83.1	73.4	92.5	80.2	55.3	49.7	37.1	39.2	70.8	14.8	95.9	67.6	92.6	88.5	47.1	Phospholipid-transporting ATPase
MSTRG.19678;A3:1B:256206903-256206983:256206903-256207450:+	MSTRG.19678	TraesCS1B02G154200	A3	B	50.3	52.9	66.1	86.4	62.5	76.8	67.8	86.7	83.7	60	68.8	70	51.9	78.7	60.7	94.9	72.3	89.6	84.6	64.3	Phospholipid-transporting ATPase
MSTRG.19678;RI:1B:256206983:256207345-256207450:256207556:+	MSTRG.19678	TraesCS1B02G154200	RI	B	63.8	79.3	67.9	53	88.6	40.3	43.3	34.8	55.9	54.9	69	79.9	62.6	60.5	89.9	44.4	55.6	40.9	41.5	66.9	Phospholipid-transporting ATPase
MSTRG.19682;A3:1B:256919415-256919496:256919415-256919501:+	MSTRG.19682	TraesCS1B02G154400	A3	B	78.9	33.8	58.2	75.8	4.5	85.1	90.1	74.1	70	53.8	59.5	50.2	61	71.5	13.6	94.2	68.5	82	82.8	56.5	Kinase family protein
MSTRG.19682;A3:1B:256919893-256921335:256919893-256921343:+	MSTRG.19682	TraesCS1B02G154400	A3	B	75.2	32.1	52.3	56.8	3.6	58.8	76.2	52.5	53.7	48.5	56	47.3	51.9	52.2	13.2	67.1	56.5	60.9	63.7	52.2	Kinase family protein
MSTRG.19686;A3:1B:257501281-257501364:257501281-257501368:+	MSTRG.19686	TraesCS1B02G154500	A3	B	18.5	20.7	19.9	14.8	26.4	24.6	17.3	24.7	18.9	19.6	21.1	18.5	20.3	21.3	24.4	19.9	18.6	26.7	21.1	18.8	Histone H2A
MSTRG.19711;A3:1B:259512554-259512631:259512554-259512635:+	MSTRG.19711	TraesCS1B02G154700	A3	B	100	100	93.6	100	61.8	93.9	100	97.5	100	80.7	83.8	100	100	98.5	69	100	99.3	98.8	NA	100	LIM domain and RING finger protein
MSTRG.19711;RI:1B:259513223:259513765-259513838:259515153:+	MSTRG.19711	TraesCS1B02G154700	RI	B	100	100	93	100	57	92.8	100	98.4	NA	78.6	83.2	100	100	100	66.9	100	100	98.8	NA	100	LIM domain and RING finger protein
MSTRG.19725;RI:1B:259788143:259788333-259788434:259788485:-	MSTRG.19725	TraesCS1B02G154800	RI	B	94.3	98.8	97.7	97.4	100	96.7	98.9	95.8	97.3	98.6	95	98.6	99.6	95.8	100	99.3	97.9	97.9	98.7	98.3	Transcription initiation factor IIA subunit 1
MSTRG.19725;A3:1B:259788488-259788567:259788485-259788567:-	MSTRG.19725	TraesCS1B02G154800	A3	B	42.1	32.7	41.8	40.2	17.4	42.4	33.5	46.5	63.8	22.8	37.5	35.6	38.8	54.1	14.9	38.4	34.3	41.6	40.5	23.9	Transcription initiation factor IIA subunit 1
MSTRG.19736;AF:1B:261839207:261839295-261841293:261839395:261839499-261841293:+	MSTRG.19736	TraesCS1B02G155000	AF	B	100	NA	100	100	NA	100	0	56	NA	NA	NA	100	100	100	NA	0	100	68.4	NA	NA	RNA-binding KH domain-containing protein
MSTRG.19736;A5:1B:261842468-261843507:261842443-261843507:+	MSTRG.19736	TraesCS1B02G155000	A5	B	10.1	13.3	18.9	0	0	0	17.4	0.5	NA	NA	18.6	15.9	0	0	0	0	24.4	2.7	NA	NA	RNA-binding KH domain-containing protein
MSTRG.19736;SE:1B:261843658-261844372:261845097-261845208:+	MSTRG.19736	TraesCS1B02G155000	SE	B	18.3	22.6	34.8	61.6	3	100	46.7	98.9	NA	NA	27.6	27.3	37	46.7	2.8	100	44.2	100	NA	NA	RNA-binding KH domain-containing protein
MSTRG.19737;A5:1B:262064802-262064894:262064752-262064894:+	MSTRG.19737	TraesCS1B02G155100	A5	B	0	NA	NA	NA	NA	84.8	NA	100	NA	100	NA	NA	0	96.6	NA	100	NA	79.8	NA	NA	NAD(P)H dehydrogenase (Quinone)
MSTRG.19737;RI:1B:262064482:262064752-262064894:262065498:+	MSTRG.19737	TraesCS1B02G155100	RI	B	17.6	NA	NA	NA	NA	63	NA	NA	NA	NA	NA	NA	0	87.1	NA	100	NA	NA	NA	NA	NAD(P)H dehydrogenase (Quinone)
MSTRG.19737;AF:1B:262064482:262064752-262064894:262064780:262064800-262064894:+	MSTRG.19737	TraesCS1B02G155100	AF	B	78.7	NA	NA	NA	NA	50.5	NA	NA	NA	0	37.5	NA	90.5	NA	NA	0	NA	38.7	NA	5	NAD(P)H dehydrogenase (Quinone)
MSTRG.19737;A5:1B:262064802-262064894:262064800-262064894:+	MSTRG.19737	TraesCS1B02G155100	A5	B	NA	53.6	NA	NA	NA	85.1	NA	84.7	NA	50.6	30.5	NA	NA	96	NA	79	NA	71.3	NA	0	NAD(P)H dehydrogenase (Quinone)
MSTRG.19746;A5:1B:262920346-262920461:262920346-262920488:-	MSTRG.19746	TraesCS1B02G155400	A5	B	0	0	0	0	NA	0	NA	NA	NA	0	0	0	0	9	0	0	NA	NA	NA	0	Cationic amino acid transporter, putative
MSTRG.19746;SE:1B:262918705-262919303:262919428-262919516:-	MSTRG.19746	TraesCS1B02G155400	SE	B	77.9	91.4	78.2	72.2	NA	57	NA	NA	NA	84.9	90.2	84.5	100	53.3	79.8	56.2	NA	NA	NA	87.9	Cationic amino acid transporter, putative
MSTRG.19761;A3:1B:263548748-263549877:263548748-263549886:+	MSTRG.19761	TraesCS1B02G155700	A3	B	NA	NA	NA	NA	NA	45.2	NA	NA	NA	NA	NA	NA	NA	NA	NA	0	NA	NA	NA	NA	Starch synthase, chloroplastic/amyloplastic
MSTRG.19761;A3:1B:263559131-263559255:263559131-263559273:+	MSTRG.19761	TraesCS1B02G155700	A3	B	NA	NA	NA	6.3	NA	0	NA	NA	NA	NA	NA	NA	NA	4.6	NA	0	NA	NA	NA	NA	Starch synthase, chloroplastic/amyloplastic
MSTRG.19761;A5:1B:263558943-263559021:263558924-263559021:+	MSTRG.19761	TraesCS1B02G155700	A5	B	100	100	97.9	98.9	100	94.9	100	100	NA	100	100	98.1	100	98	100	100	100	100	NA	98.2	Starch synthase, chloroplastic/amyloplastic
MSTRG.19761;A3:1B:263559131-263559206:263559131-263559273:+	MSTRG.19761	TraesCS1B02G155700	A3	B	NA	NA	NA	11.6	NA	12.1	NA	NA	NA	NA	NA	NA	NA	2.5	NA	0	NA	NA	NA	NA	Starch synthase, chloroplastic/amyloplastic
MSTRG.19761;A5:1B:263559140-263559273:263559131-263559273:+	MSTRG.19761	TraesCS1B02G155700	A5	B	86.3	98.2	96.5	92.9	99.4	73.7	100	85.5	NA	97.9	99.1	95.7	98.2	76.3	99.2	89.1	94.7	89	NA	97.8	Starch synthase, chloroplastic/amyloplastic
MSTRG.19765;A3:1B:263946424-263946514:263946424-263946517:+	MSTRG.19765	TraesCS1B02G156200	A3	B	100	76.4	72.7	83	NA	67.8	74.1	57.3	NA	51.5	77.3	86.3	38.7	70.9	NA	74.6	94.7	73.1	NA	77.6	F-box protein
MSTRG.19768;SE:1B:263979593-263980404:263980554-263980961:+	MSTRG.19768	TraesCS1B02G156400	SE	B	65.6	53.9	46.6	55.4	89.2	46.4	61.5	52.3	47.4	66.7	55.6	47.2	55	39.9	89.8	50.6	51.3	54.9	NA	60.7	#N/A
MSTRG.19783;RI:1B:264353606:264353680-264353758:264353955:-	MSTRG.19783	TraesCS1B02G156600	RI	B	NA	NA	NA	93.5	NA	94.1	NA	91.1	NA	NA	NA	NA	NA	93.3	NA	83.8	NA	87.8	NA	NA	DNA polymerase epsilon, catalytic subunit, putative
MSTRG.19785;A5:1B:264854147-264854226:264854147-264854437:-	MSTRG.19785	TraesCS1B02G156800	A5	B	2.2	1.6	0.9	3.1	1	2.7	2.3	6.4	6.8	1	1.8	1	1	2.3	1.6	3.2	1.5	6.5	7.7	1.3	RNA-binding protein, putative&&RNA-binding protein 39
MSTRG.19785;RI:1B:264854226:264854352-264854437:264854496:-	MSTRG.19785	TraesCS1B02G156800	RI	B	100	NA	NA	76.1	NA	72.3	74.2	64.1	NA	NA	NA	NA	NA	67.1	NA	80.6	69.6	85.4	NA	NA	RNA-binding protein, putative&&RNA-binding protein 39
MSTRG.19785;SE:1B:264854147-264854437:264854496-264856022:-	MSTRG.19785	TraesCS1B02G156800	SE	B	98.7	97.1	95.4	90.2	100	81.9	96.6	83	82	98.1	98.1	97.4	96.3	84.7	100	80.6	96.9	83.1	84.9	97.8	RNA-binding protein, putative&&RNA-binding protein 39
MSTRG.19785;SE:1B:264854147-264854226:264854496-264856022:-	MSTRG.19785	TraesCS1B02G156800	SE	B	62.3	34.8	15.6	22.9	NA	11.2	40	25	25	34.7	47.9	28.1	21	11.7	NA	12.1	32.4	25.5	31.8	36.4	RNA-binding protein, putative&&RNA-binding protein 39
MSTRG.19788;SE:1B:265294050-265295136:265295474-265295608:+	MSTRG.19788	TraesCS1B02G156900	SE	B	14.6	4.9	8.6	9	1.6	3.6	6.3	4.4	5.7	2.7	10.4	6.7	6.3	4.7	0	1.9	2	5	13.8	1.2	Transcription factor
MSTRG.19788;A3:1B:265294050-265295136:265294050-265295177:+	MSTRG.19788	TraesCS1B02G156900	A3	B	78.5	27.4	35.6	27.4	NA	13	30.3	14.6	NA	28.7	62.5	35	28.2	13.2	NA	7.6	13.9	18.5	31.4	10.9	Transcription factor
MSTRG.19797;AF:1B:266087310:266087435-266089305:266087567:266087730-266089305:+	MSTRG.19797	TraesCS1B02G157100	AF	B	100	100	100	100	92.2	100	100	99.4	100	100	100	100	100	100	100	100	100	99	96.9	98.4	Ras-related protein Rab-5C
MSTRG.19811;RI:1B:266269047:266269172-266269325:266269390:-	MSTRG.19811	TraesCS1B02G157400	RI	B	NA	NA	NA	NA	NA	95.9	NA	NA	NA	NA	NA	NA	NA	NA	NA	94.3	NA	NA	NA	NA	Phosphoglycerate kinase
MSTRG.19811;AF:1B:266266740-266266848:266267147:266266740-266269047:266269551:-	MSTRG.19811	TraesCS1B02G157400	AF	B	NA	NA	0	0	NA	0	48.4	NA	NA	NA	NA	NA	0	0	NA	0	41.7	NA	NA	NA	Phosphoglycerate kinase
MSTRG.19811;A5:1B:266266740-266266848:266266740-266266903:-	MSTRG.19811	TraesCS1B02G157400	A5	B	100	95.9	49.8	53.9	100	100	100	98.4	NA	100	100	100	51.4	53.1	99	100	57.7	100	NA	100	Phosphoglycerate kinase
MSTRG.19811;AF:1B:266266740-266266903:266267140:266266740-266269047:266269551:-	MSTRG.19811	TraesCS1B02G157400	AF	B	NA	NA	72.1	55.1	NA	0	0	NA	NA	NA	NA	NA	72	61.6	NA	0	71.7	NA	NA	NA	Phosphoglycerate kinase
MSTRG.19811;AF:1B:266266740-266266848:266267507:266266740-266269047:266269551:-	MSTRG.19811	TraesCS1B02G157400	AF	B	100	92.4	72	58.9	100	70.7	74.8	76.5	NA	89.5	100	100	73.1	64.5	100	70.2	73.2	84	NA	88.9	Phosphoglycerate kinase
MSTRG.19811;SE:1B:266262180-266262663:266262738-266263793:-	MSTRG.19811	TraesCS1B02G157400	SE	B	100	93.1	84.5	74.3	100	72.9	61.5	78.4	90	89.5	100	95.5	84.8	78.8	100	72.4	76	85.3	NA	89	Phosphoglycerate kinase
MSTRG.19861;A5:1B:267970920-267971457:267970920-267971874:-	MSTRG.19861	TraesCS1B02G157700	A5	B	NA	0	39.1	2.5	NA	NA	NA	NA	NA	NA	0	0	0	30.7	NA	NA	NA	NA	NA	NA	Protein kinase
MSTRG.19861;A5:1B:267970920-267971247:267970920-267971874:-	MSTRG.19861	TraesCS1B02G157700	A5	B	NA	17.9	2.7	9.3	NA	NA	NA	NA	NA	29.8	1.6	29.8	14.3	3	NA	NA	NA	NA	NA	20.9	Protein kinase
MSTRG.19862;A3:1B:268102413-268103024:268102413-268103070:+	MSTRG.19862	TraesCS1B02G157800	A3	B	84.2	58.3	60.4	54.1	91.6	NA	67.2	49.8	62	NA	49.1	70.9	73.2	63.3	90.2	0	67.1	39.6	NA	65.6	#N/A
MSTRG.19864;RI:1B:268116069:268116504-268116604:268116793:+	MSTRG.19864	TraesCS1B02G157900	RI	B	3.4	NA	NA	100	100	100	100	NA	NA	100	64.7	NA	NA	100	100	100	11.2	NA	NA	NA	ABC transporter G family-like protein
MSTRG.19864;RI:1B:268119995:268120147-268120228:268120392:+	MSTRG.19864	TraesCS1B02G157900	RI	B	0	46.6	40.7	43.8	0	0	17.3	NA	NA	31.9	25.9	NA	46	34.8	0	22.3	26.5	NA	NA	26.8	ABC transporter G family-like protein
MSTRG.19864;A3:1B:268117558-268117924:268117558-268117969:+	MSTRG.19864	TraesCS1B02G157900	A3	B	65.4	23.1	32.9	23.2	66.5	48.7	26.2	35.8	NA	27.1	37.2	79.8	20.7	25.5	59.1	44.1	16.2	31.1	NA	13.8	ABC transporter G family-like protein
MSTRG.19876;A3:1B:268639841-268640069:268639841-268640237:+	MSTRG.19876	TraesCS1B02G158200	A3	B	NA	NA	NA	NA	NA	NA	NA	NA	NA	45.6	NA	NA	NA	NA	NA	NA	NA	NA	NA	41.8	Telomere repeat-binding factor like-protein
MSTRG.19876;A3:1B:268639841-268640105:268639841-268640237:+	MSTRG.19876	TraesCS1B02G158200	A3	B	NA	NA	NA	NA	NA	NA	NA	NA	NA	67.4	NA	NA	NA	NA	NA	NA	NA	NA	NA	56.4	Telomere repeat-binding factor like-protein
MSTRG.19876;A5:1B:268640137-268640237:268639841-268640237:+	MSTRG.19876	TraesCS1B02G158200	A5	B	NA	NA	NA	NA	NA	NA	NA	NA	NA	51.9	NA	NA	NA	NA	NA	NA	NA	NA	NA	47.5	Telomere repeat-binding factor like-protein
MSTRG.19876;RI:1B:268638648:268638753-268638860:268638906:+	MSTRG.19876	TraesCS1B02G158200	RI	B	NA	NA	NA	NA	NA	NA	NA	NA	NA	15.8	0	NA	NA	NA	NA	NA	NA	NA	NA	18.6	Telomere repeat-binding factor like-protein
MSTRG.19876;RI:1B:268638648:268638753-268638860:268639287:+	MSTRG.19876	TraesCS1B02G158200	RI	B	NA	NA	NA	NA	NA	NA	NA	NA	NA	49.9	NA	NA	NA	NA	NA	NA	NA	NA	NA	39	Telomere repeat-binding factor like-protein
MSTRG.19876;RI:1B:268640069:268640137-268640237:268640433:+	MSTRG.19876	TraesCS1B02G158200	RI	B	NA	NA	NA	NA	NA	NA	NA	NA	NA	34.7	NA	NA	NA	NA	NA	NA	NA	NA	NA	48.5	Telomere repeat-binding factor like-protein
MSTRG.19876;SE:1B:268639841-268640069:268640137-268640237:+	MSTRG.19876	TraesCS1B02G158200	SE	B	NA	NA	NA	NA	NA	NA	NA	NA	NA	61.1	NA	NA	NA	NA	NA	NA	NA	NA	NA	43.3	Telomere repeat-binding factor like-protein
MSTRG.19876;SE:1B:268639841-268640105:268640137-268640237:+	MSTRG.19876	TraesCS1B02G158200	SE	B	NA	NA	NA	NA	NA	NA	NA	NA	NA	81.7	100	NA	NA	NA	NA	NA	NA	NA	NA	75.9	Telomere repeat-binding factor like-protein
MSTRG.19876;A3:1B:268639841-268640069:268639841-268640105:+	MSTRG.19876	TraesCS1B02G158200	A3	B	NA	NA	NA	NA	NA	NA	NA	NA	NA	27	12.3	NA	NA	NA	NA	NA	NA	NA	NA	25	Telomere repeat-binding factor like-protein
MSTRG.19876;RI:1B:268638860:268638906-268638987:268639287:+	MSTRG.19876	TraesCS1B02G158200	RI	B	NA	NA	NA	NA	NA	NA	NA	NA	NA	31.8	12.4	NA	NA	NA	NA	NA	NA	NA	NA	38.3	Telomere repeat-binding factor like-protein
MSTRG.19876;RI:1B:268639370:268639482-268639665:268639841:+	MSTRG.19876	TraesCS1B02G158200	RI	B	NA	NA	NA	NA	NA	NA	NA	NA	NA	27.5	22.8	NA	NA	NA	NA	NA	NA	NA	NA	23	Telomere repeat-binding factor like-protein
MSTRG.19882;AL:1B:268803681-268803967:268803980:268803681-268819528:268819618:+	MSTRG.19882	TraesCS1B02G158300	AL	B	NA	NA	NA	100	NA	100	100	100	100	NA	NA	100	100	100	NA	100	NA	93.7	NA	NA	#N/A
MSTRG.19882;AL:1B:268803681-268803967:268804196:268803681-268819528:268819618:+	MSTRG.19882	TraesCS1B02G158300	AL	B	100	NA	NA	100	NA	100	NA	100	100	NA	NA	100	NA	NA	NA	100	NA	92.6	100	NA	#N/A
MSTRG.19882;A3:1B:268800537-268800928:268800537-268801085:+	MSTRG.19882	TraesCS1B02G158300	A3	B	0	0	11.1	16.9	NA	22.5	0	4.6	0	0	0	26.1	0	12.2	NA	0	15.9	16.5	37.1	20.1	#N/A
MSTRG.19882;A3:1B:268796194-268796298:268796194-268796301:+	MSTRG.19882	TraesCS1B02G158300	A3	B	100	0	0	9.4	NA	11.2	0	9.2	12.7	0	6.2	20.6	10.4	1.2	NA	20.5	0	10.2	21.5	0	#N/A
MSTRG.19882;A3:1B:268800537-268800928:268800537-268801082:+	MSTRG.19882	TraesCS1B02G158300	A3	B	NA	NA	50.5	52.8	NA	57.2	0	23.8	0	NA	NA	54.1	0	35.7	NA	0	65.4	58.9	81.1	84.1	#N/A
MSTRG.19882;SE:1B:268800537-268800928:268801336-268801451:+	MSTRG.19882	TraesCS1B02G158300	SE	B	0	0	6.4	10.4	2.8	34.8	0	11.2	0	0	0	14.5	0	8.8	0.5	0	7.7	26.7	42.7	7.4	#N/A
MSTRG.19882;SE:1B:268800537-268801082:268801336-268801451:+	MSTRG.19882	TraesCS1B02G158300	SE	B	0	6.5	6.3	9.4	0	28.5	9.3	28.6	19	3.7	5.5	12.6	6.6	14.8	0	19.1	4.2	20.3	14.8	1.5	#N/A
MSTRG.19882;A3:1B:268800537-268801082:268800537-268801085:+	MSTRG.19882	TraesCS1B02G158300	A3	B	0	10.3	10.9	15.4	NA	17.8	13.9	13.4	15.7	8.6	16.6	23.1	15.3	20.1	NA	13.5	9.1	12.1	12.1	4.5	#N/A
MSTRG.19882;A3:1B:268799823-268800172:268799823-268800182:+	MSTRG.19882	TraesCS1B02G158300	A3	B	100	63.8	67.4	71.8	100	57.8	63.3	43.8	57.1	71.7	80	80.4	76.6	65.3	100	58	73.4	53.4	70	78.8	#N/A
MSTRG.19882;SE:1B:268800537-268801085:268801336-268801451:+	MSTRG.19882	TraesCS1B02G158300	SE	B	22.3	37.8	35.5	36.2	0.1	64.8	39	72.1	55.7	29.1	22.6	32.5	28	40.8	0	60.2	30.5	64.8	55.8	24.1	#N/A
MSTRG.19885;A3:1B:269038626-269039006:269038626-269039570:+	MSTRG.19885	TraesCS1B02G158500	A3	B	0	1.8	0.9	1.8	0.6	6.6	2.9	2.3	1.6	0.3	0.3	0.9	0	2.2	0	10.1	1.6	2.3	0	0.9	Ras-related protein Rab-18
MSTRG.19885;AF:1B:269036803:269036997-269037891:269037576:269037589-269037891:+	MSTRG.19885	TraesCS1B02G158500	AF	B	0	1.9	0.9	2	0.6	7.2	3	2.6	1.7	0.3	0.3	0.9	0	2.4	0	11.2	1.7	2.6	0	0.9	Ras-related protein Rab-18
MSTRG.19885;A3:1B:269038626-269039556:269038626-269039570:+	MSTRG.19885	TraesCS1B02G158500	A3	B	8.9	0.4	0.5	3.2	0	3.5	0	0.3	1.1	1	1.7	5.8	0	0.7	0	6.3	1.2	0.6	0	0	Ras-related protein Rab-18
MSTRG.19885;A3:1B:269038626-269039006:269038626-269039556:+	MSTRG.19885	TraesCS1B02G158500	A3	B	0	NA	NA	36	NA	66.3	NA	NA	NA	NA	NA	12.5	NA	NA	NA	62.6	NA	NA	NA	NA	Ras-related protein Rab-18
MSTRG.19885;AF:1B:269036514:269036997-269037891:269037576:269037589-269037891:+	MSTRG.19885	TraesCS1B02G158500	AF	B	5.7	4.4	5	5.3	2.4	9.7	5.3	10	8.9	4.5	4.6	4.9	5	7.5	3.3	11	4.5	10.8	16.4	3.5	Ras-related protein Rab-18
MSTRG.19886;SE:1B:269041710-269042381:269042613-269047399:-	MSTRG.19886	TraesCS1B02G158600	SE	B	65	87.2	84.8	84.3	47.4	84.3	89.8	NA	NA	90.3	80.8	85.8	89.5	88.4	44.5	84.9	87.3	67.3	NA	88.7	Glutamine synthetase, putative, expressed
MSTRG.19895;A3:1B:269218737-269219325:269218719-269219325:-	MSTRG.19895	TraesCS1B02G158900	A3	B	71.1	62	51.5	13	61.5	54.8	22.7	65.8	65.8	44.9	70	66	35.1	25.3	62.1	52.6	30.4	69.5	38.9	50.6	#N/A
MSTRG.19899;RI:1B:269645228:269645306-269645632:269645746:+	MSTRG.19899	TraesCS1B02G159100	RI	B	2.5	8.1	6.2	8.3	1.6	8.4	5.9	6.8	5.5	5.3	6.5	9.7	4.4	9.1	2.8	7.6	7.6	7.4	4.3	7	Ubiquitin-conjugating enzyme E2
MSTRG.19911;RI:1B:270315008:270315118-270315203:270315303:+	MSTRG.19911	TraesCS1B02G159200	RI	B	0	0	1.6	0.5	4.4	0.4	1.9	3.4	15.2	5	3.2	0	1	1.1	5.1	1.1	0.3	3.4	23	5.3	Leucine-rich repeat (LRR) family protein
MSTRG.19911;SE:1B:270319330-270320334:270320453-270320858:+	MSTRG.19911	TraesCS1B02G159200	SE	B	80.8	77.3	78.6	79.4	18.7	65.2	80	89.1	88.5	95.5	88.1	64.7	73.1	69.2	23.5	66.9	75	70.4	100	92.2	Leucine-rich repeat (LRR) family protein
MSTRG.19911;A3:1B:270319122-270319227:270319122-270319265:+	MSTRG.19911	TraesCS1B02G159200	A3	B	28.6	44.2	38.8	22.3	17.7	24.8	58.4	30	15.2	54.1	61	32.1	37.5	18.4	23.1	27.8	51.7	31.2	45.3	62.2	Leucine-rich repeat (LRR) family protein
MSTRG.19910;A3:1B:271107274-271109023:271107170-271109023:-	MSTRG.19910	TraesCS1B02G159500	A3	B	NA	NA	NA	NA	NA	NA	NA	56.2	NA	NA	NA	NA	NA	NA	NA	NA	NA	56.1	NA	NA	AT-rich interactive domain-containing protein 2
MSTRG.19910;AL:1B:271099248:271100241-271109023:271106509:271107170-271109023:-	MSTRG.19910	TraesCS1B02G159500	AL	B	100	80.8	100	100	NA	100	100	88.4	83.3	NA	73.2	100	97.2	99.1	NA	99.1	100	86.4	74.5	NA	AT-rich interactive domain-containing protein 2
MSTRG.19910;AL:1B:271099248:271100241-271109023:271106648:271107274-271109023:-	MSTRG.19910	TraesCS1B02G159500	AL	B	59	100	97.8	98.9	NA	100	100	85.7	88.6	NA	81.5	74.7	100	100	NA	100	100	83.3	NA	NA	AT-rich interactive domain-containing protein 2
MSTRG.19910;AF:1B:271100241-271101312:271101390:271100241-271109023:271109895:-	MSTRG.19910	TraesCS1B02G159500	AF	B	89.7	94.2	90.3	88.9	99.9	76.6	94.5	52.3	61.1	93.7	89.9	95.6	91	80.3	100	72.5	88.7	60.3	59.4	93.1	AT-rich interactive domain-containing protein 2
MSTRG.19923;SE:1B:271891790-271895689:271895793-271896548:-	MSTRG.19923	TraesCS1B02G159600	SE	B	100	100	100	100	92.5	98.3	100	90	92.3	99.3	100	100	100	98.2	92.9	96.6	97.4	93.8	87.3	95.3	#N/A
MSTRG.19928;RI:1B:272406349:272406644-272406750:272406891:+	MSTRG.19928	TraesCS1B02G159800	RI	B	2.9	6	1.4	3.8	0.8	1.8	1.2	6.6	5.6	3.1	1.6	2.4	2.6	1.6	2.8	2.3	0.8	4.4	10.2	2.5	RING finger protein
MSTRG.19938;A5:1B:272878796-272878897:272878796-272878951:-	MSTRG.19938	TraesCS1B02G159900	A5	B	0	3.6	3.9	16.4	0	19	NA	3.3	NA	3.5	0	1.1	3	5.8	10.9	4	NA	2.8	NA	0	RING finger and CHY zinc finger protein
MSTRG.19985;A3:1B:277423155-277423226:277423152-277423226:-	MSTRG.19985	TraesCS1B02G160800	A3	B	0	0	0	8.3	0	24.4	0	20.5	10	0	0	0	0	7.8	2.2	21.8	0	17.4	0	0	Midasin
MSTRG.19982;AF:1B:277760262:277760762-277761332:277761131:277761171-277761332:+	MSTRG.19982	TraesCS1B02G160900	AF	B	0	0	0	0	0	61.2	0	39.1	34.5	0	0	0.3	0	0	0	43.3	0	2	0	0	Polyadenylate-binding protein
MSTRG.19982;A3:1B:277764064-277764988:277764064-277764992:+	MSTRG.19982	TraesCS1B02G160900	A3	B	79.7	80.9	80	84.1	80.3	75.8	84	76	88.7	82	79.3	81.2	74.4	57.7	71	64.5	65.8	59.6	43.1	67.6	Polyadenylate-binding protein
MSTRG.19982;AF:1B:277760304:277760762-277761332:277761131:277761171-277761332:+	MSTRG.19982	TraesCS1B02G160900	AF	B	20.3	19.1	20	15.9	19.7	45.2	16	34.1	16.3	18	20.7	18.9	25.6	42.3	29	49.3	34.2	40.9	56.9	32.4	Polyadenylate-binding protein
MSTRG.19987;A3:1B:277960060-277960151:277960060-277960155:+	MSTRG.19987	TraesCS1B02G161100	A3	B	72.4	65.6	55.3	54.8	97.4	49.7	70.8	52.1	NA	NA	67.5	59.5	64.1	57.3	95.3	50.7	56.9	49.3	NA	NA	Shugoshin-1
MSTRG.19991;SE:1B:277962702-277962853:277962862-277962947:-	MSTRG.19991	TraesCS1B02G161200	SE	B	96.3	96.6	98.5	98.3	21.4	98.7	100	97.3	96.1	99.2	96	98	99	99	24.3	99	99.4	100	100	96.3	Inosine triphosphate pyrophosphatase
MSTRG.19991;A3:1B:277962862-277962947:277962702-277962947:-	MSTRG.19991	TraesCS1B02G161200	A3	B	48.4	0	40.2	56.6	0	49.6	NA	NA	NA	NA	49.4	NA	67.6	40.5	0	42.7	NA	NA	NA	NA	Inosine triphosphate pyrophosphatase
MSTRG.19991;RI:1B:277962671:277962862-277962947:277963010:-	MSTRG.19991	TraesCS1B02G161200	RI	B	NA	NA	60.5	44.8	NA	64.5	89.9	NA	NA	NA	32.5	NA	7.4	68.4	NA	73.4	NA	NA	NA	NA	Inosine triphosphate pyrophosphatase
MSTRG.19991;RI:1B:277962671:277962702-277962947:277963010:-	MSTRG.19991	TraesCS1B02G161200	RI	B	NA	26.7	50.7	51.4	0.3	64.1	100	NA	NA	NA	31.9	44.2	NA	59.6	0	67.2	NA	NA	NA	31	Inosine triphosphate pyrophosphatase
MSTRG.20025;A3:1B:278474118-278481734:278474118-278481746:+	MSTRG.20025	TraesCS1B02G161400	A3	B	100	100	100	100	NA	100	NA	100	NA	NA	100	100	100	100	NA	91.5	100	NA	NA	NA	DNA repair protein-like protein
MSTRG.20025;A5:1B:278470565-278470770:278470421-278470770:+	MSTRG.20025	TraesCS1B02G161400	A5	B	100	100	100	100	NA	95.3	NA	100	NA	100	100	100	100	94.2	NA	100	100	100	NA	NA	DNA repair protein-like protein
MSTRG.20025;A3:1B:278468872-278469585:278468872-278469660:+	MSTRG.20025	TraesCS1B02G161400	A3	B	100	85	100	98.8	NA	100	NA	100	NA	100	51.5	100	100	100	NA	100	100	100	NA	NA	DNA repair protein-like protein
MSTRG.20025;A3:1B:278474118-278481734:278474118-278481744:+	MSTRG.20025	TraesCS1B02G161400	A3	B	100	98.7	96.9	97.1	NA	94.5	NA	97.6	NA	NA	83.2	100	98.2	98.6	NA	91.2	96.9	NA	NA	NA	DNA repair protein-like protein
MSTRG.20025;RI:1B:278473400:278473774-278474029:278474118:+	MSTRG.20025	TraesCS1B02G161400	RI	B	100	98.7	96.9	97.1	NA	94.5	NA	97.6	NA	NA	83.2	100	98.2	98.6	NA	91.9	96.9	NA	NA	NA	DNA repair protein-like protein
MSTRG.20025;A5:1B:278473157-278473400:278473071-278473400:+	MSTRG.20025	TraesCS1B02G161400	A5	B	4.8	8.3	10.8	14.3	1.4	14.4	5.3	16.3	12.2	7.5	8.1	8.6	7.5	17.1	1.3	15.2	7.7	14.3	9.7	7	DNA repair protein-like protein
MSTRG.20034;RI:1B:279773158:279773722-279774366:279774788:+	MSTRG.20034	TraesCS1B02G162000	RI	B	NA	NA	NA	50.8	NA	53	NA	NA	NA	NA	NA	NA	65.6	64.4	NA	76.6	NA	NA	NA	NA	F-box family protein&&F-box domain containing protein
MSTRG.20034;SE:1B:279773722-279774366:279774788-279775159:+	MSTRG.20034	TraesCS1B02G162000	SE	B	0	0	9.7	20.6	NA	35.8	49.6	NA	NA	0	0	0	11	13.2	0	46.5	20	27.2	NA	0	F-box family protein&&F-box domain containing protein
MSTRG.20034;A5:1B:279774788-279775159:279773722-279775159:+	MSTRG.20034	TraesCS1B02G162000	A5	B	7.9	7.3	8.1	21.1	26.7	38.6	20.2	NA	NA	21.4	11.7	9.9	19.1	21.6	10.6	74	16.8	33.1	NA	12.8	F-box family protein&&F-box domain containing protein
MSTRG.20039;SE:1B:279903880-279905542:279905614-279907641:+	MSTRG.20039	TraesCS1B02G162100	SE	B	NA	NA	8.3	21.4	NA	48.7	NA	NA	NA	NA	NA	14.7	2.9	18.5	NA	22.5	NA	NA	NA	0	Pentatricopeptide repeat-containing protein
MSTRG.20039;A3:1B:279908068-279908215:279908068-279908236:+	MSTRG.20039	TraesCS1B02G162100	A3	B	100	77	58.7	54.6	98.3	55.5	100	NA	NA	86.1	99	65.8	66.6	46	100	52.3	74.1	NA	NA	42.4	Pentatricopeptide repeat-containing protein
MSTRG.20039;AF:1B:279903824:279903880-279907641:279905537:279905614-279907641:+	MSTRG.20039	TraesCS1B02G162100	AF	B	0	17.9	39.2	39.5	1.7	29.2	0	NA	NA	13.9	0	30.7	32.8	48.9	0	41.4	25.9	NA	NA	57.6	Pentatricopeptide repeat-containing protein
MSTRG.20043;RI:1B:280162860:280162922-280162953:280162991:+	MSTRG.20043	TraesCS1B02G162300	RI	B	3.7	36.8	32.9	47.5	0	54.8	26.9	73	84.5	33.1	19.8	31.3	42.9	61.3	1.6	67.8	21	74.7	80.4	27.3	60 kDa chaperonin
MSTRG.20041;A5:1B:280182762-280182863:280182757-280182863:+	MSTRG.20041	TraesCS1B02G162500	A5	B	96.1	94.2	100	94	NA	NA	NA	63.6	NA	86.7	79.6	97.1	97.8	60.1	NA	NA	NA	53.5	NA	87.7	GDSL esterase/lipase
MSTRG.20130;AF:1B:284044602-284045257:284045286:284044602-284047427:284047845:-	MSTRG.20130	TraesCS1B02G163200	AF	B	NA	98.8	NA	100	100	NA	87.6	NA	97.9	100	96.3	NA	100	100	100	NA	100	97.8	NA	99.1	#N/A
MSTRG.20130;SE:1B:284044602-284045293:284045432-284046187:-	MSTRG.20130	TraesCS1B02G163200	SE	B	NA	NA	NA	NA	NA	100	NA	NA	NA	NA	NA	100	100	NA	NA	NA	91.8	NA	95.6	0	#N/A
MSTRG.20130;AF:1B:284044602-284045056:284045280:284044602-284047427:284047845:-	MSTRG.20130	TraesCS1B02G163200	AF	B	NA	95.6	NA	NA	NA	NA	NA	NA	NA	100	93.6	100	NA	100	NA	NA	NA	NA	NA	93.3	#N/A
MSTRG.20130;A3:1B:284045432-284047427:284044602-284047427:-	MSTRG.20130	TraesCS1B02G163200	A3	B	100	NA	NA	100	NA	100	80.8	NA	NA	100	93.8	NA	NA	100	NA	100	100	94.9	NA	94.3	#N/A
MSTRG.20130;A3:1B:284045795-284046187:284045432-284046187:-	MSTRG.20130	TraesCS1B02G163200	A3	B	100	100	100	100	100	32.7	100	100	NA	100	100	27.5	0	100	100	100	37.6	NA	21.2	100	#N/A
MSTRG.20130;AF:1B:284045432-284046187:284046249:284045432-284047427:284047557:-	MSTRG.20130	TraesCS1B02G163200	AF	B	0	NA	NA	0	NA	53.6	0	NA	NA	0	0	87.9	69.9	0	NA	0	64.9	0	60.8	0	#N/A
MSTRG.20130;A5:1B:284044602-284045056:284044602-284045257:-	MSTRG.20130	TraesCS1B02G163200	A5	B	NA	21.1	NA	21.2	0	NA	0	45.2	13.6	32.7	35.8	100	0	44.7	0	NA	0	0	NA	11.4	#N/A
MSTRG.20130;SE:1B:284044602-284045293:284045795-284046187:-	MSTRG.20130	TraesCS1B02G163200	SE	B	90.3	89.3	98	96.1	100	100	92.4	85.9	NA	82.9	95.6	100	NA	78.8	100	69.1	87.1	67.5	NA	71.8	#N/A
MSTRG.20166;RI:1B:286318956:286319856-286320346:286320426:-	MSTRG.20166	TraesCS1B02G164000	RI	B	NA	NA	NA	NA	NA	NA	NA	NA	NA	66.7	NA	NA	NA	NA	NA	NA	NA	NA	NA	52.5	Plant/T7N9-9 protein
MSTRG.20166;AF:1B:286323343-286323568:286323570:286323343-286324339:286324683:-	MSTRG.20166	TraesCS1B02G164000	AF	B	87.5	85.1	83.7	68	100	62.9	79.9	55.1	42.2	92.2	88.9	88.3	80.9	59.2	100	71.5	81.7	58.7	47	93.6	Plant/T7N9-9 protein
MSTRG.20167;AL:1B:286610474-286611453:286611815:286610474-286613854:286614162:+	MSTRG.20167	TraesCS1B02G164100	AL	B	0	5.2	14.8	5.3	0	0	15.2	1.8	2.6	0	5	0	0	0	0	0	2.2	0	0	6.4	#N/A
MSTRG.20175;A3:1B:286712257-286712347:286712215-286712347:-	MSTRG.20175	TraesCS1B02G164300	A3	B	100	100	100	100	98.7	100	100	100	100	100	92.7	100	100	100	94.4	100	100	98	100	94.4	Transducin/WD40 repeat-like superfamily protein
MSTRG.20175;A5:1B:286709272-286709353:286709272-286709366:-	MSTRG.20175	TraesCS1B02G164300	A5	B	97	92.3	94.5	93.3	84.3	92.4	97.4	94.9	94.2	87.8	93.2	93.7	92.1	95.2	90.9	88.6	94.8	82.6	100	99.2	Transducin/WD40 repeat-like superfamily protein
MSTRG.20175;RI:1B:286709206:286709272-286709366:286709532:-	MSTRG.20175	TraesCS1B02G164300	RI	B	87.6	77	73.7	79.9	83.5	71.4	87.1	86.1	94.1	71.3	81.6	83.8	55.5	79.5	89.7	50.7	78.8	62.3	100	96.7	Transducin/WD40 repeat-like superfamily protein
MSTRG.20175;A3:1B:286708332-286709206:286708286-286709206:-	MSTRG.20175	TraesCS1B02G164300	A3	B	77.6	76.3	81.9	69.6	54.4	68.8	70.9	64.2	52.3	72.4	69.4	71.8	88.2	77.2	50.1	72.4	74.6	75.7	45.3	76	Transducin/WD40 repeat-like superfamily protein
MSTRG.20175;RI:1B:286709206:286709272-286709353:286709532:-	MSTRG.20175	TraesCS1B02G164300	RI	B	17.9	21.9	14	22.3	48.6	17.1	15.3	25	49.2	25.7	24.6	25.7	9.7	16.3	46.7	11.7	16.8	25.8	43.9	18.5	Transducin/WD40 repeat-like superfamily protein
MSTRG.20194;A5:1B:287705979-287706350:287705683-287706350:+	MSTRG.20194	TraesCS1B02G164700	A5	B	0	43.7	23.3	63	35.8	28.5	100	43.2	NA	7.7	10.4	53.2	39.7	53.7	29.7	100	81.6	56.4	NA	10.4	WD-repeat protein, putative
MSTRG.20194;A5:1B:287705683-287706350:287705681-287706350:+	MSTRG.20194	TraesCS1B02G164700	A5	B	51.5	44.8	58.4	24.7	86.4	25.6	0	24.7	6	42.9	51.2	37.1	51.3	21.7	90.4	0	5.7	15.3	0	32.1	WD-repeat protein, putative
MSTRG.20194;A3:1B:287707838-287708659:287707838-287708669:+	MSTRG.20194	TraesCS1B02G164700	A3	B	33.3	35.3	55.1	46.2	66.2	55.9	42.2	59	64.1	38	32.8	47.1	58.5	26.9	68.8	45	40.7	50.8	NA	30.3	WD-repeat protein, putative
MSTRG.20194;A5:1B:287705979-287706350:287705681-287706350:+	MSTRG.20194	TraesCS1B02G164700	A5	B	0	38.7	29.9	35.8	78	12	28.5	20	22.2	5.9	10.9	40.1	41	24.3	79.9	24.9	21.2	18.9	25.5	5.2	WD-repeat protein, putative
MSTRG.20194;A5:1B:287709387-287710124:287709303-287710124:+	MSTRG.20194	TraesCS1B02G164700	A5	B	32.5	33.8	38	30.9	60.5	24	33.6	29.6	37.4	36	28.1	39.4	44.6	14	64.7	14.6	35.8	30.5	0	25.1	WD-repeat protein, putative
MSTRG.20194;SE:1B:287706451-287707773:287707838-287708659:+	MSTRG.20194	TraesCS1B02G164700	SE	B	30.5	25.2	23.7	27.5	14.3	26.1	51.2	25.8	37.1	40.7	23.9	35	27	14.1	12.7	17.3	58	33.5	0	39.2	WD-repeat protein, putative
MSTRG.20203;A3:1B:288159419-288159751:288159419-288159807:+	MSTRG.20203	TraesCS1B02G164900	A3	B	NA	NA	NA	NA	NA	NA	NA	NA	NA	NA	NA	NA	10.1	NA	NA	NA	NA	NA	NA	NA	Riboflavin kinase
MSTRG.20203;A3:1B:288159419-288159768:288159419-288159807:+	MSTRG.20203	TraesCS1B02G164900	A3	B	100	100	NA	96.2	100	100	100	100	NA	100	100	NA	32	NA	NA	100	100	100	NA	100	Riboflavin kinase
MSTRG.20203;SE:1B:288159419-288159768:288159899-288160866:+	MSTRG.20203	TraesCS1B02G164900	SE	B	100	100	NA	90	100	48.7	88.1	NA	NA	94.6	84.7	NA	NA	NA	NA	NA	82.2	NA	NA	79.7	Riboflavin kinase
MSTRG.20203;A3:1B:288159899-288160001:288159899-288160866:+	MSTRG.20203	TraesCS1B02G164900	A3	B	29.9	16.7	NA	29.1	11.3	53.2	30.8	NA	NA	11.3	12.1	NA	NA	NA	4.4	NA	13.7	74.2	NA	12.1	Riboflavin kinase
MSTRG.20203;AF:1B:288158995:288159419-288159768:288159590:288159656-288159768:+	MSTRG.20203	TraesCS1B02G164900	AF	B	0	2.8	5.1	6.6	NA	28.3	5.9	21.6	15	3.2	3.2	8.9	17.8	17.5	NA	17.5	7.1	27.1	6.6	2.4	Riboflavin kinase
MSTRG.20203;SE:1B:288159899-288160001:288160187-288160866:+	MSTRG.20203	TraesCS1B02G164900	SE	B	54.9	50.8	87.8	82.5	21.5	88.8	81.8	98	100	68.6	56.8	74.9	100	100	34.5	100	75.3	96	100	76.3	Riboflavin kinase
MSTRG.20203;A3:1B:288159419-288159751:288159419-288159768:+	MSTRG.20203	TraesCS1B02G164900	A3	B	29.9	16.3	NA	23.8	11.3	25.9	26	26.9	NA	10.7	11.7	NA	NA	26.4	4.4	29.9	11.5	27.6	NA	11.3	Riboflavin kinase
MSTRG.20203;AF:1B:288159342:288159419-288159768:288159590:288159656-288159768:+	MSTRG.20203	TraesCS1B02G164900	AF	B	45.1	49.9	12.8	18.7	78.5	14.9	19.1	2.6	0	32.1	44	26.9	0	0	65.5	0	26.1	5.4	0	24.2	Riboflavin kinase
MSTRG.20203;RI:1B:288160001:288160187-288160866:288160996:+	MSTRG.20203	TraesCS1B02G164900	RI	B	25.9	16.2	6.6	8	NA	12.5	9	8	8	5.5	9.5	8.4	3	5.9	NA	6.9	4.9	10.7	3.7	4.1	Riboflavin kinase
MSTRG.20203;A3:1B:288161173-288161244:288161173-288161278:+	MSTRG.20203	TraesCS1B02G164900	A3	B	0	19	30.9	27.7	28.1	25.9	8	15.3	38.1	16	8.8	18.1	23.9	39.6	0	38.5	11.5	18.2	59.3	9	Riboflavin kinase
MSTRG.20203;A3:1B:288161343-288161874:288161343-288161879:+	MSTRG.20203	TraesCS1B02G164900	A3	B	62.1	45	62.6	88.6	100	59.8	49.9	54.2	76.4	43.7	36.3	38.3	49.4	73.2	43.2	77.8	40.2	53.6	100	35.6	Riboflavin kinase
MSTRG.20207;AF:1B:288391610:288391655-288393002:288391732:288392565-288393002:+	MSTRG.20207	TraesCS1B02G165100	AF	B	NA	0	3	11.2	NA	0.6	1.8	10.1	0	1.3	0	0	0	6.7	NA	1.3	2	NA	NA	0	F-box family protein
MSTRG.20207;AF:1B:288391941:288392565-288394992:288394616:288394631-288394992:+	MSTRG.20207	TraesCS1B02G165100	AF	B	0	4.4	5.4	5.3	38.1	2.8	0	NA	7.6	0.7	4.9	15.5	7.7	0	13.6	6.3	2	57.2	23.3	7.7	F-box family protein
MSTRG.20207;SE:1B:288392565-288393002:288393113-288394992:+	MSTRG.20207	TraesCS1B02G165100	SE	B	100	93.5	93	97.2	69.1	99	100	84.1	94.4	98.5	91.2	93	89.1	100	82	98.3	93.1	74.9	73.3	74.4	F-box family protein
MSTRG.20207;A3:1B:288396273-288405809:288396273-288405902:+	MSTRG.20207	TraesCS1B02G165100	A3	B	77.1	63.9	61.3	44.3	78.1	36.2	52.3	33.5	44.4	68.5	68.3	45.7	62.5	56	100	31.7	79.2	80.1	75	82.2	F-box family protein
MSTRG.20224;AF:1B:288800600:288800682-288802301:288801867:288802081-288802301:+	MSTRG.20224	TraesCS1B02G165500	AF	B	0	NA	NA	NA	NA	100	NA	100	NA	100	76.1	NA	100	100	NA	100	100	100	NA	NA	PfkB-like carbohydrate kinase family protein
MSTRG.20224;A3:1B:288804834-288804969:288804834-288804975:+	MSTRG.20224	TraesCS1B02G165500	A3	B	0	0	1.9	0	0	1.1	0	0	6.9	0.4	5.1	0	0	1.4	0	1.7	0.9	0.8	NA	0.3	PfkB-like carbohydrate kinase family protein
MSTRG.20224;AF:1B:288800600:288800682-288802301:288802032:288802081-288802301:+	MSTRG.20224	TraesCS1B02G165500	AF	B	NA	NA	0	0	NA	100	NA	100	NA	17.4	100	NA	100	100	NA	100	100	100	NA	10.1	PfkB-like carbohydrate kinase family protein
MSTRG.20224;A3:1B:288805652-288805762:288805652-288805766:+	MSTRG.20224	TraesCS1B02G165500	A3	B	97.7	84.3	84.4	92.2	98.1	98.2	97.6	98.7	99.3	96.9	96.2	90.8	76.8	91.2	98.1	97.7	93.3	99.4	NA	96.6	PfkB-like carbohydrate kinase family protein
MSTRG.20224;RI:1B:288804063:288804213-288804471:288804587:+	MSTRG.20224	TraesCS1B02G165500	RI	B	48	NA	5.7	17.8	NA	14.6	11.5	17.7	NA	11.2	13	NA	4.8	0	NA	15.9	4	10.1	NA	4.8	PfkB-like carbohydrate kinase family protein
MSTRG.20224;A3:1B:288804213-288804446:288804213-288804471:+	MSTRG.20224	TraesCS1B02G165500	A3	B	0	78.9	0	0	97.1	35.5	75.9	30.3	NA	55.5	56	49.9	0	11.5	98	35.1	0	41.3	NA	39.3	PfkB-like carbohydrate kinase family protein
MSTRG.20224;SE:1B:288802375-288803147:288803199-288804063:+	MSTRG.20224	TraesCS1B02G165500	SE	B	52	NA	27.8	46.7	NA	73.5	35.8	50.5	NA	22.8	35	NA	23.2	49.5	NA	65	31.5	43.4	NA	27	PfkB-like carbohydrate kinase family protein
MSTRG.20226;RI:1B:288808769:288809280-288809392:288810424:-	MSTRG.20226	TraesCS1B02G165600	RI	B	100	96.4	95	93.8	15	96	95.4	95.3	98.2	96.3	93.2	98.4	96.8	97.4	0	98.6	94.1	98	NA	95	#N/A
MSTRG.20226;RI:1B:288811075:288811172-288811263:288811752:-	MSTRG.20226	TraesCS1B02G165600	RI	B	100	25.6	95	93.8	0	96	95.4	95.3	98.2	22.4	45.8	98.4	96.8	97.4	0	98.6	37.1	98	NA	24	#N/A
MSTRG.20218;A3:1B:288952884-288953344:288952884-288953353:+	MSTRG.20218	TraesCS1B02G165700	A3	B	0	7.6	3.2	7.4	0	1.5	14.4	9	NA	0	3	17.4	5.7	3.3	NA	0	4.8	2.9	NA	4.6	#N/A
MSTRG.20218;RI:1B:288952774:288952884-288953344:288953445:+	MSTRG.20218	TraesCS1B02G165700	RI	B	NA	74.1	77	78.6	100	91.8	72	NA	NA	100	NA	41.6	74	84.4	NA	100	76	NA	NA	NA	#N/A
MSTRG.20218;SE:1B:288951954-288952774:288952884-288953353:+	MSTRG.20218	TraesCS1B02G165700	SE	B	87.9	71.6	87.4	80.4	10.1	90.1	94.6	96.5	NA	92.1	71.9	54.3	82.4	74.2	7.8	76.9	96.8	100	NA	97.8	#N/A
MSTRG.20218;A3:1B:288951954-288952774:288951954-288953353:+	MSTRG.20218	TraesCS1B02G165700	A3	B	47.5	37.3	43.6	54.8	9.1	61	88.3	NA	NA	71.6	36.6	15.1	44.4	34.7	7.4	56.9	82.5	NA	NA	NA	#N/A
MSTRG.20218;RI:1B:288952774:288952884-288953353:288953445:+	MSTRG.20218	TraesCS1B02G165700	RI	B	11.1	19.1	10	22.8	47	14.6	30.3	5.8	NA	17.7	18.4	13.1	14.6	15.6	48.6	28.4	13.7	3.7	NA	8.2	#N/A
MSTRG.20218;SE:1B:288951514-288951696:288951813-288951911:+	MSTRG.20218	TraesCS1B02G165700	SE	B	90.1	86.3	91.3	81.8	91.7	86.8	73.8	94.9	NA	83.4	86.3	93.2	88.1	88.2	93.1	76.6	87.2	96.4	NA	92.3	#N/A
MSTRG.20234;AF:1B:289306846:289306970-289307742:289307589:289307654-289307742:+	MSTRG.20234	TraesCS1B02G166000	AF	B	50.6	NA	NA	NA	NA	NA	NA	NA	NA	NA	100	0	NA	NA	NA	NA	NA	NA	NA	NA	CCT motif family protein&&Zinc finger protein CONSTANS
MSTRG.20234;RI:1B:289307742:289308488-289308572:289308736:+	MSTRG.20234	TraesCS1B02G166000	RI	B	50.6	NA	NA	NA	NA	NA	NA	NA	NA	NA	100	0	NA	NA	NA	NA	NA	NA	NA	NA	CCT motif family protein&&Zinc finger protein CONSTANS
MSTRG.20289;A5:1B:292349124-292349196:292349119-292349196:+	MSTRG.20289	TraesCS1B02G166400	A5	B	100	NA	99.2	93.6	NA	94	97.6	95.9	NA	97.3	94.9	98.5	NA	97	NA	100	98.5	97.8	NA	95.7	#N/A
MSTRG.20289;A3:1B:292349308-292349906:292349308-292349909:+	MSTRG.20289	TraesCS1B02G166400	A3	B	56.2	NA	48.5	52.9	NA	42.6	45.4	46.9	NA	48.5	48.8	48.3	NA	65.4	NA	29.8	44.1	37.6	NA	40.5	#N/A
MSTRG.20289;A3:1B:292349124-292349196:292349124-292349230:+	MSTRG.20289	TraesCS1B02G166400	A3	B	56.3	36.5	46.6	32.9	NA	24.9	81.9	39.5	31.1	37.2	25.6	41.7	22	55.5	NA	21.9	36.5	45.4	NA	37.9	#N/A
MSTRG.20293;A3:1B:292422275-292422990:292422275-292423024:+	MSTRG.20293	TraesCS1B02G166700	A3	B	100	89.5	100	98.2	100	100	100	99	NA	100	100	NA	100	97.9	100	100	NA	100	NA	100	#N/A
MSTRG.20293;AF:1B:292421077:292421097-292422011:292421233:292421452-292422011:+	MSTRG.20293	TraesCS1B02G166700	AF	B	0	NA	94.5	90.6	100	NA	100	NA	NA	NA	NA	NA	NA	100	100	100	NA	95.5	NA	96	#N/A
MSTRG.20293;RI:1B:292422223:292422275-292422990:292423189:+	MSTRG.20293	TraesCS1B02G166700	RI	B	0	0	9.7	1.3	7.4	35	0	16.4	NA	13.9	3.8	NA	0	6.1	0	8.4	NA	11.7	NA	7.1	#N/A
MSTRG.20293;A3:1B:292421097-292421989:292421097-292422011:+	MSTRG.20293	TraesCS1B02G166700	A3	B	NA	30.2	12.7	36.9	0	65	0	60.7	NA	36.3	13.9	NA	41.9	45.1	0	39.3	NA	55.8	NA	18.3	#N/A
MSTRG.20293;A3:1B:292423633-292424231:292423633-292424234:+	MSTRG.20293	TraesCS1B02G166700	A3	B	100	53	48.4	73.2	7.7	85.6	54.4	74.6	62.7	73.8	48	57.6	69.2	67.7	13.3	66.7	92.9	71.8	NA	55.8	#N/A
MSTRG.20320;A3:1B:296489246-296489482:296489246-296489502:+	MSTRG.20320	TraesCS1B02G167000	A3	B	93.7	99.6	100	99.1	94.4	99.4	97.6	98.7	96.3	98.6	94.3	98.8	98.1	99.1	96.7	96.9	98.4	99.4	98.5	100	Peroxisome biogenesis protein 12
MSTRG.20320;AF:1B:296478612:296478689-296486603:296482092:296482171-296486603:+	MSTRG.20320	TraesCS1B02G167000	AF	B	93.7	99.6	100	99.1	94.4	99.4	97.6	98.7	96.3	98.6	94.3	98.8	98.1	99.1	96.7	96.9	98.4	99.4	98.5	100	Peroxisome biogenesis protein 12
MSTRG.20320;AF:1B:296478352:296478689-296486603:296480007:296480096-296486603:+	MSTRG.20320	TraesCS1B02G167000	AF	B	100	NA	3.7	0	NA	27	NA	NA	NA	37.5	100	NA	34.2	53.6	NA	NA	12.8	NA	NA	0	Peroxisome biogenesis protein 12
MSTRG.20320;AF:1B:296478404:296478689-296486603:296482092:296482171-296486603:+	MSTRG.20320	TraesCS1B02G167000	AF	B	NA	98.5	100	97.7	NA	98	92.2	95.4	91.6	92.4	NA	96.2	87.9	97.1	NA	87.8	95	98.5	NA	100	Peroxisome biogenesis protein 12
MSTRG.20320;AF:1B:296480007:296480096-296486603:296482092:296482171-296486603:+	MSTRG.20320	TraesCS1B02G167000	AF	B	NA	NA	100	93.7	NA	93.2	NA	NA	NA	NA	NA	NA	89.5	93.5	NA	NA	86.7	NA	NA	100	Peroxisome biogenesis protein 12
MSTRG.20320;A3:1B:296489246-296489485:296489246-296489502:+	MSTRG.20320	TraesCS1B02G167000	A3	B	86.7	99	100	98.3	NA	98.6	93.3	96.9	93.2	94.8	84.1	96.8	95.3	98.5	NA	88.9	96.4	98.7	NA	100	Peroxisome biogenesis protein 12
MSTRG.20320;AF:1B:296478352:296478689-296486603:296482092:296482171-296486603:+	MSTRG.20320	TraesCS1B02G167000	AF	B	86.7	NA	NA	NA	NA	NA	68.3	NA	NA	NA	79.7	NA	81.6	94.4	NA	44.7	NA	NA	NA	NA	Peroxisome biogenesis protein 12
MSTRG.20320;AF:1B:296478404:296478689-296486603:296480007:296480096-296486603:+	MSTRG.20320	TraesCS1B02G167000	AF	B	NA	70.7	58.3	74.2	NA	78.7	100	77.7	NA	75.9	NA	83.9	46.1	70.1	NA	100	74.5	88	NA	63.1	Peroxisome biogenesis protein 12
MSTRG.20320;RI:1B:296490517:296490617-296490705:296491020:+	MSTRG.20320	TraesCS1B02G167000	RI	B	NA	29.3	41.7	25.8	NA	21.3	0	22.3	NA	24.1	NA	16.1	53.9	29.9	NA	0	25.5	12	NA	36.9	Peroxisome biogenesis protein 12
MSTRG.20320;AF:1B:296478612:296478689-296486603:296480007:296480096-296486603:+	MSTRG.20320	TraesCS1B02G167000	AF	B	100	90.5	86.5	88.2	100	92	100	92.7	100	94.7	100	94.3	86	88.5	100	100	90.3	94.6	79.3	85.4	Peroxisome biogenesis protein 12
MSTRG.20320;A3:1B:296490088-296490289:296490088-296490324:+	MSTRG.20320	TraesCS1B02G167000	A3	B	100	81.5	84.2	74.8	100	77.8	78.8	80.7	73.3	86.3	94.1	77.1	90.1	80.9	100	82.2	78.4	72.2	100	80	Peroxisome biogenesis protein 12
MSTRG.20320;A3:1B:296489246-296489482:296489246-296489485:+	MSTRG.20320	TraesCS1B02G167000	A3	B	69.5	73.7	72.5	65.9	100	69.4	74.5	70.8	65.6	79.1	75.9	72.5	72.1	63	100	79.7	69.6	67.1	75.7	68.2	Peroxisome biogenesis protein 12
MSTRG.20333;A3:1B:297101842-297101946:297101737-297101946:-	MSTRG.20333	TraesCS1B02G167900	A3	B	NA	92.6	89.2	93.1	99.5	88.6	97.1	NA	NA	92.1	71.5	86.5	93.1	93.5	100	83.4	91.9	NA	NA	96	#N/A
MSTRG.20343;A5:1B:297732095-297732193:297732089-297732193:+	MSTRG.20343	TraesCS1B02G168300	A5	B	100	100	NA	NA	NA	NA	NA	NA	NA	NA	99.6	88	NA	NA	NA	NA	NA	NA	NA	NA	#N/A
MSTRG.20377;AL:1B:299441291:299441767-299446356:299442463:299442739-299446356:-	MSTRG.20377	TraesCS1B02G168700	AL	B	NA	NA	NA	100	NA	100	96.8	100	NA	NA	NA	NA	NA	100	NA	100	100	89	NA	NA	ATP-dependent RNA helicase, putative
MSTRG.20377;A3:1B:299457225-299457500:299457221-299457500:-	MSTRG.20377	TraesCS1B02G168700	A3	B	NA	NA	NA	0	NA	0	96.8	0	NA	NA	NA	NA	NA	100	NA	0	87.3	89	NA	NA	ATP-dependent RNA helicase, putative
MSTRG.20377;AL:1B:299441360:299441767-299446356:299442463:299442739-299446356:-	MSTRG.20377	TraesCS1B02G168700	AL	B	100	99.3	98.8	100	94	100	99.5	100	NA	100	100	100	100	100	NA	100	100	93.8	NA	100	ATP-dependent RNA helicase, putative
MSTRG.20377;A3:1B:299441767-299446356:299441759-299446356:-	MSTRG.20377	TraesCS1B02G168700	A3	B	100	44.1	64.7	84.6	5.6	84.7	78.6	83.5	NA	61.1	52.3	41.8	70.9	81.2	4.2	95.9	86	91	NA	55.4	ATP-dependent RNA helicase, putative
MSTRG.20377;A3:1B:299447084-299448400:299447061-299448400:-	MSTRG.20377	TraesCS1B02G168700	A3	B	97	95.9	88.5	73.6	94	53.6	86.4	60.9	NA	91.5	96.2	94.9	90	71.9	92.1	49.2	87.2	62.3	NA	92.8	ATP-dependent RNA helicase, putative
MSTRG.20375;AF:1B:299658204-299658426:299658648:299658204-299658834:299659151:-	MSTRG.20375	TraesCS1B02G168800	AF	B	0	0	0	0	0.4	0	0	0	NA	0	0	0	0	6.4	0	0	0	0	NA	0.3	Tetratricopeptide repeat protein 7A
MSTRG.20375;AF:1B:299658204-299658426:299658779:299658204-299658834:299659151:-	MSTRG.20375	TraesCS1B02G168800	AF	B	0	0	0	0	11	14.5	0	45.9	94.9	0	0	0	0	0	0	2.4	0	40.2	100	0	Tetratricopeptide repeat protein 7A
MSTRG.20408;AF:1B:300571647:300571692-300571917:300571739:300571812-300571917:+	MSTRG.20408	TraesCS1B02G169400	AF	B	NA	NA	NA	NA	NA	NA	NA	NA	NA	NA	NA	NA	NA	NA	NA	87.9	NA	NA	NA	NA	WD repeat-containing protein&&WD repeat protein, putative
MSTRG.20408;AF:1B:300571557:300571692-300571917:300571739:300571812-300571917:+	MSTRG.20408	TraesCS1B02G169400	AF	B	NA	NA	NA	78.9	NA	59.9	NA	NA	NA	NA	NA	NA	NA	NA	NA	75.7	NA	NA	NA	NA	WD repeat-containing protein&&WD repeat protein, putative
MSTRG.20408;RI:1B:300571917:300572322-300572410:300572532:+	MSTRG.20408	TraesCS1B02G169400	RI	B	NA	NA	NA	11.8	NA	0	56.3	NA	NA	NA	NA	NA	NA	NA	NA	63.7	NA	NA	NA	NA	WD repeat-containing protein&&WD repeat protein, putative
MSTRG.20408;RI:1B:300574666:300574741-300574840:300575215:+	MSTRG.20408	TraesCS1B02G169400	RI	B	NA	NA	NA	22.2	NA	NA	0	NA	NA	NA	NA	NA	NA	NA	NA	17.7	23.6	NA	NA	NA	WD repeat-containing protein&&WD repeat protein, putative
MSTRG.20408;RI:1B:300574666:300574948-300575103:300575215:+	MSTRG.20408	TraesCS1B02G169400	RI	B	NA	NA	NA	14	NA	0	NA	NA	NA	NA	NA	NA	NA	19.2	NA	15.8	NA	NA	NA	NA	WD repeat-containing protein&&WD repeat protein, putative
MSTRG.20408;RI:1B:300574840:300574948-300575079:300575215:+	MSTRG.20408	TraesCS1B02G169400	RI	B	0	0	0	6.6	0	3.7	7.6	3.1	7.7	6.3	4.1	0	0	0	0	7.4	5.6	0	0	0	WD repeat-containing protein&&WD repeat protein, putative
MSTRG.20408;RI:1B:300574666:300574741-300574840:300574948:+	MSTRG.20408	TraesCS1B02G169400	RI	B	0	4.2	2.6	7.8	1.4	7.9	4.1	14.4	0	0	1.5	6.7	7.8	4.9	0	7.1	2.9	11.8	29.4	3.9	WD repeat-containing protein&&WD repeat protein, putative
MSTRG.20408;RI:1B:300574840:300574948-300575103:300575215:+	MSTRG.20408	TraesCS1B02G169400	RI	B	NA	0	0	12.9	NA	15.3	77.9	9.6	NA	44	26.2	0	0	0	NA	29.4	36.4	0	NA	NA	WD repeat-containing protein&&WD repeat protein, putative
MSTRG.20408;RI:1B:300574844:300574948-300575103:300575215:+	MSTRG.20408	TraesCS1B02G169400	RI	B	29.8	9.2	0	8	NA	25.3	0	17.5	NA	0	3.9	5.5	2.6	6.6	NA	3.4	0	NA	NA	17.6	WD repeat-containing protein&&WD repeat protein, putative
MSTRG.20408;A3:1B:300573694-300573781:300573694-300573791:+	MSTRG.20408	TraesCS1B02G169400	A3	B	0	100	54	82.3	NA	87.4	88.5	81.3	NA	70.3	61.8	100	100	59.2	NA	86.7	93.1	100	NA	61.8	WD repeat-containing protein&&WD repeat protein, putative
MSTRG.20408;A3:1B:300573694-300573768:300573694-300573791:+	MSTRG.20408	TraesCS1B02G169400	A3	B	40.9	100	67.9	81	NA	86.3	46.4	78.6	NA	62.8	41.9	100	100	64	NA	85.3	88.9	100	NA	36.3	WD repeat-containing protein&&WD repeat protein, putative
MSTRG.20408;A3:1B:300574053-300574176:300574053-300574182:+	MSTRG.20408	TraesCS1B02G169400	A3	B	100	47.1	56.9	51.7	NA	59	61.3	NA	NA	42	28.5	42.6	3.3	45.9	NA	47.5	42.3	28.9	NA	25.8	WD repeat-containing protein&&WD repeat protein, putative
MSTRG.20408;RI:1B:300574666:300574741-300574844:300574948:+	MSTRG.20408	TraesCS1B02G169400	RI	B	0	30.9	25.3	28.8	NA	53.9	28.6	51.3	NA	0	7.9	46.1	33	24.7	NA	24.5	27.5	54.8	NA	22.8	WD repeat-containing protein&&WD repeat protein, putative
MSTRG.20408;A3:1B:300573694-300573768:300573694-300573781:+	MSTRG.20408	TraesCS1B02G169400	A3	B	100	37.4	64.3	47.7	NA	47.6	10.1	45.8	NA	41.6	30.8	33.3	40	55.1	NA	47	37.1	51.7	NA	26.1	WD repeat-containing protein&&WD repeat protein, putative
MSTRG.20408;A3:1B:300574053-300574166:300574053-300574176:+	MSTRG.20408	TraesCS1B02G169400	A3	B	59.1	67.7	61.5	60.3	NA	69.2	60.1	87.9	NA	67.8	80.4	70.3	98.2	75.1	NA	70.4	68.6	60.9	NA	81.9	WD repeat-containing protein&&WD repeat protein, putative
MSTRG.20408;A3:1B:300574053-300574166:300574053-300574182:+	MSTRG.20408	TraesCS1B02G169400	A3	B	100	65.1	67.9	61.9	NA	76.4	70.4	88	NA	60.3	62	63.8	65.8	71.9	NA	68.3	61.5	38.7	NA	61.1	WD repeat-containing protein&&WD repeat protein, putative
MSTRG.20408;RI:1B:300576415:300576523-300576611:300577074:+	MSTRG.20408	TraesCS1B02G169400	RI	B	0	42.5	34.2	40	NA	24.2	29.6	16.4	NA	49.5	34.7	42.7	47.7	28.9	NA	30	40.7	17.3	NA	38.9	WD repeat-containing protein&&WD repeat protein, putative
MSTRG.20408;A3:1B:300574741-300574840:300574741-300574844:+	MSTRG.20408	TraesCS1B02G169400	A3	B	73.6	90.3	92.7	82.3	97.2	91.4	91	84.2	81.5	81.6	85.1	91.9	85.1	85.7	97	81.3	92.9	88.1	79.3	85.6	WD repeat-containing protein&&WD repeat protein, putative
MSTRG.20408;A3:1B:300574948-300575079:300574948-300575103:+	MSTRG.20408	TraesCS1B02G169400	A3	B	79.9	76.8	69.7	52.4	96.5	71.2	85	57.6	66	74.3	75.1	76.9	69.8	63.1	97	63.9	81.6	67.4	56.3	81.4	WD repeat-containing protein&&WD repeat protein, putative
MSTRG.20395;A3:1B:300953685-300953788:300953680-300953788:-	MSTRG.20395	TraesCS1B02G169600	A3	B	0	0.3	2.6	4.3	3.6	6.4	1.1	5.2	1.3	1.2	1	0.4	1.6	4.7	2.4	5.4	0.8	4	4.7	0.8	Non-lysosomal glucosylceramidase
MSTRG.20395;RI:1B:300949658:300950340-300950451:300950924:-	MSTRG.20395	TraesCS1B02G169600	RI	B	8.3	4.5	14.1	37.7	0	17.7	15.5	27.5	27.6	11.2	6.9	6.2	7.7	21.5	0	20.4	13.5	24.4	4.7	16.6	Non-lysosomal glucosylceramidase
MSTRG.20420;A5:1B:301260081-301260674:301260081-301260689:-	MSTRG.20420	TraesCS1B02G169900	A5	B	78.9	66.5	61.7	49.1	93.7	45.2	51.2	47.7	NA	70.9	67.7	85.7	40	53.3	93.6	49.1	51	41	NA	67.6	UDP-glucose:glycoprotein glucosyltransferase
MSTRG.20420;SE:1B:301260081-301260674:301260781-301260857:-	MSTRG.20420	TraesCS1B02G169900	SE	B	13.3	18.4	12.4	17.1	55.3	24.2	14.4	23.4	9.2	14	13.1	28.9	4.9	19.3	62.4	23.9	13.4	17.2	19.7	14	UDP-glucose:glycoprotein glucosyltransferase
MSTRG.20420;SE:1B:301260081-301260689:301260781-301260857:-	MSTRG.20420	TraesCS1B02G169900	SE	B	3.9	10.2	8.1	17.6	7.7	27.9	13.9	25.1	14.5	6.3	6.7	6.4	7.1	17.4	10.2	24.5	13	23.1	18.8	7.2	UDP-glucose:glycoprotein glucosyltransferase
MSTRG.20442;A3:1B:302518875-302518982:302518872-302518982:-	MSTRG.20442	TraesCS1B02G170500	A3	B	100	100	100	97.6	100	100	100	NA	NA	100	100	100	100	88	65.6	100	97.6	NA	NA	100	#N/A
MSTRG.20442;RI:1B:302518664:302518762-302518826:302518875:-	MSTRG.20442	TraesCS1B02G170500	RI	B	100	100	93.9	92.8	35.1	94.8	100	NA	NA	100	100	96	95.3	94.7	0	95.7	97.3	NA	NA	98.7	#N/A
MSTRG.20442;A3:1B:302511483-302511757:302511235-302511757:-	MSTRG.20442	TraesCS1B02G170500	A3	B	0	7.4	6.4	5.8	0	10.9	6.9	NA	NA	8.6	6	8.1	7	6.1	14.7	5.5	8.3	NA	NA	19.6	#N/A
MSTRG.20446;AF:1B:302763695-302763786:302764330:302763695-302764362:302764393:-	MSTRG.20446	TraesCS1B02G170600	AF	B	NA	0	0	2.2	NA	3.8	1.5	15.7	NA	2.7	NA	0	2.4	2.1	NA	3.1	0	NA	NA	1	S-adenosyl-L-methionine-dependent methyltransferases superfamily protein
MSTRG.20446;AF:1B:302763695-302763786:302764330:302763695-302764573:302764605:-	MSTRG.20446	TraesCS1B02G170600	AF	B	NA	NA	NA	NA	NA	NA	NA	NA	NA	10.6	NA	NA	NA	NA	NA	NA	NA	NA	NA	NA	S-adenosyl-L-methionine-dependent methyltransferases superfamily protein
MSTRG.20446;AF:1B:302763695-302763786:302764330:302763695-302764573:302764626:-	MSTRG.20446	TraesCS1B02G170600	AF	B	NA	NA	NA	NA	NA	NA	9	NA	NA	7.8	NA	NA	4.3	4.6	NA	NA	NA	18.8	NA	3.1	S-adenosyl-L-methionine-dependent methyltransferases superfamily protein
MSTRG.20446;AF:1B:302763695-302764362:302764393:302763695-302764573:302764605:-	MSTRG.20446	TraesCS1B02G170600	AF	B	NA	100	100	98.7	NA	100	96.1	95.6	NA	81.3	86.4	91.1	95.9	98.8	NA	98.7	89.6	NA	NA	92.9	S-adenosyl-L-methionine-dependent methyltransferases superfamily protein
MSTRG.20446;AF:1B:302763695-302764362:302764393:302763695-302764573:302764626:-	MSTRG.20446	TraesCS1B02G170600	AF	B	NA	100	100	100	NA	100	86.8	100	NA	75.7	78.8	100	65.2	69.3	NA	100	100	0	NA	76.9	S-adenosyl-L-methionine-dependent methyltransferases superfamily protein
MSTRG.20446;A3:1B:302761170-302761824:302761160-302761824:-	MSTRG.20446	TraesCS1B02G170600	A3	B	1.4	5	11.3	19.8	0.7	24.2	12.8	24.9	22.2	5.6	3.8	5	7.6	24.7	0.8	22.1	10.3	22	21.9	5.4	S-adenosyl-L-methionine-dependent methyltransferases superfamily protein
MSTRG.20497;A5:1B:304785310-304785616:304785306-304785616:+	MSTRG.20497	TraesCS1B02G171300	A5	B	0	3.2	0.9	0.3	0.5	16.1	3.9	NA	NA	2.6	6.8	0.9	22.1	30.1	0	14	1.6	NA	NA	0	#N/A
MSTRG.20506;RI:1B:305170007:305170060-305170788:305170872:-	MSTRG.20506	TraesCS1B02G171500	RI	B	69.6	NA	NA	NA	NA	NA	NA	NA	NA	NA	70.3	NA	NA	NA	NA	NA	NA	NA	NA	NA	Kinase family protein&&Protein kinase
MSTRG.20509;A3:1B:305174833-305174990:305174828-305174990:-	MSTRG.20509	TraesCS1B02G171600	A3	B	100	98.6	99.5	99.1	77.9	99.6	99.1	99.5	99	100	99.1	97.5	99	99.7	69.6	98.6	99.1	99.2	100	99.2	Adaptin ear-binding coat-associated protein, putative
MSTRG.20509;RI:1B:305177438:305177961-305178045:305178260:-	MSTRG.20509	TraesCS1B02G171600	RI	B	0	16.7	8.7	8.7	0	13.6	10.6	18.7	39.9	12.8	8.6	12.2	4	7.9	0	23.2	4.9	18.9	26.1	11.4	Adaptin ear-binding coat-associated protein, putative
MSTRG.20509;RI:1B:305177438:305177964-305178045:305178260:-	MSTRG.20509	TraesCS1B02G171600	RI	B	0	27.8	13.1	14	0	19.2	3.3	23.7	48.9	12.3	18.6	22	5.9	13.4	0	24.3	3	15.8	37.3	10.1	Adaptin ear-binding coat-associated protein, putative
MSTRG.20509;A3:1B:305177964-305178045:305177961-305178045:-	MSTRG.20509	TraesCS1B02G171600	A3	B	34.4	33.7	38.5	36.6	24	39.7	77.1	42.3	40.3	51.1	29	32.1	39.4	35.7	32.5	47.6	62.2	55	37.3	53	Adaptin ear-binding coat-associated protein, putative
MSTRG.20561;RI:1B:306074140:306074239-306074305:306074419:-	MSTRG.20561	TraesCS1B02G171900	RI	B	NA	NA	NA	NA	NA	NA	NA	NA	NA	65.4	NA	NA	NA	NA	NA	NA	NA	NA	NA	NA	Transportin-3
MSTRG.20561;A3:1B:306074425-306074540:306074419-306074540:-	MSTRG.20561	TraesCS1B02G171900	A3	B	NA	57.3	NA	65.3	NA	74.1	NA	64.7	NA	24.5	NA	NA	NA	50.8	NA	97	NA	NA	NA	37.9	Transportin-3
MSTRG.20561;A5:1B:306070506-306070605:306070506-306070609:-	MSTRG.20561	TraesCS1B02G171900	A5	B	0	0	2	2.8	0	11.1	2.2	12.6	5.3	0	0	0.4	0	8.4	0	14.2	5.8	16.4	22.6	0	Transportin-3
MSTRG.20561;A3:1B:306071200-306072420:306071193-306072420:-	MSTRG.20561	TraesCS1B02G171900	A3	B	66.1	76.2	60.5	67.7	100	69.9	67.4	58	37.5	69.2	68.2	77.8	68	62.4	100	60.8	64	68.5	100	65.6	Transportin-3
MSTRG.20561;A3:1B:306068975-306069396:306068826-306069396:-	MSTRG.20561	TraesCS1B02G171900	A3	B	38.7	32	43.7	41.8	3.4	47	37.8	59.7	73.4	37.4	34.9	29	34.6	52.6	3.2	58.5	42.8	50.5	25.4	38.7	Transportin-3
MSTRG.20537;A5:1B:307004665-307004911:307004665-307004916:-	MSTRG.20537	TraesCS1B02G172100	A5	B	NA	NA	0	100	0	50.8	0	NA	NA	0	NA	NA	100	19	0	44	0	NA	NA	NA	#N/A
MSTRG.20555;A5:1B:307426006-307426552:307425936-307426552:+	MSTRG.20555	TraesCS1B02G172400	A5	B	0	0.1	0.1	0.4	0	0.1	0	0.4	2.5	0	0	0	0.1	0.2	0	0.5	0.1	0.4	6.5	0	Malate dehydrogenase
MSTRG.20555;AF:1B:307425304:307425419-307426552:307425899:307425936-307426552:+	MSTRG.20555	TraesCS1B02G172400	AF	B	0	0.8	0.7	1.5	0	1	1.1	0.9	8.8	0.6	0.3	1.1	1	0.7	0	1	0.7	1	25.4	0.5	Malate dehydrogenase
MSTRG.20555;AF:1B:307425304:307425419-307426552:307425876:307426006-307426552:+	MSTRG.20555	TraesCS1B02G172400	AF	B	NA	91.1	90.4	78	NA	88.7	100	69.7	79.2	100	100	100	91.1	77.7	NA	67.1	86.4	71.2	83	100	Malate dehydrogenase
MSTRG.20555;AF:1B:307425225:307425419-307426552:307425899:307425936-307426552:+	MSTRG.20555	TraesCS1B02G172400	AF	B	36.2	40.1	45.3	71.2	0.1	50.5	51.8	64.2	91.5	32.9	27.3	49.9	72.3	69.3	0.3	61.1	30.7	59.8	95.9	21.4	Malate dehydrogenase
MSTRG.20554;RI:1B:307482372:307482501-307482609:307482741:-	MSTRG.20554	TraesCS1B02G172500	RI	B	97.3	94.2	99.4	98.6	100	89.5	NA	NA	NA	NA	94.4	100	95.8	79	100	NA	NA	80.8	NA	NA	MYB protein
MSTRG.20587;A3:1B:309486472-309489067:309486472-309489073:+	MSTRG.20587	TraesCS1B02G173400	A3	B	48.9	100	89.7	100	NA	100	NA	NA	NA	0	83.2	100	100	100	NA	100	NA	NA	NA	57.8	Transporter-related family protein
MSTRG.20587;A5:1B:309489717-309489812:309489711-309489812:+	MSTRG.20587	TraesCS1B02G173400	A5	B	100	77.4	100	100	NA	100	NA	NA	NA	34.4	97.9	100	72.7	100	0	100	NA	NA	NA	49.2	Transporter-related family protein
MSTRG.20611;A3:1B:310363563-310363639:310363563-310363646:+	MSTRG.20611	TraesCS1B02G173600	A3	B	0	9.2	13.8	19.7	0	19.3	0	28.5	26.2	0	0	11.9	0	8.7	0	4.5	12.6	14.1	9.6	21.5	Pleckstrin-like (PH) and lipid-binding START domain protein
MSTRG.20630;RI:1B:311419997:311420079-311420171:311420261:+	MSTRG.20630	TraesCS1B02G173900	RI	B	NA	NA	NA	0	NA	0	0	NA	NA	10	NA	NA	NA	0	NA	0	0	NA	NA	NA	Homeobox leucine-zipper protein
MSTRG.20630;SE:1B:311424168-311426372:311426691-311426890:+	MSTRG.20630	TraesCS1B02G173900	SE	B	100	100	100	95.9	NA	100	100	100	NA	100	91.6	100	100	98.8	NA	100	100	100	NA	97.6	Homeobox leucine-zipper protein
MSTRG.20630;A3:1B:311423342-311423784:311423342-311423791:+	MSTRG.20630	TraesCS1B02G173900	A3	B	82.7	100	100	100	NA	100	100	100	NA	99.2	100	98.7	94.6	97.9	NA	100	98	100	NA	100	Homeobox leucine-zipper protein
MSTRG.20630;RI:1B:311422453:311422559-311422647:311422827:+	MSTRG.20630	TraesCS1B02G173900	RI	B	NA	0	0	0	NA	0	0	0	NA	4.7	NA	NA	26.1	4.2	NA	0	6.2	NA	NA	0	Homeobox leucine-zipper protein
MSTRG.20630;RI:1B:311421117:311421200-311421296:311421451:+	MSTRG.20630	TraesCS1B02G173900	RI	B	NA	NA	NA	96.3	NA	69.2	92.5	NA	NA	100	NA	NA	NA	91.6	NA	66	95.9	NA	NA	NA	Homeobox leucine-zipper protein
MSTRG.20630;RI:1B:311421296:311421451-311421539:311421613:+	MSTRG.20630	TraesCS1B02G173900	RI	B	NA	NA	NA	97.1	NA	77	91.4	90.9	NA	100	NA	NA	NA	96.6	NA	69	NA	NA	NA	100	Homeobox leucine-zipper protein
MSTRG.20630;A3:1B:311422827-311423154:311422827-311423170:+	MSTRG.20630	TraesCS1B02G173900	A3	B	17.3	21.8	18.8	46.5	NA	68.6	36.6	73.3	NA	16.6	15.5	19.4	20.9	49.3	NA	54.9	32.1	46.3	NA	15.4	Homeobox leucine-zipper protein
MSTRG.20636;SE:1B:312927866-312929758:312929886-312930030:-	MSTRG.20636	TraesCS1B02G174300	SE	B	57.8	56	53.8	51.5	1.4	60.7	55.2	67.7	83.8	57.6	50.5	55.6	64.8	73.4	1.1	61.6	53.5	62.4	68.1	47.5	#N/A
MSTRG.20641;AF:1B:313091697-313091862:313092035:313091697-313100838:313101017:-	MSTRG.20641	TraesCS1B02G174400	AF	B	NA	NA	NA	NA	NA	NA	NA	100	NA	85.2	NA	NA	NA	NA	NA	NA	NA	95.9	NA	73	RING/FYVE/PHD zinc finger superfamily protein
MSTRG.20641;SE:1B:313083488-313083657:313083719-313083958:-	MSTRG.20641	TraesCS1B02G174400	SE	B	77.5	74.4	69.3	73.9	72.5	66.5	63	84.1	74.5	79.5	64	75.6	75.7	70.9	61.3	77.4	62.6	82.3	91.9	85	RING/FYVE/PHD zinc finger superfamily protein
MSTRG.20658;SE:1B:314568775-314568939:314569078-314569836:+	MSTRG.20658	TraesCS1B02G174500	SE	B	100	NA	NA	95.5	NA	100	100	NA	NA	NA	NA	NA	NA	97.8	NA	92	97.9	NA	NA	NA	28S ribosomal protein S29, mitochondrial
MSTRG.20658;SE:1B:314568775-314568939:314569677-314569836:+	MSTRG.20658	TraesCS1B02G174500	SE	B	100	98.1	99.1	97.8	98.9	100	100	NA	NA	100	93.7	97.6	98.3	98.7	99.1	98.9	99.2	100	NA	92.9	28S ribosomal protein S29, mitochondrial
MSTRG.20658;RI:1B:314568939:314569677-314569836:314570894:+	MSTRG.20658	TraesCS1B02G174500	RI	B	3.8	3.4	1.9	12.1	3.7	7.2	2	NA	NA	4	6.5	4.8	3.8	4.1	1.2	2.6	7.2	2.2	NA	1.3	28S ribosomal protein S29, mitochondrial
MSTRG.20658;RI:1B:314568939:314569078-314569836:314570894:+	MSTRG.20658	TraesCS1B02G174500	RI	B	10.2	NA	NA	22	NA	18.2	5.9	NA	NA	NA	NA	NA	NA	6.6	NA	16.7	16.5	NA	NA	NA	28S ribosomal protein S29, mitochondrial
MSTRG.20658;A5:1B:314569677-314569836:314569078-314569836:+	MSTRG.20658	TraesCS1B02G174500	A5	B	74.1	82.7	77.4	67.2	93.8	74	75.4	NA	NA	82.3	82.5	81.4	80.3	62.3	95.7	88.3	71.8	89	NA	87.2	28S ribosomal protein S29, mitochondrial
MSTRG.20658;A3:1B:314566310-314568603:314566310-314568617:+	MSTRG.20658	TraesCS1B02G174500	A3	B	24	23.5	34.7	42.9	15	43.9	33.3	38.3	50.8	22.6	28.1	26.8	37.8	44.1	12.4	37.9	28	28.6	27.4	20.7	28S ribosomal protein S29, mitochondrial
MSTRG.20697;A3:1B:316765482-316766329:316765475-316766329:-	MSTRG.20697	TraesCS1B02G175400	A3	B	NA	NA	NA	84.4	NA	91.7	NA	70.4	NA	86.8	NA	NA	NA	66.4	NA	78.8	NA	74.9	NA	95.4	Xaa-pro aminopeptidase, putative
MSTRG.20697;RI:1B:316759619:316759773-316759893:316760001:-	MSTRG.20697	TraesCS1B02G175400	RI	B	7	9.6	10.5	0.9	NA	3.9	7.2	2.2	0	0	0	9	0	7.2	NA	0	13.1	0	0	3.9	Xaa-pro aminopeptidase, putative
MSTRG.20697;SE:1B:316760369-316760762:316760818-316760951:-	MSTRG.20697	TraesCS1B02G175400	SE	B	2.7	18.9	14.8	15.3	14	22.7	20.5	12.5	11.1	9.5	17.3	14.6	16.2	11.7	6.5	37.6	21.5	10.4	9.9	14	Xaa-pro aminopeptidase, putative
MSTRG.20697;A3:1B:316760001-316760179:316759991-316760179:-	MSTRG.20697	TraesCS1B02G175400	A3	B	38.1	51	54.9	68.1	16.2	72.2	42.7	72.6	61.1	45.3	46.1	60.4	59.3	66.1	8.6	68.2	46.3	70.1	60.8	52.4	Xaa-pro aminopeptidase, putative
MSTRG.20699;AF:1B:317321657-317321933:317321956:317321657-317322455:317322514:-	MSTRG.20699	TraesCS1B02G175700	AF	B	0	5.8	0.8	2.6	0	0	NA	0	NA	0	NA	0	NA	0	NA	0	0	0	NA	NA	Nascent polypeptide-associated complex subunit beta
MSTRG.20699;AF:1B:317321657-317322212:317322266:317321657-317322455:317322514:-	MSTRG.20699	TraesCS1B02G175700	AF	B	97	99.3	98	98.8	98.3	91.2	100	96.9	100	99	100	99.6	100	99.5	100	91.2	98.7	98.8	100	100	Nascent polypeptide-associated complex subunit beta
MSTRG.20699;A5:1B:317321657-317322372:317321657-317322482:-	MSTRG.20699	TraesCS1B02G175700	A5	B	0	10.6	6.7	9.8	0	3.4	7.8	11.1	9.6	3.9	10.9	9.3	3.8	3.7	0	4.7	6.1	15.6	0	4.2	Nascent polypeptide-associated complex subunit beta
MSTRG.20699;A5:1B:317321657-317322372:317321657-317322455:-	MSTRG.20699	TraesCS1B02G175700	A5	B	0	60.5	24.6	48.4	0	9.3	100	51.3	NA	30.2	100	70.6	100	57.5	NA	17.4	28.3	68	NA	NA	Nascent polypeptide-associated complex subunit beta
MSTRG.20699;A5:1B:317321657-317322455:317321657-317322482:-	MSTRG.20699	TraesCS1B02G175700	A5	B	27.7	7.2	18	10.4	23.3	25.4	0	10.6	0	8.6	0	4.1	0	2.8	0	18.9	14.1	8	0	0	Nascent polypeptide-associated complex subunit beta
MSTRG.20699;AF:1B:317321657-317322212:317322266:317321657-317322482:317322517:-	MSTRG.20699	TraesCS1B02G175700	AF	B	92.5	91.5	91.4	90.3	94.7	77.9	89.3	78.6	73.5	89.9	91.1	91	82.8	85.6	96.2	70.7	92.6	87.5	77.7	93.6	Nascent polypeptide-associated complex subunit beta
MSTRG.20702;A3:1B:317365231-317365539:317365158-317365539:-	MSTRG.20702	TraesCS1B02G175800	A3	B	NA	NA	NA	100	NA	59.6	0	40.3	NA	NA	0	NA	NA	46.6	NA	100	7.7	18.3	NA	66.9	#N/A
MSTRG.20702;AF:1B:317365231-317365355:317365432:317365231-317365539:317365725:-	MSTRG.20702	TraesCS1B02G175800	AF	B	100	98.6	99	84.8	100	83.2	100	83.8	87.6	98	100	96.2	83.2	82.2	100	88.3	97.8	92.2	66.9	89.5	#N/A
MSTRG.20703;SE:1B:317418211-317419343:317419468-317421011:+	MSTRG.20703	TraesCS1B02G175900	SE	B	100	NA	NA	100	NA	100	100	NA	NA	11.2	100	NA	NA	100	NA	100	61.3	NA	NA	0	Receptor-like protein kinase
MSTRG.20713;RI:1B:317575811:317575967-317576051:317576278:+	MSTRG.20713	TraesCS1B02G176100	RI	B	97.4	96.6	96.3	89.1	98	90.7	96.1	89.5	100	93.9	98.9	97.8	95.9	89.2	97.6	100	97.9	86.4	94.6	99.4	Pre-mRNA-processing protein 40C
MSTRG.20713;A5:1B:317574579-317574661:317574550-317574661:+	MSTRG.20713	TraesCS1B02G176100	A5	B	NA	74	75	59.4	90.5	65.3	76.2	52.7	NA	64.2	NA	NA	66.2	47.5	NA	71.4	82	27.8	NA	NA	Pre-mRNA-processing protein 40C
MSTRG.20713;SE:1B:317576278-317576582:317576665-317578374:+	MSTRG.20713	TraesCS1B02G176100	SE	B	5.6	13	15.3	27.6	25	26.8	17.6	24.8	15.1	17	7.8	7.3	12.8	22	18.1	30.9	11.7	20.9	20.7	7.6	Pre-mRNA-processing protein 40C
MSTRG.20714;A3:1B:317793536-317793626:317793536-317793636:+	MSTRG.20714	TraesCS1B02G176400	A3	B	NA	11	14.8	16.4	NA	18.7	NA	NA	NA	NA	NA	11.5	22.9	12.1	NA	26.4	NA	NA	NA	NA	Aminotransferase
MSTRG.20720;A3:1B:317848104-317848406:317848104-317848841:+	MSTRG.20720	TraesCS1B02G176600	A3	B	NA	NA	NA	NA	NA	8.9	NA	NA	NA	NA	NA	NA	NA	NA	NA	NA	NA	NA	NA	NA	Pentatricopeptide repeat-containing protein
MSTRG.20720;A5:1B:317848762-317848841:317848104-317848841:+	MSTRG.20720	TraesCS1B02G176600	A5	B	NA	NA	NA	60.1	NA	0	NA	NA	NA	NA	NA	NA	NA	NA	NA	NA	NA	NA	NA	NA	Pentatricopeptide repeat-containing protein
MSTRG.20720;A5:1B:317848762-317848841:317848742-317848841:+	MSTRG.20720	TraesCS1B02G176600	A5	B	100	100	100	89.7	100	100	100	NA	NA	NA	100	97.5	100	96.1	NA	100	99.3	NA	NA	NA	Pentatricopeptide repeat-containing protein
MSTRG.20720;SE:1B:317848104-317848406:317848762-317848841:+	MSTRG.20720	TraesCS1B02G176600	SE	B	NA	NA	NA	NA	NA	0	NA	NA	NA	NA	NA	NA	NA	NA	NA	52.7	NA	NA	NA	NA	Pentatricopeptide repeat-containing protein
MSTRG.20720;RI:1B:317848580:317848762-317848841:317849232:+	MSTRG.20720	TraesCS1B02G176600	RI	B	0	0	0	100	0	52.4	48.6	30	NA	NA	9.2	35.8	0	67.4	NA	38.6	0	NA	NA	100	Pentatricopeptide repeat-containing protein
MSTRG.20773;SE:1B:321882086-321882581:321884264-321884761:-	MSTRG.20773	TraesCS1B02G177300	SE	B	NA	NA	NA	NA	NA	4.2	NA	29	NA	NA	NA	NA	NA	NA	NA	100	NA	29.4	NA	NA	#N/A
MSTRG.20773;A3:1B:321884264-321884761:321884067-321884761:-	MSTRG.20773	TraesCS1B02G177300	A3	B	NA	1.1	NA	4.5	NA	1.4	0	7.9	4.8	0	0	NA	NA	4	NA	23	4.3	10.7	NA	NA	#N/A
MSTRG.20773;A5:1B:321876169-321878871:321876169-321878896:-	MSTRG.20773	TraesCS1B02G177300	A5	B	4.8	4.6	3.6	1.5	NA	2.2	1.7	3.9	7.3	4	7.6	11.6	1.7	0	NA	0.4	3.5	13.4	21.6	8.9	#N/A
MSTRG.20773;A3:1B:321882951-321883041:321882913-321883041:-	MSTRG.20773	TraesCS1B02G177300	A3	B	5.4	6.8	4.9	3.1	NA	3.8	2.1	6.7	14.6	5.8	10.5	18.1	2.3	0	NA	0.6	4.1	20.2	NA	11.2	#N/A
MSTRG.20773;SE:1B:321882086-321882581:321884067-321884761:-	MSTRG.20773	TraesCS1B02G177300	SE	B	NA	78.6	56.5	88.3	NA	75.3	100	83.6	84.6	70.1	66.5	49.3	64	94.9	NA	100	100	77.6	NA	54.9	#N/A
MSTRG.20775;A3:1B:322111815-322111903:322111815-322111974:+	MSTRG.20775	TraesCS1B02G177400	A3	B	100	100	100	96.7	100	88.8	100	93.1	95.6	100	100	100	100	93.1	100	89.4	99.6	93.9	100	100	#N/A
MSTRG.20775;RI:1B:322108693:322109116-322109191:322109403:+	MSTRG.20775	TraesCS1B02G177400	RI	B	22.4	47.1	51.1	62.1	NA	51.6	81.6	74.4	70.3	26.2	21.7	49	70.7	56.2	0	65.9	51.7	53.8	NA	35.4	#N/A
MSTRG.20775;A3:1B:322110019-322110117:322110019-322110188:+	MSTRG.20775	TraesCS1B02G177400	A3	B	8.1	8.2	11	19.7	4.3	29.4	10.6	28.1	21.8	7.4	8.7	12.1	10.9	23.3	5.3	26.8	10.4	24.2	15.6	7.4	#N/A
MSTRG.20782;A3:1B:322472450-322472934:322472450-322472937:+	MSTRG.20782	TraesCS1B02G177700	A3	B	0	14.3	15.9	28.6	NA	9.4	0	13	NA	8.3	12.1	10.3	16.5	13.1	NA	17.1	21	22.9	NA	9.7	Ubiquitin carboxyl-terminal hydrolase 12&&MATH domain containing protein
MSTRG.20783;RI:1B:322480828:322480858-322480984:322481301:+	MSTRG.20783	TraesCS1B02G177800	RI	B	NA	0	0	2.8	NA	11.5	0	NA	NA	NA	NA	NA	0	0	NA	0	NA	NA	NA	NA	Metal-dependent phosphohydrolase, HD subdomain
MSTRG.20783;RI:1B:322480984:322481002-322481201:322481301:+	MSTRG.20783	TraesCS1B02G177800	RI	B	0	10.6	3.6	8.5	1.4	5.5	3.9	5.6	0	3.8	10.3	5.1	5.9	6.1	2.2	4.7	2.3	2.7	9.9	2.8	Metal-dependent phosphohydrolase, HD subdomain
MSTRG.20783;A3:1B:322480858-322480984:322480858-322481201:+	MSTRG.20783	TraesCS1B02G177800	A3	B	0	18.8	21.5	14.9	0.3	14.3	7.8	9.7	NA	NA	12.1	6.3	9.8	43.5	0.4	10.7	3.8	8.8	NA	10.7	Metal-dependent phosphohydrolase, HD subdomain
MSTRG.20783;SE:1B:322480858-322480984:322481002-322481201:+	MSTRG.20783	TraesCS1B02G177800	SE	B	33.7	66.1	88	65.4	19.2	74.1	67.5	64.4	100	100	54.7	55.3	63.6	92.3	14	70.9	63.2	77.8	100	80.6	Metal-dependent phosphohydrolase, HD subdomain
MSTRG.20802;A3:1B:322938389-322938459:322938369-322938459:-	MSTRG.20802	TraesCS1B02G178300	A3	B	NA	NA	NA	NA	NA	NA	30.1	NA	NA	NA	NA	NA	NA	NA	NA	NA	NA	NA	NA	NA	#N/A
MSTRG.20807;RI:1B:323635531:323635625-323635700:323636091:+	MSTRG.20807	TraesCS1B02G178500	RI	B	42.9	50.7	59.4	55.9	6.9	58.8	53.7	65.8	66.3	46.1	47.1	46.2	63	75.7	7.4	73.9	47	48.1	49.8	39.2	Thioredoxin
MSTRG.20813;A3:1B:324010034-324010152:324010034-324010283:+	MSTRG.20813	TraesCS1B02G178700	A3	B	0	6.8	1.6	0	0	21.4	NA	NA	NA	NA	3	NA	8.4	17.1	0	NA	NA	NA	NA	NA	#N/A
MSTRG.20820;A3:1B:324340100-324340185:324340100-324340191:+	MSTRG.20820	TraesCS1B02G178800	A3	B	77.8	78.8	79.6	56.6	56.4	63.1	70.5	88.5	100	87.4	100	100	76.3	72.7	NA	62.1	65.7	62	18.7	74.3	Nijmegen breakage syndrome 1 protein
MSTRG.20822;A3:1B:324353804-324354642:324353804-324354645:+	MSTRG.20822	TraesCS1B02G178900	A3	B	100	95.4	99.1	97.4	100	98.9	92.7	100	88.1	92.7	98.9	100	91	83.8	100	94	88.5	97.6	71.7	100	PfkB family carbohydrate kinase
MSTRG.20822;SE:1B:324353804-324354645:324354724-324355314:+	MSTRG.20822	TraesCS1B02G178900	SE	B	0	14.4	3.2	7.9	0	5.5	45.1	0	26.9	18.8	2.9	0	13.8	35.5	NA	28.6	36.7	4	50.8	0	PfkB family carbohydrate kinase
MSTRG.20822;A3:1B:324350098-324353489:324350098-324353500:+	MSTRG.20822	TraesCS1B02G178900	A3	B	NA	35.3	54.2	32.7	NA	37.6	7.3	50.1	57.8	NA	NA	100	81.3	51.9	NA	67.5	29.1	75	61.7	NA	PfkB family carbohydrate kinase
MSTRG.20822;SE:1B:324350098-324353500:324353586-324353690:+	MSTRG.20822	TraesCS1B02G178900	SE	B	0	37.4	31.9	69.3	0	90.3	100	49.7	69.6	0	15.3	0	42.6	75.9	0	29.7	80.8	31.6	78.6	0	PfkB family carbohydrate kinase
MSTRG.20822;A3:1B:324342430-324342539:324342430-324342545:+	MSTRG.20822	TraesCS1B02G178900	A3	B	0	5.6	46.7	0	0	33.8	0	18.6	44.6	8.3	0	41.8	22.4	21	NA	29.5	28.8	40.1	12.1	25.1	PfkB family carbohydrate kinase
MSTRG.20822;A3:1B:324350098-324353486:324350098-324353500:+	MSTRG.20822	TraesCS1B02G178900	A3	B	100	46.7	52.7	34.5	100	27	8.8	50.1	44.8	100	71.7	NA	79.1	39.3	NA	38.1	23.6	71.9	44.2	100	PfkB family carbohydrate kinase
MSTRG.20822;SE:1B:324350098-324353489:324353586-324353690:+	MSTRG.20822	TraesCS1B02G178900	SE	B	0	24.6	35.6	52.4	0	84.9	100	49.8	75.8	10.8	1.3	20.7	76.3	77.2	0	46.8	63.4	58.1	85.5	10	PfkB family carbohydrate kinase
MSTRG.20822;A3:1B:324350098-324353486:324350098-324353489:+	MSTRG.20822	TraesCS1B02G178900	A3	B	100	61.6	48.5	52	100	38	54.9	50	37.3	74.4	97.1	39.1	46.5	37.5	NA	22.8	43	46	32.9	74.9	PfkB family carbohydrate kinase
MSTRG.20822;SE:1B:324350098-324353486:324353586-324353690:+	MSTRG.20822	TraesCS1B02G178900	SE	B	40.6	34.4	34.2	54.3	40.8	77.5	100	49.8	65	26.1	31.4	14.4	73.7	67.1	3.3	20.6	56.6	54.2	NA	24.9	PfkB family carbohydrate kinase
MSTRG.20822;SE:1B:324353804-324354642:324354724-324355314:+	MSTRG.20822	TraesCS1B02G178900	SE	B	59.4	77.8	78	76.6	59.2	83.6	91.2	77.9	73.2	74.7	72	82.5	61.7	74	100	86.3	81.7	62.7	72.3	77	PfkB family carbohydrate kinase
MSTRG.20834;A3:1B:325289044-325289129:325289044-325289135:+	MSTRG.20834	TraesCS1B02G179200	A3	B	100	100	100	94.8	100	100	100	NA	NA	100	100	100	100	100	100	100	100	NA	NA	100	#N/A
MSTRG.20834;AF:1B:325284408:325284482-325287325:325285635:325285800-325287325:+	MSTRG.20834	TraesCS1B02G179200	AF	B	0	NA	42.6	NA	NA	NA	0	NA	NA	84.6	0	NA	NA	NA	NA	NA	0	NA	NA	NA	#N/A
MSTRG.20834;SE:1B:325272132-325284382:325284482-325287325:+	MSTRG.20834	TraesCS1B02G179200	SE	B	41.8	NA	NA	NA	NA	NA	NA	NA	NA	NA	75.1	NA	NA	NA	NA	NA	NA	NA	NA	NA	#N/A
MSTRG.20834;SE:1B:325287638-325288141:325288275-325288360:+	MSTRG.20834	TraesCS1B02G179200	SE	B	100	NA	66.3	83.7	NA	62.2	100	NA	NA	26.7	79.4	NA	NA	NA	NA	NA	100	NA	NA	NA	#N/A
MSTRG.20834;A3:1B:325287638-325288327:325287638-325288360:+	MSTRG.20834	TraesCS1B02G179200	A3	B	NA	NA	NA	90.4	NA	63.9	NA	NA	NA	0	0	NA	92.2	76.9	54.5	NA	NA	NA	NA	88.6	#N/A
MSTRG.20847;RI:1B:325814367:325814431-325814522:325814570:+	MSTRG.20847	TraesCS1B02G179500	RI	B	100	97.4	100	100	99.2	100	100	100	NA	100	100	97.1	100	100	100	100	100	94.6	NA	100	Myosin-related family protein
MSTRG.20847;A3:1B:325811260-325811425:325811260-325811429:+	MSTRG.20847	TraesCS1B02G179500	A3	B	100	92.4	69.8	61.7	95	49.9	81.7	100	NA	65.8	100	93.2	77.6	52.6	94.5	59.2	68.7	100	NA	65	Myosin-related family protein
MSTRG.20851;A5:1B:326911167-326911769:326911140-326911769:+	MSTRG.20851	TraesCS1B02G180100	A5	B	97.7	93.2	96.4	93.2	NA	94.1	97.9	NA	NA	95.5	93.7	93.7	92.8	98.5	NA	96.6	97.8	98.1	100	98.3	Ubiquitin carboxyl-terminal hydrolase 12
MSTRG.20851;A3:1B:326913028-326913500:326913028-326913504:+	MSTRG.20851	TraesCS1B02G180100	A3	B	21.2	34.1	45.2	54.5	0.5	66.3	27.1	46.3	66	24.2	26.7	26.4	35.6	68.3	0.5	49.4	43.6	100	100	37.4	Ubiquitin carboxyl-terminal hydrolase 12
MSTRG.20861;AF:1B:327226037:327226254-327227182:327226556:327226573-327227182:+	MSTRG.20861	TraesCS1B02G180400	AF	B	2.2	4.7	5.4	4.2	0.7	1.7	1.2	1.3	4.5	3.1	1.6	1.8	2.2	3.1	0	4.9	2.1	0	2.7	3.3	Ubiquitin carboxyl-terminal hydrolase-like protein&&MATH domain containing protein
MSTRG.20861;A5:1B:327227953-327228262:327227944-327228262:+	MSTRG.20861	TraesCS1B02G180400	A5	B	100	100	99.8	100	63.4	100	100	100	100	100	100	100	100	99.6	67.4	100	100	100	100	100	Ubiquitin carboxyl-terminal hydrolase-like protein&&MATH domain containing protein
MSTRG.20861;A5:1B:327229283-327229901:327229230-327229901:+	MSTRG.20861	TraesCS1B02G180400	A5	B	0.6	2.4	4.3	4.6	0.4	2.1	2.8	5.3	2.7	3.5	2.5	4.3	4	2.1	0.3	0	4.3	5.2	4.8	5.6	Ubiquitin carboxyl-terminal hydrolase-like protein&&MATH domain containing protein
MSTRG.20861;AF:1B:327226084:327226281-327227182:327226556:327226573-327227182:+	MSTRG.20861	TraesCS1B02G180400	AF	B	0.7	2.9	4.8	4.8	0.6	2.1	2.9	6.4	3.2	3.9	3	4.7	4.4	2.1	0.5	0	4.6	6.3	5.2	6.3	Ubiquitin carboxyl-terminal hydrolase-like protein&&MATH domain containing protein
MSTRG.20861;A5:1B:327226281-327227182:327226254-327227182:+	MSTRG.20861	TraesCS1B02G180400	A5	B	24.1	37.6	46.9	53.7	NA	55.7	71	NA	NA	55.9	65.9	73	67.4	40.9	NA	0	69.1	NA	NA	66.7	Ubiquitin carboxyl-terminal hydrolase-like protein&&MATH domain containing protein
MSTRG.20861;AF:1B:327226084:327226281-327227182:327226303:327226376-327227182:+	MSTRG.20861	TraesCS1B02G180400	AF	B	3.9	15.3	43.2	100	1	63.4	46.9	25.3	NA	27.4	15.4	37.2	35.3	83.8	1	0	54.4	23.3	NA	38.3	Ubiquitin carboxyl-terminal hydrolase-like protein&&MATH domain containing protein
MSTRG.20861;AF:1B:327226037:327226254-327227182:327226303:327226376-327227182:+	MSTRG.20861	TraesCS1B02G180400	AF	B	11.2	23.1	46.3	100	1.2	57.9	26.5	6	NA	22.9	8.6	18	20.9	88.2	0	57.5	34.8	0	NA	23.6	Ubiquitin carboxyl-terminal hydrolase-like protein&&MATH domain containing protein
MSTRG.20861;AF:1B:327226303:327226376-327227182:327226556:327226573-327227182:+	MSTRG.20861	TraesCS1B02G180400	AF	B	15.2	14	6.2	0	36.9	1.2	3.3	16.7	14	9.8	14.5	7.6	7.7	0.4	32.7	3.7	3.8	18.2	6.2	9.8	Ubiquitin carboxyl-terminal hydrolase-like protein&&MATH domain containing protein
MSTRG.20867;A3:1B:327339670-327341195:327339670-327341199:+	MSTRG.20867	TraesCS1B02G180500	A3	B	100	100	100	100	96.3	100	100	99.5	100	98.5	98	99.5	100	100	90.3	100	93.5	100	100	97.6	MATH domain containing protein
MSTRG.20867;AF:1B:327337960:327338075-327338898:327338304:327338344-327338898:+	MSTRG.20867	TraesCS1B02G180500	AF	B	92.6	98.7	100	100	98	100	81.8	100	100	100	100	99.1	100	97	98.7	100	100	100	100	100	MATH domain containing protein
MSTRG.20867;AF:1B:327338064:327338075-327338898:327338581:327338613-327338898:+	MSTRG.20867	TraesCS1B02G180500	AF	B	NA	NA	NA	NA	NA	NA	NA	NA	NA	100	49.2	NA	NA	NA	100	NA	100	NA	NA	67.5	MATH domain containing protein
MSTRG.20867;AF:1B:327338065:327338075-327338898:327338581:327338613-327338898:+	MSTRG.20867	TraesCS1B02G180500	AF	B	100	NA	100	NA	100	100	NA	NA	NA	100	75	100	NA	NA	100	100	NA	NA	NA	61.5	MATH domain containing protein
MSTRG.20867;AF:1B:327338304:327338344-327338898:327338525:327338613-327338898:+	MSTRG.20867	TraesCS1B02G180500	AF	B	49.4	NA	NA	0	NA	0	100	0	NA	0	NA	NA	0	29.2	NA	0	0	NA	NA	0	MATH domain containing protein
MSTRG.20867;SE:1B:327343583-327345550:327345665-327345759:+	MSTRG.20867	TraesCS1B02G180500	SE	B	0	NA	0	NA	0	0	NA	NA	NA	0	20.1	0	NA	NA	0	0	0	NA	NA	21.4	MATH domain containing protein
MSTRG.20867;AF:1B:327338064:327338075-327338898:327338525:327338613-327338898:+	MSTRG.20867	TraesCS1B02G180500	AF	B	0	NA	NA	0	NA	0	NA	3.8	NA	47.9	74.9	NA	0	0	100	0	46.5	NA	NA	42.5	MATH domain containing protein
MSTRG.20867;AF:1B:327338065:327338075-327338898:327338304:327338344-327338898:+	MSTRG.20867	TraesCS1B02G180500	AF	B	42.3	72.5	100	NA	99.2	100	0	NA	NA	100	100	87.8	NA	28	99	100	NA	NA	NA	100	MATH domain containing protein
MSTRG.20867;SE:1B:327343583-327345499:327345665-327345759:+	MSTRG.20867	TraesCS1B02G180500	SE	B	95.2	96.7	95.9	98.2	28.3	96.1	100	97.4	98.5	96.8	91.6	93.2	100	98.9	37.8	98.4	90.4	100	100	95.8	MATH domain containing protein
MSTRG.20867;AF:1B:327337960:327338075-327338898:327338525:327338613-327338898:+	MSTRG.20867	TraesCS1B02G180500	AF	B	92.4	100	98.6	92.1	100	75.7	100	85.9	96.5	98.4	99.3	100	96.1	93.1	100	74.4	91.8	100	75.4	96.6	MATH domain containing protein
MSTRG.20867;AF:1B:327338065:327338075-327338898:327338525:327338613-327338898:+	MSTRG.20867	TraesCS1B02G180500	AF	B	41.7	NA	75.6	18.3	100	14.4	NA	13.1	NA	51.8	90.2	100	0	13.8	100	5.9	29.4	NA	NA	36.3	MATH domain containing protein
MSTRG.20873;A3:1B:327482246-327482704:327482246-327482771:+	MSTRG.20873	TraesCS1B02G180900	A3	B	1.5	1.4	0.8	1.2	5.8	4	1.6	9.7	5.6	1.9	2.5	2.3	1.5	3	1.7	3.5	2.1	9.9	14.6	2.3	ALG-2 interacting protein X
MSTRG.20883;A3:1B:327577876-327578448:327577565-327578448:-	MSTRG.20883	TraesCS1B02G181000	A3	B	100	100	97.7	98.6	100	98.8	95.2	100	100	81.3	94.8	90.8	96.6	96.3	87.6	98.5	95.7	97.2	95.8	100	KH domain-containing protein
MSTRG.20883;A3:1B:327576944-327577063:327576819-327577063:-	MSTRG.20883	TraesCS1B02G181000	A3	B	4.5	4.3	8.9	20.1	1.8	45.9	9.9	29	25.9	4.6	4.3	5.7	7.3	20.8	1.8	47	8.2	22.2	21.3	3.3	KH domain-containing protein
MSTRG.20883;SE:1B:327575788-327576123:327576819-327577063:-	MSTRG.20883	TraesCS1B02G181000	SE	B	88.1	91.6	82.7	76.2	99.8	51.3	81.7	90.5	88.5	94.4	90.2	87.4	77.1	71.6	99.9	50.8	82.3	93.6	98	96.1	KH domain-containing protein
MSTRG.20883;RI:1B:327576123:327576531-327576775:327576944:-	MSTRG.20883	TraesCS1B02G181000	RI	B	25.3	32.6	64.8	64.2	11.3	65.4	61.1	80.2	100	60.7	73.5	55.8	71.5	67.6	29.1	53.5	72.6	59.5	NA	100	KH domain-containing protein
MSTRG.20883;SE:1B:327575788-327576123:327576944-327577063:-	MSTRG.20883	TraesCS1B02G181000	SE	B	8.1	13.7	23.2	34.1	NA	36.8	23.2	75.7	72.8	32.8	23.2	18.9	16	31	NA	32.9	23	71.5	NA	45.3	KH domain-containing protein
MSTRG.20886;A3:1B:327838015-327838086:327838015-327838112:+	MSTRG.20886	TraesCS1B02G181100	A3	B	66.9	NA	NA	NA	NA	NA	NA	40.3	NA	51.8	49.6	NA	NA	NA	NA	NA	NA	37.9	NA	35.9	Katanin p80 WD40 repeat-containing subunit B1 homolog
MSTRG.20886;RI:1B:327838335:327839084-327839167:327839231:+	MSTRG.20886	TraesCS1B02G181100	RI	B	33.1	NA	NA	NA	NA	NA	NA	59.7	NA	48.2	50.4	NA	NA	NA	NA	NA	NA	62.1	NA	64.1	Katanin p80 WD40 repeat-containing subunit B1 homolog
MSTRG.20886;SE:1B:327839813-327840062:327840178-327840269:+	MSTRG.20886	TraesCS1B02G181100	SE	B	43.9	23.2	NA	12.8	NA	24.8	6.2	NA	NA	15	25.7	15.6	4.3	NA	NA	NA	12	41.9	NA	8.3	Katanin p80 WD40 repeat-containing subunit B1 homolog
MSTRG.20886;RI:1B:327839695:327839813-327840269:327840337:+	MSTRG.20886	TraesCS1B02G181100	RI	B	27.9	NA	NA	19.9	NA	30.4	29	68.6	36.9	14.1	26	17.3	2.6	NA	NA	NA	18.5	54.2	NA	13.9	Katanin p80 WD40 repeat-containing subunit B1 homolog
MSTRG.20896;A3:1B:327958448-327958548:327958442-327958548:-	MSTRG.20896	TraesCS1B02G181300	A3	B	100	99.1	99.2	96.6	99.8	100	100	NA	NA	NA	100	100	94.6	100	100	100	100	NA	NA	NA	ABC transporter G family member
MSTRG.20897;RI:1B:328154878:328154943-328155016:328155111:+	MSTRG.20897	TraesCS1B02G181400	RI	B	NA	NA	NA	72.6	NA	NA	NA	NA	NA	NA	NA	NA	76	74.8	NA	NA	NA	NA	NA	NA	DNA topoisomerase family
MSTRG.20906;SE:1B:328437490-328437839:328437930-328439343:+	MSTRG.20906	TraesCS1B02G181500	SE	B	32.8	24.3	50.3	59	3.1	38.4	38	61.8	62.8	38	34.4	29.3	41.3	64	2.3	55.9	38.3	52.3	50.5	33	#N/A
MSTRG.20916;AF:1B:328824705-328824777:328824835:328824705-328826264:328826535:-	MSTRG.20916	TraesCS1B02G181800	AF	B	100	100	98.1	97.3	100	93.2	100	93.2	92	97.1	97.6	100	100	94	100	96.7	100	93.7	94.2	97.3	Alpha-galactosidase
MSTRG.20919;AF:1B:328989297:328989430-328989989:328989582:328989741-328989989:+	MSTRG.20919	TraesCS1B02G182100	AF	B	100	68.5	100	0	0	12.7	100	53.3	51.1	54.3	100	57.2	0	13.4	0	0	19	88.7	0	48.6	Ser/Thr protein phosphatase family protein, expressed
MSTRG.20919;SE:1B:328990606-328990990:328991097-328991268:+	MSTRG.20919	TraesCS1B02G182100	SE	B	35.1	0	6.2	0.7	64.9	1.1	0	3.9	8.5	2.1	11.3	11.8	6.8	1.2	61	1.4	2.2	8.5	7.5	1.7	Ser/Thr protein phosphatase family protein, expressed
MSTRG.20919;AF:1B:328988405:328988845-328989989:328989582:328989741-328989989:+	MSTRG.20919	TraesCS1B02G182100	AF	B	NA	19.4	100	10	0	21	100	21.9	23.8	6.2	100	13	4	14.3	0	13.5	13	53.8	4.8	9	Ser/Thr protein phosphatase family protein, expressed
MSTRG.20919;AF:1B:328988405:328988845-328989989:328989297:328989430-328989989:+	MSTRG.20919	TraesCS1B02G182100	AF	B	0	10	13.8	100	NA	64.6	5.7	19.7	23.1	5.3	7.9	10	NA	51.9	NA	100	38.8	12.9	NA	9.5	Ser/Thr protein phosphatase family protein, expressed
MSTRG.20924;A5:1B:329374564-329374651:329374516-329374651:+	MSTRG.20924	TraesCS1B02G182400	A5	B	87.9	94.9	78.5	79.8	99.7	71.1	80.1	75.6	79.7	90.8	87.2	96.7	87.8	72.1	98.2	90.2	85.6	81.8	87.6	89.2	Chloroplast inner envelope protein, putative, expressed
MSTRG.20931;RI:1B:329479877:329480000-329480147:329480215:+	MSTRG.20931	TraesCS1B02G182500	RI	B	100	99.2	94.8	84.8	NA	80.5	96.4	95.8	NA	96.5	97.6	89.5	94.2	87.7	NA	78.8	88.9	82.4	NA	98.9	Chloroplast inner envelope protein, putative, expressed
MSTRG.20931;A3:1B:329483071-329484355:329483071-329484488:+	MSTRG.20931	TraesCS1B02G182500	A3	B	0	49.5	53.2	72.8	NA	79.9	75	78.1	86.3	49.7	47.3	51.7	72.3	72	NA	88.3	71.4	79	NA	34.5	Chloroplast inner envelope protein, putative, expressed
MSTRG.20931;A5:1B:329481503-329481676:329481478-329481676:+	MSTRG.20931	TraesCS1B02G182500	A5	B	0	49	50.6	67.9	NA	75	74.1	77.1	83.6	47.9	46	46	70.6	68.1	NA	85.1	67.8	74.5	NA	33.8	Chloroplast inner envelope protein, putative, expressed
MSTRG.20927;A3:1B:329489122-329489625:329489119-329489625:-	MSTRG.20927	TraesCS1B02G182600	A3	B	76.5	66.2	60.7	52	58.8	51.8	57.5	39.6	35.1	46.9	51.3	71	63.9	50	66.4	23.1	66	36.7	44.7	42.6	G-patch domain containing protein, expressed
MSTRG.20948;A5:1B:330207213-330209941:330207195-330209941:+	MSTRG.20948	TraesCS1B02G183200	A5	B	0	2	0	0	0	3.1	4.2	1	4.3	1.5	0	3.1	0	0	0	0	0	3.1	5.7	0	Myosin
MSTRG.20952;SE:1B:330502203-330503106:330503254-330503586:-	MSTRG.20952	TraesCS1B02G183700	SE	B	100	97.1	98.9	100	98	98.3	100	100	100	100	100	98.3	89.6	100	100	97.8	98.3	100	100	100	UPF0415 protein C7orf25
MSTRG.20952;SE:1B:330502203-330503106:330503272-330503586:-	MSTRG.20952	TraesCS1B02G183700	SE	B	100	94.8	98.5	100	NA	99	100	100	NA	100	100	97.8	93.4	100	NA	97.8	97.9	100	NA	100	UPF0415 protein C7orf25
MSTRG.20952;A3:1B:330503272-330503586:330503254-330503586:-	MSTRG.20952	TraesCS1B02G183700	A3	B	43.9	34.9	43.1	42.5	8.8	62.5	49.8	53.1	30.8	30	32.8	43.2	62.3	50.8	0	50.2	43.7	36.2	30.3	23.3	UPF0415 protein C7orf25
MSTRG.20954;AF:1B:330503665:330503916-330506180:330504716:330504884-330506180:+	MSTRG.20954	TraesCS1B02G183800	AF	B	0	0	1.5	2.4	1.3	0	0	0	NA	NA	3.2	0	0	0	5.7	0	4	0	NA	0	#N/A
MSTRG.20954;A3:1B:330504884-330506167:330504884-330506180:+	MSTRG.20954	TraesCS1B02G183800	A3	B	68.9	82.5	72.5	59.2	64.6	13.2	76	25.6	NA	71.4	74.2	67.2	70	27.5	74.4	11.2	72.6	0	NA	0	#N/A
MSTRG.20986;A3:1B:331423757-331423859:331423757-331423862:+	MSTRG.20986	TraesCS1B02G184700	A3	B	4.8	7.7	7.7	9.8	2.9	9	8.3	14.3	14.7	5.6	5.4	8.6	8.1	10.9	2.5	11.7	5.1	7.9	10.6	5.9	DNA ligase
MSTRG.20986;A3:1B:331421461-331421943:331421461-331421951:+	MSTRG.20986	TraesCS1B02G184700	A3	B	14.6	13.6	15.4	15.7	7.9	14.8	15.3	21.9	20.4	15.4	12.3	18.1	16.1	16.6	7.1	18.2	13.6	16.8	19.3	12.1	DNA ligase
MSTRG.20993;AF:1B:332086810-332086932:332087069:332086810-332087743:332087871:-	MSTRG.20993	TraesCS1B02G185000	AF	B	0	NA	NA	21.6	NA	NA	NA	NA	NA	NA	NA	NA	NA	NA	NA	NA	NA	0	NA	NA	Protein arginine methyltransferase
MSTRG.20993;RI:1B:332083749:332083794-332083978:332084064:-	MSTRG.20993	TraesCS1B02G185000	RI	B	100	NA	NA	100	19	NA	0	NA	NA	NA	62.6	NA	NA	NA	NA	NA	0	100	NA	NA	Protein arginine methyltransferase
MSTRG.20993;SE:1B:332081937-332083484:332083796-332083982:-	MSTRG.20993	TraesCS1B02G185000	SE	B	20.1	0	2.8	1.4	0	1.1	0	22.3	21	0	11.4	0	5	1.4	0	1.6	0	22.1	20.7	0	Protein arginine methyltransferase
MSTRG.20993;A5:1B:332081937-332083749:332081937-332083982:-	MSTRG.20993	TraesCS1B02G185000	A5	B	20.6	3	4.5	4.8	13	2.4	0	8	11.6	0	11.2	7.9	7.9	0	0	0	0	9.9	12.9	5.2	Protein arginine methyltransferase
MSTRG.20993;A5:1B:332081937-332083484:332081937-332083749:-	MSTRG.20993	TraesCS1B02G185000	A5	B	49.2	NA	56.6	35.8	19.9	NA	18	78.1	NA	NA	49.1	NA	38.3	55.5	NA	NA	13.8	72	NA	33.4	Protein arginine methyltransferase
MSTRG.21001;SE:1B:332158872-332158978:332159059-332160216:-	MSTRG.21001	TraesCS1B02G185400	SE	B	100	77.4	67.2	92.2	6.5	88	48.7	87.8	NA	77.8	42.1	84.3	53.5	100	0	100	55.7	60.9	NA	55	RNA binding protein, putative
MSTRG.21001;A5:1B:332160422-332160565:332160422-332160579:-	MSTRG.21001	TraesCS1B02G185400	A5	B	57.7	42.9	42.4	48.1	6.5	47.6	40.1	56.3	NA	59.8	0	68.8	36.3	49.4	0	56.2	48.5	52.7	NA	50.8	RNA binding protein, putative
MSTRG.21014;RI:1B:332748250:332748396-332748493:332748609:+	MSTRG.21014	TraesCS1B02G185800	RI	B	NA	NA	NA	0	NA	0	NA	0	NA	8.8	NA	NA	NA	0	NA	0	NA	0	NA	7.5	#N/A
MSTRG.21017;AF:1B:332807306-332807907:332808040:332807306-332808181:332808356:-	MSTRG.21017	TraesCS1B02G186100	AF	B	0	0	0	0	NA	14.9	0	NA	NA	NA	0	0	0	0	NA	0	6.3	NA	NA	0	1-acyl-sn-glycerol-3-phosphate acyltransferase
MSTRG.21017;RI:1B:332806083:332806137-332806287:332806395:-	MSTRG.21017	TraesCS1B02G186100	RI	B	100	100	100	100	97.2	86.2	100	NA	NA	100	100	100	100	100	100	100	94.1	100	NA	100	1-acyl-sn-glycerol-3-phosphate acyltransferase
MSTRG.21017;SE:1B:332807306-332807907:332808077-332808181:-	MSTRG.21017	TraesCS1B02G186100	SE	B	0	2.7	0	0	NA	9.2	0	NA	NA	NA	0	2.3	0	6.5	NA	0	1	NA	NA	4.2	1-acyl-sn-glycerol-3-phosphate acyltransferase
MSTRG.21017;A3:1B:332806580-332806900:332806545-332806900:-	MSTRG.21017	TraesCS1B02G186100	A3	B	100	100	100	99	90.1	100	100	98.8	100	80.3	100	100	100	100	87.1	100	98.8	99.2	94.1	97	1-acyl-sn-glycerol-3-phosphate acyltransferase
MSTRG.21017;AF:1B:332807306-332807907:332807918:332807306-332808181:332808356:-	MSTRG.21017	TraesCS1B02G186100	AF	B	0	0	0	5.6	100	0	0	NA	NA	100	0	0	0	0	100	0	6.5	10.3	NA	11.5	1-acyl-sn-glycerol-3-phosphate acyltransferase
MSTRG.21017;AF:1B:332807306-332807907:332808057:332807306-332808181:332808356:-	MSTRG.21017	TraesCS1B02G186100	AF	B	68.2	83.7	75.9	82.7	100	83	78.5	95	91.5	100	62.7	68.5	72.8	83.5	100	79.9	82.6	93	100	76.2	1-acyl-sn-glycerol-3-phosphate acyltransferase
MSTRG.21029;SE:1B:332840535-332840874:332840936-332841041:-	MSTRG.21029	TraesCS1B02G186200	SE	B	NA	NA	NA	NA	NA	74.8	NA	NA	NA	NA	NA	NA	NA	NA	NA	NA	NA	NA	NA	NA	Wings apart-like
MSTRG.21029;A3:1B:332840535-332840853:332840532-332840853:-	MSTRG.21029	TraesCS1B02G186200	A3	B	NA	NA	NA	78.7	NA	77.3	NA	NA	NA	NA	NA	NA	NA	NA	NA	95	NA	NA	NA	NA	Wings apart-like
MSTRG.21029;SE:1B:332840535-332840853:332840936-332841041:-	MSTRG.21029	TraesCS1B02G186200	SE	B	NA	NA	NA	90.6	NA	79.3	NA	NA	NA	NA	NA	NA	NA	NA	NA	100	NA	NA	NA	NA	Wings apart-like
MSTRG.21029;A3:1B:332840535-332840874:332840532-332840874:-	MSTRG.21029	TraesCS1B02G186200	A3	B	0	0.9	1.3	4.5	NA	7	4.6	3.3	1	0.5	3.2	3	4.4	5.4	NA	7.5	1.6	2.1	NA	0.5	Wings apart-like
MSTRG.21029;A3:1B:332840535-332841041:332840532-332841041:-	MSTRG.21029	TraesCS1B02G186200	A3	B	0	0	1.3	6.6	NA	12.7	0	1.2	NA	0	0	0	0	6.6	NA	0	NA	0	NA	0	Wings apart-like
MSTRG.21029;A5:1B:332840532-332840853:332840532-332840874:-	MSTRG.21029	TraesCS1B02G186200	A5	B	0	0	0.9	2.1	NA	2.8	1.9	8.6	2.5	2.9	5.3	1.2	0	2.2	NA	0.6	0	11.4	NA	0	Wings apart-like
MSTRG.21029;A5:1B:332840535-332840853:332840535-332840874:-	MSTRG.21029	TraesCS1B02G186200	A5	B	NA	NA	NA	63.2	NA	56.4	NA	NA	NA	NA	NA	NA	NA	NA	NA	60.4	NA	NA	NA	NA	Wings apart-like
MSTRG.21029;SE:1B:332840532-332840853:332840936-332841041:-	MSTRG.21029	TraesCS1B02G186200	SE	B	0	0	1.4	15.4	NA	14.1	2.9	24.6	NA	5.5	1.4	0.8	0	15.4	NA	2.3	NA	12.4	NA	0	Wings apart-like
MSTRG.21029;SE:1B:332840532-332840874:332840936-332841041:-	MSTRG.21029	TraesCS1B02G186200	SE	B	23.1	47.5	61.3	89.4	NA	85.2	61.1	77.7	72.1	66.3	19.7	39.6	73.2	89.1	NA	78.1	85.4	52.4	58.5	79.8	Wings apart-like
MSTRG.21024;A5:1B:333490336-333490464:333490333-333490464:+	MSTRG.21024	TraesCS1B02G186400	A5	B	0	0.3	2.8	1.7	0	6	5.9	5	3.8	1.4	2.6	0.4	0	5.3	NA	7.4	3.8	4	0.8	0.9	Prolyl 4-hydroxylase alpha subunit, putative
MSTRG.21024;RI:1B:333489985:333490336-333490464:333490551:+	MSTRG.21024	TraesCS1B02G186400	RI	B	100	96.7	77.2	NA	NA	33.3	82.3	23.5	NA	87.1	71.4	NA	NA	28.4	NA	35.1	NA	39.2	NA	85.5	Prolyl 4-hydroxylase alpha subunit, putative
MSTRG.21026;RI:1B:333595940:333596118-333596231:333596342:+	MSTRG.21026	TraesCS1B02G186500	RI	B	0	11.6	14	26.7	NA	25.3	18.3	41.7	33.3	15.7	14.6	14.9	43.1	24.5	54.1	15.4	18.8	16.5	0	10	#N/A
MSTRG.21035;SE:1B:333626046-333626800:333626961-333627051:+	MSTRG.21035	TraesCS1B02G186700	SE	B	100	85.5	87	89.3	4.8	92.8	97.5	95.4	100	96.6	87.2	84.2	92.2	95	0	96.3	93.1	96.6	NA	93.4	Epoxide hydrolase 2
MSTRG.21039;AF:1B:334243639-334244961:334245064:334243639-334246235:334246533:-	MSTRG.21039	TraesCS1B02G186900	AF	B	100	95	NA	NA	100	NA	NA	NA	NA	NA	NA	62.5	NA	NA	100	NA	NA	NA	NA	NA	Major facilitator superfamily transporter
MSTRG.21039;AF:1B:334243639-334244961:334245064:334243639-334246235:334246456:-	MSTRG.21039	TraesCS1B02G186900	AF	B	100	39.7	2.1	0	100	0	1.1	0	0	0	50.9	19.9	0	0	98.1	0	4.9	0	0	11.1	Major facilitator superfamily transporter
MSTRG.21039;RI:1B:334243030:334243358-334243396:334243639:-	MSTRG.21039	TraesCS1B02G186900	RI	B	0	61.1	97.9	100	0	100	98.9	100	100	100	49.1	82.2	100	100	1.9	100	95.1	100	100	88.9	Major facilitator superfamily transporter
MSTRG.21039;A3:1B:334242503-334243030:334242489-334243030:-	MSTRG.21039	TraesCS1B02G186900	A3	B	0	59.1	97.9	96.7	0	96.6	98.9	98.1	100	96.2	49.1	71.6	93.5	92.1	1.9	95.8	95.1	96.3	100	88.9	Major facilitator superfamily transporter
MSTRG.21039;AF:1B:334243639-334244788:334244839:334243639-334244961:334245064:-	MSTRG.21039	TraesCS1B02G186900	AF	B	24.3	45.8	95.2	100	25.9	100	96.5	100	100	100	41.3	55.2	100	100	32	100	91.6	100	100	94.7	Major facilitator superfamily transporter
MSTRG.21039;AF:1B:334243639-334244788:334244839:334243639-334246235:334246533:-	MSTRG.21039	TraesCS1B02G186900	AF	B	NA	94.1	100	89.5	100	80.6	100	89.1	100	98.2	NA	67.2	86.6	82.8	100	57.7	100	86.2	100	100	Major facilitator superfamily transporter
MSTRG.21039;RI:1B:334242329:334242489-334243030:334243639:-	MSTRG.21039	TraesCS1B02G186900	RI	B	NA	94.1	100	89.5	100	80.6	100	89.1	100	98.2	NA	67.2	86.6	82.8	100	57.7	100	86.2	100	100	Major facilitator superfamily transporter
MSTRG.21039;AF:1B:334243639-334244788:334244839:334243639-334246235:334246456:-	MSTRG.21039	TraesCS1B02G186900	AF	B	NA	35.7	30.3	22.3	100	12.8	23.5	13.8	46	68.3	42.2	23.4	30.9	29.2	96	5.6	36	19.4	41.7	69.1	Major facilitator superfamily transporter
MSTRG.21039;RI:1B:334242329:334242503-334243030:334243639:-	MSTRG.21039	TraesCS1B02G186900	RI	B	NA	35.7	30.3	22.3	100	12.8	23.5	13.8	46	68.3	42.2	23.4	30.9	29.2	96	5.6	36	19.4	41.7	69.1	Major facilitator superfamily transporter
MSTRG.21040;SE:1B:334309367-334309939:334309953-334310052:-	MSTRG.21040	TraesCS1B02G187000	SE	B	74	91.6	100	95.5	82.8	99.1	98.9	99.5	84.8	93.9	87.5	86.1	95.6	88.6	59.3	98.9	98	85.7	75.5	88.3	#N/A
MSTRG.21040;A3:1B:334309121-334309222:334309099-334309222:-	MSTRG.21040	TraesCS1B02G187000	A3	B	0	30.2	34.5	38.2	5.4	34.8	16.5	37.6	33.9	27.4	9.1	17.9	14.5	33.8	30.7	31.6	25.4	30.5	38.8	10.8	#N/A
MSTRG.21040;A3:1B:334310377-334310982:334310373-334310982:-	MSTRG.21040	TraesCS1B02G187000	A3	B	26	38.6	34.5	42.7	22.6	42.9	17.6	46	49.1	33.4	21.5	31.8	18.9	45.2	71.5	42.6	27.5	44.7	63.3	22.5	#N/A
MSTRG.21047;A3:1B:334317677-334317731:334317660-334317731:-	MSTRG.21047	TraesCS1B02G187100	A3	B	NA	NA	NA	0	NA	31.9	NA	0	NA	NA	NA	NA	NA	0	NA	0	NA	NA	NA	NA	Mediator of RNA polymerase II transcription subunit 16
MSTRG.21047;A5:1B:334313188-334313725:334313188-334313824:-	MSTRG.21047	TraesCS1B02G187100	A5	B	100	99.5	98.9	90.8	100	92.8	100	95	100	99.6	100	99.5	100	95.5	100	93.7	100	97.7	100	100	Mediator of RNA polymerase II transcription subunit 16
MSTRG.21047;RI:1B:334314473:334314682-334314775:334314999:-	MSTRG.21047	TraesCS1B02G187100	RI	B	97.3	83.6	91.1	95.2	90.3	92.4	89.7	91.2	88	95.6	90.7	89.6	93	83.4	60.9	100	91.5	84.4	100	96.4	Mediator of RNA polymerase II transcription subunit 16
MSTRG.21047;SE:1B:334312697-334312805:334313188-334313725:-	MSTRG.21047	TraesCS1B02G187100	SE	B	12	17	22.6	25.9	7.6	38.7	23.7	41.9	39.8	17.7	17	20.8	21.4	36.8	6.1	33	27.2	36.9	28	19.5	Mediator of RNA polymerase II transcription subunit 16
MSTRG.21059;A3:1B:334891000-334893631:334891000-334893649:+	MSTRG.21059	TraesCS1B02G187400	A3	B	0	0	0	0	NA	14.2	38.9	NA	NA	0	0	0	0	4	NA	0	28.8	NA	NA	0	Maf-like protein, expressed
MSTRG.21059;SE:1B:334891000-334893631:334893725-334894372:+	MSTRG.21059	TraesCS1B02G187400	SE	B	0	0	0	0	NA	16.6	10.9	NA	NA	0	0	0	0	4	NA	0	12.3	NA	NA	0	Maf-like protein, expressed
MSTRG.21059;RI:1B:334896891:334897023-334897093:334897224:+	MSTRG.21059	TraesCS1B02G187400	RI	B	53.4	29.4	23.9	18.2	NA	56.8	43.8	NA	NA	0	55	23.9	NA	15.5	NA	0	41	NA	NA	15.4	Maf-like protein, expressed
MSTRG.21059;SE:1B:334891000-334893649:334893725-334894372:+	MSTRG.21059	TraesCS1B02G187400	SE	B	69.8	74.5	75.7	53.7	NA	54.6	16.1	NA	NA	63	65.5	68.2	70.8	49.8	NA	38	25.8	NA	NA	57.9	Maf-like protein, expressed
MSTRG.21060;A3:1B:335973961-335975160:335973961-335975297:+	MSTRG.21060	TraesCS1B02G187600	A3	B	1.3	1.6	0.8	3.6	1.7	3.9	3	5.1	3.8	2.5	3.7	1	2.3	4	0	8.2	3	4.1	1.9	1.8	RING finger protein
MSTRG.21060;RI:1B:335973558:335973624-335973727:335973961:+	MSTRG.21060	TraesCS1B02G187600	RI	B	1.3	1.6	0.8	3.6	1.7	3.9	3	5.1	3.8	2.5	3.7	1	2.3	4	0	8.2	3	4.1	1.9	1.8	RING finger protein
MSTRG.21060;A5:1B:335972834-335973329:335972799-335973329:+	MSTRG.21060	TraesCS1B02G187600	A5	B	6.9	7.1	6.4	4.1	0	14.9	8	11.8	14.3	4.9	4.6	6.7	5	17.3	0	10.9	8.5	13.4	10.5	4.6	RING finger protein
MSTRG.21065;AF:1B:336201435:336201520-336204802:336202986:336204500-336204802:+	MSTRG.21065	TraesCS1B02G187900	AF	B	86.1	86	73.5	50.1	99.6	24.4	64.9	29.5	51.7	76.5	83.7	87.1	74.6	54.2	99.9	11.1	69.4	44.7	53.7	83.3	acyl-UDP-N-acetylglucosamine O-acyltransferase
MSTRG.21069;RI:1B:336351552:336353598-336353634:336353735:+	MSTRG.21069	TraesCS1B02G188200	RI	B	0	0	15.4	3	0	18.9	18.3	25	NA	40.3	64.4	0	100	100	0	31.9	6.7	18.9	NA	42.2	Pentatricopeptide repeat-containing protein, putative
MSTRG.21070;A3:1B:336646908-336647189:336646908-336648703:+	MSTRG.21070	TraesCS1B02G188300	A3	B	29.3	18.5	20.6	66.5	4.1	91.7	61.7	79.2	55.8	48.6	22.7	15.5	26.1	47.6	3	92.5	49.3	78.2	62.4	44	#N/A
MSTRG.21090;SE:1B:338010645-338010724:338010771-338010864:-	MSTRG.21090	TraesCS1B02G188500	SE	B	100	96.1	98	99.8	89.3	98.8	93.6	NA	NA	99.2	100	94.1	98.2	99.6	88.7	99.1	99.3	NA	NA	99.3	#N/A
MSTRG.21090;A3:1B:338014080-338014533:338014042-338014533:-	MSTRG.21090	TraesCS1B02G188500	A3	B	NA	91.5	92.9	90.3	NA	96	100	NA	NA	100	NA	97.8	96.4	93.4	NA	90.4	100	NA	NA	100	#N/A
MSTRG.21090;A3:1B:338014049-338014533:338014042-338014533:-	MSTRG.21090	TraesCS1B02G188500	A3	B	100	94.2	94.3	92.8	98.9	94.4	100	NA	NA	100	100	97.7	97.1	93.6	100	92.2	100	NA	NA	100	#N/A
MSTRG.21090;SE:1B:338013877-338013982:338014042-338014533:-	MSTRG.21090	TraesCS1B02G188500	SE	B	NA	8.7	11.5	8	NA	NA	0	NA	NA	0	NA	NA	5.1	19	NA	10	0	NA	NA	0	#N/A
MSTRG.21090;SE:1B:338013877-338013982:338014080-338014533:-	MSTRG.21090	TraesCS1B02G188500	SE	B	NA	50.8	62.9	44.6	NA	100	51	NA	NA	30.8	NA	100	58.6	76.9	NA	51.1	43.3	NA	NA	27.4	#N/A
MSTRG.21090;SE:1B:338013877-338013982:338014049-338014533:-	MSTRG.21090	TraesCS1B02G188500	SE	B	100	60.9	68	52.6	100	100	60.7	NA	NA	50.6	85.1	100	64.4	77.4	100	56.6	49.2	NA	NA	47	#N/A
MSTRG.21090;A3:1B:338014080-338014533:338014049-338014533:-	MSTRG.21090	TraesCS1B02G188500	A3	B	0	39.9	44.4	42.1	4.5	58.8	40.2	NA	NA	30.3	12.8	51.5	43.9	49.4	9.3	44.5	44.2	NA	NA	29.8	#N/A
MSTRG.21090;A5:1B:338010966-338011064:338010966-338011068:-	MSTRG.21090	TraesCS1B02G188500	A5	B	0	57.8	57.1	63.1	5.5	59.8	56.9	NA	NA	58.5	24.4	52	57.7	57.2	9.3	62.3	64.6	NA	NA	60.8	#N/A
MSTRG.21155;A5:1B:340463778-340464324:340463774-340464324:+	MSTRG.21155	TraesCS1B02G189800	A5	B	65.4	65.4	69	53.3	64.7	62.7	69.9	59.6	49.2	73.3	67.2	73.2	66.5	62.4	68.4	52.2	67.7	61.2	0	75.4	Cytochrome b561
MSTRG.21155;A3:1B:340464372-340464449:340464372-340464460:+	MSTRG.21155	TraesCS1B02G189800	A3	B	12.8	12.7	10.2	14.2	35.3	8.2	14.1	5.7	13	9.9	16.8	7.2	14.5	11.1	31.6	6.8	12	7.1	26.4	8.3	Cytochrome b561
MSTRG.21174;A3:1B:341138877-341139077:341138871-341139077:-	MSTRG.21174	TraesCS1B02G190400	A3	B	100	100	100	100	100	100	91.7	95.2	NA	100	100	100	99.7	99.9	100	100	97.5	100	95.6	99.5	Malic enzyme
MSTRG.21174;A3:1B:341138309-341138411:341138302-341138411:-	MSTRG.21174	TraesCS1B02G190400	A3	B	49.6	51.1	45.3	48.4	85.3	52.4	60.4	51	78.3	55.9	52.1	46.3	49.2	41.6	83.8	49.7	49.8	53.1	0	55.3	Malic enzyme
MSTRG.21174;A5:1B:341138877-341139077:341138877-341139081:-	MSTRG.21174	TraesCS1B02G190400	A5	B	50.4	47.6	52.3	46.1	14.3	45.1	37	44.3	21.7	43.9	47.2	51.7	47.4	53.9	16	45.5	47.7	42.9	72.5	44.2	Malic enzyme
MSTRG.21179;RI:1B:341506408:341506572-341506642:341506905:+	MSTRG.21179	TraesCS1B02G190700	RI	B	NA	NA	NA	2.7	NA	8.2	0	NA	NA	NA	NA	NA	0	0	NA	NA	1.8	NA	NA	NA	Folylpolyglutamate synthase
MSTRG.21179;RI:1B:341506408:341506572-341506654:341506905:+	MSTRG.21179	TraesCS1B02G190700	RI	B	0	0.7	7.9	1.9	0	5.5	NA	NA	NA	NA	0	0	NA	0	3.2	4.9	NA	NA	NA	NA	Folylpolyglutamate synthase
MSTRG.21179;RI:1B:341506654:341506905-341507008:341507086:+	MSTRG.21179	TraesCS1B02G190700	RI	B	0	0.6	1.8	1.7	0	3.7	12	NA	NA	1.2	0.1	0	1.4	1.9	0	0	8.2	NA	NA	5.3	Folylpolyglutamate synthase
MSTRG.21179;RI:1B:341523738:341523760-341523956:341524045:+	MSTRG.21179	TraesCS1B02G190700	RI	B	0.1	0	0.2	1.2	0.1	NA	0	5.7	NA	0	0.1	0.1	0.3	1.8	1.2	50	6.5	3.1	NA	0.3	Folylpolyglutamate synthase
MSTRG.21179;AF:1B:341503120:341503182-341504396:341503448:341503472-341504396:+	MSTRG.21179	TraesCS1B02G190700	AF	B	0	0	0	48.5	0	77.8	76	NA	NA	NA	0	0	68.3	83	NA	NA	100	NA	NA	NA	Folylpolyglutamate synthase
MSTRG.21179;A3:1B:341522485-341523264:341522485-341523308:+	MSTRG.21179	TraesCS1B02G190700	A3	B	87	97.6	88.1	74.1	98	NA	NA	NA	NA	NA	89.4	89.7	NA	36	77	NA	NA	NA	NA	NA	Folylpolyglutamate synthase
MSTRG.21179;A3:1B:341504982-341505424:341504982-341505427:+	MSTRG.21179	TraesCS1B02G190700	A3	B	0	1.3	15.1	4	5.4	10.6	15.2	9.1	NA	NA	0.2	0	5.3	1.2	3.2	4.3	10.5	10.9	NA	8.7	Folylpolyglutamate synthase
MSTRG.21179;A3:1B:341506572-341506642:341506572-341506654:+	MSTRG.21179	TraesCS1B02G190700	A3	B	0	0	0	25.4	0	38.7	33.6	28.7	NA	4.8	0	0	34.3	49.1	0	9.6	43.4	36.7	NA	13.4	Folylpolyglutamate synthase
MSTRG.21179;RI:1B:341524307:341524525-341524550:341524875:+	MSTRG.21179	TraesCS1B02G190700	RI	B	90.8	83.8	80.6	88.8	99.2	NA	100	98.1	NA	92.6	86.2	84.2	83.3	88.3	100	NA	92.1	73.7	NA	91.6	Folylpolyglutamate synthase
MSTRG.21179;A5:1B:341504505-341504678:341504479-341504678:+	MSTRG.21179	TraesCS1B02G190700	A5	B	13	3.6	25.1	58.1	7.3	89.3	79.6	89.5	NA	NA	10.7	10.3	72.3	87.1	28.3	100	100	90	NA	45.4	Folylpolyglutamate synthase
MSTRG.21175;AF:1B:341746858:341746951-341748880:341748070:341748486-341748880:+	MSTRG.21175	TraesCS1B02G190900	AF	B	100	NA	NA	99.6	NA	NA	NA	0	56.8	NA	NA	NA	NA	NA	NA	NA	NA	NA	77.9	97.8	F-box/LRR-repeat protein&&F-box/LRR protein
MSTRG.21175;AF:1B:341742498:341742597-341748880:341746858:341746951-341748880:+	MSTRG.21175	TraesCS1B02G190900	AF	B	0	100	100	33.7	NA	100	100	100	52	100	100	100	100	100	100	100	100	100	27.9	41.9	F-box/LRR-repeat protein&&F-box/LRR protein
MSTRG.21175;AF:1B:341742498:341742597-341748880:341748070:341748486-341748880:+	MSTRG.21175	TraesCS1B02G190900	AF	B	NA	100	100	99.1	NA	99.4	97.7	87.5	58.8	99.3	100	100	100	99.5	100	100	100	89.8	57.7	97	F-box/LRR-repeat protein&&F-box/LRR protein
MSTRG.21175;AF:1B:341745597:341745698-341748880:341746858:341746951-341748880:+	MSTRG.21175	TraesCS1B02G190900	AF	B	0	NA	100	9.1	NA	NA	NA	100	68.3	NA	NA	100	NA	NA	NA	NA	NA	100	35.6	18.7	F-box/LRR-repeat protein&&F-box/LRR protein
MSTRG.21175;AF:1B:341745597:341745698-341748880:341748070:341748486-341748880:+	MSTRG.21175	TraesCS1B02G190900	AF	B	NA	NA	100	95.8	NA	NA	NA	87.5	73.9	NA	NA	100	NA	NA	NA	NA	NA	91.7	66	NA	F-box/LRR-repeat protein&&F-box/LRR protein
MSTRG.21175;AF:1B:341742498:341742597-341748880:341745597:341745698-341748880:+	MSTRG.21175	TraesCS1B02G190900	AF	B	NA	91.7	79.6	83.6	NA	100	100	49.9	33.5	91.7	84.5	63.7	92.5	95.4	100	98	92.8	44.6	41.2	75.8	F-box/LRR-repeat protein&&F-box/LRR protein
MSTRG.21175;A3:1B:341749247-341749636:341749247-341749668:+	MSTRG.21175	TraesCS1B02G190900	A3	B	14.4	19.2	27.1	51.3	14.9	35	12.7	45	51.8	27.3	15.8	18.3	17	37.8	10	45	18.3	46	61.7	18.1	F-box/LRR-repeat protein&&F-box/LRR protein
MSTRG.21178;AF:1B:341929459:341930021-341931167:341930555:341930694-341931167:+	MSTRG.21178	TraesCS1B02G191000	AF	B	11.3	16	19.4	17.4	24.9	20.1	17.8	18.7	25.6	16.7	13.2	14.8	19	19.6	27.6	22	17.4	24.7	19.7	15.2	Membrane steroid-binding protein
MSTRG.21178;RI:1B:341931167:341931785-341931868:341931893:+	MSTRG.21178	TraesCS1B02G191000	RI	B	91.5	88.1	83.4	86.6	83.9	84.8	86.6	83.8	75.9	85.8	89.1	88	84	82.6	81.5	84.3	89.4	82.3	86.6	88.6	Membrane steroid-binding protein
MSTRG.21180;AF:1B:342086102:342086421-342087572:342087131:342087264-342087572:+	MSTRG.21180	TraesCS1B02G191100	AF	B	29.3	44.2	59	58.7	2.8	69.3	35.2	88.5	92.6	49.1	50.2	52.8	53.9	66.8	3.2	57.7	50.2	84.2	93.1	54.7	Membrane steroid-binding protein
MSTRG.21190;RI:1B:342329712:342329746-342329856:342330275:-	MSTRG.21190	TraesCS1B02G191500	RI	B	6	3	1.7	2.4	8.1	0	0	NA	NA	0	4.6	2.9	7.5	5.3	4.8	NA	0	NA	NA	11.8	#N/A
MSTRG.21190;AF:1B:342330331-342331115:342331500:342330331-342340197:342340857:-	MSTRG.21190	TraesCS1B02G191500	AF	B	100	84.5	79.2	60.8	96.5	17.7	56.8	NA	NA	55.2	99.4	95.9	63.4	44	NA	0	6.9	11.3	NA	55.4	#N/A
MSTRG.21190;A3:1B:342330331-342331115:342330275-342331115:-	MSTRG.21190	TraesCS1B02G191500	A3	B	17.4	11	17.2	15.8	5.2	37.3	48.6	NA	NA	31.7	15.7	19.2	35.2	36.1	2.9	NA	4.6	NA	NA	18.2	#N/A
MSTRG.21201;AF:1B:343659379-343659760:343659851:343659379-343660635:343660771:-	MSTRG.21201	TraesCS1B02G192100	AF	B	100	79.6	19.5	0	16.3	55.4	100	73.2	NA	NA	29.5	32	16.2	69.3	0	0	51.6	NA	NA	NA	GTPase family protein
MSTRG.21201;A5:1B:343659379-343659917:343659379-343660635:-	MSTRG.21201	TraesCS1B02G192100	A5	B	NA	30.3	19.6	30.8	8.5	24	NA	NA	NA	NA	13.8	13.8	21.7	36	4.5	13.4	15	NA	NA	NA	GTPase family protein
MSTRG.21208;A3:1B:344045044-344045635:344045020-344045635:-	MSTRG.21208	TraesCS1B02G192300	A3	B	100	96.4	98.3	98.6	100	99	99.2	NA	NA	100	99.1	96.8	98.1	98.3	100	99.5	98.4	NA	NA	93.5	Kinase family protein
MSTRG.21212;A3:1B:344840316-344840583:344840205-344840583:-	MSTRG.21212	TraesCS1B02G192600	A3	B	100	100	99.6	99.6	100	100	100	100	100	95.4	100	100	92.9	100	100	99.3	100	100	100	98	Mitogen-activated protein kinase
MSTRG.21212;A5:1B:344841509-344841755:344841509-344841806:-	MSTRG.21212	TraesCS1B02G192600	A5	B	0	4.9	6.4	9.2	0	16.9	3.1	17.2	15.4	4.6	3.5	5.8	7.1	13.4	0	12.3	5.7	20.5	9	2	Mitogen-activated protein kinase
MSTRG.21223;A3:1B:345309450-345310221:345309436-345310221:-	MSTRG.21223	TraesCS1B02G192700	A3	B	0	0	3.5	1	NA	1.6	0	0	0	2.5	6.9	1.4	0	3.2	NA	3.1	0	1.3	0	0.7	Peptidylprolyl isomerase
MSTRG.21223;SE:1B:345311774-345312474:345312531-345313422:-	MSTRG.21223	TraesCS1B02G192700	SE	B	100	96	93.8	98	NA	93.1	100	89.6	95.9	92.1	89.8	89.5	85.6	97.3	NA	86.5	96.7	87.5	100	97.4	Peptidylprolyl isomerase
MSTRG.21223;A3:1B:345313585-345313983:345313580-345313983:-	MSTRG.21223	TraesCS1B02G192700	A3	B	0	10.9	23.4	9.2	NA	10.5	57.9	5.9	7.4	4.6	22.6	8.6	7.3	13.7	NA	4.3	13.1	2.1	34.3	34.1	Peptidylprolyl isomerase
MSTRG.21229;A5:1B:346170564-346170690:346170564-346170693:-	MSTRG.21229	TraesCS1B02G193200	A5	B	2.3	5.2	1.8	0.8	NA	1.8	2.3	0.6	NA	0	2.9	4	3.8	1.7	NA	0.8	1	0	NA	0	C-terminal binding protein
MSTRG.21229;A3:1B:346170037-346170517:346170028-346170517:-	MSTRG.21229	TraesCS1B02G193200	A3	B	100	89.2	88.7	78	99.7	96.4	85.2	76.1	85.8	100	100	87.9	100	91	100	100	73.4	75.8	NA	88.9	C-terminal binding protein
MSTRG.21281;A3:1B:348804511-348804587:348804508-348804587:-	MSTRG.21281	TraesCS1B02G193700	A3	B	100	100	100	100	100	100	0	100	0	100	100	100	100	100	100	100	20.9	100	NA	100	RNA binding protein, putative
MSTRG.21281;A3:1B:348806270-348806370:348806268-348806370:-	MSTRG.21281	TraesCS1B02G193700	A3	B	100	98.1	100	100	0	100	100	100	100	100	100	100	100	100	0	100	90.5	100	NA	100	RNA binding protein, putative
MSTRG.21309;A3:1B:350394498-350394649:350394498-350394707:+	MSTRG.21309	TraesCS1B02G195200	A3	B	100	96.3	95.3	87.8	99.5	74.3	91.5	83.1	85.5	94.9	97.5	96	94.4	88.3	99.2	71.5	93.2	86	93	95.7	Phospholipase D
MSTRG.21309;SE:1B:350394269-350394351:350394498-350394707:+	MSTRG.21309	TraesCS1B02G195200	SE	B	NA	13.1	20.3	22.9	NA	18.8	30.1	18.8	18.6	9.7	7.9	28.8	38	18.2	NA	20.9	16.8	18.7	NA	7.9	Phospholipase D
MSTRG.21312;A3:1B:350442701-350443098:350442697-350443098:-	MSTRG.21312	TraesCS1B02G195400	A3	B	100	100	100	100	NA	92.6	100	NA	NA	100	100	100	100	100	NA	100	100	NA	NA	100	Ubiquitin carboxyl-terminal hydrolase-like protein
MSTRG.21312;A3:1B:350443375-350443480:350443264-350443480:-	MSTRG.21312	TraesCS1B02G195400	A3	B	4.8	1.8	2.5	5.4	NA	3.4	0	NA	NA	2.1	2.3	1.7	0	0	NA	6.7	2.9	NA	NA	1.4	Ubiquitin carboxyl-terminal hydrolase-like protein
MSTRG.21320;RI:1B:351439663:351440474-351440718:351441438:+	MSTRG.21320	TraesCS1B02G195800	RI	B	NA	NA	NA	NA	0	NA	15.3	NA	NA	5.4	NA	0	NA	NA	0	NA	11.5	NA	NA	3.1	Arogenate dehydratase
MSTRG.21327;A3:1B:352391320-352392061:352391278-352392061:-	MSTRG.21327	TraesCS1B02G196000	A3	B	100	97.5	100	99.7	19.3	99.8	100	100	97.4	100	100	100	100	100	19.1	99.3	100	100	100	100	2-oxoglutarate (2OG) and Fe(II)-dependent oxygenase superfamily protein
MSTRG.21335;A3:1B:352889149-352889591:352889126-352889591:-	MSTRG.21335	TraesCS1B02G196300	A3	B	NA	94.1	85.3	95.2	99.1	77.3	100	NA	NA	46	NA	NA	89.2	76.4	96.1	80.7	93.3	NA	NA	78	Protein COFACTOR ASSEMBLY OF COMPLEX C SUBUNIT B CCB2, chloroplastic
MSTRG.21345;RI:1B:353946403:353946656-353946749:353946912:-	MSTRG.21345	TraesCS1B02G196600	RI	B	56.1	54	56.9	48.4	95	54.6	100	30	34.4	33.6	33.3	64	36.7	35.2	100	62.6	NA	43.8	67.4	53.2	Rhomboid-like protein
MSTRG.21347;A5:1B:354222070-354223061:354221976-354223061:+	MSTRG.21347	TraesCS1B02G196700	A5	B	0	1	0	0	NA	0.8	0	0.7	0	0	1.2	0	1	0	NA	0	0	0	18.3	0	Kinase family protein&&Protein kinase
MSTRG.21347;A3:1B:354223490-354223804:354223490-354223807:+	MSTRG.21347	TraesCS1B02G196700	A3	B	83.1	83.6	69.1	68.5	95.1	68.2	78	67.3	78.5	79.4	76.5	76.3	77.4	70.4	96	75.1	70.7	68.5	66.4	86.8	Kinase family protein&&Protein kinase
MSTRG.21347;RI:1B:354223969:354224076-354224165:354224241:+	MSTRG.21347	TraesCS1B02G196700	RI	B	22.3	20.9	35.2	40	5.5	47.1	30.9	48.8	32.8	23.3	30.7	26.9	30.9	42.5	4	40.6	36.4	44.6	41.1	15.2	Kinase family protein&&Protein kinase
MSTRG.21348;SE:1B:354230186-354230422:354230565-354231115:+	MSTRG.21348	TraesCS1B02G196800	SE	B	43.4	67.3	81.8	100	33.2	96.8	100	87.9	NA	38.9	100	53.1	42.7	82.4	42.1	96.5	79	86	NA	73	Ankyrin repeat-containing protein, putative
MSTRG.21348;A3:1B:354229318-354229415:354229318-354229423:+	MSTRG.21348	TraesCS1B02G196800	A3	B	0	86.6	48.4	50	70.7	18.2	54.2	6.6	NA	57.7	82	74.7	0	11.6	85.7	22.9	55.6	11.2	NA	78.2	Ankyrin repeat-containing protein, putative
MSTRG.21351;A5:1B:354542446-354542622:354542446-354542819:-	MSTRG.21351	TraesCS1B02G197100	A5	B	86.3	86.5	83.1	85.2	100	85.7	85.6	79.9	76.6	87.9	89.8	87.1	88.4	82.2	99.8	85.2	88.5	79.9	84.9	89.4	Membrane protein insertase YidC
MSTRG.21352;A5:1B:354657254-354657343:354657254-354657401:-	MSTRG.21352	TraesCS1B02G197200	A5	B	6.5	2.3	1.4	2.1	0	4.1	1.7	1.1	NA	0	0.7	2.8	0	2.2	0	4.6	0	4.4	NA	0	Membrane protein insertase YidC
MSTRG.21352;RI:1B:354657196:354657254-354657343:354657442:-	MSTRG.21352	TraesCS1B02G197200	RI	B	88.7	90.5	97.8	98.2	100	94.3	98.7	98.7	96.1	100	NA	95.2	100	95.7	100	96.9	100	91.9	100	100	Membrane protein insertase YidC
MSTRG.21352;RI:1B:354657196:354657254-354657401:354657442:-	MSTRG.21352	TraesCS1B02G197200	RI	B	35.3	18.6	38.1	54.9	17.4	41	57.2	46.2	66.9	62.6	7	35.9	56.8	33.2	21.9	59.8	35.8	34.4	65	36	Membrane protein insertase YidC
MSTRG.21357;AF:1B:354929626-354929726:354929747:354929626-354929752:354929837:-	MSTRG.21357	TraesCS1B02G197300	AF	B	100	69.2	0	NA	100	NA	0	NA	NA	100	NA	NA	NA	NA	100	NA	100	NA	NA	100	Membrane protein insertase YidC
MSTRG.21357;A5:1B:354929626-354929726:354929626-354929752:-	MSTRG.21357	TraesCS1B02G197300	A5	B	NA	NA	51.8	100	NA	100	48.2	NA	NA	100	NA	100	100	100	NA	100	100	100	NA	NA	Membrane protein insertase YidC
MSTRG.21357;A3:1B:354928571-354929545:354928531-354929545:-	MSTRG.21357	TraesCS1B02G197300	A3	B	0	0	0	8.2	0	0	0	6.9	NA	0	0	0	0	0	0	37.2	0	0	NA	0	Membrane protein insertase YidC
MSTRG.21357;A5:1B:354929626-354929736:354929626-354929752:-	MSTRG.21357	TraesCS1B02G197300	A5	B	100	91.9	83.2	100	NA	100	55.4	100	NA	100	100	100	100	100	NA	100	100	100	NA	100	Membrane protein insertase YidC
MSTRG.21357;RI:1B:354921905:354922425-354922538:354922592:-	MSTRG.21357	TraesCS1B02G197300	RI	B	NA	NA	100	70.6	NA	79	100	NA	NA	100	NA	91.7	77.5	72.8	NA	51.4	85.9	87.5	NA	NA	Membrane protein insertase YidC
MSTRG.21357;A3:1B:354923758-354925679:354923752-354925679:-	MSTRG.21357	TraesCS1B02G197300	A3	B	88.8	98.4	85.3	83	100	74.7	71.8	82.1	NA	81.3	89.5	82	75.1	82	100	74	76.7	77.5	62.3	93	Membrane protein insertase YidC
MSTRG.21357;A5:1B:354929626-354929726:354929626-354929736:-	MSTRG.21357	TraesCS1B02G197300	A5	B	63.8	20.2	17.8	29.6	100	47.2	42.8	39.5	NA	64.6	11	20.6	33.5	28.6	100	76.7	74.5	45.1	NA	57.7	Membrane protein insertase YidC
MSTRG.21357;A3:1B:354925839-354925932:354925810-354925932:-	MSTRG.21357	TraesCS1B02G197300	A3	B	67.5	27.1	31.9	42.4	100	57.3	62.3	48.5	NA	66.9	15.4	22.8	28.8	31.5	100	84.7	71.5	49.9	49.3	60.2	Membrane protein insertase YidC
MSTRG.21359;A5:1B:354988695-354988796:354988695-354988806:-	MSTRG.21359	TraesCS1B02G197400	A5	B	0	6.8	7.9	12.2	NA	19.3	0	NA	NA	2.2	8.5	4	5.5	13.1	NA	5.7	16.9	NA	NA	2.5	Membrane protein insertase YidC
MSTRG.21361;A3:1B:355104900-355104982:355104864-355104982:-	MSTRG.21361	TraesCS1B02G197500	A3	B	72.2	89.8	84.3	69.6	100	78.6	78.4	NA	NA	86.9	79	85.1	77.6	66.8	100	75	64.7	NA	NA	75	Membrane protein insertase YidC
MSTRG.21362;A5:1B:355155350-355155454:355155239-355155454:+	MSTRG.21362	TraesCS1B02G197600	A5	B	NA	66.9	86	92.6	NA	77.9	0	NA	NA	NA	65.1	87.5	53.7	67	NA	79.9	69.3	NA	NA	NA	Actin-depolymerizing factor
MSTRG.21362;A3:1B:355155722-355156607:355155722-355156626:+	MSTRG.21362	TraesCS1B02G197600	A3	B	91.5	46.4	45.3	37.3	96.7	31.5	73.3	NA	NA	NA	51.4	18.3	64.5	35.3	96.9	0	42.7	NA	NA	NA	Actin-depolymerizing factor
MSTRG.21366;A5:1B:355404273-355404367:355404273-355404385:-	MSTRG.21366	TraesCS1B02G197800	A5	B	NA	NA	NA	24.6	NA	NA	6.6	NA	NA	NA	NA	NA	NA	NA	NA	NA	NA	NA	NA	NA	Methyltransferase-like protein 17, mitochondrial
MSTRG.21367;A5:1B:355675466-355675557:355675466-355675562:-	MSTRG.21367	TraesCS1B02G197900	A5	B	100	55	50.6	67.6	99	66.7	38.8	65.6	67.7	NA	61.7	79	68.1	69.9	98.8	72.1	75	61.2	66.6	NA	Trehalase
MSTRG.21367;A5:1B:355676109-355676199:355676109-355676202:-	MSTRG.21367	TraesCS1B02G197900	A5	B	0	45	49.4	29.4	0	27.9	60	31.3	30	NA	37.9	21	30.9	25	0	22.2	23	29.2	32.2	NA	Trehalase
MSTRG.21388;A3:1B:357208539-357208720:357208539-357208806:+	MSTRG.21388	TraesCS1B02G199000	A3	B	33.6	21.8	33.8	37.6	1.2	37.7	34.4	42.5	48.4	22.5	23.9	21.6	27.8	38.3	1.8	39.3	35.3	36.9	52	22.8	DNA ligase-like protein
MSTRG.21389;A3:1B:357216117-357216216:357216106-357216216:-	MSTRG.21389	TraesCS1B02G199100	A3	B	0	0.8	1.5	13.6	0	25.9	5.6	20.4	15.8	1.6	0.2	1.3	2.1	16.6	0	21.6	6.7	18.1	4.8	1.1	Protein kinase family protein
MSTRG.21391;A3:1B:357425822-357425966:357425822-357425969:+	MSTRG.21391	TraesCS1B02G199300	A3	B	22.3	3.7	0.9	0	92	20	12.6	3.7	1.3	5.9	1.4	0.1	14	8.6	91.7	18.2	2.6	1.4	2.2	0.2	Cytochrome b5
MSTRG.21391;A3:1B:357427072-357427172:357427072-357427178:+	MSTRG.21391	TraesCS1B02G199300	A3	B	79.4	97.3	99.5	100	10.5	80.9	88.2	97.1	99	95	98.7	100	86.8	91.9	10.6	82.7	97.9	100	98.2	100	Cytochrome b5
MSTRG.21391;RI:1B:357427172:357427476-357427517:357427777:+	MSTRG.21391	TraesCS1B02G199300	RI	B	92.4	95.3	93.2	94.2	74.4	95.7	93.8	93.1	90.7	90.5	93.8	92.6	93.5	95.4	78.1	94.1	92.6	88.4	83.3	89.7	Cytochrome b5
MSTRG.21392;RI:1B:357431840:357431972-357432067:357432106:-	MSTRG.21392	TraesCS1B02G199400	RI	B	89.2	65.3	85.2	93	7.3	74.8	77.4	82.1	78.9	71.5	73.7	64.1	75.1	96.2	0	86.8	75.4	81.9	83	75	#N/A
MSTRG.21404;A3:1B:358026310-358027160:358026303-358027160:-	MSTRG.21404	TraesCS1B02G200000	A3	B	NA	NA	NA	96.6	NA	97.9	100	95.5	NA	NA	NA	NA	NA	70.8	NA	97.2	NA	96.9	NA	NA	sphingosine kinase 1&&Sphingosine kinase 1
MSTRG.21404;SE:1B:358028167-358030309:358030456-358030790:-	MSTRG.21404	TraesCS1B02G200000	SE	B	NA	NA	NA	0	NA	0.5	0	0	NA	NA	NA	NA	NA	0	NA	0	3.4	8.3	NA	NA	sphingosine kinase 1&&Sphingosine kinase 1
MSTRG.21404;RI:1B:358022531:358023480-358023575:358023674:-	MSTRG.21404	TraesCS1B02G200000	RI	B	99.3	98.3	86.4	64.9	96.8	52.2	86.3	67.5	71.9	95.7	93.7	96.2	87.7	65.2	99.5	39.1	90.6	73.1	62	96	sphingosine kinase 1&&Sphingosine kinase 1
MSTRG.21410;A3:1B:359196391-359196466:359196391-359196471:+	MSTRG.21410	TraesCS1B02G200200	A3	B	29	33.4	49.5	80.7	0.6	91.5	49.1	85.9	90.3	30.7	30.6	36.3	50.2	80.6	0.6	92.9	40.7	80.8	91.1	26.5	Methionine aminopeptidase
MSTRG.21411;A5:1B:359203814-359203946:359203814-359203951:-	MSTRG.21411	TraesCS1B02G200300	A5	B	NA	NA	NA	11.8	NA	13.5	11.6	10.9	NA	NA	NA	NA	NA	10.7	NA	15.1	NA	10.1	NA	NA	Tubulin-folding cofactor D
MSTRG.21411;A5:1B:359201490-359201609:359201490-359201638:-	MSTRG.21411	TraesCS1B02G200300	A5	B	5.4	31.7	17	49.4	1	75.9	28.3	51.6	NA	24.3	3.8	15.8	22.4	35.6	0.8	100	28.4	66.3	NA	25.4	Tubulin-folding cofactor D
MSTRG.21411;A3:1B:359199670-359200004:359199605-359200004:-	MSTRG.21411	TraesCS1B02G200300	A3	B	27.2	51.2	43.2	15.4	56.4	5.8	41	29.9	49.3	49.3	53.5	47.7	16.9	26.7	56.5	15.9	42.6	32.7	44.1	64.9	Tubulin-folding cofactor D
MSTRG.21415;SE:1B:359449371-359454731:359454889-359454976:+	MSTRG.21415	TraesCS1B02G200700	SE	B	NA	NA	NA	NA	NA	NA	NA	NA	NA	NA	NA	NA	NA	NA	NA	100	23.6	NA	NA	NA	DNA mismatch repair protein MutS, putative
MSTRG.21415;A3:1B:359455698-359458409:359455698-359458950:+	MSTRG.21415	TraesCS1B02G200700	A3	B	NA	NA	NA	NA	9.6	NA	NA	NA	NA	39.7	NA	NA	NA	NA	6.5	100	NA	NA	NA	NA	DNA mismatch repair protein MutS, putative
MSTRG.21415;SE:1B:359455698-359458409:359458491-359458950:+	MSTRG.21415	TraesCS1B02G200700	SE	B	100	100	100	100	13.7	100	100	NA	NA	72.8	100	100	100	100	9.4	100	100	NA	NA	100	DNA mismatch repair protein MutS, putative
MSTRG.21415;A3:1B:359440378-359440815:359440378-359440819:+	MSTRG.21415	TraesCS1B02G200700	A3	B	NA	NA	NA	78.7	NA	84.5	NA	NA	NA	NA	NA	NA	NA	73.5	NA	87.1	100	NA	NA	NA	DNA mismatch repair protein MutS, putative
MSTRG.21415;A3:1B:359459430-359459752:359459430-359459756:+	MSTRG.21415	TraesCS1B02G200700	A3	B	100	87.2	98.3	70.8	100	95.6	100	NA	NA	93.6	100	49.7	100	100	100	100	95.6	NA	NA	97.2	DNA mismatch repair protein MutS, putative
MSTRG.21415;A5:1B:359444518-359444657:359444514-359444657:+	MSTRG.21415	TraesCS1B02G200700	A5	B	NA	NA	NA	86.2	NA	100	NA	NA	NA	NA	NA	NA	NA	85.9	NA	58.1	7.5	NA	NA	NA	DNA mismatch repair protein MutS, putative
MSTRG.21415;SE:1B:359449371-359454731:359454858-359454976:+	MSTRG.21415	TraesCS1B02G200700	SE	B	NA	95.5	100	100	86.3	100	91.6	NA	NA	100	NA	84.4	100	100	100	100	77.4	NA	NA	89.4	DNA mismatch repair protein MutS, putative
MSTRG.21415;A3:1B:359454858-359454930:359454858-359454976:+	MSTRG.21415	TraesCS1B02G200700	A3	B	23.2	0	11.7	16	0	18	0	NA	NA	8.6	15.9	0	9	19.6	0	20.8	0	NA	NA	5.9	DNA mismatch repair protein MutS, putative
MSTRG.21415;RI:1B:359458409:359458491-359458950:359459053:+	MSTRG.21415	TraesCS1B02G200700	RI	B	0	10.7	6	10	NA	8.4	6.2	NA	NA	19.8	5.6	6.9	0.9	5	NA	16.2	6.5	NA	NA	8.4	DNA mismatch repair protein MutS, putative
MSTRG.21415;A3:1B:359449152-359449217:359449152-359449224:+	MSTRG.21415	TraesCS1B02G200700	A3	B	76.8	71.7	81.9	42.9	NA	62.8	82.1	NA	NA	70.2	84.1	25.1	87.5	58.8	NA	54.1	70.9	NA	NA	81.6	DNA mismatch repair protein MutS, putative
MSTRG.21415;A5:1B:359454889-359454976:359454858-359454976:+	MSTRG.21415	TraesCS1B02G200700	A5	B	NA	11.2	6.8	11.7	9.6	10.1	6.7	NA	NA	16.4	6.5	8.1	1	6.1	5.9	19.6	8.3	NA	NA	9.7	DNA mismatch repair protein MutS, putative
MSTRG.21422;RI:1B:359895019:359895085-359896274:359896404:+	MSTRG.21422	TraesCS1B02G200900	RI	B	91.8	68.3	89.2	96.5	0	93.3	100	86.8	75.2	98	88.2	89	95.8	95	0	92.4	92.1	91.2	84.1	87.1	#N/A
MSTRG.21422;A3:1B:359894223-359895019:359894223-359896274:+	MSTRG.21422	TraesCS1B02G200900	A3	B	99.4	70	85.5	96.6	NA	93.8	96.7	75.4	43	97.8	94.8	89.4	92.6	92.6	0	94.7	94.3	75.1	30.2	87.3	#N/A
MSTRG.21422;A5:1B:359896028-359896274:359895085-359896274:+	MSTRG.21422	TraesCS1B02G200900	A5	B	55.6	94.2	96.2	87.3	84.1	67.9	100	14.7	17.1	97.1	78.6	92.6	97	92.3	90.9	56.5	92.4	57.6	NA	97	#N/A
MSTRG.21422;A3:1B:359895085-359895272:359895085-359896274:+	MSTRG.21422	TraesCS1B02G200900	A3	B	88.4	87.6	78.3	77.1	49.6	90.7	100	91.2	76.1	95.7	58	44.8	91.3	0	70.2	93.4	91.3	96.1	96.8	91.7	#N/A
MSTRG.21422;SE:1B:359894223-359895019:359896028-359896274:+	MSTRG.21422	TraesCS1B02G200900	SE	B	95.2	94.6	94.7	87.7	100	69.9	88.6	7.4	4.9	96.8	90	93	94.6	88.7	92	65.3	94.5	28.3	16.8	97.1	#N/A
MSTRG.21422;RI:1B:359895019:359895085-359895272:359896404:+	MSTRG.21422	TraesCS1B02G200900	RI	B	59.6	23.4	69.6	89	0	58.7	63.9	38.8	48.9	69.2	84.5	90.9	68.6	100	0	46.2	52.6	29.7	15	38	#N/A
MSTRG.21422;RI:1B:359895019:359896028-359896274:359896404:+	MSTRG.21422	TraesCS1B02G200900	RI	B	89.9	11.7	24.8	79.8	0	86.7	79.2	97.4	93.6	59.5	67.1	39	41.5	61.4	0	90.4	48.8	88.4	68.2	17.2	#N/A
MSTRG.21422;SE:1B:359894223-359895019:359895085-359896274:+	MSTRG.21422	TraesCS1B02G200900	SE	B	94.1	51.9	41.5	50.8	100	52.3	NA	31.8	19.9	NA	71	51.2	35.3	39.7	53.5	59.2	58.7	22.5	7.6	50.3	#N/A
MSTRG.21425;A3:1B:359901367-359902719:359901367-359902723:+	MSTRG.21425	TraesCS1B02G201000	A3	B	19.4	22.2	38.5	24.8	2.7	34.7	24.6	33.8	NA	28.1	26	27	31	34.1	3.2	24.5	17.3	4.9	NA	19.6	Plastid lipid-associated protein
MSTRG.21439;A5:1B:360807093-360808066:360806706-360808066:+	MSTRG.21439	TraesCS1B02G201400	A5	B	0	7	0	0.5	NA	0.6	0	6	3.8	0	1.5	3.5	0.9	0.7	NA	0	0	1.5	3.9	1.5	Actin
MSTRG.21439;A3:1B:360806706-360808066:360806706-360808071:+	MSTRG.21439	TraesCS1B02G201400	A3	B	2.7	3.8	6.1	19.4	0.1	31.2	10	33.2	32.4	5.1	4.8	7.9	9.4	16.9	0.3	41.6	6	40.5	35.4	4.3	Actin
MSTRG.21451;SE:1B:362048895-362049041:362049119-362049202:-	MSTRG.21451	TraesCS1B02G201900	SE	B	7.4	3.1	6.6	6.8	0.3	7.8	4.8	8.8	NA	5	6.6	2.7	4.2	10.4	0	3.8	7.5	7.2	NA	3.7	protein kinase family protein
MSTRG.21452;RI:1B:362598442:362598624-362598721:362598837:+	MSTRG.21452	TraesCS1B02G202000	RI	B	0	15.7	35.7	10.9	NA	14.7	10.3	29.5	NA	5	9.5	32.7	23.7	15.8	NA	8.7	5.2	32.7	NA	3.7	Serine carboxypeptidase S28 family protein
MSTRG.21455;SE:1B:362604542-362604897:362605002-362605164:+	MSTRG.21455	TraesCS1B02G202100	SE	B	100	100	100	100	9.2	99.8	100	100	NA	100	100	100	100	100	11.1	100	100	100	NA	100	Serine carboxypeptidase S28 family protein&&Prolyl carboxypeptidase like protein, putative, expressed
MSTRG.21455;SE:1B:362605260-362605707:362605801-362606216:+	MSTRG.21455	TraesCS1B02G202100	SE	B	100	100	100	100	9.2	99.8	100	100	NA	100	100	100	100	100	11.1	100	100	100	NA	100	Serine carboxypeptidase S28 family protein&&Prolyl carboxypeptidase like protein, putative, expressed
MSTRG.21459;AF:1B:363477960-363478924:363479039:363477960-363479681:363480742:-	MSTRG.21459	TraesCS1B02G202400	AF	B	99.8	98.5	98.5	98.8	99.8	85.6	98.1	87.7	NA	99.8	98.1	98.1	97.6	91.8	100	90.3	100	98.9	NA	98.1	Cytochrome P450 family protein
MSTRG.21466;A3:1B:363630300-363630456:363630254-363630456:-	MSTRG.21466	TraesCS1B02G202500	A3	B	0	1.2	1.2	2.5	2.2	0.5	0.8	0	0	0	0.9	1.4	2.5	0.5	31.1	0.4	0.6	0	0	0	SH3 domain-containing protein 1
MSTRG.21474;A5:1B:364116627-364116708:364116627-364116763:-	MSTRG.21474	TraesCS1B02G202600	A5	B	100	98	94.4	96	90.7	93.8	97.3	96.9	89.3	97.5	95.8	98	96.6	92.6	85.4	97	96.1	97.3	98.7	98.5	Kinesin-like protein
MSTRG.21474;A5:1B:364121169-364121289:364121169-364121304:-	MSTRG.21474	TraesCS1B02G202600	A5	B	48.7	62.5	100	100	9.3	100	87.1	97.3	100	85.1	50.8	100	67.2	100	14.6	100	85.5	97.1	100	4.5	Kinesin-like protein
MSTRG.21470;AF:1B:364418274:364418416-364419022:364418491:364418534-364419022:+	MSTRG.21470	TraesCS1B02G202800	AF	B	23.1	0	5.4	6.6	0	23.4	24	26.2	25.5	2.2	6	0	18	10	0	11.3	4.8	22.2	8.8	0.4	#N/A
MSTRG.21475;A3:1B:365022058-365022184:365022058-365022188:+	MSTRG.21475	TraesCS1B02G203300	A3	B	100	NA	30	14.8	28.9	28.9	37.9	33.3	NA	39.6	34.5	NA	22	42.6	30	18	30.5	51.3	48.8	14.5	#N/A
MSTRG.21492;A5:1B:365697127-365697236:365697127-365697240:-	MSTRG.21492	TraesCS1B02G203500	A5	B	0	1	0.7	2.2	0	3.7	0	2.4	2.4	0.3	0.5	0.8	1.1	2.4	0	1.4	0.5	2.7	10.1	2.8	Electron transfer flavoprotein-ubiquinone oxidoreductase, mitochondrial
MSTRG.21492;RI:1B:365693133:365693199-365693279:365693328:-	MSTRG.21492	TraesCS1B02G203500	RI	B	10.7	3.1	4.4	5.2	0	3.7	3.3	4.7	4	7.3	6.9	2.2	7.9	5.1	0	10.3	2.8	7.9	8.9	4.3	Electron transfer flavoprotein-ubiquinone oxidoreductase, mitochondrial
MSTRG.21492;A3:1B:365693638-365693723:365693606-365693723:-	MSTRG.21492	TraesCS1B02G203500	A3	B	0	4.7	5.2	12.1	0.3	9.6	5.9	10.3	15.1	7.6	7.8	4.4	5.7	7.5	0	9.3	8.5	10.2	10.1	4.1	Electron transfer flavoprotein-ubiquinone oxidoreductase, mitochondrial
MSTRG.21492;A3:1B:365693049-365693133:365693018-365693133:-	MSTRG.21492	TraesCS1B02G203500	A3	B	66.1	36.3	24.6	2.7	87.6	3.4	15.8	3.5	0	54.3	54.7	46.6	43.7	4.5	88.9	14.3	50	21.2	30.4	69.7	Electron transfer flavoprotein-ubiquinone oxidoreductase, mitochondrial
MSTRG.21491;A5:1B:367440317-367440477:367438928-367440477:+	MSTRG.21491	TraesCS1B02G203600	A5	B	45.7	11.3	7.4	16.7	NA	26.2	18.7	29	35.2	57.8	34.7	13.3	10.7	13.6	NA	40.1	21.6	32.3	47.7	61.7	U1 small nuclear ribonucleoprotein 70 kDa
MSTRG.21490;AF:1B:367840386:367840698-367841279:367840948:367841081-367841279:+	MSTRG.21490	TraesCS1B02G203800	AF	B	0	10.2	8	3	0.1	0	2.1	NA	NA	1.7	2.2	10.8	0	0	0	0	5.4	NA	NA	10.9	YABBY protein
MSTRG.21507;A3:1B:368410975-368411523:368410975-368411530:+	MSTRG.21507	TraesCS1B02G204300	A3	B	45	63.2	69.8	87	2.2	73.5	52.6	79.1	70.9	77.6	39.9	52.9	100	80.8	1.4	100	52.7	41.8	84.9	46.8	#N/A
MSTRG.21517;A3:1B:368552611-368552903:368552611-368552913:+	MSTRG.21517	TraesCS1B02G204600	A3	B	0	0	7.7	0	0	2.6	0	0	NA	NA	0	0	0	0	1.7	0	0	0	NA	0	tetratricopeptide repeat (TPR)-containing protein&&Histone-lysine N-methyltransferase
MSTRG.21518;A3:1B:368559558-368560120:368559452-368560120:-	MSTRG.21518	TraesCS1B02G204700	A3	B	0	7.2	5.6	11.8	NA	23.8	NA	NA	NA	1.4	4.6	7.6	1.4	14.8	2.1	18.3	NA	NA	NA	5.3	Valine--tRNA ligase
MSTRG.21512;A3:1B:368679341-368679418:368679326-368679418:-	MSTRG.21512	TraesCS1B02G204800	A3	B	NA	NA	52.9	0	99	0	0	NA	NA	NA	88.2	35.4	100	0	87.2	0	43.5	NA	NA	NA	#N/A
MSTRG.21519;RI:1B:368708761:368709178-368709575:368710224:-	MSTRG.21519	TraesCS1B02G204900	RI	B	NA	NA	NA	NA	18.8	3.7	3	28.9	NA	12.6	NA	NA	NA	NA	50.6	5.5	3.7	6	NA	4.6	#N/A
MSTRG.21529;SE:1B:369190611-369196768:369196859-369196934:+	MSTRG.21529	TraesCS1B02G205000	SE	B	100	79.2	100	94.7	80.3	99.2	80.5	95.9	91.6	84.4	72.5	93.1	78.1	100	100	100	94.5	100	88.8	98.3	Ras family protein
MSTRG.21529;A3:1B:369197075-369197544:369197075-369197573:+	MSTRG.21529	TraesCS1B02G205000	A3	B	46	100	91.6	91.7	22.5	92.7	100	89.2	100	100	90.9	91.2	100	88.4	100	96.9	85.2	90.6	100	88.1	Ras family protein
MSTRG.21529;A3:1B:369198328-369198446:369198328-369198486:+	MSTRG.21529	TraesCS1B02G205000	A3	B	0	52.6	64.7	61.9	NA	45.9	45.4	58.6	39.3	51.5	16.3	50.4	44.4	29.3	94.3	66.9	48.8	61.8	64.8	40.5	Ras family protein
MSTRG.21537;A5:1B:369606275-369607662:369606275-369607736:-	MSTRG.21537	TraesCS1B02G205300	A5	B	NA	NA	98.7	NA	NA	NA	NA	NA	NA	NA	NA	NA	NA	NA	NA	84.7	NA	NA	NA	NA	Xanthine dehydrogenase
MSTRG.21537;SE:1B:369606275-369608532:369608631-369615447:-	MSTRG.21537	TraesCS1B02G205300	SE	B	0	0	NA	4.4	4.1	0	0	0	NA	0.8	0	6.8	13.5	6.9	10.5	0	0	11.9	NA	0.6	Xanthine dehydrogenase
MSTRG.21539;A3:1B:370030144-370030477:370030144-370030949:+	MSTRG.21539	TraesCS1B02G205400	A3	B	NA	NA	NA	4.3	100	20	35.1	NA	NA	NA	0	NA	NA	0	93.9	36	23.3	NA	NA	NA	Non-lysosomal glucosylceramidase
MSTRG.21539;RI:1B:370030477:370030774-370030949:370031133:+	MSTRG.21539	TraesCS1B02G205400	RI	B	0	NA	NA	NA	88.8	21.4	92	NA	NA	NA	0	NA	NA	NA	100	28.5	68.9	NA	NA	NA	Non-lysosomal glucosylceramidase
MSTRG.21539;SE:1B:370030144-370030477:370030774-370030949:+	MSTRG.21539	TraesCS1B02G205400	SE	B	100	54.3	NA	32.7	NA	47.9	4.5	NA	NA	57	45.3	72.4	NA	34.8	NA	58.4	12.1	NA	NA	59.6	Non-lysosomal glucosylceramidase
MSTRG.21548;AF:1B:370159452:370159863-370161048:370160176:370160236-370161048:+	MSTRG.21548	TraesCS1B02G205600	AF	B	0	0	0.8	5.1	1.2	0	1	0.4	0	3.3	2.4	0.3	1	NA	0	0	2.4	0.6	5.4	0	GPI-anchored protein
MSTRG.21548;SE:1B:370160236-370160343:370160489-370161048:+	MSTRG.21548	TraesCS1B02G205600	SE	B	3.3	1.9	0.9	1.9	11.8	1.9	0.9	0.8	1.5	3.6	0.7	2.4	1.7	1.1	12	2.9	0.9	1.7	1.4	0.6	GPI-anchored protein
MSTRG.21548;A5:1B:370160504-370161048:370160489-370161048:+	MSTRG.21548	TraesCS1B02G205600	A5	B	NA	NA	NA	94.1	0	92.7	96.8	NA	NA	NA	NA	NA	NA	98.2	0	95	98.8	93.1	NA	NA	GPI-anchored protein
MSTRG.21548;AF:1B:370160176:370160236-370161048:370160418:370160504-370161048:+	MSTRG.21548	TraesCS1B02G205600	AF	B	100	100	100	32.2	100	48.6	50.1	100	100	100	100	100	100	4.2	100	29.4	7	54.5	100	100	GPI-anchored protein
MSTRG.21548;AF:1B:370159743:370159863-370161048:370160418:370160504-370161048:+	MSTRG.21548	TraesCS1B02G205600	AF	B	NA	NA	NA	15	100	43.1	28.4	100	NA	NA	NA	100	100	28	100	37.7	16.2	42.7	NA	NA	GPI-anchored protein
MSTRG.21548;AF:1B:370160174:370160236-370161048:370160418:370160504-370161048:+	MSTRG.21548	TraesCS1B02G205600	AF	B	100	100	100	73.3	NA	75.8	72.9	100	100	100	100	100	100	61.8	100	57.4	55.5	76.3	100	100	GPI-anchored protein
MSTRG.21548;AF:1B:370159743:370159863-370161048:370160174:370160236-370161048:+	MSTRG.21548	TraesCS1B02G205600	AF	B	0	0	2	6	100	19.5	12.8	21.8	8.6	0	0	25.7	14.8	19.4	87.4	30.9	13.4	18.8	0	0	GPI-anchored protein
MSTRG.21548;RI:1B:370162045:370162503-370162584:370162884:+	MSTRG.21548	TraesCS1B02G205600	RI	B	100	100	98.9	96.1	40.5	87.2	92.3	85.4	94.7	100	100	85	91.9	87.3	51.7	82.3	92.4	88.1	100	100	GPI-anchored protein
MSTRG.21548;AF:1B:370159743:370159863-370161048:370160176:370160236-370161048:+	MSTRG.21548	TraesCS1B02G205600	AF	B	0	0	2.7	27.1	62.7	44.5	28.2	31.1	12.3	0	0	27.5	15.6	89.9	55.6	59.2	72.1	38.4	0	0	GPI-anchored protein
MSTRG.21548;A3:1B:370163826-370163933:370163826-370163936:+	MSTRG.21548	TraesCS1B02G205600	A3	B	51.8	40.2	42.6	34.7	40.1	34.2	39.7	33.1	39	42.4	41.8	41.5	45.5	34.6	44.8	42.9	43.1	36.4	34.4	38.6	GPI-anchored protein
MSTRG.21547;A5:1B:370731220-370731330:370731220-370731336:-	MSTRG.21547	TraesCS1B02G205700	A5	B	7	4.6	8.4	7.6	0.2	19.4	6.1	15.8	10.2	2.5	9.9	5.6	6.2	14	0	14	5.1	12.1	5.3	5.4	#N/A
MSTRG.21556;RI:1B:371141387:371142306-371142394:371142813:+	MSTRG.21556	TraesCS1B02G205800	RI	B	0	0	0	7.8	4.9	12.8	2.6	0.6	3.3	4.4	1.5	0	8.7	3.2	0	24	0.7	9.3	0	3.8	Leucine-rich repeat (LRR) family protein
MSTRG.21556;A5:1B:371142306-371142394:371142293-371142394:+	MSTRG.21556	TraesCS1B02G205800	A5	B	62.7	52.6	60.2	46.1	5.7	45.9	58	72.2	100	48.5	52.6	57.6	19.8	55.5	5.1	47.5	53.5	50	65.2	51.4	Leucine-rich repeat (LRR) family protein
MSTRG.21569;A3:1B:371450798-371451789:371449975-371451789:-	MSTRG.21569	TraesCS1B02G205900	A3	B	NA	NA	NA	NA	NA	NA	NA	NA	NA	NA	NA	NA	NA	NA	34.9	NA	NA	NA	NA	NA	PHD finger family protein
MSTRG.21569;AL:1B:371449423:371449975-371451789:371450958:371450978-371451789:-	MSTRG.21569	TraesCS1B02G205900	AL	B	0	0	0.8	0.3	1.7	1.2	0	0.7	0	0.9	1.2	0	0	0	16.8	2.4	0.1	1.2	0	1.1	PHD finger family protein
MSTRG.21569;AL:1B:371449810:371450005-371451789:371450958:371450978-371451789:-	MSTRG.21569	TraesCS1B02G205900	AL	B	0	0	0	0.9	0	5.1	0	5.2	3.5	0	0	0	0	1.7	0	9.1	0	4	0	0	PHD finger family protein
MSTRG.21569;A3:1B:371450798-371451789:371450005-371451789:-	MSTRG.21569	TraesCS1B02G205900	A3	B	NA	NA	NA	22.4	NA	16	NA	4.4	NA	27.9	NA	NA	NA	NA	NA	2.9	NA	7.8	NA	NA	PHD finger family protein
MSTRG.21569;A3:1B:371450005-371451789:371449975-371451789:-	MSTRG.21569	TraesCS1B02G205900	A3	B	NA	NA	NA	NA	NA	82	NA	88.5	NA	70.4	58.6	NA	NA	NA	NA	80.7	NA	76.6	NA	60	PHD finger family protein
MSTRG.21566;AF:1B:372153114-372154409:372154470:372153114-372155012:372155164:-	MSTRG.21566	TraesCS1B02G206000	AF	B	0	100	100	93	100	100	100	100	NA	97.6	93.2	72.7	100	100	100	100	98.9	95.9	100	97.8	Fatty acid oxidation complex subunit alpha
MSTRG.21566;AF:1B:372153114-372154409:372154470:372153114-372155012:372155156:-	MSTRG.21566	TraesCS1B02G206000	AF	B	0	22.4	17.5	33.2	20.6	23.4	29.1	23.8	27.5	34.5	23.2	17.5	18.6	30	28.9	17.3	28.9	33	42.4	34.1	Fatty acid oxidation complex subunit alpha
MSTRG.21575;A5:1B:372220985-372222037:372220985-372222040:-	MSTRG.21575	TraesCS1B02G206100	A5	B	43.3	71.8	61.5	0	100	49.2	40.2	35.4	NA	78.6	60.6	76.5	37.3	48.3	NA	35.3	65.3	34.2	NA	87.1	#N/A
MSTRG.21583;A5:1B:373144171-373145816:373143280-373145816:+	MSTRG.21583	TraesCS1B02G206200	A5	B	23.5	19.5	0	32.9	1.9	32.2	NA	4.6	NA	0	5.9	13.8	22.9	17.2	3.2	0	29.9	27.1	14.5	21.8	Carbohydrate kinase, putative, expressed
MSTRG.21584;A3:1B:373148817-373149050:373147699-373149050:-	MSTRG.21584	TraesCS1B02G206400	A3	B	46.8	49.9	NA	NA	NA	NA	NA	NA	NA	NA	50.4	40.1	NA	NA	NA	NA	NA	NA	NA	NA	#N/A
MSTRG.21590;AF:1B:373317530-373318014:373318301:373317530-373319571:373320543:-	MSTRG.21590	TraesCS1B02G206500	AF	B	92.4	96.3	98.7	95.7	95.9	100	NA	89.3	NA	100	98	95.5	96.7	100	98.1	100	96	85	NA	98	#N/A
MSTRG.21617;A3:1B:374010332-374010436:374009659-374010436:-	MSTRG.21617	TraesCS1B02G206700	A3	B	NA	NA	NA	100	NA	100	100	NA	NA	100	NA	79.3	NA	100	NA	100	100	NA	NA	100	Heat shock 70 kDa protein, putative
MSTRG.21617;A3:1B:374011333-374011846:374011280-374011846:-	MSTRG.21617	TraesCS1B02G206700	A3	B	0	NA	NA	0	NA	0	NA	0	NA	NA	NA	NA	NA	16.6	NA	0	NA	0	NA	NA	Heat shock 70 kDa protein, putative
MSTRG.21617;A5:1B:374010742-374011100:374010742-374011846:-	MSTRG.21617	TraesCS1B02G206700	A5	B	NA	NA	NA	NA	NA	98.7	NA	NA	NA	NA	NA	NA	NA	NA	NA	90.3	NA	NA	NA	NA	Heat shock 70 kDa protein, putative
MSTRG.21617;RI:1B:374009130:374009659-374010417:374010521:-	MSTRG.21617	TraesCS1B02G206700	RI	B	100	NA	NA	100	NA	100	NA	100	NA	100	NA	NA	NA	NA	NA	94.5	NA	100	NA	NA	Heat shock 70 kDa protein, putative
MSTRG.21617;SE:1B:374010742-374011846:374011990-374012684:-	MSTRG.21617	TraesCS1B02G206700	SE	B	0	NA	NA	0	NA	1.8	NA	0	NA	0	NA	NA	NA	NA	NA	5.5	NA	0	NA	NA	Heat shock 70 kDa protein, putative
MSTRG.21617;A3:1B:374011280-374011846:374010742-374011846:-	MSTRG.21617	TraesCS1B02G206700	A3	B	100	NA	NA	100	NA	99.4	NA	100	NA	NA	NA	NA	NA	90.6	NA	94.9	NA	100	NA	NA	Heat shock 70 kDa protein, putative
MSTRG.21617;AL:1B:374009130:374009659-374010417:374009789:374009803-374010417:-	MSTRG.21617	TraesCS1B02G206700	AL	B	0	NA	NA	0	NA	0	NA	NA	NA	NA	NA	NA	0	7.1	NA	11.4	NA	NA	NA	NA	Heat shock 70 kDa protein, putative
MSTRG.21617;A3:1B:374011990-374012684:374011280-374012684:-	MSTRG.21617	TraesCS1B02G206700	A3	B	NA	NA	NA	NA	NA	100	NA	46.7	NA	45.7	NA	NA	NA	35.4	NA	100	NA	NA	NA	NA	Heat shock 70 kDa protein, putative
MSTRG.21617;A3:1B:374013473-374014097:374013432-374014097:-	MSTRG.21617	TraesCS1B02G206700	A3	B	100	NA	NA	47.3	NA	78.2	NA	51.4	NA	NA	NA	NA	NA	100	NA	100	NA	84.4	NA	NA	Heat shock 70 kDa protein, putative
MSTRG.21617;RI:1B:374010612:374010742-374011100:374011280:-	MSTRG.21617	TraesCS1B02G206700	RI	B	100	NA	NA	74.5	NA	99.2	NA	66.3	NA	NA	NA	NA	NA	59.4	NA	100	NA	76.6	NA	48.3	Heat shock 70 kDa protein, putative
MSTRG.21617;SE:1B:374011280-374011846:374011990-374012684:-	MSTRG.21617	TraesCS1B02G206700	SE	B	100	NA	NA	74.5	NA	100	NA	66.3	NA	NA	NA	NA	NA	59.4	NA	100	NA	76.6	NA	48.3	Heat shock 70 kDa protein, putative
MSTRG.21617;SE:1B:374010742-374011100:374011280-374012684:-	MSTRG.21617	TraesCS1B02G206700	SE	B	0	NA	NA	27.9	NA	0	NA	33.5	NA	33.8	NA	NA	NA	50.2	NA	0	NA	10.5	NA	49.5	Heat shock 70 kDa protein, putative
MSTRG.21617;SE:1B:374010742-374011100:374011990-374012684:-	MSTRG.21617	TraesCS1B02G206700	SE	B	23.9	NA	NA	20.9	NA	58.7	NA	30.6	NA	30.1	46.2	NA	NA	35.6	NA	35.4	NA	17.7	NA	NA	Heat shock 70 kDa protein, putative
MSTRG.21617;A5:1B:374009659-374010166:374009659-374010417:-	MSTRG.21617	TraesCS1B02G206700	A5	B	34.7	NA	NA	70	NA	47.6	NA	73.7	NA	82.6	54.9	NA	NA	53.2	NA	32.2	NA	54.7	NA	51.9	Heat shock 70 kDa protein, putative
MSTRG.21617;AL:1B:374009149:374009659-374010417:374009789:374009803-374010417:-	MSTRG.21617	TraesCS1B02G206700	AL	B	52.3	NA	NA	26.1	NA	76.5	NA	39.6	NA	NA	49.1	NA	17.4	42.4	NA	70.7	NA	60.8	NA	61.7	Heat shock 70 kDa protein, putative
MSTRG.21617;A3:1B:374010332-374010436:374009803-374010436:-	MSTRG.21617	TraesCS1B02G206700	A3	B	NA	NA	60.5	89.7	NA	82	94.3	70.7	NA	76.5	NA	83.8	NA	82.1	NA	92	78.3	NA	NA	75.4	Heat shock 70 kDa protein, putative
MSTRG.21617;A5:1B:374009803-374010417:374009803-374010436:-	MSTRG.21617	TraesCS1B02G206700	A5	B	72.2	NA	NA	89.6	NA	55.6	NA	70.1	NA	31.1	81.3	NA	92.9	74.9	NA	82.2	NA	47.4	NA	34.5	Heat shock 70 kDa protein, putative
MSTRG.21617;SE:1B:374010742-374012684:374012929-374013314:-	MSTRG.21617	TraesCS1B02G206700	SE	B	57.3	55.4	16.3	37.1	NA	44	45.1	47.4	29.7	52.9	49	NA	20.3	27.2	NA	64.5	44.5	69.3	57.3	32.5	Heat shock 70 kDa protein, putative
MSTRG.21603;A3:1B:374020506-374021348:374020503-374021348:-	MSTRG.21603	TraesCS1B02G206800	A3	B	90.8	91.4	92.3	85.6	NA	88.8	100	74.1	78.5	82.3	93.3	92.9	89.6	85.7	NA	67.9	85.3	76.4	85.9	79.7	Mitochondrial carrier protein
MSTRG.21604;AF:1B:374316756:374316887-374319204:374317332:374317369-374319204:+	MSTRG.21604	TraesCS1B02G207000	AF	B	100	61.6	58.4	90.6	45.8	49.4	100	88.3	NA	78.1	55.9	60	100	56.3	100	47.9	29.4	69.2	NA	62.2	#N/A
MSTRG.21604;AF:1B:374316756:374317081-374319204:374317332:374317369-374319204:+	MSTRG.21604	TraesCS1B02G207000	AF	B	100	10.7	10.7	69.3	59.6	10.8	100	66.1	NA	61.5	15.9	17.9	100	12	100	17	7	10.6	NA	17.5	#N/A
MSTRG.21604;SE:1B:374316887-374316985:374317081-374319204:+	MSTRG.21604	TraesCS1B02G207000	SE	B	61.2	60.3	47.8	57	97	55.7	78.6	47	64.7	60.5	59.2	55.3	49.5	52.2	96.5	57	65.6	51.3	57.5	61.7	#N/A
MSTRG.21604;A5:1B:374317081-374319204:374316887-374319204:+	MSTRG.21604	TraesCS1B02G207000	A5	B	22.4	7	7.9	19	63.6	11	24.9	20.6	17.6	30.9	13	12.7	23.1	9.6	58.9	18.3	15.4	5	8	11.4	#N/A
MSTRG.21613;A3:1B:374858112-374858232:374857896-374858232:-	MSTRG.21613	TraesCS1B02G207500	A3	B	38	44.4	43.6	48.7	71.9	18.6	38.1	27.1	NA	53	42.7	52.5	43.3	21.7	80.7	30	30.9	NA	NA	59.3	Armadillo repeat-containing protein
MSTRG.21630;A3:1B:375816481-375816666:375816481-375816669:+	MSTRG.21630	TraesCS1B02G207800	A3	B	100	56	NA	NA	NA	NA	NA	NA	NA	NA	67.1	87.2	NA	NA	NA	NA	NA	NA	NA	NA	Ubiquitin carboxyl-terminal hydrolase-like protein
MSTRG.21630;A5:1B:375816481-375816669:375816475-375816669:+	MSTRG.21630	TraesCS1B02G207800	A5	B	0	17	14.9	NA	NA	NA	NA	NA	NA	NA	10	5.5	NA	NA	NA	NA	NA	NA	NA	NA	Ubiquitin carboxyl-terminal hydrolase-like protein
MSTRG.21630;RI:1B:375804568:375804691-375804796:375804906:+	MSTRG.21630	TraesCS1B02G207800	RI	B	100	100	100	88.8	NA	97.2	91.4	78.2	NA	100	100	100	90.7	84.9	NA	70.4	100	89.7	NA	100	Ubiquitin carboxyl-terminal hydrolase-like protein
MSTRG.21630;A3:1B:375816475-375816666:375816475-375816669:+	MSTRG.21630	TraesCS1B02G207800	A3	B	11.4	20.8	41.6	74.8	NA	100	NA	NA	NA	NA	28.9	26.5	74.8	63.8	NA	NA	NA	NA	NA	NA	Ubiquitin carboxyl-terminal hydrolase-like protein
MSTRG.21630;A5:1B:375816481-375816666:375816475-375816666:+	MSTRG.21630	TraesCS1B02G207800	A5	B	52.8	49.8	23.5	9.7	NA	0	NA	NA	NA	NA	35.8	52.4	28.4	31.1	NA	NA	NA	NA	NA	NA	Ubiquitin carboxyl-terminal hydrolase-like protein
MSTRG.21631;AF:1B:375820305-375820693:375820736:375820305-375821001:375821489:-	MSTRG.21631	TraesCS1B02G207900	AF	B	99.3	93.4	96.4	99.5	99.3	99.4	100	99.8	99.6	99.7	97.4	93.8	100	99.6	97.9	99	100	99.9	99.9	99.9	ADP-ribosylation factor GTPase-activating protein
MSTRG.21662;A3:1B:378403636-378404189:378403612-378404189:-	MSTRG.21662	TraesCS1B02G208600	A3	B	NA	91.1	100	100	NA	100	100	89.7	100	100	NA	NA	100	85.8	NA	100	100	100	NA	100	TELO2-interacting protein 1
MSTRG.21662;A5:1B:378402086-378403389:378402086-378403424:-	MSTRG.21662	TraesCS1B02G208600	A5	B	0	0	4.1	6.7	4.1	7.4	1.8	8.3	4.9	0	1.5	0	1.7	6.7	2.6	4.2	2.3	6.4	1.5	0.3	TELO2-interacting protein 1
MSTRG.21662;A5:1B:378405600-378405873:378405600-378405921:-	MSTRG.21662	TraesCS1B02G208600	A5	B	NA	0	17.7	24	NA	8.3	0	8.6	0	10.2	NA	NA	21.8	12.7	NA	21.3	5.5	12	NA	0	TELO2-interacting protein 1
MSTRG.21662;A3:1B:378403661-378404189:378403636-378404189:-	MSTRG.21662	TraesCS1B02G208600	A3	B	100	76.3	21.4	3.8	67.8	0	16.6	0	0	71.5	82.4	94.6	0	0	97.4	0	41.6	25.7	80.1	49.5	TELO2-interacting protein 1
MSTRG.21662;A3:1B:378406079-378406163:378406026-378406163:-	MSTRG.21662	TraesCS1B02G208600	A3	B	NA	100	100	41.2	NA	58.4	62.4	55.7	47.2	76	NA	NA	23.8	67.1	NA	67.2	80.9	100	NA	49.7	TELO2-interacting protein 1
MSTRG.21662;A3:1B:378404681-378405526:378404677-378405526:-	MSTRG.21662	TraesCS1B02G208600	A3	B	100	76.9	39.4	91.1	100	59	49.7	72.8	57.7	81.6	100	100	100	66.9	100	61.1	58.5	43.2	100	75.2	TELO2-interacting protein 1
MSTRG.21664;RI:1B:378833087:378833197-378833302:378833457:-	MSTRG.21664	TraesCS1B02G208900	RI	B	8.9	9.3	5.6	3.7	7	3.6	4.5	5.5	3.1	7.3	10.6	5.7	5.1	3	4.5	2.6	4.3	5.8	5.8	8.1	Non-capsid protein NS-1
MSTRG.21677;A5:1B:379630804-379630891:379630804-379630982:-	MSTRG.21677	TraesCS1B02G209300	A5	B	34.2	31.4	30.9	35.2	0.1	27.8	18.9	82.2	100	41.2	32	36.7	59.5	65.2	0.8	35	21.7	58.3	72.3	26.9	ER-based factor for assembly of V-ATPase
MSTRG.21683;A3:1B:380465011-380466594:380465011-380466598:+	MSTRG.21683	TraesCS1B02G209600	A3	B	89.1	99.7	100	98.3	100	99.3	100	98.9	99.5	97.7	98.8	99.6	100	98.6	100	100	96.3	99.4	100	97.9	(RAP Annotation release2) NERD domain containing protein
MSTRG.21684;AF:1B:380468413-380468939:380468989:380468413-380470062:380470252:-	MSTRG.21684	TraesCS1B02G209700	AF	B	100	99.5	100	100	100	91.5	100	100	NA	100	100	100	100	100	100	100	95.6	100	NA	99.7	#N/A
MSTRG.21684;SE:1B:380468413-380469287:380469478-380470062:-	MSTRG.21684	TraesCS1B02G209700	SE	B	NA	90.9	NA	NA	NA	NA	NA	NA	NA	100	NA	NA	NA	100	NA	NA	NA	NA	NA	96.2	#N/A
MSTRG.21684;AF:1B:380469478-380470062:380470829:380469478-380470928:380471058:-	MSTRG.21684	TraesCS1B02G209700	AF	B	5.6	31.8	20.1	NA	NA	NA	NA	NA	NA	41.9	33.4	26	45.1	100	NA	NA	NA	NA	NA	39.3	#N/A
MSTRG.21704;A3:1B:380887701-380888310:380887668-380888310:-	MSTRG.21704	TraesCS1B02G209900	A3	B	100	96.7	98.9	95.9	96.8	100	100	100	100	94.2	100	100	100	100	100	100	100	100	100	100	Glycerol-3-phosphate acyltransferase, chloroplastic
MSTRG.21704;A3:1B:380893301-380893511:380893274-380893511:-	MSTRG.21704	TraesCS1B02G209900	A3	B	4.1	1.9	5.7	5	0.7	17.6	7	32.9	NA	0.7	4	3.9	4.7	12.7	8	4.4	2.6	0	NA	0.8	Glycerol-3-phosphate acyltransferase, chloroplastic
MSTRG.21704;A3:1B:380895977-380896093:380895960-380896093:-	MSTRG.21704	TraesCS1B02G209900	A3	B	NA	NA	97.7	94.3	NA	94.7	NA	94.3	NA	77	100	NA	83.8	97.6	NA	100	NA	98.4	NA	82.6	Glycerol-3-phosphate acyltransferase, chloroplastic
MSTRG.21704;A3:1B:380893301-380893511:380893296-380893511:-	MSTRG.21704	TraesCS1B02G209900	A3	B	37.8	8.4	19.5	5.9	NA	12.4	4.3	5.1	NA	3.6	16.8	11.8	10.7	11.4	NA	5.1	7.7	0	NA	6.2	Glycerol-3-phosphate acyltransferase, chloroplastic
MSTRG.21704;A5:1B:380893589-380893920:380893589-380893940:-	MSTRG.21704	TraesCS1B02G209900	A5	B	35.6	32.1	9.6	10.6	NA	4.3	0	20	NA	22.2	11.4	23.6	0	10.2	NA	22.1	17.3	28	NA	25.1	Glycerol-3-phosphate acyltransferase, chloroplastic
MSTRG.21704;A3:1B:380893296-380893511:380893274-380893511:-	MSTRG.21704	TraesCS1B02G209900	A3	B	6.5	17.1	20	45.5	8.8	60.1	62.4	90	34	16.8	17.3	23.4	29.3	53	0	45.9	24.4	60.3	NA	11.4	Glycerol-3-phosphate acyltransferase, chloroplastic
MSTRG.21719;A3:1B:382217458-382217553:382217458-382217762:+	MSTRG.21719	TraesCS1B02G210300	A3	B	19.4	3.3	0.6	0	0	1.9	0	0	0	1	0.7	0	0	0	0	0	1.1	0	0	0	Poly [ADP-ribose] polymerase
MSTRG.21719;SE:1B:382216712-382217011:382217252-382217373:+	MSTRG.21719	TraesCS1B02G210300	SE	B	91.3	99.5	99.7	99.6	96.7	99.2	99.4	99.5	98.5	99.7	90.7	99.2	100	99.9	96.2	99.6	99.4	100	100	98.3	Poly [ADP-ribose] polymerase
MSTRG.21719;A3:1B:382217458-382217531:382217458-382217553:+	MSTRG.21719	TraesCS1B02G210300	A3	B	0	22.8	86.4	100	NA	69.8	100	NA	NA	92.3	NA	NA	100	100	NA	100	92.1	NA	NA	100	Poly [ADP-ribose] polymerase
MSTRG.21719;A3:1B:382217458-382217553:382217458-382217556:+	MSTRG.21719	TraesCS1B02G210300	A3	B	100	40.1	NA	NA	NA	34.5	0	NA	NA	12.4	12.7	0	NA	NA	NA	0	19.1	NA	NA	0	Poly [ADP-ribose] polymerase
MSTRG.21719;A3:1B:382217458-382217556:382217458-382217762:+	MSTRG.21719	TraesCS1B02G210300	A3	B	0	4.9	0.6	0.7	0	3.5	5.2	3.1	0	6.4	4.3	11.2	0	1.6	2	2.8	4.5	1.4	6.2	6.7	Poly [ADP-ribose] polymerase
MSTRG.21719;RI:1B:382217373:382217458-382217553:382217944:+	MSTRG.21719	TraesCS1B02G210300	RI	B	23.9	57.9	89.9	100	NA	85.9	100	100	NA	93.5	95.7	100	100	100	NA	100	92.6	100	NA	100	Poly [ADP-ribose] polymerase
MSTRG.21719;A3:1B:382217458-382217531:382217458-382217556:+	MSTRG.21719	TraesCS1B02G210300	A3	B	NA	16.5	87.9	81.3	NA	54.9	69.3	NA	NA	63.1	0	0	100	78.3	NA	74.4	73.3	NA	NA	51.5	Poly [ADP-ribose] polymerase
MSTRG.21719;A3:1B:382217458-382217531:382217458-382217762:+	MSTRG.21719	TraesCS1B02G210300	A3	B	0	1	4	2.9	0.8	4.3	11	3.7	14	10.5	0	0	5.8	5.6	0	7.7	11.5	6	27	7.1	Poly [ADP-ribose] polymerase
MSTRG.21719;A5:1B:382217252-382217373:382216712-382217373:+	MSTRG.21719	TraesCS1B02G210300	A5	B	41.2	89.8	94.1	96	42.8	92.8	93.7	97.7	NA	97.5	59.7	83	100	98.9	10	96.6	95.1	100	NA	87.1	Poly [ADP-ribose] polymerase
MSTRG.21719;RI:1B:382217373:382217458-382217556:382217944:+	MSTRG.21719	TraesCS1B02G210300	RI	B	100	47.9	91	94.3	NA	76.2	65.8	87.6	NA	67.1	76.3	26.4	100	80.2	NA	82.2	74.8	91.1	NA	64.9	Poly [ADP-ribose] polymerase
MSTRG.21719;RI:1B:382217373:382217458-382217531:382217944:+	MSTRG.21719	TraesCS1B02G210300	RI	B	100	82.3	58.2	79	74.8	72.4	46.1	85.3	NA	54.4	100	100	50.3	53	NA	61.3	51.9	69.7	42	63.5	Poly [ADP-ribose] polymerase
MSTRG.21719;RI:1B:382215424:382216712-382217011:382217252:+	MSTRG.21719	TraesCS1B02G210300	RI	B	6.2	4.2	5.2	9.7	2.5	9.7	8.3	17.6	12.3	10.6	13.3	3.9	5.6	5.9	0.4	10.6	10.6	12.1	16.3	10.5	Poly [ADP-ribose] polymerase
MSTRG.21719;RI:1B:382217373:382217458-382217762:382217944:+	MSTRG.21719	TraesCS1B02G210300	RI	B	7	4.5	5.5	10	2.4	10.5	9.6	18.3	13.7	12.3	12.7	4.3	5.9	6.3	0.4	11.6	12.2	12.8	21.1	11.7	Poly [ADP-ribose] polymerase
MSTRG.21722;A3:1B:383216919-383217025:383216919-383217052:+	MSTRG.21722	TraesCS1B02G210600	A3	B	0	0	0	0	0	0	0	17.9	NA	NA	0	0	0	0	0	0	0	0	NA	NA	#N/A
MSTRG.21731;RI:1B:383803738:383803910-383804095:383804191:-	MSTRG.21731	TraesCS1B02G210900	RI	B	0	6.9	2.1	12.6	1	55.6	25.9	48.6	51.5	14.8	1.3	1.5	12.6	45.3	0	57.2	24.3	35.6	NA	0	26S proteasome regulatory subunit family protein
MSTRG.21731;A5:1B:383803910-383804095:383803910-383804113:-	MSTRG.21731	TraesCS1B02G210900	A5	B	100	72.9	76.2	57.9	78.2	57.9	64.6	61.3	33.7	67.7	73.1	78.5	76.8	53.1	79	58.6	37.3	51	0	72.3	26S proteasome regulatory subunit family protein
MSTRG.21731;A3:1B:383803910-383804095:383803904-383804095:-	MSTRG.21731	TraesCS1B02G210900	A3	B	13.7	24.3	20.7	14.8	51.3	12.1	8.8	12.5	5.5	17.6	15.3	24.4	19.5	12.5	59.3	14.2	9.4	10.8	0	13.8	26S proteasome regulatory subunit family protein
MSTRG.21739;SE:1B:384300021-384300454:384300567-384300807:-	MSTRG.21739	TraesCS1B02G211200	SE	B	100	75.9	100	100	9.8	94.2	37.4	81.8	100	52.4	61.6	91.2	78.4	80.6	0	100	40.5	100	100	45.1	Choline-phosphate cytidylyltransferase
MSTRG.21739;A3:1B:384298974-384299080:384298971-384299080:-	MSTRG.21739	TraesCS1B02G211200	A3	B	79.4	83	85.3	54.3	16.2	78.3	64.1	76.7	89.8	87.9	93.2	87.2	89.6	85.2	10.4	62	51.7	57.3	54.2	72.5	Choline-phosphate cytidylyltransferase
MSTRG.21743;A3:1B:384498242-384498332:384498237-384498332:-	MSTRG.21743	TraesCS1B02G211400	A3	B	11.3	26.7	12.5	33.2	1.6	40.5	29.6	38.2	21.5	9.9	7.9	24.1	8.9	32.6	2.6	63.6	31.2	36.9	NA	8.6	ERD (Early-responsive to dehydration stress) family protein
MSTRG.21746;A5:1B:385172682-385172769:385172682-385172808:-	MSTRG.21746	TraesCS1B02G211800	A5	B	20.9	17.1	18.7	32	29.5	29.6	20.4	28.5	35.7	22.3	11.9	17	27.1	27.3	32.4	31.6	16.3	27.1	31.4	14.4	Sugar transporter family protein
MSTRG.21751;AF:1B:385298582-385300862:385301172:385298582-385301807:385302437:-	MSTRG.21751	TraesCS1B02G212100	AF	B	80	97.1	96.8	99.3	97	NA	96.4	NA	NA	97.1	61.5	96.5	97.3	98.7	97	NA	100	NA	NA	99.7	50S ribosomal protein L35
MSTRG.21755;AF:1B:385656513:385656874-385657264:385657079:385657121-385657264:+	MSTRG.21755	TraesCS1B02G212200	AF	B	0	1.3	6.3	NA	1.7	NA	0	2.5	NA	0.3	1.9	0	0	0	NA	NA	4.4	NA	NA	1.8	Peptide transporter
MSTRG.21755;AF:1B:385644939:385645103-385645705:385645182:385645340-385645705:+	MSTRG.21755	TraesCS1B02G212200	AF	B	0	NA	1.6	0	NA	1.1	0	0	NA	2.3	8.8	NA	2.1	0	NA	0	0	12.5	NA	2.1	Peptide transporter
MSTRG.21755;RI:1B:385656975:385657142-385657264:385657426:+	MSTRG.21755	TraesCS1B02G212200	RI	B	NA	NA	NA	NA	NA	NA	NA	NA	NA	30	NA	NA	NA	NA	NA	NA	NA	NA	NA	21.6	Peptide transporter
MSTRG.21755;AF:1B:385644939:385645103-385645705:385645154:385645340-385645705:+	MSTRG.21755	TraesCS1B02G212200	AF	B	0	1.4	1.5	NA	0.3	16	0	0	NA	55.4	3.6	2.4	NA	NA	0	0	0	4.3	NA	24.1	Peptide transporter
MSTRG.21755;AF:1B:385645006:385645103-385645705:385645182:385645340-385645705:+	MSTRG.21755	TraesCS1B02G212200	AF	B	0	NA	23.2	0	NA	0	0.9	1.6	NA	5.1	0	NA	3.3	0.7	NA	0	1.4	0	NA	7.3	Peptide transporter
MSTRG.21755;A5:1B:385657142-385657264:385657121-385657264:+	MSTRG.21755	TraesCS1B02G212200	A5	B	0	6.9	26.8	NA	5.7	NA	2.4	3.4	NA	3.9	0	0	3.5	7.6	NA	NA	2.9	NA	NA	5	Peptide transporter
MSTRG.21755;AF:1B:385645006:385645103-385645705:385645154:385645340-385645705:+	MSTRG.21755	TraesCS1B02G212200	AF	B	0	4.9	22.3	NA	0.8	0	8.2	1.3	NA	74.4	0	0	NA	NA	0	0	11.6	0	NA	53.6	Peptide transporter
MSTRG.21755;AF:1B:385644930:385645103-385645705:385645182:385645340-385645705:+	MSTRG.21755	TraesCS1B02G212200	AF	B	77.3	NA	0	8.2	100	5.6	7.9	22	74.8	5	15.8	NA	47	8	100	4.3	4.7	0	100	0	Peptide transporter
MSTRG.21755;A3:1B:385646756-385647505:385646756-385647513:+	MSTRG.21755	TraesCS1B02G212200	A3	B	43.2	100	100	92.2	58.1	94.7	92.9	89	43.3	95.4	95.2	100	58.9	92.5	53.6	96	95.8	100	19	100	Peptide transporter
MSTRG.21755;AF:1B:385644930:385645103-385645705:385645154:385645340-385645705:+	MSTRG.21755	TraesCS1B02G212200	AF	B	68.2	0	0	64.4	42.2	49.7	45.1	18.1	72.8	73.9	6.8	0	80.6	62.4	46.4	32.7	32	0	86.1	0	Peptide transporter
MSTRG.21757;AF:1B:386159117:386159426-386159767:386159625:386159670-386159767:+	MSTRG.21757	TraesCS1B02G212500	AF	B	17.7	21.7	30.7	28.2	0	27.5	11.9	32.1	58.5	16.5	21.8	31.3	27.9	34.4	0	21.9	16.3	25.2	31.4	16.3	ADP-ribosylation factor, putative, expressed
MSTRG.21760;A3:1B:386198892-386198973:386198881-386198973:-	MSTRG.21760	TraesCS1B02G212700	A3	B	0	10	2.2	4.1	NA	8.9	0	3.6	0	5.9	12.2	6.9	3.6	0	65.6	0	0	6.5	25.2	17.6	RING/U-box protein
MSTRG.21760;A3:1B:386198892-386199010:386198881-386199010:-	MSTRG.21760	TraesCS1B02G212700	A3	B	0	23.8	49.6	81	97.3	32.5	100	16.1	0	92.7	54.6	0	0	15.7	100	0	69.9	36.6	NA	100	RING/U-box protein
MSTRG.21760;A5:1B:386198892-386198973:386198892-386199010:-	MSTRG.21760	TraesCS1B02G212700	A5	B	NA	48.7	20.8	23.1	4	21.1	0	NA	NA	11.7	54.8	NA	NA	NA	19.8	NA	0	32.7	79.3	24.8	RING/U-box protein
MSTRG.21760;A5:1B:386198881-386198973:386198881-386199010:-	MSTRG.21760	TraesCS1B02G212700	A5	B	77.3	72.7	91.8	96.8	NA	56.9	100	78.4	71.8	96.4	91.3	73.5	70	74.3	NA	74.6	94.2	80.1	100	100	RING/U-box protein
MSTRG.21766;SE:1B:386266815-386267275:386267376-386267466:-	MSTRG.21766	TraesCS1B02G212800	SE	B	100	100	99.1	100	100	94.3	100	100	NA	100	100	100	100	100	100	NA	100	100	100	100	Kinase-like protein
MSTRG.21766;A3:1B:386267376-386267466:386267373-386267466:-	MSTRG.21766	TraesCS1B02G212800	A3	B	28.6	36.1	20.8	26.3	80.3	14.8	43.1	15.9	21.8	55.6	41.3	31.6	35	31.8	86.2	0	44.3	37.5	52.5	70.9	Kinase-like protein
MSTRG.21762;A3:1B:386517717-386518400:386517717-386518412:+	MSTRG.21762	TraesCS1B02G212900	A3	B	7.7	6.2	8.3	7.9	4.9	6.2	11.2	5.6	6.8	0	7.1	4.8	9.2	6.4	0	4	5.8	5.5	6.7	8.4	stress response protein
MSTRG.21768;AF:1B:387298392:387298787-387302356:387299317:387299329-387302356:+	MSTRG.21768	TraesCS1B02G213200	AF	B	7.3	11.9	10	8.1	0.1	11.3	5.2	11.1	20.3	11.6	7.2	14.6	13.8	17.3	0	13.5	5.6	13.4	8.6	7.7	Ankyrin repeat family protein
MSTRG.21791;SE:1B:388759300-388760347:388760466-388761352:-	MSTRG.21791	TraesCS1B02G214000	SE	B	100	98.7	97.5	99	99.8	100	93.9	99.6	100	100	100	97.7	96.4	100	100	100	100	100	100	100	N-alpha-acetyltransferase 25, NatB auxiliary subunit
MSTRG.21791;A3:1B:388767818-388768817:388767783-388768817:-	MSTRG.21791	TraesCS1B02G214000	A3	B	100	64.7	54.6	43.2	100	55	45.8	63	54	0.6	84.5	91.7	54.5	66.1	46.6	37.3	72.9	86.9	2.2	77.3	N-alpha-acetyltransferase 25, NatB auxiliary subunit
MSTRG.21791;A5:1B:388767595-388767677:388767595-388767680:-	MSTRG.21791	TraesCS1B02G214000	A5	B	0	36.6	47.9	61.9	0.2	58.6	60.3	46.5	48.8	100	16.5	10.6	49.1	42.3	53.4	77.6	29.2	18.9	100	23.3	N-alpha-acetyltransferase 25, NatB auxiliary subunit
MSTRG.21786;A5:1B:389093953-389094022:389093953-389094043:-	MSTRG.21786	TraesCS1B02G214400	A5	B	75.5	43.6	57.5	83.6	99.1	42.4	66.1	53.2	41.6	68.2	43.8	57.2	43.3	21.4	97.7	57.2	67.2	50.2	63	67.2	E2 ubiquitin-conjugating-like enzyme
MSTRG.21789;A3:1B:389213503-389213715:389213500-389213715:-	MSTRG.21789	TraesCS1B02G214500	A3	B	0	46.7	45.1	55	0	49.4	0	NA	NA	28	49.1	38	77.1	50.4	0	43.1	58.6	NA	NA	43.2	MADS-box transcription factor
MSTRG.21796;RI:1B:389735723:389735785-389735995:389736032:+	MSTRG.21796	TraesCS1B02G214700	RI	B	79	0	17	17.4	14.3	NA	NA	NA	NA	2.4	29.6	0	NA	22.6	37.5	57.7	NA	NA	NA	3	Protein curvature thylakoid chloroplastic-like
MSTRG.21816;RI:1B:390617310:390617400-390617480:390617532:+	MSTRG.21816	TraesCS1B02G215200	RI	B	0	12.9	6.8	2.6	NA	1.7	0.5	0.3	1.8	10.2	12.5	7.5	7.3	1.2	NA	0	1.8	0.7	0	12.7	#N/A
MSTRG.21816;A3:1B:390617400-390617468:390617400-390617480:+	MSTRG.21816	TraesCS1B02G215200	A3	B	77.2	84.5	77.9	66.1	100	62.2	66.1	51.4	42.4	78.7	78.5	78.1	79.5	60.7	100	49.3	76.1	55.4	47.6	85.9	#N/A
MSTRG.21826;SE:1B:391069678-391070230:391070296-391070751:-	MSTRG.21826	TraesCS1B02G215600	SE	B	100	49	NA	NA	NA	NA	100	NA	NA	29.9	37.5	67.1	86.1	NA	NA	NA	64.1	NA	NA	57.9	Pmr5/Cas1p GDSL/SGNH-like acyl-esterase family protein
MSTRG.21834;RI:1B:391573549:391573791-391573915:391574504:+	MSTRG.21834	TraesCS1B02G215800	RI	B	NA	NA	84.5	96	NA	98.7	75.8	100	100	75.3	30.8	19	100	90.9	NA	99.6	84.5	100	90.5	59.3	Tonoplast monosaccharide transporter 2&&Monosaccharide-sensing protein 2
MSTRG.21834;RI:1B:391573549:391573734-391574191:391574504:+	MSTRG.21834	TraesCS1B02G215800	RI	B	0	6.3	20.6	64.2	0.1	91.3	17.6	85.3	53.3	9.6	1.7	2.4	26.4	54.7	0	100	16.4	69.5	75.2	7.4	Tonoplast monosaccharide transporter 2&&Monosaccharide-sensing protein 2
MSTRG.21845;A5:1B:392110086-392110234:392110086-392110284:-	MSTRG.21845	TraesCS1B02G216300	A5	B	79.2	44.3	32.7	21.1	49.8	18.2	47.8	6.8	NA	73	70.5	56	33.4	19.2	55.3	24.9	22.3	0	NA	72.9	MLO-like protein
MSTRG.21848;RI:1B:392434589:392434761-392434845:392435042:+	MSTRG.21848	TraesCS1B02G216500	RI	B	100	95.2	100	87.6	100	80.5	100	85.1	72.6	100	100	100	92.7	11.2	100	0	91.7	61.5	24.3	100	Protein phosphatase 2C containing protein, expressed
MSTRG.21866;A3:1B:393511810-393511882:393511810-393511894:+	MSTRG.21866	TraesCS1B02G217100	A3	B	NA	NA	28.8	21.6	NA	24.9	NA	NA	NA	NA	NA	25.2	NA	20.2	NA	15.6	13.7	NA	NA	NA	Pentatricopeptide repeat-containing protein
MSTRG.21901;A5:1B:395244529-395244635:395244524-395244635:+	MSTRG.21901	TraesCS1B02G217800	A5	B	16.8	3.8	4	1.9	36	0.9	3.3	2.7	4.2	6	5.1	13.1	3	2	39.6	1.7	3.3	2.8	4	5.2	DDB1-and CUL4-associated factor
MSTRG.21901;AL:1B:395245360-395245841:395246339:395245360-395255353:395256154:+	MSTRG.21901	TraesCS1B02G217800	AL	B	83.2	96.2	96	98.1	63.9	99.1	96.7	97.3	95.8	94	94.8	86.9	97	97.9	60.4	98.3	96.7	97.2	95.6	94.7	DDB1-and CUL4-associated factor
MSTRG.21913;A3:1B:396362311-396362909:396362306-396362909:-	MSTRG.21913	TraesCS1B02G219000	A3	B	73.4	61.2	69.9	58.5	1.8	63.4	55.7	78.3	68.9	47.3	75.4	52.1	67.6	70.3	13.8	61.2	53.8	63.3	67.7	46.9	Magnesium transporter MRS2-like protein
MSTRG.21923;A3:1B:396592954-396593036:396592954-396593130:+	MSTRG.21923	TraesCS1B02G219200	A3	B	0	0.4	0.4	0.5	1.8	1.3	0.8	1	0	0.4	0	0.5	0	1	1.8	0	1.4	5.1	0	1.1	Methylsterol monooxygenase 1-2
MSTRG.21923;A3:1B:396591811-396592688:396591811-396592741:+	MSTRG.21923	TraesCS1B02G219200	A3	B	91.5	95.1	95.9	96.6	64.8	95.6	96.1	98.3	95.8	97.6	97.9	96.8	94.6	96.8	63.4	97.5	95.8	100	96	96.3	Methylsterol monooxygenase 1-2
MSTRG.21926;A3:1B:396599543-396599662:396599526-396599662:-	MSTRG.21926	TraesCS1B02G219500	A3	B	NA	57.9	72.8	77.6	NA	78.9	NA	NA	NA	NA	NA	53.3	100	76.8	NA	66.8	NA	NA	NA	NA	RING/U-box superfamily protein
MSTRG.21926;A3:1B:396599526-396599662:396599522-396599662:-	MSTRG.21926	TraesCS1B02G219500	A3	B	0	8.4	12.7	16.2	0	11.5	0	0	NA	NA	0	14.3	0	10.7	0	17.7	7.1	13.2	NA	NA	RING/U-box superfamily protein
MSTRG.21926;A3:1B:396599543-396599662:396599522-396599662:-	MSTRG.21926	TraesCS1B02G219500	A3	B	7.5	11.2	28	40.1	3.3	32.7	23.6	27.2	NA	NA	6.2	16	14.5	28.4	2.9	30.2	10.3	19.1	NA	NA	RING/U-box superfamily protein
MSTRG.21928;RI:1B:396606095:396606195-396606277:396606415:+	MSTRG.21928	TraesCS1B02G219600	RI	B	71.7	92	90.5	94.6	100	48.5	78.3	49.3	54.7	86.2	82.9	85.3	60.5	36.8	94.8	71.7	82.2	54.3	NA	79.5	#N/A
MSTRG.21919;RI:1B:396819574:396819657-396819746:396819853:+	MSTRG.21919	TraesCS1B02G219700	RI	B	23.3	1.8	4	NA	NA	NA	22	16.6	NA	14.5	5.2	8.2	5.2	NA	NA	NA	13.1	7.8	NA	11.8	RING/FYVE/PHD zinc finger superfamily protein
MSTRG.21929;RI:1B:397052552:397052713-397052835:397052881:+	MSTRG.21929	TraesCS1B02G219900	RI	B	0	2.1	1.8	4.6	2.1	8.8	3.3	1	NA	1.3	1.5	3.1	4.8	0.6	4.3	3.7	5.2	0	NA	3.9	U2 small nuclear ribonucleoprotein auxiliary factor-like protein
MSTRG.21929;A3:1B:397052267-397052349:397052267-397052351:+	MSTRG.21929	TraesCS1B02G219900	A3	B	4.5	16.4	12.3	12.1	NA	31.4	4.7	35.7	NA	35.1	15.2	10.4	28.8	36.8	NA	66.8	31.4	30.6	NA	9	U2 small nuclear ribonucleoprotein auxiliary factor-like protein
MSTRG.21929;A5:1B:397052466-397052552:397052423-397052552:+	MSTRG.21929	TraesCS1B02G219900	A5	B	23.3	15.3	21.2	32.1	0	35.9	20.4	36.9	NA	10.6	25.4	18.9	20.9	36.7	0	20.4	20.6	28.7	NA	17.4	U2 small nuclear ribonucleoprotein auxiliary factor-like protein
MSTRG.21930;A5:1B:397055358-397055483:397055358-397055529:-	MSTRG.21930	TraesCS1B02G220000	A5	B	NA	NA	NA	NA	NA	35.2	NA	NA	NA	NA	NA	NA	NA	NA	NA	NA	NA	NA	NA	NA	#N/A
MSTRG.21930;A5:1B:397055358-397055485:397055358-397055529:-	MSTRG.21930	TraesCS1B02G220000	A5	B	NA	NA	NA	NA	NA	NA	NA	NA	NA	NA	NA	NA	NA	NA	NA	22	NA	NA	NA	NA	#N/A
MSTRG.21930;A5:1B:397055358-397055504:397055358-397055529:-	MSTRG.21930	TraesCS1B02G220000	A5	B	NA	NA	NA	NA	NA	23	NA	NA	NA	NA	NA	NA	NA	NA	NA	14.3	NA	NA	NA	NA	#N/A
MSTRG.21933;AF:1B:397455297-397455500:397455620:397455297-397456171:397456847:-	MSTRG.21933	TraesCS1B02G220500	AF	B	60.5	44.1	34.4	56	1.2	66.8	0	92.1	NA	48.4	39.1	55.3	0	29.7	1.1	0	0	83.7	NA	47.7	#N/A
MSTRG.21941;RI:1B:397797073:397797144-397797245:397797648:+	MSTRG.21941	TraesCS1B02G220700	RI	B	100	94.4	100	100	95.4	100	100	100	97.6	92.5	93.4	96	97	100	100	94	100	100	97.4	89.8	Cytochrome P450 family protein, expressed
MSTRG.21941;A3:1B:397797144-397797242:397797144-397797245:+	MSTRG.21941	TraesCS1B02G220700	A3	B	100	85.5	100	100	NA	100	100	100	97.9	96.6	94.2	94.5	94.4	100	NA	94.7	100	100	NA	94.8	Cytochrome P450 family protein, expressed
MSTRG.21941;A3:1B:397796885-397796954:397796885-397797073:+	MSTRG.21941	TraesCS1B02G220700	A3	B	0	0	2.6	5.6	1.2	11.2	0	9.3	13	1.2	0	0	10.4	14.1	0	15.3	3.3	34.6	21.8	1.6	Cytochrome P450 family protein, expressed
MSTRG.21941;A3:1B:397794917-397795019:397794917-397795035:+	MSTRG.21941	TraesCS1B02G220700	A3	B	34.5	71	52.3	42	80.8	41.2	33.3	47.5	40.1	29.1	45.3	57	56.2	40.1	87.5	38.3	35.3	47.5	64	30.9	Cytochrome P450 family protein, expressed
MSTRG.21952;A3:1B:398148208-398148289:398148190-398148289:-	MSTRG.21952	TraesCS1B02G221400	A3	B	NA	17	0.8	0.9	NA	1.3	NA	0.6	NA	NA	NA	NA	0	0	NA	0	4.2	0	NA	NA	Tetratricopeptide repeat-containing protein
MSTRG.21952;A3:1B:398151529-398151604:398151516-398151604:-	MSTRG.21952	TraesCS1B02G221400	A3	B	NA	83	99.2	99.1	NA	98.7	NA	99.4	NA	NA	NA	NA	100	100	NA	100	95.8	96.9	NA	NA	Tetratricopeptide repeat-containing protein
MSTRG.21952;RI:1B:398147051:398147694-398147780:398148019:-	MSTRG.21952	TraesCS1B02G221400	RI	B	NA	17	0.8	0.9	NA	1.3	NA	0.6	NA	NA	NA	NA	0	0	NA	0	4.2	0	NA	NA	Tetratricopeptide repeat-containing protein
MSTRG.21952;A5:1B:398147694-398147780:398147694-398147912:-	MSTRG.21952	TraesCS1B02G221400	A5	B	7.9	9.2	10.8	27.7	1.7	25.2	9.7	28.1	NA	6.8	5.2	9.9	14.5	20.4	0.9	29.6	13.6	21.5	NA	5.7	Tetratricopeptide repeat-containing protein
MSTRG.21959;A3:1B:399561765-399561858:399561765-399561868:+	MSTRG.21959	TraesCS1B02G222100	A3	B	100	NA	NA	100	96.7	92.5	100	NA	NA	100	100	100	100	100	90.3	100	94.7	NA	NA	100	#N/A
MSTRG.21974;A3:1B:400308467-400308557:400308467-400308581:+	MSTRG.21974	TraesCS1B02G222600	A3	B	NA	NA	0	8.3	6.9	5.7	0	8	5.3	5.3	11.9	NA	8.5	0	0	13.8	0	7.5	0	3.2	#N/A
MSTRG.21974;A5:1B:400307292-400307730:400307288-400307730:+	MSTRG.21974	TraesCS1B02G222600	A5	B	NA	NA	0	8.3	6.9	5.7	0	8	5.3	5.3	11.9	NA	8.5	0	0	13.8	0	7.5	0	3.2	#N/A
MSTRG.21985;A3:1B:400582388-400582476:400582378-400582476:-	MSTRG.21985	TraesCS1B02G223100	A3	B	100	99.1	96.8	NA	NA	NA	NA	91.1	NA	98.8	100	99.2	96.3	NA	NA	NA	NA	95.3	NA	96.9	Pectin acetylesterase
MSTRG.21985;A3:1B:400582597-400582803:400582579-400582803:-	MSTRG.21985	TraesCS1B02G223100	A3	B	100	100	NA	NA	NA	NA	NA	NA	NA	100	NA	NA	NA	NA	NA	NA	NA	NA	NA	92.2	Pectin acetylesterase
MSTRG.21985;A3:1B:400582621-400582803:400582579-400582803:-	MSTRG.21985	TraesCS1B02G223100	A3	B	100	100	100	NA	NA	NA	NA	100	NA	100	100	100	100	NA	NA	NA	NA	92.3	NA	99.3	Pectin acetylesterase
MSTRG.21985;AF:1B:400584039-400584236:400584384:400584039-400584522:400584645:-	MSTRG.21985	TraesCS1B02G223100	AF	B	NA	100	NA	NA	NA	NA	NA	NA	NA	86.2	100	100	NA	NA	NA	NA	NA	NA	NA	95.1	Pectin acetylesterase
MSTRG.21985;RI:1B:400583305:400583365-400583491:400583577:-	MSTRG.21985	TraesCS1B02G223100	RI	B	100	100	NA	NA	NA	NA	NA	NA	NA	96	92.8	NA	NA	NA	NA	NA	NA	NA	NA	97.6	Pectin acetylesterase
MSTRG.21985;A5:1B:400583365-400583453:400583365-400583491:-	MSTRG.21985	TraesCS1B02G223100	A5	B	NA	NA	NA	NA	NA	NA	NA	NA	NA	94.9	93	NA	NA	NA	NA	NA	NA	NA	NA	97.7	Pectin acetylesterase
MSTRG.21985;AF:1B:400584039-400584236:400584384:400584039-400584522:400584575:-	MSTRG.21985	TraesCS1B02G223100	AF	B	NA	90.7	NA	NA	NA	NA	NA	NA	NA	82.5	100	93.1	NA	NA	NA	NA	NA	NA	NA	78.8	Pectin acetylesterase
MSTRG.21985;A3:1B:400582621-400582803:400582597-400582803:-	MSTRG.21985	TraesCS1B02G223100	A3	B	93.9	93.6	90.9	NA	NA	NA	NA	95.6	NA	94.1	96	95.9	96.1	NA	NA	NA	NA	93.4	NA	92.7	Pectin acetylesterase
MSTRG.21985;A5:1B:400583365-400583453:400583365-400583455:-	MSTRG.21985	TraesCS1B02G223100	A5	B	25.8	25.7	NA	NA	NA	NA	NA	NA	NA	40.8	33.9	19.9	NA	NA	NA	NA	NA	NA	NA	38.1	Pectin acetylesterase
MSTRG.21985;RI:1B:400583305:400583365-400583453:400583577:-	MSTRG.21985	TraesCS1B02G223100	RI	B	83.4	68.1	NA	NA	NA	NA	NA	NA	NA	56.5	49	60.7	NA	NA	NA	NA	NA	NA	NA	49.7	Pectin acetylesterase
MSTRG.21985;RI:1B:400583305:400583365-400583455:400583577:-	MSTRG.21985	TraesCS1B02G223100	RI	B	63.6	42.5	NA	NA	NA	NA	NA	NA	NA	47.2	33.1	27.7	NA	NA	NA	NA	NA	NA	NA	37.8	Pectin acetylesterase
MSTRG.21985;A5:1B:400583200-400583292:400583200-400583305:-	MSTRG.21985	TraesCS1B02G223100	A5	B	89.3	81.9	78.9	NA	NA	NA	NA	82.1	NA	82.8	83.2	82.4	84.8	NA	NA	NA	NA	61.8	NA	73.1	Pectin acetylesterase
MSTRG.22000;A3:1B:402144589-402144663:402144584-402144663:-	MSTRG.22000	TraesCS1B02G224200	A3	B	51.6	77.3	96.6	97.9	14.3	99.5	60.4	93.9	95.4	41.7	51.3	87	88.4	94.9	13.7	99.3	100	99.2	98.5	56.1	3-hydroxyisobutyryl-CoA hydrolase-like protein
MSTRG.22004;AF:1B:402149901-402151177:402151251:402149901-402151433:402151541:-	MSTRG.22004	TraesCS1B02G224300	AF	B	0.4	1.5	2.4	2.8	5.6	18.1	1.7	7.1	3.6	6.2	0.4	3.4	2.5	5.7	1.6	25.6	5.4	15	3	2.6	Trehalose 6-phosphate phosphatase
MSTRG.22002;A5:1B:402503490-402503655:402503480-402503655:+	MSTRG.22002	TraesCS1B02G224400	A5	B	100	53.8	NA	NA	NA	NA	NA	81.3	81.4	NA	100	87.7	NA	NA	NA	NA	NA	0.5	0	NA	#N/A
MSTRG.22002;A3:1B:402503480-402503645:402503480-402503655:+	MSTRG.22002	TraesCS1B02G224400	A3	B	100	94.1	86.5	NA	76	NA	NA	98.7	98.7	100	100	98.1	NA	98.5	61.4	NA	NA	91.3	90	NA	#N/A
MSTRG.22016;A3:1B:403099771-403099843:403099719-403099843:-	MSTRG.22016	TraesCS1B02G224600	A3	B	0	12.9	9	27.9	13.8	36.8	7.5	26.9	41	13.4	0	28.3	14.8	25.1	0	7.9	7.8	11.9	0	0	Flavin-containing monooxygenase
MSTRG.22016;A3:1B:403099771-403099843:403099753-403099843:-	MSTRG.22016	TraesCS1B02G224600	A3	B	0	23	23.4	29	16.5	31.8	13.8	17.3	33.3	37.5	0	38.3	17.2	52.1	0	7	31.9	21.7	NA	0	Flavin-containing monooxygenase
MSTRG.22016;A5:1B:403099481-403099581:403099481-403099601:-	MSTRG.22016	TraesCS1B02G224600	A5	B	21.8	27.2	14.3	25	34.5	30	22.8	46.7	32.4	14.1	18.7	28.4	35.2	13.1	39.9	40.3	3.9	22.7	15.3	19.1	Flavin-containing monooxygenase
MSTRG.22016;A3:1B:403099753-403099843:403099719-403099843:-	MSTRG.22016	TraesCS1B02G224600	A3	B	31.7	33.2	24.6	48.6	44.7	55.5	33.7	63.7	58.2	20.5	26	39	45.6	23.6	45.2	53	15.2	32.8	27.1	24.9	Flavin-containing monooxygenase
MSTRG.22028;SE:1B:403416247-403416468:403416652-403416997:+	MSTRG.22028	TraesCS1B02G224800	SE	B	54.7	43.5	57.7	0	NA	0	0	0	NA	61.5	30.2	47.2	0	12.7	NA	NA	0	0	NA	63.4	#N/A
MSTRG.22028;A3:1B:403416247-403416468:403416247-403416485:+	MSTRG.22028	TraesCS1B02G224800	A3	B	50.8	55.4	48.7	0	53.5	0	0	0	NA	51.1	45.1	74	0	12.1	NA	0	0	0	NA	47.3	#N/A
MSTRG.22028;A5:1B:403414738-403415395:403414732-403415395:+	MSTRG.22028	TraesCS1B02G224800	A5	B	100	79.6	68.2	65.8	NA	60.4	100	73.3	NA	59.6	77.4	100	100	9.8	NA	63.6	69.1	50.9	NA	NA	#N/A
MSTRG.22028;A3:1B:403413965-403414651:403413965-403414655:+	MSTRG.22028	TraesCS1B02G224800	A3	B	24.2	23.2	33.7	46.8	NA	54.2	6.9	43.3	NA	40.4	25	4.9	14.3	100	NA	44.4	35.6	55.8	NA	NA	#N/A
MSTRG.22028;A3:1B:403415819-403416092:403415819-403416156:+	MSTRG.22028	TraesCS1B02G224800	A3	B	66.5	77.5	64.9	81	NA	76.9	67.3	92.2	NA	55.9	81.1	100	69.7	81.8	NA	100	56.5	82.7	NA	41.7	#N/A
MSTRG.22028;SE:1B:403416247-403416485:403416652-403416997:+	MSTRG.22028	TraesCS1B02G224800	SE	B	53.9	38.3	59	64.4	NA	85.3	77	53	NA	60.5	34.4	23.9	56.1	51.6	NA	100	71.6	57.8	NA	65.8	#N/A
MSTRG.22028;A3:1B:403417137-403417219:403417137-403417226:+	MSTRG.22028	TraesCS1B02G224800	A3	B	96.8	83.3	76.9	89.8	10.2	69.7	64.3	87.9	NA	75.1	84	76.3	74.4	82.3	2.7	68.9	90	92.4	NA	80.4	#N/A
MSTRG.22029;A3:1B:403976753-403976781:403976753-403976808:+	MSTRG.22029	TraesCS1B02G225100	A3	B	NA	NA	NA	NA	NA	17.1	NA	NA	NA	NA	NA	NA	NA	NA	NA	0	NA	NA	NA	NA	#N/A
MSTRG.22037;RI:1B:404514176:404514377-404514467:404514615:+	MSTRG.22037	TraesCS1B02G225300	RI	B	12.5	12.7	0	16.2	69.2	13.5	NA	10.1	10.4	5.5	4.5	23.8	0	22.1	86.1	0	NA	26.3	0	33.4	Hexosyltransferase
MSTRG.22039;A3:1B:404516393-404516510:404516376-404516510:-	MSTRG.22039	TraesCS1B02G225400	A3	B	NA	98.6	96.2	95.3	NA	96.5	100	91	98	96.3	NA	91	98.1	90	NA	92.8	97.6	88.4	100	98.8	Holliday junction resolvase
MSTRG.22039;A3:1B:404516376-404516510:404516371-404516510:-	MSTRG.22039	TraesCS1B02G225400	A3	B	0	3.7	10.1	17.3	0.9	11.5	0	14.1	NA	13.1	9.6	7	11.7	15.1	0	48.1	14.5	17.7	NA	1.8	Holliday junction resolvase
MSTRG.22039;A3:1B:404516189-404516303:404516168-404516303:-	MSTRG.22039	TraesCS1B02G225400	A3	B	0	0	13.3	12.2	73.3	9.1	16.3	20.6	0	12.4	34.5	19.5	0	18.5	79.4	0	0	17.1	0	28.1	Holliday junction resolvase
MSTRG.22039;A3:1B:404516393-404516510:404516371-404516510:-	MSTRG.22039	TraesCS1B02G225400	A3	B	0	72.5	73.7	81.1	0	78.2	75.9	62.2	89.5	79.9	0	43.3	87.4	61.6	0	92.3	87.5	62.2	79.7	60.6	Holliday junction resolvase
MSTRG.22047;RI:1B:405524690:405525536-405525675:405525784:-	MSTRG.22047	TraesCS1B02G225700	RI	B	NA	0	NA	100	100	35	100	NA	NA	93.2	82.8	61.7	100	0	100	53.6	85.7	NA	NA	94.1	Expansin protein
MSTRG.22060;RI:1B:406035739:406036023-406036132:406036241:+	MSTRG.22060	TraesCS1B02G226100	RI	B	0	0	0	2.5	6.8	0.3	0	0	0	0.1	0	0	2.3	0	0	0.7	0	1.9	NA	0	Expansin protein
MSTRG.22086;RI:1B:406338932:406339003-406339076:406339180:-	MSTRG.22086	TraesCS1B02G226300	RI	B	100	99.8	99.9	97.9	100	95.8	100	96.2	96.1	99.9	100	99.1	100	97.8	100	96.2	100	93.9	98.5	100	#N/A
MSTRG.22086;A3:1B:406338658-406338730:406338644-406338730:-	MSTRG.22086	TraesCS1B02G226300	A3	B	100	99.3	99.3	96.8	100	93.3	100	95.9	100	99.3	100	99.4	100	97.6	100	93.7	98.7	100	100	99.5	#N/A
MSTRG.22086;A3:1B:406340394-406340596:406340314-406340596:-	MSTRG.22086	TraesCS1B02G226300	A3	B	20.2	NA	0	0	NA	4.2	1.6	0.6	0	3.8	NA	NA	0	10.3	NA	0	2.7	0	0	1.3	#N/A
MSTRG.22086;SE:1B:406338831-406338932:406339003-406339076:-	MSTRG.22086	TraesCS1B02G226300	SE	B	0	0.9	0.5	4.9	NA	9.7	0	8.9	8.6	0.3	0	4.4	0	5.3	NA	6.5	0	12	6	0.1	#N/A
MSTRG.22086;A3:1B:406340400-406340596:406340314-406340596:-	MSTRG.22086	TraesCS1B02G226300	A3	B	92	95.6	92.3	83.9	NA	80.9	80.7	75.7	74.6	89.4	93.9	94.2	82.4	81.6	NA	87.7	89.8	74.4	65	89.3	#N/A
MSTRG.22086;A3:1B:406339910-406340015:406339860-406340015:-	MSTRG.22086	TraesCS1B02G226300	A3	B	85.4	76.9	74.5	58.4	99.4	52.8	63.8	50.9	51.6	74	85.9	81.5	76	59.2	99.3	48.7	59.6	49.4	62.4	71.7	#N/A
MSTRG.22086;A5:1B:406338831-406338932:406338831-406339076:-	MSTRG.22086	TraesCS1B02G226300	A5	B	86.8	79.2	78.2	70.5	100	71.3	72.3	71.1	69.8	78.3	87.3	83.9	81.8	71.4	100	63.8	65.9	67.8	80.6	76.3	#N/A
MSTRG.22086;A5:1B:406343874-406343963:406343874-406343987:-	MSTRG.22086	TraesCS1B02G226300	A5	B	79.8	43.4	52	53.3	NA	46.3	82.1	56.8	65.2	63	61.7	43.1	75.2	58.2	NA	39.5	65.3	65.4	71.9	65.8	#N/A
MSTRG.22082;A5:1B:407302213-407302312:407302213-407302334:-	MSTRG.22082	TraesCS1B02G226500	A5	B	100	NA	NA	84.9	100	NA	NA	NA	NA	100	NA	NA	NA	100	100	NA	NA	NA	NA	NA	Pyruvate kinase
MSTRG.22083;AF:1B:407304730:407305169-407305810:407305262:407305290-407305810:+	MSTRG.22083	TraesCS1B02G226700	AF	B	NA	0.6	1.3	0	NA	1.2	2	6.5	3.8	0	0	1.8	0	1.2	NA	0	1.1	1.6	NA	0	Tobamovirus multiplication 2B protein
MSTRG.22083;AF:1B:407304757:407305169-407305810:407305262:407305325-407305810:+	MSTRG.22083	TraesCS1B02G226700	AF	B	NA	NA	NA	17.3	NA	NA	NA	NA	NA	NA	NA	NA	NA	NA	NA	NA	NA	NA	NA	NA	Tobamovirus multiplication 2B protein
MSTRG.22083;AF:1B:407305028:407305169-407305810:407305262:407305325-407305810:+	MSTRG.22083	TraesCS1B02G226700	AF	B	100	100	100	71.1	99.9	100	100	100	NA	NA	98.4	100	97.3	100	100	100	100	100	84.8	100	Tobamovirus multiplication 2B protein
MSTRG.22083;RI:1B:407305810:407305875-407305954:407306018:+	MSTRG.22083	TraesCS1B02G226700	RI	B	0	0	0	7.6	0.1	0	0	0	13.7	0	1.3	0	2	0	0	0	0	0	12.2	0	Tobamovirus multiplication 2B protein
MSTRG.22083;A5:1B:407305325-407305810:407305290-407305810:+	MSTRG.22083	TraesCS1B02G226700	A5	B	NA	0	0	9.6	NA	0	0	0	18	0	8	0	6.9	0	NA	0	0	0	NA	0	Tobamovirus multiplication 2B protein
MSTRG.22083;AF:1B:407304757:407305169-407305810:407305262:407305290-407305810:+	MSTRG.22083	TraesCS1B02G226700	AF	B	NA	3	6.1	2.2	NA	15	5.6	20	3.9	3.5	8.7	3.4	0	5.1	NA	20.9	4.7	6.5	NA	5.6	Tobamovirus multiplication 2B protein
MSTRG.22083;A3:1B:407306358-407309330:407306358-407309333:+	MSTRG.22083	TraesCS1B02G226700	A3	B	NA	97	94	88.6	NA	85.2	94.5	81.1	80	96.5	84.6	96.7	93.1	94.9	NA	79.1	95.4	93.6	NA	94.4	Tobamovirus multiplication 2B protein
MSTRG.22083;AF:1B:407305028:407305169-407305810:407305262:407305290-407305810:+	MSTRG.22083	TraesCS1B02G226700	AF	B	100	55.3	65.7	20.7	100	76.2	40.4	79.8	23.4	0	84.1	67.2	72.7	62.4	100	70	70.3	70.6	79.8	69.1	Tobamovirus multiplication 2B protein
MSTRG.22083;SE:1B:407306018-407306199:407306358-407309330:+	MSTRG.22083	TraesCS1B02G226700	SE	B	0	44.8	34.6	79.3	0	24	60.1	21.3	77.3	100	15.9	33.2	27.3	37.9	0	30	29.9	29.8	20.2	30.9	Tobamovirus multiplication 2B protein
MSTRG.22103;A5:1B:409246393-409246676:409246393-409246722:-	MSTRG.22103	TraesCS1B02G227600	A5	B	69	53.8	62.8	68.5	89.6	43.1	56.1	32.1	22	77.7	48.3	57	80.2	51.3	94.3	48.6	51.1	40.6	47.2	72.3	T-complex protein 1
MSTRG.22107;SE:1B:409274601-409275105:409275169-409275253:+	MSTRG.22107	TraesCS1B02G227700	SE	B	0	NA	NA	NA	NA	100	100	NA	NA	40.5	NA	NA	NA	NA	NA	43.6	68.8	NA	NA	62.2	Dynamin, putative
MSTRG.22113;A3:1B:409619255-409619318:409619228-409619318:-	MSTRG.22113	TraesCS1B02G228000	A3	B	NA	NA	NA	NA	0	NA	15.3	NA	NA	NA	0	NA	NA	NA	NA	NA	NA	NA	NA	NA	Signal transducer and activator of transcription A
MSTRG.22113;A5:1B:409619237-409619318:409619237-409619327:-	MSTRG.22113	TraesCS1B02G228000	A5	B	100	100	100	100	0	100	93.3	100	NA	100	0	100	100	100	0	100	100	100	NA	100	Signal transducer and activator of transcription A
MSTRG.22113;A3:1B:409619255-409619318:409619237-409619318:-	MSTRG.22113	TraesCS1B02G228000	A3	B	0	0	0	0	NA	3.8	6.2	0	NA	0	NA	14.1	0	2.5	NA	0	0	6.9	NA	4.5	Signal transducer and activator of transcription A
MSTRG.22113;A3:1B:409619237-409619318:409619228-409619318:-	MSTRG.22113	TraesCS1B02G228000	A3	B	100	85.7	91.7	95.2	0	96	73.3	89.8	NA	89.1	0	92.5	62.1	100	NA	92.5	92.9	100	NA	100	Signal transducer and activator of transcription A
MSTRG.22109;AF:1B:409626711:409626848-409627851:409627295:409627470-409627851:+	MSTRG.22109	TraesCS1B02G228100	AF	B	NA	NA	NA	100	NA	66	100	NA	NA	100	NA	NA	100	100	NA	0	NA	NA	NA	100	Camphor resistance CrcB family protein
MSTRG.22109;RI:1B:409629245:409629289-409629469:409629672:+	MSTRG.22109	TraesCS1B02G228100	RI	B	13.6	30.8	37	56.1	9.7	56.6	35.8	NA	NA	44.7	22.3	47.5	50.6	67.7	5.2	68.8	43.6	NA	NA	49	Camphor resistance CrcB family protein
MSTRG.22111;A5:1B:409635222-409635574:409635222-409635579:-	MSTRG.22111	TraesCS1B02G228300	A5	B	44.4	0	3.8	54.9	1.8	19.3	0	36.7	NA	7.9	5	0	7.6	49.2	0	76.4	13.7	19.1	NA	11.7	#N/A
MSTRG.22116;SE:1B:409678225-409678428:409678468-409679617:-	MSTRG.22116	TraesCS1B02G228500	SE	B	41	0	11.4	18.4	88.6	0.1	31.8	1.9	0	33.3	13.7	0	34.8	1.1	90.1	5.6	20.1	0	0	18.6	10 kDa chaperonin
MSTRG.22134;A5:1B:410795712-410795911:410795700-410795911:+	MSTRG.22134	TraesCS1B02G228900	A5	B	0	NA	0	0	0	24.1	36.2	13.4	10.2	0	0	NA	0	0	0	0	9.3	8.1	94.7	0	#N/A
MSTRG.22134;A5:1B:410808177-410808297:410808171-410808297:+	MSTRG.22134	TraesCS1B02G228900	A5	B	0	NA	0	0	0	24.1	36.2	13.4	10.2	0	0	NA	0	0	0	0	9.3	8.1	94.7	0	#N/A
MSTRG.22140;RI:1B:411568827:411568992-411569076:411569185:-	MSTRG.22140	TraesCS1B02G229200	RI	B	55.3	45	35.6	32.6	79.4	24.2	44.5	20.4	16.3	51.1	53.2	40.9	40.7	29.1	78.8	31.2	44.7	30.5	43.7	53.6	Casein kinase II subunit beta
MSTRG.22142;A5:1B:411824646-411824956:411824646-411825042:-	MSTRG.22142	TraesCS1B02G229300	A5	B	0	13.8	4.9	1.8	98.8	0.2	0	0	0	24.3	0	5.1	0	0.3	100	0	0.5	0	0	0	Calcineurin B-like protein
MSTRG.22146;A3:1B:412247880-412248010:412247877-412248010:-	MSTRG.22146	TraesCS1B02G229600	A3	B	6.1	11.1	8.9	1.4	0	0	NA	15.3	44.3	10.4	6.1	5	16.9	20.7	0	0	NA	12	NA	2.6	#N/A
MSTRG.22157;SE:1B:412859304-412859383:412859461-412870935:+	MSTRG.22157	TraesCS1B02G229800	SE	B	100	100	99.5	100	46.2	98.6	97.5	100	100	98.6	100	100	100	99.3	43.4	100	100	100	100	100	Mediator of RNA polymerase II transcription subunit 31
MSTRG.22157;RI:1B:412858562:412858620-412858723:412858826:+	MSTRG.22157	TraesCS1B02G229800	RI	B	0	0.8	1.2	0	22.5	3.2	0	3.8	0	0	0	5.7	0	0	33.9	0	0	0	0	0	Mediator of RNA polymerase II transcription subunit 31
MSTRG.22157;A5:1B:412872244-412895313:412872142-412895313:+	MSTRG.22157	TraesCS1B02G229800	A5	B	100	95.4	80.6	85.9	96.9	100	100	83	100	86.6	100	100	90.7	100	97.3	100	90.3	92.6	79.1	87.4	Mediator of RNA polymerase II transcription subunit 31
MSTRG.22157;A5:1B:412872139-412895307:412872106-412895307:+	MSTRG.22157	TraesCS1B02G229800	A5	B	100	89.1	83.9	73.8	91.7	87.3	81.7	95	77.7	92.7	93.1	92.7	80.9	77.2	93.2	79	86.8	96.1	100	92.4	Mediator of RNA polymerase II transcription subunit 31
MSTRG.22158;A3:1B:412872083-412895313:412872051-412895313:-	MSTRG.22158	TraesCS1B02G229900	A3	B	NA	100	59.2	90.1	99.2	98.3	100	70.1	NA	86.6	NA	NA	92.3	96.3	98.7	0	83.4	79	NA	NA	RNA-binding KH domain-containing protein
MSTRG.22158;A3:1B:412872051-412895313:412872003-412895313:-	MSTRG.22158	TraesCS1B02G229900	A3	B	0	0	2	11.9	10.5	6	NA	20.8	NA	1.8	0.4	0	0.9	4.4	9.9	26.3	6.4	24.2	NA	1.1	RNA-binding KH domain-containing protein
MSTRG.22158;A3:1B:412872103-412895313:412872051-412895313:-	MSTRG.22158	TraesCS1B02G229900	A3	B	100	100	90.2	94	98.7	96.8	100	65.9	100	96.7	96.7	100	99.2	92.7	97.8	82.6	80	80.4	96.5	94.6	RNA-binding KH domain-containing protein
MSTRG.22158;RI:1B:412895313:412895962-412896048:412896242:-	MSTRG.22158	TraesCS1B02G229900	RI	B	100	100	90.2	94	98.7	96.8	100	65.9	100	96.7	96.7	100	99.2	92.7	97.8	82.6	80	80.4	96.5	94.6	RNA-binding KH domain-containing protein
MSTRG.22158;A3:1B:412872083-412895313:412872003-412895313:-	MSTRG.22158	TraesCS1B02G229900	A3	B	2.6	6	2.8	55.2	93.7	78.6	100	38.1	NA	10.8	0	0	9.9	54.9	89.5	0	25.7	54.5	NA	2.2	RNA-binding KH domain-containing protein
MSTRG.22158;A3:1B:412896242-412896673:412896205-412896673:-	MSTRG.22158	TraesCS1B02G229900	A3	B	59	52.1	78.7	97.6	89.8	98.7	100	97.3	97.6	54.3	42.3	56.2	86.6	95.7	83.5	97.1	71.7	97	97.4	41.5	RNA-binding KH domain-containing protein
MSTRG.22158;A3:1B:412872103-412895313:412872083-412895313:-	MSTRG.22158	TraesCS1B02G229900	A3	B	96.5	63.5	86.4	63.3	36.7	34.3	95.4	45.2	100	82.1	100	100	90.9	32.6	36.7	100	44.3	52.1	100	90.1	RNA-binding KH domain-containing protein
MSTRG.22158;A3:1B:412872103-412895313:412872003-412895313:-	MSTRG.22158	TraesCS1B02G229900	A3	B	42	10	15.7	68	89.7	65.7	100	33.7	77.2	35.6	10.9	8.2	52.2	37.1	83.1	63	21.6	56.6	84.6	16.7	RNA-binding KH domain-containing protein
MSTRG.22167;A3:1B:414162166-414162246:414162139-414162246:-	MSTRG.22167	TraesCS1B02G230500	A3	B	29.2	29	34.9	38.1	0.7	43.8	29.3	47.3	NA	28.1	29.1	28.9	27.3	38.4	1.6	45.9	42.7	47.9	NA	25.8	Peptide methionine sulfoxide reductase MsrA
MSTRG.22167;RI:1B:414162416:414162525-414162600:414162661:-	MSTRG.22167	TraesCS1B02G230500	RI	B	26.6	26	30.2	27.9	0.5	30.6	24.6	33.2	NA	25.3	26.5	25.7	22.9	27.5	1.3	35.1	38.4	38	NA	22.3	Peptide methionine sulfoxide reductase MsrA
MSTRG.22168;A3:1B:414778243-414778594:414778176-414778594:-	MSTRG.22168	TraesCS1B02G230800	A3	B	NA	0	1.6	16.6	0	2.3	NA	0	NA	0	4.5	0	23.6	5.2	0	3.5	NA	3.1	NA	5.5	Dynamin-like 120 kDa protein, putative isoform 2&&Dynamin-like 120 kDa protein, putative isoform 1
MSTRG.22168;AF:1B:414778176-414778439:414778487:414778176-414778594:414778845:-	MSTRG.22168	TraesCS1B02G230800	AF	B	95.1	77.1	83.8	98.4	100	62.6	84.2	76.2	54.4	95.6	100	96.9	58.4	50.6	100	0	90.9	62	NA	97.7	Dynamin-like 120 kDa protein, putative isoform 2&&Dynamin-like 120 kDa protein, putative isoform 1
MSTRG.22168;RI:1B:414776573:414776683-414776788:414776893:-	MSTRG.22168	TraesCS1B02G230800	RI	B	100	81.4	87.4	88.5	43.9	100	100	81.9	100	70.8	74.8	91.5	100	95.2	62.9	100	94.8	97.5	NA	84.2	Dynamin-like 120 kDa protein, putative isoform 2&&Dynamin-like 120 kDa protein, putative isoform 1
MSTRG.22168;AF:1B:414778176-414778439:414778487:414778176-414778594:414778763:-	MSTRG.22168	TraesCS1B02G230800	AF	B	100	77.2	85.5	88.4	43.9	100	100	77.5	NA	69.9	74.8	91.3	100	90.9	62.9	NA	94.3	96	NA	83.9	Dynamin-like 120 kDa protein, putative isoform 2&&Dynamin-like 120 kDa protein, putative isoform 1
MSTRG.22170;A5:1B:414801506-414801611:414801503-414801611:+	MSTRG.22170	TraesCS1B02G230900	A5	B	0	5.7	0	0	0	0.2	0	0	NA	0	0	0	0	0	0.5	1.5	0.3	0	NA	0	#N/A
MSTRG.22170;A5:1B:414801811-414801904:414801796-414801904:+	MSTRG.22170	TraesCS1B02G230900	A5	B	100	62.4	87.7	92.1	10.9	99	71.5	100	NA	74.3	75.2	100	100	93.9	4.5	100	72.6	100	NA	65.2	#N/A
MSTRG.22170;A5:1B:414800753-414801411:414800585-414801411:+	MSTRG.22170	TraesCS1B02G230900	A5	B	100	100	92.8	79.2	93.7	82.5	100	100	NA	72	100	47	69.8	77.6	100	85.1	87.6	85.9	NA	84.2	#N/A
MSTRG.22170;AF:1B:414799496:414799609-414799727:414799616:414799632-414799727:+	MSTRG.22170	TraesCS1B02G230900	AF	B	0	0	8.8	31.1	58.1	22.2	0	0	NA	40.8	0	54	33	28.2	NA	20.2	17.1	16.2	NA	25.2	#N/A
MSTRG.22207;A5:1B:415222703-415222792:415222689-415222792:+	MSTRG.22207	TraesCS1B02G231300	A5	B	NA	NA	18.2	32.5	NA	30.3	12.4	26.7	NA	9.6	18.1	11.3	NA	29.4	NA	44.3	36.2	29.4	NA	NA	Protein ARABIDILLO 1
MSTRG.22207;A5:1B:415222447-415222545:415222420-415222545:+	MSTRG.22207	TraesCS1B02G231300	A5	B	NA	NA	93.1	87.8	NA	83.6	90.2	80.3	84.8	94.7	93.9	89.7	NA	81.2	NA	71	82.2	80.4	NA	NA	Protein ARABIDILLO 1
MSTRG.22207;RI:1B:415229190:415229239-415229317:415229411:+	MSTRG.22207	TraesCS1B02G231300	RI	B	69	81.6	79.5	79.6	94.4	84	80.2	92.5	95.9	80.5	91.8	77.9	72.9	89.5	96.1	74.7	77.6	83.5	96.3	84.8	Protein ARABIDILLO 1
MSTRG.22207;A3:1B:415224551-415224951:415224551-415224966:+	MSTRG.22207	TraesCS1B02G231300	A3	B	45.8	30.6	34.7	41.8	100	45.8	30.6	26.2	16.5	27.9	16	36.8	36.3	36.7	100	69.3	36.8	34.7	14.4	21.6	Protein ARABIDILLO 1
MSTRG.22197;A3:1B:417265776-417266328:417265776-417266331:+	MSTRG.22197	TraesCS1B02G232200	A3	B	100	100	98.4	100	7.9	99.2	100	99.6	100	100	100	100	100	100	0.4	99	99.4	99.5	100	100	Serine hydroxymethyltransferase
MSTRG.22205;RI:1B:417424346:417424435-417424525:417424607:-	MSTRG.22205	TraesCS1B02G232400	RI	B	1.5	12.1	3.5	2.9	NA	2.5	1.6	10.2	6.8	5.8	5.9	7.2	3	2.2	NA	5.1	3.8	8.8	3.8	3.8	Dual specificity protein phosphatase
MSTRG.22205;A5:1B:417426409-417426853:417426409-417426862:-	MSTRG.22205	TraesCS1B02G232400	A5	B	13	14.1	17.7	16.4	NA	20.7	17.2	21.1	22.8	11	11.9	14.1	15.4	28.2	NA	17.5	12.4	16	12.2	14	Dual specificity protein phosphatase
MSTRG.22208;RI:1B:418070448:418070730-418070776:418071562:+	MSTRG.22208	TraesCS1B02G232600	RI	B	NA	2.2	1.9	9.4	0.1	26.9	0.3	NA	NA	NA	NA	3.2	3	13.8	0.3	22.7	1.4	NA	NA	NA	#N/A
MSTRG.22208;A3:1B:418070351-418070448:418070351-418070451:+	MSTRG.22208	TraesCS1B02G232600	A3	B	NA	90.7	87.1	82.2	99	88.8	90.4	NA	NA	NA	NA	87.8	85.3	83.4	98.1	91.3	88.5	NA	NA	NA	#N/A
MSTRG.22209;RI:1B:418105335:418106012-418106067:418106099:-	MSTRG.22209	TraesCS1B02G232700	RI	B	NA	5.8	0	0	0	39.6	13	NA	NA	NA	NA	0	0	100	0	100	11.8	NA	NA	NA	Homeobox-leucine zipper family protein
MSTRG.22218;A3:1B:418800815-418801555:418800815-418802237:+	MSTRG.22218	TraesCS1B02G233000	A3	B	NA	NA	NA	NA	NA	NA	NA	90.4	95.2	NA	NA	NA	NA	NA	NA	NA	NA	89.3	76.4	NA	#N/A
MSTRG.22218;A3:1B:418803146-418803266:418803146-418803273:+	MSTRG.22218	TraesCS1B02G233000	A3	B	NA	NA	NA	NA	NA	NA	NA	87.9	83.6	NA	NA	NA	NA	NA	NA	NA	NA	87	36.8	NA	#N/A
MSTRG.22218;AL:1B:418800815-418801555:418802670:418800815-418803266:418803849:+	MSTRG.22218	TraesCS1B02G233000	AL	B	0	2.3	1.3	0	0	NA	NA	5.5	5.8	1.1	2.9	2.2	0	6.3	0	NA	NA	5.5	3.1	1.2	#N/A
MSTRG.22223;A5:1B:418805905-418805987:418805905-418806086:-	MSTRG.22223	TraesCS1B02G233100	A5	B	100	100	100	85.6	100	98.5	100	100	NA	100	100	100	100	90.7	100	98.5	95.2	100	NA	100	8-amino-7-oxononanoate synthase
MSTRG.22223;A3:1B:418806137-418806436:418806118-418806436:-	MSTRG.22223	TraesCS1B02G233100	A3	B	85.5	96.6	94.9	97.3	98.2	94.6	94.7	94.3	NA	88.7	100	80.7	95	95.8	99	96.9	91.9	97.8	NA	100	8-amino-7-oxononanoate synthase
MSTRG.22223;A5:1B:418807006-418807087:418807006-418807115:-	MSTRG.22223	TraesCS1B02G233100	A5	B	100	87.2	88.5	86.8	100	82.9	78.9	90.1	NA	66.3	87.8	82	91.9	88.2	100	74	75.5	69.2	NA	86.4	8-amino-7-oxononanoate synthase
MSTRG.22239;AF:1B:419974761:419974905-419979044:419977515:419977790-419979044:+	MSTRG.22239	TraesCS1B02G234100	AF	B	NA	100	74.6	NA	NA	NA	100	NA	NA	NA	NA	100	NA	NA	NA	NA	100	NA	NA	NA	50S ribosomal protein L18
MSTRG.22239;A3:1B:419979223-419982286:419979223-419982294:+	MSTRG.22239	TraesCS1B02G234100	A3	B	97.9	95.7	96.2	97.5	99.7	96	96	99	100	92.2	97	94.5	96.5	96	100	98.3	95.7	96	NA	94	50S ribosomal protein L18
MSTRG.22239;AF:1B:419974761:419974905-419979044:419975535:419975582-419979044:+	MSTRG.22239	TraesCS1B02G234100	AF	B	2.1	4.3	3.9	2.5	0.3	4	4	1	0	7.8	3	5.5	3.6	4.1	0	1.7	4.3	4	NA	6.1	50S ribosomal protein L18
MSTRG.22240;SE:1B:420235167-420235262:420235372-420235471:+	MSTRG.22240	TraesCS1B02G234300	SE	B	100	33.9	100	62.7	0	100	NA	NA	NA	0	64.1	100	28	100	0	73.7	NA	NA	NA	NA	D-3-phosphoglycerate dehydrogenase
MSTRG.22256;A3:1B:420359130-420359251:420359130-420359278:+	MSTRG.22256	TraesCS1B02G234400	A3	B	9.1	9.4	17.9	25.5	0.3	29.1	14.5	29.2	31	14.8	10.4	12.6	17	26.6	0.3	31.2	15.1	28.2	21.7	13.9	Agenet domain containing protein, expressed
MSTRG.22256;SE:1B:420360308-420360604:420361671-420362097:+	MSTRG.22256	TraesCS1B02G234400	SE	B	9.4	9.8	18.1	26.7	0.4	30	15	30.2	32	15	10.7	13	17.4	27.6	0.4	32.4	15.4	28.9	22.6	14.1	Agenet domain containing protein, expressed
MSTRG.22242;AL:1B:420366470-420368066:420368117:420366470-420373012:420373024:+	MSTRG.22242	TraesCS1B02G234500	AL	B	NA	NA	NA	NA	NA	0	0	NA	NA	57.2	NA	NA	NA	100	NA	0	0	NA	NA	0	2-oxoglutarate (2OG) and Fe(II)-dependent oxygenase superfamily protein
MSTRG.22259;SE:1B:421098016-421098787:421098874-421098986:-	MSTRG.22259	TraesCS1B02G235100	SE	B	17.8	7	2.2	11.6	0	9.9	12.9	6.7	6.7	8	9	11.3	6.8	5.9	0	12.4	10.8	10.4	18.7	10.1	Dehydration responsive element-binding factor protein
MSTRG.22259;SE:1B:421098016-421098986:421099038-421100348:-	MSTRG.22259	TraesCS1B02G235100	SE	B	35.3	43.2	35	59.4	16.5	60.3	27	76.2	61.4	40.9	40	40.8	39.1	54.3	27.6	66.2	31	76	48.4	39	Dehydration responsive element-binding factor protein
MSTRG.22271;SE:1B:421540121-421540398:421540453-421540795:-	MSTRG.22271	TraesCS1B02G235600	SE	B	26.7	18.2	12.6	25.8	1.7	45.9	26.7	40.9	24.7	9.5	6.5	21.5	6.6	30.7	0	24.9	18	32.8	19.2	5.4	Cytosolic endo-beta-N-acetylglucosaminidase
MSTRG.22287;A5:1B:423208234-423208335:423208234-423208341:-	MSTRG.22287	TraesCS1B02G236100	A5	B	100	14.3	32.5	100	NA	100	100	100	NA	0	0	33.2	100	52.9	0	NA	100	0	NA	93.9	Importin subunit beta-1
MSTRG.22289;AF:1B:423583546:423583590-423584546:423583665:423583819-423584546:+	MSTRG.22289	TraesCS1B02G236300	AF	B	NA	NA	NA	NA	4.4	NA	NA	94.9	93.1	NA	NA	NA	0	0	0	NA	NA	NA	NA	NA	Receptor-like protein 12
MSTRG.22289;AF:1B:423582861:423583041-423584546:423583546:423583590-423584546:+	MSTRG.22289	TraesCS1B02G236300	AF	B	100	NA	NA	100	92.7	100	100	46.5	54.6	100	NA	100	NA	100	100	NA	NA	100	NA	NA	Receptor-like protein 12
MSTRG.22289;SE:1B:423583041-423583528:423583590-423584546:+	MSTRG.22289	TraesCS1B02G236300	SE	B	93.3	93.9	96.9	86.5	36	94.6	69.9	92.2	81.4	87.6	96.8	82.8	95.8	93	46.8	97.3	96	94.3	88.3	96.5	Receptor-like protein 12
MSTRG.22289;AF:1B:423582861:423583041-423584546:423583665:423583819-423584546:+	MSTRG.22289	TraesCS1B02G236300	AF	B	100	67.1	NA	93.1	36.7	86.3	100	94.2	94.2	89.1	32.8	95	30.9	61.8	36	NA	46.9	90.5	48.3	NA	Receptor-like protein 12
MSTRG.22289;A3:1B:423583590-423584525:423583590-423584546:+	MSTRG.22289	TraesCS1B02G236300	A3	B	45.9	58.7	55.5	22.8	93.6	41	50.3	22.4	28.4	55.7	59.6	55.8	50	32.3	94	40.5	61.3	38	44.1	69.3	Receptor-like protein 12
MSTRG.22291;A3:1B:423591847-423591925:423591844-423591925:-	MSTRG.22291	TraesCS1B02G236400	A3	B	18.7	49.4	50	66.6	8.9	62.2	49.7	55.4	NA	100	40.3	46.9	81.3	53.5	10.7	80.2	37.8	52.2	NA	20.3	#N/A
MSTRG.22298;A3:1B:423643889-423644064:423643885-423644064:-	MSTRG.22298	TraesCS1B02G236600	A3	B	72	56.4	51.9	52.6	16.3	51.7	54.8	52.4	51.1	57.7	70.9	77	48.6	57	17.5	45.6	52.9	35.7	34.3	57.8	Tocopherol cyclase
MSTRG.22308;SE:1B:423964621-423964886:423964939-423965026:-	MSTRG.22308	TraesCS1B02G237000	SE	B	77.1	100	79.5	75.6	89.5	70.2	82.4	100	NA	87.7	87.2	93.4	84.8	68.4	87.2	65.7	81.5	79.7	NA	86	#N/A
MSTRG.22305;RI:1B:424078074:424078199-424078317:424078468:-	MSTRG.22305	TraesCS1B02G237100	RI	B	0	0	0.1	0.6	75.2	0.5	3.4	2	0	1.6	0	0.6	0.4	0.2	0	3.6	0.4	0	0	0	Ran-binding protein 1
MSTRG.22309;RI:1B:424084132:424084186-424084280:424084353:+	MSTRG.22309	TraesCS1B02G237200	RI	B	100	100	100	100	29.2	100	100	100	NA	100	100	100	100	100	41.8	100	100	100	NA	100	Chaperone protein dnaJ, putative
MSTRG.22326;A5:1B:424524632-424531919:424524626-424531919:+	MSTRG.22326	TraesCS1B02G237500	A5	B	NA	NA	NA	NA	NA	98	99.9	NA	NA	NA	NA	NA	NA	NA	NA	88.2	99.8	NA	NA	NA	#N/A
MSTRG.22326;RI:1B:424528079:424528086-424528139:424528312:+	MSTRG.22326	TraesCS1B02G237500	RI	B	NA	NA	NA	NA	38.4	26	31.7	NA	NA	NA	NA	NA	NA	NA	0	30.6	31.8	NA	NA	NA	#N/A
MSTRG.22326;A3:1B:424535482-424535573:424535482-424535580:+	MSTRG.22326	TraesCS1B02G237500	A3	B	NA	NA	NA	NA	100	52.9	68.5	NA	NA	77.8	NA	NA	NA	1.3	69.8	53.3	63	NA	69.8	NA	#N/A
MSTRG.22326;AL:1B:424531559-424531671:424532121:424531559-424535573:424536046:+	MSTRG.22326	TraesCS1B02G237500	AL	B	NA	100	NA	100	36.6	80.9	60.1	NA	NA	NA	NA	58.8	NA	100	48.8	67.7	61.6	50	100	12.7	#N/A
MSTRG.22328;A5:1B:424539776-424539859:424539776-424539892:-	MSTRG.22328	TraesCS1B02G237700	A5	B	100	100	100	100	4.3	100	100	100	NA	100	100	100	100	100	12.1	100	99.8	100	NA	100	Chlorophyll synthase
MSTRG.22390;A5:1B:426479557-426479651:426479232-426479651:+	MSTRG.22390	TraesCS1B02G238300	A5	B	4.2	0	0.9	1.6	NA	4	0	1	NA	0.3	5.4	1.7	1	0.7	NA	2.1	0.5	4.1	NA	1.5	Anaphase-promoting complex subunit 1
MSTRG.22390;RI:1B:426470503:426470596-426470681:426470763:+	MSTRG.22390	TraesCS1B02G238300	RI	B	NA	NA	NA	NA	NA	7.9	NA	NA	NA	NA	NA	NA	NA	NA	NA	0	NA	NA	NA	NA	Anaphase-promoting complex subunit 1
MSTRG.22390;A5:1B:426477741-426478636:426477638-426478636:+	MSTRG.22390	TraesCS1B02G238300	A5	B	0	32.8	5.9	6.7	NA	4.4	0	1.8	NA	7.2	8.4	31.3	11.9	3.4	NA	4.7	9.5	4	NA	14.9	Anaphase-promoting complex subunit 1
MSTRG.22390;A3:1B:426474286-426474405:426474286-426474458:+	MSTRG.22390	TraesCS1B02G238300	A3	B	4.2	28.4	22.6	40.4	NA	64.1	23.2	52.1	NA	5.3	15.7	13	29.5	40.8	NA	45.7	27.1	45.1	NA	14	Anaphase-promoting complex subunit 1
MSTRG.22391;A3:1B:426498200-426498281:426498138-426498281:-	MSTRG.22391	TraesCS1B02G238400	A3	B	NA	NA	NA	0	3.2	1.7	2.1	NA	NA	NA	NA	NA	NA	13.9	0	2.2	3.3	NA	NA	NA	Receptor protein kinase-like
MSTRG.22356;A3:1B:426685281-426686267:426685209-426686267:-	MSTRG.22356	TraesCS1B02G238600	A3	B	100	61.4	100	96	0	100	100	100	100	41.9	87.7	64.6	100	97.6	1.9	100	85.8	100	NA	48.7	Trichome birefringence-like protein
MSTRG.22356;A3:1B:426686634-426686730:426686631-426686730:-	MSTRG.22356	TraesCS1B02G238600	A3	B	0	38.6	0	4	100	80.2	0	0	0	58.1	12.3	35.4	100	2.4	98.1	0	20.3	0	NA	51.3	Trichome birefringence-like protein
MSTRG.22369;AF:1B:427208405:427208689-427209232:427209040:427209096-427209232:+	MSTRG.22369	TraesCS1B02G238900	AF	B	6.8	NA	NA	NA	NA	NA	100	NA	0	0	0	20.1	NA	NA	NA	NA	NA	NA	NA	0.6	RING/FYVE/PHD zinc finger superfamily protein
MSTRG.22394;SE:1B:427779605-427779828:427779880-427780288:-	MSTRG.22394	TraesCS1B02G240000	SE	B	53.8	57.6	52.6	60.4	85.1	68.4	63.1	56.2	48.6	50.7	52.9	45.7	52.4	56.8	83.3	64.1	62.3	61.6	58.7	54.5	60S ribosomal protein L29
MSTRG.22397;AF:1B:428062671:428063266-428064739:428064201:428064212-428064739:+	MSTRG.22397	TraesCS1B02G240200	AF	B	0	2.3	0.7	1.6	1.7	0	0	4.8	NA	7.2	0.7	2.7	1.8	5.2	0	0	3.9	2.6	NA	0	Pentatricopeptide repeat-containing protein
MSTRG.22400;A5:1B:428070685-428070766:428070685-428070789:-	MSTRG.22400	TraesCS1B02G240400	A5	B	94.8	87.7	81.7	70.5	100	44.7	77.6	43.8	50.8	90.2	88.9	82.2	92.6	65.1	100	50.1	81.3	42.9	69.4	89	Mitochondrial carrier protein, putative
MSTRG.22406;A3:1B:428115678-428116080:428115667-428116080:-	MSTRG.22406	TraesCS1B02G240500	A3	B	0	0	0.2	0.5	0	0	0	0	0	0	0	0	0	0.3	5.9	0	0	0	0	0	Werner syndrome-like exonuclease&&3-5 exonuclease, putative
MSTRG.22406;A5:1B:428116249-428117480:428116249-428117484:-	MSTRG.22406	TraesCS1B02G240500	A5	B	100	100	100	61.4	100	52.1	100	30.6	24.9	100	100	98.4	100	66.7	100	46.2	100	24.4	17.3	100	Werner syndrome-like exonuclease&&3-5 exonuclease, putative
MSTRG.22406;RI:1B:428110600:428110995-428111023:428111285:-	MSTRG.22406	TraesCS1B02G240500	RI	B	54.7	59	46.8	47.6	52.8	35.2	63.4	18	58	51.9	51.5	58.4	31.3	48.8	50.7	22	68.4	16.2	NA	62.2	Werner syndrome-like exonuclease&&3-5 exonuclease, putative
MSTRG.22410;SE:1B:428624413-428624829:428624940-428625140:+	MSTRG.22410	TraesCS1B02G240900	SE	B	5.3	14.1	17.1	21	1.4	36.1	13.6	38.7	40.8	9.9	11.5	11.6	17.3	30.4	1.9	34.8	11.6	31.7	21.1	11	CAAX prenyl protease 2
MSTRG.22413;A3:1B:428724831-428726052:428724817-428726052:-	MSTRG.22413	TraesCS1B02G241100	A3	B	99.2	95.3	95.9	95.6	100	89.7	95	91.8	92.9	97	97.5	96.1	97	94.5	100	90.1	94.8	93.2	95.8	97.4	Acyltransferase, putative
MSTRG.22417;RI:1B:428812923:428813080-428813183:428813429:-	MSTRG.22417	TraesCS1B02G241300	RI	B	0	2	0.4	0	0	2.3	0.5	6.9	3.5	0	1.1	2.4	0.5	2.3	0	1.9	0.2	2.5	8.7	0.4	#N/A
MSTRG.22417;A5:1B:428809432-428810048:428809432-428810200:-	MSTRG.22417	TraesCS1B02G241300	A5	B	99.1	96.2	99	99.4	30.3	98.5	96.5	99.6	95.2	97.5	100	97.6	98.7	100	24.5	97.5	96.1	99.2	94.9	96	#N/A
MSTRG.22417;RI:1B:428810048:428810316-428810452:428810529:-	MSTRG.22417	TraesCS1B02G241300	RI	B	9.8	2.2	6.2	0	0	0.7	0	0.7	8.3	2.3	2.5	0	0	0	14	0	1.3	3	2.9	2.2	#N/A
MSTRG.22417;RI:1B:428808822:428809129-428809168:428809432:-	MSTRG.22417	TraesCS1B02G241300	RI	B	NA	NA	5.1	1.2	100	3.5	11.3	0.9	23.3	51.7	NA	NA	NA	0	100	4.2	14.3	1.5	8.3	100	#N/A
MSTRG.22419;AL:1B:429004859-429005453:429006123:429004859-429008432:429008583:+	MSTRG.22419	TraesCS1B02G241400	AL	B	0	0	9.4	46.9	NA	42.8	40.1	16.6	NA	7.5	0	0	32.5	0	NA	48.4	32.2	0	NA	20.9	Receptor-like kinase
MSTRG.22438;A3:1B:429591464-429591571:429591464-429591589:+	MSTRG.22438	TraesCS1B02G241900	A3	B	0	0	100	0	0	0	0	100	100	26.3	0	0	100	31.3	0	69.9	42.2	100	100	55.6	Serine/threonine-protein kinase
MSTRG.22438;A5:1B:429599187-429599295:429599181-429599295:+	MSTRG.22438	TraesCS1B02G241900	A5	B	0	0	100	0	0	0	0	51.5	86.4	0	0	0	100	31.3	0	69.9	0	66.8	0	0	Serine/threonine-protein kinase
MSTRG.22437;RI:1B:429976749:429976972-429977093:429977510:-	MSTRG.22437	TraesCS1B02G242400	RI	B	NA	NA	NA	NA	NA	86.2	100	75.8	NA	95	NA	NA	NA	NA	NA	75.4	92.9	88.4	NA	91.2	Phosphatase 2C family protein
MSTRG.22445;A3:1B:430163175-430163241:430163171-430163241:-	MSTRG.22445	TraesCS1B02G242500	A3	B	5	6.1	11.3	15.6	4.6	27.3	11	25.5	NA	6	5.6	6.5	8.4	16.3	5.1	36.4	8.8	26.3	NA	5.5	Phospholipase D
MSTRG.22456;A3:1B:431198084-431198175:431198084-431198182:+	MSTRG.22456	TraesCS1B02G242900	A3	B	5.6	7.1	6.3	0	0	NA	NA	NA	NA	0	9	2.8	6.9	4.6	0	NA	NA	NA	NA	NA	Pectinesterase inhibitor
MSTRG.22467;A5:1B:432116817-432117018:432116663-432117018:+	MSTRG.22467	TraesCS1B02G243200	A5	B	33.9	1.3	0.2	0	0	50.7	4.1	100	62.7	14.5	1.5	0	28.8	62.9	0	48.2	7.9	NA	NA	1	Ethylene-responsive transcription factor
MSTRG.22473;A5:1B:432326845-432327631:432326803-432327631:+	MSTRG.22473	TraesCS1B02G243300	A5	B	0	11.8	0	0	NA	0	0	0	4.6	22.1	0	10.4	0	1.2	NA	0	2.4	0	0	8.9	Fatty acid oxidation complex subunit alpha
MSTRG.22473;AF:1B:432306012:432306219-432324112:432323696:432323717-432324112:+	MSTRG.22473	TraesCS1B02G243300	AF	B	NA	NA	11.8	14.4	NA	25.1	15.2	44.4	NA	55.9	NA	NA	0	9.5	NA	23.7	12.4	49.8	NA	15.5	Fatty acid oxidation complex subunit alpha
MSTRG.22473;A3:1B:432327794-432327871:432327794-432327876:+	MSTRG.22473	TraesCS1B02G243300	A3	B	23.2	30	35.1	70.7	NA	65	37.3	51.3	52.4	32.3	8.4	21.2	44.6	60.6	NA	75.8	24.3	56.5	48.2	18	Fatty acid oxidation complex subunit alpha
MSTRG.22482;SE:1B:432816430-432816637:432816669-432819890:+	MSTRG.22482	TraesCS1B02G243700	SE	B	NA	100	NA	NA	NA	98	100	NA	NA	65.5	100	100	NA	100	NA	100	47.4	NA	NA	100	#N/A
MSTRG.22489;A3:1B:433105552-433105886:433105545-433105886:-	MSTRG.22489	TraesCS1B02G243900	A3	B	6	NA	NA	NA	0	0.6	0	NA	NA	NA	0	NA	NA	NA	0.4	0	0	NA	NA	NA	Transducin/WD40 repeat-like superfamily protein
MSTRG.22489;A3:1B:433105545-433105886:433105540-433105886:-	MSTRG.22489	TraesCS1B02G243900	A3	B	100	NA	NA	NA	99.6	88.8	93.3	NA	NA	NA	88.1	NA	NA	NA	100	88	93.4	NA	NA	NA	Transducin/WD40 repeat-like superfamily protein
MSTRG.22503;A3:1B:433438351-433438424:433438351-433438439:+	MSTRG.22503	TraesCS1B02G244200	A3	B	100	100	99.1	97.5	39.3	100	99.4	100	99.5	97.7	100	100	98	97.9	28.7	98.6	98.6	93.3	100	99.1	splicing factor-like protein
MSTRG.22503;SE:1B:433437350-433437733:433437906-433438321:+	MSTRG.22503	TraesCS1B02G244200	SE	B	2	2.7	4.2	2	2	3.7	10.8	3.2	7.7	6.1	2.6	1.7	4.6	2	1.6	0.4	13.5	4.1	2.2	12	splicing factor-like protein
MSTRG.22503;SE:1B:433434151-433434281:433434331-433434556:+	MSTRG.22503	TraesCS1B02G244200	SE	B	3.9	6.2	9.3	4.3	2.4	6.3	11.8	4.6	8.3	9.1	4.1	5.4	6.6	3.2	2.6	0.8	20.8	4.8	2	18	splicing factor-like protein
MSTRG.22503;A3:1B:433434151-433434281:433434151-433434307:+	MSTRG.22503	TraesCS1B02G244200	A3	B	3.4	5	6.5	3.1	26.8	5	21.3	5	9.4	9.2	5.2	3.6	11.5	3.5	NA	0.6	18.8	7.3	2.3	17.9	splicing factor-like protein
MSTRG.22503;SE:1B:433434151-433434307:433434331-433434556:+	MSTRG.22503	TraesCS1B02G244200	SE	B	53.7	56	59.7	58.7	6.3	56.1	32.9	47.7	46.5	49.6	43.8	60.5	35.2	48	0	56.9	53.2	38.8	46.7	50.2	splicing factor-like protein
MSTRG.22493;A3:1B:433603773-433604584:433603770-433604584:-	MSTRG.22493	TraesCS1B02G244400	A3	B	96.6	98.2	97.3	98.5	100	97.9	98.2	97.2	99.3	98.1	96.8	98	97	97.8	100	97.4	97.5	98.5	93.2	96.7	#N/A
MSTRG.22506;A3:1B:434084471-434085553:434084471-434085556:+	MSTRG.22506	TraesCS1B02G244700	A3	B	19.6	NA	NA	0	NA	5.8	NA	1.7	NA	NA	43.6	NA	NA	14	NA	17.5	0	0	NA	NA	#N/A
MSTRG.22506;A3:1B:434087635-434088020:434087635-434088023:+	MSTRG.22506	TraesCS1B02G244700	A3	B	90.1	95.1	96.4	93.9	100	84.1	95.1	84.8	91.3	NA	94.9	95.4	95.8	90.8	100	85.4	93.2	80.9	92.5	86.9	#N/A
MSTRG.22506;AF:1B:434082190:434082293-434085556:434084045:434084471-434085556:+	MSTRG.22506	TraesCS1B02G244700	AF	B	89.9	95.1	96.3	93.9	100	83.9	95.1	84.8	91.3	NA	94.7	95.4	95.7	90.6	100	84.9	93.2	80.9	92.5	86.9	#N/A
MSTRG.22507;A5:1B:434188857-434189099:434188594-434189099:+	MSTRG.22507	TraesCS1B02G244800	A5	B	NA	NA	NA	NA	NA	11.2	5.6	NA	23.3	10.1	NA	NA	NA	NA	NA	19.9	4.4	NA	3.7	0	Beta-glucosidase, putative
MSTRG.22507;A3:1B:434189189-434189264:434189189-434189306:+	MSTRG.22507	TraesCS1B02G244800	A3	B	NA	NA	NA	NA	NA	67.7	87.6	NA	76.7	80.1	NA	NA	NA	NA	NA	80.1	82.2	NA	85.6	86.3	Beta-glucosidase, putative
MSTRG.22521;AF:1B:434660411:434660936-434748053:434747111:434747523-434748053:+	MSTRG.22521	TraesCS1B02G245600	AF	B	14	15	34	20.1	NA	39	100	26.7	NA	13.4	24.9	28.5	3.6	32.1	10.9	100	9.6	20.7	NA	5.5	GrpE protein homolog
MSTRG.22521;AL:1B:434660936-434661565:434662224:434660936-434748053:434748677:+	MSTRG.22521	TraesCS1B02G245600	AL	B	84	76.2	70.9	89.1	NA	78.7	49.9	68.2	NA	89.3	55.6	60.2	94.7	76.5	NA	68.8	91.1	68.3	NA	92.8	GrpE protein homolog
MSTRG.22521;AL:1B:434660936-434661575:434662220:434660936-434748053:434748677:+	MSTRG.22521	TraesCS1B02G245600	AL	B	79.9	84.4	68.8	81.1	100	79.9	76.2	43.1	NA	93.5	70.1	64.5	93.3	57.9	88.5	51.7	93.9	58.4	NA	91.6	GrpE protein homolog
MSTRG.22521;A3:1B:434660936-434661565:434660936-434661575:+	MSTRG.22521	TraesCS1B02G245600	A3	B	57	37.2	52.5	65.5	23.1	48.2	23.8	73.9	NA	36.9	34.7	45.3	56.2	70.4	6.2	67.4	39.7	60.5	NA	54.5	GrpE protein homolog
MSTRG.22534;A3:1B:435195553-435195631:435195553-435195638:+	MSTRG.22534	TraesCS1B02G246000	A3	B	69.7	51	52.2	46.1	11.3	46	68.2	73.8	88.2	44	55	57.6	33	65.6	12	57.8	63.9	73.3	93	45.6	#N/A
MSTRG.22542;A5:1B:435363933-435366077:435363929-435366077:+	MSTRG.22542	TraesCS1B02G246100	A5	B	NA	NA	94	85.4	NA	97.8	95.9	94.6	98.1	100	96.6	NA	90.1	96.8	100	86.5	95	86.1	88.9	100	Subtilisin-like protease
MSTRG.22560;RI:1B:436685448:436685934-436686372:436686504:-	MSTRG.22560	TraesCS1B02G246700	RI	B	NA	NA	NA	NA	NA	18.7	NA	NA	NA	NA	NA	NA	NA	NA	NA	35	NA	NA	NA	NA	Zinc finger, CW-type&&CW-type Zinc Finger family protein, expressed
MSTRG.22560;RI:1B:436688077:436688228-436688702:436688862:-	MSTRG.22560	TraesCS1B02G246700	RI	B	NA	NA	NA	NA	NA	18.7	NA	NA	NA	NA	NA	NA	NA	NA	NA	35	NA	NA	NA	NA	Zinc finger, CW-type&&CW-type Zinc Finger family protein, expressed
MSTRG.22560;RI:1B:436689566:436689820-436689971:436690980:-	MSTRG.22560	TraesCS1B02G246700	RI	B	NA	NA	NA	NA	NA	81.3	NA	NA	NA	NA	NA	NA	NA	NA	NA	65	NA	NA	NA	NA	Zinc finger, CW-type&&CW-type Zinc Finger family protein, expressed
MSTRG.22560;A5:1B:436688228-436688690:436688228-436688702:-	MSTRG.22560	TraesCS1B02G246700	A5	B	96	96	96.2	92.2	98.1	87	96.5	87.5	90.7	97.7	95.8	95.9	98.1	90.9	100	90.4	94.3	88.8	96.9	95.5	Zinc finger, CW-type&&CW-type Zinc Finger family protein, expressed
MSTRG.22560;RI:1B:436686372:436686504-436686633:436687164:-	MSTRG.22560	TraesCS1B02G246700	RI	B	96	96	96.2	92.2	98.2	87	96.5	87.7	91.5	98.2	95.8	95.9	98.1	90.9	100	90.4	94.5	88.8	98	95.5	Zinc finger, CW-type&&CW-type Zinc Finger family protein, expressed
MSTRG.22560;RI:1B:436688077:436688201-436688702:436688862:-	MSTRG.22560	TraesCS1B02G246700	RI	B	3.8	5.2	10.3	8.2	NA	4.3	2.4	5.5	NA	4.7	4.2	11.2	6.5	6.5	NA	7.9	1.7	3.3	NA	2.7	Zinc finger, CW-type&&CW-type Zinc Finger family protein, expressed
MSTRG.22560;A3:1B:436688228-436688702:436688201-436688702:-	MSTRG.22560	TraesCS1B02G246700	A3	B	20	10.3	14.4	13.7	NA	16.4	9.5	13.5	NA	11.9	12.7	16.9	7.8	12	NA	13.8	12.5	15.1	NA	13.1	Zinc finger, CW-type&&CW-type Zinc Finger family protein, expressed
MSTRG.22558;A3:1B:436930187-436930305:436930183-436930305:-	MSTRG.22558	TraesCS1B02G246800	A3	B	92.9	98.5	98.7	98.4	97.1	98.5	98.9	99.2	100	99.3	98.4	99.1	100	98.4	97.6	99.4	98.9	97.2	100	99.8	Zinc metalloproteinase aureolysin
MSTRG.22558;A3:1B:436932336-436932410:436932326-436932410:-	MSTRG.22558	TraesCS1B02G246800	A3	B	91.5	94.4	95.8	98	96.9	79	84.7	85.9	78.2	97.6	89.3	94.4	89	78.2	97.5	86.3	92.9	91.6	100	93	Zinc metalloproteinase aureolysin
MSTRG.22561;A3:1B:437184873-437185417:437184850-437185417:-	MSTRG.22561	TraesCS1B02G246900	A3	B	NA	0	0	1.6	0.3	5.5	0	4.8	NA	0	0	0	2.1	1.5	0.3	7.4	0	0	NA	0	Receptor-like kinase&&Kinase family protein
MSTRG.22561;A3:1B:437186139-437186210:437186133-437186210:-	MSTRG.22561	TraesCS1B02G246900	A3	B	NA	81.2	94.4	98.4	99.7	94.5	100	95.2	NA	86.3	100	100	97.9	83.7	99.7	92.6	100	100	NA	72.6	Receptor-like kinase&&Kinase family protein
MSTRG.22561;A3:1B:437185985-437186068:437185870-437186068:-	MSTRG.22561	TraesCS1B02G246900	A3	B	NA	NA	NA	85.2	3.1	75.7	NA	72.5	NA	49.2	NA	NA	NA	64.7	36.4	80.8	NA	79	NA	NA	Receptor-like kinase&&Kinase family protein
MSTRG.22561;A3:1B:437185870-437186068:437185861-437186068:-	MSTRG.22561	TraesCS1B02G246900	A3	B	NA	0	0	10.5	28.6	24.7	8.5	26.4	NA	100	0	0	27.6	53.2	6.1	8.9	21.7	NA	NA	0	Receptor-like kinase&&Kinase family protein
MSTRG.22561;A3:1B:437185985-437186068:437185861-437186068:-	MSTRG.22561	TraesCS1B02G246900	A3	B	NA	24.1	19.3	40.2	1.2	50.5	3	48.6	NA	100	19.6	10.8	12.2	67.6	3.6	29.1	37.8	72.1	NA	38.3	Receptor-like kinase&&Kinase family protein
MSTRG.22562;SE:1B:437552102-437552208:437552309-437553762:-	MSTRG.22562	TraesCS1B02G247000	SE	B	95.2	99.5	98.1	97.8	NA	98.1	98.5	98.9	97.2	100	91.5	98	99.1	96.7	NA	94.4	95.8	96.3	88.9	98.8	#N/A
MSTRG.22562;A3:1B:437552111-437552208:437552102-437552208:-	MSTRG.22562	TraesCS1B02G247000	A3	B	56.7	53.4	28.2	12.4	99.4	0.3	0	1.5	0	65.5	41.5	48.7	46.5	1.1	99.8	1.3	37.3	0	28.4	66.7	#N/A
MSTRG.22568;RI:1B:437599180:437599219-437599346:437599369:+	MSTRG.22568	TraesCS1B02G247100	RI	B	3.3	5.4	7.8	18	0.2	36	6.3	40.8	25.4	2.1	3.6	4.6	10.7	19.5	0.2	37.5	7.4	35.2	21.3	2.9	Kinase family protein
MSTRG.22574;A3:1B:438030287-438030379:438030278-438030379:-	MSTRG.22574	TraesCS1B02G247200	A3	B	54.2	100	89.4	84.6	97.1	100	90.9	81	78.7	86.1	93.1	88.3	88.2	84.5	99.5	79.3	76.2	68.3	55.5	79.2	Lipase
MSTRG.22574;AF:1B:438030467-438030613:438030914:438030467-438031583:438031768:-	MSTRG.22574	TraesCS1B02G247200	AF	B	57.1	0	15.8	26.2	2.9	0	14.4	29.6	30.3	20.8	12.4	20.7	15.6	25.7	0.5	36.8	38.3	47	58	34	Lipase
MSTRG.22574;SE:1B:438030467-438030613:438030807-438031583:-	MSTRG.22574	TraesCS1B02G247200	SE	B	36.3	47.1	36.6	48.9	0.2	45.7	41	44.5	38	38.5	48.2	49.4	27.6	47.1	0.3	55.3	49.8	47.6	42	49.1	Lipase
MSTRG.22578;AF:1B:438034071:438034184-438035186:438034246:438034424-438035186:+	MSTRG.22578	TraesCS1B02G247300	AF	B	100	NA	NA	NA	100	100	97.1	97.7	100	97.8	100	100	100	NA	100	100	95.8	100	NA	91.9	F-box-like protein
MSTRG.22578;SE:1B:438034184-438034275:438034424-438035186:+	MSTRG.22578	TraesCS1B02G247300	SE	B	0	NA	NA	NA	0	0	4	0	3.3	3.4	0	0	0	NA	0	10.4	1.1	0	NA	0	F-box-like protein
MSTRG.22578;SE:1B:438035437-438035686:438035820-438036287:+	MSTRG.22578	TraesCS1B02G247300	SE	B	0	0	NA	0	0	0	2.2	2.1	0	1.8	0	0	0	0	0	0	3.7	0	0	6.4	F-box-like protein
MSTRG.22578;A5:1B:438034424-438035186:438034184-438035186:+	MSTRG.22578	TraesCS1B02G247300	A5	B	21.9	58.2	NA	19	43.8	24.1	21.3	8.6	24	16.4	27.1	35.2	11.4	100	46.9	18.2	12	42.4	43.3	22.5	F-box-like protein
MSTRG.22584;A3:1B:438182779-438182873:438182779-438182876:+	MSTRG.22584	TraesCS1B02G247700	A3	B	100	57.2	64.2	66.6	NA	66.5	NA	NA	NA	73.9	79.5	65.7	67.8	76.7	NA	100	NA	NA	NA	67.3	Copine-1
MSTRG.22585;A5:1B:438701188-438701270:438701173-438701270:+	MSTRG.22585	TraesCS1B02G247800	A5	B	100	97.5	99.9	98.8	91.6	97.8	97.9	97	97.7	99.1	100	97.5	100	99.6	100	95.6	97	99	100	97.9	RNA binding protein
MSTRG.22586;A3:1B:438705712-438705821:438705706-438705821:-	MSTRG.22586	TraesCS1B02G247900	A3	B	100	65.3	72.2	100	0	100	73.5	99.4	99.1	93.8	83.2	38.2	53.4	100	0	100	100	98.9	100	90.1	Hydroxyproline-rich glycoprotein-like
MSTRG.22586;RI:1B:438705647:438705706-438705821:438706018:-	MSTRG.22586	TraesCS1B02G247900	RI	B	NA	NA	25.8	100	13.3	100	26.3	96.3	92	46.1	NA	20	13.9	100	5.1	100	NA	92.5	NA	17.5	Hydroxyproline-rich glycoprotein-like
MSTRG.22586;RI:1B:438705647:438705874-438705959:438706018:-	MSTRG.22586	TraesCS1B02G247900	RI	B	NA	NA	NA	78.7	NA	88.3	NA	87	86.1	92.8	NA	NA	NA	93	NA	94.2	NA	65.4	46.4	30.1	Hydroxyproline-rich glycoprotein-like
MSTRG.22586;RI:1B:438705647:438705712-438705821:438706018:-	MSTRG.22586	TraesCS1B02G247900	RI	B	0	20.8	11.8	16.6	NA	21.5	11.4	12.7	9.3	5.4	0	28.8	12.4	19.4	NA	19.7	12.7	11.6	5.1	2.3	Hydroxyproline-rich glycoprotein-like
MSTRG.22587;AF:1B:439027998:439028206-439029037:439028357:439028384-439029037:+	MSTRG.22587	TraesCS1B02G248000	AF	B	100	94.7	98.5	98.1	100	100	100	100	100	100	89.3	99	100	99.6	100	100	100	100	100	100	Nascent polypeptide-associated complex subunit alpha-like protein
MSTRG.22587;AF:1B:439028041:439028206-439029037:439028357:439028384-439029037:+	MSTRG.22587	TraesCS1B02G248000	AF	B	100	97.1	98.5	93.1	100	NA	100	NA	NA	100	94.8	98.5	100	97.1	100	100	100	100	NA	100	Nascent polypeptide-associated complex subunit alpha-like protein
MSTRG.22587;AF:1B:439028041:439028206-439029037:439028397:439028409-439029037:+	MSTRG.22587	TraesCS1B02G248000	AF	B	16.6	18.4	11.7	6.2	0.4	0	16.8	0.4	0.6	15.8	13.8	9.2	20.4	17.3	0.5	86.1	23.8	1.9	0	13.3	Nascent polypeptide-associated complex subunit alpha-like protein
MSTRG.22587;AF:1B:439027998:439028206-439029037:439028397:439028409-439029037:+	MSTRG.22587	TraesCS1B02G248000	AF	B	10.4	10.6	11.9	19.9	0.2	68.1	57.8	92.3	70.2	15.9	6.8	12.9	55.9	62.8	0.3	99.9	19.4	70.6	82.2	3.6	Nascent polypeptide-associated complex subunit alpha-like protein
MSTRG.22590;AF:1B:439116296:439116390-439116661:439116462:439116534-439116661:+	MSTRG.22590	TraesCS1B02G248100	AF	B	NA	6.2	5.8	NA	0	0.6	0	0	0	0	0	19.1	0	0	0	0	0	0	0	0	DNA-directed RNA polymerase
MSTRG.22590;RI:1B:439116296:439116390-439116661:439116753:+	MSTRG.22590	TraesCS1B02G248100	RI	B	NA	18.3	NA	NA	NA	34.9	100	100	NA	NA	NA	20.1	NA	NA	NA	NA	NA	NA	NA	NA	DNA-directed RNA polymerase
MSTRG.22590;AF:1B:439116296:439116398-439116661:439116462:439116534-439116661:+	MSTRG.22590	TraesCS1B02G248100	AF	B	100	91	98.8	99.8	16.9	76.9	82	87.2	91.6	93.4	94.7	97.6	99.6	99.2	18	86	79.6	84.9	84.6	95.1	DNA-directed RNA polymerase
MSTRG.22594;A3:1B:439128288-439129508:439128280-439129508:-	MSTRG.22594	TraesCS1B02G248200	A3	B	100	100	100	95.6	NA	100	100	100	100	96.6	72.2	100	NA	100	NA	100	91.8	NA	100	97.3	#N/A
MSTRG.22594;A3:1B:439128313-439129508:439128280-439129508:-	MSTRG.22594	TraesCS1B02G248200	A3	B	100	100	100	93.7	100	100	100	NA	NA	96.8	60.8	100	100	100	100	100	83.8	100	NA	98.1	#N/A
MSTRG.22594;AL:1B:439126330:439126694-439129508:439127157:439128280-439129508:-	MSTRG.22594	TraesCS1B02G248200	AL	B	NA	NA	NA	NA	NA	NA	NA	NA	NA	63.6	44.5	NA	NA	NA	NA	100	NA	NA	NA	74.5	#N/A
MSTRG.22594;A3:1B:439128766-439129508:439128280-439129508:-	MSTRG.22594	TraesCS1B02G248200	A3	B	100	NA	NA	92.1	NA	100	100	100	NA	72.1	66.1	NA	NA	100	NA	100	71.4	100	NA	NA	#N/A
MSTRG.22594;A3:1B:439128777-439129508:439128280-439129508:-	MSTRG.22594	TraesCS1B02G248200	A3	B	100	100	100	90.7	NA	100	NA	NA	NA	85.3	28.3	100	100	100	NA	NA	NA	NA	NA	91.4	#N/A
MSTRG.22594;AL:1B:439126330:439126694-439129508:439127123:439128288-439129508:-	MSTRG.22594	TraesCS1B02G248200	AL	B	29	0	0	0	NA	3.4	0	10.7	6.8	5.9	23.6	0	NA	2.7	NA	15.4	2.3	NA	7.6	7.5	#N/A
MSTRG.22594;AL:1B:439126330:439126694-439129508:439127233:439128313-439129508:-	MSTRG.22594	TraesCS1B02G248200	AL	B	8.2	0	0	0	0.5	10.5	0	NA	NA	5.4	34.1	0	0	7.4	0	39.3	4.9	15.1	NA	5.4	#N/A
MSTRG.22594;AL:1B:439126330:439126694-439129508:439127268:439128777-439129508:-	MSTRG.22594	TraesCS1B02G248200	AL	B	28.2	0	0	0	NA	18	NA	NA	NA	23.2	67	0	0	8.8	NA	59.4	NA	16.7	NA	21.6	#N/A
MSTRG.22594;A5:1B:439128288-439128534:439128288-439129504:-	MSTRG.22594	TraesCS1B02G248200	A5	B	100	76.4	50.2	77.8	NA	78.6	77.2	98.5	NA	100	96.2	63.7	NA	100	NA	87.4	49.2	100	NA	79	#N/A
MSTRG.22594;A5:1B:439128288-439129504:439128288-439129508:-	MSTRG.22594	TraesCS1B02G248200	A5	B	0	8.2	21.8	11.9	NA	10.1	5.2	2.8	10.2	0	3.1	19.7	NA	0	NA	9.3	12.7	NA	0	3.2	#N/A
MSTRG.22594;AL:1B:439126330:439126694-439129508:439127166:439128766-439129508:-	MSTRG.22594	TraesCS1B02G248200	AL	B	32.2	NA	NA	0	NA	5.8	0	9.7	NA	40.3	29.2	NA	NA	5.1	NA	24.7	9.5	12	NA	56.5	#N/A
MSTRG.22594;A3:1B:439128766-439129508:439128313-439129508:-	MSTRG.22594	TraesCS1B02G248200	A3	B	15.8	0	0	44	0	65.5	27.2	80.2	NA	7.8	55.7	0	13.9	60.1	0	66.3	32.6	56.7	NA	4.2	#N/A
MSTRG.22594;A3:1B:439128444-439128534:439128288-439128534:-	MSTRG.22594	TraesCS1B02G248200	A3	B	0	44	36.1	0	NA	5.7	21.9	12.6	NA	41.9	23.2	51.6	NA	30	NA	7.8	5.4	12.6	NA	21.4	#N/A
MSTRG.22594;A3:1B:439128777-439129508:439128313-439129508:-	MSTRG.22594	TraesCS1B02G248200	A3	B	18.5	27.7	45.4	39.7	0	34.7	0	NA	NA	15.9	20.3	15.7	29.6	45.3	0	30.7	4.9	47.1	NA	17.1	#N/A
MSTRG.22594;RI:1B:439128534:439128766-439129508:439129575:-	MSTRG.22594	TraesCS1B02G248200	RI	B	100	56	63.9	100	NA	91	78.1	87.4	NA	58.1	74.5	48.4	NA	70	NA	92.2	94.6	87.4	NA	78.6	#N/A
MSTRG.22594;A3:1B:439128766-439129508:439128288-439129508:-	MSTRG.22594	TraesCS1B02G248200	A3	B	46.2	0	0	34.7	NA	36.6	23.9	52.7	15.3	8.4	42.9	0	39.7	34	NA	35.6	18.4	68.4	33.8	5.9	#N/A
MSTRG.22594;A3:1B:439128777-439129508:439128766-439129508:-	MSTRG.22594	TraesCS1B02G248200	A3	B	54.7	68	76.3	45.6	NA	20.7	0	19.6	NA	53.4	12.9	56.7	72.4	31	NA	16.9	9.2	33.8	NA	75.4	#N/A
MSTRG.22594;A3:1B:439128777-439129508:439128288-439129508:-	MSTRG.22594	TraesCS1B02G248200	A3	B	50.9	32.6	33.9	30.8	NA	13.9	0	25.2	26.9	17.1	13.2	37.6	63.3	22	NA	11	2.3	59.6	8	22.7	#N/A
MSTRG.22594;A3:1B:439128313-439129508:439128288-439129508:-	MSTRG.22594	TraesCS1B02G248200	A3	B	82	55.8	38.2	40.3	100	23.3	45.7	21.6	13.1	52.1	37.4	76.4	80.4	25.5	97.3	21.9	31.7	62.3	0	58.7	#N/A
MSTRG.22594;A5:1B:439128288-439128534:439128288-439129508:-	MSTRG.22594	TraesCS1B02G248200	A5	B	63.1	22.4	22	32.2	NA	29.3	15.5	65.8	26.1	10.9	44.7	30.1	52.8	21.2	NA	41.4	12.4	83.2	38.3	11	#N/A
MSTRG.22597;AF:1B:439428727:439428917-439430008:439429089:439429178-439430008:+	MSTRG.22597	TraesCS1B02G248300	AF	B	NA	NA	NA	NA	NA	17.4	0	NA	NA	NA	NA	NA	NA	NA	NA	0	2.3	NA	NA	0	Diacylglycerol kinase
MSTRG.22597;AF:1B:439428883:439428917-439430008:439429089:439429178-439430008:+	MSTRG.22597	TraesCS1B02G248300	AF	B	NA	NA	NA	NA	NA	13.1	45.3	NA	NA	100	NA	NA	NA	NA	NA	0	38.6	NA	NA	0	Diacylglycerol kinase
MSTRG.22597;AF:1B:439428811:439428917-439430008:439429089:439429178-439430008:+	MSTRG.22597	TraesCS1B02G248300	AF	B	NA	NA	NA	NA	NA	28.1	34.9	NA	NA	NA	NA	NA	NA	NA	NA	62.5	54.1	NA	NA	13.5	Diacylglycerol kinase
MSTRG.22597;RI:1B:439431570:439431626-439431739:439431936:+	MSTRG.22597	TraesCS1B02G248300	RI	B	NA	NA	NA	NA	NA	87	59.4	NA	NA	21.1	NA	NA	NA	NA	NA	100	67.1	NA	NA	34.9	Diacylglycerol kinase
MSTRG.22597;RI:1B:439430008:439430117-439430191:439431298:+	MSTRG.22597	TraesCS1B02G248300	RI	B	NA	NA	NA	NA	NA	77.7	77.3	NA	NA	78.9	NA	NA	NA	NA	NA	37.5	58.4	NA	NA	86.5	Diacylglycerol kinase
MSTRG.22600;A5:1B:439448873-439448963:439448859-439448963:+	MSTRG.22600	TraesCS1B02G248400	A5	B	50.5	10.6	21.1	39	50.8	42.5	49.1	13.7	NA	0	29.4	11	13.3	17.5	79	24.9	45.5	33.4	NA	0	Threonine--tRNA ligase
MSTRG.22602;RI:1B:439498573:439498620-439499425:439500004:+	MSTRG.22602	TraesCS1B02G248600	RI	B	42.1	2.4	15.4	14.8	NA	45.6	5.8	NA	NA	3.7	16.8	2.7	11.6	42	NA	36.1	7	NA	NA	9.5	Eukaryotic peptide chain release factor subunit 1-1
MSTRG.22627;A5:1B:440276607-440276679:440276594-440276679:+	MSTRG.22627	TraesCS1B02G248800	A5	B	97.6	94.4	96.5	93.2	NA	92.8	97.1	91.9	96.6	97	97.9	95.4	95.4	92.9	NA	93.5	97.3	92	95.8	97.9	DnaJ homolog subfamily C member 7&&DnaJ
MSTRG.22627;A3:1B:440278911-440278989:440278911-440279009:+	MSTRG.22627	TraesCS1B02G248800	A3	B	73.2	72.7	71.7	100	NA	100	100	98	92.1	70.1	65.9	66.7	93.1	100	NA	95.8	75.3	94.5	100	81.7	DnaJ homolog subfamily C member 7&&DnaJ
MSTRG.22628;A5:1B:441628985-441629255:441628964-441629255:+	MSTRG.22628	TraesCS1B02G249100	A5	B	100	79.3	95.9	47.1	NA	73.5	NA	NA	NA	0	57.3	77.3	67	23.6	NA	100	NA	NA	NA	22.1	Peptide chain release factor&&Peptide chain release factor, putative
MSTRG.22628;A3:1B:441630018-441630643:441630018-441630650:+	MSTRG.22628	TraesCS1B02G249100	A3	B	100	27	38.2	47.1	NA	37.4	NA	NA	NA	12.7	34	77.3	74.7	34.2	NA	87.3	NA	NA	NA	22.1	Peptide chain release factor&&Peptide chain release factor, putative
MSTRG.22631;A3:1B:441655274-441656489:441655271-441656489:-	MSTRG.22631	TraesCS1B02G249300	A3	B	44.6	12.9	11.4	10.8	0	16	14.5	10.1	10.2	19.2	24.6	14.1	17.2	9.9	0	14.8	10.9	11.3	2.6	13	RNA-binding protein, putative
MSTRG.22640;A3:1B:442171941-442172565:442171937-442172565:-	MSTRG.22640	TraesCS1B02G250000	A3	B	12.8	34.5	29.9	60.5	0.2	67.6	46.8	97.5	100	54.3	21.7	29	60.6	91.3	0.6	100	30.4	100	100	13.3	DNA-directed RNA polymerase
MSTRG.22644;A3:1B:442178237-442179058:442178187-442179058:-	MSTRG.22644	TraesCS1B02G250100	A3	B	79.5	88.6	78.9	90.1	3.5	98.5	80.7	92.6	96.6	67.6	75.3	100	77.6	78.7	4	94.3	77.5	100	NA	81.3	S-adenosyl-L-methionine-dependent methyltransferases superfamily protein
MSTRG.22655;A3:1B:442623929-442624121:442623304-442624121:-	MSTRG.22655	TraesCS1B02G250600	A3	B	5.4	4	3	2.9	3	1.8	3.1	2.5	2.7	0	4.1	3.8	3.9	2.8	2.6	2.4	2	0	NA	0.7	2-nitropropane dioxygenase-like protein
MSTRG.22683;A3:1B:444790380-444790571:444790371-444790571:-	MSTRG.22683	TraesCS1B02G252100	A3	B	0	100	100	88.4	NA	95.9	100	88.4	97.8	100	100	100	100	100	NA	100	100	92.5	100	100	AP-3 complex subunit mu
MSTRG.22683;SE:1B:444788267-444788763:444789010-444789320:-	MSTRG.22683	TraesCS1B02G252100	SE	B	25.3	28.7	35.5	74.9	0	92.8	46.6	86.5	72.2	22.2	16.9	37.7	45.2	67.6	0	88.5	35.5	71.6	71.2	14.3	AP-3 complex subunit mu
MSTRG.22694;RI:1B:445433650:445435091-445435173:445435761:-	MSTRG.22694	TraesCS1B02G252700	RI	B	100	100	96.2	99.4	100	100	98.2	99.6	100	100	100	96.2	100	99.2	100	94.7	98.2	99.3	NA	92	Regulator of chromosome condensation (RCC1) family with FYVE zinc finger domain-containing protein
MSTRG.22694;SE:1B:445430583-445432324:445432700-445433107:-	MSTRG.22694	TraesCS1B02G252700	SE	B	100	99	100	100	72	99	100	100	100	100	100	98.6	100	100	40.3	100	100	100	NA	99.5	Regulator of chromosome condensation (RCC1) family with FYVE zinc finger domain-containing protein
MSTRG.22700;A5:1B:445743242-445743349:445743228-445743349:+	MSTRG.22700	TraesCS1B02G252900	A5	B	NA	NA	14.5	17.5	0	38.6	7.8	NA	NA	4.2	NA	NA	0	23.5	0	3.4	NA	NA	NA	11.4	7-hydroxymethyl chlorophyll a reductase, chloroplastic-like protein
MSTRG.22702;RI:1B:446028214:446028275-446028354:446028415:+	MSTRG.22702	TraesCS1B02G253100	RI	B	100	87	100	100	100	98.8	100	100	100	100	100	96.9	100	98.7	100	100	100	100	100	100	#N/A
MSTRG.22702;A3:1B:446028132-446028214:446028132-446028254:+	MSTRG.22702	TraesCS1B02G253100	A3	B	19.4	14.4	17.2	27.2	3.3	80.5	31.6	82.3	67.4	16.7	16.1	16.9	19.5	44.9	3.2	76	29	63.7	53.5	14.7	#N/A
MSTRG.22713;A5:1B:446946565-446946639:446946493-446946639:+	MSTRG.22713	TraesCS1B02G253400	A5	B	100	100	100	100	97.9	100	100	100	NA	100	88.5	100	100	100	100	100	92.5	100	NA	97.7	#N/A
MSTRG.22715;RI:1B:447164171:447165016-447165116:447165246:+	MSTRG.22715	TraesCS1B02G253500	RI	B	NA	100	100	100	NA	89.9	NA	NA	NA	100	NA	NA	NA	98.6	NA	97.5	100	NA	NA	100	UDP-sulfoquinovose synthase
MSTRG.22715;SE:1B:447162482-447164162:447165246-447166278:+	MSTRG.22715	TraesCS1B02G253500	SE	B	NA	NA	NA	NA	0	64.3	41.1	NA	NA	23.1	4.2	13	100	88.6	0	41.6	13.9	NA	NA	1.3	UDP-sulfoquinovose synthase
MSTRG.22715;A3:1B:447162482-447164162:447162482-447164171:+	MSTRG.22715	TraesCS1B02G253500	A3	B	NA	4.1	31.6	16.1	NA	66.9	61.1	NA	NA	8	NA	16.8	53.6	38.3	NA	29.8	32.6	NA	NA	2.2	UDP-sulfoquinovose synthase
MSTRG.22715;SE:1B:447162482-447164171:447165246-447166278:+	MSTRG.22715	TraesCS1B02G253500	SE	B	58.1	100	84.2	100	2.5	44.5	30.7	NA	NA	77.5	24.2	42.5	NA	92.5	2.2	62	25	NA	NA	36.7	UDP-sulfoquinovose synthase
MSTRG.22721;AF:1B:447325826-447326764:447326844:447325826-447326949:447327142:-	MSTRG.22721	TraesCS1B02G253700	AF	B	100	17.9	31.9	37.2	NA	0	100	7.5	0	0	64.8	53.9	0	0	NA	0	59.8	0	NA	0	Protein N-terminal glutamine amidohydrolase
MSTRG.22721;AF:1B:447325826-447326764:447326844:447325826-447326949:447327097:-	MSTRG.22721	TraesCS1B02G253700	AF	B	48.9	NA	57.3	92.4	NA	0	51.1	23.2	NA	NA	62.3	76.2	0	NA	NA	NA	95.4	0	22.2	0	Protein N-terminal glutamine amidohydrolase
MSTRG.22721;SE:1B:447323962-447324338:447324466-447325491:-	MSTRG.22721	TraesCS1B02G253700	SE	B	100	3.3	17.7	3	1.2	12	17.3	13.6	NA	4.4	10.3	5.9	10.4	5.5	0	4.2	1.3	10.2	53.3	11.2	Protein N-terminal glutamine amidohydrolase
MSTRG.22721;A3:1B:447324471-447325491:447324466-447325491:-	MSTRG.22721	TraesCS1B02G253700	A3	B	48.9	89.3	80.8	97	NA	77.5	51.1	80.1	86.9	85.3	71.8	85.6	81.7	92.4	NA	85.9	97.2	79	22.2	76.1	Protein N-terminal glutamine amidohydrolase
MSTRG.22721;SE:1B:447323962-447324338:447324471-447325491:-	MSTRG.22721	TraesCS1B02G253700	SE	B	100	22	47.5	50.1	4	31.8	17.9	38.8	65.7	20.9	22.6	27.3	34.2	41.6	5.9	21.1	32.1	29.8	24.6	28.6	Protein N-terminal glutamine amidohydrolase
[truncated: 20,810 more rows]
