# Supplementary material for: Alternative splicing dynamics and evolutionary divergence during embryogenesis in wheat species
Source: Plant Biotechnol J. 2021 Mar 24;19(8):1624–43. doi: 10.1111/pbi.13579 (PMC8384600; doi:10.1111/pbi.13579)
Supplement: Supplementary file 8 — Data S7 PSI of AS events in TA101132 (TA). [file PBI-19-1624-s006.xlsx]

## Sheet: Sheet1
Supplemental Data 7 PSI of identified AS events in TA101132 (TA). Event id, gene id, corresponding coordinates in IWGSC annotation, event type and PSI values from samples of all different stages were listed in different column. Only AS events with 5<PSI<95 in at least one sample were shown.
Event	Gene	Gene_IWGSC_ID	Type	Subgenome	TA_E1_1	TA_E2_1	TA_E3_1	TA_E4_1	TA_E5_1	TA_E6_1	TA_E7_1	TA_E8_1	TA_E9_1	TA_E10_1	TA_E1_2	TA_E2_2	TA_E3_2	TA_E4_2	TA_E5_2	TA_E6_2	TA_E7_2	TA_E8_2	TA_E9_2	TA_E10_2	Functional description
MSTRG.28404;A5:1D:85840-100002:85186-100002:+	MSTRG.28404	TraesCS1D02G000200	A5	D	100	100	12.8	42.2	NA	23.1	66.7	47.4	52.2	51.2	97.6	51.8	26.8	64.7	30.1	48.1	36.3	61.9	75.8	70.5	Low molecular weight glutenin subunit
MSTRG.28407;A3:1D:172964-185137:172964-185153:+	MSTRG.28407	TraesCS1D02G000524	A3	D	3	1	1.6	3.8	1.5	0.6	2	2.1	1.2	3.1	2	3	38.8	35.4	NA	24.2	NA	24.6	29.4	35.1	#N/A
MSTRG.28407;AF:1D:134140:134224-172897:141295:141489-172897:+	MSTRG.28407	TraesCS1D02G000524	AF	D	71.5	97.3	2	0	0	1.5	0	4	4.7	2.3	73.3	0	22.6	46.5	NA	0	NA	17.4	11.1	12.8	#N/A
MSTRG.28407;AF:1D:134140:134224-172897:139831:141489-172897:+	MSTRG.28407	TraesCS1D02G000524	AF	D	98.8	100	55.3	NA	NA	NA	NA	66.2	80.1	42	99.2	0	31.6	61.4	NA	0	NA	39.3	23	21.3	#N/A
MSTRG.28407;AL:1D:134224-141490:141685:134224-172897:173032:+	MSTRG.28407	TraesCS1D02G000524	AL	D	46.5	32.2	90	100	NA	80.5	NA	70.1	69.4	82.7	44.7	100	67.5	23.7	NA	100	NA	75	79.4	75.2	#N/A
MSTRG.28422;SE:1D:218290-219017:219187-219295:-	MSTRG.28422	TraesCS1D02G000800	SE	D	2.2	0	0.7	9.2	7.7	10	8.2	10	11.2	10	2.7	15	0.8	9.2	9.3	7.9	9.2	10.8	10.9	9.9	Peptidyl-prolyl cis-trans isomerase
MSTRG.28417;SE:1D:513044-513833:514116-514818:-	MSTRG.28417	TraesCS1D02G002200	SE	D	0.4	0	0.2	2.7	3.2	1	3.9	2.8	2.8	7.2	0.2	0	0.1	2.5	2.2	2.4	8.9	3.4	7.4	4	#N/A
MSTRG.28429;A3:1D:550710-550788:550671-550788:-	MSTRG.28429	TraesCS1D02G002300	A3	D	0	NA	0	1.4	2.4	2.9	2.5	3.9	1.8	1.7	0	0	0	2	5.2	2.2	2	2.4	2.3	1.7	Transcription initiation factor TFIID subunit 6
MSTRG.28429;RI:1D:548076:548348-548453:548839:-	MSTRG.28429	TraesCS1D02G002300	RI	D	100	NA	100	100	87.9	92.1	100	100	100	100	100	100	100	100	100	100	100	100	100	100	Transcription initiation factor TFIID subunit 6
MSTRG.28430;A3:1D:573675-573769:573675-573814:+	MSTRG.28430	TraesCS1D02G002400	A3	D	100	18.7	NA	100	100	100	100	100	100	98	100	0	55.8	100	100	100	100	100	100	100	RING-finger E3 ubiquitin ligase, putative&&E3 ubiquitin-protein ligase ORTHRUS 2
MSTRG.28430;AF:1D:563498:566541-571678:568769:569338-571678:+	MSTRG.28430	TraesCS1D02G002400	AF	D	35.1	18.7	NA	6	7.3	13.6	NA	73.7	24	11.6	32.5	0	55.8	6.4	11.8	8.1	NA	35.1	13.8	19.6	RING-finger E3 ubiquitin ligase, putative&&E3 ubiquitin-protein ligase ORTHRUS 2
MSTRG.28436;AF:1D:582862-583994:584165:582862-584522:584788:-	MSTRG.28436	TraesCS1D02G002500	AF	D	0	73.5	53.2	65.4	83.3	80.8	83.9	87.4	92.7	79	0	0	3.4	43.4	79.3	76	79.8	78.8	95.4	84.9	Protein MEI2-like 1
MSTRG.28436;A3:1D:582866-584522:582862-584522:-	MSTRG.28436	TraesCS1D02G002500	A3	D	31.8	0	65.4	35.4	29.6	32.1	20.4	53.3	NA	46.6	28.5	0	31.3	27.1	15.9	25.3	13	17.5	NA	66.2	Protein MEI2-like 1
MSTRG.28438;A3:1D:626416-626570:626413-626570:-	MSTRG.28438	TraesCS1D02G002800	A3	D	7.6	NA	0	NA	NA	NA	NA	NA	NA	NA	11.6	NA	8.4	NA	21.3	NA	NA	NA	NA	NA	#N/A
MSTRG.28451;A3:1D:895123-895276:895120-895276:-	MSTRG.28451	TraesCS1D02G003200	A3	D	100	NA	100	NA	NA	NA	NA	NA	NA	NA	99.2	NA	95.9	NA	93.7	NA	NA	NA	NA	NA	#N/A
MSTRG.28491;A3:1D:2080012-2080101:2080006-2080101:-	MSTRG.28491	TraesCS1D02G003900	A3	D	NA	NA	NA	0	NA	NA	0	0	NA	66.5	NA	NA	NA	100	0	NA	38.7	100	NA	0	Peroxisomal membrane protein PEX14
MSTRG.28491;A3:1D:2080012-2080101:2080009-2080101:-	MSTRG.28491	TraesCS1D02G003900	A3	D	NA	NA	NA	NA	0	0	0	NA	0	21.7	NA	NA	NA	100	NA	0	24.7	67.6	24	0	Peroxisomal membrane protein PEX14
MSTRG.28491;A3:1D:2080009-2080101:2080006-2080101:-	MSTRG.28491	TraesCS1D02G003900	A3	D	NA	NA	NA	13.3	100	100	20.9	15.4	100	87.8	NA	NA	NA	NA	6.4	100	65.8	100	70.2	71.2	Peroxisomal membrane protein PEX14
MSTRG.28491;A3:1D:2077646-2077748:2077637-2077748:-	MSTRG.28491	TraesCS1D02G003900	A3	D	0.6	0	0.5	10.6	12.5	14.4	13.3	19.8	10.8	11.7	0.9	0	0.8	11.8	15.6	13.9	18.7	17	14.9	16.5	Peroxisomal membrane protein PEX14
MSTRG.28508;A3:1D:2111152-2111466:2111152-2111471:+	MSTRG.28508	TraesCS1D02G004300	A3	D	10.4	1.6	4.8	18.7	17.1	14	23.4	15.2	14.4	13.8	12.2	0	6.5	19.8	13.2	15.4	13.8	13.4	14.7	13.8	Receptor-like kinase
MSTRG.28567;A5:1D:2219368-2219473:2219368-2219500:-	MSTRG.28567	TraesCS1D02G004900	A5	D	88.3	100	87.2	99.1	97.2	99.1	98	99.1	98.5	98.8	87.1	100	96.6	98.3	98.3	98.4	98.8	99.8	99.3	98.7	Paired amphipathic helix protein Sin3
MSTRG.28567;RI:1D:2224636:2225208-2225630:2225884:-	MSTRG.28567	TraesCS1D02G004900	RI	D	82.7	5.7	74.2	15.7	2.7	2.7	1.8	65.4	41.5	25.8	87.1	100	73	12.4	7.6	3.3	0.9	61.6	33.8	30.4	Paired amphipathic helix protein Sin3
MSTRG.28567;RI:1D:2228076:2228151-2228293:2228426:-	MSTRG.28567	TraesCS1D02G004900	RI	D	0.8	94.3	0	56.9	84	72.9	81	26.9	50.3	43.2	0	0	0	59.7	70.7	81.7	82.8	18.1	50.2	41.2	Paired amphipathic helix protein Sin3
MSTRG.28599;RI:1D:3709475:3710187-3710233:3710520:-	MSTRG.28599	TraesCS1D02G007400	RI	D	98.9	100	77	97.1	NA	100	88.6	97.9	97.3	98	98.2	100	90.2	97.2	NA	100	NA	95.1	98.2	96.8	Low molecular weight glutenin subunit
MSTRG.28601;RI:1D:3957640:3957924-3958069:3958209:+	MSTRG.28601	TraesCS1D02G007700	RI	D	NA	NA	93.5	33.1	40.5	54.6	30	44.4	NA	NA	NA	NA	74.1	39.7	47.6	36.1	17.3	57.7	NA	NA	#N/A
MSTRG.28601;SE:1D:3955041-3957188:3957526-3957640:+	MSTRG.28601	TraesCS1D02G007700	SE	D	NA	NA	6.5	66.9	59.5	45.4	70	55.6	NA	NA	NA	NA	25.9	60.3	52.4	63.9	82.7	42.3	NA	NA	#N/A
MSTRG.28604;A5:1D:3966490-3968881:3966462-3968881:+	MSTRG.28604	TraesCS1D02G007900	A5	D	2	1.7	6.3	12.2	4.8	9.3	10	5.4	9.1	5.9	3	0	2.2	9.8	12.4	15.2	9.1	5.7	8.5	5.1	#N/A
MSTRG.28610;A3:1D:4081208-4081372:4081205-4081372:-	MSTRG.28610	TraesCS1D02G008100	A3	D	91.1	76.8	NA	99.3	NA	NA	98.2	NA	NA	NA	NA	100	NA	NA	NA	NA	NA	NA	NA	100	#N/A
MSTRG.28610;A3:1D:4081494-4081627:4081491-4081627:-	MSTRG.28610	TraesCS1D02G008100	A3	D	91.1	76.8	NA	99.3	NA	NA	98.2	NA	NA	NA	NA	100	NA	NA	NA	NA	NA	NA	NA	100	#N/A
MSTRG.28673;A5:1D:5357887-5457164:5357839-5457164:+	MSTRG.28673	TraesCS1D02G009900	A5	D	97.5	100	89.6	97.7	84	95.8	98.6	98.1	98	98.9	97.5	95	95.4	98.3	92.5	98.3	100	98.2	99.4	99.6	Low molecular weight glutenin subunit
MSTRG.28674;A3:1D:5410100-5410784:5410082-5410784:-	MSTRG.28674	TraesCS1D02G010000	A3	D	100	100	100	94.8	97.9	100	98.1	97.6	97.4	95.1	100	0	96	100	98.2	97.5	91.2	99.1	96.7	86.6	#N/A
MSTRG.28674;A5:1D:5406535-5406760:5406535-5406775:-	MSTRG.28674	TraesCS1D02G010000	A5	D	0	0	13.9	5.6	8.3	6.9	9	0.8	0	7.7	0	0	3.2	9.2	3.3	3.3	8.9	7.2	3.3	13.4	#N/A
MSTRG.28674;A3:1D:5407660-5408755:5407633-5408755:-	MSTRG.28674	TraesCS1D02G010000	A3	D	92.3	0	100	80.3	57.8	61.2	79.5	45.1	79.4	67.8	100	NA	59.5	85.4	45.7	60	69.7	62.4	67.7	80.2	#N/A
MSTRG.28674;RI:1D:5409810:5409936-5410032:5410100:-	MSTRG.28674	TraesCS1D02G010000	RI	D	7.7	100	13.9	21.3	60.1	45.7	39.3	61.7	52.4	40.1	0	NA	41.3	32.5	58.7	56.7	33.9	44.3	33.4	22.9	#N/A
MSTRG.28664;A5:1D:5512362-5513133:5512353-5513133:+	MSTRG.28664	TraesCS1D02G010700	A5	D	NA	NA	NA	99	85.5	94.9	89.6	92.1	NA	93.2	NA	NA	NA	93.4	82.5	88.8	91.2	80.1	NA	95.2	Transforming growth factor-beta receptor-associated protein 1
MSTRG.28664;RI:1D:5515857:5516121-5516235:5516290:+	MSTRG.28664	TraesCS1D02G010700	RI	D	99	NA	96.4	83	52.7	68.4	66.3	46.7	84.9	85.9	NA	NA	96	82.5	45.7	66	62	55.4	82.3	81.1	Transforming growth factor-beta receptor-associated protein 1
MSTRG.28664;RI:1D:5516822:5516911-5517018:5517188:+	MSTRG.28664	TraesCS1D02G010700	RI	D	64	100	0	33.8	25.5	21.4	25	34.7	23.4	32	81.3	100	24.1	30.8	29.5	22.8	29.4	24.3	19.1	41	Transforming growth factor-beta receptor-associated protein 1
MSTRG.28697;RI:1D:6351524:6352109-6352643:6352691:-	MSTRG.28697	TraesCS1D02G011800	RI	D	2.8	NA	NA	NA	NA	NA	NA	NA	NA	NA	34.1	NA	NA	NA	NA	NA	NA	NA	NA	NA	Glutathione s-transferase
MSTRG.28698;AL:1D:6399253:6399742-6411210:6410934:6411112-6411210:-	MSTRG.28698	TraesCS1D02G011900	AL	D	NA	NA	NA	100	100	94.2	100	100	100	100	NA	100	NA	100	100	100	86.7	NA	NA	4	Defensin
MSTRG.28698;AF:1D:6399742-6399847:6400001:6399742-6411210:6411361:-	MSTRG.28698	TraesCS1D02G011900	AF	D	NA	NA	76.6	69.5	94.2	93.2	85.3	93.4	73.7	56.3	NA	0	70.7	74.9	86.7	64.2	99.8	96.9	79.5	76.5	Defensin
MSTRG.28685;AL:1D:6460310:6460687-6461904:6461577:6461817-6461904:-	MSTRG.28685	TraesCS1D02G012200	AL	D	NA	NA	NA	NA	NA	NA	NA	93.7	96.7	NA	NA	NA	NA	NA	NA	NA	NA	72.7	94.5	NA	F-box protein
MSTRG.28685;SE:1D:6460687-6461904:6463208-6463284:-	MSTRG.28685	TraesCS1D02G012200	SE	D	8.8	3.2	3.8	NA	NA	NA	NA	20.6	19.9	25.3	11.3	0	4	NA	NA	NA	NA	19.6	26.3	32.7	F-box protein
MSTRG.28730;AF:1D:6771192-6771320:6771353:6771192-6771419:6771797:-	MSTRG.28730	TraesCS1D02G013100	AF	D	98.9	100	97.7	91.4	92.4	90.1	89.1	85.6	67.6	63.7	89.7	100	97.8	89.7	93.8	91.6	87.2	82.7	79.6	61.7	Tubulin-specific chaperone cofactor E-like protein
MSTRG.28730;A3:1D:6767200-6767378:6767197-6767378:-	MSTRG.28730	TraesCS1D02G013100	A3	D	23	0	21.5	35.7	51.6	49	51.7	52.3	39	33.1	16.7	100	23.6	36	50.8	43.8	51.3	55.2	40	30.4	Tubulin-specific chaperone cofactor E-like protein
MSTRG.28730;A3:1D:6768789-6768889:6768781-6768889:-	MSTRG.28730	TraesCS1D02G013100	A3	D	33.6	100	32.1	38.8	52.4	49.9	53.3	57	39	42.1	24.7	100	32.1	38	53.3	46.1	51.7	62.1	46.5	37.8	Tubulin-specific chaperone cofactor E-like protein
MSTRG.28716;A3:1D:6779352-6779838:6779192-6779838:-	MSTRG.28716	TraesCS1D02G013300	A3	D	3.5	0	0	1.9	7.1	12	22.5	5.9	0	5.9	0	NA	4.5	7.9	15.1	22.1	14.9	6.4	0.9	12.8	Ras-related protein Rab-11A
MSTRG.28732;A3:1D:7055787-7056137:7055733-7056137:-	MSTRG.28732	TraesCS1D02G014600	A3	D	NA	NA	NA	NA	0	NA	13.1	12.5	NA	41.4	NA	NA	NA	NA	13.5	0	NA	0	NA	0	NBS-LRR-like resistance protein
MSTRG.28732;A5:1D:7055733-7056137:7055733-7059684:-	MSTRG.28732	TraesCS1D02G014600	A5	D	9.8	0	3.5	7.6	15.2	10.9	11.9	13.7	14.9	11.5	10.4	0	3.6	7.8	13.8	10.9	9.8	15	12.6	12	NBS-LRR-like resistance protein
MSTRG.28760;AF:1D:7478549-7478646:7478808:7478549-7479276:7479357:-	MSTRG.28760	TraesCS1D02G016500	AF	D	5.7	0	3.2	0.5	1.2	0	0.3	0	14.2	8.5	13	NA	1.6	1.2	0.4	3.4	0	0	37	6.3	Phosphatidate cytidylyltransferase
MSTRG.28779;A3:1D:7503556-7503678:7503556-7503699:+	MSTRG.28779	TraesCS1D02G016600	A3	D	80.4	100	89.4	100	100	100	100	100	100	100	66.7	NA	88	100	100	100	99.1	100	100	100	RNA binding protein
MSTRG.28779;A5:1D:7505481-7505640:7505456-7505640:+	MSTRG.28779	TraesCS1D02G016600	A5	D	80.4	0	89.4	72.5	77.9	75	65.8	82.5	70.9	67.2	66.7	NA	88	71.2	77.5	68.8	43.2	77.4	75.3	60.8	RNA binding protein
MSTRG.28798;A3:1D:7945155-7947522:7945150-7947522:-	MSTRG.28798	TraesCS1D02G018400	A3	D	74.4	100	73.1	20.3	13.9	16	17.7	7.2	16.9	23.3	60.4	NA	89.4	36.6	37.3	38.8	34.5	32	23.2	29.5	Nuclear inhibitor of protein phosphatase 1
MSTRG.28798;A5:1D:7949358-7949590:7949358-7949994:-	MSTRG.28798	TraesCS1D02G018400	A5	D	74.4	100	73.1	20.3	13.9	16	17.7	7.2	16.9	23.3	60.4	NA	89.4	36.6	37.3	38.8	34.5	32	23.2	29.5	Nuclear inhibitor of protein phosphatase 1
MSTRG.28814;A3:1D:8474515-8474786:8474515-8474789:+	MSTRG.28814	TraesCS1D02G019500	A3	D	NA	NA	NA	NA	34.8	34.8	35.8	NA	NA	NA	NA	NA	NA	NA	31.4	35.5	34.3	NA	NA	NA	#N/A
MSTRG.28822;AF:1D:8607365-8609212:8610344:8607365-8615048:8615084:-	MSTRG.28822	TraesCS1D02G019600	AF	D	NA	NA	NA	NA	NA	NA	NA	7.2	NA	13.4	NA	NA	NA	NA	NA	NA	NA	5.8	NA	24.8	Disease resistance protein RPM1
MSTRG.28824;AF:1D:8619079-8619173:8619191:8619079-8619331:8619547:-	MSTRG.28824	TraesCS1D02G019800	AF	D	NA	100	NA	14.3	0	0	0	0	NA	NA	NA	NA	NA	0	4.7	0	3.3	2.4	NA	NA	#N/A
MSTRG.28824;SE:1D:8615658-8616846:8616912-8617197:-	MSTRG.28824	TraesCS1D02G019800	SE	D	NA	100	NA	NA	NA	NA	NA	NA	NA	NA	NA	NA	NA	NA	45.3	NA	NA	NA	NA	NA	#N/A
MSTRG.28824;A3:1D:8619079-8619331:8619067-8619331:-	MSTRG.28824	TraesCS1D02G019800	A3	D	2.9	0	8.6	13.2	18.4	15.5	16.4	27.2	5.4	7.6	8.3	0	5.7	12.7	21	19.1	18.9	20.2	24.3	5.6	#N/A
MSTRG.28820;RI:1D:8624851:8626787-8626860:8626907:-	MSTRG.28820	TraesCS1D02G019900	RI	D	NA	NA	37.8	8.8	5.9	23.6	9.1	17.5	6.4	1.8	NA	NA	34.7	0	16.2	3.8	12.5	29.1	5.9	9.7	Regulator of chromosome condensation (RCC1) family with FYVE zinc finger domain
MSTRG.28826;A5:1D:8712171-8712790:8711879-8712790:+	MSTRG.28826	TraesCS1D02G020000	A5	D	0	0	0.5	0.2	0.1	0.2	0.2	0.1	0.8	0.4	0.2	11	0.2	0.3	0.4	0.2	0.3	0.2	0.3	0.3	Actin
MSTRG.28864;A3:1D:9271992-9272097:9271992-9272101:+	MSTRG.28864	TraesCS1D02G021600	A3	D	NA	NA	NA	NA	NA	NA	NA	NA	NA	85.4	NA	100	NA	NA	NA	NA	NA	NA	NA	80.4	Hydroxycinnamoyl-CoA shikimate/quinate hydroxycinnamoyltransferase
MSTRG.28897;SE:1D:9764783-9764941:9764958-9765056:+	MSTRG.28897	TraesCS1D02G022900	SE	D	0	0	0	74.8	71.6	95.5	84.3	74.1	78	70.2	0	0	0	87.2	100	77.4	78.4	79.6	80.3	80.5	#N/A
MSTRG.28906;A5:1D:9873271-9873613:9872017-9873613:+	MSTRG.28906	TraesCS1D02G023400	A5	D	NA	0	NA	0.5	1.2	0	0.7	5.9	1.4	10.3	NA	NA	NA	0	1.4	1.9	1.1	15.3	2.5	0.8	TBC1 domain family member
MSTRG.28906;A3:1D:9872017-9872601:9872017-9872719:+	MSTRG.28906	TraesCS1D02G023400	A3	D	0.2	0	2.2	0.3	14.3	17.2	23.8	15.9	2	6	0.5	0	10.1	5.1	18.5	19.2	14.7	11.1	13	12.2	TBC1 domain family member
MSTRG.28906;SE:1D:9872017-9872601:9873271-9873613:+	MSTRG.28906	TraesCS1D02G023400	SE	D	NA	0	NA	0.6	16.8	37.3	31	31.6	6.1	46.1	NA	NA	NA	9.6	24.7	26.4	16.5	40.1	25.1	15	TBC1 domain family member
MSTRG.28906;SE:1D:9872017-9872719:9873271-9873613:+	MSTRG.28906	TraesCS1D02G023400	SE	D	100	73.7	100	65.6	54.7	74.1	59	70.9	75.8	93.1	100	100	100	66.4	59.1	60.1	53.5	84.2	69.1	56	TBC1 domain family member
MSTRG.28935;A5:1D:10258983-10259507:10258983-10259522:-	MSTRG.28935	TraesCS1D02G024400	A5	D	NA	NA	NA	1.3	5.8	1	7.2	7.1	NA	3.8	NA	NA	NA	5.2	2	5.1	8.8	0	NA	4.7	ABC transporter ATP-binding protein
MSTRG.28935;A5:1D:10258399-10258542:10258399-10258546:-	MSTRG.28935	TraesCS1D02G024400	A5	D	98.5	99.6	99.2	95.5	83.9	88.3	86.4	83.6	90.5	93.9	98.5	100	99.3	94.8	82.2	88.1	86.2	84.9	89.5	93.5	ABC transporter ATP-binding protein
MSTRG.28949;A5:1D:10718432-10718506:10718420-10718506:+	MSTRG.28949	TraesCS1D02G026200	A5	D	0	0	0	0	5.9	0	2.4	1.7	0	18.1	0	0	0	15.4	1.7	4.9	2.7	0	0	0	Kinase family protein
MSTRG.28949;RI:1D:10718197:10718218-10718348:10718420:+	MSTRG.28949	TraesCS1D02G026200	RI	D	21.2	0.6	27.6	14.5	18.1	17.3	15.3	41.3	69.3	15.8	18.4	0	26.2	0	28.3	12.3	24.9	52.8	60.1	40.2	Kinase family protein
MSTRG.28963;AF:1D:10763466-10764024:10764382:10763466-10776696:10776840:-	MSTRG.28963	TraesCS1D02G026600	AF	D	1.8	0	0	1.7	1	0	0	0	0	0.6	0	0	8.4	0	0	0	0	0	0	1	#N/A
MSTRG.28964;AF:1D:10843743:10844109-10844688:10844542:10844572-10844688:+	MSTRG.28964	TraesCS1D02G026900	AF	D	18.1	100	0	100	100	100	100	100	100	100	24.1	NA	NA	98.4	100	100	100	58.3	100	100	#N/A
MSTRG.28964;AF:1D:10843752:10844109-10930615:10929848:10930192-10930615:+	MSTRG.28964	TraesCS1D02G026900	AF	D	NA	100	NA	NA	NA	NA	NA	79.4	52.5	NA	NA	NA	NA	NA	NA	NA	NA	72.4	78.7	NA	#N/A
MSTRG.29000;A5:1D:11131929-11135978:11131929-11135996:-	MSTRG.29000	TraesCS1D02G027800	A5	D	45.6	12.7	NA	NA	NA	NA	NA	93.7	95.8	95.8	40.1	100	44.3	NA	NA	NA	NA	95.9	96.4	98.2	Chymotrypsin inhibitor
MSTRG.29000;A3:1D:11206365-11206436:11206346-11206436:-	MSTRG.29000	TraesCS1D02G027800	A3	D	NA	NA	100	NA	NA	NA	NA	90.3	91.4	94.4	100	100	NA	NA	NA	NA	NA	48.3	58.2	70.1	Chymotrypsin inhibitor
MSTRG.29000;A5:1D:11012146-11049687:11012146-11049888:-	MSTRG.29000	TraesCS1D02G027800	A5	D	NA	NA	NA	NA	NA	NA	NA	86.7	82.5	84.8	NA	0	NA	NA	NA	NA	NA	89.2	89.4	85.4	Chymotrypsin inhibitor
MSTRG.29005;A5:1D:11123748-11124008:11123724-11124008:+	MSTRG.29005	TraesCS1D02G027900	A5	D	NA	0	NA	NA	4.8	2.9	0	NA	NA	NA	NA	NA	NA	NA	11.7	0.7	0	NA	NA	NA	Chymotrypsin inhibitor
MSTRG.29005;AF:1D:11089749:11089784-11124008:11123707:11123724-11124008:+	MSTRG.29005	TraesCS1D02G027900	AF	D	NA	0	NA	NA	51.5	57.6	90.5	NA	NA	NA	NA	NA	NA	NA	80.5	48.7	64.5	NA	NA	NA	Chymotrypsin inhibitor
MSTRG.28983;RI:1D:11456320:11456641-11457004:11457708:+	MSTRG.28983	TraesCS1D02G029100	RI	D	NA	NA	NA	50.6	69.1	68.1	59.1	NA	NA	NA	NA	NA	NA	25.7	70.6	58	61.6	NA	NA	NA	Disease resistance protein (TIR-NBS-LRR class) family
MSTRG.28983;RI:1D:11498139:11498216-11498700:11499114:+	MSTRG.28983	TraesCS1D02G029100	RI	D	NA	NA	NA	29.5	14.4	16.9	17.2	NA	NA	2.4	NA	NA	NA	31.8	11.7	19.5	16.8	NA	NA	1.5	Disease resistance protein (TIR-NBS-LRR class) family
MSTRG.28997;A5:1D:11616949-11618439:11616855-11618439:+	MSTRG.28997	TraesCS1D02G029500	A5	D	98.2	100	54.1	95.7	93.5	97.9	96	97.5	NA	91.6	89	0	71.4	93	98.4	98	100	100	NA	94.7	ERD (Early-responsive to dehydration stress) family protein
MSTRG.29033;A3:1D:11853310-11854450:11853310-11854453:+	MSTRG.29033	TraesCS1D02G030400	A3	D	NA	NA	NA	NA	25.9	54.7	55.4	NA	NA	38	NA	NA	NA	NA	60.1	46.5	50.3	NA	NA	39.6	Protein DETOXIFICATION
MSTRG.29088;A3:1D:12319135-12319783:12319101-12319783:-	MSTRG.29088	TraesCS1D02G031500	A3	D	13.2	0	0	70	100	100	100	NA	NA	NA	0	NA	NA	71.7	100	88.9	78.9	NA	NA	NA	#N/A
MSTRG.29088;SE:1D:12318864-12318983:12319101-12319783:-	MSTRG.29088	TraesCS1D02G031500	SE	D	57.8	97.7	22.6	11.1	0	0	0	0	29.6	1.6	66.6	NA	0	9.1	0	1.9	4.7	0	0	0	#N/A
MSTRG.29088;SE:1D:12315860-12318295:12318864-12319783:-	MSTRG.29088	TraesCS1D02G031500	SE	D	NA	NA	NA	14.6	18.6	21.7	7.7	1.9	0	7.9	NA	NA	NA	7.2	18.6	23	5.9	1.8	2.1	0	#N/A
MSTRG.29088;RI:1D:12318983:12319101-12319783:12319997:-	MSTRG.29088	TraesCS1D02G031500	RI	D	34.8	9.5	51.7	53	100	100	NA	100	50.9	92.5	24.2	100	100	63.5	100	83.3	71.3	100	NA	100	#N/A
MSTRG.29088;RI:1D:12318983:12319135-12319783:12319997:-	MSTRG.29088	TraesCS1D02G031500	RI	D	77.8	100	100	32.5	32	30.2	42.3	100	NA	100	100	100	71.9	40.6	34.8	38.4	40	100	NA	100	#N/A
MSTRG.29088;SE:1D:12318864-12318983:12319135-12319783:-	MSTRG.29088	TraesCS1D02G031500	SE	D	17.3	NA	0	22.6	20.6	21.4	13.8	0	0	0	0	NA	9	20.3	12.5	13.5	15.6	0	0	0	#N/A
MSTRG.29088;AF:1D:12315860-12316365:12316524:12315860-12317188:12317420:-	MSTRG.29088	TraesCS1D02G031500	AF	D	96.9	100	98.6	91.2	88.2	94.1	92.6	92	95.5	89.9	97	100	97.6	91	91.1	90.1	91.7	89.6	85.6	93.2	#N/A
MSTRG.29088;SE:1D:12320549-12320650:12320739-12320823:-	MSTRG.29088	TraesCS1D02G031500	SE	D	NA	NA	21.7	86.2	84.3	91.6	67.9	97.6	90.3	71.8	NA	NA	46	86.3	71.8	71.7	70.3	88.4	95.5	59.7	#N/A
MSTRG.29088;SE:1D:12319997-12320427:12320549-12320823:-	MSTRG.29088	TraesCS1D02G031500	SE	D	7.2	0	39.3	7.6	11.7	5	36.7	2.2	10.3	28.3	8.6	0	46.8	8.6	18.4	18.7	32.7	8.2	4.8	33.9	#N/A
MSTRG.29088;A3:1D:12320552-12320650:12320549-12320650:-	MSTRG.29088	TraesCS1D02G031500	A3	D	78.3	NA	83.6	65.4	67.8	71.1	67.2	52.6	33.7	58.8	91.6	NA	78.5	66.4	72.1	67.4	60.2	50	39.7	55	#N/A
MSTRG.29088;A5:1D:12318864-12318983:12318864-12319783:-	MSTRG.29088	TraesCS1D02G031500	A5	D	42.2	81.6	23.9	12.4	10.9	10.5	10.5	27.9	30.3	16.8	38.9	100	20.3	14.8	7.1	8.9	11	32.5	33	19.3	#N/A
MSTRG.29089;A3:1D:12328802-12328911:12328802-12328916:+	MSTRG.29089	TraesCS1D02G031700	A3	D	24	12.4	49.4	12.6	13.2	9.4	100	41.7	NA	17.6	24.4	0	100	9.6	15.7	12	80.7	37.8	9.4	10.3	PGR5-like protein 1A, chloroplastic
MSTRG.29082;A3:1D:12527339-12527748:12527339-12527751:+	MSTRG.29082	TraesCS1D02G032100	A3	D	NA	NA	NA	NA	89.6	NA	NA	NA	NA	NA	NA	NA	NA	NA	97.1	NA	NA	NA	NA	NA	F-box domain containing protein, expressed
MSTRG.29082;SE:1D:12530759-12531221:12531286-12531384:+	MSTRG.29082	TraesCS1D02G032100	SE	D	NA	NA	NA	NA	31	10.7	NA	NA	NA	NA	NA	NA	NA	NA	0	0	NA	NA	NA	NA	F-box domain containing protein, expressed
MSTRG.29082;A5:1D:12530466-12530574:12530463-12530574:+	MSTRG.29082	TraesCS1D02G032100	A5	D	0	NA	2.4	9.9	23.3	13.7	NA	NA	NA	NA	2.2	0	9.7	8.4	12.3	10	NA	NA	NA	NA	F-box domain containing protein, expressed
MSTRG.29104;A3:1D:13031313-13031607:13031313-13031638:+	MSTRG.29104	TraesCS1D02G032600	A3	D	7.4	0	0	57.9	67.3	50.5	53.6	70.8	49.6	68.8	0	0	0	50	44	51.9	89.2	67.1	79.6	66	Protein kinase
MSTRG.29198;AF:1D:15305028:15305135-15313015:15312505:15312936-15313015:+	MSTRG.29198	TraesCS1D02G034700	AF	D	0	0	0	0	0	0	0	15.5	0	0	0	0	0	0	10.9	0	0	0	0	38.9	Mitochondrial import inner membrane translocase subunit Tim22&&Mitochondrial import inner membrane translocase subunit tim23
MSTRG.29200;RI:1D:15321414:15321655-15321748:15321822:+	MSTRG.29200	TraesCS1D02G034800	RI	D	0	0	0	1.5	1.9	2.2	1.1	0	3	2.1	0	0	5.5	2.5	3.2	3.9	0.7	18.4	0	3.3	Metallothionein
MSTRG.29208;SE:1D:15361919-15362578:15362638-15362702:+	MSTRG.29208	TraesCS1D02G034900	SE	D	16.8	NA	0	55.4	95.3	74.2	74.5	86.4	NA	100	17.2	0	16.3	100	100	100	87.5	100	NA	100	Pectin acetylesterase
MSTRG.29208;MX:1D:15361283-15361788:15361919-15362702:15361283-15362578:15362638-15362702:+	MSTRG.29208	TraesCS1D02G034900	MX	D	73.8	NA	79.8	27.9	7.7	32.2	19.9	39	46	0	80.9	100	95.5	0	0	0	8.2	0	NA	0	Pectin acetylesterase
MSTRG.29208;A3:1D:15361283-15361788:15361283-15361795:+	MSTRG.29208	TraesCS1D02G034900	A3	D	100	NA	100	79.5	68.5	75.4	50	65	NA	67	100	100	97.5	70.1	71.4	57.6	57.9	22.2	NA	47.8	Pectin acetylesterase
MSTRG.29208;SE:1D:15361283-15361795:15361919-15362578:+	MSTRG.29208	TraesCS1D02G034900	SE	D	NA	NA	0	15.1	35.7	31.2	32.7	62.2	NA	27.4	NA	NA	NA	16.1	21.1	22.5	23	57.9	36.2	33.8	Pectin acetylesterase
MSTRG.29208;SE:1D:15361283-15361788:15361919-15362578:+	MSTRG.29208	TraesCS1D02G034900	SE	D	36.1	NA	0	23.2	53	47.7	19.2	70.7	NA	43.3	NA	NA	77.7	31.1	40.1	28.3	24.3	28.2	NA	31.9	Pectin acetylesterase
MSTRG.29208;A5:1D:15361117-15361194:15361068-15361194:+	MSTRG.29208	TraesCS1D02G034900	A5	D	12.9	NA	20.2	66.2	84.2	72.4	79.6	88.8	55.6	90.7	14.4	0	19.5	85.3	68.4	92	86.6	95.2	89.9	88.5	Pectin acetylesterase
MSTRG.29209;A5:1D:15520062-15520157:15520051-15520157:+	MSTRG.29209	TraesCS1D02G035000	A5	D	0.2	0	0.9	1.3	1.9	1.3	0	0	0	8.1	0.4	0	0.6	1.3	0.8	0.2	3.6	0	4.6	0	Mitochondrial import inner membrane translocase subunit Tim9
MSTRG.29274;AF:1D:16971244-16971524:16971602:16971244-16971968:16972125:-	MSTRG.29274	TraesCS1D02G036300	AF	D	100	100	100	99.8	99.5	100	97.4	97.6	100	93.3	100	NA	100	99.8	96	99.6	99.7	100	100	100	Nuclear pore complex protein NUP43
MSTRG.29274;A5:1D:16971244-16971968:16971244-16972108:-	MSTRG.29274	TraesCS1D02G036300	A5	D	NA	NA	NA	5.4	12	NA	55.8	43.7	NA	65.3	NA	NA	NA	4.3	58.2	12.5	7.1	NA	NA	NA	Nuclear pore complex protein NUP43
MSTRG.29285;A3:1D:17169292-17169563:17169277-17169563:-	MSTRG.29285	TraesCS1D02G036700	A3	D	NA	NA	88.4	34.3	80.3	78.8	45.5	NA	NA	NA	NA	NA	84.8	100	94.3	89.7	62.9	NA	NA	NA	Dof zinc finger protein
MSTRG.29316;A3:1D:18065499-18066277:18065499-18066280:+	MSTRG.29316	TraesCS1D02G037700	A3	D	NA	NA	NA	NA	92.1	100	99.5	98.5	NA	98.2	NA	100	NA	NA	97.4	95.3	87.7	87.6	NA	96.6	ACT domain-containing protein
MSTRG.29316;AF:1D:18065377:18065499-18066277:18065983:18066016-18066277:+	MSTRG.29316	TraesCS1D02G037700	AF	D	9.5	10.3	8.3	15	16	11.2	14.3	11.4	11.4	11.4	11.7	100	11.2	11	8.8	10.5	11	6.3	13.4	9.5	ACT domain-containing protein
MSTRG.29315;A3:1D:18098128-18098227:18098128-18098237:+	MSTRG.29315	TraesCS1D02G037900	A3	D	3.1	0	5.2	NA	NA	NA	NA	NA	NA	16	0	NA	7.6	NA	NA	36.1	NA	NA	NA	16.6	Chalcone-flavonone isomerase family protein
MSTRG.29315;A3:1D:18098128-18098227:18098128-18098244:+	MSTRG.29315	TraesCS1D02G037900	A3	D	2.7	NA	11.9	NA	14.2	17.6	13.8	NA	NA	10.9	0	0	6.3	48.9	4.7	16.6	25	NA	NA	11.7	Chalcone-flavonone isomerase family protein
MSTRG.29315;A3:1D:18098128-18098237:18098128-18098244:+	MSTRG.29315	TraesCS1D02G037900	A3	D	46.6	100	70.9	48.5	29	6.6	11.2	11	NA	39.2	35.5	0	45.3	NA	7.4	26.1	12.9	NA	NA	39.9	Chalcone-flavonone isomerase family protein
MSTRG.29325;A3:1D:18243204-18243321:18243201-18243321:-	MSTRG.29325	TraesCS1D02G038100	A3	D	0	0	0	100	84.1	100	100	100	0	44.2	0	0	0	100	100	0	0	100	NA	0	F-box protein
MSTRG.29351;A3:1D:18589232-18590179:18589232-18590182:+	MSTRG.29351	TraesCS1D02G038500	A3	D	NA	NA	NA	NA	NA	NA	NA	53.8	0	15.3	NA	NA	NA	NA	NA	NA	NA	29.2	10	10.1	F-box family protein
MSTRG.29356;AF:1D:18685856:18685941-18686645:18686046:18686267-18686645:+	MSTRG.29356	TraesCS1D02G038700	AF	D	NA	100	NA	NA	NA	NA	NA	81.5	92	93.3	NA	NA	NA	NA	NA	NA	NA	89.7	92.2	100	F-box family protein
MSTRG.29408;AF:1D:19188564-19188777:19189028:19188564-19189830:19189949:-	MSTRG.29408	TraesCS1D02G040000	AF	D	2.4	NA	0.6	0.9	6.5	6.5	7.1	NA	NA	0.7	0.7	NA	0.6	1.5	7	4.8	8.8	NA	NA	1.4	Inorganic pyrophosphatase family protein
MSTRG.29435;A3:1D:19262011-19262096:19262011-19262099:+	MSTRG.29435	TraesCS1D02G040100	A3	D	90.4	0	80.7	7.5	70.4	66.9	74.9	90.1	81.1	36.4	100	0	43.6	62.7	83.6	80.1	93	92.5	99.3	0	Poly [ADP-ribose] polymerase
MSTRG.29448;RI:1D:19878107:19878545-19878648:19878773:-	MSTRG.29448	TraesCS1D02G040700	RI	D	84.5	NA	100	100	98	97.7	98.7	99.2	100	100	100	0	79.6	100	98.1	99.5	98.8	97.1	97.5	100	B3 domain-containing protein
MSTRG.29448;A5:1D:19876300-19876377:19876300-19876415:-	MSTRG.29448	TraesCS1D02G040700	A5	D	4	0	4.4	6.7	0	0	0.1	0.4	1.4	3.6	2.3	0	5.2	6.2	0.3	0.5	0.1	0	0	3.8	B3 domain-containing protein
MSTRG.29448;A3:1D:19876846-19876928:19876843-19876928:-	MSTRG.29448	TraesCS1D02G040700	A3	D	98	100	98.5	88	84.4	84.4	81.6	81.8	83	86	94.9	100	100	88.1	79.5	88	84.1	79.5	85.4	86.5	B3 domain-containing protein
MSTRG.29448;SE:1D:19876843-19876928:19877023-19877103:-	MSTRG.29448	TraesCS1D02G040700	SE	D	10.1	NA	6.2	64.8	31.4	37.7	42.3	26.9	51.7	44.4	16.1	NA	0	64.3	36.7	37.9	54.4	39.9	58.5	47.2	B3 domain-containing protein
MSTRG.29448;RI:1D:19876638:19876667-19876773:19876846:-	MSTRG.29448	TraesCS1D02G040700	RI	D	20.5	42	31	26.2	22.1	16.1	24	18.7	21.3	25.9	14.5	100	45.9	20.4	20.5	14.6	22.6	24.4	18.4	28.1	B3 domain-containing protein
MSTRG.29455;A3:1D:19891921-19892597:19891921-19892699:+	MSTRG.29455	TraesCS1D02G040800	A3	D	NA	95.4	NA	26.1	10.6	13	11.7	35.3	25	16.8	NA	100	NA	28.1	13	14.8	17.8	34.1	19.4	11	MORC family CW-type zinc finger protein 4
MSTRG.29455;A3:1D:19891921-19892597:19891921-19892685:+	MSTRG.29455	TraesCS1D02G040800	A3	D	NA	100	17.9	45.5	30.5	31.1	19.9	37.9	22.3	27	NA	100	0	33	36.8	38.4	24.2	42.2	17.8	22.5	MORC family CW-type zinc finger protein 4
MSTRG.29455;RI:1D:19896720:19896823-19897726:19897793:+	MSTRG.29455	TraesCS1D02G040800	RI	D	NA	0	100	33.8	22.4	25.9	35.5	41.1	54.6	39.3	NA	NA	78.6	48.1	20.7	22.4	40.7	38.6	53.8	34.1	MORC family CW-type zinc finger protein 4
MSTRG.29455;A3:1D:19891921-19892685:19891921-19892699:+	MSTRG.29455	TraesCS1D02G040800	A3	D	NA	NA	60.8	29.7	21.3	24.8	34.7	47.2	53.8	35.4	NA	NA	60.6	44.3	20.4	21.8	40.4	41.5	52.5	29.8	MORC family CW-type zinc finger protein 4
MSTRG.29455;RI:1D:19896720:19896846-19897726:19897793:+	MSTRG.29455	TraesCS1D02G040800	RI	D	NA	NA	53.7	44.5	60.2	61.6	76	76.9	76.2	60.6	NA	0	72.6	59.8	60.6	57.2	75.1	64.5	79.1	58.2	MORC family CW-type zinc finger protein 4
MSTRG.29455;A5:1D:19896846-19897726:19896823-19897726:+	MSTRG.29455	TraesCS1D02G040800	A5	D	94.9	4.6	100	72.7	55.4	70.6	49.7	54.2	56.3	68.4	93.9	100	92.9	73.5	59.4	57.4	45.8	60.3	50.5	58.8	MORC family CW-type zinc finger protein 4
MSTRG.29455;A5:1D:19897806-19897924:19897793-19897924:+	MSTRG.29455	TraesCS1D02G040800	A5	D	83.1	0	76.7	48.5	41.5	58.2	32.1	33.8	26.1	45.7	84	81.6	66	45.8	47.5	42.9	24.4	37.2	22.4	35.8	MORC family CW-type zinc finger protein 4
MSTRG.29551;AF:1D:21828746-21828851:21832490:21828746-21834542:21834564:-	MSTRG.29551	TraesCS1D02G042900	AF	D	2	0	1.4	5.4	9	3.3	5.3	8.2	14.9	6.5	1.8	0	1.5	4.3	8.8	5.3	NA	10.8	8.6	4.8	#N/A
MSTRG.29551;A5:1D:21828746-21828851:21828746-21828855:-	MSTRG.29551	TraesCS1D02G042900	A5	D	20.1	0	26	22.9	19.9	12.4	NA	24.5	NA	NA	21.7	NA	21.1	19.9	17.7	14.5	NA	16.5	NA	NA	#N/A
MSTRG.29551;AF:1D:21828746-21828855:21832490:21828746-21834542:21834564:-	MSTRG.29551	TraesCS1D02G042900	AF	D	7.6	12.9	3.8	16	28.3	19.4	20	21.5	23.3	23.1	6.4	0	5.6	15.3	31.1	24.7	32.3	37.9	20.6	14.2	#N/A
MSTRG.29554;A3:1D:21885673-21885801:21885673-21885804:+	MSTRG.29554	TraesCS1D02G043000	A3	D	0	0	0	100	100	86.1	79.4	91	94.5	79	0	0	0	100	88.8	100	58.2	73.2	78.9	92.5	#N/A
MSTRG.29616;RI:1D:22960711:22960881-22960967:22961046:+	MSTRG.29616	TraesCS1D02G044000	RI	D	0	0	15.2	13.8	29.6	24.9	22	11.4	7.2	13.9	0.4	0	14	17	26.4	21.1	22.9	16.5	8.6	10.2	Ankyrin repeat protein-like
MSTRG.29619;AF:1D:22997965:22997993-23005149:23004335:23004648-23005149:+	MSTRG.29619	TraesCS1D02G044200	AF	D	98.7	100	96.4	87.6	87.2	84.3	86.1	85.2	88.8	85.6	94.6	100	97.4	82.7	90	83.8	84.8	87.7	81	83.4	RNA polymerase II transcription factor SIII (Elongin) subunit A
MSTRG.29664;A3:1D:24126207-24128103:24126188-24128103:-	MSTRG.29664	TraesCS1D02G044700	A3	D	0	0	0	0	NA	0	0	4	0	0	0	0	0	NA	NA	NA	0	12.1	NA	3.3	Protein transport SEC13-like protein
MSTRG.29664;A3:1D:24126231-24128103:24126207-24128103:-	MSTRG.29664	TraesCS1D02G044700	A3	D	NA	NA	NA	NA	NA	NA	NA	NA	NA	NA	NA	NA	NA	NA	NA	NA	NA	52	NA	NA	Protein transport SEC13-like protein
MSTRG.29664;A3:1D:24126231-24128103:24126188-24128103:-	MSTRG.29664	TraesCS1D02G044700	A3	D	0	0	0	0	NA	0	8.6	5.4	0	0	0	0	3.8	NA	NA	43.1	14.1	13	NA	0	Protein transport SEC13-like protein
MSTRG.29664;SE:1D:24125781-24126077:24126207-24128103:-	MSTRG.29664	TraesCS1D02G044700	SE	D	NA	0	NA	NA	0	0	0	6.1	NA	0	NA	NA	NA	NA	5.3	16.9	0	15.7	0	9.1	Protein transport SEC13-like protein
MSTRG.29664;SE:1D:24125781-24126077:24126231-24128103:-	MSTRG.29664	TraesCS1D02G044700	SE	D	NA	0	NA	NA	3.4	0	12.3	8.2	NA	0	NA	NA	NA	NA	7.8	22.8	9.2	16.7	3.8	0	Protein transport SEC13-like protein
MSTRG.29664;A3:1D:24125781-24128103:24125777-24128103:-	MSTRG.29664	TraesCS1D02G044700	A3	D	NA	100	NA	7.1	8.5	10.5	8.3	10.1	11.7	13.8	7.4	NA	NA	7.6	7.6	6	9.5	18.6	15.8	8.6	Protein transport SEC13-like protein
MSTRG.29664;SE:1D:24125781-24126077:24126188-24128103:-	MSTRG.29664	TraesCS1D02G044700	SE	D	80.6	66	84	61.3	0	66.9	60	60.7	76.7	57.7	84.6	100	91.4	45.7	27.5	28.1	38.1	57.4	18.5	74.4	Protein transport SEC13-like protein
MSTRG.29683;A5:1D:24536355-24536452:24536265-24536452:+	MSTRG.29683	TraesCS1D02G045100	A5	D	100	NA	NA	NA	96.5	97.8	98.1	93.7	96.9	95.8	95.5	NA	NA	NA	95.1	95.7	100	91.8	93.7	87.8	evolutionarily conserved C-terminal region 2&&Evolutionarily conserved C-terminal region 2
MSTRG.29706;SE:1D:24780330-24780412:24780504-24780583:+	MSTRG.29706	TraesCS1D02G045400	SE	D	2.9	0	5.2	87.4	100	100	100	100	100	100	0	0	17.3	100	100	100	96	100	100	100	UDP galactose transporter-related protein
MSTRG.29754;A5:1D:25772259-25772475:25772259-25773208:-	MSTRG.29754	TraesCS1D02G046200	A5	D	12.7	0	15.6	21.1	NA	NA	NA	17.5	29.4	NA	13.1	NA	10.7	20.6	NA	NA	NA	19.2	20.2	NA	#N/A
MSTRG.29810;A3:1D:26703895-26703995:26703895-26704123:+	MSTRG.29810	TraesCS1D02G047100	A3	D	4.6	0	30.6	10.5	14.7	3.5	8.9	4.9	12	15.2	14.8	NA	4	4.6	4.4	13.1	11.2	4.4	1.1	7.4	Nudix hydrolase 9
MSTRG.29810;A3:1D:26703895-26703990:26703895-26703995:+	MSTRG.29810	TraesCS1D02G047100	A3	D	73.6	NA	40.4	77.8	80.1	92.5	87.3	88.6	81.5	79.1	46.6	NA	89.1	90.5	93.5	79.6	84.6	93.6	97.3	89.8	Nudix hydrolase 9
MSTRG.29810;A3:1D:26703338-26703533:26703338-26703541:+	MSTRG.29810	TraesCS1D02G047100	A3	D	11.2	0	17.1	26.9	24.8	22	34.5	27.5	34.6	36.5	11.5	NA	24.6	28.5	34.1	33.9	27	39.4	28.5	17.9	Nudix hydrolase 9
MSTRG.29810;A3:1D:26703895-26703990:26703895-26704123:+	MSTRG.29810	TraesCS1D02G047100	A3	D	11.7	0	23	29.2	41.1	30.8	40.3	28.5	37.6	40.4	13.2	NA	25.4	31.3	39.6	37.1	40.9	40.5	28.7	41.3	Nudix hydrolase 9
MSTRG.29869;A3:1D:27860267-27861220:27860176-27861220:-	MSTRG.29869	TraesCS1D02G047800	A3	D	0.8	NA	5.4	14.1	23.8	20	16.3	19.2	10.3	15	4.8	NA	6.9	19.2	11.5	15.2	19	17.6	19.5	20	#N/A
MSTRG.29874;A5:1D:27898769-27898984:27898769-27898994:-	MSTRG.29874	TraesCS1D02G047900	A5	D	99.8	98	99.5	97.4	88.2	95.2	92.7	94	97.6	98.6	99.8	100	100	95.5	94.4	91.4	85.9	94.2	96.2	97.1	Calcium-transporting ATPase
MSTRG.29892;A5:1D:28198975-28199269:28198971-28199269:+	MSTRG.29892	TraesCS1D02G048200	A5	D	NA	NA	NA	0	1.2	2.5	10.5	4.2	0	8.3	NA	NA	NA	0	0	4.2	0	1.8	14.1	9.7	Potassium transporter
MSTRG.29892;RI:1D:28198267:28198354-28198430:28198579:+	MSTRG.29892	TraesCS1D02G048200	RI	D	NA	NA	NA	NA	3.8	7.5	NA	8.3	NA	29.9	NA	NA	NA	NA	0	12.6	NA	3.8	NA	21	Potassium transporter
MSTRG.29892;RI:1D:28200005:28200048-28200134:28200250:+	MSTRG.29892	TraesCS1D02G048200	RI	D	NA	NA	NA	20.4	31.5	33.7	19.5	46.6	31.6	20	NA	NA	NA	12.3	37.5	29.1	23.3	45.6	9.5	36.3	Potassium transporter
MSTRG.29898;A3:1D:28501519-28504130:28501519-28504152:+	MSTRG.29898	TraesCS1D02G048600	A3	D	NA	NA	NA	NA	NA	NA	8.3	NA	NA	100	NA	NA	NA	NA	NA	NA	NA	NA	NA	100	#N/A
MSTRG.29898;A3:1D:28486689-28489302:28486689-28489324:+	MSTRG.29898	TraesCS1D02G048600	A3	D	NA	NA	NA	100	100	NA	100	98.6	NA	98.4	NA	NA	NA	100	95.9	100	91.3	97.8	89.6	98.8	#N/A
MSTRG.29898;AL:1D:28486689-28489302:28490095:28486689-28504152:28504925:+	MSTRG.29898	TraesCS1D02G048600	AL	D	0	0	NA	57.3	53.5	27.8	31.8	54.2	17	67.4	0	0	NA	50.1	38.2	60.3	33.2	48.4	45.2	68.4	#N/A
MSTRG.29953;SE:1D:30086024-30086373:30086444-30086522:-	MSTRG.29953	TraesCS1D02G049800	SE	D	0	0	0	1.6	0	0	NA	0	0	3.1	0	NA	0	0	0	0	NA	0	47.5	7.9	Ankyrin repeat protein-like
MSTRG.30040;A5:1D:31425126-31425518:31425126-31425530:-	MSTRG.30040	TraesCS1D02G051300	A5	D	21.3	0	0	100	100	100	100	100	100	100	0	0	0	100	100	100	100	100	100	100	Nuclear pore complex protein Nup107
MSTRG.30058;A3:1D:32544578-32544670:32544569-32544670:-	MSTRG.30058	TraesCS1D02G051900	A3	D	99.5	100	100	90.1	100	77.5	100	100	85.8	91.9	100	0	100	91.8	100	99.6	100	97.9	100	95.2	Arginine/serine-rich splicing factor, putative
MSTRG.30058;A3:1D:32545668-32546518:32545449-32546518:-	MSTRG.30058	TraesCS1D02G051900	A3	D	0.5	0	0	10.6	32.2	37.6	20	21.5	25.6	26.4	0	100	0	8.9	28.9	28.5	16.2	21.3	18.9	24.7	Arginine/serine-rich splicing factor, putative
MSTRG.30293;A5:1D:33470236-33470362:33470173-33470362:+	MSTRG.30293	TraesCS1D02G052200	A5	D	0	0	NA	NA	56.6	54.8	60.4	20.3	37.6	84.1	0	0	NA	NA	7.8	3.7	78.2	65.6	100	88	Alcohol dehydrogenase, putative
MSTRG.30301;A5:1D:33712372-33712473:33712368-33712473:+	MSTRG.30301	TraesCS1D02G052800	A5	D	NA	100	0	1.4	1.1	0.7	NA	6.5	NA	2.4	NA	NA	0	2.3	0	0.8	0	0	NA	0.8	Defensin-like protein
MSTRG.30301;A3:1D:33712024-33712240:33712024-33712253:+	MSTRG.30301	TraesCS1D02G052800	A3	D	NA	NA	NA	48.8	100	100	NA	NA	NA	NA	NA	NA	NA	74	NA	NA	NA	NA	NA	NA	Defensin-like protein
MSTRG.30301;RI:1D:33711972:33712024-33712240:33712368:+	MSTRG.30301	TraesCS1D02G052800	RI	D	NA	NA	93.8	99.7	75.3	96.1	NA	100	NA	98	NA	NA	88.2	99.1	99.6	96.9	100	100	NA	97.2	Defensin-like protein
MSTRG.30361;A3:1D:34636424-34637938:34636424-34637984:+	MSTRG.30361	TraesCS1D02G053500	A3	D	88.3	70.4	95	53.3	47.6	38.5	51.6	35.7	8.7	51.6	89.4	100	94	59.6	36.9	41.6	48.8	45.3	17	54.6	#N/A
MSTRG.30378;RI:1D:34943365:34943607-34943925:34945357:-	MSTRG.30378	TraesCS1D02G053800	RI	D	0.1	3.5	0.8	0.1	0.2	0	0	0.4	14.6	9.2	0.3	4.9	0.7	1	1.6	0	3.5	3.4	14.1	13.7	Protein aluminum sensitive 3
MSTRG.30378;RI:1D:34943365:34944142-34944176:34945357:-	MSTRG.30378	TraesCS1D02G053800	RI	D	NA	100	NA	NA	NA	NA	0	3.2	100	64.1	NA	100	NA	NA	NA	NA	39.9	20.2	100	93.1	Protein aluminum sensitive 3
MSTRG.30434;A3:1D:36543556-36543656:36543551-36543656:-	MSTRG.30434	TraesCS1D02G055200	A3	D	2.1	0	27.9	5.9	10	6.2	10.6	9.7	NA	4.9	19.2	0	18.1	8.9	13.7	9.4	2.5	16.4	NA	6.3	Kinesin-like protein
MSTRG.30435;AF:1D:36833239-36833714:36833851:36833239-36834511:36834600:-	MSTRG.30435	TraesCS1D02G055600	AF	D	0	0	0	27	17.1	14.7	42.6	14.5	0	23	41	0	0	45.6	51.2	35	38.2	60.9	71.4	47.5	Zinc finger protein, putative&&Zinc finger family protein
MSTRG.30435;SE:1D:36833239-36833714:36833856-36834511:-	MSTRG.30435	TraesCS1D02G055600	SE	D	8.2	3.1	9.2	10.8	18.1	14.7	23.5	21.2	20.4	17.8	19.9	0	6.7	17.3	25.8	23.2	25.6	36	38.7	15.9	Zinc finger protein, putative&&Zinc finger family protein
MSTRG.30443;AL:1D:36840745-36842053:36842117:36840745-36842154:36842678:+	MSTRG.30443	TraesCS1D02G055700	AL	D	NA	NA	NA	2.9	NA	1.9	0	NA	NA	3.3	NA	NA	NA	0	14.8	0	0	NA	NA	3.8	Integral membrane protein, TerC family protein
MSTRG.30443;AL:1D:36840745-36842053:36842117:36840745-36842154:36842715:+	MSTRG.30443	TraesCS1D02G055700	AL	D	NA	NA	6.6	1.1	0.8	1.8	NA	0	0	1.7	NA	NA	4.1	0	3.7	0	0	0	0	NA	Integral membrane protein, TerC family protein
MSTRG.30443;A3:1D:36836126-36836303:36836126-36836408:+	MSTRG.30443	TraesCS1D02G055700	A3	D	NA	NA	28.2	5.6	24.1	0	23.3	6.7	0	0	NA	NA	0	0	0	18.4	0	0	6.1	9	Integral membrane protein, TerC family protein
MSTRG.30443;A3:1D:36838998-36839079:36838998-36839086:+	MSTRG.30443	TraesCS1D02G055700	A3	D	0	0	10.8	13.4	5.3	24.3	36.5	9.1	0	15.2	0	0	0	14.2	9.6	12.5	21.3	9.3	5.8	36	Integral membrane protein, TerC family protein
MSTRG.30443;A3:1D:36836689-36837075:36836689-36837092:+	MSTRG.30443	TraesCS1D02G055700	A3	D	98.5	68.5	59.6	47.6	36.2	49.2	52.4	29.1	40.2	54.1	96.7	100	87.6	57.9	45.2	44.8	48.1	25.2	43.8	58.9	Integral membrane protein, TerC family protein
MSTRG.30445;RI:1D:36845165:36845262-36845814:36845973:-	MSTRG.30445	TraesCS1D02G055900	RI	D	2.8	17.7	1.1	1.2	3.8	2.1	3.9	2.8	2.9	2.8	0	0	3.5	1.8	3.2	3	2.9	3.1	4.8	3.4	Transmembrane protein, putative
MSTRG.30449;A3:1D:37216467-37217143:37216467-37217146:+	MSTRG.30449	TraesCS1D02G056100	A3	D	100	100	98.4	96.8	90.5	95.4	88.6	87.9	91.5	98.2	100	NA	100	98.7	92.7	93.3	89.3	90	95.3	99	DIS3-like exonuclease 2
MSTRG.30456;A5:1D:37436949-37437602:37436949-37437605:-	MSTRG.30456	TraesCS1D02G056500	A5	D	NA	100	NA	NA	NA	NA	NA	100	81.1	92.9	NA	NA	NA	NA	NA	NA	NA	91.4	86.2	90.5	Glucan endo-1,3-beta-glucosidase, putative
MSTRG.30464;AF:1D:37560421:37560514-37568405:37567711:37567896-37568405:+	MSTRG.30464	TraesCS1D02G057300	AF	D	NA	0	NA	NA	2.3	NA	NA	0	0	5.2	NA	0	NA	0	NA	NA	NA	1.1	0.4	5.1	#N/A
MSTRG.30470;AF:1D:37881805:37881839-37883410:37882743:37882811-37883410:+	MSTRG.30470	TraesCS1D02G057400	AF	D	0	0	0	0	100	0	15.5	54.8	34.9	0	0	0	100	0	65.4	0	0	54.5	0	100	F-box family protein-like protein&&F-box family protein
MSTRG.30470;AF:1D:37879979:37881170-37883410:37881805:37881839-37883410:+	MSTRG.30470	TraesCS1D02G057400	AF	D	NA	NA	NA	NA	15.1	NA	35.1	25.2	18.1	NA	NA	NA	13.9	NA	15.5	NA	NA	29.6	NA	11.2	F-box family protein-like protein&&F-box family protein
MSTRG.30470;AF:1D:37879979:37881170-37883410:37882743:37882811-37883410:+	MSTRG.30470	TraesCS1D02G057400	AF	D	17.6	3.1	18.6	14.3	NA	11.3	9.1	29	10.6	8.5	20.6	0	NA	11.4	25.7	18.2	11.7	33.4	13.8	NA	F-box family protein-like protein&&F-box family protein
MSTRG.30489;A3:1D:38249742-38250346:38249742-38250418:+	MSTRG.30489	TraesCS1D02G057900	A3	D	0	0	0	38.9	40.3	44.4	38	74.2	100	42	5.2	0	7.2	16.2	44.4	33.3	38.8	64.3	36.7	14.7	F-box protein
MSTRG.30493;SE:1D:38293498-38293579:38293594-38294106:+	MSTRG.30493	TraesCS1D02G058100	SE	D	NA	0	NA	NA	0	NA	23.2	5.8	NA	6.8	NA	NA	NA	NA	7.3	NA	0	NA	NA	13.3	F-box protein
MSTRG.30493;AF:1D:38293074:38293498-38294106:38293624:38293651-38294106:+	MSTRG.30493	TraesCS1D02G058100	AF	D	27.2	100	39.1	10.3	23.2	12.6	12.1	27.3	15.3	17.1	29.6	NA	31.1	8.1	19.3	11.7	18.3	17.5	23.3	14.5	F-box protein
MSTRG.30494;A5:1D:38551067-38551164:38549945-38551164:+	MSTRG.30494	TraesCS1D02G058300	A5	D	0.9	0	1.1	0.8	0.2	0.4	0	0	0	0.6	9.2	0	4	0.7	1.1	0.3	0	0	NA	1.5	Glutamyl-tRNA reductase
MSTRG.30494;RI:1D:38549079:38549138-38549194:38549945:+	MSTRG.30494	TraesCS1D02G058300	RI	D	0	0	27.3	11.9	0	0	0	2.2	0	2.8	9.1	0	18.8	4.2	5.6	1.8	0	0	NA	0.4	Glutamyl-tRNA reductase
MSTRG.30508;A3:1D:38654604-38655246:38654604-38655249:+	MSTRG.30508	TraesCS1D02G058600	A3	D	48.8	NA	65.9	5.7	7.3	12	4.4	11.3	NA	13.1	100	0	35	19.2	8.7	6.7	10.6	NA	NA	13.8	F-box protein
MSTRG.30512;A3:1D:38786492-38786610:38786492-38786659:+	MSTRG.30512	TraesCS1D02G058900	A3	D	NA	NA	NA	2.5	1.8	1.4	1.5	NA	NA	5.3	NA	0	NA	2.3	3.3	1.2	3.2	NA	NA	3.3	protein kinase family protein
MSTRG.30512;A3:1D:38787069-38787528:38787069-38787534:+	MSTRG.30512	TraesCS1D02G058900	A3	D	NA	NA	NA	2.1	1.5	1.2	1.2	NA	NA	5	NA	0	NA	2	2.5	1.1	2.5	NA	NA	3.1	protein kinase family protein
MSTRG.30512;RI:1D:38786267:38786326-38786544:38786741:+	MSTRG.30512	TraesCS1D02G058900	RI	D	NA	NA	NA	NA	NA	NA	NA	NA	NA	NA	NA	NA	NA	NA	NA	NA	13.7	NA	NA	NA	protein kinase family protein
MSTRG.30512;SE:1D:38781639-38786267:38786326-38786544:+	MSTRG.30512	TraesCS1D02G058900	SE	D	NA	NA	NA	NA	NA	NA	NA	NA	NA	NA	NA	NA	NA	NA	NA	NA	81.7	NA	NA	NA	protein kinase family protein
MSTRG.30512;A3:1D:38781639-38786267:38781639-38786544:+	MSTRG.30512	TraesCS1D02G058900	A3	D	NA	NA	NA	NA	NA	NA	46.4	NA	NA	NA	NA	NA	NA	NA	38	NA	NA	NA	NA	NA	protein kinase family protein
MSTRG.30529;A5:1D:39291913-39291984:39291913-39292014:-	MSTRG.30529	TraesCS1D02G059200	A5	D	NA	NA	NA	NA	NA	NA	NA	13.7	NA	NA	NA	NA	NA	NA	NA	0	NA	4.7	NA	NA	AP2-like ethylene-responsive transcription factor
MSTRG.30529;A3:1D:39288309-39289248:39288302-39289248:-	MSTRG.30529	TraesCS1D02G059200	A3	D	97.5	NA	94.9	100	100	92.4	100	97.4	99.4	NA	100	NA	100	100	100	100	98.5	98.6	97.5	NA	AP2-like ethylene-responsive transcription factor
MSTRG.30529;A5:1D:39291913-39291984:39291913-39292038:-	MSTRG.30529	TraesCS1D02G059200	A5	D	2.5	NA	5.1	NA	0	7.6	NA	3.4	0.7	NA	0	NA	0	NA	0	0	NA	2.2	3.7	NA	AP2-like ethylene-responsive transcription factor
MSTRG.30529;RI:1D:39291264:39291913-39292014:39292333:-	MSTRG.30529	TraesCS1D02G059200	RI	D	NA	NA	NA	NA	NA	NA	NA	34.4	41.7	NA	NA	NA	NA	NA	NA	4.8	38.5	31.4	29.7	NA	AP2-like ethylene-responsive transcription factor
MSTRG.30529;A5:1D:39291913-39292014:39291913-39292038:-	MSTRG.30529	TraesCS1D02G059200	A5	D	0	NA	0	NA	11	0	28.3	18.3	11.9	NA	0	NA	8.5	34.9	0	39.8	NA	31.2	26	NA	AP2-like ethylene-responsive transcription factor
MSTRG.30529;SE:1D:39290083-39290216:39290260-39290568:-	MSTRG.30529	TraesCS1D02G059200	SE	D	97.5	NA	94.9	64.1	89	92.4	79.6	81.2	88.5	NA	100	NA	91.1	65.1	100	61	37.6	79.4	74.6	NA	AP2-like ethylene-responsive transcription factor
MSTRG.30535;A3:1D:39649086-39649312:39649086-39652953:+	MSTRG.30535	TraesCS1D02G059300	A3	D	17.4	1.9	18.2	16.1	45.5	50.2	84.1	NA	NA	22.9	20.6	NA	4.3	16.6	45.1	42.2	100	NA	NA	21.1	F-box protein
MSTRG.30546;SE:1D:39870020-39870820:39870900-39871157:-	MSTRG.30546	TraesCS1D02G059600	SE	D	21.1	0	19.9	37.4	23.6	37	63.6	NA	NA	NA	29.1	NA	14.2	21.2	38.1	34.2	43.4	30.6	NA	NA	DNA repair RAD51-like protein
MSTRG.30559;RI:1D:39946393:39946656-39946741:39947202:+	MSTRG.30559	TraesCS1D02G059700	RI	D	NA	NA	0	0	0	10.4	NA	NA	NA	NA	2.1	NA	0	0	0	0	NA	NA	NA	NA	#N/A
MSTRG.30559;RI:1D:39946393:39947298-39947425:39948192:+	MSTRG.30559	TraesCS1D02G059700	RI	D	NA	NA	NA	NA	100	NA	NA	NA	NA	NA	NA	NA	NA	NA	31.4	NA	NA	NA	NA	NA	#N/A
MSTRG.30559;RI:1D:39946393:39947298-39947719:39948192:+	MSTRG.30559	TraesCS1D02G059700	RI	D	0	0	0	NA	100	38	NA	NA	NA	NA	NA	NA	NA	NA	NA	NA	NA	NA	NA	NA	#N/A
MSTRG.30559;A3:1D:39947298-39947425:39947298-39947719:+	MSTRG.30559	TraesCS1D02G059700	A3	D	0	0	0	49	NA	42.4	NA	NA	NA	NA	NA	NA	NA	100	100	NA	NA	NA	NA	NA	#N/A
MSTRG.30559;A5:1D:39947592-39947623:39947325-39947623:+	MSTRG.30559	TraesCS1D02G059700	A5	D	NA	NA	NA	100	100	100	NA	NA	NA	NA	NA	NA	NA	100	78.2	100	NA	65	NA	NA	#N/A
MSTRG.30559;RI:1D:39946393:39946656-39946741:39947298:+	MSTRG.30559	TraesCS1D02G059700	RI	D	100	100	100	51	NA	57.6	NA	NA	NA	NA	NA	NA	NA	0	100	NA	NA	NA	NA	NA	#N/A
MSTRG.30559;A5:1D:39947202-39947326:39947046-39947326:+	MSTRG.30559	TraesCS1D02G059700	A5	D	94.5	95.5	97.7	94.7	86.4	91.1	96.8	68.8	NA	NA	95.3	100	98	95.7	92.7	93.3	100	85.5	NA	NA	#N/A
MSTRG.30559;A5:1D:39947592-39947623:39947538-39947623:+	MSTRG.30559	TraesCS1D02G059700	A5	D	0	0	0.7	5.9	28.9	11.9	NA	34.4	NA	NA	0.1	0	0	5.8	23.4	19	NA	42.7	NA	NA	#N/A
MSTRG.30553;A5:1D:40166772-40166865:40166772-40166868:-	MSTRG.30553	TraesCS1D02G060000	A5	D	NA	NA	NA	NA	6.5	NA	NA	NA	NA	4.6	NA	NA	NA	NA	NA	7.9	NA	NA	NA	2.2	Xylulose kinase
MSTRG.30601;A3:1D:41509701-41509774:41509689-41509774:-	MSTRG.30601	TraesCS1D02G061100	A3	D	64.6	98.6	44.5	53	65.1	64.6	72.7	53.3	58.6	60.2	73.5	100	64	61.2	61.4	70.3	66.7	56.4	66.7	66.3	Vacuolar processing enzyme
MSTRG.30601;SE:1D:41506979-41507069:41507150-41507722:-	MSTRG.30601	TraesCS1D02G061100	SE	D	36.3	1.4	62	56.1	38.3	39.5	37.5	52.2	74.1	55.2	31.9	0	46.5	38.8	42.8	33	36.3	48.9	44.7	64.5	Vacuolar processing enzyme
MSTRG.30612;AF:1D:41717198:41717278-41718555:41717497:41717536-41718555:+	MSTRG.30612	TraesCS1D02G061500	AF	D	0	0	0	0	1.4	0	0	NA	NA	NA	0	NA	0	2.4	7.3	2.6	0	NA	NA	NA	#N/A
MSTRG.30612;AF:1D:41717251:41717278-41718555:41717497:41717536-41718555:+	MSTRG.30612	TraesCS1D02G061500	AF	D	1.4	0	7.9	0.6	0.4	0	4.9	67.8	NA	NA	0	NA	0.9	1.8	3.1	0.7	11.4	100	NA	NA	#N/A
MSTRG.30612;AF:1D:41717131:41717278-41718555:41717497:41717536-41718555:+	MSTRG.30612	TraesCS1D02G061500	AF	D	37.5	0	28.7	16.9	30.1	33.1	13.1	NA	NA	NA	33.9	NA	40	24.7	43.1	31.4	32.3	NA	NA	NA	#N/A
MSTRG.30613;A3:1D:41751064-41751161:41751064-41751181:+	MSTRG.30613	TraesCS1D02G061600	A3	D	74.1	70.9	77.9	52.9	46.5	49.1	41.5	45.7	41.2	50	76.3	71.6	77.4	50.3	22.2	28.9	14.8	23.9	26.4	49.2	Ribosome biogenesis regulatory protein-like protein
MSTRG.30678;SE:1D:43274436-43274552:43274867-43275831:+	MSTRG.30678	TraesCS1D02G063400	SE	D	0	0	0	2.6	3.8	2.4	2.1	1.3	4.7	3.5	1	0	0	1.6	2.5	2.6	4.2	5.8	7.7	1.5	4'-phosphopantetheinyl transferase
MSTRG.30678;AF:1D:43274053:43274436-43275831:43274713:43274867-43275831:+	MSTRG.30678	TraesCS1D02G063400	AF	D	NA	100	0	NA	50.1	53.5	NA	26.1	NA	NA	NA	0	NA	18.3	75.5	100	24	19.5	10.6	NA	4'-phosphopantetheinyl transferase
MSTRG.30678;AF:1D:43274108:43274436-43275831:43274713:43274867-43275831:+	MSTRG.30678	TraesCS1D02G063400	AF	D	NA	NA	3.7	NA	24	NA	NA	32.5	NA	27.8	NA	0	NA	17.3	55	NA	36.5	13.5	20	NA	4'-phosphopantetheinyl transferase
MSTRG.30678;AF:1D:43274416:43274436-43275831:43274713:43274867-43275831:+	MSTRG.30678	TraesCS1D02G063400	AF	D	91.5	100	66.2	91.8	92.7	96.1	95.7	93	83.5	83.9	70.6	74.7	85.9	74.1	96.6	100	86.8	84.6	77.3	94.7	4'-phosphopantetheinyl transferase
MSTRG.30678;AF:1D:43274346:43274436-43275831:43274713:43274867-43275831:+	MSTRG.30678	TraesCS1D02G063400	AF	D	76.9	NA	80.3	94.4	85.7	92.8	96.8	87	82	84.2	91.5	0	91.7	76.2	93.9	100	90.2	68	69.7	94.5	4'-phosphopantetheinyl transferase
MSTRG.30678;A3:1D:43276006-43276817:43276006-43276822:+	MSTRG.30678	TraesCS1D02G063400	A3	D	28.7	0	72.3	60.8	33.6	35.2	57.1	37.1	49.6	53.5	81.6	25.3	65.3	57.9	35.2	37.6	58.4	34.5	46.9	50.3	4'-phosphopantetheinyl transferase
MSTRG.30678;A3:1D:43277329-43277813:43277329-43277850:+	MSTRG.30678	TraesCS1D02G063400	A3	D	28.7	44.5	71.8	61.2	40.3	38.6	58.1	37.9	54.5	55.3	83.4	25.3	65.7	59.7	41.3	48.3	61.1	40.7	51.8	50.1	4'-phosphopantetheinyl transferase
MSTRG.30699;AL:1D:44275694-44275836:44276050:44275694-44370366:44370627:+	MSTRG.30699	TraesCS1D02G063700	AL	D	15.2	18.6	19.8	9.8	NA	NA	NA	10.9	11.3	7.6	15.2	NA	1.5	4.8	NA	0	NA	1.7	1	0	#N/A
MSTRG.30709;A3:1D:44642660-44642740:44642657-44642740:-	MSTRG.30709	TraesCS1D02G064000	A3	D	100	100	100	100	96.8	86.6	100	97.4	100	94.9	100	NA	100	98.4	100	72.5	100	91.9	100	100	DNL-type zinc finger protein
MSTRG.30710;A3:1D:44645603-44645677:44645603-44645683:+	MSTRG.30710	TraesCS1D02G064100	A3	D	0	NA	0	18.1	41.6	21.4	44	100	0	35.8	NA	0	8.3	24.2	39.2	20.2	37.6	36.5	NA	19.6	Ubiquitin-conjugating enzyme E2, putative
MSTRG.30777;AL:1D:46439401:46439857-46448737:46443145:46444235-46448737:-	MSTRG.30777	TraesCS1D02G065100	AL	D	98.7	NA	97.3	NA	NA	NA	NA	33.1	NA	NA	94.4	NA	81.7	NA	NA	NA	NA	32.8	NA	NA	#N/A
MSTRG.30777;SE:1D:46443456-46444715:46444844-46448737:-	MSTRG.30777	TraesCS1D02G065100	SE	D	15.1	0	0	NA	NA	NA	NA	4.5	1.3	NA	0	NA	6.8	NA	NA	NA	NA	7.3	8	NA	#N/A
MSTRG.30777;SE:1D:46449373-46449467:46449529-46449963:-	MSTRG.30777	TraesCS1D02G065100	SE	D	NA	NA	NA	NA	NA	NA	NA	73	63.2	NA	NA	NA	NA	NA	NA	NA	NA	73.6	63.9	NA	#N/A
MSTRG.30777;SE:1D:46449373-46449963:46450025-46450119:-	MSTRG.30777	TraesCS1D02G065100	SE	D	16.3	0	1.8	NA	NA	NA	NA	100	100	NA	5.5	NA	19.8	NA	NA	NA	NA	87.2	100	NA	#N/A
MSTRG.30777;A3:1D:46444235-46448737:46443456-46448737:-	MSTRG.30777	TraesCS1D02G065100	A3	D	1.6	0	1.5	NA	NA	NA	NA	7.4	5.3	NA	5.5	NA	14	NA	NA	NA	NA	6.6	2.6	NA	#N/A
MSTRG.30777;AL:1D:46439401:46439857-46448737:46443145:46443456-46448737:-	MSTRG.30777	TraesCS1D02G065100	AL	D	54.5	9.3	35.3	NA	NA	NA	NA	3.8	0	NA	49.8	NA	42.1	NA	NA	NA	NA	3.3	5	NA	#N/A
MSTRG.30779;AL:1D:46453453:46454005-46462020:46457527:46457925-46462020:-	MSTRG.30779	TraesCS1D02G065200	AL	D	NA	92	NA	NA	NA	NA	NA	NA	NA	NA	NA	NA	NA	NA	NA	NA	NA	NA	NA	NA	#N/A
MSTRG.30788;A3:1D:46633447-46633525:46633411-46633525:-	MSTRG.30788	TraesCS1D02G065300	A3	D	NA	NA	0	0	32.5	0	0	NA	NA	NA	NA	NA	0	0	0	0	0	NA	NA	NA	Trehalose-6-phosphate synthase
MSTRG.30794;AL:1D:46921538:46921768-46923381:46922465:46922530-46923381:-	MSTRG.30794	TraesCS1D02G065500	AL	D	NA	100	NA	NA	NA	NA	NA	NA	NA	NA	NA	NA	NA	NA	22.7	NA	NA	NA	NA	NA	#N/A
MSTRG.30794;SE:1D:46923499-46924100:46924163-46924582:-	MSTRG.30794	TraesCS1D02G065500	SE	D	0	NA	0	37.7	64.2	25.6	100	55.5	43.7	77.5	0	0	5.3	35.2	78.5	33.7	100	100	NA	72.6	#N/A
MSTRG.30794;SE:1D:46921768-46922163:46922530-46923381:-	MSTRG.30794	TraesCS1D02G065500	SE	D	100	27.1	100	95.5	95.6	93.3	78	88.9	67.5	88.1	100	100	90.1	97.9	91.5	86.1	76.8	82	80.7	89.5	#N/A
MSTRG.30794;SE:1D:46923499-46923862:46924163-46924582:-	MSTRG.30794	TraesCS1D02G065500	SE	D	0	100	6.2	16	52.2	40.2	100	67.9	55.5	61.1	3.4	0	10.4	18	65.5	41.6	100	100	64.9	51.8	#N/A
MSTRG.30794;A5:1D:46923499-46923862:46923499-46924100:-	MSTRG.30794	TraesCS1D02G065500	A5	D	NA	72.9	NA	23.8	37.9	66.2	29.9	62.9	61.7	31.4	NA	NA	NA	28.8	34.2	58.3	45.6	51.6	100	28.9	#N/A
MSTRG.30795;A3:1D:47315254-47315383:47315230-47315383:-	MSTRG.30795	TraesCS1D02G065600	A3	D	NA	NA	NA	NA	12.7	NA	NA	NA	NA	NA	NA	NA	NA	NA	0	NA	NA	NA	NA	NA	Trehalose-6-phosphate synthase, putative&&Trehalose-6-phosphate synthase
MSTRG.30795;A3:1D:47315230-47315383:47315132-47315383:-	MSTRG.30795	TraesCS1D02G065600	A3	D	NA	NA	NA	NA	89.6	NA	NA	NA	NA	NA	NA	NA	NA	NA	91.6	NA	NA	NA	NA	NA	Trehalose-6-phosphate synthase, putative&&Trehalose-6-phosphate synthase
MSTRG.30814;A3:1D:47714659-47715224:47714659-47715229:+	MSTRG.30814	TraesCS1D02G066000	A3	D	27.6	NA	15.5	48.6	67.9	37.4	60.3	NA	NA	49.6	41.7	100	27.6	49.9	55.3	71.2	59	NA	NA	55.9	Transducin/WD-like repeat-protein
MSTRG.30821;AF:1D:47873027:47873058-47875462:47874360:47874402-47875462:+	MSTRG.30821	TraesCS1D02G066100	AF	D	100	100	100	100	100	87.4	NA	97.6	100	100	100	100	100	96.8	95	96	NA	78.8	96.3	100	Nuclear pore complex protein Nup98-Nup96
MSTRG.30821;A3:1D:47877184-47877277:47877184-47877280:+	MSTRG.30821	TraesCS1D02G066100	A3	D	0	0	0	0	0	11.7	86.3	1.8	0	0	0	0	0	3.1	3.6	3.6	21	15	3.7	0	Nuclear pore complex protein Nup98-Nup96
MSTRG.30821;SE:1D:47873058-47873920:47874402-47875462:+	MSTRG.30821	TraesCS1D02G066100	SE	D	3.2	0	0	2.9	19.5	8.4	NA	25.9	2.3	1.5	0	0	0	3.6	30	8.9	NA	34.3	1	1.2	Nuclear pore complex protein Nup98-Nup96
MSTRG.30830;A3:1D:48024262-48025069:48024257-48025069:-	MSTRG.30830	TraesCS1D02G066600	A3	D	0	NA	0	0	81	0	9.5	NA	NA	NA	0	NA	0	72.4	12.9	30	52.2	NA	NA	NA	Importin subunit beta-1
MSTRG.30830;A3:1D:48021746-48021833:48021720-48021833:-	MSTRG.30830	TraesCS1D02G066600	A3	D	7.3	4.8	4.7	16	15.4	13.6	16.7	17.7	NA	13.3	8.5	0	8.8	16.6	18	17.2	21.5	14.9	NA	12.7	Importin subunit beta-1
MSTRG.30843;A3:1D:48383106-48383211:48383106-48383214:+	MSTRG.30843	TraesCS1D02G066700	A3	D	NA	NA	NA	NA	51.9	98.2	50.7	72.9	83.8	68.4	NA	NA	NA	NA	31.6	44.7	45.4	67.2	NA	62	E3 SUMO-protein ligase SIZ1
MSTRG.30843;A5:1D:48381020-48382055:48380616-48382055:+	MSTRG.30843	TraesCS1D02G066700	A5	D	NA	NA	NA	NA	23.6	24.7	30.6	54.2	49.8	34.4	NA	NA	NA	NA	1.4	17.1	13.6	38.4	NA	48.1	E3 SUMO-protein ligase SIZ1
MSTRG.30843;RI:1D:48397932:48398112-48398215:48399111:+	MSTRG.30843	TraesCS1D02G066700	RI	D	5.1	0.7	8.9	15.6	70.1	43.4	60.3	67	31.6	20.2	2.1	0	17.8	17.2	82.9	42	69.9	70.5	36.1	29.1	E3 SUMO-protein ligase SIZ1
MSTRG.30840;A3:1D:48459406-48459517:48459394-48459517:-	MSTRG.30840	TraesCS1D02G067000	A3	D	100	NA	97	79.5	74.7	86.2	51.3	89.3	NA	NA	97.5	NA	100	82.8	87.2	59.1	66.1	NA	NA	91.8	Condensin-2 complex subunit G2
MSTRG.30865;A3:1D:49416067-49417036:49416067-49417051:+	MSTRG.30865	TraesCS1D02G067400	A3	D	92.8	NA	100	98.5	99.1	100	98	100	NA	100	100	NA	100	100	100	100	100	84.8	NA	100	Beta 1, 3 galactosyltransferase
MSTRG.30865;A3:1D:49415707-49415781:49415707-49415792:+	MSTRG.30865	TraesCS1D02G067400	A3	D	0	NA	4.1	0.9	3.4	1.9	11.3	20.3	NA	11.6	0	NA	19.5	0.9	4.8	2.4	8.2	30.9	NA	13.2	Beta 1, 3 galactosyltransferase
MSTRG.30890;AL:1D:49586968:49587031-49588648:49587382:49587510-49588648:-	MSTRG.30890	TraesCS1D02G067800	AL	D	0	NA	NA	0	NA	NA	0	0	0	NA	30.5	NA	NA	NA	0	NA	NA	0	0	NA	Acyl-CoA dehydrogenase, putative
MSTRG.30890;A3:1D:49586707-49588648:49586694-49588648:-	MSTRG.30890	TraesCS1D02G067800	A3	D	NA	NA	NA	100	NA	NA	40.2	NA	78.4	0	NA	NA	NA	NA	87	NA	37.6	NA	95.5	0	Acyl-CoA dehydrogenase, putative
MSTRG.30890;AL:1D:49586634:49586707-49588648:49586960:49587007-49588648:-	MSTRG.30890	TraesCS1D02G067800	AL	D	0	0	0	8.3	0	0	2.3	0	6	0	0	0	2.5	0	7.2	0	1.7	0	8.2	0	Acyl-CoA dehydrogenase, putative
MSTRG.30890;AL:1D:49586634:49586707-49588648:49587404:49587510-49588648:-	MSTRG.30890	TraesCS1D02G067800	AL	D	NA	NA	NA	100	0	0	14.6	0	46.8	0	NA	NA	NA	0	100	0	7.8	0	42.2	0	Acyl-CoA dehydrogenase, putative
MSTRG.30890;AL:1D:49586634:49586707-49588648:49587382:49587510-49588648:-	MSTRG.30890	TraesCS1D02G067800	AL	D	0	NA	NA	58.7	NA	NA	45.9	0	48.8	NA	NA	NA	NA	NA	46.7	NA	100	0	47.8	NA	Acyl-CoA dehydrogenase, putative
MSTRG.30890;RI:1D:49591041:49591089-49591199:49591243:-	MSTRG.30890	TraesCS1D02G067800	RI	D	0	NA	NA	5.9	3.7	4.2	9.1	4.2	2.5	4.3	2.7	NA	NA	0	4.9	2.5	5	9.8	5.9	3	Acyl-CoA dehydrogenase, putative
MSTRG.30890;AL:1D:49586960:49587007-49588648:49587382:49587510-49588648:-	MSTRG.30890	TraesCS1D02G067800	AL	D	90.5	97.8	97.4	94	100	100	97.3	97.6	93.7	99.4	91.2	100	99.1	100	91.8	100	100	97.4	91.1	100	Acyl-CoA dehydrogenase, putative
MSTRG.30890;AL:1D:49586960:49587007-49588648:49587404:49587510-49588648:-	MSTRG.30890	TraesCS1D02G067800	AL	D	100	100	100	100	88.1	90.1	87.8	86.5	93.2	89.8	100	100	100	92.2	100	91.6	83.4	89.7	89.1	88.2	Acyl-CoA dehydrogenase, putative
MSTRG.30890;A3:1D:49590508-49590858:49590489-49590858:-	MSTRG.30890	TraesCS1D02G067800	A3	D	100	100	100	91.4	88	90	82.6	86.7	87	86.9	98.9	100	96.5	92.5	91.8	91.3	80.1	88.3	82.8	85.8	Acyl-CoA dehydrogenase, putative
MSTRG.30903;A3:1D:49939392-49939514:49939392-49939517:+	MSTRG.30903	TraesCS1D02G068300	A3	D	NA	NA	NA	NA	72.6	100	67.4	70.6	NA	NA	NA	NA	NA	NA	24.1	24.5	53.8	100	NA	NA	Polyribonucleotide nucleotidyltransferase
MSTRG.30903;RI:1D:49942676:49942712-49942799:49942912:+	MSTRG.30903	TraesCS1D02G068300	RI	D	7.8	3.1	5.4	3.3	10.6	8.9	11.7	13.5	10.2	7.5	7.3	NA	5	3.1	10.3	6.6	11.1	16.6	7.2	6.9	Polyribonucleotide nucleotidyltransferase
MSTRG.30914;A5:1D:50193998-50194376:50193954-50194376:+	MSTRG.30914	TraesCS1D02G069300	A5	D	NA	NA	NA	NA	NA	NA	NA	62.3	57.6	NA	NA	NA	NA	NA	NA	NA	NA	72.8	64.1	NA	Tetraspanin family protein
MSTRG.30915;A5:1D:50197551-50197746:50197551-50197953:-	MSTRG.30915	TraesCS1D02G069400	A5	D	2.1	22.5	1	21.4	24.1	18	19.9	24.2	25.7	52.5	1.2	0	1.2	16.2	13.1	14.9	72.7	40.4	69.2	56.9	#N/A
MSTRG.30956;A5:1D:50970189-50970278:50970172-50970278:+	MSTRG.30956	TraesCS1D02G070300	A5	D	NA	NA	100	60.4	100	100	100	100	100	100	NA	100	80	76.5	100	100	100	100	100	66	#N/A
MSTRG.31043;A5:1D:52338929-52341412:52338917-52341412:+	MSTRG.31043	TraesCS1D02G071800	A5	D	78.5	100	48.9	97.3	89.7	65.9	87.5	78.7	73.2	86.7	75.2	100	62.8	75.9	61.1	78.8	84	76.2	86.1	90.6	Phosphoinositide phospholipase C
MSTRG.31051;AF:1D:52361389-52361824:52361912:52361389-52361938:52362208:-	MSTRG.31051	TraesCS1D02G072000	AF	D	0	0	0	0	30.2	18.5	20.9	21.2	0	0.2	0	0	0	0	32.3	32.7	7.4	28.5	7.2	0	ADP-ribosylation factor, putative
MSTRG.31056;AL:1D:52568668-52570506:52571166:52568668-52574432:52575173:+	MSTRG.31056	TraesCS1D02G072100	AL	D	7.8	3.2	14.3	35.2	9.9	2.2	1.1	5.3	0	0.8	8.7	0	47.7	48.2	14.9	21.7	6.3	5.7	NA	1.9	#N/A
MSTRG.31078;A3:1D:52664021-52664109:52664021-52664169:+	MSTRG.31078	TraesCS1D02G072300	A3	D	88	94.9	85.7	89.8	88.3	86.7	90.3	87.6	89.4	89.1	87.1	100	86.5	89.3	86.6	89.9	95.8	87.1	95.5	89.2	RRP15-like protein
MSTRG.31078;A3:1D:52660555-52661524:52660555-52661527:+	MSTRG.31078	TraesCS1D02G072300	A3	D	86.2	91.3	83.3	84.7	82.9	84.9	85.6	85	82.7	82	84.9	96.6	84.3	85.7	82.1	85.6	84.4	78.5	78.9	83.4	RRP15-like protein
MSTRG.31097;RI:1D:53379717:53380447-53380576:53381009:-	MSTRG.31097	TraesCS1D02G072900	RI	D	NA	NA	NA	NA	NA	NA	NA	NA	NA	26.6	0	NA	NA	NA	NA	NA	NA	NA	NA	26.1	WRKY transcription factor
MSTRG.31160;A3:1D:54909447-54910701:54909447-54910785:+	MSTRG.31160	TraesCS1D02G073500	A3	D	NA	100	NA	48.7	4.1	0	NA	NA	NA	NA	NA	100	NA	24.5	0	0	NA	0	NA	NA	Regulator of chromosome condensation (RCC1) family protein
MSTRG.31160;AL:1D:54909447-54910701:54910871:54909447-54911429:54912114:+	MSTRG.31160	TraesCS1D02G073500	AL	D	NA	100	NA	35.2	11.8	0	NA	NA	NA	NA	NA	100	NA	26.4	0	0	NA	NA	NA	NA	Regulator of chromosome condensation (RCC1) family protein
MSTRG.31160;AL:1D:54909447-54910701:54910871:54909447-54922048:54922318:+	MSTRG.31160	TraesCS1D02G073500	AL	D	NA	100	NA	56.1	35.9	0	NA	NA	NA	NA	NA	100	NA	40.1	NA	NA	NA	NA	NA	NA	Regulator of chromosome condensation (RCC1) family protein
MSTRG.31160;AL:1D:54909447-54910701:54910871:54909447-54911432:54912101:+	MSTRG.31160	TraesCS1D02G073500	AL	D	NA	100	0	35	21.3	0	NA	NA	NA	NA	NA	100	5.6	21.5	0	NA	NA	NA	NA	NA	Regulator of chromosome condensation (RCC1) family protein
MSTRG.31160;A3:1D:54909447-54911429:54909447-54911432:+	MSTRG.31160	TraesCS1D02G073500	A3	D	NA	NA	0	49.8	67.7	62.7	NA	NA	NA	NA	NA	NA	0	43.8	68.4	77	NA	NA	NA	NA	Regulator of chromosome condensation (RCC1) family protein
MSTRG.31160;AL:1D:54909447-54911429:54912114:54909447-54922048:54922318:+	MSTRG.31160	TraesCS1D02G073500	AL	D	NA	NA	NA	70.2	80.7	62.3	NA	NA	NA	NA	NA	NA	NA	65.1	86	78.4	NA	NA	NA	NA	Regulator of chromosome condensation (RCC1) family protein
MSTRG.31160;AL:1D:54909447-54910785:54910926:54909447-54911429:54912114:+	MSTRG.31160	TraesCS1D02G073500	AL	D	NA	NA	NA	36.4	75.8	77.2	NA	NA	NA	NA	NA	NA	NA	52.5	75.4	78.9	NA	89.4	NA	NA	Regulator of chromosome condensation (RCC1) family protein
MSTRG.31160;AL:1D:54909447-54910785:54910926:54909447-54922048:54922318:+	MSTRG.31160	TraesCS1D02G073500	AL	D	NA	NA	NA	57.4	92.9	84.8	NA	NA	NA	NA	NA	NA	NA	67.3	94.9	93.1	NA	86.8	NA	NA	Regulator of chromosome condensation (RCC1) family protein
MSTRG.31160;AL:1D:54909447-54911432:54912101:54909447-54922048:54922318:+	MSTRG.31160	TraesCS1D02G073500	AL	D	NA	NA	100	70.4	67.5	49.6	NA	NA	NA	NA	NA	NA	86.6	71	73.9	52.7	NA	NA	NA	NA	Regulator of chromosome condensation (RCC1) family protein
MSTRG.31160;AL:1D:54909447-54910785:54910926:54909447-54911432:54912101:+	MSTRG.31160	TraesCS1D02G073500	AL	D	NA	NA	0	36.2	86.3	85.1	68.1	NA	NA	NA	NA	NA	0	45.6	86.9	92.4	NA	84.1	NA	NA	Regulator of chromosome condensation (RCC1) family protein
MSTRG.31161;A3:1D:54916851-54916931:54916813-54916931:-	MSTRG.31161	TraesCS1D02G073600	A3	D	0	0	3.2	10.3	16.6	15.9	6.5	NA	NA	24.2	0	0	0.7	8.2	16.6	8.3	24.2	NA	NA	1.9	ATP-dependent zinc metalloprotease FtsH
MSTRG.31167;A3:1D:55209085-55209186:55209085-55209285:+	MSTRG.31167	TraesCS1D02G073800	A3	D	100	NA	92.8	100	100	100	99.9	99.8	100	97.6	100	NA	92.2	99.6	99.9	100	99.7	99.1	99.8	100	#N/A
MSTRG.31167;A5:1D:55209515-55209614:55209511-55209614:+	MSTRG.31167	TraesCS1D02G073800	A5	D	100	NA	100	98.7	95.8	99.5	94.6	94.6	90.2	89.2	100	NA	90.7	97.1	96.1	95.9	97.4	95.4	92.2	94.6	#N/A
MSTRG.31167;RI:1D:55211395:55211456-55211551:55211642:+	MSTRG.31167	TraesCS1D02G073800	RI	D	18.5	0	17.3	34.3	47.4	45	51.7	50.5	41.5	34.6	21.2	0	14.5	38.9	57.2	49.3	60.4	55.2	42.4	31.6	#N/A
MSTRG.31179;A5:1D:55659133-55659229:55659133-55659242:-	MSTRG.31179	TraesCS1D02G074300	A5	D	100	NA	98.7	89.1	85.3	81.3	86.1	89.6	95.4	93.7	100	100	99.4	85.9	86.9	86.1	90.8	90.2	89.6	90.6	Carotenoid isomerase, putative, expressed
MSTRG.31178;AF:1D:55670390-55672026:55672180:55670390-55672986:55673161:-	MSTRG.31178	TraesCS1D02G074400	AF	D	100	100	100	99.5	96.6	97.6	91.2	97.8	37.6	79.2	100	100	100	99.6	95.1	98.7	93.5	96.5	38	75.6	Metal tolerance protein
MSTRG.31178;SE:1D:55670390-55671222:55671301-55672026:-	MSTRG.31178	TraesCS1D02G074400	SE	D	0	0	0	0	5.7	5.5	14.7	13.8	19.5	4.1	0	0	0	0.8	6.8	3.2	8.1	15.6	16.3	4.9	Metal tolerance protein
MSTRG.31178;A5:1D:55670390-55671000:55670390-55671222:-	MSTRG.31178	TraesCS1D02G074400	A5	D	100	100	100	100	66.6	74.4	48.3	35.7	69.9	71.8	100	100	100	91.6	65.4	69	53.2	39.9	44	62.8	Metal tolerance protein
MSTRG.31178;AF:1D:55670390-55671000:55671335:55670390-55672986:55673161:-	MSTRG.31178	TraesCS1D02G074400	AF	D	100	100	100	93.3	77.5	87.4	62.6	79.5	25.3	29.5	100	100	100	95.3	72.9	85.1	59	77.1	8.6	21.2	Metal tolerance protein
MSTRG.31178;AF:1D:55670390-55671000:55671335:55670390-55672026:55672180:-	MSTRG.31178	TraesCS1D02G074400	AF	D	11.8	6.9	23.3	6.6	10.7	14.6	13.9	8.1	35.9	9.9	9.6	63.9	10	8.2	12.1	6.9	9.1	11	13.3	8	Metal tolerance protein
MSTRG.31193;A5:1D:55892047-55892143:55892043-55892143:+	MSTRG.31193	TraesCS1D02G074500	A5	D	0	NA	0	0	0.9	0	0	2.5	NA	6	0	NA	1.1	0	0	0.9	2.1	0	NA	0	Glutamate--cysteine ligase, chloroplastic
MSTRG.31264;A5:1D:58450799-58450916:58450777-58450916:+	MSTRG.31264	TraesCS1D02G075900	A5	D	4.2	0	0	7.8	0.7	9.2	5.5	2.4	NA	14	1.3	0	4.8	8.3	13	10.5	11.8	9	NA	4.1	Beta-carotene isomerase d27, chloroplastic
MSTRG.31264;A3:1D:58449377-58449693:58449377-58449699:+	MSTRG.31264	TraesCS1D02G075900	A3	D	NA	NA	NA	78	55.7	67.7	75	NA	NA	41	NA	NA	NA	72.8	66.9	68	53.7	70	NA	30.6	Beta-carotene isomerase d27, chloroplastic
MSTRG.31264;A5:1D:58450014-58450158:58450010-58450158:+	MSTRG.31264	TraesCS1D02G075900	A5	D	30.7	100	100	86.7	79.4	90.7	79	94.1	NA	86.4	25.7	0	100	87.3	85.3	80.7	81.3	87.4	NA	86.2	Beta-carotene isomerase d27, chloroplastic
MSTRG.31264;A3:1D:58449803-58449915:58449803-58449930:+	MSTRG.31264	TraesCS1D02G075900	A3	D	79	11.2	22.6	53.3	53.2	42.3	67.6	30.1	NA	43.4	83.2	100	26.5	47.3	53.4	54.2	65.1	66.4	NA	39.8	Beta-carotene isomerase d27, chloroplastic
MSTRG.31266;RI:1D:58519865:58519975-58520183:58521111:-	MSTRG.31266	TraesCS1D02G076200	RI	D	NA	NA	NA	NA	NA	NA	NA	NA	NA	27.4	NA	0	NA	NA	NA	NA	NA	NA	NA	24.9	Kinase, putative
MSTRG.31271;A3:1D:58573520-58574206:58573486-58574206:-	MSTRG.31271	TraesCS1D02G076300	A3	D	26.5	2.3	37.4	72.5	84.9	46.4	87.2	77.6	44	71.2	12.9	100	32.9	69	51	82.9	88.7	68.1	82.3	61.8	RNA polymerase II-associated protein 3
MSTRG.31317;RI:1D:59133749:59134206-59134231:59134806:+	MSTRG.31317	TraesCS1D02G077300	RI	D	17.6	53.7	7.6	31.9	21.8	19.5	22	21.5	23.9	35.3	13.6	28	12.4	32.9	21	25.6	27.4	27.4	33.7	41	G-patch domain containing protein
MSTRG.31329;A3:1D:59513743-59515078:59513743-59515082:+	MSTRG.31329	TraesCS1D02G077400	A3	D	NA	NA	NA	NA	95.2	76.8	100	NA	NA	87	NA	NA	NA	NA	100	74.6	96.1	NA	NA	91.7	Transmembrane protein, putative
MSTRG.31329;AF:1D:59513594:59513743-59515078:59514707:59514744-59515078:+	MSTRG.31329	TraesCS1D02G077400	AF	D	0	NA	0	14.8	23.7	13.9	28.8	22.4	0	16.1	0	0	0	10.9	20.7	16.1	31.6	3.4	13.6	21.1	Transmembrane protein, putative
MSTRG.31334;AF:1D:59528289-59528409:59528496:59528289-59528935:59529209:-	MSTRG.31334	TraesCS1D02G077600	AF	D	89.3	NA	70.6	98.3	99.7	95.3	100	99	100	95.7	100	100	97.9	99.4	98.9	98.9	98.8	96	95.6	93.3	Long-Chain Acyl-CoA Synthetase
MSTRG.31334;A5:1D:59525368-59525445:59525368-59525448:-	MSTRG.31334	TraesCS1D02G077600	A5	D	95.9	99.1	97.4	87.1	56	73.9	64.4	48.2	54.9	83.4	95.7	75.2	97.2	88.1	54.4	66.4	55.7	54.4	64.9	83.3	Long-Chain Acyl-CoA Synthetase
MSTRG.31336;A5:1D:59616241-59616466:59616241-59616489:-	MSTRG.31336	TraesCS1D02G077700	A5	D	73.5	NA	NA	72.8	NA	NA	NA	NA	NA	NA	74.8	NA	NA	67.3	91.4	95.4	NA	NA	NA	NA	#N/A
MSTRG.31346;SE:1D:59950965-59951059:59951109-59951187:+	MSTRG.31346	TraesCS1D02G077900	SE	D	1.2	2.1	2.4	5	3.9	6.5	11.1	5.7	5.2	2.9	2.9	0	1.9	5	4.9	4.5	3.5	2.3	2.9	8.1	Formin-like protein
MSTRG.31347;A3:1D:59966780-59967203:59966767-59967203:-	MSTRG.31347	TraesCS1D02G078000	A3	D	0	NA	0	5.8	6.8	23.8	0	8.4	NA	16.7	0	NA	12.9	5.4	8.5	11.4	21.7	2.7	NA	8.4	Phosphate translocator
MSTRG.31347;A3:1D:59965986-59966122:59965968-59966122:-	MSTRG.31347	TraesCS1D02G078000	A3	D	73.6	71.7	81.1	51.1	38.6	34.5	32.4	21.8	NA	23.4	69	100	81.4	48.8	31.6	35	30.2	31.1	NA	0	Phosphate translocator
MSTRG.31350;A3:1D:60172481-60172575:60172475-60172575:-	MSTRG.31350	TraesCS1D02G078100	A3	D	NA	NA	NA	NA	NA	NA	NA	NA	NA	NA	NA	NA	NA	NA	NA	NA	31.7	NA	NA	43.2	B3 domain-containing protein
MSTRG.31350;A3:1D:60172475-60172575:60172442-60172575:-	MSTRG.31350	TraesCS1D02G078100	A3	D	NA	NA	NA	NA	4.1	32.8	9.8	NA	NA	22.4	NA	NA	NA	NA	0	3.5	17	NA	NA	39.4	B3 domain-containing protein
MSTRG.31350;A3:1D:60172481-60172575:60172442-60172575:-	MSTRG.31350	TraesCS1D02G078100	A3	D	NA	NA	NA	NA	15.5	0	9.1	NA	NA	37.2	NA	NA	NA	NA	9	21.2	8.7	NA	NA	33	B3 domain-containing protein
MSTRG.31350;A3:1D:60170223-60170299:60170220-60170299:-	MSTRG.31350	TraesCS1D02G078100	A3	D	NA	NA	NA	NA	46.3	13.3	49.5	NA	NA	81	NA	NA	NA	NA	38.1	45.6	49	NA	NA	65.7	B3 domain-containing protein
MSTRG.31356;A3:1D:60224345-60224801:60224342-60224801:-	MSTRG.31356	TraesCS1D02G078400	A3	D	NA	NA	NA	NA	NA	NA	NA	75.9	NA	NA	NA	NA	NA	NA	NA	NA	62.9	59.3	NA	NA	O-fucosyltransferase family protein
MSTRG.31356;AF:1D:60224342-60224521:60224622:60224342-60224801:60225319:-	MSTRG.31356	TraesCS1D02G078400	AF	D	NA	NA	NA	NA	100	97.2	99	92.6	82.2	NA	NA	100	NA	NA	100	100	NA	94.4	90.9	NA	O-fucosyltransferase family protein
MSTRG.31356;AF:1D:60224342-60224521:60224622:60224342-60224801:60225032:-	MSTRG.31356	TraesCS1D02G078400	AF	D	NA	NA	NA	NA	85.1	91.8	85.8	100	100	NA	NA	100	NA	NA	97.2	95.5	60.2	82.1	94.4	NA	O-fucosyltransferase family protein
MSTRG.31356;A3:1D:60223187-60223262:60223161-60223262:-	MSTRG.31356	TraesCS1D02G078400	A3	D	1	0	0.7	7.1	32.4	23.9	37.1	32.7	18.7	8.2	3.1	100	0.4	3.6	25	25.1	23.1	30.4	15.3	6.1	O-fucosyltransferase family protein
MSTRG.31366;A5:1D:60393363-60393741:60393363-60393897:-	MSTRG.31366	TraesCS1D02G078700	A5	D	NA	NA	NA	7.6	26.3	29.3	NA	NA	NA	NA	NA	NA	NA	8.4	17.2	3.7	NA	NA	NA	NA	#N/A
MSTRG.31366;RI:1D:60393281:60393363-60393741:60393952:-	MSTRG.31366	TraesCS1D02G078700	RI	D	NA	NA	NA	81.5	88.5	79.5	NA	NA	NA	NA	NA	NA	NA	74.6	93.1	96.9	NA	NA	NA	NA	#N/A
MSTRG.31366;RI:1D:60393281:60393363-60393897:60393952:-	MSTRG.31366	TraesCS1D02G078700	RI	D	NA	NA	NA	26.5	73.4	61.6	62.9	NA	NA	NA	NA	NA	32.4	21.3	73.7	54.7	NA	NA	NA	NA	#N/A
MSTRG.31366;A3:1D:60393809-60393897:60393363-60393897:-	MSTRG.31366	TraesCS1D02G078700	A3	D	NA	NA	100	43.8	81.7	78.6	80.6	NA	NA	NA	NA	NA	56.6	47.5	84.4	80.7	94.9	NA	NA	NA	#N/A
MSTRG.31366;RI:1D:60393281:60393809-60393897:60393952:-	MSTRG.31366	TraesCS1D02G078700	RI	D	NA	NA	28.3	31.7	38.1	30.5	29	NA	NA	NA	NA	NA	26.9	23	34	22.3	17.8	NA	NA	NA	#N/A
MSTRG.31377;A5:1D:60407582-60407698:60407582-60407733:-	MSTRG.31377	TraesCS1D02G078800	A5	D	62.8	NA	NA	58	52.9	63.4	71.3	85.2	84.1	77.5	45.9	100	79.4	53.7	60.7	67.2	68.2	73.7	82.4	78.7	Regulator of chromosome condensation (RCC1) family protein
MSTRG.31377;A5:1D:60405752-60405936:60405752-60406001:-	MSTRG.31377	TraesCS1D02G078800	A5	D	39	0	52.5	49.8	69.5	62.2	65.3	73.1	52.9	46.7	40.3	100	20.8	32.7	53.8	38.6	56.2	70.3	56.6	39.3	Regulator of chromosome condensation (RCC1) family protein
MSTRG.31404;A5:1D:61484917-61485528:61484835-61485528:+	MSTRG.31404	TraesCS1D02G079100	A5	D	NA	0	NA	0	3.9	2.8	4.9	NA	NA	3.4	0	0	NA	2.3	0	1.3	9.1	NA	0	4.6	#N/A
MSTRG.31404;A3:1D:61486470-61486574:61486470-61486618:+	MSTRG.31404	TraesCS1D02G079100	A3	D	100	100	100	96.8	95.9	96.1	96.8	NA	100	95.6	100	100	81.3	95.7	89.7	94.2	98	NA	96.2	93.8	#N/A
MSTRG.31404;AF:1D:61484739:61484917-61485528:61485132:61485170-61485528:+	MSTRG.31404	TraesCS1D02G079100	AF	D	0	NA	0	0	14.9	5.8	15.9	NA	NA	7.3	0	NA	0	8.2	0	2.5	25.5	NA	NA	7.9	#N/A
MSTRG.31404;AF:1D:61484733:61484835-61485528:61485132:61485170-61485528:+	MSTRG.31404	TraesCS1D02G079100	AF	D	22.4	100	22.8	71.1	81.3	68	78.6	NA	74.7	69	34.4	100	20.3	79.3	82.8	66.4	77.4	NA	81.6	64.1	#N/A
MSTRG.31404;RI:1D:61485528:61485877-61485996:61486266:+	MSTRG.31404	TraesCS1D02G079100	RI	D	77.6	0	77.2	28.9	18.1	31.4	20.6	NA	25.3	30.3	65.6	0	80	20.3	17.2	33.3	21	NA	18.4	34.8	#N/A
MSTRG.31422;A5:1D:61947354-61948097:61947354-61948101:-	MSTRG.31422	TraesCS1D02G079300	A5	D	85.8	0	100	63.2	87.6	100	73.5	85.8	38.8	91.6	69.9	0	80.3	72.4	75.7	70.2	69.1	80.7	93.7	77.2	Protein kinase
MSTRG.31444;A3:1D:62418290-62418917:62418278-62418917:-	MSTRG.31444	TraesCS1D02G079700	A3	D	0	0	11.4	0	0	0	0	0	0	0	0	0	0	0	0	0	0	0	0	0	#N/A
MSTRG.31444;SE:1D:62418174-62418269:62418278-62418917:-	MSTRG.31444	TraesCS1D02G079700	SE	D	97.3	100	99.3	95.2	95.6	95.9	92.1	94.5	96.3	91.4	99.1	100	95.9	93.4	95.4	94.6	93.8	92.5	95.1	97	#N/A
MSTRG.31444;A3:1D:62418278-62418917:62418174-62418917:-	MSTRG.31444	TraesCS1D02G079700	A3	D	93.6	NA	NA	75.5	63.4	84	56.9	42.8	NA	77.7	97.4	NA	80.9	65.2	36.1	52.2	68.8	51.4	NA	90.2	#N/A
MSTRG.31444;RI:1D:62417287:62418174-62418269:62418278:-	MSTRG.31444	TraesCS1D02G079700	RI	D	28.5	2.7	12.9	13.4	7.4	18.3	10.2	4.2	17.7	24.7	24.4	0	15.5	11.8	2.7	5.8	12.7	7.9	5.9	21.8	#N/A
MSTRG.31445;AF:1D:62563846:62564203-62566586:62566356:62566499-62566586:+	MSTRG.31445	TraesCS1D02G079800	AF	D	0	0	0	1.3	15.4	6.8	2.4	NA	23.4	19.1	0	22.4	0	5.6	0.5	0.5	48.9	NA	57.4	8.9	Peroxidase
MSTRG.31479;A3:1D:63023721-63023939:63023718-63023939:-	MSTRG.31479	TraesCS1D02G080700	A3	D	18.4	0	13	83.5	77.9	48.3	90.1	47.5	NA	32.5	25.3	0	20.4	100	59.6	85.2	87.2	28	NA	32.5	phosphoribosylformylglycinamidine synthase
MSTRG.31479;A3:1D:63023726-63023939:63023718-63023939:-	MSTRG.31479	TraesCS1D02G080700	A3	D	26.3	0	21.1	88.1	76.8	55.7	91.7	51.3	NA	45.4	22.7	0	32.6	100	66	79.3	89.4	53.6	NA	33.7	phosphoribosylformylglycinamidine synthase
MSTRG.31479;A3:1D:63023726-63023939:63023721-63023939:-	MSTRG.31479	TraesCS1D02G080700	A3	D	61.3	NA	64	59.5	48.5	57.4	55.1	53.8	NA	63.4	46.4	NA	65.3	59.7	56.8	39.9	55.4	74.8	67.9	51.3	phosphoribosylformylglycinamidine synthase
MSTRG.31479;A3:1D:63025179-63027701:63025097-63027701:-	MSTRG.31479	TraesCS1D02G080700	A3	D	55.2	NA	61.7	48	29.8	45.3	48	48.8	NA	38.5	46.4	NA	66.8	45.2	45.2	27.5	35.3	64.4	48.3	25.3	phosphoribosylformylglycinamidine synthase
MSTRG.31512;SE:1D:63632119-63633447:63633599-63633721:+	MSTRG.31512	TraesCS1D02G081400	SE	D	57.8	54.9	33.5	72.6	53.8	53.6	52	51.6	58.4	69.6	74.4	13.6	45.2	71.3	51.3	55.4	62.8	42.9	60.2	78.3	Kinase family protein
MSTRG.31532;A3:1D:64113635-64113712:64113626-64113712:-	MSTRG.31532	TraesCS1D02G082000	A3	D	NA	0	NA	86.5	100	100	100	100	100	83.6	NA	NA	NA	53.7	100	100	94.7	100	90	56.7	Peptide chain release factor 1
MSTRG.31532;A3:1D:64112066-64112145:64112057-64112145:-	MSTRG.31532	TraesCS1D02G082000	A3	D	100	100	100	70.9	42.4	33.2	33.1	53	0	47.4	100	100	97.7	88.6	0	0	0	32.6	0	77.8	Peptide chain release factor 1
MSTRG.31532;A3:1D:64112074-64112145:64112066-64112145:-	MSTRG.31532	TraesCS1D02G082000	A3	D	2.9	12	3.2	30.2	60.2	64.8	69.9	60.3	100	50.7	10.3	0	12.6	32.3	100	100	100	60.6	100	50.2	Peptide chain release factor 1
MSTRG.31532;A3:1D:64112074-64112145:64112057-64112145:-	MSTRG.31532	TraesCS1D02G082000	A3	D	NA	100	NA	51.3	52.7	47.8	53.4	63.1	35.7	48.1	NA	NA	NA	78.8	39.7	44.9	44.8	42.7	67.8	77.9	Peptide chain release factor 1
MSTRG.31532;A3:1D:64113814-64113984:64113810-64113984:-	MSTRG.31532	TraesCS1D02G082000	A3	D	NA	0	NA	45	36	70.2	45.7	48.1	33.9	30.4	NA	NA	NA	16.1	32.2	51.1	46.7	52.3	58.6	35.8	Peptide chain release factor 1
MSTRG.31552;SE:1D:64328515-64329445:64329524-64329675:+	MSTRG.31552	TraesCS1D02G082300	SE	D	13.9	14	6.6	0.3	1.1	0.2	0.4	3.9	1.7	1.7	13.4	0	3.4	0.9	11.1	5.9	11.4	9	2	6.5	Crossover junction endonuclease MUS81
MSTRG.31552;SE:1D:64328515-64329445:64329528-64329675:+	MSTRG.31552	TraesCS1D02G082300	SE	D	0	0	1.8	5.8	21.9	12.6	21.8	13	0	4.2	0	0	0	3.4	16.4	11.4	27.1	32.5	10	9.6	Crossover junction endonuclease MUS81
MSTRG.31552;A5:1D:64329528-64329675:64329524-64329675:+	MSTRG.31552	TraesCS1D02G082300	A5	D	NA	NA	4.3	39.8	50	54.2	51.7	25.8	NA	19	NA	NA	NA	27.5	36.8	44.6	49.3	49.1	NA	31.1	Crossover junction endonuclease MUS81
MSTRG.31552;RI:1D:64328613:64328689-64328848:64328964:+	MSTRG.31552	TraesCS1D02G082300	RI	D	NA	NA	100	57.1	53	50.2	44.5	75.7	NA	55.5	NA	NA	NA	48.4	42.5	38.8	36.2	51.3	NA	63.1	Crossover junction endonuclease MUS81
MSTRG.31552;RI:1D:64329445:64329528-64329675:64329909:+	MSTRG.31552	TraesCS1D02G082300	RI	D	NA	NA	94.6	85.5	81.1	76.8	68.8	89.4	NA	88.8	100	NA	100	91.9	82.5	82.1	67.7	79	83.3	81.5	Crossover junction endonuclease MUS81
MSTRG.31552;SE:1D:64328515-64328613:64328964-64329445:+	MSTRG.31552	TraesCS1D02G082300	SE	D	3.4	NA	45	20.1	17.6	19.2	30.7	22.7	29.4	38.5	0	NA	27.9	19.1	18.2	13.4	23.3	16.5	NA	23.3	Crossover junction endonuclease MUS81
MSTRG.31552;A3:1D:64328515-64329445:64328515-64329675:+	MSTRG.31552	TraesCS1D02G082300	A3	D	18.5	0	24	22.8	49.2	26.3	22.8	53.2	40.1	17.3	17.4	0	16.2	24	39	30.4	24.9	59	29.8	27.1	Crossover junction endonuclease MUS81
MSTRG.31552;A3:1D:64329909-64330001:64329909-64330305:+	MSTRG.31552	TraesCS1D02G082300	A3	D	81.5	100	72.6	69	57.7	75.5	81.3	52.8	58.6	73.7	74.2	100	81.1	71.9	69.3	66.3	74.8	56.4	56.3	76.4	Crossover junction endonuclease MUS81
MSTRG.31552;RI:1D:64329445:64329524-64329675:64329909:+	MSTRG.31552	TraesCS1D02G082300	RI	D	56.6	NA	44.1	79.6	81.1	79.7	70.2	74.6	69.7	64.9	69.1	NA	65.4	81.2	73.3	78.7	67.1	78.4	89.6	66.5	Crossover junction endonuclease MUS81
MSTRG.31552;SE:1D:64329909-64330001:64330087-64330305:+	MSTRG.31552	TraesCS1D02G082300	SE	D	43.4	NA	52.3	17.4	21	23.4	42.4	27.4	30.1	32.7	30.9	NA	34.6	18.9	34.1	21.6	41.3	25.8	8.1	38.9	Crossover junction endonuclease MUS81
MSTRG.31553;A3:1D:64882348-64882474:64882294-64882474:-	MSTRG.31553	TraesCS1D02G082600	A3	D	71.1	100	100	93.2	100	100	NA	98.5	97.7	96.7	34.9	100	100	97.1	100	94.3	NA	99.4	100	94.5	Non-specific serine/threonine protein kinase
MSTRG.31571;A5:1D:66091835-66091911:66091830-66091911:+	MSTRG.31571	TraesCS1D02G082900	A5	D	98.3	100	94.4	99.7	99.4	99.6	99.5	NA	NA	96.2	97.6	100	94.5	99.7	99.6	99.6	99.7	NA	NA	94.8	ABC transporter B family protein
MSTRG.31582;A3:1D:66186166-66186232:66186133-66186232:-	MSTRG.31582	TraesCS1D02G083100	A3	D	NA	93.7	NA	NA	NA	NA	NA	NA	NA	NA	NA	NA	NA	NA	NA	NA	NA	NA	NA	NA	#N/A
MSTRG.31582;A5:1D:66192879-66193025:66192879-66193301:-	MSTRG.31582	TraesCS1D02G083100	A5	D	NA	NA	47.8	NA	NA	NA	NA	NA	NA	NA	NA	NA	55.4	NA	NA	NA	NA	NA	NA	NA	#N/A
MSTRG.31582;RI:1D:66196927:66197262-66197322:66197509:-	MSTRG.31582	TraesCS1D02G083100	RI	D	NA	NA	91.1	NA	NA	NA	NA	NA	NA	NA	NA	NA	73.1	NA	NA	NA	NA	NA	NA	NA	#N/A
MSTRG.31598;RI:1D:66628035:66628387-66629002:66629193:-	MSTRG.31598	TraesCS1D02G083700	RI	D	3.5	NA	NA	12.1	21.7	39	26.9	NA	18.2	8.4	3.7	NA	21.9	38.5	NA	NA	24.6	NA	7.8	19	#N/A
MSTRG.31598;RI:1D:66628035:66628387-66629020:66629193:-	MSTRG.31598	TraesCS1D02G083700	RI	D	1.4	NA	4.9	5.7	14.9	19.5	27.9	NA	11	11.8	1.5	0	3.8	9.2	27.1	14.2	100	18	NA	11.9	#N/A
MSTRG.31598;A5:1D:66628387-66629002:66628387-66629020:-	MSTRG.31598	TraesCS1D02G083700	A5	D	28.9	100	10.3	30.5	38.7	27.5	51.3	NA	35.8	59.6	28	0	12.2	48.2	67.2	39.8	100	34.3	100	51.5	#N/A
MSTRG.31623;AL:1D:66987130:66987569-66991969:66990183:66990508-66991969:-	MSTRG.31623	TraesCS1D02G083900	AL	D	2.7	0	3.9	1.2	4.4	1	3.6	2.3	6.9	8.2	3.9	0	10.5	3.4	1.1	3.3	2.9	3.2	2.9	12.5	Low temperature and salt responsive protein
MSTRG.31623;RI:1D:66995372:66995460-66995554:66995979:-	MSTRG.31623	TraesCS1D02G083900	RI	D	2.7	0	3.9	1.2	4.4	1	3.6	2.3	6.9	8.2	3.9	0	10.5	3.4	1.1	3.3	2.9	3.2	2.9	12.5	Low temperature and salt responsive protein
MSTRG.31623;SE:1D:66987569-66987761:66987915-66991969:-	MSTRG.31623	TraesCS1D02G083900	SE	D	NA	NA	NA	93.3	76.4	96.9	91.4	95	80.1	0	NA	NA	NA	79.8	98.4	NA	92.8	92.5	89.9	47	Low temperature and salt responsive protein
MSTRG.31623;AL:1D:66987130:66987569-66991969:66990241:66990520-66991969:-	MSTRG.31623	TraesCS1D02G083900	AL	D	10	0	9.7	3	13.1	4	12.2	6.9	16.8	14.7	19.4	NA	40	9.3	5.2	14.5	10.2	9.8	5.9	30.4	Low temperature and salt responsive protein
MSTRG.31623;A3:1D:66990520-66991969:66990508-66991969:-	MSTRG.31623	TraesCS1D02G083900	A3	D	20.3	76.8	27.5	27.9	23.5	19.7	21.3	23.9	26.8	34.2	14.5	0	15	25.2	17.4	16.8	20.7	23.1	32.4	24.6	Low temperature and salt responsive protein
MSTRG.31667;RI:1D:69106376:69106454-69106647:69106763:-	MSTRG.31667	TraesCS1D02G084700	RI	D	NA	NA	100	94	97.3	100	99	NA	NA	97.8	NA	100	100	99.2	99.1	99	99	100	NA	96.3	#N/A
MSTRG.31667;RI:1D:69106376:69106424-69106670:69106763:-	MSTRG.31667	TraesCS1D02G084700	RI	D	28.3	NA	100	63.5	73.2	81.2	76.7	NA	NA	70	24	100	93.7	62.2	82.1	71.1	76	85.3	NA	69.4	#N/A
MSTRG.31667;SE:1D:69106424-69106546:69106586-69106670:-	MSTRG.31667	TraesCS1D02G084700	SE	D	31.7	100	100	61	64.4	66.3	71.4	NA	94.2	64.4	51.9	100	94.6	55.6	59.2	59	67.9	NA	NA	59.5	#N/A
MSTRG.31667;A5:1D:69106424-69106647:69106424-69106670:-	MSTRG.31667	TraesCS1D02G084700	A5	D	56	100	100	88.7	88.5	89.8	87.5	94.9	NA	85.6	54.7	100	96.4	88.5	88.2	87.3	87.2	87.1	85.1	86	#N/A
MSTRG.31667;A5:1D:69110292-69113660:69110292-69114479:-	MSTRG.31667	TraesCS1D02G084700	A5	D	27	0	68.2	53.2	59.1	70.9	57.4	73.9	29.9	62	19.2	100	65	56.3	77.3	70.8	61.3	69.7	35.1	49.5	#N/A
MSTRG.31667;A3:1D:69110292-69114479:69110280-69114479:-	MSTRG.31667	TraesCS1D02G084700	A3	D	39	30.3	20.3	14.5	18.2	15.4	24.2	11.2	58.2	16.3	40.4	0	18	12.9	13.9	11	21.1	27.1	33.9	27.1	#N/A
MSTRG.31667;RI:1D:69106376:69106424-69106647:69106763:-	MSTRG.31667	TraesCS1D02G084700	RI	D	23.7	0	47.7	18.1	26.2	33	32	26.7	37.2	28.2	20.7	10.9	35.8	17.6	38	26.2	31.7	46.2	21.7	27	#N/A
MSTRG.31665;A3:1D:69179969-69180478:69179708-69180478:-	MSTRG.31665	TraesCS1D02G084900	A3	D	NA	NA	NA	100	93.5	87.4	97	100	98.5	100	100	100	NA	100	87.1	84.6	100	100	100	100	Dehydrogenase
MSTRG.31665;A3:1D:69180385-69180478:69179708-69180478:-	MSTRG.31665	TraesCS1D02G084900	A3	D	NA	NA	NA	NA	68.2	44.4	83.7	100	94.5	100	NA	100	NA	NA	44.1	31.2	100	100	100	100	Dehydrogenase
MSTRG.31665;A3:1D:69180385-69180478:69179969-69180478:-	MSTRG.31665	TraesCS1D02G084900	A3	D	NA	NA	NA	7.1	12.9	10.3	13.7	13.7	20.9	29.2	10.8	15	NA	4.4	10.5	7.6	41.1	14.7	36.6	21.4	Dehydrogenase
MSTRG.31685;A3:1D:69617834-69618753:69617831-69618753:-	MSTRG.31685	TraesCS1D02G085300	A3	D	4.4	16.3	0	6.5	3.4	0.5	9.1	2.7	1.2	2.8	8.7	0	1.2	2.4	3.1	5.9	11.3	2	5.1	2	tRNA/rRNA methyltransferase family protein
MSTRG.31736;A3:1D:71045456-71046226:71045447-71046226:-	MSTRG.31736	TraesCS1D02G086600	A3	D	100	NA	NA	5.1	0	26.8	NA	19.3	2.1	17.4	NA	NA	100	50	7.7	32.3	NA	14.6	6.3	26.9	N-acetyltransferase, putative
MSTRG.31736;SE:1D:71044486-71044762:71044857-71045292:-	MSTRG.31736	TraesCS1D02G086600	SE	D	47.3	0	12	65.8	75.6	73.1	NA	90.9	87.1	75.6	22.1	0	26.7	72	73.9	83.4	NA	91.4	92.8	80.1	N-acetyltransferase, putative
MSTRG.31796;A5:1D:72901246-72901334:72901243-72901334:+	MSTRG.31796	TraesCS1D02G087500	A5	D	77.7	100	97.4	87	87.6	86.5	90.3	88.9	92.3	80.3	86.7	100	77.2	83.5	88.6	89.3	93.2	92.1	89.3	84.6	Methyltransferase family protein
MSTRG.31796;SE:1D:72900247-72900845:72900914-72901115:+	MSTRG.31796	TraesCS1D02G087500	SE	D	22.8	0	3.8	16.2	19.7	18.3	16.9	19.7	18.9	23.4	15.7	0	23.2	17.8	17.7	14.5	17.7	15.4	20.7	23.6	Methyltransferase family protein
MSTRG.31812;AF:1D:73674323:73674434-73675467:73674523:73674728-73675467:+	MSTRG.31812	TraesCS1D02G088000	AF	D	NA	100	NA	97.5	97.6	99.5	98.5	99.1	100	99.2	NA	100	100	95.5	97.1	98	98.7	94.3	95.4	100	Mitogen-activated protein kinase
MSTRG.31812;A3:1D:73675872-73676782:73675872-73676792:+	MSTRG.31812	TraesCS1D02G088000	A3	D	NA	1.9	NA	8.1	4.2	3.8	14.1	12	3.6	5.2	NA	0	22.9	10.4	3	4.9	16	4.3	4.3	7.7	Mitogen-activated protein kinase
MSTRG.31812;RI:1D:73678812:73678913-73679018:73679178:+	MSTRG.31812	TraesCS1D02G088000	RI	D	91.2	52.6	92.7	9.4	3.7	5	12	4	5.8	15.9	96.1	0	86.8	7.3	3.5	3.9	5.1	6.5	8.8	8.1	Mitogen-activated protein kinase
MSTRG.31814;A3:1D:73682474-73682898:73682474-73682910:+	MSTRG.31814	TraesCS1D02G088100	A3	D	99.8	99.6	99.6	99	97.4	98.2	97.6	96.7	98.5	98.4	99.8	79.1	100	99.6	97.8	98.3	97.6	96.4	97.3	99	#N/A
MSTRG.31817;A3:1D:73723042-73723156:73723037-73723156:-	MSTRG.31817	TraesCS1D02G088200	A3	D	95.2	100	100	100	98.5	100	97	96.3	94.2	97.1	82.4	0	94.2	87.8	97	98	96.8	95.6	88.8	96.4	Transducin/WD-like repeat-protein
MSTRG.31817;A3:1D:73715547-73715630:73715530-73715630:-	MSTRG.31817	TraesCS1D02G088200	A3	D	84.7	51.2	94.6	74.7	70.9	79	73	70.9	51.8	58.3	80.7	0	93	67.4	75.7	70.9	60.3	64.8	48.1	60.9	Transducin/WD-like repeat-protein
MSTRG.31832;A5:1D:73725041-73725882:73724904-73725882:+	MSTRG.31832	TraesCS1D02G088300	A5	D	NA	NA	NA	0	0	0	NA	7.1	NA	0	NA	NA	NA	0	1.2	0	NA	0	NA	0	O-acyltransferase
MSTRG.31832;RI:1D:73724723:73724904-73724993:73725041:+	MSTRG.31832	TraesCS1D02G088300	RI	D	NA	NA	NA	NA	0	0	0	4.5	33.3	0	NA	NA	NA	NA	1.3	0	0	0	NA	NA	O-acyltransferase
MSTRG.31832;A3:1D:73727889-73728396:73727889-73728432:+	MSTRG.31832	TraesCS1D02G088300	A3	D	100	100	97.8	87.8	78.7	74.3	73.5	91.3	100	92.7	99.1	100	100	85.7	75.7	78.3	76.1	83.4	96.7	91.7	O-acyltransferase
MSTRG.31832;SE:1D:73724904-73724993:73725041-73725882:+	MSTRG.31832	TraesCS1D02G088300	SE	D	NA	NA	NA	92.6	92.8	90.6	97.8	93.1	100	92.8	11.9	NA	NA	88.5	91.6	91.4	98.2	89.8	88.4	87.8	O-acyltransferase
MSTRG.31832;A3:1D:73727889-73728385:73727889-73728432:+	MSTRG.31832	TraesCS1D02G088300	A3	D	NA	NA	NA	55	33.9	29.3	23	81	100	73.7	NA	NA	NA	49.8	34.2	33.9	29.9	54.3	90.9	61.6	O-acyltransferase
MSTRG.31832;RI:1D:73731009:73731058-73731133:73731710:+	MSTRG.31832	TraesCS1D02G088300	RI	D	NA	NA	NA	24.7	40.5	44.9	19.2	18.9	0	20.9	NA	NA	NA	37	38.3	40.8	13.1	34.1	29.2	39.2	O-acyltransferase
MSTRG.31832;SE:1D:73726838-73727274:73727333-73727776:+	MSTRG.31832	TraesCS1D02G088300	SE	D	100	100	100	73.5	52.2	62.1	62.3	58.7	65.9	69.7	100	100	100	71.5	63.7	63.7	65.3	73.6	60.6	67.6	O-acyltransferase
MSTRG.31832;A3:1D:73727889-73728385:73727889-73728396:+	MSTRG.31832	TraesCS1D02G088300	A3	D	0.8	0	0	14.5	12.2	12.5	9.8	29	40.1	18.1	0	0	5	14.2	14.3	12.4	11.8	19	25.5	12.6	O-acyltransferase
MSTRG.31844;A3:1D:74281661-74281796:74281661-74281814:+	MSTRG.31844	TraesCS1D02G088800	A3	D	NA	0	NA	21.3	37.5	32.5	37.5	39.5	14.4	28.7	NA	0	5	29.7	35	37.2	37.1	29.9	25.1	25.4	Alpha-mannosidase
MSTRG.31844;A3:1D:74279807-74280336:74279807-74280361:+	MSTRG.31844	TraesCS1D02G088800	A3	D	NA	0	NA	21.3	49.8	38.3	48.6	51.9	25.1	31.6	NA	0	14	30.6	44.1	44.7	49.8	41.2	37.3	27.5	Alpha-mannosidase
MSTRG.31869;A5:1D:75118534-75119572:75118534-75119668:-	MSTRG.31869	TraesCS1D02G089200	A5	D	0	25.6	0	5.3	1	0	1.1	20.6	100	23.7	3	0	1.4	2.8	0	0.5	0	12	44.8	5	DNA/RNA helicase protein
MSTRG.31884;SE:1D:75539631-75539708:75539847-75540096:+	MSTRG.31884	TraesCS1D02G089300	SE	D	4.1	4.8	3.8	9.4	14.9	11.1	12.9	14.5	14	10.2	4	6.8	6.3	10.2	14.5	13.7	15	13.2	15.4	10.8	Serine/threonine-protein phosphatase
MSTRG.31874;A5:1D:75659032-75659114:75659032-75659129:-	MSTRG.31874	TraesCS1D02G089400	A5	D	0	0	0	0	17.5	17.6	23.2	15.9	21.5	3.6	0	0	0	0	18.4	13	19	24.2	15.6	2.2	Ankyrin repeat domain protein, putative&&Ankyrin repeat domain-containing protein 2
MSTRG.31878;A3:1D:75670485-75670605:75670481-75670605:-	MSTRG.31878	TraesCS1D02G089500	A3	D	100	100	100	98.9	94.1	98.5	97.9	95.1	93	97.4	100	100	100	97.3	94.9	92.9	92.6	95.7	98.1	100	DNA repair helicase
MSTRG.31918;A3:1D:76450988-76451584:76450988-76451589:+	MSTRG.31918	TraesCS1D02G090000	A3	D	NA	0	NA	NA	84.4	32.7	NA	NA	NA	NA	NA	NA	NA	NA	7.8	NA	77.1	NA	NA	NA	Sucrose-phosphatase
MSTRG.31918;A3:1D:76453035-76453255:76453035-76453261:+	MSTRG.31918	TraesCS1D02G090000	A3	D	98.4	0	100	96.7	89.3	93	NA	NA	NA	91.6	100	NA	89.8	97.7	89.9	90.4	77.1	NA	NA	97.1	Sucrose-phosphatase
MSTRG.31926;A3:1D:76498499-76498609:76498499-76498630:+	MSTRG.31926	TraesCS1D02G090200	A3	D	27.4	0	32.3	14.3	19	18.4	18.6	47.5	13.2	20.4	0	0	22	10.3	22.6	39.9	15.4	19.1	13.9	9.1	ATP binding protein
MSTRG.31926;RI:1D:76500981:76501103-76501179:76501282:+	MSTRG.31926	TraesCS1D02G090200	RI	D	20.3	0	4.6	14.6	13.4	24	5.6	12.3	15.6	6.9	16.4	0	24.1	7.1	20.6	10.1	7.3	23	13.2	5.5	ATP binding protein
MSTRG.31939;AF:1D:76800497-76802483:76802527:76800497-76803818:76803850:-	MSTRG.31939	TraesCS1D02G090400	AF	D	NA	NA	NA	NA	0	0	NA	31.3	0	0	NA	0	NA	0	3.7	0	NA	27.6	0	0	Protein VERNALIZATION INSENSITIVE 3
MSTRG.31939;AF:1D:76800497-76802483:76802745:76800497-76803818:76803850:-	MSTRG.31939	TraesCS1D02G090400	AF	D	NA	NA	92.1	72.5	50	84.8	100	20.5	27	38.4	NA	15	96	59.9	58.1	58.6	100	25.6	11.9	38.3	Protein VERNALIZATION INSENSITIVE 3
MSTRG.31952;AF:1D:77360893:77361139-77362262:77361141:77361238-77362262:+	MSTRG.31952	TraesCS1D02G090900	AF	D	0	0	0	5.7	49.2	38.8	46.1	64.2	30	12.2	0	0	1.7	8.2	48.3	35.4	47.2	87.3	28.9	10.2	SAD1/UNC-84 domain protein, putative
MSTRG.31966;A3:1D:77385569-77385650:77385560-77385650:-	MSTRG.31966	TraesCS1D02G091100	A3	D	0	NA	68.3	82.2	69.6	77.8	68.1	72.1	NA	NA	0	0	NA	61.3	71.3	70.3	71	70.3	NA	NA	#N/A
MSTRG.31966;RI:1D:77381713:77383707-77383792:77383856:-	MSTRG.31966	TraesCS1D02G091100	RI	D	100	NA	31.7	17.8	30.4	22.2	31.9	27.9	NA	NA	100	100	100	38.7	28.7	29.7	29	29.7	NA	NA	#N/A
MSTRG.32007;A3:1D:78969007-78969652:78969007-78969657:+	MSTRG.32007	TraesCS1D02G092200	A3	D	100	100	96.1	88.1	60.1	80.2	NA	70.7	71	86.7	100	100	98.1	83.7	61.5	65.6	NA	61.5	76.7	89.6	Serine protease
MSTRG.32013;AF:1D:79077209-79077394:79078588:79077209-79087374:79087704:-	MSTRG.32013	TraesCS1D02G092600	AF	D	NA	0	NA	100	100	100	29.7	100	NA	NA	NA	100	NA	100	89.9	100	100	100	NA	NA	F-box/kelch-repeat protein
MSTRG.32013;AL:1D:79049247:79049589-79077406:79076874:79077209-79077406:-	MSTRG.32013	TraesCS1D02G092600	AL	D	95.9	97.7	96.8	85.8	94.4	96.7	98.8	93.9	NA	99.6	86.2	NA	89	81.8	91	96.5	98.7	79.5	NA	100	F-box/kelch-repeat protein
MSTRG.32013;A5:1D:79087188-79087340:79087188-79087374:-	MSTRG.32013	TraesCS1D02G092600	A5	D	16.7	15	13.3	6.3	3.2	6.2	1.1	3.1	NA	21.8	18.5	17.2	12.3	10	5.6	5.1	1.7	4	NA	27.3	F-box/kelch-repeat protein
MSTRG.32013;AF:1D:79049589-79049816:79051146:79049589-79077406:79077745:-	MSTRG.32013	TraesCS1D02G092600	AF	D	15.4	6.7	12.9	23.1	34.6	33.3	28.9	22.2	NA	24.1	24.6	NA	6.2	18.2	35.6	44.9	45.4	22.4	29.4	27.6	F-box/kelch-repeat protein
MSTRG.32018;A3:1D:79096072-79097119:79096072-79097135:+	MSTRG.32018	TraesCS1D02G093100	A3	D	NA	NA	NA	NA	87.8	NA	NA	NA	NA	NA	NA	NA	NA	NA	83.3	100	NA	NA	NA	NA	Pentatricopeptide repeat-containing protein
MSTRG.32018;A3:1D:79097306-79097411:79097306-79097414:+	MSTRG.32018	TraesCS1D02G093100	A3	D	19.4	NA	10.3	24.3	53.7	20.2	30.5	39.1	NA	25.1	18.3	NA	3.9	33.6	34.3	24	28.7	25.5	NA	18	Pentatricopeptide repeat-containing protein
MSTRG.32080;A3:1D:80446292-80446405:80446292-80446410:+	MSTRG.32080	TraesCS1D02G094600	A3	D	100	35.5	100	95.6	97.7	98.8	96.7	100	100	100	100	0	91.9	98	99.3	97.9	100	100	100	98.3	Asparagine--tRNA ligase
MSTRG.32080;A3:1D:80446292-80446378:80446292-80446410:+	MSTRG.32080	TraesCS1D02G094600	A3	D	100	20.6	100	94.1	97.5	98.4	96.9	100	100	100	100	6.2	73.6	98	99.3	98.2	100	100	100	97.8	Asparagine--tRNA ligase
MSTRG.32080;A3:1D:80446292-80446378:80446292-80446405:+	MSTRG.32080	TraesCS1D02G094600	A3	D	13.7	32	15.7	42.2	48.8	42.3	51.6	39.4	37.1	36.1	13.6	100	19.8	50.3	50.1	53.8	61.9	50.5	56	43.5	Asparagine--tRNA ligase
MSTRG.32096;RI:1D:80638335:80638657-80640070:80640131:+	MSTRG.32096	TraesCS1D02G095200	RI	D	NA	NA	18.4	14.4	38.1	33.3	NA	NA	NA	18	NA	NA	NA	9.9	19.9	29.8	59.2	NA	NA	32.1	#N/A
MSTRG.32096;A5:1D:80638670-80640070:80638657-80640070:+	MSTRG.32096	TraesCS1D02G095200	A5	D	NA	NA	0	5	45.1	48.1	87.5	NA	64.1	61.7	NA	NA	NA	13.2	57.5	35.4	88.3	85.4	67.4	63.3	#N/A
MSTRG.32123;A5:1D:81173915-81177702:81173909-81177702:+	MSTRG.32123	TraesCS1D02G095900	A5	D	NA	NA	0	NA	NA	NA	NA	NA	NA	NA	NA	NA	NA	NA	0	NA	NA	26.1	NA	NA	F-box protein
MSTRG.32123;AF:1D:81169536:81169688-81177702:81176135:81176146-81177702:+	MSTRG.32123	TraesCS1D02G095900	AF	D	0	NA	0	0	15.1	0	0	0.1	0	1.1	0	NA	0	0	0	0	0	0	0	1.6	F-box protein
MSTRG.32123;A3:1D:81173915-81177702:81173915-81177705:+	MSTRG.32123	TraesCS1D02G095900	A3	D	NA	0	NA	NA	NA	NA	NA	11.3	NA	NA	NA	0	NA	NA	NA	NA	NA	18.6	NA	NA	F-box protein
MSTRG.32123;AF:1D:81169536:81169688-81177702:81176132:81176158-81177702:+	MSTRG.32123	TraesCS1D02G095900	AF	D	0	0	0	0	29.3	NA	0	0.5	0	2.3	NA	0	0	NA	NA	NA	0	0	0	10.6	F-box protein
MSTRG.32123;SE:1D:81173909-81175456:81175657-81177702:+	MSTRG.32123	TraesCS1D02G095900	SE	D	NA	NA	10	NA	NA	NA	45.7	NA	NA	NA	NA	NA	NA	NA	23.7	NA	42.4	0	NA	NA	F-box protein
MSTRG.32123;RI:1D:81177702:81177902-81178032:81179141:+	MSTRG.32123	TraesCS1D02G095900	RI	D	24.7	0	0	11.4	31.9	NA	6	34.4	33.3	20.9	NA	0	0	NA	NA	NA	11.4	43.3	38.4	30.2	F-box protein
MSTRG.32123;A5:1D:81176158-81177702:81176146-81177702:+	MSTRG.32123	TraesCS1D02G095900	A5	D	42.9	100	40.8	41.3	30	9.3	28	29	30.7	33.9	16.4	100	29.4	30.2	3.3	18.3	34.7	26.2	40.2	14.5	F-box protein
MSTRG.32127;AF:1D:81285750:81285876-81287198:81286787:81286907-81287198:+	MSTRG.32127	TraesCS1D02G096000	AF	D	88.7	NA	NA	NA	NA	NA	NA	0	NA	0	100	NA	NA	NA	NA	NA	NA	0	NA	0	F-box protein
MSTRG.32127;A5:1D:81283352-81284339:81283278-81284339:+	MSTRG.32127	TraesCS1D02G096000	A5	D	NA	NA	NA	NA	NA	NA	NA	48.7	NA	NA	NA	NA	NA	NA	18.1	NA	24.8	40.6	NA	NA	F-box protein
MSTRG.32127;SE:1D:81284539-81285116:81285331-81287198:+	MSTRG.32127	TraesCS1D02G096000	SE	D	NA	NA	NA	NA	15.9	7.1	NA	43.1	32.6	9.7	NA	NA	NA	NA	32.7	NA	13.3	68.7	15.6	19.5	F-box protein
MSTRG.32186;A5:1D:83054973-83055061:83054973-83055355:-	MSTRG.32186	TraesCS1D02G096700	A5	D	NA	NA	NA	NA	NA	NA	NA	42.4	29.7	NA	NA	NA	NA	NA	NA	NA	NA	37.2	47	NA	#N/A
MSTRG.32212;A5:1D:83727775-83727956:83727775-83727980:-	MSTRG.32212	TraesCS1D02G096900	A5	D	11	0	0	0	0	0	0	0	NA	0	0	NA	0	3.1	0	0	0	0	NA	0	Elongator complex protein 2
MSTRG.32215;A5:1D:83820657-83822025:83820657-83822040:-	MSTRG.32215	TraesCS1D02G097000	A5	D	82.6	NA	93.2	81.2	59.5	74.1	64.7	70.1	77.6	78.1	80.8	100	86.3	80	61.8	60.9	50.1	68.4	58.9	73	#N/A
MSTRG.32238;AF:1D:84610768:84610960-84611643:84611118:84611233-84611643:+	MSTRG.32238	TraesCS1D02G097500	AF	D	NA	NA	NA	NA	NA	NA	NA	32.3	3.5	NA	NA	NA	NA	NA	NA	NA	NA	36.3	32.3	NA	#N/A
MSTRG.32238;MX:1D:84565917-84566460:84566674-84569705:84565917-84568907:84569119-84569705:+	MSTRG.32238	TraesCS1D02G097500	MX	D	NA	NA	NA	NA	NA	NA	57.5	NA	NA	NA	NA	NA	NA	NA	NA	NA	45.2	30.3	NA	NA	#N/A
MSTRG.32238;SE:1D:84565917-84566460:84566674-84569705:+	MSTRG.32238	TraesCS1D02G097500	SE	D	5.9	0	7.7	6.2	10.2	5.9	14.9	11.2	9.6	12.7	3.6	NA	0	8.4	7.5	15.9	7.3	11.9	9.7	8.3	#N/A
MSTRG.32238;SE:1D:84565917-84568907:84569119-84569705:+	MSTRG.32238	TraesCS1D02G097500	SE	D	3	14.8	39.5	9.2	14.3	8.8	11.5	19.2	21.9	10.6	2.5	NA	13	3.3	14.8	11.9	8.8	23.7	16	10.1	#N/A
MSTRG.32285;RI:1D:85188913:85188999-85189069:85189104:-	MSTRG.32285	TraesCS1D02G098400	RI	D	0	NA	NA	1.2	0.1	0	0.2	0.1	1.1	0.6	0	NA	22.6	0.4	0.3	0.1	0.3	0.2	0.6	0.4	Cullin-1
MSTRG.32285;RI:1D:85188913:85188999-85189087:85189104:-	MSTRG.32285	TraesCS1D02G098400	RI	D	NA	NA	71.7	NA	NA	NA	NA	NA	NA	NA	NA	NA	NA	NA	NA	NA	NA	NA	NA	NA	Cullin-1
MSTRG.32285;A5:1D:85188999-85189069:85188999-85189087:-	MSTRG.32285	TraesCS1D02G098400	A5	D	51	NA	NA	99.6	100	100	100	100	100	100	62.8	NA	100	100	100	100	99.9	100	100	100	Cullin-1
MSTRG.32286;RI:1D:85199422:85199486-85199613:85199625:-	MSTRG.32286	TraesCS1D02G098500	RI	D	9.1	100	0	20.6	100	100	100	100	71.3	32.2	12.9	0	13.6	37.3	100	100	100	100	86.5	45	Cullin-1
MSTRG.32286;A5:1D:85196603-85196688:85196603-85196815:-	MSTRG.32286	TraesCS1D02G098500	A5	D	90.9	0	100	93.5	90.4	95.3	90.7	93.6	95.7	88.7	87.1	100	91	92.2	94.6	94.9	91.5	96.7	87	92	Cullin-1
MSTRG.32301;A3:1D:86218363-86218409:86218332-86218409:-	MSTRG.32301	TraesCS1D02G099200	A3	D	71.7	90.9	85.6	34.8	35.9	43.9	31.5	26.7	35.3	42.4	67.1	62.5	75.5	29.2	34.8	25.6	11.5	16.8	0	29.4	#N/A
MSTRG.32319;A3:1D:86782320-86783315:86782312-86783315:-	MSTRG.32319	TraesCS1D02G099500	A3	D	19	0	36.4	22.7	17.6	17.3	17.2	21.1	15.3	34.8	32.9	NA	30.5	37.2	27	20.1	32.2	31.1	32.9	32.3	RING/U-box superfamily protein, putative
MSTRG.32353;A3:1D:86921746-86921884:86921746-86921887:+	MSTRG.32353	TraesCS1D02G099600	A3	D	86.8	88.1	89.2	80.8	79.9	83.7	77.3	81	89	74.6	87.1	89.3	83.7	72.1	77.5	73.3	70	80	83.2	73.7	DNA/RNA helicase protein&&Helicase, putative&&Chromatin remodeling factor, putative
MSTRG.32354;A5:1D:86928947-86929359:86928947-86929503:-	MSTRG.32354	TraesCS1D02G099700	A5	D	85.4	100	96.5	92.6	86.9	88	83.3	94.7	92.9	93.5	94.7	100	98.7	91.4	82.7	91.8	80.7	95.5	90.2	88.5	#N/A
MSTRG.32339;RI:1D:87663522:87663614-87663810:87663923:-	MSTRG.32339	TraesCS1D02G100000	RI	D	6.2	0	2.1	1.8	0.6	1.1	0.6	1.9	0	1.6	8.3	0	4.1	0.9	0.7	0.4	0.3	1.8	1.9	0.4	ATP-dependent RNA helicase DeaD
MSTRG.32349;A5:1D:87757031-87757990:87756761-87757990:+	MSTRG.32349	TraesCS1D02G100100	A5	D	NA	NA	0	0	0	1.7	NA	0.2	1.4	2	NA	100	41.4	2.2	0	0	NA	0	0.5	0	Starch synthase family protein
MSTRG.32349;SE:1D:87764834-87765099:87765269-87765395:+	MSTRG.32349	TraesCS1D02G100100	SE	D	NA	NA	100	100	100	98.3	NA	99.8	98.6	98	NA	0	58.6	97.8	100	100	NA	100	99.5	100	Starch synthase family protein
MSTRG.32364;A3:1D:88242540-88242622:88242522-88242622:-	MSTRG.32364	TraesCS1D02G100800	A3	D	NA	NA	NA	NA	NA	NA	NA	NA	9.6	2.9	NA	NA	NA	NA	NA	NA	NA	NA	1.9	4	#N/A
MSTRG.32408;A3:1D:90151117-90151247:90151117-90151408:+	MSTRG.32408	TraesCS1D02G101900	A3	D	NA	NA	6	NA	NA	NA	NA	26	11.4	16.8	NA	NA	NA	NA	NA	NA	NA	21.7	22.3	12.1	Glucan 1,3-beta-glucosidase
MSTRG.32435;A3:1D:90637242-90637404:90637242-90637411:+	MSTRG.32435	TraesCS1D02G102200	A3	D	0	0	0	10	7.4	1	10.7	4	0	3.4	0	NA	0	10.2	7.5	2.9	8.1	14.7	4.7	18	BTB/POZ domain containing protein, expressed
MSTRG.32443;A3:1D:90648684-90648775:90648654-90648775:-	MSTRG.32443	TraesCS1D02G102500	A3	D	0	0	0	0	1.8	0	2.2	12.5	4.7	1.3	0	0	0	0	14.5	0	12.7	8.4	11.8	0	Translocase of chloroplast 159, chloroplastic
MSTRG.32508;AF:1D:92948780:92948911-92950160:92949291:92949396-92950160:+	MSTRG.32508	TraesCS1D02G103100	AF	D	NA	100	NA	100	NA	NA	100	NA	NA	100	NA	NA	NA	100	80.3	NA	100	100	NA	100	XH/XS domain-containing protein
MSTRG.32508;A3:1D:92948911-92950160:92948911-92950261:+	MSTRG.32508	TraesCS1D02G103100	A3	D	0	100	6.2	37.4	10.3	11.3	30.2	NA	NA	41.3	0	0	4	45.7	14.7	17.3	27.4	100	NA	61.2	XH/XS domain-containing protein
MSTRG.32520;A3:1D:93117871-93118068:93117849-93118068:-	MSTRG.32520	TraesCS1D02G103700	A3	D	8.3	0	8	5.2	12.5	13.1	14.1	26.5	35.6	8.3	4.2	0	0.6	4.7	11	6.9	18.6	28.7	19.1	9.3	Gamma-tubulin complex component
MSTRG.32538;MX:1D:93821814-93822439:93822588-93833665:93821814-93832502:93833548-93833665:+	MSTRG.32538	TraesCS1D02G104000	MX	D	100	77.2	100	99.4	99.6	100	100	100	100	99.9	100	100	98.5	96.3	100	100	100	100	NA	99.4	Fatty acid desaturase
MSTRG.32538;MX:1D:93821814-93822439:93822588-93833665:93821814-93833504:93833548-93833665:+	MSTRG.32538	TraesCS1D02G104000	MX	D	100	100	100	88	100	100	100	100	100	98.9	100	100	100	100	100	100	100	100	NA	100	Fatty acid desaturase
MSTRG.32538;SE:1D:93821814-93833504:93833548-93833665:+	MSTRG.32538	TraesCS1D02G104000	SE	D	NA	NA	NA	5.8	NA	0	0	0	NA	NA	NA	NA	NA	0	0	0	0	NA	NA	0	Fatty acid desaturase
MSTRG.32538;SE:1D:93822588-93831343:93831412-93832502:+	MSTRG.32538	TraesCS1D02G104000	SE	D	NA	NA	NA	NA	NA	NA	21.9	NA	NA	NA	NA	NA	NA	NA	33.9	NA	33.1	NA	NA	NA	Fatty acid desaturase
MSTRG.32538;A3:1D:93831412-93832478:93831412-93832502:+	MSTRG.32538	TraesCS1D02G104000	A3	D	0	0	2.3	3	1.9	2.5	6	3.6	3.2	0	0	0	1.4	21.4	12.5	15.9	3.3	6.2	3	1.4	Fatty acid desaturase
MSTRG.32538;A3:1D:93822588-93832478:93822588-93832502:+	MSTRG.32538	TraesCS1D02G104000	A3	D	NA	NA	NA	NA	NA	NA	22.3	NA	NA	45.1	NA	NA	NA	NA	49.7	NA	33.1	69.3	NA	42.7	Fatty acid desaturase
MSTRG.32538;AF:1D:93830791:93830965-93832478:93831177:93831412-93832478:+	MSTRG.32538	TraesCS1D02G104000	AF	D	100	100	97.8	98	97.6	97.2	90.5	95.2	97.9	100	100	100	96.7	54.7	20	48.8	80.6	NA	NA	91.9	Fatty acid desaturase
MSTRG.32538;MX:1D:93822588-93831343:93831412-93833665:93822588-93832502:93833548-93833665:+	MSTRG.32538	TraesCS1D02G104000	MX	D	NA	NA	NA	85.1	NA	73.2	0	53.1	NA	NA	NA	NA	NA	75.8	NA	NA	24.6	45.4	NA	NA	Fatty acid desaturase
MSTRG.32538;SE:1D:93822588-93831343:93831412-93833665:+	MSTRG.32538	TraesCS1D02G104000	SE	D	0	0	0	49.3	15.6	25.1	0	21.6	0	0	0	0	0	50.6	0	0	4.5	14.9	NA	0	Fatty acid desaturase
MSTRG.32538;A3:1D:93822588-93829691:93822588-93831343:+	MSTRG.32538	TraesCS1D02G104000	A3	D	100	100	100	72.5	92.7	82.8	96.5	82.6	99.1	98.6	100	100	100	74.7	95.4	95.4	89.9	83	97.6	98.7	Fatty acid desaturase
MSTRG.32538;A5:1D:93831412-93832502:93830965-93832502:+	MSTRG.32538	TraesCS1D02G104000	A5	D	98.8	99.7	98.7	95.8	94.8	91.9	91.4	89	93.7	96.5	98.8	100	99.5	97.7	93.2	100	96.4	62.3	98.4	98	Fatty acid desaturase
MSTRG.32538;A5:1D:93833548-93833665:93831412-93833665:+	MSTRG.32538	TraesCS1D02G104000	A5	D	NA	NA	NA	28.8	73.5	60	100	63.3	NA	100	NA	NA	NA	33.4	100	100	89.2	74.4	NA	100	Fatty acid desaturase
MSTRG.32538;SE:1D:93831412-93832502:93833548-93833665:+	MSTRG.32538	TraesCS1D02G104000	SE	D	100	100	100	70.1	92.8	81.8	100	83.8	100	100	100	100	100	73.9	100	100	94	82.5	100	100	Fatty acid desaturase
MSTRG.32538;A3:1D:93830965-93832478:93830965-93832502:+	MSTRG.32538	TraesCS1D02G104000	A3	D	98.1	99.7	98.8	97.3	93.6	91.6	87.2	86.5	95.9	92.5	97.4	100	98.8	93.6	NA	NA	80.8	29.4	NA	88.9	Fatty acid desaturase
MSTRG.32538;AF:1D:93821434:93821814-93833665:93830725:93830965-93833665:+	MSTRG.32538	TraesCS1D02G104000	AF	D	NA	NA	0	87.7	0	82.6	68.5	67.9	NA	0	NA	0	0	87.5	47.9	78.4	83.2	0	NA	84.5	Fatty acid desaturase
MSTRG.32538;SE:1D:93821814-93822439:93822588-93833665:+	MSTRG.32538	TraesCS1D02G104000	SE	D	100	100	100	31.4	100	31.5	73.2	51.2	100	100	100	100	100	21.8	55.3	23.7	45.4	100	NA	29.2	Fatty acid desaturase
MSTRG.32538;SE:1D:93822588-93829691:93831412-93832502:+	MSTRG.32538	TraesCS1D02G104000	SE	D	99.4	100	99.7	93	96.1	92.1	84.4	84.4	92.8	96	99.5	100	97.5	89.6	88.1	88.2	82.3	77.9	89.3	95.9	Fatty acid desaturase
MSTRG.32538;SE:1D:93830965-93832502:93833548-93833665:+	MSTRG.32538	TraesCS1D02G104000	SE	D	NA	NA	12.7	NA	15.7	21.6	19	26.5	NA	16.4	NA	0	6.8	NA	11.8	0	9.3	49.8	NA	16	Fatty acid desaturase
MSTRG.32538;A3:1D:93822588-93829691:93822588-93832478:+	MSTRG.32538	TraesCS1D02G104000	A3	D	NA	NA	NA	69.1	84.5	92	89.4	72.5	NA	73.1	NA	NA	NA	68.8	76.5	91.8	84.4	51.8	NA	75.7	Fatty acid desaturase
MSTRG.32538;A3:1D:93822588-93829691:93822588-93832502:+	MSTRG.32538	TraesCS1D02G104000	A3	D	NA	NA	NA	69.7	84.6	80.4	70.8	66.1	NA	69.1	NA	NA	44.7	61.1	76.3	71	72.9	70.8	NA	69.9	Fatty acid desaturase
MSTRG.32538;RI:1D:93829691:93831412-93832502:93833548:+	MSTRG.32538	TraesCS1D02G104000	RI	D	1.1	0	3.2	14.9	18	25.9	31	26.5	17.7	8.6	0.6	0	2	15.5	30.2	24.7	36.7	40.8	13.4	9.1	Fatty acid desaturase
MSTRG.32538;A5:1D:93833548-93833665:93830965-93833665:+	MSTRG.32538	TraesCS1D02G104000	A5	D	NA	NA	27.5	56.1	42.9	52.4	52.7	51.2	42.6	33.8	NA	0	23.5	49.9	44.3	43.3	61.4	52.9	35.4	47.7	Fatty acid desaturase
MSTRG.32538;SE:1D:93822588-93832502:93833548-93833665:+	MSTRG.32538	TraesCS1D02G104000	SE	D	6.2	0	3.4	14.6	8.5	10.9	7.2	19.6	5.8	6	5.2	0	29	24.6	17.8	21.7	12.5	17.4	NA	14.8	Fatty acid desaturase
MSTRG.32538;RI:1D:93833665:93834115-93834182:93834249:+	MSTRG.32538	TraesCS1D02G104000	RI	D	4.5	0	7.7	19	21.3	15.1	8.6	17.5	11	10.1	4.6	52	5.9	16.7	18.9	12.1	8.9	20.3	17.1	5.7	Fatty acid desaturase
MSTRG.32538;SE:1D:93822588-93829691:93833548-93833665:+	MSTRG.32538	TraesCS1D02G104000	SE	D	11.7	0	25.7	28.2	33.9	33.5	15.8	32.2	14.6	12.5	6.3	0	24.8	33.9	41.1	40.3	27.8	33.8	NA	28.8	Fatty acid desaturase
MSTRG.32538;A3:1D:93821814-93822439:93821814-93822443:+	MSTRG.32538	TraesCS1D02G104000	A3	D	28.9	5.4	28.1	69.6	63.9	59	76.5	63.3	69.2	65.3	20.8	100	22	71.9	67.1	51	73.3	76.8	37.1	30.4	Fatty acid desaturase
MSTRG.32538;RI:1D:93834182:93834249-93835869:93835950:+	MSTRG.32538	TraesCS1D02G104000	RI	D	7.7	5.3	8.4	15.5	23.8	18.2	15.9	22.5	12.7	13.2	7.7	27.4	5.5	11.5	20.9	13.5	16.8	28.8	14.2	12	Fatty acid desaturase
MSTRG.32543;A5:1D:94059523-94060497:94059523-94060564:-	MSTRG.32543	TraesCS1D02G104100	A5	D	NA	75.1	NA	NA	NA	NA	NA	NA	NA	83.2	NA	NA	NA	NA	NA	NA	NA	NA	NA	89.3	#N/A
MSTRG.32578;RI:1D:95560678:95561013-95561124:95562237:+	MSTRG.32578	TraesCS1D02G104200	RI	D	84.2	0	72.4	29.5	23.7	33	5	26	28.1	36.3	83.6	NA	70.9	37.8	34.7	16.8	11.8	34.6	8.8	37.7	Kinesin-like protein
MSTRG.32581;A3:1D:95792889-95793735:95792889-95793783:+	MSTRG.32581	TraesCS1D02G104300	A3	D	23.8	72.4	72.9	100	94.6	97.2	100	100	100	97.4	47.9	0	57.4	95.9	97.6	100	96.4	100	100	100	#N/A
MSTRG.32584;SE:1D:95866590-95866687:95866878-95869313:+	MSTRG.32584	TraesCS1D02G104400	SE	D	100	100	94.2	99.7	100	100	100	99.9	100	100	100	100	100	99.7	100	99.4	99.5	99.6	100	99.8	Serine/threonine-protein phosphatase
MSTRG.32612;RI:1D:96702906:96702959-96703048:96703100:-	MSTRG.32612	TraesCS1D02G104800	RI	D	NA	0	NA	11	5.9	6.1	4.2	NA	NA	16	NA	0	NA	9.6	12.3	6	7.9	NA	NA	9.6	Leucine aminopeptidase, putative
MSTRG.32612;A5:1D:96702606-96702906:96702606-96703048:-	MSTRG.32612	TraesCS1D02G104800	A5	D	100	NA	85.1	88.8	68.9	61	46.3	NA	NA	90.5	100	NA	89.4	89.6	68.4	69.7	49.6	NA	NA	87.3	Leucine aminopeptidase, putative
MSTRG.32612;A5:1D:96703100-96703191:96703100-96703212:-	MSTRG.32612	TraesCS1D02G104800	A5	D	NA	89.1	NA	79.4	71	69.8	61	NA	NA	76.2	NA	100	50.1	84.3	64.6	70.5	59.7	NA	NA	76.4	Leucine aminopeptidase, putative
MSTRG.32612;SE:1D:96702606-96702906:96702959-96703048:-	MSTRG.32612	TraesCS1D02G104800	SE	D	NA	89.1	NA	88.1	74.3	69.2	62.6	NA	NA	88.5	NA	100	50.1	90.1	71	73.9	62.9	NA	NA	83.1	Leucine aminopeptidase, putative
MSTRG.32612;A3:1D:96701263-96701384:96701252-96701384:-	MSTRG.32612	TraesCS1D02G104800	A3	D	80.8	0	100	45.8	39.7	37.2	31	NA	NA	46.6	85	0	89.3	43	39.4	41.4	31.3	NA	NA	53.9	Leucine aminopeptidase, putative
MSTRG.32616;A3:1D:96918067-96920250:96918067-96920259:+	MSTRG.32616	TraesCS1D02G105000	A3	D	99.5	88.4	99.3	99.6	98.9	98.9	99.2	99.4	97.6	99.2	98.8	85.8	99.3	99.4	99.7	99	99	99.1	98.9	99.8	Small nuclear ribonucleoprotein
MSTRG.32616;A3:1D:96921732-96923113:96921732-96923119:+	MSTRG.32616	TraesCS1D02G105000	A3	D	59.5	83.4	79	10.3	32.9	36.9	0	45.8	24.9	18.7	54.3	75.4	63.8	17.2	45.6	29.6	10.2	30.6	0	0	Small nuclear ribonucleoprotein
MSTRG.32628;A3:1D:97132442-97132764:97132439-97132764:-	MSTRG.32628	TraesCS1D02G105200	A3	D	NA	NA	NA	NA	NA	NA	NA	NA	NA	0	NA	NA	NA	NA	NA	NA	NA	NA	NA	22.1	Fatty acid oxidation complex subunit alpha
MSTRG.32628;A3:1D:97130232-97130315:97130208-97130315:-	MSTRG.32628	TraesCS1D02G105200	A3	D	97.6	NA	78.9	79.8	70.5	63.1	NA	57.9	65.6	75.7	90	0	80.3	80.1	75.6	83.2	72.8	65	77.5	76.3	Fatty acid oxidation complex subunit alpha
MSTRG.32630;A3:1D:97312333-97312542:97312333-97312551:+	MSTRG.32630	TraesCS1D02G105400	A3	D	NA	100	100	73.7	49.2	81.8	NA	NA	NA	91.1	NA	NA	100	NA	23.3	32.7	NA	NA	NA	100	RING/FYVE/PHD zinc finger superfamily protein
MSTRG.32645;A5:1D:97539159-97539950:97539159-97539963:-	MSTRG.32645	TraesCS1D02G105600	A5	D	71.7	NA	88.8	88.6	90.5	94.4	87.2	86.6	65.3	86.6	43.2	100	NA	88.5	91.3	92	91.2	79.6	74.5	88.2	Ethylene receptor
MSTRG.32659;A3:1D:97917405-97917694:97917386-97917694:-	MSTRG.32659	TraesCS1D02G105900	A3	D	75.9	96.7	87.8	90.8	91.4	95.3	94.8	95	89.5	89.1	70.5	100	57.1	93.3	91.6	92.5	93.2	95.1	100	98.4	DNA-directed RNA polymerase III subunit RPC4
MSTRG.32660;RI:1D:97921027:97921130-97921222:97921333:+	MSTRG.32660	TraesCS1D02G106000	RI	D	50.3	78.9	63.7	6.6	5.1	15.8	6.2	3.3	0	13.9	37.6	0	43.7	9.7	9.4	10.5	3	11.4	2	6.8	Fe/S biogenesis protein nfuA
MSTRG.32660;AF:1D:97917822:97918132-97918483:97918257:97918294-97918483:+	MSTRG.32660	TraesCS1D02G106000	AF	D	80.6	100	100	37	25.5	38.5	26.1	32	48	40.8	72.6	100	74.2	32.8	39.4	30.2	27.6	37.5	39.4	32.5	Fe/S biogenesis protein nfuA
MSTRG.32687;A3:1D:98839498-98839592:98839498-98839931:+	MSTRG.32687	TraesCS1D02G106300	A3	D	0	0	1.5	0.6	9.9	9.1	1.7	9.4	0	3.8	2.3	0	2.3	2.5	7.8	3.3	1.3	13	0	3.9	#N/A
MSTRG.32687;A3:1D:98833200-98833331:98833200-98833339:+	MSTRG.32687	TraesCS1D02G106300	A3	D	100	100	98.4	64.6	57.7	64.2	56.8	57.5	58.3	83.2	100	0	100	66.9	62.5	63.6	58.5	62.9	62	82.2	#N/A
MSTRG.32687;A5:1D:98827257-98827719:98827243-98827719:+	MSTRG.32687	TraesCS1D02G106300	A5	D	100	100	89.5	54.5	42.1	53.3	47.1	48	52.4	69.1	100	0	86.3	56.3	45.5	51.6	41.3	40.4	44.2	60.5	#N/A
MSTRG.32682;RI:1D:98845093:98845192-98845314:98845438:-	MSTRG.32682	TraesCS1D02G106500	RI	D	7.8	12.1	17.9	3.3	2.3	3.1	2.3	2.7	5.3	2.5	8	18.7	14.4	4	2.5	1.7	1.1	2.4	3.1	2.2	Disulfide-isomerase
MSTRG.32682;A3:1D:98846329-98846765:98846325-98846765:-	MSTRG.32682	TraesCS1D02G106500	A3	D	3.3	31.6	9.7	25.7	34.1	48.4	62.3	35.2	20.6	33.7	0.8	100	13	7.8	36.7	34.3	41.6	8.5	32.2	35.1	Disulfide-isomerase
MSTRG.32682;A3:1D:98846343-98846765:98846325-98846765:-	MSTRG.32682	TraesCS1D02G106500	A3	D	11.6	17.4	23.4	37.5	35.8	35.7	51.7	44.4	38.9	42.4	11.2	100	20.3	34	37.4	44.2	52.4	29.8	57.4	48.8	Disulfide-isomerase
MSTRG.32682;A3:1D:98846343-98846765:98846329-98846765:-	MSTRG.32682	TraesCS1D02G106500	A3	D	79.4	31.2	74.1	63.5	51.9	37.2	39.2	59.5	71.1	59.2	93.9	18.7	62.9	86	50.8	60.3	60.7	82	73.9	63.7	Disulfide-isomerase
MSTRG.32723;A3:1D:100122417-100122774:100122417-100122826:+	MSTRG.32723	TraesCS1D02G107200	A3	D	30.3	2.3	42.8	12	11.4	15.2	22.9	13.9	26.4	10.7	26.2	100	19.3	7.4	11.5	9.2	13.7	12.4	13.6	6.9	Chaperone protein dnaJ, putative
MSTRG.32733;A3:1D:100323698-100323778:100323680-100323778:-	MSTRG.32733	TraesCS1D02G107400	A3	D	100	12.2	100	100	99.9	100	100	99.6	100	100	100	100	100	100	99.7	99.7	100	99.9	100	99.8	Dihydrolipoyl dehydrogenase
MSTRG.32733;AL:1D:100322076:100322449-100322578:100322459:100322476-100322578:-	MSTRG.32733	TraesCS1D02G107400	AL	D	100	NA	100	100	98.7	98.6	100	98.6	100	100	100	NA	100	99.2	99.4	99.4	100	94.8	100	100	Dihydrolipoyl dehydrogenase
MSTRG.32733;A3:1D:100322449-100322578:100322443-100322578:-	MSTRG.32733	TraesCS1D02G107400	A3	D	3	1.3	3.8	3.7	7.8	5.1	8	6.9	5.5	3.8	3.1	0	1.5	3.3	4.4	3.6	5.9	3.2	5.7	2.6	Dihydrolipoyl dehydrogenase
MSTRG.32733;A3:1D:100322486-100322578:100322449-100322578:-	MSTRG.32733	TraesCS1D02G107400	A3	D	82.8	87.8	73.3	91.9	89.3	88	89.2	90.6	89.1	91.3	85.1	100	91.4	94.4	94.2	95.2	94.2	95.7	91.6	95.3	Dihydrolipoyl dehydrogenase
MSTRG.32733;A3:1D:100322486-100322578:100322443-100322578:-	MSTRG.32733	TraesCS1D02G107400	A3	D	12.9	8.9	9.9	30.5	41.4	28.3	41.9	41.7	32.4	29.5	15.5	28.9	13.7	36.3	42.6	42.2	50.7	42.7	39.7	35.6	Dihydrolipoyl dehydrogenase
MSTRG.32738;A3:1D:100458795-100458873:100458795-100458882:+	MSTRG.32738	TraesCS1D02G107500	A3	D	100	55	74.8	22.7	24.8	25.2	16.8	36.4	17.2	34.1	45.2	100	47.7	19.8	20.8	23.1	17.9	20.5	17.3	22.4	Serine/threonine-protein phosphatase 4 regulatory subunit 3
MSTRG.32750;A5:1D:100896387-100898175:100896365-100898175:+	MSTRG.32750	TraesCS1D02G108000	A5	D	96.2	100	96.9	NA	NA	NA	100	86.4	89.8	97.8	98.1	100	100	NA	NA	NA	100	94	76.5	100	DNA-directed RNA polymerase II subunit
MSTRG.32757;AF:1D:101089574:101089705-101092120:101089903:101090072-101092120:+	MSTRG.32757	TraesCS1D02G108200	AF	D	NA	NA	NA	99	94.4	100	97.7	100	100	99.4	NA	100	NA	100	89.4	98.7	100	97.7	98.1	100	DNA-directed RNA polymerase II subunit
MSTRG.32757;SE:1D:101090072-101090147:101090194-101092120:+	MSTRG.32757	TraesCS1D02G108200	SE	D	100	NA	100	97.9	91	100	93	100	100	96.6	100	NA	100	100	84.2	98.1	100	93.6	92.6	100	DNA-directed RNA polymerase II subunit
MSTRG.32757;A5:1D:101090194-101092120:101090180-101092120:+	MSTRG.32757	TraesCS1D02G108200	A5	D	5.3	0	5.1	3.1	2.9	3.4	2.2	9.8	7.3	3.9	6	NA	6.3	3.6	3.1	3.8	2.2	14.2	8.8	4.7	DNA-directed RNA polymerase II subunit
MSTRG.32757;AF:1D:101089574:101089705-101092120:101090165:101090180-101092120:+	MSTRG.32757	TraesCS1D02G108200	AF	D	0.5	0	0.4	6.1	4.7	6.1	6.6	6.8	29.6	19.2	0.9	100	0.3	7.2	4.9	5.8	8.1	32.9	28.8	13.8	DNA-directed RNA polymerase II subunit
MSTRG.32766;SE:1D:101140418-101140670:101140822-101141453:-	MSTRG.32766	TraesCS1D02G108500	SE	D	13.7	NA	2.6	86.7	89.3	86.6	91	93.4	93.5	75.3	22.8	NA	33.6	95.4	91.1	91.6	94.2	98.2	98.7	82.3	4Fe-4S ferredoxin, iron-sulfur binding protein
MSTRG.32803;A3:1D:101932855-101933441:101932855-101933541:+	MSTRG.32803	TraesCS1D02G108900	A3	D	NA	100	NA	62.7	30.2	18.3	20.1	25.8	9	61	NA	NA	NA	47	23.6	27.7	20	12	7	40	E3 ubiquitin-protein ligase
MSTRG.32803;A3:1D:101938613-101938961:101938613-101938999:+	MSTRG.32803	TraesCS1D02G108900	A3	D	2.6	6.2	4.5	6.7	17.5	15.7	17.8	18.2	15.6	7.7	2.4	0	2.6	7.2	23.4	11.5	18.6	26.9	12.8	8.7	E3 ubiquitin-protein ligase
MSTRG.32810;AF:1D:102528926-102529044:102529234:102528926-102529501:102530375:-	MSTRG.32810	TraesCS1D02G109100	AF	D	NA	NA	NA	NA	NA	NA	NA	NA	NA	7.1	NA	NA	NA	NA	NA	NA	NA	NA	NA	2.2	GDSL esterase/lipase
MSTRG.32810;AF:1D:102528926-102529044:102529234:102528926-102533468:102534003:-	MSTRG.32810	TraesCS1D02G109100	AF	D	NA	NA	NA	NA	NA	NA	NA	0	25	3	NA	NA	NA	NA	NA	NA	NA	NA	0	4.2	GDSL esterase/lipase
MSTRG.32810;A5:1D:102528926-102529501:102528926-102529621:-	MSTRG.32810	TraesCS1D02G109100	A5	D	4.6	0	5.9	1	0.1	0.4	1.9	0	0.2	2.5	3.2	0	5.1	0.3	0.1	0.6	0	0	0.7	2.6	GDSL esterase/lipase
MSTRG.32810;AF:1D:102528926-102529044:102529234:102528926-102533468:102534407:-	MSTRG.32810	TraesCS1D02G109100	AF	D	NA	0	NA	NA	NA	NA	NA	NA	NA	26.5	NA	0	NA	NA	NA	NA	NA	NA	NA	10.1	GDSL esterase/lipase
MSTRG.32810;AF:1D:102528926-102529501:102530375:102528926-102533468:102534003:-	MSTRG.32810	TraesCS1D02G109100	AF	D	NA	NA	NA	NA	NA	NA	NA	0	2.5	28.6	NA	NA	NA	NA	NA	NA	NA	NA	5.2	65.4	GDSL esterase/lipase
MSTRG.32810;AF:1D:102528926-102529501:102530375:102528926-102533468:102534407:-	MSTRG.32810	TraesCS1D02G109100	AF	D	NA	0	36.1	NA	NA	NA	NA	NA	NA	82.4	NA	0	NA	NA	NA	NA	NA	NA	NA	83	GDSL esterase/lipase
MSTRG.32810;A5:1D:102528390-102528487:102528390-102528538:-	MSTRG.32810	TraesCS1D02G109100	A5	D	100	100	100	100	100	100	100	92.5	92	94.2	100	100	100	100	97.1	97.9	100	100	89.5	98.7	GDSL esterase/lipase
MSTRG.32810;AF:1D:102528926-102529621:102529678:102528926-102533468:102534003:-	MSTRG.32810	TraesCS1D02G109100	AF	D	100	100	100	100	100	100	100	92.4	91.4	93.9	100	100	100	100	97.1	97.8	100	100	89	98.6	GDSL esterase/lipase
MSTRG.32810;AF:1D:102528926-102529621:102529678:102528926-102533468:102534407:-	MSTRG.32810	TraesCS1D02G109100	AF	D	98.7	52.2	90	93.9	99	98.6	92.5	98.9	95.9	99.5	98.7	96.2	93.4	95	99.2	98.1	93.7	98.1	96.1	99.5	GDSL esterase/lipase
MSTRG.32812;A3:1D:102777387-102778839:102777381-102778839:-	MSTRG.32812	TraesCS1D02G109300	A3	D	100	NA	100	100	100	100	100	93	NA	90.5	100	NA	100	100	87.6	100	90.1	100	61.1	100	evolutionarily conserved C-terminal region 2
MSTRG.32824;AL:1D:103351958-103352318:103352318:103351958-103352376:103352694:+	MSTRG.32824	TraesCS1D02G109600	AL	D	99.3	94.1	98	99.9	99.9	100	99.9	100	99.9	99.8	99.5	100	98.8	99.9	99.9	100	99.9	100	99.9	99.8	Dihydrolipoyl dehydrogenase
MSTRG.32826;AF:1D:103406762:103407246-103409250:103408098:103408196-103409250:+	MSTRG.32826	TraesCS1D02G109700	AF	D	4.4	0	1.5	6.4	4.2	3.2	3.9	4.6	0.3	2.6	3.9	0	2.5	7.2	3.4	3.3	1.5	0.8	1.6	4.8	Macrophage erythroblast attacher
MSTRG.32833;A3:1D:103483912-103484772:103483878-103484772:-	MSTRG.32833	TraesCS1D02G109900	A3	D	100	NA	100	97.5	98.9	95.5	100	91.4	NA	98	100	NA	100	100	100	99.1	91.9	100	NA	98.3	RELA/SPOT
MSTRG.32886;A3:1D:104577915-104578714:104577906-104578714:-	MSTRG.32886	TraesCS1D02G110700	A3	D	0	0	0	11.1	78.7	100	100	100	100	76.6	0	0	0	0	100	100	100	100	100	100	#N/A
MSTRG.32920;A5:1D:106242142-106243061:106242142-106243244:-	MSTRG.32920	TraesCS1D02G111000	A5	D	77.8	6.2	22.9	85.3	100	100	100	100	100	94.7	41.9	0	57.6	100	100	100	100	99.1	98.5	100	Arginine/serine-rich splicing factor, putative
MSTRG.32920;A3:1D:106239502-106239573:106239487-106239573:-	MSTRG.32920	TraesCS1D02G111000	A3	D	17	0	0	6.4	2.2	0	4.9	4.4	0	5.7	11.5	0	6.2	6.3	3.8	11.7	6.4	5.8	5.3	5.2	Arginine/serine-rich splicing factor, putative
MSTRG.32920;A3:1D:106242354-106243061:106242142-106243061:-	MSTRG.32920	TraesCS1D02G111000	A3	D	6.9	0	NA	11.4	1.2	7.2	6.2	8.6	11.4	19	5.7	NA	27.1	9.8	13.5	10.6	7.3	8	10.3	25.8	Arginine/serine-rich splicing factor, putative
MSTRG.32920;A5:1D:106243257-106244366:106243257-106244370:-	MSTRG.32920	TraesCS1D02G111000	A5	D	43.5	93.8	77.1	29.5	3.4	7.2	61.5	24.6	17.9	32.3	70.6	100	58.7	16.1	42.7	40.2	45.2	36.2	27	34	Arginine/serine-rich splicing factor, putative
MSTRG.32925;RI:1D:106321687:106322118-106322217:106322291:-	MSTRG.32925	TraesCS1D02G111100	RI	D	6.5	0	4.2	8.1	14.9	12.1	6.4	9	4.9	7.1	10.2	0	6.3	10.5	9.8	16.8	6.7	9.3	7.6	5.8	Transcription initiation factor TFIID subunit 13
MSTRG.32938;A5:1D:106841785-106841855:106841749-106841855:+	MSTRG.32938	TraesCS1D02G111300	A5	D	100	11.6	92.8	100	100	99.9	100	99.9	100	100	100	100	100	99.8	99.9	99.9	100	100	99.8	100	Arginine--tRNA ligase
MSTRG.32938;A3:1D:106838008-106838103:106838008-106838112:+	MSTRG.32938	TraesCS1D02G111300	A3	D	0	88.4	7.2	39.1	48.6	42.1	55.3	61.8	100	18.3	6.8	0	0	24.3	66.3	62.3	53.1	44.6	64.2	16.5	Arginine--tRNA ligase
MSTRG.32948;RI:1D:106952224:106952417-106952782:106953990:+	MSTRG.32948	TraesCS1D02G111500	RI	D	NA	NA	NA	NA	NA	NA	NA	74.9	NA	NA	NA	NA	NA	NA	100	NA	NA	100	NA	NA	RING/U-box superfamily protein
MSTRG.32948;RI:1D:106957962:106958178-106958293:106958416:+	MSTRG.32948	TraesCS1D02G111500	RI	D	95	0	100	100	100	100	100	100	100	100	100	0	64.8	100	100	100	100	100	100	100	RING/U-box superfamily protein
MSTRG.32948;SE:1D:106949351-106952224:106952417-106955405:+	MSTRG.32948	TraesCS1D02G111500	SE	D	0	NA	0	0.8	3.6	1.3	0	3.3	0	0	0	NA	0	0	0	0	0	7.5	0	0	RING/U-box superfamily protein
MSTRG.32948;AF:1D:106949018:106949351-106955405:106955155:106955267-106955405:+	MSTRG.32948	TraesCS1D02G111500	AF	D	NA	0	NA	NA	2	1.4	1.8	0.8	3.6	7.2	NA	0	14.3	3.6	1	0.3	2.8	3.5	6.7	4.4	RING/U-box superfamily protein
MSTRG.32948;AF:1D:106949169:106949351-106952224:106951761:106952129-106952224:+	MSTRG.32948	TraesCS1D02G111500	AF	D	NA	NA	NA	NA	100	NA	NA	76.3	62.2	100	NA	NA	NA	NA	100	NA	NA	100	71.2	100	RING/U-box superfamily protein
MSTRG.32948;AF:1D:106949172:106949351-106952224:106951159:106952129-106952224:+	MSTRG.32948	TraesCS1D02G111500	AF	D	NA	NA	NA	NA	24	NA	NA	13.9	NA	NA	NA	NA	NA	NA	0	NA	NA	14.5	NA	NA	RING/U-box superfamily protein
MSTRG.32948;AF:1D:106948392:106949351-106952782:106952309:106952370-106952782:+	MSTRG.32948	TraesCS1D02G111500	AF	D	22.3	0	19.6	7.2	6.6	2.4	2	2.9	6.2	4.3	13.8	0	6.7	1.4	0.9	1.4	2.9	2.6	4.3	3.7	RING/U-box superfamily protein
MSTRG.32948;SE:1D:106949351-106952224:106952417-106952782:+	MSTRG.32948	TraesCS1D02G111500	SE	D	NA	NA	10.5	NA	88.3	NA	NA	90.1	NA	74.8	NA	NA	NA	NA	94.2	NA	NA	93.9	NA	78.9	RING/U-box superfamily protein
MSTRG.32948;AF:1D:106949169:106949351-106952224:106951159:106952129-106952224:+	MSTRG.32948	TraesCS1D02G111500	AF	D	NA	NA	NA	NA	64.1	42	NA	51.9	NA	66.9	NA	NA	NA	NA	45.4	41.8	NA	58.2	NA	68.9	RING/U-box superfamily protein
MSTRG.32948;AF:1D:106949296:106949351-106955405:106955155:106955267-106955405:+	MSTRG.32948	TraesCS1D02G111500	AF	D	94.9	0	100	96.2	55.5	55.6	66.6	44.2	47.3	82.4	100	0	62.7	80.2	54.6	52.1	55.5	29.1	70.2	75.6	RING/U-box superfamily protein
MSTRG.32948;A5:1D:106955521-106955611:106955500-106955611:+	MSTRG.32948	TraesCS1D02G111500	A5	D	7.5	100	3	5.4	46.1	45.1	33.8	56.6	53.6	15.8	3	100	41	17	45.7	48	45.2	72.3	31.3	25.2	RING/U-box superfamily protein
MSTRG.32948;A5:1D:106952417-106952782:106952370-106952782:+	MSTRG.32948	TraesCS1D02G111500	A5	D	26.3	0	2.8	5.6	34.6	11.6	10.2	26.6	27.8	11.9	28.2	0	7.6	9.1	12.3	14.6	6.6	29.4	38.6	12.5	RING/U-box superfamily protein
MSTRG.32979;SE:1D:108102088-108103331:108103543-108104620:+	MSTRG.32979	TraesCS1D02G112300	SE	D	0	0	15.5	3.8	29.3	28.6	17.4	56.5	15.6	13.8	0	0	0	10.4	43.8	23.8	18.9	55.8	26.2	18.4	6-phosphofructo-2-kinase/fructose-2, 6-bisphosphatase
MSTRG.32996;A3:1D:108835687-108836989:108835647-108836989:-	MSTRG.32996	TraesCS1D02G112800	A3	D	49.9	100	44.5	54.1	17.5	22.6	21.1	27.7	35.7	33.9	48.8	0	68.8	49	21.5	18.6	15.2	23.9	36.2	44	Kelch-like protein
MSTRG.33031;SE:1D:109475359-109475438:109475635-109475800:+	MSTRG.33031	TraesCS1D02G113000	SE	D	NA	0	NA	72.3	11.7	20.5	18.7	18	26.9	NA	NA	NA	NA	48.9	17.9	20.1	30.3	9.5	26.9	NA	Phosphatidylinositol N-acetylglucosaminyltransferase subunit H
MSTRG.33031;SE:1D:109473227-109473402:109473456-109474311:+	MSTRG.33031	TraesCS1D02G113000	SE	D	0	NA	34.3	52.1	27.4	49.8	31.2	28.3	4.4	35.8	0	NA	51.2	49.2	44.3	46.2	36.9	30.1	39.8	46.9	Phosphatidylinositol N-acetylglucosaminyltransferase subunit H
MSTRG.33031;SE:1D:109473456-109474311:109474365-109475221:+	MSTRG.33031	TraesCS1D02G113000	SE	D	NA	0	28.5	25.3	12.7	18.3	14	11.8	1.4	10.9	NA	0	43.1	29.8	17	19	15.9	10.6	18.2	25	Phosphatidylinositol N-acetylglucosaminyltransferase subunit H
MSTRG.33031;SE:1D:109473227-109473402:109473456-109475221:+	MSTRG.33031	TraesCS1D02G113000	SE	D	NA	100	85.2	80	82.3	80.8	64	83.3	65.5	80.7	NA	100	57.6	75.3	81.7	73.3	63	82.4	57.7	67.3	Phosphatidylinositol N-acetylglucosaminyltransferase subunit H
MSTRG.33031;SE:1D:109473227-109474311:109474365-109475221:+	MSTRG.33031	TraesCS1D02G113000	SE	D	100	NA	81.4	55.5	64	48.7	39	62.9	37.8	47.7	100	NA	49.5	57.3	53.4	42.8	35.6	56.2	31.4	43.7	Phosphatidylinositol N-acetylglucosaminyltransferase subunit H
MSTRG.33031;A3:1D:109475359-109475438:109475359-109475800:+	MSTRG.33031	TraesCS1D02G113000	A3	D	88.3	14.6	100	91.7	46.6	40.6	44.6	46.5	64.7	95.7	85.9	100	93.5	79.1	33.6	52.4	47.7	28.6	70.8	88.5	Phosphatidylinositol N-acetylglucosaminyltransferase subunit H
MSTRG.33031;MX:1D:109473227-109473402:109473456-109475221:109473227-109474311:109474365-109475221:+	MSTRG.33031	TraesCS1D02G113000	MX	D	14.6	100	56.8	76.2	72.3	81.6	73.6	74.7	75.7	82.1	8.7	100	58.1	69.4	79.6	78.5	75.5	78.4	74.9	72.6	Phosphatidylinositol N-acetylglucosaminyltransferase subunit H
MSTRG.33032;AF:1D:109478218-109478305:109478359:109478218-109478442:109478560:-	MSTRG.33032	TraesCS1D02G113100	AF	D	0	NA	93.4	100	81.8	87.4	59	NA	NA	NA	65.1	NA	85.5	92.6	100	92.8	65.4	NA	NA	NA	#N/A
MSTRG.33042;A5:1D:109816696-109816784:109816696-109816820:-	MSTRG.33042	TraesCS1D02G113400	A5	D	28.8	0	0	1	3.6	3.9	2.7	2.5	0	3.8	28.8	100	0	0.7	0	2.2	3.1	1.5	0	5.5	Haloacid dehalogenase-like hydrolase superfamily protein
MSTRG.33044;A5:1D:109969645-109969723:109969627-109969723:+	MSTRG.33044	TraesCS1D02G113600	A5	D	0	100	100	0	0.6	0	1.3	7.5	1.4	0	0	100	0	0	0.7	0	0	0	0	1.1	#N/A
MSTRG.33047;AF:1D:110053828-110054008:110054117:110053828-110054351:110054824:-	MSTRG.33047	TraesCS1D02G114000	AF	D	0	0	0	4.4	2.1	1	0.2	4	1.8	2.3	0	0	0	5.4	2.6	3.5	0	2.4	5.5	0	Thioredoxin-like protein
MSTRG.33047;SE:1D:110053828-110054008:110054117-110054351:-	MSTRG.33047	TraesCS1D02G114000	SE	D	9.9	0	96.5	2.6	1.4	2.5	1.2	0.9	0.7	2.6	11.2	0	76.2	1.3	0.4	0.8	0.4	1.3	0.8	3.1	Thioredoxin-like protein
MSTRG.33074;RI:1D:110661382:110661600-110661690:110661845:+	MSTRG.33074	TraesCS1D02G114700	RI	D	40.4	100	16.8	7.4	7.7	0	NA	NA	0	2.5	45.1	0	19.3	6.9	4	0	NA	NA	0	1.7	Glycerophosphodiester phosphodiesterase&&Glycerophosphodiester phosphodiesterase-like protein
MSTRG.33077;RI:1D:110734086:110734392-110734491:110734768:+	MSTRG.33077	TraesCS1D02G114800	RI	D	NA	NA	NA	NA	NA	NA	NA	19.5	24.4	NA	NA	100	NA	NA	NA	NA	NA	15.4	21.8	NA	Tryptophan aminotransferase
MSTRG.33113;A3:1D:111550412-111551655:111550393-111551655:-	MSTRG.33113	TraesCS1D02G115700	A3	D	100	NA	97.5	94.4	96.9	96.8	95.8	NA	NA	93.9	NA	100	99.3	95.1	94	98.4	94.9	NA	NA	93.3	Core-2/I-branching beta-1,6-N-acetylglucosaminyltransferase family protein
MSTRG.33113;SE:1D:111550393-111550627:111550699-111551655:-	MSTRG.33113	TraesCS1D02G115700	SE	D	NA	NA	NA	NA	79.3	83.9	70	NA	NA	NA	NA	NA	NA	NA	72.6	89.2	63.1	NA	NA	22.4	Core-2/I-branching beta-1,6-N-acetylglucosaminyltransferase family protein
MSTRG.33127;A5:1D:111722808-111723055:111722345-111723055:+	MSTRG.33127	TraesCS1D02G115900	A5	D	NA	NA	NA	NA	NA	NA	NA	100	NA	NA	NA	NA	NA	NA	17.4	100	0	100	100	NA	DNA-directed RNA polymerase subunit
MSTRG.33132;SE:1D:111969014-111969194:111969343-111980380:-	MSTRG.33132	TraesCS1D02G116200	SE	D	NA	NA	NA	0	18	0	12	17.9	27.5	17.4	NA	0	NA	NA	0	0	10.5	28	11.7	3	#N/A
MSTRG.33142;RI:1D:112217126:112217635-112217753:112217794:-	MSTRG.33142	TraesCS1D02G116400	RI	D	0	0	0	11.1	17.4	13.2	10.5	19.8	11.7	5.2	0	100	4.6	2.3	30.4	7.9	12.5	18.6	8.6	7.7	Protein apaG
MSTRG.33175;A5:1D:113571838-113571988:113571547-113571988:+	MSTRG.33175	TraesCS1D02G117100	A5	D	NA	NA	NA	NA	0.6	NA	3.2	8	3.6	1.8	NA	100	NA	NA	0	NA	1.1	0	1.3	2.4	#N/A
MSTRG.33175;RI:1D:113571442:113571547-113571988:113572736:+	MSTRG.33175	TraesCS1D02G117100	RI	D	NA	NA	NA	NA	1.6	NA	11.3	1.8	9.4	11.2	NA	NA	NA	NA	2	8.9	11	4.2	7.7	9.9	#N/A
MSTRG.33200;A3:1D:114008140-114008243:114008135-114008243:-	MSTRG.33200	TraesCS1D02G117800	A3	D	46.2	100	82.9	18.3	17.3	17.9	2.7	45.7	36.8	22.8	58.1	0	74.5	27.1	39.1	20	10.6	67.5	14	28.8	AT1G08220-like protein
MSTRG.33200;A3:1D:114008336-114008418:114008301-114008418:-	MSTRG.33200	TraesCS1D02G117800	A3	D	51.5	0	14.1	73.4	72	73.9	85.9	43.2	54.3	68.3	37	100	23.5	64.7	52.7	69.8	78.4	20.3	75.3	66.9	AT1G08220-like protein
MSTRG.33217;A5:1D:114162008-114162395:114162001-114162395:+	MSTRG.33217	TraesCS1D02G118400	A5	D	93.6	100	98	97.1	97.4	96.4	95.6	93.1	92.9	92.1	100	NA	98.4	98	95.9	92.4	88.4	90.1	82.6	94.4	#N/A
MSTRG.33217;A5:1D:114162001-114162395:114161998-114162395:+	MSTRG.33217	TraesCS1D02G118400	A5	D	14.1	0	1.3	7.1	5.2	6.8	11.7	12.7	NA	16	0	NA	2.9	5	7.5	16.9	30.4	17.8	NA	19.1	#N/A
MSTRG.33217;A3:1D:114161441-114161596:114161441-114161622:+	MSTRG.33217	TraesCS1D02G118400	A3	D	95	100	91.9	92.1	85.6	92.2	87.5	89.9	90.9	91.1	92.9	NA	91.4	89.7	87	89.7	85.9	89.2	89.3	88.9	#N/A
MSTRG.33217;A5:1D:114162008-114162395:114161998-114162395:+	MSTRG.33217	TraesCS1D02G118400	A5	D	70.6	69.7	38.7	72.1	67.6	66.2	74.2	66.3	90.9	68.8	60	NA	65	72	65.6	71.3	76.8	66.3	72.7	80.1	#N/A
MSTRG.33224;RI:1D:114354881:114355154-114355295:114355635:-	MSTRG.33224	TraesCS1D02G118600	RI	D	NA	NA	NA	NA	NA	NA	NA	NA	NA	8	NA	0	NA	NA	NA	NA	NA	NA	NA	4.5	Boron transporter
MSTRG.33224;A3:1D:114355202-114355295:114355154-114355295:-	MSTRG.33224	TraesCS1D02G118600	A3	D	NA	NA	NA	NA	NA	NA	NA	NA	NA	15.6	NA	0	NA	NA	NA	NA	NA	NA	NA	12.7	Boron transporter
MSTRG.33224;A3:1D:114358300-114359779:114358288-114359779:-	MSTRG.33224	TraesCS1D02G118600	A3	D	NA	NA	NA	NA	NA	NA	NA	NA	NA	29.4	NA	0	NA	NA	NA	NA	NA	NA	NA	28.9	Boron transporter
MSTRG.33224;A5:1D:114356625-114356711:114356625-114356731:-	MSTRG.33224	TraesCS1D02G118600	A5	D	NA	NA	NA	NA	NA	NA	NA	NA	NA	43.1	NA	0	NA	NA	NA	NA	NA	NA	NA	56.3	Boron transporter
MSTRG.33224;RI:1D:114354881:114355202-114355295:114355635:-	MSTRG.33224	TraesCS1D02G118600	RI	D	NA	NA	NA	NA	NA	NA	NA	NA	NA	32.1	NA	NA	NA	NA	NA	NA	NA	NA	NA	24.3	Boron transporter
MSTRG.33224;RI:1D:114355724:114355840-114355926:114356021:-	MSTRG.33224	TraesCS1D02G118600	RI	D	NA	NA	NA	NA	NA	NA	NA	NA	NA	27.4	NA	0	NA	NA	NA	NA	NA	NA	NA	44.1	Boron transporter
MSTRG.33228;AF:1D:114362123-114362205:114362495:114362123-114363054:114363290:-	MSTRG.33228	TraesCS1D02G118700	AF	D	NA	NA	7.1	NA	NA	NA	NA	NA	NA	NA	NA	NA	NA	NA	NA	NA	NA	NA	NA	NA	Pentatricopeptide repeat-containing protein
MSTRG.33228;AF:1D:114362123-114362205:114362385:114362123-114363054:114363290:-	MSTRG.33228	TraesCS1D02G118700	AF	D	93.4	NA	37.3	91.8	87.4	93.2	92.6	87.8	NA	NA	96.2	NA	57.7	87.5	73.6	82.8	84.7	NA	NA	NA	Pentatricopeptide repeat-containing protein
MSTRG.33228;RI:1D:114361968:114361997-114362066:114362123:-	MSTRG.33228	TraesCS1D02G118700	RI	D	4.8	NA	48.1	8.6	12	9.3	22.5	10.3	NA	NA	3	NA	29.4	16	24.9	21.9	24.4	7.9	NA	NA	Pentatricopeptide repeat-containing protein
MSTRG.33228;A3:1D:114361291-114361366:114361265-114361366:-	MSTRG.33228	TraesCS1D02G118700	A3	D	29.8	100	56.5	48.2	26.3	36	32.1	29.1	NA	39.2	31.5	100	48.5	25.5	32.7	13.2	35.6	44.3	NA	40.6	Pentatricopeptide repeat-containing protein
MSTRG.33260;A3:1D:115567810-115567908:115567804-115567908:-	MSTRG.33260	TraesCS1D02G119200	A3	D	NA	NA	NA	NA	NA	NA	NA	94.6	NA	NA	NA	NA	NA	NA	NA	NA	NA	100	92.6	NA	#N/A
MSTRG.33281;A5:1D:116004716-116004805:116004716-116004811:-	MSTRG.33281	TraesCS1D02G119500	A5	D	98.4	100	99.3	94.4	90.2	91.8	92.8	96.2	91.2	91.9	98.7	93.9	99.1	93.5	92.2	91.8	90.7	80.1	95.6	94.7	Auxin-responsive protein
MSTRG.33296;RI:1D:116453801:116454106-116454535:116454615:+	MSTRG.33296	TraesCS1D02G119600	RI	D	NA	NA	NA	16	35.8	44.8	68	41.9	NA	38.1	NA	NA	NA	26.1	52.8	35.9	60.9	57.7	22.5	28.5	#N/A
MSTRG.33296;A5:1D:116454448-116454535:116454106-116454535:+	MSTRG.33296	TraesCS1D02G119600	A5	D	100	100	100	32.8	30.1	13.1	42.6	26.1	75.1	49.2	100	100	100	25.9	35.1	16.4	41.6	38.7	28.6	39.4	#N/A
MSTRG.33296;RI:1D:116453801:116454448-116454535:116454615:+	MSTRG.33296	TraesCS1D02G119600	RI	D	9.5	0	13.4	28.1	56.4	84.3	74.1	67.2	42.1	38.9	2.2	0	10.4	50.3	67.4	74	68.7	68.4	NA	37.9	#N/A
MSTRG.33296;SE:1D:116455015-116455277:116455313-116455522:+	MSTRG.33296	TraesCS1D02G119600	SE	D	49.3	100	100	16.8	21.8	22.4	35.6	12.9	51.5	16.3	37.4	100	89.4	18.3	25.1	13.3	36.6	23.7	13	23	#N/A
MSTRG.33300;A3:1D:116545820-116545890:116545820-116545896:+	MSTRG.33300	TraesCS1D02G119700	A3	D	NA	NA	NA	0	10.6	15.2	13.6	8.9	0	8.1	0	100	NA	0	30.9	4.3	19.7	16.2	12.4	1.5	RING/U-box superfamily protein
MSTRG.33361;RI:1D:118885876:118886128-118888326:118888996:-	MSTRG.33361	TraesCS1D02G120300	RI	D	NA	NA	NA	NA	44.4	64	100	NA	NA	10.4	NA	NA	NA	4.5	83.7	100	42.5	NA	NA	18.5	#N/A
MSTRG.33361;RI:1D:118885876:118887116-118888326:118888996:-	MSTRG.33361	TraesCS1D02G120300	RI	D	NA	NA	NA	NA	35.5	33	44.9	NA	NA	25	NA	NA	NA	NA	45.3	39.1	53	41.7	NA	20.4	#N/A
MSTRG.33361;A3:1D:118887116-118888326:118886128-118888326:-	MSTRG.33361	TraesCS1D02G120300	A3	D	0	0	3.1	1.9	7.9	7.3	12.2	5.2	10.1	6.8	0	0	0	1.3	10.5	7	9.5	17.8	13	8.6	#N/A
MSTRG.33389;A3:1D:119404199-119404591:119404166-119404591:-	MSTRG.33389	TraesCS1D02G120700	A3	D	75.9	100	57.8	100	91.5	93.1	100	96.1	100	97	87.3	0	72.6	100	83.1	100	100	100	100	100	#N/A
MSTRG.33439;A3:1D:121139562-121140749:121139562-121140767:+	MSTRG.33439	TraesCS1D02G121200	A3	D	66.6	75	56	86.4	94	89.2	93.9	92.7	88	91.8	65.6	100	60.9	85.4	94.3	94.1	96.1	94.9	94.4	94.7	#N/A
MSTRG.33443;AF:1D:121241265-121242689:121242889:121241265-121242941:121243121:-	MSTRG.33443	TraesCS1D02G121400	AF	D	0	NA	32.2	0	12.2	11.6	NA	NA	NA	0	0	NA	6.8	0	17.5	13.1	NA	NA	NA	34.1	60S ribosomal L18a-like protein
MSTRG.33443;AF:1D:121241265-121242689:121242769:121241265-121242941:121243121:-	MSTRG.33443	TraesCS1D02G121400	AF	D	32.2	NA	66.1	35.2	48.9	54.3	NA	NA	NA	26.7	25.2	NA	68.5	38.2	48.1	56.1	NA	NA	NA	0	60S ribosomal L18a-like protein
MSTRG.33443;SE:1D:121240938-121241132:121241265-121242941:-	MSTRG.33443	TraesCS1D02G121400	SE	D	29.9	0	10.1	51.4	26.1	29.9	NA	18.5	NA	51.7	32.6	NA	8.6	44.8	22.3	24.6	NA	0	NA	44.7	60S ribosomal L18a-like protein
MSTRG.33443;A3:1D:121240741-121240806:121240730-121240806:-	MSTRG.33443	TraesCS1D02G121400	A3	D	87.6	100	84.2	78.2	80.6	74.5	92.6	74.9	NA	63.2	90.1	NA	84.3	78.3	83.5	73.4	80.8	78.2	NA	63.7	60S ribosomal L18a-like protein
MSTRG.33453;AF:1D:121402970-121403090:121403339:121402970-121403753:121404573:-	MSTRG.33453	TraesCS1D02G121600	AF	D	98.3	100	100	100	98.2	92.1	100	100	NA	100	100	NA	99.6	100	100	100	97.1	100	NA	100	Protein slow green 1, chloroplastic
MSTRG.33453;A5:1D:121402970-121403749:121402970-121403753:-	MSTRG.33453	TraesCS1D02G121600	A5	D	0	NA	0	23.4	51.5	NA	NA	NA	NA	NA	0	NA	3.1	NA	NA	NA	NA	NA	NA	NA	Protein slow green 1, chloroplastic
MSTRG.33453;AF:1D:121402970-121403090:121403339:121402970-121403749:121404293:-	MSTRG.33453	TraesCS1D02G121600	AF	D	100	100	100	94.8	85.3	100	100	100	NA	92.1	100	NA	99.3	94.8	95.6	96.7	100	100	NA	100	Protein slow green 1, chloroplastic
MSTRG.33459;SE:1D:121619376-121619584:121619689-121621515:+	MSTRG.33459	TraesCS1D02G121800	SE	D	0	NA	NA	0.4	0.2	0	0	2.2	7.2	0.5	0	0	0	0	0.3	0.5	0.2	5.4	1.4	0	Ubiquitin-conjugating enzyme, E2&&Ubiquitin-conjugating enzyme (E2)&&Ubiquitin conjugating enzyme E2
MSTRG.33459;A3:1D:121619376-121621515:121619376-121621518:+	MSTRG.33459	TraesCS1D02G121800	A3	D	8.9	NA	7.8	88.7	96.7	100	100	100	96.6	96.9	18.2	100	17.4	86.8	92.2	98.5	94.6	66.4	100	87.3	Ubiquitin-conjugating enzyme, E2&&Ubiquitin-conjugating enzyme (E2)&&Ubiquitin conjugating enzyme E2
MSTRG.33459;A3:1D:121621796-121622481:121621796-121622593:+	MSTRG.33459	TraesCS1D02G121800	A3	D	47.2	100	74.8	29.5	19.3	32.2	23.8	5.3	36.8	33.2	54.6	0	71.3	22.5	13.6	17.4	15.4	8.4	12	26.5	Ubiquitin-conjugating enzyme, E2&&Ubiquitin-conjugating enzyme (E2)&&Ubiquitin conjugating enzyme E2
MSTRG.33483;A3:1D:122541253-122541340:122541253-122541347:+	MSTRG.33483	TraesCS1D02G121900	A3	D	34.4	53.1	32.5	74.7	55.4	60.9	52.7	57.4	56.9	69.4	27.9	100	30.5	81.1	69.4	72.4	61.1	64.5	64.9	75.2	FACT complex subunit SSRP1
MSTRG.33483;RI:1D:122538641:122538746-122538839:122538975:+	MSTRG.33483	TraesCS1D02G121900	RI	D	14.5	27.5	17.6	57.6	47.6	49.5	50.8	49.1	53	55.3	21	100	7.2	56.5	55.8	56.2	55.3	50	50.6	65.6	FACT complex subunit SSRP1
MSTRG.33486;A3:1D:122772796-122772879:122772796-122772909:+	MSTRG.33486	TraesCS1D02G122100	A3	D	0	0	3.8	3.8	4	4.5	10.5	5.4	5.1	3.3	0	0	4.6	2.8	2.7	4.9	9	11	3.3	4.2	#N/A
MSTRG.33510;A3:1D:123105904-123107371:123105499-123107371:-	MSTRG.33510	TraesCS1D02G122500	A3	D	0.2	0	3.9	2	2	2.8	4.7	3.6	1.5	9.4	0.3	0	3.4	1.4	2.4	1.8	5.2	2.8	1.7	9.4	Protein kinase
MSTRG.33510;RI:1D:123104338:123104382-123104624:123104737:-	MSTRG.33510	TraesCS1D02G122500	RI	D	0.2	0	3.9	2	2	2.8	4.7	3.6	1.5	9.4	0.3	0	3.4	1.4	2.4	1.8	5.2	2.8	1.7	9.4	Protein kinase
MSTRG.33510;SE:1D:123108370-123108929:123109012-123109291:-	MSTRG.33510	TraesCS1D02G122500	SE	D	6.6	0	3.9	51.2	98.9	100	100	100	100	71.9	1.8	0	3.9	64.9	100	100	100	100	100	100	Protein kinase
MSTRG.33534;A5:1D:124341064-124341560:124340987-124341560:+	MSTRG.33534	TraesCS1D02G123100	A5	D	NA	NA	30.8	7.5	10.2	7.8	14	12.8	9.8	11.1	NA	0	NA	14	8	10	15	10	12	15.1	#N/A
MSTRG.33534;SE:1D:124341064-124341560:124341748-124341828:+	MSTRG.33534	TraesCS1D02G123100	SE	D	7.7	9.7	12.9	5.1	54.2	33.2	53.2	78.6	40.9	19.1	7.6	NA	9.8	8.7	47.2	51.6	55.1	71.2	54.9	20.6	#N/A
MSTRG.33537;A3:1D:124903041-124903111:124903019-124903111:-	MSTRG.33537	TraesCS1D02G123300	A3	D	0	0	0	0	3.9	0	0	2.4	0	4	0	NA	0	0	5.6	0	2.2	2.4	6.8	1.6	Histidine phosphotransfer protein
MSTRG.33546;AF:1D:125070875-125071301:125071493:125070875-125080523:125080769:-	MSTRG.33546	TraesCS1D02G123400	AF	D	70.9	0	92.3	84.6	47.6	25.1	NA	NA	NA	83.2	75.3	100	55.2	32.5	0	57.6	NA	NA	NA	86.2	Malic enzyme
MSTRG.33546;RI:1D:125070319:125070424-125070528:125070875:-	MSTRG.33546	TraesCS1D02G123400	RI	D	70.9	0	92.3	84.6	47.6	24.2	NA	NA	NA	83	75.3	100	55.2	32.5	0	57.6	NA	NA	NA	86.2	Malic enzyme
MSTRG.33557;A3:1D:125822828-125823095:125822828-125823098:+	MSTRG.33557	TraesCS1D02G123500	A3	D	0	NA	0	96.5	91.7	81.5	100	NA	NA	NA	0	NA	0	91.2	92.7	86.2	100	NA	NA	NA	Auxin-responsive protein
MSTRG.33560;A3:1D:125830073-125830183:125830073-125830288:+	MSTRG.33560	TraesCS1D02G123600	A3	D	86.3	100	43.1	100	100	100	100	100	100	100	95.3	0	75.3	100	100	100	100	100	100	100	Proteasome subunit beta type
MSTRG.33584;AF:1D:126673440-126674308:126674461:126673440-126675420:126675448:-	MSTRG.33584	TraesCS1D02G123900	AF	D	0	0	0	1	0.7	0.1	6.1	0.5	0.3	0.3	0.9	NA	0	0	0.5	0	5.8	0.9	1.3	0.3	Derlin
MSTRG.33584;AF:1D:126673440-126674308:126674461:126673440-126676262:126676396:-	MSTRG.33584	TraesCS1D02G123900	AF	D	0	NA	0	0.9	1.2	0.4	12.9	0.8	0.5	0.3	2.2	0	0	0	1.1	0	8.3	1.7	1.4	0.4	Derlin
MSTRG.33584;AF:1D:126673440-126675420:126675448:126673440-126676262:126676396:-	MSTRG.33584	TraesCS1D02G123900	AF	D	73.5	100	87.3	45.5	65.6	76.7	69.7	63.6	66.4	58.2	71.2	0	91.7	44.5	69.3	66.4	59.4	66.4	50.5	55.7	Derlin
MSTRG.33604;RI:1D:127224220:127224340-127224447:127224587:-	MSTRG.33604	TraesCS1D02G124100	RI	D	0	NA	100	4.6	0.7	0	0	0.9	0	0.2	0	NA	40.1	1.7	4.1	0.4	0.3	2.6	0	2.5	tRNA pseudouridine synthase A
MSTRG.33604;A5:1D:127216617-127216740:127216617-127216760:-	MSTRG.33604	TraesCS1D02G124100	A5	D	85.4	NA	68.3	97.1	96.9	94.1	95.3	97.4	98.2	96.8	92.4	NA	63.7	96.5	97.8	95.4	96.3	98.5	97.5	98.9	tRNA pseudouridine synthase A
MSTRG.33604;SE:1D:127216371-127216531:127216617-127216740:-	MSTRG.33604	TraesCS1D02G124100	SE	D	0	NA	7.3	3	7.4	0	3.5	11.1	40	10.7	0	0	0	6.9	4.9	6.9	5.5	11.3	39.7	10.2	tRNA pseudouridine synthase A
MSTRG.33604;RI:1D:127216255:127216371-127216531:127216617:-	MSTRG.33604	TraesCS1D02G124100	RI	D	100	NA	90.4	96.4	94	100	95.3	89.8	78	91.2	100	NA	100	93.2	95	90.1	94.3	91.9	77.9	91.3	tRNA pseudouridine synthase A
MSTRG.33604;A5:1D:127216617-127216745:127216617-127216760:-	MSTRG.33604	TraesCS1D02G124100	A5	D	NA	NA	41.7	89.9	88.8	87.3	92.3	93.3	93.7	91.4	NA	NA	25.6	82.1	93.5	82.2	90.6	95.4	93	96.5	tRNA pseudouridine synthase A
MSTRG.33604;A5:1D:127214223-127216086:127214223-127216098:-	MSTRG.33604	TraesCS1D02G124100	A5	D	68	0	49	95.4	65.8	78.7	83.5	62.9	83.8	92.4	100	100	84.3	94	61.5	73.1	76.2	78.3	95.2	87.8	tRNA pseudouridine synthase A
MSTRG.33604;A5:1D:127216617-127216740:127216617-127216745:-	MSTRG.33604	TraesCS1D02G124100	A5	D	100	NA	75.1	78.9	80	69.9	63	73.1	78.3	74.2	100	NA	83.6	85.6	75	81.8	72.9	75.6	74.3	75.9	tRNA pseudouridine synthase A
MSTRG.33604;A3:1D:127216617-127216740:127216371-127216740:-	MSTRG.33604	TraesCS1D02G124100	A3	D	30.4	NA	27.4	38.4	49	33.7	30.1	43.1	62.6	46.3	30.1	0	14.6	45.3	41.4	34.3	40	51.2	60.3	46.5	tRNA pseudouridine synthase A
MSTRG.33605;AF:1D:127494304:127494902-127503344:127503091:127503208-127503344:+	MSTRG.33605	TraesCS1D02G124200	AF	D	1.6	70.9	0	0.5	3.3	5.7	2	NA	NA	1.9	0	0	8.6	0	3.7	2.8	2.9	NA	NA	3.2	Protein kinase
MSTRG.33629;A3:1D:127927829-127931745:127927750-127931745:-	MSTRG.33629	TraesCS1D02G124300	A3	D	NA	NA	NA	73	86.3	76.7	76.8	85.7	69	76.1	NA	NA	NA	63.2	79.7	78.8	80.3	88.8	96.3	83.3	Zinc transporter
MSTRG.33636;A3:1D:128523803-128524116:128523803-128524119:+	MSTRG.33636	TraesCS1D02G124400	A3	D	99.6	100	100	99.3	92	95.9	97.9	78	NA	53.9	100	100	99.8	98.8	96.2	89.3	96	97.7	NA	51.2	Pentatricopeptide repeat-containing protein, putative
MSTRG.33640;A3:1D:128673090-128673907:128673090-128673917:+	MSTRG.33640	TraesCS1D02G124500	A3	D	1.7	0	0	2.1	4.4	1.9	3	2.1	0.6	0.1	3.4	0	0.8	2.4	5.3	2.9	8.5	5.1	2.2	1	Lactoylglutathione lyase
MSTRG.33640;SE:1D:128674129-128674223:128674270-128675269:+	MSTRG.33640	TraesCS1D02G124500	SE	D	91.8	100	93.4	96.8	100	80	88.3	98.6	100	100	100	100	95.7	89.4	100	97.7	100	99.6	100	92.5	Lactoylglutathione lyase
MSTRG.33640;SE:1D:128672928-128673020:128673090-128673917:+	MSTRG.33640	TraesCS1D02G124500	SE	D	88.4	100	89.9	68.2	38.5	43	44.6	44.7	63.9	67.8	91.5	100	90	68.3	41.5	45.7	45.7	42	57.7	68.5	Lactoylglutathione lyase
MSTRG.33673;SE:1D:130307588-130308020:130308751-130308853:+	MSTRG.33673	TraesCS1D02G124600	SE	D	40.6	24.5	64.2	38.1	78.4	73	71.1	82.9	82.1	46.4	44	60.2	61.2	39.7	96.1	67.8	78	100	75.4	45.1	ER membrane protein complex subunit 1
MSTRG.33687;RI:1D:130612469:130613111-130613196:130613423:+	MSTRG.33687	TraesCS1D02G124700	RI	D	0	44.5	4	36	51.3	20.3	28.2	40.9	57.8	30.4	13.5	0	3.5	50.9	71.4	69.9	65.5	45.1	53.5	55.8	Lysine-specific demethylase
MSTRG.33687;A3:1D:130613423-130613504:130613423-130613511:+	MSTRG.33687	TraesCS1D02G124700	A3	D	93.1	100	84.3	21.9	17.8	21.6	28.6	25.5	24.5	34.5	100	100	87.9	20.2	25	18.9	34.9	30.3	21.3	26.9	Lysine-specific demethylase
MSTRG.33693;RI:1D:131144590:131144619-131144714:131144828:+	MSTRG.33693	TraesCS1D02G124800	RI	D	NA	NA	0	0	0	0	0	1.7	0	0	NA	NA	0	5.2	0	0	0	2.7	0	0	RNA-binding family protein
MSTRG.33693;RI:1D:131149249:131149884-131149969:131150114:+	MSTRG.33693	TraesCS1D02G124800	RI	D	55	83.5	100	60.8	58.3	75.9	51	92.8	74.5	60.1	54.6	0	100	52.5	64.4	56.2	41	76.4	72.9	48.4	RNA-binding family protein
MSTRG.33703;A3:1D:131287511-131287835:131287511-131287853:+	MSTRG.33703	TraesCS1D02G124900	A3	D	100	100	100	91.2	100	100	97.7	97.5	100	100	100	100	85.5	100	100	100	100	100	100	97.6	#N/A
MSTRG.33703;RI:1D:131286705:131287004-131287335:131287511:+	MSTRG.33703	TraesCS1D02G124900	RI	D	NA	NA	NA	6.4	26	11.7	10.1	38.9	35.7	15.1	NA	NA	NA	7.1	16.8	16.7	6.8	41	20.7	20.1	#N/A
MSTRG.33703;A5:1D:131288430-131288755:131288425-131288755:+	MSTRG.33703	TraesCS1D02G124900	A5	D	96.5	100	100	61.3	67.9	51.7	64.5	66.3	76.6	69	92.3	100	85.5	64.6	42.3	61.5	52.8	66	63.4	71.1	#N/A
MSTRG.33720;A3:1D:132207153-132207460:132207153-132207463:+	MSTRG.33720	TraesCS1D02G125100	A3	D	44.1	NA	0	100	100	81.3	70.8	NA	NA	NA	68.4	NA	100	100	100	62.7	100	NA	NA	NA	basic helix-loop-helix (bHLH) DNA-binding superfamily protein
MSTRG.33720;SE:1D:132209201-132209703:132209756-132213190:+	MSTRG.33720	TraesCS1D02G125100	SE	D	55.9	NA	100	97.8	93.8	95.8	95.7	NA	NA	NA	31.6	NA	100	93.3	94.2	89.9	100	NA	NA	NA	basic helix-loop-helix (bHLH) DNA-binding superfamily protein
MSTRG.33741;AF:1D:132857224-132859026:132859051:132857224-132861353:132861559:-	MSTRG.33741	TraesCS1D02G125200	AF	D	100	100	99.2	100	94.2	94.4	94.6	96.7	97.6	100	100	100	100	98.3	95.7	98.2	91.5	96.4	99.4	100	Ubiquitin-conjugating enzyme E2
MSTRG.33770;AF:1D:133945722:133945960-133947446:133947087:133947120-133947446:+	MSTRG.33770	TraesCS1D02G125400	AF	D	NA	100	81.2	81.6	18.1	56.9	NA	62.8	NA	NA	NA	NA	NA	76	35.5	41.9	NA	80.1	NA	NA	Myb
MSTRG.33777;A3:1D:134675646-134675754:134675646-134675931:+	MSTRG.33777	TraesCS1D02G125500	A3	D	0	0	0	2	5.1	5.9	12.2	4.4	3.2	3.6	0	0	0.2	0.7	5.2	4	15.8	5.1	2.8	5.2	Zinc finger protein-like 1-like protein
MSTRG.33835;A3:1D:137073215-137073626:137073215-137074188:+	MSTRG.33835	TraesCS1D02G126000	A3	D	16.4	96.7	53.3	16.5	17.4	21.8	30.3	23.6	20.9	21.6	17.9	100	33	16.1	22.7	20.1	28	22.5	9.6	18.9	#N/A
MSTRG.33938;AF:1D:139539065-139540970:139541016:139539065-139543263:139543358:-	MSTRG.33938	TraesCS1D02G127200	AF	D	NA	NA	NA	0	1.7	0	0	0	0	0	NA	NA	NA	0	0	0	0	0	0	6.6	alpha-1,2-Mannosidase
MSTRG.33938;A3:1D:139534066-139534746:139534003-139534746:-	MSTRG.33938	TraesCS1D02G127200	A3	D	100	100	100	100	92.8	100	100	73.3	100	93	100	100	100	100	40.5	100	100	100	98	98.6	alpha-1,2-Mannosidase
MSTRG.33938;AF:1D:139539065-139540970:139540981:139539065-139543263:139543358:-	MSTRG.33938	TraesCS1D02G127200	AF	D	NA	NA	NA	0	40.3	48.8	38.6	7.8	0	17	NA	NA	NA	48.4	54.9	32.4	30.4	28.8	1.6	56.6	alpha-1,2-Mannosidase
MSTRG.33938;SE:1D:139537967-139538110:139539065-139543263:-	MSTRG.33938	TraesCS1D02G127200	SE	D	8.2	10.5	5.2	26.5	78.3	47.1	63.3	81.2	58.9	26.9	4.2	0	5.1	22.8	86.7	60.6	71.3	75.9	55.3	16.5	alpha-1,2-Mannosidase
MSTRG.33938;A3:1D:139534881-139536325:139534876-139536325:-	MSTRG.33938	TraesCS1D02G127200	A3	D	46.3	61.3	75.5	65.7	35	60.2	53.7	36.6	52.9	68.7	33.1	100	73.5	63.1	34.2	48.5	69.2	37.9	77.1	70.2	alpha-1,2-Mannosidase
MSTRG.33938;AF:1D:139537967-139538110:139538688:139537967-139543263:139543358:-	MSTRG.33938	TraesCS1D02G127200	AF	D	55.8	41.4	25.5	35.8	72.6	44.3	48.4	72.1	49.8	37	67.9	0	27.6	39.1	85.2	55.4	33.9	66.2	24.5	34.2	alpha-1,2-Mannosidase
MSTRG.33945;AF:1D:140048152-140049439:140049511:140048152-140051569:140052103:-	MSTRG.33945	TraesCS1D02G127500	AF	D	97.2	100	98.1	94.5	90.4	93.2	93.2	92.8	95	91.5	95.7	NA	98.4	93.1	92.1	89.5	92.5	93.7	96.5	92.2	N-acetyltransferase-like protein
MSTRG.33945;RI:1D:140051569:140051695-140051803:140052103:-	MSTRG.33945	TraesCS1D02G127500	RI	D	27.2	NA	39.8	17.3	21.2	27.6	15	17.4	10.9	18.9	37	NA	30.4	20.8	28.3	28.6	14.7	19.5	5.3	23.7	N-acetyltransferase-like protein
MSTRG.33962;AF:1D:140519109:140519212-140519638:140519324:140519515-140519638:+	MSTRG.33962	TraesCS1D02G127700	AF	D	28.4	81.6	57.8	NA	NA	NA	NA	NA	83.4	56.6	23.1	61.1	22.3	NA	NA	NA	NA	NA	72.4	57.7	Agamous MADS-box transcription factor
MSTRG.33962;A3:1D:140519515-140519638:140519515-140519644:+	MSTRG.33962	TraesCS1D02G127700	A3	D	38.1	6.7	20.3	4.1	NA	19.8	NA	32.1	12.1	19.9	41.8	16.6	23.6	4.5	13.9	24.5	NA	26	15.5	16.4	Agamous MADS-box transcription factor
MSTRG.33970;A3:1D:141219435-141219522:141219431-141219522:-	MSTRG.33970	TraesCS1D02G127900	A3	D	0	57.5	0	18.2	15.9	18.3	6.9	22.1	NA	15.3	4.8	0	2.9	17.9	15.3	16.3	17.6	69	NA	16.6	Hexosyltransferase
MSTRG.33972;A3:1D:141275476-141276381:141275476-141276990:+	MSTRG.33972	TraesCS1D02G128000	A3	D	10.5	0	5.5	9.5	10.9	NA	16.2	NA	NA	5.1	12.7	0	6.1	12.6	NA	NA	15.5	NA	5.5	5.7	Zinc transporter
MSTRG.34003;MX:1D:141707458-141707539:141707564-141708364:141707458-141707565:141707640-141708364:-	MSTRG.34003	TraesCS1D02G128500	MX	D	NA	NA	100	32	0	0	0	NA	NA	0	NA	NA	79.2	47.3	5	0	0	NA	NA	55.8	O-acyltransferase
MSTRG.34003;A3:1D:141707640-141708364:141707564-141708364:-	MSTRG.34003	TraesCS1D02G128500	A3	D	NA	NA	8.4	56.8	100	NA	100	NA	NA	NA	NA	NA	8	39.7	90.8	100	100	NA	NA	32	O-acyltransferase
MSTRG.34003;A5:1D:141707458-141707539:141707458-141707565:-	MSTRG.34003	TraesCS1D02G128500	A5	D	NA	NA	NA	38.2	43.3	15.4	35.7	NA	NA	31.5	NA	NA	NA	37.1	34.1	32.2	39.8	NA	NA	37.3	O-acyltransferase
MSTRG.34007;AF:1D:141945324-141945882:141945999:141945324-141947122:141947462:-	MSTRG.34007	TraesCS1D02G128900	AF	D	89	100	91.2	62.9	73.9	82.8	58.9	NA	NA	47.3	73.7	NA	86.4	82.8	73.5	77.4	52.1	NA	NA	80.7	RING/FYVE/PHD zinc finger superfamily protein, putative
MSTRG.34013;A3:1D:142151969-142152079:142151963-142152079:-	MSTRG.34013	TraesCS1D02G129000	A3	D	7.9	0	0	100	100	72.5	36.9	4.4	100	100	0	0	3.3	100	27.5	12.3	100	100	100	100	Kinase family protein
MSTRG.34020;A5:1D:142343957-142344060:142343957-142344498:-	MSTRG.34020	TraesCS1D02G129100	A5	D	28.4	15.3	4.9	34.2	37	19	26.7	11.5	NA	NA	29.5	0	15.9	32.4	27.5	35.4	20.4	23.4	NA	NA	Kinase family protein
MSTRG.34020;SE:1D:142338519-142338880:142339012-142339213:-	MSTRG.34020	TraesCS1D02G129100	SE	D	30	15.3	7	48.1	44.5	27.9	37.2	26.3	NA	NA	30.5	0	16.3	46.2	33.5	41.7	32.9	29.8	NA	NA	Kinase family protein
MSTRG.34024;AF:1D:142657077:142657552-142658261:142657729:142657834-142658261:+	MSTRG.34024	TraesCS1D02G129200	AF	D	3	0.8	0.6	13.7	15	12	15.5	13.8	13.8	16	2.3	13.3	0.9	16.4	13.3	14.3	16.5	12.2	21.3	14.8	Mitochondrial carrier family
MSTRG.34039;RI:1D:143251723:143252133-143252705:143252893:+	MSTRG.34039	TraesCS1D02G129500	RI	D	9.6	0.9	11.7	4.8	5	4.8	1.6	14.6	7.8	3.1	7	0	4.4	6.6	6	3.2	1.5	18	10.2	3.9	Thioredoxin
MSTRG.34040;RI:1D:143256701:143257143-143257294:143257809:-	MSTRG.34040	TraesCS1D02G129600	RI	D	87.3	100	100	100	100	88.5	63.5	27.7	3.1	56	88.6	100	100	100	100	100	100	5	NA	57.5	Pectin lyase-like superfamily protein
MSTRG.34040;RI:1D:143258080:143258250-143258340:143258795:-	MSTRG.34040	TraesCS1D02G129600	RI	D	0	0	2.3	0	0	0	0	29.8	67	14.6	0	0	4.9	3.3	2.9	0	17.7	24.4	77.9	5.3	Pectin lyase-like superfamily protein
MSTRG.34062;A5:1D:143331641-143331865:143331635-143331865:+	MSTRG.34062	TraesCS1D02G129900	A5	D	45.3	NA	34.9	NA	64.8	66.2	82.5	NA	NA	81.2	53.2	NA	38.8	NA	66.2	63.2	75.1	NA	NA	79.1	#N/A
MSTRG.34062;RI:1D:143333015:143333078-143333193:143333318:+	MSTRG.34062	TraesCS1D02G129900	RI	D	31.4	0	32.3	6.4	6.3	5	5.3	0	6.8	6.6	23.5	NA	32.1	8.7	8	5.1	7.5	5.3	0	5.3	#N/A
MSTRG.34062;A3:1D:143335098-143335229:143335098-143335231:+	MSTRG.34062	TraesCS1D02G129900	A3	D	59	86.3	41.8	33.5	41.8	32.3	19.5	22.6	39.8	24.9	57.1	0	46.7	37.2	34.2	41.1	29.9	32.5	26.8	27.6	#N/A
MSTRG.34081;A3:1D:143950646-143954250:143950646-143954288:+	MSTRG.34081	TraesCS1D02G130400	A3	D	NA	NA	NA	NA	100	26	55.2	NA	NA	100	NA	NA	NA	NA	100	NA	100	NA	NA	74.9	Kinase family protein
MSTRG.34081;RI:1D:143959326:143959354-143959434:143959483:+	MSTRG.34081	TraesCS1D02G130400	RI	D	NA	NA	NA	100	100	95.8	93.7	100	100	98.7	NA	NA	NA	90.4	100	98.4	98.3	100	100	95	Kinase family protein
MSTRG.34081;A3:1D:143957486-143957719:143957486-143957731:+	MSTRG.34081	TraesCS1D02G130400	A3	D	NA	NA	NA	100	65.8	100	73.5	71.7	100	59.4	NA	NA	NA	64.6	79.5	47.9	55.9	70.9	100	62.7	Kinase family protein
MSTRG.34122;RI:1D:145940314:145940579-145940657:145940716:+	MSTRG.34122	TraesCS1D02G130800	RI	D	35.2	23.7	20.9	58.3	59.6	45	44.1	63.2	50.2	70.6	38.4	NA	30.2	60.6	66.6	69.8	70.9	52.3	100	58	tRNA N6-adenosine threonylcarbamoyltransferase
MSTRG.34204;SE:1D:148658182-148658588:148658654-148672502:-	MSTRG.34204	TraesCS1D02G131100	SE	D	41	0	53.3	89.4	95.6	94.5	94.1	89.3	92.5	91.2	47.6	100	48.2	89.3	95.2	93	95.1	94.8	91.1	92.6	Vacuolar-sorting receptor-like protein
MSTRG.34204;A3:1D:148680201-148680335:148680197-148680335:-	MSTRG.34204	TraesCS1D02G131100	A3	D	94.1	NA	93.6	86.9	70.5	74.7	70.6	66.5	73.2	80.8	94.6	100	95.4	83.7	67.3	74.6	67	56.8	68.5	76.8	Vacuolar-sorting receptor-like protein
MSTRG.34224;SE:1D:149640188-149640283:149640655-149641062:+	MSTRG.34224	TraesCS1D02G131200	SE	D	NA	NA	NA	60.2	100	100	100	100	NA	82.8	NA	NA	NA	69.3	95.8	98.4	100	100	NA	55.2	Ferrochelatase
MSTRG.34224;SE:1D:149641205-149642065:149642166-149644451:+	MSTRG.34224	TraesCS1D02G131200	SE	D	NA	0	NA	37.2	53.2	52.6	49.2	63	34.4	23.2	NA	NA	NA	34.9	42.3	49.4	49.4	57.9	54.9	39.9	Ferrochelatase
MSTRG.34224;A5:1D:149649009-149649202:149648972-149649202:+	MSTRG.34224	TraesCS1D02G131200	A5	D	95.4	86.7	98.5	69.4	49.4	52.9	45	42.3	0	65.2	93.5	100	94.9	65	39.3	54.6	46.7	30.9	43.8	63.4	Ferrochelatase
MSTRG.34261;A5:1D:150952653-150952762:150952653-150952771:-	MSTRG.34261	TraesCS1D02G131300	A5	D	NA	NA	NA	NA	40.1	0	NA	NA	NA	NA	NA	NA	NA	NA	60.9	0	NA	NA	NA	NA	#N/A
MSTRG.34261;A3:1D:150938630-150938715:150938587-150938715:-	MSTRG.34261	TraesCS1D02G131300	A3	D	NA	NA	NA	NA	41.5	44.9	41.6	47.1	NA	51.7	NA	NA	NA	NA	64.6	41.9	51.6	46.8	NA	54.7	#N/A
MSTRG.34261;RI:1D:150934268:150934348-150934435:150934511:-	MSTRG.34261	TraesCS1D02G131300	RI	D	NA	NA	NA	NA	24.8	27.8	28.6	5.7	NA	32.2	NA	NA	NA	NA	25.3	41.9	27.9	28.2	NA	29.3	#N/A
MSTRG.34261;A3:1D:150933506-150933585:150933501-150933585:-	MSTRG.34261	TraesCS1D02G131300	A3	D	100	100	75.3	71.4	53.3	67.5	53.8	53.6	68.8	70.4	100	NA	91.9	58.2	53.3	48.2	47.1	66.6	100	59.9	#N/A
MSTRG.34261;A3:1D:150933301-150933393:150933290-150933393:-	MSTRG.34261	TraesCS1D02G131300	A3	D	94.8	95.6	71.9	65.1	23.9	50.5	29.3	26.2	46.1	59.4	94.6	NA	88.7	53.1	25.6	27.7	12.5	34.6	76.4	45.1	#N/A
MSTRG.34319;RI:1D:153775413:153776191-153776218:153776304:+	MSTRG.34319	TraesCS1D02G131500	RI	D	NA	NA	NA	NA	95.4	86	95	93.8	NA	80.6	NA	NA	NA	NA	89.1	91.8	92.1	NA	84.7	83.2	#N/A
MSTRG.34319;A3:1D:153773445-153773528:153773445-153773549:+	MSTRG.34319	TraesCS1D02G131500	A3	D	100	100	100	87.7	61.9	76.4	48.3	74.6	68.2	74.6	100	100	100	85.3	69	59.1	47.1	87.7	53.2	68.7	#N/A
MSTRG.34319;A5:1D:153772603-153773322:153772512-153773322:+	MSTRG.34319	TraesCS1D02G131500	A5	D	NA	0	NA	53.1	67.5	46.1	86.6	50	61.1	81.1	NA	0	NA	58.7	65.1	84.5	93.1	33.2	86.5	83.9	#N/A
MSTRG.34319;RI:1D:153775413:153776304-153776870:153776965:+	MSTRG.34319	TraesCS1D02G131500	RI	D	99.7	100	100	84.1	52.2	74	35.5	69.7	70.7	77.9	98.1	100	99.2	76.6	54.1	49.8	30.9	82.5	38.9	63.3	#N/A
MSTRG.34319;A3:1D:153772325-153772435:153772325-153772513:+	MSTRG.34319	TraesCS1D02G131500	A3	D	4.2	0	0.9	16.7	49.5	40.3	59.4	37.1	49.1	34	5.2	NA	3.5	18.7	42.8	48.5	60.1	22.9	60.4	40.9	#N/A
MSTRG.34319;MX:1D:153772325-153772435:153772512-153773322:153772325-153772513:153772603-153773322:+	MSTRG.34319	TraesCS1D02G131500	MX	D	37.8	49.2	27.6	15.1	32.1	44.1	18.5	37.1	38	10.7	24.4	100	6.6	13.9	28.7	14.7	10	37.3	19.2	11.7	#N/A
MSTRG.34321;RI:1D:154010449:154010569-154010726:154011000:+	MSTRG.34321	TraesCS1D02G131600	RI	D	0	0	0	51.3	99.2	100	100	100	NA	NA	0	NA	1.2	57.7	100	100	100	100	NA	100	DNA mismatch repair protein mutS
MSTRG.34335;RI:1D:155343777:155343887-155343971:155344490:-	MSTRG.34335	TraesCS1D02G131700	RI	D	NA	0	NA	NA	67.6	13.3	41	35.7	64.2	47.6	NA	NA	NA	86.2	40.6	69.5	50.3	77.4	42.7	37	INO80 complex subunit D
MSTRG.34335;A3:1D:155344490-155345519:155344480-155345519:-	MSTRG.34335	TraesCS1D02G131700	A3	D	9.8	100	20.2	20.8	17.5	11.4	19.9	24.5	31.3	32.9	20.4	0	21.7	22.8	17.3	17	21.4	16.7	39.6	29.6	INO80 complex subunit D
MSTRG.34362;A3:1D:156292052-156292155:156292007-156292155:-	MSTRG.34362	TraesCS1D02G132300	A3	D	NA	NA	NA	33.8	NA	NA	0	NA	NA	NA	NA	NA	NA	NA	NA	NA	0	NA	NA	NA	#N/A
MSTRG.34362;RI:1D:156291948:156292007-156292155:156292459:-	MSTRG.34362	TraesCS1D02G132300	RI	D	NA	NA	NA	36.8	NA	32.4	0	NA	NA	NA	NA	NA	NA	54.7	NA	NA	12.3	NA	NA	NA	#N/A
MSTRG.34362;A3:1D:156292055-156292155:156292052-156292155:-	MSTRG.34362	TraesCS1D02G132300	A3	D	NA	NA	NA	82.2	100	88.7	100	NA	85.9	86.8	NA	NA	NA	94.6	100	100	100	100	100	100	#N/A
MSTRG.34362;RI:1D:156290265:156290385-156291395:156291542:-	MSTRG.34362	TraesCS1D02G132300	RI	D	NA	NA	NA	23.2	37.4	56.1	56.2	73.5	NA	45.4	NA	NA	NA	19.5	51.8	31.5	NA	85.8	NA	NA	#N/A
MSTRG.34362;SE:1D:156291711-156291815:156291848-156291948:-	MSTRG.34362	TraesCS1D02G132300	SE	D	NA	NA	NA	23.2	42.5	56.1	56.2	73.5	NA	45.4	NA	NA	NA	19.5	51.8	31.5	NA	85.8	NA	NA	#N/A
MSTRG.34362;A3:1D:156292055-156292155:156292007-156292155:-	MSTRG.34362	TraesCS1D02G132300	A3	D	NA	NA	NA	70.3	81.1	67.7	69.9	54.6	100	77.9	NA	NA	NA	72.7	83.5	93.5	52.9	69.9	67.8	100	#N/A
MSTRG.34403;A3:1D:158094400-158094454:158094361-158094454:-	MSTRG.34403	TraesCS1D02G132600	A3	D	0	0	6.8	0.6	0	0	0.7	0.8	4.6	0.8	0	0	0	0.4	0.4	0.6	0.5	0.7	0.5	0.2	Ubiquitin carboxyl-terminal hydrolase-like protein
MSTRG.34403;A3:1D:158107068-158107144:158107055-158107144:-	MSTRG.34403	TraesCS1D02G132600	A3	D	99.4	100	92.5	99.6	98.3	98.7	92.6	97	93.3	96.5	99.5	100	95.3	98.8	97.2	99	92.3	95.5	97.4	96.5	Ubiquitin carboxyl-terminal hydrolase-like protein
MSTRG.34403;SE:1D:158109057-158112056:158112280-158115091:-	MSTRG.34403	TraesCS1D02G132600	SE	D	8.1	2.1	14.3	5.1	31.5	15.9	22.7	47.9	100	20.8	2.7	0	4.7	9.2	23.1	17.3	35.4	53.8	100	19.8	Ubiquitin carboxyl-terminal hydrolase-like protein
MSTRG.34405;RI:1D:159143519:159143641-159143753:159143872:+	MSTRG.34405	TraesCS1D02G132700	RI	D	72.1	77.6	75.8	30.2	0.9	0.6	1.7	2.2	3.1	29.4	72.2	67.2	74	21.5	0.7	0.5	0.9	1.3	4.4	25.7	ATP synthase gamma chain
MSTRG.34451;A5:1D:160539623-160540065:160539623-160540337:-	MSTRG.34451	TraesCS1D02G133100	A5	D	NA	NA	NA	NA	NA	NA	55.8	60.1	NA	55.5	NA	100	NA	NA	56.4	NA	60.4	51.8	NA	46.7	Isochorismatase hydrolase-like
MSTRG.34451;SE:1D:160539623-160540065:160540241-160540337:-	MSTRG.34451	TraesCS1D02G133100	SE	D	NA	NA	8.8	NA	NA	NA	14.2	23.4	NA	40.2	NA	NA	NA	NA	NA	NA	26	28.4	NA	29.8	Isochorismatase hydrolase-like
MSTRG.34451;A3:1D:160540241-160540337:160539623-160540337:-	MSTRG.34451	TraesCS1D02G133100	A3	D	NA	NA	NA	NA	NA	NA	73.5	61.5	NA	41.6	NA	NA	NA	71	NA	NA	70.9	47.2	71.5	50.4	Isochorismatase hydrolase-like
MSTRG.34451;A5:1D:160539623-160540065:160539623-160540549:-	MSTRG.34451	TraesCS1D02G133100	A5	D	NA	0	NA	NA	51.1	31.1	48.4	49.2	43.1	50.9	NA	100	NA	NA	64.9	NA	53	51.6	NA	40.5	Isochorismatase hydrolase-like
MSTRG.34451;A5:1D:160539623-160540065:160539623-160540573:-	MSTRG.34451	TraesCS1D02G133100	A5	D	0	0	0	6.9	50.8	NA	70.1	64.1	NA	77	0	100	10.8	14.9	100	NA	71.3	79.2	NA	43.6	Isochorismatase hydrolase-like
MSTRG.34451;A5:1D:160540403-160540528:160540403-160540549:-	MSTRG.34451	TraesCS1D02G133100	A5	D	NA	NA	NA	NA	NA	61.8	94.4	83.9	66.3	51.5	NA	NA	NA	65.1	NA	NA	87.4	69.3	69.9	70.6	Isochorismatase hydrolase-like
MSTRG.34451;RI:1D:160539507:160539623-160540065:160540241:-	MSTRG.34451	TraesCS1D02G133100	RI	D	NA	NA	NA	NA	NA	61.8	94.4	83.9	66.3	51.5	NA	NA	NA	65.1	NA	NA	87.4	69.3	69.9	70.6	Isochorismatase hydrolase-like
MSTRG.34451;A3:1D:160540236-160540337:160539623-160540337:-	MSTRG.34451	TraesCS1D02G133100	A3	D	NA	NA	11.4	83.8	75	NA	66.8	66.9	NA	69.9	NA	NA	NA	NA	77.5	68.4	73.5	76.8	NA	71	Isochorismatase hydrolase-like
MSTRG.34451;A3:1D:160540241-160540337:160540236-160540337:-	MSTRG.34451	TraesCS1D02G133100	A3	D	NA	NA	NA	28.4	12.8	56.1	59.4	48.5	100	37.3	NA	NA	NA	75.1	3.2	43.1	50.1	28.1	100	37.1	Isochorismatase hydrolase-like
MSTRG.34451;A5:1D:160539623-160540337:160539623-160540549:-	MSTRG.34451	TraesCS1D02G133100	A5	D	NA	0	72.4	18.7	NA	0	42.6	39.2	NA	45.4	NA	NA	NA	28.4	58.8	NA	42.5	49.8	28.9	43.7	Isochorismatase hydrolase-like
MSTRG.34451;A5:1D:160539623-160540337:160539623-160540573:-	MSTRG.34451	TraesCS1D02G133100	A5	D	6.2	0	27.6	13.6	NA	NA	65	54.3	NA	72.9	3.8	NA	6.8	26.2	NA	NA	61.9	78	NA	46.8	Isochorismatase hydrolase-like
MSTRG.34451;A5:1D:160539623-160540549:160539623-160540573:-	MSTRG.34451	TraesCS1D02G133100	A5	D	13.1	17	12.7	40.6	49.8	100	71.5	64.8	56.3	76.4	21.9	NA	19.6	47.3	NA	NA	68.7	78.1	NA	53.2	Isochorismatase hydrolase-like
MSTRG.34496;AF:1D:162052259:162052400-162052941:162052439:162052450-162052941:+	MSTRG.34496	TraesCS1D02G133300	AF	D	0	0	1.9	1.8	1.7	0	0	4.7	12.7	2.9	0	0	0	0.5	5.2	2	0.3	9.4	3.9	4.2	RING finger protein
MSTRG.34496;A3:1D:162053850-162061868:162053850-162061944:+	MSTRG.34496	TraesCS1D02G133300	A3	D	7.3	0	0	5.1	2.1	0	0.6	0.7	0.8	3.1	10.3	0	3.9	2.2	1.2	1.3	1	1.4	5.2	0.3	RING finger protein
MSTRG.34496;AF:1D:162050654:162051370-162052941:162052259:162052400-162052941:+	MSTRG.34496	TraesCS1D02G133300	AF	D	NA	NA	NA	NA	81.3	NA	100	75.6	72.1	79.5	NA	NA	NA	NA	71.3	76.6	98.2	71.8	93.9	66.7	RING finger protein
MSTRG.34496;A5:1D:162053850-162061944:162053755-162061944:+	MSTRG.34496	TraesCS1D02G133300	A5	D	61.5	17.7	73.6	77.9	99.1	94.1	94.5	95.4	98.9	87.1	86.2	100	39.9	84.4	85.4	95.8	91.2	100	98.7	92.3	RING finger protein
MSTRG.34496;AF:1D:162050654:162051370-162052941:162052439:162052450-162052941:+	MSTRG.34496	TraesCS1D02G133300	AF	D	7.3	0	3.6	5.1	7.2	5.1	6.1	13.2	27.2	10.2	10.3	0	8.5	6.1	11.9	6.4	14.1	20.9	38.3	8.1	RING finger protein
MSTRG.34527;A3:1D:163134378-163134501:163134378-163134522:+	MSTRG.34527	TraesCS1D02G133600	A3	D	100	60	100	96	97.2	98.5	96.8	96.6	93.2	93.3	100	NA	98.5	97.6	98.8	96.7	95.2	84.7	93.7	93.3	#N/A
MSTRG.34527;A3:1D:163134378-163134467:163134378-163134501:+	MSTRG.34527	TraesCS1D02G133600	A3	D	0	0	35.8	5	9.6	7.5	6.8	2.7	8.1	5.5	2.2	NA	7.1	3.7	8.9	5	5.4	6.9	0	4.3	#N/A
MSTRG.34527;A3:1D:163134378-163134519:163134378-163134522:+	MSTRG.34527	TraesCS1D02G133600	A3	D	NA	4	NA	75.6	79.8	87.9	70.5	78.5	NA	72	NA	NA	NA	85.1	88.4	72	67.8	0	NA	36.5	#N/A
MSTRG.34527;A3:1D:163134378-163134467:163134378-163134522:+	MSTRG.34527	TraesCS1D02G133600	A3	D	NA	0	100	55.7	78.6	84.2	69.2	NA	NA	45	NA	NA	83.1	61	88.7	60.6	53	29.3	NA	38.2	#N/A
MSTRG.34527;A3:1D:163134378-163134467:163134378-163134519:+	MSTRG.34527	TraesCS1D02G133600	A3	D	NA	NA	85.9	28.8	48.2	42.3	48.5	18	NA	24.2	NA	NA	67.3	21.5	50.8	37.4	34.8	NA	NA	51.8	#N/A
MSTRG.34527;A3:1D:163134378-163134501:163134378-163134519:+	MSTRG.34527	TraesCS1D02G133600	A3	D	99.1	97.3	91.6	88.6	89.7	90.1	92.8	88.6	86.4	84.5	97.6	NA	96.4	87.7	91.3	91.8	90.4	100	81.6	96	#N/A
MSTRG.34533;RI:1D:163432104:163432365-163432521:163432682:-	MSTRG.34533	TraesCS1D02G133700	RI	D	0.4	0	0	3.4	4.8	5.1	6	9.1	25.2	10.1	0.6	0	0.2	0.9	2.5	3.3	7.9	35.4	26.7	9.4	Tobamovirus multiplication protein 2A
MSTRG.34533;RI:1D:163432104:163432388-163432521:163432682:-	MSTRG.34533	TraesCS1D02G133700	RI	D	NA	NA	0	12.4	9.4	10.6	24.6	24.9	34.9	18.8	18.6	0	5.5	2.9	6.9	14.4	12.9	11	33.4	21.4	Tobamovirus multiplication protein 2A
MSTRG.34533;A3:1D:163432388-163432521:163432365-163432521:-	MSTRG.34533	TraesCS1D02G133700	A3	D	1.8	0	7.5	20	32.8	31	16.4	23.3	38.6	32.6	2.7	20.9	3.8	22.6	26	16.7	36.8	81.7	42.1	27.5	Tobamovirus multiplication protein 2A
MSTRG.34563;A3:1D:164430934-164446594:164430881-164446594:-	MSTRG.34563	TraesCS1D02G133800	A3	D	10.2	27.2	9.2	11.2	24.4	16.5	21.4	23.8	12.8	14.7	8.1	13.1	14.1	13.4	24.5	19.4	23.9	26.3	15.6	16.1	Poly(A) RNA polymerase cid11
MSTRG.34586;AF:1D:165174764:165175129-165203048:165201525:165202065-165203048:+	MSTRG.34586	TraesCS1D02G133900	AF	D	99.1	100	100	99.5	91.7	94.7	99	97.2	94.9	98.1	100	100	99.2	95.8	88.7	95.5	97	96.6	93.9	97.4	E3 ubiquitin-protein ligase
MSTRG.34604;A3:1D:165475001-165475403:165474998-165475403:-	MSTRG.34604	TraesCS1D02G134100	A3	D	0	0	0	0	0	0	0	10.7	3.2	0	0	0	0	0	0	0	0	6	24.1	0	Cyclin family protein
MSTRG.34604;A3:1D:165473521-165473587:165473505-165473587:-	MSTRG.34604	TraesCS1D02G134100	A3	D	7	0	1.5	8.1	4.5	2.3	6	13.2	2.4	11.1	1.9	0	1.2	4.1	3.2	6.1	0	23	6.4	15	Cyclin family protein
MSTRG.34604;A3:1D:165473908-165474013:165473905-165474013:-	MSTRG.34604	TraesCS1D02G134100	A3	D	1.8	0	1.5	8.8	8.2	3.8	4.3	4.4	15.5	4.7	0	0	2.6	7.7	8.7	5.1	8	10.4	14.8	0	Cyclin family protein
MSTRG.34638;RI:1D:166846001:166846169-166846478:166846551:-	MSTRG.34638	TraesCS1D02G134200	RI	D	4.8	0	3.2	2.1	5.1	5.6	18.3	3.7	5	1.7	3.8	NA	3.2	3.5	11.9	5.7	18.8	8.8	3.4	6.2	Histone acetyltransferase GCN5
MSTRG.34638;A3:1D:166845577-166845688:166845563-166845688:-	MSTRG.34638	TraesCS1D02G134200	A3	D	81.3	100	90.2	66.3	30.8	46	35.1	29.2	31.2	64.1	86.1	0	84.7	54.6	24.3	33	29.9	17.1	28.5	54.7	Histone acetyltransferase GCN5
MSTRG.34667;A3:1D:168799491-168799950:168799491-168800036:+	MSTRG.34667	TraesCS1D02G134300	A3	D	94.3	73.7	96.1	95.4	95.3	97.2	97.3	95.4	96.7	98.7	95.7	100	99.3	95.2	97.9	96.4	96.9	97.8	97.1	97.9	60S ribosomal protein L7
MSTRG.34667;A5:1D:168799054-168799145:168799052-168799145:+	MSTRG.34667	TraesCS1D02G134300	A5	D	78.7	0	80.9	90.2	89	93.9	96.3	90.2	93	97.8	83.7	100	97.5	91.4	94.9	95	96.4	94	95.8	97.2	60S ribosomal protein L7
MSTRG.34667;A3:1D:168799283-168799386:168799283-168799389:+	MSTRG.34667	TraesCS1D02G134300	A3	D	24.5	13.6	12.6	34.9	22.6	18.4	29.4	27.3	25.7	28.2	21.9	41.8	16.7	28.2	20.9	24.8	33.9	21.6	35.6	28.8	60S ribosomal protein L7
MSTRG.34667;A5:1D:168800075-168800201:168800028-168800201:+	MSTRG.34667	TraesCS1D02G134300	A5	D	73.5	14.3	74.7	57.8	65.1	66.2	52.1	64.5	60.4	57.6	62.9	58.2	65	54.3	66.4	54.3	49.7	67.7	54.4	50.9	60S ribosomal protein L7
MSTRG.34685;A3:1D:169058628-169059020:169058617-169059020:-	MSTRG.34685	TraesCS1D02G134400	A3	D	96.4	100	92.9	93.5	91.4	92	87	93.4	91.9	87.4	96.9	100	95.2	94.7	94.6	93.4	86.8	95.8	89.5	88.2	#N/A
MSTRG.34783;A5:1D:174114028-174114130:174114028-174114165:-	MSTRG.34783	TraesCS1D02G134600	A5	D	NA	100	NA	71.7	87.2	95.7	NA	63.8	93	83.7	NA	100	NA	92.5	100	81.1	78.4	94.4	87.5	87.1	NAD(P)H dehydrogenase (Quinone)
MSTRG.34783;A5:1D:174111973-174113424:174111973-174113562:-	MSTRG.34783	TraesCS1D02G134600	A5	D	1.1	1.9	0.6	6.9	15.7	5.8	10.2	7.9	6.8	14.7	1.8	9.3	0.8	9.1	7.5	8.6	19.8	14.8	25.8	10.2	NAD(P)H dehydrogenase (Quinone)
MSTRG.34803;AL:1D:174811511:174812179-174813347:174813100:174813119-174813347:-	MSTRG.34803	TraesCS1D02G134700	AL	D	NA	NA	100	NA	NA	NA	NA	NA	NA	NA	NA	NA	NA	NA	NA	NA	NA	44.7	NA	NA	RNA-binding KH domain-containing protein
MSTRG.34803;A3:1D:174818982-174820783:174818955-174820783:-	MSTRG.34803	TraesCS1D02G134700	A3	D	13	0	38.6	12.2	16.7	9.7	13.1	6.3	NA	NA	15.1	NA	40.1	12.4	12.4	15.4	11.8	13.1	NA	NA	RNA-binding KH domain-containing protein
MSTRG.34825;AF:1D:175819099:175819773-175820037:175819936:175819964-175820037:+	MSTRG.34825	TraesCS1D02G134800	AF	D	6.9	0	10.8	8	20.5	9	25.3	33.2	0	4.2	4.6	NA	5.3	4	32.3	23.7	13.3	NA	NA	14.5	Ribosomal RNA small subunit methyltransferase I
MSTRG.34825;A3:1D:175819773-175820037:175819773-175820054:+	MSTRG.34825	TraesCS1D02G134800	A3	D	63.7	100	74.6	64.3	70.3	70.5	48.5	69.9	36.4	33.2	45.4	100	84.1	73.4	75.1	76.9	53.5	56.1	75.5	54.8	Ribosomal RNA small subunit methyltransferase I
MSTRG.34825;A3:1D:175820181-175820486:175820181-175820492:+	MSTRG.34825	TraesCS1D02G134800	A3	D	17.3	32	27.8	24	33.8	33.5	20.2	42.6	23.7	10.9	13.7	100	29.5	27.5	34.1	35.6	18.3	26.2	28.2	18.1	Ribosomal RNA small subunit methyltransferase I
MSTRG.34842;A3:1D:176349914-176350060:176349914-176350081:+	MSTRG.34842	TraesCS1D02G135200	A3	D	99.5	100	86.9	99.3	99.7	99.9	NA	97.9	97.1	99.2	99.4	100	94.4	99.1	99.5	99.9	NA	98	96.8	99.6	Kinase interacting (KIP1-like) family protein, putative
MSTRG.34871;A3:1D:176922593-176922671:176922593-176922707:+	MSTRG.34871	TraesCS1D02G135400	A3	D	4.3	9.7	4.4	13.1	27.4	19.6	27.9	21.1	14.7	14.8	3.1	0	4.7	10.8	22.7	21.8	29.6	17.4	17.4	15.5	Transcription initiation factor IIF subunit alpha
MSTRG.34871;A5:1D:176922880-176922972:176922871-176922972:+	MSTRG.34871	TraesCS1D02G135400	A5	D	92.4	90.4	91.4	86.5	81.9	80.7	82.2	84.1	83.6	85.6	97.1	100	95.7	90.6	83.6	84	84.3	84.7	87.3	87.8	Transcription initiation factor IIF subunit alpha
MSTRG.34871;A3:1D:176922593-176922668:176922593-176922707:+	MSTRG.34871	TraesCS1D02G135400	A3	D	6.8	0.8	4.6	29.5	50.8	29.9	48.5	35	27.4	27	6.1	6.5	8.9	32.1	42.5	43.8	58.7	32.8	40.4	29.7	Transcription initiation factor IIF subunit alpha
MSTRG.34871;A3:1D:176922593-176922668:176922593-176922671:+	MSTRG.34871	TraesCS1D02G135400	A3	D	61.7	7.1	51.4	73.5	73.2	63.6	70.9	66.8	68.6	68.1	67.2	100	66.3	79.6	71.5	73.6	77.1	69.8	76.3	69.8	Transcription initiation factor IIF subunit alpha
MSTRG.34930;A3:1D:179438066-179438139:179438066-179438142:+	MSTRG.34930	TraesCS1D02G135800	A3	D	87.7	98.6	78.8	28.3	0	0	0	NA	NA	36.2	83.5	78.6	78.1	22.7	0	0	0	NA	NA	36	#N/A
MSTRG.34991;A3:1D:180857697-180862616:180857697-180862633:+	MSTRG.34991	TraesCS1D02G136300	A3	D	1.7	100	14.6	7.2	1.2	2.8	1.9	1.3	5.5	2.6	13.3	100	11.6	3.1	1	2.5	3	2	3.3	3.8	#N/A
MSTRG.34991;A5:1D:180857734-180862633:180857697-180862633:+	MSTRG.34991	TraesCS1D02G136300	A5	D	0	100	1.4	5.1	2.7	2.4	1.7	1.6	0	0.5	0	NA	12.4	5.2	7.1	5.8	2	1	0.5	0.9	#N/A
MSTRG.34991;AF:1D:180841252:180841433-180850534:180842181:180842326-180850534:+	MSTRG.34991	TraesCS1D02G136300	AF	D	100	NA	0	100	98.8	96.8	98.4	95	94.6	98.9	100	NA	100	100	94.7	100	100	87.7	98	87.4	#N/A
MSTRG.34991;AF:1D:180841252:180841433-180851311:180850496:180850659-180851311:+	MSTRG.34991	TraesCS1D02G136300	AF	D	100	0	NA	80.3	63.8	69.6	82.9	75.7	NA	97.5	100	NA	74.2	77.3	29	52.6	81.8	71.9	96	92.3	#N/A
MSTRG.34991;A3:1D:180851409-180852889:180851409-180852892:+	MSTRG.34991	TraesCS1D02G136300	A3	D	0	0	14.3	14.1	15.6	22.4	11	15.2	7.4	7	0	NA	3.8	10.6	14.1	16.2	15.1	13.4	11.4	9.6	#N/A
MSTRG.34991;AF:1D:180841252:180841433-180851311:180850541:180850659-180851311:+	MSTRG.34991	TraesCS1D02G136300	AF	D	100	NA	0	59.9	25.2	21.7	60.7	31.4	35.6	79	100	NA	90.3	62.3	19.9	46.5	68.4	19.1	70.5	74.1	#N/A
MSTRG.34991;SE:1D:180841433-180850534:180850659-180851311:+	MSTRG.34991	TraesCS1D02G136300	SE	D	27	NA	NA	67.1	93.3	91.1	89.7	93.2	94.7	73.5	57.3	NA	26.3	74.7	95.9	91.1	89.6	96.2	83.2	85.4	#N/A
MSTRG.34991;SE:1D:180841433-180851311:180851409-180852892:+	MSTRG.34991	TraesCS1D02G136300	SE	D	95.5	0	0	74.1	79.9	66.3	81	79.7	41.5	88.8	61.3	0	75.6	85.5	75.2	72.7	74.7	56.8	79.5	74.1	#N/A
MSTRG.34991;AF:1D:180841252:180841433-180851311:180850582:180850659-180851311:+	MSTRG.34991	TraesCS1D02G136300	AF	D	42.4	NA	0	55.4	27	30.5	39.7	29.3	26.7	59.3	36.2	NA	50.2	54.7	33.6	31.6	57.1	26.3	47.1	57	#N/A
MSTRG.34991;RI:1D:180857365:180857473-180857590:180857697:+	MSTRG.34991	TraesCS1D02G136300	RI	D	1.7	100	27	21	15.4	23	7.2	12	12.4	8	13.3	100	15.5	13.9	13.5	10.2	7.2	13.1	8.6	7.6	#N/A
MSTRG.34991;A3:1D:180862773-180862850:180862773-180862861:+	MSTRG.34991	TraesCS1D02G136300	A3	D	51	100	40.3	84.2	87.4	87.6	87.8	88.3	89.4	86	62.8	100	68.2	85.8	94.3	86.3	93.4	92.7	85.8	91.8	#N/A
MSTRG.35010;A5:1D:182050455-182051828:182050455-182051838:-	MSTRG.35010	TraesCS1D02G136500	A5	D	0	0	0	40.5	40.6	68.3	44.8	40.3	45.7	49.7	0	0	0	48.4	46.9	57.5	64.9	38.6	39.6	21.9	muscle M-line assembly protein
MSTRG.35010;RI:1D:182039200:182039284-182039408:182039504:-	MSTRG.35010	TraesCS1D02G136500	RI	D	44.2	83.5	40.2	94.9	99.3	100	85.5	87.6	80.5	86.8	59.1	0	52.2	100	94.8	98.5	94.7	92.9	86.5	94.9	muscle M-line assembly protein
MSTRG.35026;AF:1D:182673335:182673833-182676763:182676547:182676582-182676763:+	MSTRG.35026	TraesCS1D02G136700	AF	D	3.7	0	0	1.3	4.4	4.2	10.8	4.6	5.7	13.5	3.2	0	3.9	6.6	4.8	0.9	4.4	5.3	4.8	20.3	F-box/kelch-repeat protein
MSTRG.35026;SE:1D:182673310-182675425:182675606-182676763:+	MSTRG.35026	TraesCS1D02G136700	SE	D	NA	NA	NA	NA	0	12.2	15.6	8.9	18.2	10.5	NA	NA	NA	0	7.7	14.9	0	7	6.5	0	F-box/kelch-repeat protein
MSTRG.35026;AF:1D:182673083:182673310-182676763:182673335:182673833-182676763:+	MSTRG.35026	TraesCS1D02G136700	AF	D	NA	NA	NA	NA	81.3	84.7	57.2	84.1	80.4	72.7	NA	NA	NA	76.3	82.2	90.5	89.3	90	93.4	64.8	F-box/kelch-repeat protein
MSTRG.35026;AF:1D:182673083:182673310-182676763:182676547:182676582-182676763:+	MSTRG.35026	TraesCS1D02G136700	AF	D	8.5	0	5.8	13	16.5	19.3	13.9	20.5	20	29.4	5.8	0	3.8	18.5	19	8.4	27.8	33.4	41.4	31.8	F-box/kelch-repeat protein
MSTRG.35061;A5:1D:183028614-183030639:183028614-183030656:-	MSTRG.35061	TraesCS1D02G136800	A5	D	NA	NA	NA	7.1	11.2	3.7	9.5	12.5	12.8	9.2	NA	NA	NA	6.4	11.1	6.7	15.6	16.6	18	21.2	F-box / LRR-repeat protein
MSTRG.35061;A3:1D:183024896-183025097:183024800-183025097:-	MSTRG.35061	TraesCS1D02G136800	A3	D	7.5	3.3	0.9	8.6	30.1	22.3	23.8	33.3	21.7	12.7	3.8	0	2	10.3	27.9	26.6	24.4	27	20.1	11.6	F-box / LRR-repeat protein
MSTRG.35086;A3:1D:185066121-185066227:185066121-185066267:+	MSTRG.35086	TraesCS1D02G137000	A3	D	NA	100	NA	100	100	100	100	100	100	100	NA	NA	NA	100	94.6	100	100	100	96.3	100	Transcription initiation factor IIA subunit 1
MSTRG.35086;A3:1D:185073128-185073207:185073128-185073210:+	MSTRG.35086	TraesCS1D02G137000	A3	D	97.3	100	100	89.5	92.9	85.9	93.2	93.3	94.6	89.7	98.1	100	99	89.8	90.4	89.1	92.5	94.5	96.6	90.7	Transcription initiation factor IIA subunit 1
MSTRG.35123;A3:1D:186012449-186012511:186012449-186012532:+	MSTRG.35123	TraesCS1D02G137500	A3	D	100	100	100	91.2	76.8	94.2	88.2	83.9	96.1	75.7	97.2	100	100	74.3	67.6	79.6	71.8	71.7	86.3	87.6	Calcium-binding endonuclease/exonuclease/phosphatase family
MSTRG.35184;A5:1D:188467491-188467698:188467491-188467870:-	MSTRG.35184	TraesCS1D02G138000	A5	D	100	100	99.8	94	76.4	84.6	77.9	74.1	88.1	89.7	98.5	100	98.7	94.1	70.6	79.4	75.1	71.6	81.1	89.4	3'-5' exonuclease domain-containing family protein
MSTRG.35209;A3:1D:189646727-189647859:189646727-189647868:+	MSTRG.35209	TraesCS1D02G138100	A3	D	NA	NA	NA	NA	27.4	NA	NA	NA	NA	NA	NA	NA	NA	NA	NA	NA	NA	NA	NA	NA	Starch synthase, chloroplastic/amyloplastic
MSTRG.35209;A5:1D:189659445-189659586:189659436-189659586:+	MSTRG.35209	TraesCS1D02G138100	A5	D	NA	0	NA	0	5.8	0	1.2	19.2	NA	1.4	NA	NA	0	1.7	3.3	5.7	1.3	22.2	NA	0	Starch synthase, chloroplastic/amyloplastic
MSTRG.35209;A5:1D:189659248-189659326:189659236-189659326:+	MSTRG.35209	TraesCS1D02G138100	A5	D	66	0	80.8	80	69.4	72.4	72.6	73.6	100	80.4	68	NA	70.2	85.8	68.6	78.2	69.6	71.4	100	79.2	Starch synthase, chloroplastic/amyloplastic
MSTRG.35209;A3:1D:189659436-189659568:189659436-189659586:+	MSTRG.35209	TraesCS1D02G138100	A3	D	45.2	0	75.9	77.5	61.5	69.2	63.9	66	82.2	74.3	51.8	NA	67.1	82.3	63.8	72.6	59.9	63.7	74.7	69.4	Starch synthase, chloroplastic/amyloplastic
MSTRG.35228;A3:1D:190475334-190477581:190475334-190477602:+	MSTRG.35228	TraesCS1D02G138600	A3	D	100	NA	6.4	100	100	100	100	100	0	100	27.7	NA	100	100	100	100	100	100	100	100	F-box protein
MSTRG.35228;SE:1D:190475334-190476199:190476310-190477581:+	MSTRG.35228	TraesCS1D02G138600	SE	D	80.8	100	95.8	27.4	4.3	0	0	0	NA	40	78.9	100	75.6	42.6	1.3	0	0	2.2	0	0	F-box protein
MSTRG.35228;A3:1D:190478651-190478740:190478651-190478743:+	MSTRG.35228	TraesCS1D02G138600	A3	D	98.5	100	97.4	74.9	70.4	72.9	90.3	96.6	100	73.2	86.4	100	84.1	83.3	73	79.8	92.1	75.7	53.3	47.2	F-box protein
MSTRG.35227;A3:1D:190481366-190482056:190481366-190482060:+	MSTRG.35227	TraesCS1D02G138800	A3	D	17.3	19.2	11.2	36.2	64.2	49.7	51.3	64.7	52.4	34.9	16.5	0	14.5	33.2	63.1	58.4	64	66.8	42.7	43.9	#N/A
MSTRG.35248;A3:1D:190767127-190767445:190767046-190767445:-	MSTRG.35248	TraesCS1D02G139000	A3	D	96.8	100	98.9	89.9	69.6	72.6	62.2	49.3	76.2	100	95.2	100	99.2	88.6	55.2	77.2	72.4	69	66.7	100	DNA polymerase epsilon, catalytic subunit, putative
MSTRG.35248;RI:1D:190766296:190766466-190766605:190766730:-	MSTRG.35248	TraesCS1D02G139000	RI	D	94.8	100	93.8	65.8	41.5	48.4	44.6	0	54.6	79.3	94.6	100	95.4	61.6	17.5	40.7	40.5	35.7	39.6	52.7	DNA polymerase epsilon, catalytic subunit, putative
MSTRG.35255;A3:1D:191501006-191501656:191500658-191501656:-	MSTRG.35255	TraesCS1D02G139100	A3	D	NA	NA	0	0.1	1.2	1	4.7	2.2	2.7	0.5	0	NA	NA	0	2	0.9	5.1	1.6	3.4	2	RNA-binding protein, putative
MSTRG.35255;SE:1D:191500658-191500947:191501006-191501656:-	MSTRG.35255	TraesCS1D02G139100	SE	D	100	100	0	0	10.3	1	13.2	8.9	9.8	16.9	0	100	100	0	1.7	6.3	15.9	4.3	3.6	8.6	RNA-binding protein, putative
MSTRG.35255;RI:1D:191500445:191500658-191500947:191501006:-	MSTRG.35255	TraesCS1D02G139100	RI	D	0	0	NA	NA	9.6	NA	24.6	18.5	20.4	2.5	NA	0	0	NA	54.4	12.3	22.2	26.8	NA	17.6	RNA-binding protein, putative
MSTRG.35255;SE:1D:191500658-191500737:191500862-191500947:-	MSTRG.35255	TraesCS1D02G139100	SE	D	0	0	NA	NA	27.8	NA	25	20.4	27.3	27.9	NA	0	0.8	NA	54.7	26.8	21.9	36.8	NA	27.6	RNA-binding protein, putative
MSTRG.35255;A3:1D:191495864-191496230:191495758-191496230:-	MSTRG.35255	TraesCS1D02G139100	A3	D	16.5	31.1	10.2	52.3	74.9	53	65.8	71	54.2	54.4	17.6	20.3	19	58.3	63	71.5	72.6	68.7	77.3	64.1	RNA-binding protein, putative
MSTRG.35258;RI:1D:191795757:191795903-191795977:191796054:-	MSTRG.35258	TraesCS1D02G139300	RI	D	3	0	36.8	22.4	15.9	40.1	17.8	13.3	0	19.4	1.5	0	46.8	34.5	27.5	28.3	18.7	16	11.3	22.6	Transcription factor
MSTRG.35278;AF:1D:192547603:192547685-192549757:192547957:192547979-192549757:+	MSTRG.35278	TraesCS1D02G139500	AF	D	100	NA	32.4	100	100	100	100	99	100	96.2	100	100	100	100	100	100	99.3	100	100	100	Ras-related protein Rab-5C
MSTRG.35278;SE:1D:192547685-192548667:192548839-192549757:+	MSTRG.35278	TraesCS1D02G139500	SE	D	0	NA	NA	1.2	4.5	0	1.3	4.6	0	2.6	0	0	7.6	2.3	2.5	4.5	2.2	3.1	6.3	3.6	Ras-related protein Rab-5C
MSTRG.35292;A3:1D:192583804-192584142:192583792-192584142:-	MSTRG.35292	TraesCS1D02G139800	A3	D	35.1	NA	84.4	54.5	55.2	53.5	46.8	41.7	51.6	55.4	37.7	NA	59.5	52.7	58.6	53.8	64	47.3	39.8	43.6	Phosphoglycerate kinase
MSTRG.35311;AL:1D:193360151-193360517:193360762:193360151-193361132:193361467:+	MSTRG.35311	TraesCS1D02G140200	AL	D	NA	NA	NA	82.3	70.5	94.4	NA	NA	NA	NA	NA	NA	NA	78.8	81.3	74	NA	NA	NA	NA	Pentatricopeptide repeat-containing protein
MSTRG.35312;A5:1D:193363250-193363523:193363250-193363540:-	MSTRG.35312	TraesCS1D02G140300	A5	D	NA	0	NA	NA	NA	NA	NA	NA	NA	12.1	NA	0	NA	NA	NA	NA	NA	NA	NA	0	Protein kinase
MSTRG.35334;A5:1D:193960961-193961047:193960940-193961047:+	MSTRG.35334	TraesCS1D02G140700	A5	D	NA	NA	NA	NA	NA	NA	NA	NA	NA	83.6	NA	100	NA	NA	NA	NA	NA	NA	NA	60.1	Telomere repeat-binding factor like-protein
MSTRG.35349;RI:1D:194134025:194134102-194134216:194134271:+	MSTRG.35349	TraesCS1D02G140800	RI	D	0	0	0	4.9	8.4	0	0	36.1	36.3	2.5	1.8	0	0	0	35.6	0	18.6	48.1	15.8	2.6	#N/A
MSTRG.35349;A5:1D:194138838-194139030:194138762-194139030:+	MSTRG.35349	TraesCS1D02G140800	A5	D	0	0	4.1	5	7.4	8.9	12.7	3.8	7.6	6.9	0	0	3.4	4.2	4.5	7.5	12	4.7	8.5	6.3	#N/A
MSTRG.35349;SE:1D:194136919-194137468:194137722-194137837:+	MSTRG.35349	TraesCS1D02G140800	SE	D	0	0	4	7.4	30.3	19	21.5	38.1	23.7	8	3.6	NA	1.5	11.9	38.6	23.8	27.4	48.3	21.2	11.5	#N/A
MSTRG.35349;RI:1D:194136557:194136650-194136716:194136919:+	MSTRG.35349	TraesCS1D02G140800	RI	D	0	0	11.4	25.7	49.3	49.2	35.8	49.2	46.6	21.6	0	0	5.9	34.6	48	54.2	44.1	47.7	48.3	35	#N/A
MSTRG.35349;A3:1D:194136919-194137468:194136919-194137471:+	MSTRG.35349	TraesCS1D02G140800	A3	D	0	0	11.4	25.7	49.3	49.7	35.8	50.2	47.2	22.9	11.7	0	5.9	35.1	48.9	55	45.1	48.3	50.3	35	#N/A
MSTRG.35349;RI:1D:194139341:194139432-194139529:194139925:+	MSTRG.35349	TraesCS1D02G140800	RI	D	100	100	81.3	70.4	66.1	44.3	54.3	75.4	36	65.4	88.1	100	82.5	76.1	73.3	51.9	39.7	70.4	38.3	63.4	#N/A
MSTRG.35349;SE:1D:194136919-194137471:194137722-194137837:+	MSTRG.35349	TraesCS1D02G140800	SE	D	20.1	4	24.4	18.9	30.9	19.1	33	37.9	25.8	22.6	22.1	100	20	20	39.7	20.3	31.5	50.1	21	19.4	#N/A
MSTRG.35344;A3:1D:194222826-194222944:194222783-194222944:-	MSTRG.35344	TraesCS1D02G141000	A3	D	NA	100	100	98.4	100	100	96.1	100	100	99.7	NA	NA	87	100	88.9	100	100	94.7	100	97.2	RING finger protein
MSTRG.35344;RI:1D:194222587:194222783-194222944:194223013:-	MSTRG.35344	TraesCS1D02G141000	RI	D	NA	100	NA	94.4	100	100	NA	NA	100	99.2	NA	NA	90.9	NA	64.7	100	NA	89.7	NA	91.1	RING finger protein
MSTRG.35344;RI:1D:194222944:194223013-194223127:194223268:-	MSTRG.35344	TraesCS1D02G141000	RI	D	100	100	100	4.1	4.8	5.2	1.3	8.8	3.2	2	84.6	0	91.4	4.7	3	2.9	1.9	7.2	4.6	2.2	RING finger protein
MSTRG.35344;RI:1D:194222587:194222809-194222944:194223013:-	MSTRG.35344	TraesCS1D02G141000	RI	D	25.4	41.5	26.5	4.4	3.2	5	1	5.8	11.5	6.8	3.8	NA	41	2.5	4.4	5	3.4	10.3	6.1	4.6	RING finger protein
MSTRG.35344;A3:1D:194222826-194222944:194222809-194222944:-	MSTRG.35344	TraesCS1D02G141000	A3	D	6.2	27.7	8.7	14	11.2	14.3	16.1	14.8	24.6	14.4	5.6	0	5.1	12.7	16.4	12.1	16.6	17.9	14	13.7	RING finger protein
MSTRG.35357;A3:1D:194459812-194460416:194459812-194460434:+	MSTRG.35357	TraesCS1D02G141200	A3	D	NA	NA	NA	NA	NA	NA	NA	NA	NA	NA	NA	0	NA	NA	9.7	NA	NA	NA	NA	NA	#N/A
MSTRG.35357;A3:1D:194470830-194470912:194470830-194470996:+	MSTRG.35357	TraesCS1D02G141200	A3	D	100	NA	91.2	100	99.8	100	100	100	100	99.8	100	100	94	100	100	100	100	100	100	100	#N/A
MSTRG.35357;A3:1D:194462542-194463494:194462542-194463657:+	MSTRG.35357	TraesCS1D02G141200	A3	D	NA	NA	NA	NA	37.9	21.9	39.1	NA	NA	41.5	NA	100	NA	NA	28.9	32.7	34.9	NA	NA	27.6	#N/A
MSTRG.35357;SE:1D:194466014-194466817:194466921-194470691:+	MSTRG.35357	TraesCS1D02G141200	SE	D	100	NA	100	100	92	96.2	93.8	94.9	93.4	95.3	98.8	0	100	100	92.7	95.2	94.1	94.1	95	95	#N/A
MSTRG.35363;AF:1D:194927492-194927739:194927797:194927492-194927930:194928025:-	MSTRG.35363	TraesCS1D02G141400	AF	D	NA	NA	NA	NA	100	NA	77.7	NA	NA	86.4	NA	100	NA	NA	52.3	NA	55.7	NA	NA	87.9	Na(+)/H(+) antiporter NhaB
MSTRG.35383;SE:1D:195190656-195191062:195191124-195191811:-	MSTRG.35383	TraesCS1D02G141500	SE	D	0	NA	0	10.7	1.6	5.9	NA	8.7	NA	24.4	0	0	0	17.8	5.9	0	NA	48.3	NA	NA	Leucine-rich repeat (LRR) family protein
MSTRG.35383;SE:1D:195190656-195191062:195191181-195191811:-	MSTRG.35383	TraesCS1D02G141500	SE	D	89.4	97.9	82.4	93.7	86.7	95.7	98.7	95.9	97.9	97.6	88.3	0	85.8	94.8	87.7	89.9	96	97.7	99.6	99.7	Leucine-rich repeat (LRR) family protein
MSTRG.35383;A3:1D:195193944-195194628:195193940-195194628:-	MSTRG.35383	TraesCS1D02G141500	A3	D	19.1	11.3	20.6	46.9	66.3	51	56.1	64.8	47.3	42.1	24.2	100	18.3	45.9	67.4	60.2	58.5	64.7	57.3	47.9	Leucine-rich repeat (LRR) family protein
MSTRG.35391;RI:1D:195766834:195767352-195767464:195767726:-	MSTRG.35391	TraesCS1D02G141600	RI	D	NA	0	NA	0	6	0	1.4	7.1	9.4	0.7	NA	NA	NA	7.4	1.2	0	0.9	5.5	3.8	1.2	Ubiquitin-conjugating enzyme E2
MSTRG.35391;RI:1D:195766834:195766948-195767273:195767352:-	MSTRG.35391	TraesCS1D02G141600	RI	D	3.1	8.2	0	6.7	12.2	7.7	14.8	3.7	3	6.7	4.9	0	0	5.6	11.7	9.2	16.7	5.2	4	7.2	Ubiquitin-conjugating enzyme E2
MSTRG.35391;A3:1D:195767083-195767273:195766948-195767273:-	MSTRG.35391	TraesCS1D02G141600	A3	D	33.3	28.7	49.3	10.7	2.9	9.8	7.7	1.9	2.5	10.2	29.2	27.1	43.1	10.7	0.2	4	9.5	1.3	2.2	7.2	Ubiquitin-conjugating enzyme E2
MSTRG.35391;A5:1D:195767352-195767435:195767352-195767464:-	MSTRG.35391	TraesCS1D02G141600	A5	D	25.3	87.8	11.8	13.3	12	17.3	31.2	5.4	33.8	27.4	0	0	2.7	17.8	6	7.9	28.7	8	17	32.5	Ubiquitin-conjugating enzyme E2
MSTRG.35421;A5:1D:196471310-196472853:196471153-196472853:+	MSTRG.35421	TraesCS1D02G141800	A5	D	NA	NA	NA	NA	4.5	0	0	NA	NA	NA	NA	NA	NA	NA	23.9	0	16.3	NA	NA	0	Glutamine synthetase, putative, expressed
MSTRG.35421;AF:1D:196471031:196471153-196472853:196471172:196471310-196472853:+	MSTRG.35421	TraesCS1D02G141800	AF	D	NA	NA	NA	0	65	53.8	75.4	NA	NA	29.1	NA	NA	NA	15.2	82.6	55.6	90.8	NA	NA	33.7	Glutamine synthetase, putative, expressed
MSTRG.35421;SE:1D:196474186-196474956:196475004-196475501:+	MSTRG.35421	TraesCS1D02G141800	SE	D	98.5	100	100	91	88.5	90.2	92	100	79.2	87	100	100	100	89.5	94.2	87.6	97.4	100	88.9	84.1	Glutamine synthetase, putative, expressed
MSTRG.35421;A5:1D:196479004-196479200:196478995-196479200:+	MSTRG.35421	TraesCS1D02G141800	A5	D	66.7	100	77.4	55.6	53.2	55.6	56	53.7	59	54.2	64.8	100	100	57.4	54.8	55.4	52.7	64.6	59.6	58.4	Glutamine synthetase, putative, expressed
MSTRG.35421;A3:1D:196476745-196476815:196476745-196476827:+	MSTRG.35421	TraesCS1D02G141800	A3	D	58.3	89.1	58.2	47.6	35.1	43.8	37.9	28.8	46.7	41.4	55.2	0	79.7	45.8	28.7	39.9	35.5	32.5	37.9	44.4	Glutamine synthetase, putative, expressed
MSTRG.35420;A3:1D:196486431-196487243:196486417-196487243:-	MSTRG.35420	TraesCS1D02G142000	A3	D	75.5	90.9	78.6	72.6	70.5	68.2	77.6	59.5	63.9	69.9	69.6	0	82.6	65.6	68.2	75.8	67.3	37.1	60.8	68.5	Ras-related protein Rab-18
MSTRG.35420;A3:1D:196486804-196487243:196486417-196487243:-	MSTRG.35420	TraesCS1D02G142000	A3	D	75.8	93.4	67.7	22.5	23.9	34.2	33.5	18.6	11.6	14.2	30.6	0	65.8	19.5	43.1	40.4	19.4	9.9	10.2	11.7	Ras-related protein Rab-18
MSTRG.35420;A3:1D:196486804-196487243:196486431-196487243:-	MSTRG.35420	TraesCS1D02G142000	A3	D	50.3	58.8	36.4	9.9	11.6	19.5	12.7	13.4	6.9	6.7	16.2	NA	28.8	11.2	26.1	17.8	10.5	15.7	6.8	5.8	Ras-related protein Rab-18
MSTRG.35430;SE:1D:196610294-196610380:196610412-196611194:-	MSTRG.35430	TraesCS1D02G142100	SE	D	83	100	90.8	45.5	38	40.4	15.4	NA	NA	50.4	86.4	100	78.5	58.1	58.1	30.3	42.7	NA	NA	55.4	RING finger and CHY zinc finger protein
MSTRG.35449;A3:1D:196796378-196796450:196796375-196796450:-	MSTRG.35449	TraesCS1D02G142200	A3	D	NA	NA	NA	NA	NA	NA	92.8	NA	NA	NA	NA	NA	NA	NA	NA	NA	93.8	NA	NA	NA	Midasin
MSTRG.35453;SE:1D:197726511-197726865:197726934-197727098:+	MSTRG.35453	TraesCS1D02G142300	SE	D	100	100	100	94.4	91.2	94.3	87.7	92.4	88	86.7	100	100	100	93.6	90.6	93.7	86.6	87.7	85.6	89	Polyadenylate-binding protein
MSTRG.35461;A3:1D:198020022-198020132:198020022-198020136:+	MSTRG.35461	TraesCS1D02G142500	A3	D	4.2	49.7	6	61.6	98.8	100	NA	100	NA	NA	3.9	0	1.4	73.9	100	100	NA	100	NA	NA	Shugoshin-1
MSTRG.35461;RI:1D:198020333:198020356-198020476:198020544:+	MSTRG.35461	TraesCS1D02G142500	RI	D	3.7	49.7	3.6	24	20.5	24.8	NA	7.3	NA	NA	0	0	0	26.9	38.8	21.4	NA	26.7	NA	NA	Shugoshin-1
MSTRG.35462;AF:1D:198023205-198024547:198024598:198023205-198024723:198025019:-	MSTRG.35462	TraesCS1D02G142600	AF	D	87.9	90.8	86	69	67.8	65.4	74.3	71.9	64	62.3	92.2	NA	87.1	64.3	68.2	72.9	62.1	60.4	61.4	72.3	Inosine triphosphate pyrophosphatase
MSTRG.35466;A5:1D:198168527-198168649:198167015-198168649:+	MSTRG.35466	TraesCS1D02G142800	A5	D	2.6	NA	14.8	14	14.7	11.5	25.8	16.8	14.7	25.2	1.4	NA	9.1	11.9	11.3	18.1	25	13.3	15.8	31.5	#N/A
MSTRG.35466;SE:1D:198167015-198168649:198168799-198169213:+	MSTRG.35466	TraesCS1D02G142800	SE	D	54.3	10.7	48.9	89.9	68.6	84.2	67.1	45.5	50.8	63.5	53	NA	73.3	66.9	94.3	78.8	74	59.6	33.1	50.3	#N/A
MSTRG.35487;A5:1D:198283990-198284087:198283965-198284087:+	MSTRG.35487	TraesCS1D02G143000	A5	D	95.9	100	97.8	95.4	88.2	91.7	87.1	89.4	93.4	93.4	96.6	100	97.8	93.6	88.4	90.4	86.8	92.6	89.6	91.3	DNA repair protein-like protein
MSTRG.35507;AF:1D:199361477:199361814-199363655:199362516:199362668-199363655:+	MSTRG.35507	TraesCS1D02G143800	AF	D	NA	NA	0	21.2	28.6	23.8	12.4	5.9	NA	NA	NA	NA	NA	20.4	37	13.2	42.4	NA	NA	NA	F-box family protein&&F-box domain containing protein
MSTRG.35507;AF:1D:199361477:199361814-199363655:199363169:199363287-199363655:+	MSTRG.35507	TraesCS1D02G143800	AF	D	0	NA	0	10.2	20.1	11.4	5.7	NA	NA	9.2	0	NA	0	4.9	18.5	12	32.7	20.8	NA	31.1	F-box family protein&&F-box domain containing protein
MSTRG.35507;AF:1D:199362516:199362668-199363655:199363169:199363287-199363655:+	MSTRG.35507	TraesCS1D02G143800	AF	D	25.2	NA	37.9	29.7	38.6	29.1	30	66.7	NA	14.7	6	NA	15.6	16.8	28	47.4	39.8	9.1	NA	9.1	F-box family protein&&F-box domain containing protein
MSTRG.35529;A5:1D:199624383-199624496:199624374-199624496:+	MSTRG.35529	TraesCS1D02G144200	A5	D	0	8	0	0	0	0	NA	0	NA	6.4	0	0	0	0	0	0	NA	8.1	NA	4.1	GDSL esterase/lipase
MSTRG.35525;SE:1D:199835567-199835912:199836066-199836522:-	MSTRG.35525	TraesCS1D02G144400	SE	D	60.3	92.2	69	76.7	95.9	89.2	86.1	96	88.9	89.7	71.5	100	67.5	72.7	92.1	89.7	94.3	96.7	93.6	90.7	Plant/T7N9-9 protein
MSTRG.35536;A5:1D:199867725-199867806:199867725-199867819:-	MSTRG.35536	TraesCS1D02G144700	A5	D	46.3	100	74.4	35.1	28	32.6	24.2	21.7	15.4	39.6	68.7	0	51.3	38.7	29.9	25.9	28.9	26.3	25.1	40.2	Transducin/WD40 repeat-like superfamily protein
MSTRG.35536;RI:1D:199867659:199867725-199867819:199867985:-	MSTRG.35536	TraesCS1D02G144700	RI	D	55.3	100	78.9	43.2	50.3	67.4	54	35.4	58.9	50.3	74.5	0	55.9	47.6	53.1	53.5	47.9	49.9	46.6	48.3	Transducin/WD40 repeat-like superfamily protein
MSTRG.35536;A3:1D:199866782-199867659:199866736-199867659:-	MSTRG.35536	TraesCS1D02G144700	A3	D	56.6	53	49	59.8	51.7	34.3	46.4	61.1	41.6	57.8	49.6	100	57.9	59.6	48.7	48.1	55.2	53.2	53.1	57.3	Transducin/WD40 repeat-like superfamily protein
MSTRG.35536;RI:1D:199867659:199867725-199867806:199867985:-	MSTRG.35536	TraesCS1D02G144700	RI	D	58.9	47	56.3	58.4	72.2	81	78.6	66.4	88.7	60.7	57.1	NA	54.6	59	72.6	76.6	69.3	73.6	72.3	58.1	Transducin/WD40 repeat-like superfamily protein
MSTRG.35537;AF:1D:199927819-199928169:199928554:199927819-199928777:199928899:-	MSTRG.35537	TraesCS1D02G144800	AF	D	69.8	100	48.9	15.6	24	29.1	22.4	46.8	20.9	15.1	55.9	100	43.4	15.8	26.9	20.1	22.9	39	19.4	18.4	Riboflavin kinase
MSTRG.35546;SE:1D:200218260-200219099:200219164-200220619:-	MSTRG.35546	TraesCS1D02G145000	SE	D	NA	NA	NA	NA	15.3	19.3	36	18.2	14.8	57.7	NA	NA	NA	40.4	19.1	20.5	31.4	19.9	14.4	58.3	WD-repeat protein, putative
MSTRG.35546;A5:1D:200218260-200219076:200218260-200219099:-	MSTRG.35546	TraesCS1D02G145000	A5	D	81	NA	92.1	92.5	86.6	85.2	78.7	82.6	90.2	71.9	88.5	NA	89.2	90.5	84.7	86.8	73.9	84.3	89.4	80.5	WD-repeat protein, putative
MSTRG.35556;RI:1D:200715943:200715989-200716110:200716450:+	MSTRG.35556	TraesCS1D02G145300	RI	D	NA	NA	88.8	91	NA	NA	NA	NA	NA	NA	NA	NA	91.8	NA	NA	NA	NA	NA	NA	NA	#N/A
MSTRG.35567;A3:1D:200876350-200876460:200876350-200876464:+	MSTRG.35567	TraesCS1D02G145400	A3	D	72.3	100	NA	94.3	84.2	94.1	97.1	92	97.7	91.1	79.4	NA	96.1	83.6	93	92.1	97.5	89.2	95.8	90.9	PfkB-like carbohydrate kinase family protein
MSTRG.35567;RI:1D:200871354:200871443-200871577:200871654:+	MSTRG.35567	TraesCS1D02G145400	RI	D	NA	NA	NA	90.5	87.6	70.2	55.7	68.9	47.2	35.7	NA	100	NA	47.7	64.9	70.3	56.7	66.4	36.1	39.5	PfkB-like carbohydrate kinase family protein
MSTRG.35567;RI:1D:200876298:200876350-200876460:200876869:+	MSTRG.35567	TraesCS1D02G145400	RI	D	14.4	0	NA	36.7	57	58.9	45.9	46.1	50	40.1	7	100	23.8	45.3	60.5	43.5	62.2	68.9	52	41.7	PfkB-like carbohydrate kinase family protein
MSTRG.35567;SE:1D:200873383-200874175:200874227-200874837:+	MSTRG.35567	TraesCS1D02G145400	SE	D	35.6	0	49.3	39.1	60.3	67.2	60.3	55.4	67.9	65.2	25.1	100	26.1	63.4	70.3	52.3	74.4	77	75	64.5	PfkB-like carbohydrate kinase family protein
MSTRG.35573;A3:1D:201054720-201055143:201054720-201055152:+	MSTRG.35573	TraesCS1D02G145600	A3	D	11.2	0	0	3.1	7.3	7	10.5	0	13.5	3.3	7.5	NA	5.7	5.4	3.7	4.4	2	0	2.7	1	tRNA dimethylallyltransferase
MSTRG.35573;A3:1D:201054395-201054587:201054395-201054610:+	MSTRG.35573	TraesCS1D02G145600	A3	D	4.3	0	3.6	11	12.5	8.7	25	24	0	11.7	10.8	NA	3.6	7.5	14.2	9.9	26.6	10.8	5.5	1	tRNA dimethylallyltransferase
MSTRG.35574;AF:1D:201057302-201057494:201057745:201057302-201063243:201063285:-	MSTRG.35574	TraesCS1D02G145700	AF	D	1	0	5.2	0	0	0	0.9	0	2.9	0	0.9	0	2.5	1	0.3	0.4	0.7	1	0	0	50S ribosomal protein L11
MSTRG.35574;AF:1D:201057302-201057494:201057745:201057302-201063591:201063830:-	MSTRG.35574	TraesCS1D02G145700	AF	D	7.8	0	20.1	0	0	0	14.6	0	NA	0	9.7	NA	12.9	9.2	2.1	3.1	7.8	9.7	NA	NA	50S ribosomal protein L11
MSTRG.35574;AF:1D:201057302-201063243:201063285:201057302-201063591:201063830:-	MSTRG.35574	TraesCS1D02G145700	AF	D	89	91.5	82.2	91.6	88.6	89.4	95.2	91.8	97.6	90.5	92.3	100	85.3	91	88.5	87.9	92.7	91.4	98.1	94.5	50S ribosomal protein L11
MSTRG.35578;AL:1D:201301987:201302402-201308683:201306533:201306793-201308683:-	MSTRG.35578	TraesCS1D02G145800	AL	D	NA	NA	15.3	55.3	64.3	49.6	65	96.7	NA	55.5	NA	0	61.8	56.7	80.4	65.9	81.5	96.7	NA	57.1	#N/A
MSTRG.35591;RI:1D:201643192:201643476-201643578:201643692:-	MSTRG.35591	TraesCS1D02G146100	RI	D	7.9	2.8	19.1	5.2	4.6	9.1	1.8	2.4	2	2.7	6.4	0	10.8	5.3	7.1	6.7	1.4	3.3	0.4	2.3	50S ribosomal protein L14
MSTRG.35628;A3:1D:202557618-202557942:202557618-202557977:+	MSTRG.35628	TraesCS1D02G146400	A3	D	96.3	60.1	98.5	98.7	95.5	92.5	98.9	90.8	93.4	96	100	100	97.7	96	94.5	97.7	95.6	95	90.8	94.2	Peroxisome biogenesis protein 12
MSTRG.35628;A3:1D:202554126-202554906:202554126-202554921:+	MSTRG.35628	TraesCS1D02G146400	A3	D	9.4	100	32	48	74.4	91.7	79.7	89.1	100	66.5	2.5	100	73.2	50.1	100	83.8	100	85.5	100	62.1	Peroxisome biogenesis protein 12
MSTRG.35628;A3:1D:202556693-202557027:202556693-202557044:+	MSTRG.35628	TraesCS1D02G146400	A3	D	100	100	100	88.2	78.1	79	68.2	66.7	66	85.1	100	100	95.6	83.7	81.3	71.3	70.1	65.2	65.9	80.4	Peroxisome biogenesis protein 12
MSTRG.35628;A3:1D:202556693-202557024:202556693-202557044:+	MSTRG.35628	TraesCS1D02G146400	A3	D	NA	100	100	66	64.3	68	65.2	51.3	52.6	71.1	NA	100	75.5	66	61.3	63.8	65.6	50.2	36.3	42.5	Peroxisome biogenesis protein 12
MSTRG.35628;A5:1D:202556264-202556584:202556182-202556584:+	MSTRG.35628	TraesCS1D02G146400	A5	D	55.1	71.7	28.6	91	96.2	79.4	100	85.2	76.1	86.1	66.1	29.3	25.1	100	87.3	94.7	91.3	81	83.8	89.3	Peroxisome biogenesis protein 12
MSTRG.35628;A3:1D:202556693-202557024:202556693-202557027:+	MSTRG.35628	TraesCS1D02G146400	A3	D	1.5	31.8	7.6	20.6	33.5	36.1	46.6	34.5	36.4	30.2	1.6	29.3	12.5	27.4	26.7	41.5	44.9	35	22.7	15.3	Peroxisome biogenesis protein 12
MSTRG.35629;A3:1D:202566675-202566763:202566675-202566766:+	MSTRG.35629	TraesCS1D02G146600	A3	D	NA	NA	NA	NA	NA	NA	NA	NA	0	27.1	NA	0	NA	NA	NA	NA	NA	NA	0	0	Cellulose synthase
MSTRG.35655;SE:1D:203294056-203294710:203294781-203297388:-	MSTRG.35655	TraesCS1D02G147100	SE	D	NA	100	NA	NA	NA	NA	63.6	NA	NA	74.9	NA	100	NA	NA	NA	NA	41.2	NA	25.8	75.1	#N/A
MSTRG.35655;A3:1D:203296768-203297388:203294781-203297388:-	MSTRG.35655	TraesCS1D02G147100	A3	D	NA	0	NA	NA	96.4	77.3	73.6	NA	NA	19.8	NA	0	NA	NA	80.8	80	82.2	NA	NA	22	#N/A
MSTRG.35655;A5:1D:203294056-203294710:203294056-203296051:-	MSTRG.35655	TraesCS1D02G147100	A5	D	NA	NA	NA	100	73.7	100	47.9	100	100	100	NA	NA	NA	67.6	70.5	73.1	100	64.1	18.8	24.3	#N/A
MSTRG.35655;RI:1D:203294710:203294781-203297388:203297525:-	MSTRG.35655	TraesCS1D02G147100	RI	D	NA	11.1	NA	NA	96.9	87.3	83	83.1	NA	39.5	NA	0	NA	NA	88.5	88.2	88.9	100	NA	53.5	#N/A
MSTRG.35655;SE:1D:203294056-203294710:203296768-203297388:-	MSTRG.35655	TraesCS1D02G147100	SE	D	NA	NA	NA	NA	77.9	72.9	83	45.3	33.8	42.3	NA	NA	NA	NA	85.8	71.4	76.4	44.5	25.4	46	#N/A
MSTRG.35655;A5:1D:203294056-203294710:203294056-203297388:-	MSTRG.35655	TraesCS1D02G147100	A5	D	NA	NA	NA	75.6	80.6	84.4	89.5	55.9	48.5	66	NA	NA	NA	NA	91.7	82.4	84.9	62.5	37.2	77.6	#N/A
MSTRG.35655;RI:1D:203294710:203296768-203297388:203297525:-	MSTRG.35655	TraesCS1D02G147100	RI	D	NA	NA	NA	77.6	54.1	66.9	63.7	60.5	64.8	72.6	NA	NA	NA	65.2	64.6	65.2	63.5	67.5	NA	80.3	#N/A
MSTRG.35674;RI:1D:203746097:203746721-203746980:203747370:+	MSTRG.35674	TraesCS1D02G147600	RI	D	98.3	100	67.8	99.9	100	100	99.7	100	100	100	99.4	100	89.6	99.7	100	100	100	100	99.7	98.7	RNA-binding protein-like
MSTRG.35681;AF:1D:204023961:204024337-204027283:204026904:204027204-204027283:+	MSTRG.35681	TraesCS1D02G148000	AF	D	73.4	25.6	30.2	97.5	92.2	95.2	85.3	87.6	80	95.2	85.5	100	46.8	95.2	87.2	90.9	90.4	100	100	99.3	Cyanate hydratase
MSTRG.35687;AF:1D:204055934-204056155:204056508:204055934-204056560:204057518:-	MSTRG.35687	TraesCS1D02G148200	AF	D	79.5	93.4	89.1	98.3	96.1	95.1	93	91.8	98	94.6	79.5	100	83.7	97.8	94.5	95.9	93.7	93	98.7	96.4	Tetratricopeptide repeat protein 7A
MSTRG.35695;A3:1D:204295612-204297835:204295609-204297835:-	MSTRG.35695	TraesCS1D02G148400	A3	D	NA	NA	NA	2.7	4.5	6.8	NA	NA	NA	NA	NA	NA	15.6	7.4	NA	NA	4.6	NA	NA	NA	Cyclin dependent kinase inhibitor
MSTRG.35695;AF:1D:204295609-204295692:204295964:204295609-204297835:204298249:-	MSTRG.35695	TraesCS1D02G148400	AF	D	97.7	100	97.6	91.7	93.2	92.9	95.1	91.7	NA	90.3	98.2	100	96.4	90.8	96.3	95.4	92.1	96.3	NA	95.1	Cyclin dependent kinase inhibitor
MSTRG.35737;RI:1D:204628626:204628760-204628851:204629031:+	MSTRG.35737	TraesCS1D02G148800	RI	D	NA	NA	NA	NA	68.8	100	100	100	NA	100	NA	NA	NA	100	100	70.9	100	100	NA	100	WD repeat protein, putative
MSTRG.35737;A5:1D:204628521-204628626:204628401-204628626:+	MSTRG.35737	TraesCS1D02G148800	A5	D	NA	NA	NA	NA	4	11.3	6.8	17.7	NA	14.8	NA	NA	NA	7.3	8.5	1.1	0.8	7.4	NA	0	WD repeat protein, putative
MSTRG.35737;RI:1D:204629119:204629241-204629410:204629551:+	MSTRG.35737	TraesCS1D02G148800	RI	D	NA	NA	NA	NA	4	11.3	6.8	17.7	NA	14.8	NA	NA	NA	7.3	8.5	1.1	0.8	7.4	NA	0	WD repeat protein, putative
MSTRG.35737;A3:1D:204630772-204630884:204630772-204630900:+	MSTRG.35737	TraesCS1D02G148800	A3	D	NA	NA	98.7	84.7	78.8	53.7	76.2	69.8	78.5	81.3	100	NA	96.2	74	67.4	83.3	71	100	80.1	65.1	WD repeat protein, putative
MSTRG.35737;A3:1D:204630772-204630894:204630772-204630900:+	MSTRG.35737	TraesCS1D02G148800	A3	D	100	100	NA	88.6	86.1	87	77.1	79.1	86.6	83.9	100	100	96.6	89.9	77.2	87.4	76.7	100	83.3	75.3	WD repeat protein, putative
MSTRG.35737;A3:1D:204630415-204630489:204630415-204630502:+	MSTRG.35737	TraesCS1D02G148800	A3	D	0	0	1.5	7.3	19.3	11.8	16.1	22.5	9.8	11.1	0	0	2.1	8.3	16.5	11.9	14.9	25.9	20.2	18.8	WD repeat protein, putative
MSTRG.35737;A3:1D:204630415-204630489:204630415-204630512:+	MSTRG.35737	TraesCS1D02G148800	A3	D	NA	NA	6	64.3	66.1	73.3	57.3	82.3	NA	38.3	NA	NA	11.1	60.9	71.5	58.9	51.1	64.1	NA	62.1	WD repeat protein, putative
MSTRG.35737;A3:1D:204630415-204630502:204630415-204630512:+	MSTRG.35737	TraesCS1D02G148800	A3	D	81.8	100	80.6	95.8	89.1	95.4	87.5	94.1	90.4	83.2	92.9	100	85.2	94.5	92.7	91.4	85.6	83.7	85	87.6	WD repeat protein, putative
MSTRG.35737;A3:1D:204630772-204630884:204630772-204630894:+	MSTRG.35737	TraesCS1D02G148800	A3	D	16.1	0	96	41.8	37.6	14.8	48.8	37.9	36	45.5	44.4	0	47.4	24.3	38	41.8	42.6	64.7	44.6	37.9	WD repeat protein, putative
MSTRG.35737;A3:1D:204631458-204631558:204631458-204631562:+	MSTRG.35737	TraesCS1D02G148800	A3	D	100	100	20.4	64.3	82.5	89.6	66.2	74.9	75.9	72.4	60.6	100	67.3	82	73.1	72.2	74.3	68.7	76.7	78.8	WD repeat protein, putative
MSTRG.35737;RI:1D:204631558:204631666-204631821:204631933:+	MSTRG.35737	TraesCS1D02G148800	RI	D	16.1	0	74.4	9.9	19.4	15.6	33.5	18.8	23.3	21.7	8.2	0	20.5	11.5	20.3	18.1	30.8	15.8	25	24.5	WD repeat protein, putative
MSTRG.35735;SE:1D:205040463-205040806:205040898-205041093:-	MSTRG.35735	TraesCS1D02G149100	SE	D	6.7	12.5	2.8	0.8	3.3	3.2	4.9	4	0.8	0.7	6.2	0	4.1	0.4	1.3	2.6	1.1	4.1	0	2.4	Non-lysosomal glucosylceramidase
MSTRG.35735;A3:1D:205041338-205042078:205041154-205042078:-	MSTRG.35735	TraesCS1D02G149100	A3	D	88.5	84.1	78.9	92	82.8	85.7	86.3	79.6	88.8	92.3	88.4	100	85.5	91	82.9	88	85	78.8	88.6	88.4	Non-lysosomal glucosylceramidase
MSTRG.35786;A5:1D:205485035-205485627:205485035-205485642:-	MSTRG.35786	TraesCS1D02G149400	A5	D	0	0	0	6	4.2	2.2	6.3	4.7	5.2	1.7	0	0	0	3.2	4.4	4.9	8.3	5.5	3.6	3.7	UDP-glucose:glycoprotein glucosyltransferase
MSTRG.35792;RI:1D:206495183:206495277-206495362:206499566:+	MSTRG.35792	TraesCS1D02G149900	RI	D	5.1	NA	19	9.6	3.4	3.9	1.3	2.2	NA	NA	6.6	NA	17	8.3	3.6	1.6	1.8	5.5	NA	NA	Phosphoribosylformylglycinamidine synthase family protein
MSTRG.35793;RI:1D:206512295:206512567-206513060:206513457:-	MSTRG.35793	TraesCS1D02G150000	RI	D	NA	NA	NA	NA	NA	NA	NA	NA	NA	91.9	NA	NA	NA	NA	NA	NA	NA	NA	NA	97.8	Long-chain-alcohol oxidase
MSTRG.35851;RI:1D:207655002:207655442-207657279:207657347:+	MSTRG.35851	TraesCS1D02G150300	RI	D	23.5	2.2	61.2	NA	42.3	46.4	43.7	37.5	16	12.4	NA	NA	69.1	54.4	45	32.9	33.3	19.4	16	11.9	#N/A
MSTRG.35851;AF:1D:207652882:207653263-207655002:207654744:207654855-207655002:+	MSTRG.35851	TraesCS1D02G150300	AF	D	88.1	97.8	58.4	84.1	82.5	86	77	83.1	86.5	93.4	83.8	100	64.5	89.7	81.9	87.8	82.3	89.8	89.4	93.5	#N/A
MSTRG.35851;A3:1D:207657690-207658061:207657690-207658110:+	MSTRG.35851	TraesCS1D02G150300	A3	D	46.1	77.4	56.4	50.8	34	40.2	41	33.7	36.3	42.9	48.9	0	52	43	27.8	32.6	31.8	27.6	33.2	44.2	#N/A
MSTRG.35872;A3:1D:208275928-208276275:208275896-208276275:-	MSTRG.35872	TraesCS1D02G150400	A3	D	NA	NA	NA	NA	NA	NA	NA	NA	NA	87.4	NA	NA	NA	NA	NA	NA	NA	NA	NA	90.3	ALG-2 interacting protein X
MSTRG.35897;A3:1D:208420126-208420275:208420115-208420275:-	MSTRG.35897	TraesCS1D02G150700	A3	D	100	100	NA	100	99.7	99.1	99.1	99.1	96.8	97.9	85.8	NA	100	99.5	99.8	98.9	96.4	100	98.9	99	MATH domain containing protein
MSTRG.35897;AF:1D:208417788-208418178:208418269:208417788-208418595:208418769:-	MSTRG.35897	TraesCS1D02G150700	AF	D	0	NA	0	7.1	0	0	10.7	0	NA	2.3	0	NA	0	0	5.7	0	0	20	NA	13.3	MATH domain containing protein
MSTRG.35897;AF:1D:208417788-208418178:208418269:208417788-208418595:208418737:-	MSTRG.35897	TraesCS1D02G150700	AF	D	0	NA	NA	NA	NA	NA	46.3	NA	NA	21.9	0	NA	NA	NA	26	NA	0	45.1	36.2	58.5	MATH domain containing protein
MSTRG.35897;A5:1D:208412946-208415172:208412946-208415210:-	MSTRG.35897	TraesCS1D02G150700	A5	D	70.2	0	0	2.1	6.2	0	9.7	23.2	33.4	6.9	57.8	0	3.3	2.7	13	1.2	16.2	16.1	54.9	8.2	MATH domain containing protein
MSTRG.35897;RI:1D:208426595:208426786-208426866:208426915:-	MSTRG.35897	TraesCS1D02G150700	RI	D	NA	53.8	53.9	10.9	9.1	6	31.9	25	NA	37.5	NA	100	NA	9.5	13.6	4.4	28	61	NA	41.8	MATH domain containing protein
MSTRG.35897;A5:1D:208425945-208426022:208425945-208426026:-	MSTRG.35897	TraesCS1D02G150700	A5	D	NA	0	NA	36.1	12.5	9.7	38.6	5.1	19.3	35.9	0	0	52	30.7	10.5	18.9	43.5	4.9	16.6	44.3	MATH domain containing protein
MSTRG.35897;RI:1D:208427535:208427621-208427702:208427776:-	MSTRG.35897	TraesCS1D02G150700	RI	D	NA	24.5	51.3	NA	88.7	88	77.1	79.9	72.9	71.2	NA	0	NA	NA	87.5	93.2	75.1	80.9	80.1	73.6	MATH domain containing protein
MSTRG.35897;A5:1D:208425945-208426022:208425945-208426075:-	MSTRG.35897	TraesCS1D02G150700	A5	D	NA	NA	NA	80.2	34.6	31	63.4	10.5	45.3	76.9	NA	NA	90.5	76.5	26.3	48.3	60.9	11.7	42.6	81.3	MATH domain containing protein
MSTRG.35897;RI:1D:208420275:208420672-208422132:208422374:-	MSTRG.35897	TraesCS1D02G150700	RI	D	NA	NA	NA	15	30.4	27.3	24.9	49	23.8	11.5	0	NA	9.5	13.2	33.8	26.6	26.1	50	26.4	11.6	MATH domain containing protein
MSTRG.35897;A3:1D:208422374-208423281:208422365-208423281:-	MSTRG.35897	TraesCS1D02G150700	A3	D	84.9	60.7	100	73.3	76.5	73.2	86	74	97.6	86.9	100	100	84.9	77.3	79.3	70.2	85.4	93.8	86.9	91.6	MATH domain containing protein
MSTRG.35897;A3:1D:208422393-208423281:208422365-208423281:-	MSTRG.35897	TraesCS1D02G150700	A3	D	92	NA	100	70.3	45.5	32	16.8	24.5	91.9	60.5	100	NA	92.1	65.9	36.3	53	19.5	57.6	68.6	61.7	MATH domain containing protein
MSTRG.35897;A3:1D:208422393-208423281:208422374-208423281:-	MSTRG.35897	TraesCS1D02G150700	A3	D	67.1	0	80.6	46.3	20.4	14.7	3.2	10.2	21.8	18.7	58.1	0	67.4	36.2	13	32.4	4	8.2	24.7	12.9	MATH domain containing protein
MSTRG.35897;A3:1D:208427094-208427535:208426915-208427535:-	MSTRG.35897	TraesCS1D02G150700	A3	D	NA	14.9	9.6	26.1	44.2	37.8	54.6	49.3	65.3	46.7	NA	0	NA	26.1	49.8	36.5	52.2	72	52.2	57.1	MATH domain containing protein
MSTRG.35897;A5:1D:208425945-208426026:208425945-208426075:-	MSTRG.35897	TraesCS1D02G150700	A5	D	66.2	100	48.7	87.8	78.7	80.8	73.4	68.7	77.6	85.6	86.9	100	NA	88	75.4	80	67	72.2	78.9	84.5	MATH domain containing protein
MSTRG.35897;A3:1D:208426166-208426427:208426128-208426427:-	MSTRG.35897	TraesCS1D02G150700	A3	D	49.7	54.2	51.3	50.5	54.6	55.3	41.5	59.6	38.6	31.9	13.1	0	21.8	49.1	53.7	54.9	43.4	50.4	46.5	30.8	MATH domain containing protein
MSTRG.35898;SE:1D:208834027-208834116:208834232-208834475:-	MSTRG.35898	TraesCS1D02G151100	SE	D	0	0	1.1	NA	16	7.7	6.3	16.7	7.7	11.4	0	0	0.5	NA	13.4	11.6	6.6	13.6	17.3	13.8	Katanin p80 WD40 repeat-containing subunit B1 homolog
MSTRG.35938;A3:1D:209511011-209511094:209510954-209511094:-	MSTRG.35938	TraesCS1D02G151300	A3	D	100	100	99.7	96.4	95.5	96.4	99.4	96.4	93	96.3	100	100	99.5	95.4	96	97	98.8	95.7	97	97.8	Argonaute
MSTRG.35938;A3:1D:209516671-209516796:209516644-209516796:-	MSTRG.35938	TraesCS1D02G151300	A3	D	100	95.6	100	100	100	100	100	100	100	94.8	100	100	100	100	100	100	100	100	100	100	Argonaute
MSTRG.35938;A3:1D:209510360-209510428:209510325-209510428:-	MSTRG.35938	TraesCS1D02G151300	A3	D	2	0	1.4	1.1	3	2.1	5.2	3.5	1.5	2.6	1.8	18.1	0.7	1.9	3.7	0.9	3.3	3.3	2.4	3.9	Argonaute
MSTRG.35938;A3:1D:209518307-209518388:209517878-209518388:-	MSTRG.35938	TraesCS1D02G151300	A3	D	NA	NA	NA	NA	NA	NA	62.6	NA	NA	NA	NA	NA	NA	NA	NA	NA	33.8	NA	NA	67.2	Argonaute
MSTRG.35938;A3:1D:209511514-209511600:209511507-209511600:-	MSTRG.35938	TraesCS1D02G151300	A3	D	96.2	100	98.7	98.3	95.8	94.8	95.4	92.1	96.3	96.5	97.3	100	98.4	97.9	96.3	96.9	96.6	93.2	94	98.5	Argonaute
MSTRG.35938;RI:1D:209510720:209510735-209510876:209511011:-	MSTRG.35938	TraesCS1D02G151300	RI	D	4	0	1.4	2.1	6.3	6.8	7	11.7	5.1	5	3	0	1.7	2.9	5.5	4.4	5.6	9.4	10	2.3	Argonaute
MSTRG.35938;SE:1D:209516934-209517012:209517118-209517335:-	MSTRG.35938	TraesCS1D02G151300	SE	D	NA	100	100	94.5	93.2	100	85.8	92.7	91.3	94.7	100	100	100	100	100	94.3	91.9	91.9	91.6	100	Argonaute
MSTRG.35938;A5:1D:209517444-209517781:209517444-209518192:-	MSTRG.35938	TraesCS1D02G151300	A5	D	NA	NA	NA	NA	8	19.9	30.6	28.1	NA	29.1	NA	0	NA	NA	10.2	9.8	18.7	15	41.2	42.1	Argonaute
MSTRG.35938;A3:1D:209519108-209519794:209519103-209519794:-	MSTRG.35938	TraesCS1D02G151300	A3	D	NA	NA	NA	NA	21.5	46.2	23.4	41.3	45.6	63.2	NA	0	NA	NA	35.1	15.1	25.5	15.5	34.2	30.1	Argonaute
MSTRG.35938;RI:1D:209510720:209510793-209510876:209511011:-	MSTRG.35938	TraesCS1D02G151300	RI	D	36.6	0	17.6	9.2	12.7	20.7	12.1	21.8	15.9	12.2	25.7	0	15.5	8.5	11.6	9.8	8	22.3	14	4.2	Argonaute
MSTRG.35938;A3:1D:209510793-209510876:209510735-209510876:-	MSTRG.35938	TraesCS1D02G151300	A3	D	6.8	8.8	6.7	20.8	35	24.8	35.9	34.8	27.7	30.1	8.2	18.1	9.1	27.7	33.4	32	41.3	29.9	42.4	36.8	Argonaute
MSTRG.35987;A3:1D:211630974-211632406:211630974-211632413:+	MSTRG.35987	TraesCS1D02G151700	A3	D	NA	0	NA	67.4	100	100	67.2	NA	NA	57.6	NA	0	NA	100	100	100	100	NA	NA	73.4	Ubiquitin carboxyl-terminal hydrolase 12
MSTRG.35987;SE:1D:211630974-211632406:211632496-211632828:+	MSTRG.35987	TraesCS1D02G151700	SE	D	NA	NA	NA	NA	93.8	86.3	92.5	NA	NA	100	NA	NA	NA	100	83.2	85.6	93.2	NA	NA	100	Ubiquitin carboxyl-terminal hydrolase 12
MSTRG.35987;A3:1D:211639481-211639745:211639481-211639897:+	MSTRG.35987	TraesCS1D02G151700	A3	D	NA	0	NA	67.4	93.8	86.3	63.7	NA	NA	57.6	NA	0	NA	100	83.2	85.6	93.2	NA	NA	73.4	Ubiquitin carboxyl-terminal hydrolase 12
MSTRG.36004;RI:1D:211682098:211682227-211682309:211682835:+	MSTRG.36004	TraesCS1D02G151800	RI	D	0.3	NA	2.8	0	1.7	2	0	2.9	1	4.1	0	NA	2.3	0.6	2.8	0.5	0.6	7	5.2	10.5	Adaptin ear-binding coat-associated protein, putative
MSTRG.36004;A3:1D:211682227-211682309:211682227-211682312:+	MSTRG.36004	TraesCS1D02G151800	A3	D	67.2	0	52.5	53.4	53.5	56.9	65	61.1	38.5	36.4	60.8	0	51.8	57.1	61.9	66.8	50.3	46.2	24.6	31.6	Adaptin ear-binding coat-associated protein, putative
MSTRG.36006;A3:1D:211696320-211696427:211696201-211696427:-	MSTRG.36006	TraesCS1D02G152000	A3	D	0	0	4.8	0.8	0	0	0.7	3.5	5.2	1.1	0	0	2.8	0.8	0.6	1.3	0.6	3.2	3.3	2	Vacuolar protein sorting-associated protein 2-like protein 2
MSTRG.36073;A3:1D:212507889-212507992:212507889-212507995:+	MSTRG.36073	TraesCS1D02G153100	A3	D	99.1	100	97.2	95.2	68.6	83	70.2	72.1	82.3	91.4	99.5	100	99.4	94.6	66.1	78.8	69.2	59.5	81.7	90.9	Exportin-4
MSTRG.36073;RI:1D:212509327:212509401-212509528:212509545:+	MSTRG.36073	TraesCS1D02G153100	RI	D	0.9	0	2.8	4.8	31.4	17	29.8	27.9	17.7	8.6	0.5	0	0.6	5.4	33.9	21.2	30.8	40.5	18.3	9.1	Exportin-4
MSTRG.36052;AF:1D:212528419:212528867-212529595:212528883:212529505-212529595:+	MSTRG.36052	TraesCS1D02G153300	AF	D	NA	NA	NA	NA	NA	NA	NA	NA	NA	NA	NA	NA	50.2	NA	73.6	NA	NA	NA	NA	22.8	S-adenosyl-L-methionine-dependent methyltransferases superfamily protein
MSTRG.36052;A5:1D:212528867-212529595:212528654-212529595:+	MSTRG.36052	TraesCS1D02G153300	A5	D	NA	NA	0.4	12.7	NA	0	NA	NA	NA	0	0	NA	10	15.4	20.3	4.7	NA	3	NA	1.3	S-adenosyl-L-methionine-dependent methyltransferases superfamily protein
MSTRG.36052;AF:1D:212528530:212528654-212529595:212528883:212529505-212529595:+	MSTRG.36052	TraesCS1D02G153300	AF	D	NA	NA	96.5	87.3	NA	94.1	NA	NA	NA	92.1	93.4	NA	90.1	90.6	91.6	93.1	NA	73.8	96.5	95.6	S-adenosyl-L-methionine-dependent methyltransferases superfamily protein
MSTRG.36052;AF:1D:212528530:212528654-212529595:212529086:212529198-212529595:+	MSTRG.36052	TraesCS1D02G153300	AF	D	0	0	58	2.2	0	7.1	0	0	0	10.6	11	0	20.7	2.3	3.5	5.5	0	11.7	30	25.3	S-adenosyl-L-methionine-dependent methyltransferases superfamily protein
MSTRG.36083;A3:1D:213333993-213334108:213333993-213334114:+	MSTRG.36083	TraesCS1D02G153600	A3	D	0	0	100	100	94.9	75	100	100	100	100	0	0	0	100	100	95.9	100	100	100	100	Transportin-3
MSTRG.36082;AF:1D:214068454-214068570:214068598:214068454-214068705:214068776:-	MSTRG.36082	TraesCS1D02G153700	AF	D	88.2	NA	9.2	2.8	5.9	3.6	0	NA	NA	NA	85.7	100	0	8.3	7.4	9.7	0	NA	NA	NA	#N/A
MSTRG.36159;SE:1D:216328613-216330090:216330313-216331285:+	MSTRG.36159	TraesCS1D02G154800	SE	D	1.5	0	0	1.6	1.4	4.1	2.6	4.6	7.4	3.3	2.1	0	0	2.5	5.1	3	3	0	4.7	2.7	Mitochondrial import inner membrane translocase subunit tim16
MSTRG.36188;A3:1D:216723015-216723091:216723015-216723098:+	MSTRG.36188	TraesCS1D02G155000	A3	D	100	100	100	99.5	91.5	96.2	93.1	93.9	99.5	97.6	100	100	100	99.6	94.1	96.8	93.9	96.3	98.2	97.9	Pleckstrin-like (PH) and lipid-binding START domain protein
MSTRG.36219;A5:1D:217638148-217638223:217638135-217638223:+	MSTRG.36219	TraesCS1D02G155200	A5	D	98.9	NA	97.1	97.3	92.3	95.1	89.7	88.1	97.2	96.6	99.3	100	97.4	97.5	93.4	93.1	92.5	92	95.2	98	Homeobox leucine-zipper protein
MSTRG.36219;RI:1D:217643758:217643863-217644034:217644183:+	MSTRG.36219	TraesCS1D02G155200	RI	D	72.2	99.4	79.5	39.8	23.7	35.7	27.5	28	24	39.1	67.7	81.9	78.5	39.1	30.5	34	18.3	15.5	19.5	36.2	Homeobox leucine-zipper protein
MSTRG.36219;SE:1D:217641088-217643240:217643559-217643758:+	MSTRG.36219	TraesCS1D02G155200	SE	D	27.5	0.6	19.9	58.6	75.5	64.3	71.4	72	76	59.2	32.3	18.1	20.9	60.4	69.5	66	81.7	84.5	80.5	63.8	Homeobox leucine-zipper protein
MSTRG.36213;AF:1D:217979939-217981031:217981113:217979939-217983009:217983428:-	MSTRG.36213	TraesCS1D02G155300	AF	D	100	100	100	98	95.8	98.5	95.4	97.2	91.9	93	100	100	100	97	96.7	98.5	82.8	89.5	85.2	92.3	Double stranded RNA binding protein 3
MSTRG.36213;AF:1D:217979939-217981080:217981220:217979939-217983009:217983428:-	MSTRG.36213	TraesCS1D02G155300	AF	D	100	NA	100	72	22.5	78.9	NA	NA	NA	14.5	100	NA	100	68.1	NA	NA	6.4	NA	NA	15.9	Double stranded RNA binding protein 3
MSTRG.36213;A5:1D:217979939-217981031:217979939-217981080:-	MSTRG.36213	TraesCS1D02G155300	A5	D	85.3	100	62.4	95	98.7	94.6	96.1	90.7	100	98.7	87.3	100	72.2	93.8	100	97.5	98.6	100	97.4	98.4	Double stranded RNA binding protein 3
MSTRG.36250;AF:1D:218978042-218980792:218980965:218978042-218981037:218981252:-	MSTRG.36250	TraesCS1D02G155700	AF	D	86.3	NA	100	100	100	100	92.6	100	69.2	90.9	91.4	NA	100	100	96	99.4	100	82.2	93.1	100	RING/FYVE/PHD zinc finger superfamily protein
MSTRG.36250;RI:1D:218977492:218977554-218977793:218977835:-	MSTRG.36250	TraesCS1D02G155700	RI	D	13.7	NA	0	0	0	0	7.4	0	30.8	9.1	8.6	NA	0	0	4	0.6	0	17.7	6.9	0	RING/FYVE/PHD zinc finger superfamily protein
MSTRG.36250;A5:1D:218978042-218981037:218978042-218981051:-	MSTRG.36250	TraesCS1D02G155700	A5	D	29.8	NA	0	0	0	0	7.5	0	39.2	15.4	32.2	NA	0	0	7.9	2	0	23.5	10.8	0	RING/FYVE/PHD zinc finger superfamily protein
MSTRG.36250;RI:1D:218977207:218977321-218977492:218977835:-	MSTRG.36250	TraesCS1D02G155700	RI	D	29.6	NA	NA	100	100	100	76.3	100	25	51.3	27.7	NA	NA	100	68.5	89.6	100	47.1	72.7	100	RING/FYVE/PHD zinc finger superfamily protein
MSTRG.36250;A5:1D:218977321-218977492:218977321-218977793:-	MSTRG.36250	TraesCS1D02G155700	A5	D	8.2	1.5	8.7	5.6	2	0.7	5.2	3.9	43.1	14.8	8	0	9.1	3.5	2.6	1.4	0.7	19.5	20.1	10.1	RING/FYVE/PHD zinc finger superfamily protein
MSTRG.36250;RI:1D:218977207:218977321-218977793:218977835:-	MSTRG.36250	TraesCS1D02G155700	RI	D	27.6	NA	NA	44.2	42.4	53.4	43.7	78	NA	49.1	28.2	NA	69.3	36.9	47.8	40.5	44	68.5	47.8	52	RING/FYVE/PHD zinc finger superfamily protein
MSTRG.36250;RI:1D:218977207:218977554-218977793:218977835:-	MSTRG.36250	TraesCS1D02G155700	RI	D	33.4	NA	46.1	22.6	18.4	39	40.5	24.3	29.3	24.3	NA	NA	49.2	26.5	24.1	24.2	33.1	32.3	58	26.3	RING/FYVE/PHD zinc finger superfamily protein
MSTRG.36250;A3:1D:218977554-218977793:218977321-218977793:-	MSTRG.36250	TraesCS1D02G155700	A3	D	6.9	3.4	7.4	39.8	16.9	8.9	10.3	25.3	37.9	33.6	5.8	0	8.1	26.2	11.6	16.6	17	31.1	26.3	37.6	RING/FYVE/PHD zinc finger superfamily protein
MSTRG.36250;AF:1D:218978042-218980792:218980965:218978042-218981051:218981244:-	MSTRG.36250	TraesCS1D02G155700	AF	D	88.3	NA	85.1	84.3	81.4	89.3	72.7	76.2	73.6	75.4	93.4	NA	89.9	85.6	77.9	86.6	70.1	71.3	87.4	80.7	RING/FYVE/PHD zinc finger superfamily protein
MSTRG.36250;AF:1D:218978042-218980792:218980965:218978042-218981051:218981716:-	MSTRG.36250	TraesCS1D02G155700	AF	D	80.5	NA	85	89	89.1	87.4	63.1	88.6	77.6	82.4	88.6	NA	86.5	85.9	84.2	88.3	67.1	77.8	70	85.9	RING/FYVE/PHD zinc finger superfamily protein
MSTRG.36250;RI:1D:218977207:218977321-218977492:218977554:-	MSTRG.36250	TraesCS1D02G155700	RI	D	11.7	NA	14.9	15.4	18.4	10.5	26.8	23.3	25.6	24.5	6.6	NA	10.1	14	21.9	13.3	29.7	28.3	12	18.8	RING/FYVE/PHD zinc finger superfamily protein
MSTRG.36250;SE:1D:218977321-218977492:218977554-218977793:-	MSTRG.36250	TraesCS1D02G155700	SE	D	35.9	0	31.3	78.4	47.5	45.6	23.7	52.7	63.9	61	46.6	0	44	68.5	31.8	56.4	32.6	53.4	72.3	72.2	RING/FYVE/PHD zinc finger superfamily protein
MSTRG.36269;A3:1D:219480511-219482439:219480511-219482453:+	MSTRG.36269	TraesCS1D02G155800	A3	D	88.4	100	89.1	99.4	98.9	99.1	100	97.9	100	98.1	92.3	100	93.3	98.4	98.8	99.3	99	97.5	100	98.3	28S ribosomal protein S29, mitochondrial
MSTRG.36288;A5:1D:219725907-219725979:219725907-219726065:-	MSTRG.36288	TraesCS1D02G156000	A5	D	1.9	1.6	0.4	9.4	23.3	14.9	22.9	22.2	14.9	10.5	1.8	0	0.4	10.1	21.1	17.8	24.3	21.2	16.8	11.4	Coatomer subunit gamma
MSTRG.36288;SE:1D:219726674-219727241:219727412-219727499:-	MSTRG.36288	TraesCS1D02G156000	SE	D	17.8	100	NA	23.9	32	37.1	34.6	34.8	52.4	24.2	35.6	NA	NA	23.1	35.9	26.9	32.6	37.8	31.3	30.1	Coatomer subunit gamma
MSTRG.36289;A3:1D:220061837-220070154:220061837-220070161:+	MSTRG.36289	TraesCS1D02G156100	A3	D	NA	NA	NA	NA	NA	88	NA	NA	NA	NA	NA	NA	NA	NA	87.7	NA	NA	85.7	NA	NA	Xaa-pro aminopeptidase, putative
MSTRG.36289;SE:1D:220074615-220074742:220074801-220075169:+	MSTRG.36289	TraesCS1D02G156100	SE	D	NA	NA	NA	4.9	14.2	0	17.7	17.9	9	13.8	NA	NA	NA	0	2.5	29.3	15.3	11	13.6	27.4	Xaa-pro aminopeptidase, putative
MSTRG.36289;RI:1D:220075535:220075643-220075763:220075917:+	MSTRG.36289	TraesCS1D02G156100	RI	D	78.5	94.8	95.6	48.2	26.2	35.8	42.6	36.2	34.1	53.9	78.6	NA	88.9	51.7	37.9	33.7	39.3	18.5	17.3	48.9	Xaa-pro aminopeptidase, putative
MSTRG.36297;A3:1D:220411948-220412028:220411948-220412063:+	MSTRG.36297	TraesCS1D02G156200	A3	D	31.6	0	10	44.4	51.6	49.3	59.3	45.4	41.6	38.4	29.6	100	13.1	45.5	66.4	54	60.1	47.6	62.6	46	#N/A
MSTRG.36297;RI:1D:220412299:220412496-220412786:220413100:+	MSTRG.36297	TraesCS1D02G156200	RI	D	68.4	100	90	55.6	48.4	50.7	40.7	54.6	58.4	61.6	70.4	0	86.9	54.5	33.6	46	39.9	52.4	37.4	54	#N/A
MSTRG.36308;A5:1D:220889901-220890699:220889901-220890809:-	MSTRG.36308	TraesCS1D02G156700	A5	D	4.6	0	9.8	4	3.3	5.9	1	9.6	1.4	1.3	4.2	NA	5	4.3	3.9	4.6	0.5	5.2	1.4	1.5	Nascent polypeptide-associated complex subunit beta
MSTRG.36308;A3:1D:220889569-220889834:220889565-220889834:-	MSTRG.36308	TraesCS1D02G156700	A3	D	16.8	19.2	18.2	39.1	52.8	56.6	50.7	50.7	47.1	42.9	15.5	0	15.2	47.3	56.7	52.7	49	66.4	62.8	42.5	Nascent polypeptide-associated complex subunit beta
MSTRG.36308;AF:1D:220889901-220890564:220890641:220889901-220890809:220890997:-	MSTRG.36308	TraesCS1D02G156700	AF	D	88	90.2	90.2	77.5	74.3	81.3	85.1	80.6	26.8	67.1	86.3	NA	88.6	77.9	81.8	86.3	63.8	53.4	65.6	73.9	Nascent polypeptide-associated complex subunit beta
MSTRG.36313;A3:1D:220927581-220927916:220927564-220927916:-	MSTRG.36313	TraesCS1D02G156800	A3	D	43.5	100	79.2	61.9	63.1	56.1	46.7	78.2	84.7	68.7	44	0	94.4	74.9	71.8	64.3	43.6	100	53.3	70.8	#N/A
MSTRG.36318;SE:1D:221100159-221101043:221101301-221106686:+	MSTRG.36318	TraesCS1D02G156900	SE	D	NA	NA	NA	7.8	5.3	3.8	4.6	4.6	NA	18.2	NA	NA	NA	4.4	3.8	4	1.7	9.1	NA	21	Receptor-like protein kinase
MSTRG.36331;A3:1D:221882112-221882228:221882109-221882228:-	MSTRG.36331	TraesCS1D02G157200	A3	D	NA	NA	NA	NA	96.2	100	97.6	NA	NA	NA	NA	NA	NA	93.1	98.7	98.1	97.3	NA	NA	NA	Pentatricopeptide repeat-containing protein
MSTRG.36331;A3:1D:221882668-221884615:221882491-221884615:-	MSTRG.36331	TraesCS1D02G157200	A3	D	NA	NA	NA	NA	96.2	100	97.6	NA	NA	NA	NA	NA	NA	93.1	98.7	98.1	97.3	NA	NA	NA	Pentatricopeptide repeat-containing protein
MSTRG.36336;SE:1D:221916800-221916964:221917020-221917194:-	MSTRG.36336	TraesCS1D02G157400	SE	D	5.5	0	2.5	6	13.7	4.9	NA	NA	NA	NA	10.5	0	1.8	3.9	6.7	9.3	NA	NA	NA	NA	Aminotransferase
MSTRG.36336;A3:1D:221917078-221917194:221917020-221917194:-	MSTRG.36336	TraesCS1D02G157400	A3	D	83.4	NA	69.3	80.4	85.4	84.4	NA	NA	NA	NA	55.8	NA	85.8	90.2	88.1	87.9	NA	NA	NA	NA	Aminotransferase
MSTRG.36336;SE:1D:221916800-221916964:221917078-221917194:-	MSTRG.36336	TraesCS1D02G157400	SE	D	22.5	0	5.5	20.7	48.2	21.9	NA	47.1	NA	NA	12.9	0	9.9	27.3	34.5	42.6	NA	49.8	NA	NA	Aminotransferase
MSTRG.36336;A3:1D:221916558-221916646:221916548-221916646:-	MSTRG.36336	TraesCS1D02G157400	A3	D	80	100	94.5	80.7	56.8	78.7	NA	54	NA	NA	88.9	100	91.4	73.9	68	61.6	NA	50.2	NA	73.2	Aminotransferase
MSTRG.36345;A5:1D:222029979-222030094:222029979-222030117:-	MSTRG.36345	TraesCS1D02G157600	A5	D	NA	NA	NA	NA	2.3	0	8.5	8	NA	NA	NA	NA	NA	NA	3.3	1.4	4.7	2.5	NA	0	Pre-mRNA-processing protein 40C
MSTRG.36345;AF:1D:222030240-222030863:222030943:222030240-222031120:222031625:-	MSTRG.36345	TraesCS1D02G157600	AF	D	NA	NA	NA	NA	97.7	100	91.5	92	NA	NA	NA	NA	NA	NA	NA	98.6	95.3	97.5	NA	NA	Pre-mRNA-processing protein 40C
MSTRG.36345;A5:1D:222021519-222021954:222021519-222022001:-	MSTRG.36345	TraesCS1D02G157600	A5	D	17.7	2.6	17.5	84.7	98.1	90.8	89	96.7	100	83.7	17	100	32.1	89.2	98.5	94.2	96.5	100	100	95.7	Pre-mRNA-processing protein 40C
MSTRG.36344;A3:1D:222332901-222333212:222332901-222333227:+	MSTRG.36344	TraesCS1D02G157700	A3	D	86.8	81.5	NA	NA	NA	NA	NA	NA	NA	70.9	83.9	87	NA	NA	NA	NA	NA	NA	NA	73.1	#N/A
MSTRG.36355;A5:1D:222337692-222340403:222337692-222340433:-	MSTRG.36355	TraesCS1D02G157800	A5	D	0	NA	0.5	3.1	5.4	5.2	7.9	5.2	3.9	3.7	0	100	0	4.4	9.2	3.8	8	3.6	4	4	#N/A
MSTRG.36355;SE:1D:222345881-222346027:222346079-222346525:-	MSTRG.36355	TraesCS1D02G157800	SE	D	89.4	NA	90.8	99	84.1	78.1	75.9	40.3	18.1	85.4	92.2	100	95.3	97.2	88.8	83.7	86.9	36.2	25.8	79.4	#N/A
MSTRG.36355;SE:1D:222342811-222343292:222344975-222345474:-	MSTRG.36355	TraesCS1D02G157800	SE	D	10.9	NA	9.6	6.3	38.7	49.6	66.2	69.6	89.6	21	8.2	100	4.7	9.5	55.1	32.5	42.9	73.3	83.5	26.8	#N/A
MSTRG.36361;RI:1D:222725872:222726295-222726467:222726582:+	MSTRG.36361	TraesCS1D02G157900	RI	D	NA	NA	NA	93.2	100	100	100	99.1	100	100	NA	NA	96	94.8	98.5	100	99.3	97.5	97	100	Protein EXECUTER 1, chloroplastic
MSTRG.36361;A3:1D:222727198-222727295:222727198-222727366:+	MSTRG.36361	TraesCS1D02G157900	A3	D	94.3	100	97.7	72.1	59.4	60.3	49.4	53.1	65.3	66.2	95.3	100	83.6	68.8	56	52.7	53.5	59.1	56.4	64.6	Protein EXECUTER 1, chloroplastic
MSTRG.36361;A5:1D:222728200-222728268:222728191-222728268:+	MSTRG.36361	TraesCS1D02G157900	A5	D	90.2	100	96.1	64.9	44.3	49.4	37	41.3	57	59.9	91.3	100	82.9	57.4	37.1	34.3	30.8	36.9	47.9	54.3	Protein EXECUTER 1, chloroplastic
MSTRG.36369;A5:1D:222915356-222915443:222915350-222915443:+	MSTRG.36369	TraesCS1D02G158000	A5	D	NA	NA	NA	NA	28.8	NA	NA	24.7	37.7	NA	NA	NA	NA	NA	27.6	NA	NA	39.5	45.5	NA	ATP-dependent RNA helicase DeaD&&Dicer-like protein 3
MSTRG.36374;A3:1D:223163117-223163522:223163117-223163539:+	MSTRG.36374	TraesCS1D02G158200	A3	D	0	0	1.1	1.3	0.9	2.1	1.7	6	7	0.6	0	0	0.9	0.8	1.3	0.7	1	4.8	3.6	0.9	Ubiquitin carboxyl-terminal hydrolase-like protein
MSTRG.36374;A3:1D:223163117-223163536:223163117-223163539:+	MSTRG.36374	TraesCS1D02G158200	A3	D	0	0	0	10.9	8.9	4.5	4.7	11.4	3.7	5.7	0	0	0	7	9.8	5.4	3.2	5.2	3.4	4	Ubiquitin carboxyl-terminal hydrolase-like protein
MSTRG.36374;A3:1D:223163117-223163522:223163117-223163536:+	MSTRG.36374	TraesCS1D02G158200	A3	D	NA	NA	NA	9.9	8.5	NA	25.9	33	66.5	8.8	NA	NA	NA	9.1	11.1	11.2	22.8	47.8	NA	17.8	Ubiquitin carboxyl-terminal hydrolase-like protein
MSTRG.36374;A3:1D:223164745-223164827:223164745-223164854:+	MSTRG.36374	TraesCS1D02G158200	A3	D	13	11.4	20.1	7.6	9.3	8.1	4.9	9.1	1.1	4.9	14.3	0	7.5	7.1	5.9	4.2	4.2	10.6	4.8	3.6	Ubiquitin carboxyl-terminal hydrolase-like protein
MSTRG.36374;A5:1D:223161266-223161731:223161238-223161731:+	MSTRG.36374	TraesCS1D02G158200	A5	D	86.8	85	76.6	81.4	81.3	87	90.3	79	94.8	89.3	85.4	100	89.7	85.6	84.2	90.2	92.5	83.7	91.6	92.3	Ubiquitin carboxyl-terminal hydrolase-like protein
MSTRG.36378;RI:1D:223168329:223168347-223168547:223168647:+	MSTRG.36378	TraesCS1D02G158300	RI	D	3.1	1.1	2.9	3.2	8	3.7	4.8	3.4	0	5.6	4.2	100	1.7	2.8	9.3	3.5	3.9	6	0	8	Metal-dependent phosphohydrolase, HD subdomain
MSTRG.36378;RI:1D:223170659:223170739-223170781:223171043:+	MSTRG.36378	TraesCS1D02G158300	RI	D	96.9	98.9	97.1	96.8	92	96.3	95.2	96.6	100	94.4	95.8	0	98.3	97.2	90.7	96.5	96.1	94	100	92	Metal-dependent phosphohydrolase, HD subdomain
MSTRG.36395;SE:1D:223529979-223530174:223530228-223531047:-	MSTRG.36395	TraesCS1D02G158600	SE	D	NA	NA	NA	NA	NA	NA	NA	49.4	NA	36	NA	NA	NA	NA	NA	NA	NA	NA	26	30.5	#N/A
MSTRG.36395;A5:1D:223528987-223529261:223528987-223529329:-	MSTRG.36395	TraesCS1D02G158600	A5	D	77	100	87.3	92.8	94.2	96.7	96	94.7	96.6	92.3	NA	100	93.8	96.8	98.1	95.4	84.3	93.2	90.3	97.1	#N/A
MSTRG.36395;RI:1D:223520620:223520725-223520795:223520998:-	MSTRG.36395	TraesCS1D02G158600	RI	D	77	100	87.3	77.4	77.6	76.7	83.7	70.1	71.9	59.9	NA	100	93.8	64.5	88.6	81	80.3	91.1	52.2	63.7	#N/A
MSTRG.36421;A3:1D:224405098-224405877:224405098-224405880:+	MSTRG.36421	TraesCS1D02G159100	A3	D	100	100	100	97.1	90.6	91.9	96.7	92	95	95.1	100	100	98.9	87.3	93.8	92.6	94.2	94.4	92.3	89.4	PfkB family carbohydrate kinase
MSTRG.36421;SE:1D:224405098-224405880:224405959-224406483:+	MSTRG.36421	TraesCS1D02G159100	SE	D	0	NA	NA	11.2	38.9	65	12.1	42.3	NA	10.8	0	NA	NA	36.2	34.3	35.3	20.9	25.1	NA	37.4	PfkB family carbohydrate kinase
MSTRG.36421;A3:1D:224405959-224406483:224405959-224406707:+	MSTRG.36421	TraesCS1D02G159100	A3	D	29.8	14.4	15.7	90.9	95.9	100	93.8	97.5	79.6	72.4	24.9	0	24.1	100	89.9	92.8	98.8	85.1	85.9	76.5	PfkB family carbohydrate kinase
MSTRG.36421;SE:1D:224405098-224405877:224405959-224406483:+	MSTRG.36421	TraesCS1D02G159100	SE	D	55.5	NA	100	79.5	85.5	95.4	78.9	89.2	100	62.3	45.6	NA	78.5	79.6	87.7	86.3	80.9	82.7	93.7	78.7	PfkB family carbohydrate kinase
MSTRG.36421;A3:1D:224402159-224404783:224402159-224404794:+	MSTRG.36421	TraesCS1D02G159100	A3	D	100	85.6	90.3	68.4	88.3	85	77.5	85.6	78.1	64	100	100	87.6	74.9	80	87.5	75.2	90.7	84.3	71.9	PfkB family carbohydrate kinase
MSTRG.36488;AF:1D:225396306:225396446-225400259:225397261:225397499-225400259:+	MSTRG.36488	TraesCS1D02G159400	AF	D	NA	NA	NA	NA	0	NA	17.1	0	NA	0	NA	NA	NA	NA	0	0	3.3	0	NA	0	#N/A
MSTRG.36488;AF:1D:225396306:225396446-225400259:225397386:225397499-225400259:+	MSTRG.36488	TraesCS1D02G159400	AF	D	NA	NA	NA	NA	NA	0	14.5	NA	NA	0	NA	NA	NA	NA	NA	0	1.8	NA	NA	0	#N/A
MSTRG.36488;AF:1D:225396378:225396446-225400259:225397261:225397499-225400259:+	MSTRG.36488	TraesCS1D02G159400	AF	D	NA	NA	NA	NA	0	13.5	0	0	NA	0	NA	NA	NA	NA	0	0	0	0	NA	0	#N/A
MSTRG.36488;AF:1D:225396378:225396446-225400259:225397386:225397499-225400259:+	MSTRG.36488	TraesCS1D02G159400	AF	D	NA	NA	NA	NA	NA	12	0	NA	NA	0	NA	NA	NA	NA	NA	0	0	NA	NA	0	#N/A
MSTRG.36488;SE:1D:225405984-225411894:225412050-225412220:+	MSTRG.36488	TraesCS1D02G159400	SE	D	100	100	100	100	94.8	100	100	95.2	100	99.7	100	100	100	100	96.5	100	100	100	97.7	99.3	#N/A
MSTRG.36488;AF:1D:225396306:225396446-225400259:225397378:225397502-225400259:+	MSTRG.36488	TraesCS1D02G159400	AF	D	NA	0	NA	0	0	0	6.7	0	0	0	0	NA	NA	NA	0	0	0.8	0	8.8	0	#N/A
MSTRG.36488;A5:1D:225397499-225400259:225397317-225400259:+	MSTRG.36488	TraesCS1D02G159400	A5	D	NA	NA	NA	NA	93.9	NA	96.3	100	NA	100	NA	NA	NA	NA	91.8	100	94.6	100	NA	100	#N/A
MSTRG.36488;SE:1D:225405984-225411907:225412050-225412220:+	MSTRG.36488	TraesCS1D02G159400	SE	D	NA	NA	NA	NA	59.9	NA	100	80.4	NA	95.5	NA	NA	NA	NA	55.8	100	100	100	NA	90.2	#N/A
MSTRG.36488;RI:1D:225425215:225425239-225425340:225425559:+	MSTRG.36488	TraesCS1D02G159400	RI	D	NA	NA	100	96.3	100	94.7	93.8	94.9	100	75.1	NA	100	100	81.6	97.5	95.8	100	100	85.1	74.9	#N/A
MSTRG.36488;A3:1D:225405984-225411894:225405984-225411907:+	MSTRG.36488	TraesCS1D02G159400	A3	D	96.4	100	98.3	94.5	92.4	95.5	93.7	82.8	94.8	94	98.1	100	98.6	96	95.6	95.9	95.7	90.6	92.7	94.1	#N/A
MSTRG.36488;AF:1D:225396325:225396446-225400259:225397386:225397499-225400259:+	MSTRG.36488	TraesCS1D02G159400	AF	D	NA	NA	NA	NA	46.3	25.6	6.2	NA	64.4	23.7	NA	NA	NA	NA	NA	19.8	21.4	NA	67.8	31.6	#N/A
MSTRG.36488;A3:1D:225425559-225426212:225425559-225426602:+	MSTRG.36488	TraesCS1D02G159400	A3	D	NA	NA	NA	4.3	4.6	6.7	8.8	11.9	3.3	35.6	NA	100	0	19.2	4.6	6.3	7.5	10.8	25.4	37.4	#N/A
MSTRG.36488;A3:1D:225425559-225426212:225425559-225426293:+	MSTRG.36488	TraesCS1D02G159400	A3	D	NA	NA	NA	NA	9.3	20.9	17.6	18.9	6.4	48.5	NA	100	NA	NA	15.1	11.7	10.6	22.4	26.6	48	#N/A
MSTRG.36488;AF:1D:225396325:225396446-225400259:225397261:225397499-225400259:+	MSTRG.36488	TraesCS1D02G159400	AF	D	NA	NA	NA	6.4	22.4	28.1	7.4	30.7	64.7	32.7	NA	NA	NA	NA	41.6	32.8	33.9	43.7	61	41.6	#N/A
MSTRG.36488;AF:1D:225396325:225396446-225400259:225397378:225397502-225400259:+	MSTRG.36488	TraesCS1D02G159400	AF	D	NA	6.8	2.6	3	6.3	7.1	2.7	13.1	20.5	16.5	0	NA	NA	15	10.1	11.1	11.4	12.3	33.8	28.8	#N/A
MSTRG.36488;A3:1D:225425559-225426293:225425559-225426602:+	MSTRG.36488	TraesCS1D02G159400	A3	D	NA	NA	14.2	15.1	31.8	21.3	31.1	36.7	33.4	37	NA	NA	4.2	5.2	21.5	33.6	40.8	29.6	48.4	39.3	#N/A
MSTRG.36488;RI:1D:225422979:225423113-225423198:225423272:+	MSTRG.36488	TraesCS1D02G159400	RI	D	NA	NA	70.5	38.6	29.9	30.1	23.6	42.4	35.4	28.7	NA	0	57	33.3	31.7	32.2	19.8	36.5	24.8	28.6	#N/A
MSTRG.36488;SE:1D:225422486-225422979:225423113-225423198:+	MSTRG.36488	TraesCS1D02G159400	SE	D	4.3	1.2	3.1	29	68.3	78.2	69.9	51.7	84.8	62.5	5.4	100	8.7	34.8	69.3	50.3	72.2	63.2	67.4	59.7	#N/A
MSTRG.36488;A5:1D:225397502-225400259:225397499-225400259:+	MSTRG.36488	TraesCS1D02G159400	A5	D	72.1	100	74	59.9	76.4	70.7	56.6	74.6	77.9	48.9	89.2	NA	NA	56.1	86.4	56.9	58.2	84.7	63.7	41	#N/A
MSTRG.36488;A3:1D:225422486-225422979:225422486-225423198:+	MSTRG.36488	TraesCS1D02G159400	A3	D	8.3	0	7.1	20.4	48	60.7	41.9	44.1	75.4	40.1	8.4	NA	11.2	21.1	51.2	32.5	39	49.6	40.6	37.3	#N/A
MSTRG.36488;RI:1D:225422979:225423118-225423198:225423272:+	MSTRG.36488	TraesCS1D02G159400	RI	D	45.8	0	47.5	57.4	39	51.6	49.8	28.7	44.5	59.3	32.3	NA	73.9	76.3	46.4	55.4	46.4	25	44.5	67.4	#N/A
MSTRG.36488;SE:1D:225414608-225421058:225421158-225422173:+	MSTRG.36488	TraesCS1D02G159400	SE	D	92.7	100	93.6	86.1	83	79.3	84.8	82.6	75.5	81.9	93.1	100	90	85.7	80.5	83	86.9	84.2	83.6	81.7	#N/A
MSTRG.36488;SE:1D:225422486-225422979:225423118-225423198:+	MSTRG.36488	TraesCS1D02G159400	SE	D	9.6	14.1	7.8	16	59	59.1	42.1	66.2	79.3	31.5	16.2	NA	4.3	7.7	54.8	27.9	42.5	74.7	46	22.4	#N/A
MSTRG.36488;A5:1D:225423118-225423198:225423113-225423198:+	MSTRG.36488	TraesCS1D02G159400	A5	D	70.2	93.2	72.6	31.8	40	28.8	23.8	64.7	40.6	21.7	77.2	0	31.8	13.4	34.9	27.6	22.2	63.2	29.1	16.3	#N/A
MSTRG.36471;AF:1D:226460985:226461161-226467597:226461621:226461736-226467597:+	MSTRG.36471	TraesCS1D02G160100	AF	D	NA	NA	100	NA	100	NA	NA	NA	NA	100	NA	NA	100	100	100	100	NA	NA	NA	81.5	Ubiquitin carboxyl-terminal hydrolase 12
MSTRG.36477;A3:1D:226826126-226826533:226826126-226826595:+	MSTRG.36477	TraesCS1D02G160200	A3	D	98.3	NA	NA	96.8	98.6	98.4	100	95.8	98	98.2	100	100	NA	98.8	97.9	99	99.4	93.7	98	98.3	MATH domain containing protein
MSTRG.36477;A5:1D:226824036-226824701:226824004-226824701:+	MSTRG.36477	TraesCS1D02G160200	A5	D	9.7	NA	NA	NA	96	95.2	NA	NA	NA	96	100	0	NA	NA	100	92.4	NA	NA	NA	97.1	MATH domain containing protein
MSTRG.36477;A5:1D:226826901-226827752:226826848-226827752:+	MSTRG.36477	TraesCS1D02G160200	A5	D	1.6	NA	4.2	3.1	1.3	1.5	0	3.6	1.9	1.7	0	0	6.7	1.1	1.9	0.9	0.6	5.5	1.8	1.6	MATH domain containing protein
MSTRG.36477;A3:1D:226826126-226826595:226826126-226826623:+	MSTRG.36477	TraesCS1D02G160200	A3	D	NA	NA	NA	NA	13.7	14.5	NA	NA	NA	24.5	NA	NA	11.2	NA	16.5	14.1	NA	NA	NA	27.6	MATH domain containing protein
MSTRG.36477;SE:1D:226824036-226824701:226824749-226825499:+	MSTRG.36477	TraesCS1D02G160200	SE	D	4.7	NA	NA	3.9	9.8	7	6.5	4.5	4.8	4.5	31.9	0	NA	5.6	8	8.9	10.3	7.7	15.2	5.1	MATH domain containing protein
MSTRG.36477;A3:1D:226827918-226828002:226827918-226828029:+	MSTRG.36477	TraesCS1D02G160200	A3	D	75	92.6	83.5	35.2	0.8	14.6	0	4.4	30.9	37.5	77.2	0	78.1	19.4	0	2.3	3.7	17.1	0	24.6	MATH domain containing protein
MSTRG.36477;A3:1D:226826126-226826533:226826126-226826623:+	MSTRG.36477	TraesCS1D02G160200	A3	D	91	NA	48.9	94.9	91.9	91.2	90.3	83.6	94.2	94.7	94.1	100	43.1	94.8	90.2	94.2	92.2	85.8	90.5	95.8	MATH domain containing protein
MSTRG.36477;A5:1D:226824749-226825499:226824036-226825499:+	MSTRG.36477	TraesCS1D02G160200	A5	D	13	NA	59	5.3	9	9.4	10.3	17.1	6.1	5.5	8.4	0	68.7	5.5	10.6	6.4	8.6	15.2	11	4.5	MATH domain containing protein
MSTRG.36489;A5:1D:226942062-226942681:226942053-226942681:+	MSTRG.36489	TraesCS1D02G160300	A5	D	57.3	NA	NA	0	0	NA	NA	NA	NA	46.6	0	NA	0	0	0	NA	80.5	NA	NA	66.9	Ubiquitin carboxyl-terminal hydrolase 12
MSTRG.36489;SE:1D:226943442-226943750:226943916-226944408:+	MSTRG.36489	TraesCS1D02G160300	SE	D	38.7	NA	30.7	46.4	52.7	43.3	41.1	63.6	46.2	41	37.2	NA	33	58.8	37.3	33	44.1	63.6	NA	43.7	Ubiquitin carboxyl-terminal hydrolase 12
MSTRG.36492;SE:1D:226954619-226954837:226955267-226956115:+	MSTRG.36492	TraesCS1D02G160400	SE	D	12.7	6.9	17.3	3.5	4.4	1.3	2.1	27.5	16.5	9.4	13.8	0	27.2	3.6	4.5	1.6	4.1	34.8	23.3	8.5	#N/A
MSTRG.36492;A3:1D:226958144-226958794:226958144-226958799:+	MSTRG.36492	TraesCS1D02G160400	A3	D	12.7	6.9	17.3	20	30.7	26.4	30.9	30.9	20.6	19.1	13.8	0	27.2	15.7	32.2	25.1	34.6	34.8	31.3	25	#N/A
MSTRG.36509;A5:1D:227646752-227647225:227646683-227647225:+	MSTRG.36509	TraesCS1D02G160600	A5	D	0	0	0	7.6	0	NA	NA	NA	0	10.5	0	0	2	0	0	NA	NA	8.1	0	7.3	Ubiquitin carboxyl-terminal hydrolase-like protein
MSTRG.36509;AF:1D:227645696:227645809-227646626:227646252:227646342-227646626:+	MSTRG.36509	TraesCS1D02G160600	AF	D	33.8	82	66.4	27.6	61.3	NA	NA	NA	57.2	44.6	44.6	100	63.6	41.3	27.9	NA	NA	48.3	42.2	45.3	Ubiquitin carboxyl-terminal hydrolase-like protein
MSTRG.36520;A3:1D:227865592-227866020:227865592-227866060:+	MSTRG.36520	TraesCS1D02G161000	A3	D	0.7	0	4.5	56.8	99.7	98.8	76.9	95.7	85.5	49.6	2.3	0	3.4	70.6	98.1	98.4	89.7	90.6	91.8	61.5	ALG-2 interacting protein X
MSTRG.36520;RI:1D:227863931:227863979-227864518:227864621:+	MSTRG.36520	TraesCS1D02G161000	RI	D	97.9	100	NA	53.9	55.1	70.7	71.8	73.9	69.3	64.1	89.9	100	88.6	54.5	50.6	53.6	56.5	73.3	70.2	61.9	ALG-2 interacting protein X
MSTRG.36516;AF:1D:227867365:227867498-227868862:227868557:227868593-227868862:+	MSTRG.36516	TraesCS1D02G161100	AF	D	NA	NA	0	NA	NA	NA	NA	48.8	18.7	42.7	NA	NA	0	NA	NA	NA	NA	62.8	88.1	28.8	#N/A
MSTRG.36526;RI:1D:228071917:228072197-228072285:228072547:-	MSTRG.36526	TraesCS1D02G161200	RI	D	100	NA	100	NA	91	100	86.6	100	NA	38.4	100	NA	100	NA	96.2	59.2	38.8	100	NA	28.1	KH domain-containing protein
MSTRG.36526;SE:1D:228069279-228069614:228070408-228070527:-	MSTRG.36526	TraesCS1D02G161200	SE	D	9.2	0	2.8	38.6	42.5	38.8	45.3	28.3	33.9	35.8	10.7	10.9	4.3	38.8	46.9	49.3	54.8	35.8	44.8	36.9	KH domain-containing protein
MSTRG.36531;RI:1D:228297819:228298526-228298585:228298673:+	MSTRG.36531	TraesCS1D02G161300	RI	D	NA	NA	NA	NA	NA	NA	NA	98.5	100	100	NA	NA	NA	NA	NA	NA	NA	94.5	NA	100	Katanin p80 WD40 repeat-containing subunit B1 homolog
MSTRG.36531;RI:1D:228297819:228298526-228298609:228298673:+	MSTRG.36531	TraesCS1D02G161300	RI	D	NA	NA	NA	NA	NA	NA	NA	81.8	98	91.4	NA	NA	NA	NA	NA	NA	NA	84.9	89.2	87.3	Katanin p80 WD40 repeat-containing subunit B1 homolog
MSTRG.36536;A3:1D:228440427-228440525:228440421-228440525:-	MSTRG.36536	TraesCS1D02G161500	A3	D	100	100	100	100	100	NA	NA	NA	NA	NA	100	0	87.4	98.3	NA	NA	NA	NA	NA	NA	ABC transporter G family member
MSTRG.36593;A3:1D:230216661-230216929:230216652-230216929:-	MSTRG.36593	TraesCS1D02G162100	A3	D	NA	NA	NA	0	15.2	0	24.2	26.2	40.1	4	NA	100	NA	0	51.6	0	38.5	19.2	0	0	#N/A
MSTRG.36593;RI:1D:230214438:230214519-230214603:230214701:-	MSTRG.36593	TraesCS1D02G162100	RI	D	NA	NA	NA	31.3	31	24.8	25.2	32.5	22.2	30.5	NA	0	NA	33.6	35.5	32.6	34.9	23.2	31.7	34.8	#N/A
MSTRG.36593;SE:1D:230217608-230218475:230218574-230218668:-	MSTRG.36593	TraesCS1D02G162100	SE	D	NA	NA	NA	31.3	46.2	24.8	49.4	58.6	62.3	34.5	NA	100	NA	33.6	87.2	52.2	73.4	70	31.7	81	#N/A
MSTRG.36593;SE:1D:230213062-230213199:230213339-230214438:-	MSTRG.36593	TraesCS1D02G162100	SE	D	45.7	NA	80.1	57.4	30.8	49.8	58.2	35.3	23.5	56.5	70.4	86.2	75.7	48.8	29.6	43.1	50.5	33.9	12.8	50.9	#N/A
MSTRG.36606;A5:1D:230668214-230668530:230668184-230668530:+	MSTRG.36606	TraesCS1D02G162200	A5	D	15.4	0	28.4	23.6	7.6	7.8	4.2	1.3	0	4.4	19.4	0	8	29.2	1.3	10.4	0.9	18.2	0	3.3	Electron transfer flavoprotein-ubiquinone oxidoreductase, mitochondrial
MSTRG.36606;A3:1D:230671520-230671605:230671520-230671637:+	MSTRG.36606	TraesCS1D02G162200	A3	D	0	0	0.9	2.9	7.2	6.8	19.4	6.4	10.1	5.2	0	0	2.4	2.6	9.7	5.3	19.5	11.8	7	6.4	Electron transfer flavoprotein-ubiquinone oxidoreductase, mitochondrial
MSTRG.36606;RI:1D:230670945:230671037-230671418:230671520:+	MSTRG.36606	TraesCS1D02G162200	RI	D	0	NA	2.7	4.2	8.8	9.8	32.8	8.6	13.4	9.1	0	NA	NA	4.3	11.6	7.1	30.6	14.1	10.4	9.3	Electron transfer flavoprotein-ubiquinone oxidoreductase, mitochondrial
MSTRG.36606;RI:1D:230670945:230671339-230671418:230671520:+	MSTRG.36606	TraesCS1D02G162200	RI	D	0	0	1.3	9.1	28.3	18.4	32.1	20.6	28.9	10.7	0	0	2.6	6.3	37.9	17	35	41.8	17.6	17.1	Electron transfer flavoprotein-ubiquinone oxidoreductase, mitochondrial
MSTRG.36606;A5:1D:230667999-230668108:230667995-230668108:+	MSTRG.36606	TraesCS1D02G162200	A5	D	47.1	NA	14	66.6	83.5	88.7	81.3	67.2	64.3	84	59.4	NA	NA	52	90	69.3	82.4	78.3	100	62.1	Electron transfer flavoprotein-ubiquinone oxidoreductase, mitochondrial
MSTRG.36606;A5:1D:230671339-230671418:230671037-230671418:+	MSTRG.36606	TraesCS1D02G162200	A5	D	70.9	100	67.5	30.2	19.6	32.5	50.7	26.5	27.5	45.3	52.3	100	91.8	40.2	17.7	27.3	45	18.6	35.1	33.2	Electron transfer flavoprotein-ubiquinone oxidoreductase, mitochondrial
MSTRG.36648;A5:1D:232349466-232349612:232349129-232349612:+	MSTRG.36648	TraesCS1D02G162500	A5	D	NA	0	NA	NA	1.7	0	0	0	0	4.5	NA	0	NA	NA	0	0	0	0	6.8	0	U1 small nuclear ribonucleoprotein 70 kDa
MSTRG.36648;SE:1D:232349129-232349405:232349466-232349612:+	MSTRG.36648	TraesCS1D02G162500	SE	D	NA	93	NA	NA	0	9.7	1.9	2.8	10.4	5.4	NA	80.6	NA	NA	0	6.6	2	0	2.7	0	U1 small nuclear ribonucleoprotein 70 kDa
MSTRG.36648;AF:1D:232347459:232347533-232347695:232347584:232347607-232347695:+	MSTRG.36648	TraesCS1D02G162500	AF	D	0	0	0	5	4.2	2.4	21.6	7.4	5.2	21.2	0	0	0	2.9	1.4	2.2	34.8	3.5	17.8	23.9	U1 small nuclear ribonucleoprotein 70 kDa
MSTRG.36648;A3:1D:232349129-232349405:232349129-232349612:+	MSTRG.36648	TraesCS1D02G162500	A3	D	NA	0	NA	75.1	63.2	42	17.1	46.1	38.2	39.7	NA	0	NA	75.3	53.1	64.6	27.1	50.9	53.4	39	U1 small nuclear ribonucleoprotein 70 kDa
MSTRG.36648;A5:1D:232347533-232347695:232346146-232347695:+	MSTRG.36648	TraesCS1D02G162500	A5	D	8.7	100	6.8	10.2	30.4	31.2	80	43.9	43.6	50.3	2.9	59.3	12.3	8.4	38.2	30.4	70.8	44.7	40.1	49.6	U1 small nuclear ribonucleoprotein 70 kDa
MSTRG.36667;A3:1D:233309900-233310946:233309900-233310955:+	MSTRG.36667	TraesCS1D02G162600	A3	D	100	90.1	98.4	99	99.8	98.1	100	NA	NA	NA	99.3	0	99.5	99.1	98.8	99.5	100	NA	NA	NA	YABBY protein
MSTRG.36708;RI:1D:233894710:233894825-233894908:233895114:+	MSTRG.36708	TraesCS1D02G163100	RI	D	NA	NA	0	0	3.8	7.4	6.8	1.9	0	3.7	NA	0	87.8	9.6	2.2	4.3	7.9	6	2.4	4.5	Vesicle-associated protein 1-1
MSTRG.36708;RI:1D:233896896:233897053-233897137:233897238:+	MSTRG.36708	TraesCS1D02G163100	RI	D	NA	NA	NA	NA	93.7	NA	NA	NA	NA	73.1	NA	100	NA	NA	52.6	87.3	82.4	NA	NA	41.6	Vesicle-associated protein 1-1
MSTRG.36708;A3:1D:233894378-233894496:233894378-233894499:+	MSTRG.36708	TraesCS1D02G163100	A3	D	NA	NA	7.7	9.7	7.1	3.8	6.5	3.6	1.6	2.9	NA	100	NA	4.9	7.9	6.4	8	4.5	0	1.9	Vesicle-associated protein 1-1
MSTRG.36708;A3:1D:233895114-233895194:233895114-233895197:+	MSTRG.36708	TraesCS1D02G163100	A3	D	6	25.8	11	45	50	38.8	46.7	60.6	50.1	57.9	8.3	100	18.1	51.6	40	59.1	73.3	63.5	100	61.6	Vesicle-associated protein 1-1
MSTRG.36710;A3:1D:233903578-233903875:233903578-233903885:+	MSTRG.36710	TraesCS1D02G163300	A3	D	100	100	98.1	96.6	73.7	85.5	73.5	77.5	NA	95.5	97.9	NA	97.6	97.6	71.6	83.7	71.5	72.5	NA	94.8	tetratricopeptide repeat (TPR)-containing protein&&SET and MYND domain-containing protein
MSTRG.36704;A3:1D:233930515-233930638:233930512-233930638:-	MSTRG.36704	TraesCS1D02G163800	A3	D	NA	NA	NA	NA	92.5	97.3	96	NA	78.5	79.7	NA	100	NA	NA	95.8	97.2	85	NA	83.4	100	#N/A
MSTRG.36747;A3:1D:234906934-234907638:234906934-234907678:+	MSTRG.36747	TraesCS1D02G164200	A3	D	7.5	0.6	4.1	78.7	68.1	77.6	100	100	100	95.4	20.4	100	10.3	69.8	79.6	100	82.4	100	100	78.4	Cytochrome b561
MSTRG.36747;A3:1D:234907686-234907758:234907686-234907769:+	MSTRG.36747	TraesCS1D02G164200	A3	D	2.4	0.6	5.4	3.7	3.8	6.9	5	22.8	15.4	40.5	3.4	100	7.3	2.9	5.6	4.7	4.5	19.3	13.3	38.2	Cytochrome b561
MSTRG.36747;A3:1D:234906934-234907630:234906934-234907678:+	MSTRG.36747	TraesCS1D02G164200	A3	D	26.4	0	24.1	74.8	68.7	67.5	100	100	NA	65.7	30.4	NA	12.8	62.4	69.4	100	84.5	100	NA	0	Cytochrome b561
MSTRG.36747;A3:1D:234906934-234907630:234906934-234907638:+	MSTRG.36747	TraesCS1D02G164200	A3	D	81.6	NA	88.2	44.6	50.7	37.5	57.3	25.7	1.5	8.4	63.1	0	56.2	41.8	36.7	49.4	53.9	33.2	0.1	0	Cytochrome b561
MSTRG.36769;AF:1D:235576402:235576818-235577492:235577185:235577291-235577492:+	MSTRG.36769	TraesCS1D02G164600	AF	D	1.7	19.3	0	10	7.6	7.8	4.2	7.4	NA	13.5	5.8	100	1	10.1	6.5	4.8	10.5	17.8	NA	10.2	Tetraspanin family protein
MSTRG.36769;RI:1D:235578763:235578811-235578911:235578994:+	MSTRG.36769	TraesCS1D02G164600	RI	D	0	0	15.4	6.3	7.6	9.4	7.9	6.8	10.8	6.8	0.4	0	7.6	7	9.3	7.5	7.8	6.8	4.2	8.3	Tetraspanin family protein
MSTRG.36769;A3:1D:235576818-235577154:235576818-235577492:+	MSTRG.36769	TraesCS1D02G164600	A3	D	93.6	94.5	100	53	63.9	68.8	87.2	80.5	91.7	70.7	80.8	0	95.7	53	71.4	77.6	68.8	67.7	89	77.9	Tetraspanin family protein
MSTRG.36790;A5:1D:235676609-235676808:235676609-235676810:-	MSTRG.36790	TraesCS1D02G164800	A5	D	0	0	0	NA	NA	NA	NA	NA	NA	12.1	0	NA	0	NA	NA	NA	NA	NA	NA	NA	Malic enzyme
MSTRG.36790;A5:1D:235676609-235676810:235676609-235676812:-	MSTRG.36790	TraesCS1D02G164800	A5	D	98.7	82.1	99.4	0	1.8	0	0	0	NA	62.5	97.9	NA	98.7	0	0	0	0	0	NA	0	Malic enzyme
MSTRG.36790;A5:1D:235676609-235676808:235676609-235676812:-	MSTRG.36790	TraesCS1D02G164800	A5	D	NA	NA	NA	5.5	1.8	0.6	10	0	NA	18.7	NA	NA	NA	1	0.9	3.5	3.4	8.4	NA	10.6	Malic enzyme
MSTRG.36790;A3:1D:235676609-235676812:235676603-235676812:-	MSTRG.36790	TraesCS1D02G164800	A3	D	0.3	1.9	0.3	9.2	22.6	20.4	19.7	24.2	22.2	10.4	0.4	0	0.3	10.1	27.7	17.6	23.2	25.5	17.2	9.8	Malic enzyme
MSTRG.36801;A3:1D:236264300-236264371:236264300-236264383:+	MSTRG.36801	TraesCS1D02G165100	A3	D	0	NA	0	0	0	0	18.4	NA	NA	0	0	NA	0	0	0	0	0	0	NA	0	Folylpolyglutamate synthase
MSTRG.36801;SE:1D:236262686-236263150:236263209-236263597:+	MSTRG.36801	TraesCS1D02G165100	SE	D	25.3	NA	NA	NA	NA	NA	0	NA	NA	NA	0	NA	NA	NA	NA	NA	NA	NA	NA	NA	Folylpolyglutamate synthase
MSTRG.36801;RI:1D:236263741:236263787-236263939:236264300:+	MSTRG.36801	TraesCS1D02G165100	RI	D	NA	NA	NA	96.3	NA	NA	NA	NA	NA	NA	NA	NA	NA	100	39.9	NA	NA	NA	NA	85.7	Folylpolyglutamate synthase
MSTRG.36801;RI:1D:236264136:236264300-236264383:236264634:+	MSTRG.36801	TraesCS1D02G165100	RI	D	21.7	NA	NA	0	0	NA	0	NA	NA	NA	0	NA	8.4	18.9	0	0	3.7	NA	NA	NA	Folylpolyglutamate synthase
MSTRG.36801;A3:1D:236262686-236263150:236262686-236263153:+	MSTRG.36801	TraesCS1D02G165100	A3	D	NA	NA	NA	4.4	7.5	NA	0	NA	NA	4.3	NA	NA	13.2	11.2	0	NA	7.9	NA	NA	8.7	Folylpolyglutamate synthase
MSTRG.36801;RI:1D:236263939:236264016-236264136:236264300:+	MSTRG.36801	TraesCS1D02G165100	RI	D	NA	NA	NA	3.3	19	43.2	16.5	NA	NA	NA	0	NA	0	NA	45.9	18.2	19.6	NA	NA	NA	Folylpolyglutamate synthase
MSTRG.36801;RI:1D:236274552:236274625-236275478:236275591:+	MSTRG.36801	TraesCS1D02G165100	RI	D	NA	NA	NA	68.6	NA	NA	NA	NA	NA	77.4	NA	NA	61.7	64.8	36	NA	NA	NA	NA	82	Folylpolyglutamate synthase
MSTRG.36801;RI:1D:236274552:236274652-236275434:236275591:+	MSTRG.36801	TraesCS1D02G165100	RI	D	NA	0	NA	30.2	NA	NA	NA	NA	NA	25.8	NA	NA	47.2	33.9	27.2	NA	NA	NA	NA	23.4	Folylpolyglutamate synthase
MSTRG.36801;SE:1D:236262686-236263153:236263209-236263597:+	MSTRG.36801	TraesCS1D02G165100	SE	D	32.6	NA	70	71.4	100	56.8	51.5	NA	NA	100	20.9	NA	63	94.3	100	51.7	79.6	NA	NA	100	Folylpolyglutamate synthase
MSTRG.36801;RI:1D:236275710:236275809-236275906:236275928:+	MSTRG.36801	TraesCS1D02G165100	RI	D	84.7	66.2	86.3	41	NA	NA	0	NA	NA	34.3	90.3	NA	76.6	35.4	19.3	NA	16.1	NA	NA	9.9	Folylpolyglutamate synthase
MSTRG.36799;A3:1D:236321798-236322489:236321798-236322521:+	MSTRG.36799	TraesCS1D02G165300	A3	D	100	100	100	98.6	96.5	98	91	98.4	98.9	98.1	100	100	100	98.8	99.2	98.6	92.3	99.7	98.2	100	F-box/LRR protein
MSTRG.36799;AF:1D:236314576:236314667-236321431:236319407:236319739-236321431:+	MSTRG.36799	TraesCS1D02G165300	AF	D	NA	NA	NA	NA	100	NA	91.3	100	NA	44.3	NA	NA	0	NA	NA	NA	100	NA	100	NA	F-box/LRR protein
MSTRG.36799;AF:1D:236314576:236314667-236321431:236319604:236319680-236321431:+	MSTRG.36799	TraesCS1D02G165300	AF	D	0	NA	0	2	4.4	2.7	10.5	2.5	1.9	2.9	0	0	0	1.9	1.1	1.8	9.3	0.5	2.8	0	F-box/LRR protein
MSTRG.36799;AF:1D:236314558:236314667-236321431:236319407:236319739-236321431:+	MSTRG.36799	TraesCS1D02G165300	AF	D	NA	NA	NA	84.9	100	100	83.1	100	100	88.5	NA	NA	0	NA	100	95.2	100	100	100	100	F-box/LRR protein
MSTRG.36799;AF:1D:236318543:236318771-236321431:236319407:236319739-236321431:+	MSTRG.36799	TraesCS1D02G165300	AF	D	100	100	100	92.7	100	100	91.7	100	100	84.1	100	NA	0	100	100	93.3	100	100	100	100	F-box/LRR protein
MSTRG.36799;A5:1D:236319739-236321431:236319680-236321431:+	MSTRG.36799	TraesCS1D02G165300	A5	D	2.6	NA	11.1	2.8	0.1	0.3	1.2	6.3	1.6	5.1	0	0	43.5	0.6	0.3	0.9	0.1	7	1.1	1.4	F-box/LRR protein
MSTRG.36799;A5:1D:236323463-236323545:236323444-236323545:+	MSTRG.36799	TraesCS1D02G165300	A5	D	NA	NA	NA	98.9	99.2	97.7	97.6	60.1	95	94.8	NA	NA	NA	NA	97.9	99	99.4	71.4	93.3	94.4	F-box/LRR protein
MSTRG.36799;AF:1D:236314558:236314667-236321431:236318827:236319739-236321431:+	MSTRG.36799	TraesCS1D02G165300	AF	D	NA	NA	NA	98.9	99.2	97.7	97.6	60.1	95	94.8	NA	NA	NA	NA	97.9	99	99.4	71.4	93.3	94.4	F-box/LRR protein
MSTRG.36799;AF:1D:236314576:236314667-236321431:236318827:236319739-236321431:+	MSTRG.36799	TraesCS1D02G165300	AF	D	NA	NA	NA	NA	97.2	NA	98.9	27.4	54.4	65.1	NA	NA	NA	NA	NA	NA	99.1	6.1	71.4	NA	F-box/LRR protein
MSTRG.36799;AF:1D:236318543:236318771-236321431:236318827:236319739-236321431:+	MSTRG.36799	TraesCS1D02G165300	AF	D	95.1	100	93.8	99.5	99	98.7	98.9	84.5	95.6	92.5	100	NA	NA	98.6	98.6	98.5	98.7	86.1	97.1	89.4	F-box/LRR protein
MSTRG.36799;AF:1D:236314576:236314667-236321431:236318543:236318771-236321431:+	MSTRG.36799	TraesCS1D02G165300	AF	D	0	0	0	5.8	26.7	10.5	48.8	6.5	5.2	13.1	0	NA	NA	4.1	5.4	15.3	58.5	1	7	0	F-box/LRR protein
MSTRG.36799;AF:1D:236314558:236314667-236321431:236318543:236318771-236321431:+	MSTRG.36799	TraesCS1D02G165300	AF	D	15.4	0	0	30.6	56.4	35.5	30.8	21.6	46.7	59.3	2.7	NA	NA	20.2	41.1	58.5	67.9	28.8	29.6	66.5	F-box/LRR protein
MSTRG.36799;AF:1D:236314558:236314667-236321431:236319604:236319680-236321431:+	MSTRG.36799	TraesCS1D02G165300	AF	D	8.6	NA	0	13	14.1	11.6	5.2	9.2	23.8	22.4	1.5	0	0	10.3	11.6	12.4	13.3	15.8	13.9	18.7	F-box/LRR protein
MSTRG.36799;AF:1D:236318543:236318771-236321431:236319604:236319680-236321431:+	MSTRG.36799	TraesCS1D02G165300	AF	D	34	100	65.1	25.4	11.3	19.3	11	26.8	26.3	16.5	36.2	0	0	31.2	15.8	9.1	6.8	31.8	27.7	10.4	F-box/LRR protein
MSTRG.36816;A3:1D:236924696-236925446:236924640-236925446:-	MSTRG.36816	TraesCS1D02G165900	A3	D	NA	NA	29	NA	NA	NA	NA	NA	NA	NA	NA	NA	39.3	NA	NA	NA	NA	NA	NA	NA	#N/A
MSTRG.36816;AF:1D:236924640-236925018:236925093:236924640-236925446:236925713:-	MSTRG.36816	TraesCS1D02G165900	AF	D	100	NA	76	92.5	NA	NA	NA	NA	NA	89.7	100	NA	84.5	94.6	NA	NA	NA	NA	NA	NA	#N/A
MSTRG.36834;A3:1D:237361358-237361811:237361358-237361842:+	MSTRG.36834	TraesCS1D02G166400	A3	D	55.4	NA	NA	31.8	31.5	43	22.6	61.8	NA	42.3	100	NA	22.4	24.1	35.8	34.3	27.5	80.2	NA	39.9	#N/A
MSTRG.36834;A3:1D:237362705-237362784:237362705-237362804:+	MSTRG.36834	TraesCS1D02G166400	A3	D	48.6	NA	92.5	22.5	8.2	10.2	5.1	12	NA	17.9	44.1	NA	44.3	25.9	13	10.8	16.3	12.4	NA	9.5	#N/A
MSTRG.36850;A3:1D:237805757-237806038:237804206-237806038:-	MSTRG.36850	TraesCS1D02G166600	A3	D	1.6	0.2	6.3	20.7	87.4	84.4	87.5	66.5	33	46.8	1.8	14.9	5.1	20.6	92.8	86.8	89.9	72.3	32.4	58.1	#N/A
MSTRG.36859;AF:1D:238058268-238058376:238058471:238058268-238059269:238060346:-	MSTRG.36859	TraesCS1D02G166700	AF	D	0	NA	NA	NA	16.5	NA	85.5	67.3	NA	NA	0	NA	NA	0	58.8	NA	NA	NA	NA	NA	Pentatricopeptide repeat-containing protein, putative
MSTRG.36859;A5:1D:238058268-238058371:238058268-238058376:-	MSTRG.36859	TraesCS1D02G166700	A5	D	100	NA	86.8	95.5	87	NA	58.5	55.3	NA	NA	100	NA	100	100	62.4	100	76	72.4	NA	NA	Pentatricopeptide repeat-containing protein, putative
MSTRG.36859;A5:1D:238058268-238058371:238058268-238059269:-	MSTRG.36859	TraesCS1D02G166700	A5	D	51	NA	79.9	67.7	57	60.2	89.3	71.7	NA	NA	50	NA	97.1	61.1	70.3	76.8	80.1	68.8	NA	65.5	Pentatricopeptide repeat-containing protein, putative
MSTRG.36869;RI:1D:238073671:238074239-238074344:238074463:-	MSTRG.36869	TraesCS1D02G166900	RI	D	0	NA	0	0	0.4	0.8	0	5.8	2.2	0.8	0.6	100	2.6	1.6	0	1.3	0.3	6	1.5	0.5	Monothiol glutaredoxin
MSTRG.36869;RI:1D:238074344:238074463-238074551:238074775:-	MSTRG.36869	TraesCS1D02G166900	RI	D	21	NA	0	8.1	16.3	10.7	25.9	24.3	7.2	5.1	9.5	NA	0	13.9	31.3	9.7	12.9	28.6	0	3.6	Monothiol glutaredoxin
MSTRG.36878;A3:1D:238469102-238469362:238469099-238469362:-	MSTRG.36878	TraesCS1D02G167400	A3	D	NA	NA	NA	100	100	100	NA	NA	NA	100	NA	NA	NA	100	92.4	100	NA	NA	NA	100	Protein NEOXANTHIN-DEFICIENT 1
MSTRG.36895;RI:1D:238692382:238692473-238692567:238692620:-	MSTRG.36895	TraesCS1D02G167500	RI	D	0	35.5	1.8	0	1.1	0	NA	NA	NA	0	0	100	0	0	0	0	NA	NA	NA	NA	Maf-like protein, expressed
MSTRG.36895;RI:1D:238691296:238691427-238691497:238691629:-	MSTRG.36895	TraesCS1D02G167500	RI	D	NA	NA	0	29.3	7.2	2.3	9.5	2.1	NA	9.2	NA	NA	30.2	20.5	10.5	4.6	24.4	10.9	NA	6.7	Maf-like protein, expressed
MSTRG.36895;SE:1D:238694011-238694429:238694506-238695008:-	MSTRG.36895	TraesCS1D02G167500	SE	D	0	0	0	5.1	7.2	12.4	21.3	19.9	0	17	0	0	0	4.6	6	5.7	10.5	14.6	0	16.8	Maf-like protein, expressed
MSTRG.36895;RI:1D:238695008:238695082-238695172:238695217:-	MSTRG.36895	TraesCS1D02G167500	RI	D	12.4	0	13.7	68.1	55	35.5	100	100	NA	24.1	22.3	NA	20.6	77.7	67.3	66.6	100	100	NA	92.3	Maf-like protein, expressed
MSTRG.36895;A3:1D:238692636-238693928:238692620-238693928:-	MSTRG.36895	TraesCS1D02G167500	A3	D	12.4	0	13.5	75.4	70.6	60.9	100	100	53.5	63.3	22.6	0	23.3	82.3	76.3	77	100	100	84.5	95.5	Maf-like protein, expressed
MSTRG.36915;A3:1D:239808645-239810664:239808184-239810664:-	MSTRG.36915	TraesCS1D02G167900	A3	D	NA	NA	NA	8.7	5.4	3.4	1.8	4.6	4.2	5.7	NA	NA	NA	9.6	3.8	4.2	4	2.8	5.3	3.5	Major facilitator superfamily transporter
MSTRG.36915;A3:1D:239808645-239810664:239808092-239810664:-	MSTRG.36915	TraesCS1D02G167900	A3	D	2.2	5.2	5.1	3	6.9	7	4.2	31.9	11.2	3.9	0	0	5	3.4	33.1	5.7	5	12.4	7.3	4.6	Major facilitator superfamily transporter
MSTRG.36915;A3:1D:239808184-239810664:239808092-239810664:-	MSTRG.36915	TraesCS1D02G167900	A3	D	0	0	0	24.4	56.5	68.5	70.5	90.6	74.3	39.8	2.1	0	0	25.1	92.7	57.7	55.6	83.2	58.5	56.8	Major facilitator superfamily transporter
MSTRG.36918;A3:1D:240122269-240122864:240122252-240122864:-	MSTRG.36918	TraesCS1D02G168000	A3	D	94.4	100	98.1	86.2	75.9	80.6	78.9	78.7	70.4	84.7	94.1	100	98.5	84.4	72.7	80.9	74.9	68.2	75.9	83.8	#N/A
MSTRG.36927;A5:1D:240127020-240127575:240127020-240127674:-	MSTRG.36927	TraesCS1D02G168100	A5	D	1.2	0	0.9	5.6	15.9	10.3	13.6	16.7	10.1	7.9	0.8	5.5	0.7	8.1	15.2	12.3	15.5	16.1	12.4	7.5	Mediator of RNA polymerase II transcription subunit 16
MSTRG.36930;A5:1D:240591276-240592692:240591213-240592692:+	MSTRG.36930	TraesCS1D02G168200	A5	D	2.1	0	22.8	1.4	0	0	0	0	0	11.3	1	0	12.5	1.3	1.7	0	0	3.4	0	0	Pre-mRNA splicing factor, putative
MSTRG.36930;AF:1D:240587028:240589901-240592692:240591104:240591276-240592692:+	MSTRG.36930	TraesCS1D02G168200	AF	D	79.9	100	22.3	95.5	100	100	100	100	100	69.5	89	NA	42.1	95.4	95.3	100	100	93.6	100	100	Pre-mRNA splicing factor, putative
MSTRG.36930;AF:1D:240587287:240589901-240592692:240591104:240591276-240592692:+	MSTRG.36930	TraesCS1D02G168200	AF	D	25	NA	2.9	83.4	100	NA	NA	100	NA	23.3	NA	NA	7.6	87.4	86.5	100	100	79.9	NA	NA	Pre-mRNA splicing factor, putative
MSTRG.36930;AF:1D:240587287:240589901-240592692:240591108:240591213-240592692:+	MSTRG.36930	TraesCS1D02G168200	AF	D	0.7	0	0.9	6.5	9.7	1	2.6	6	1.4	3.7	0.9	0	1.2	8.6	10	5.9	6.7	12.2	6.2	4.2	Pre-mRNA splicing factor, putative
MSTRG.36930;AF:1D:240587028:240589901-240592692:240591108:240591213-240592692:+	MSTRG.36930	TraesCS1D02G168200	AF	D	7.9	8.2	7.8	22.5	25.5	29	22.1	33	19.2	22.4	7.7	0	9.4	22.1	25.8	27.8	25.1	33.9	27.3	23	Pre-mRNA splicing factor, putative
MSTRG.36930;RI:1D:240592692:240592732-240592819:240593172:+	MSTRG.36930	TraesCS1D02G168200	RI	D	92.3	91.9	92.3	79.8	78.4	73.9	80.1	70.6	82.2	79	92.4	100	90.7	80.1	76.9	75.7	76.5	71.7	72.7	78.2	Pre-mRNA splicing factor, putative
MSTRG.36931;A5:1D:240594543-240594632:240594543-240594636:-	MSTRG.36931	TraesCS1D02G168300	A5	D	54	100	85.4	97.8	99.3	99.3	98.2	99.1	100	98.4	47	100	49.6	95.2	98.4	99.5	97.9	98.1	98.9	98.9	Epoxide hydrolase 2&&Epoxide hydrolase, putative, expressed
MSTRG.36931;A5:1D:240594010-240594308:240594010-240594339:-	MSTRG.36931	TraesCS1D02G168300	A5	D	63.6	0	26.9	83.3	95.9	96.3	100	98.7	100	83.9	68.3	33.1	62.6	95.1	98.6	100	100	100	100	90.5	Epoxide hydrolase 2&&Epoxide hydrolase, putative, expressed
MSTRG.36931;A5:1D:240594793-240595416:240594793-240595533:-	MSTRG.36931	TraesCS1D02G168300	A5	D	9.2	NA	3.8	3.9	5.6	2.9	5.9	14.4	10.3	5	9.7	0	5.6	4.2	2.8	2.7	3.2	17.9	11.9	3.1	Epoxide hydrolase 2&&Epoxide hydrolase, putative, expressed
MSTRG.36931;A5:1D:240594793-240595416:240594793-240595581:-	MSTRG.36931	TraesCS1D02G168300	A5	D	NA	NA	NA	23.3	30.2	21.6	32.9	57.8	36.5	21.9	NA	NA	NA	23.8	24.2	18.5	17.4	60.2	41.1	17.6	Epoxide hydrolase 2&&Epoxide hydrolase, putative, expressed
MSTRG.36931;A5:1D:240594793-240595533:240594793-240595581:-	MSTRG.36931	TraesCS1D02G168300	A5	D	97.8	NA	94	88.2	88	90.3	88.7	89.1	83.3	84.2	86.7	100	86.6	87.7	91.8	89.2	86.6	87.5	83.8	86.9	Epoxide hydrolase 2&&Epoxide hydrolase, putative, expressed
MSTRG.36934;RI:1D:240664634:240664751-240664853:240665031:-	MSTRG.36934	TraesCS1D02G168500	RI	D	NA	NA	NA	NA	89.4	93.8	77.5	NA	NA	NA	NA	NA	NA	NA	98.1	90.1	72.1	NA	NA	70.4	LanC-like protein 2&&LanC-like protein
MSTRG.36934;RI:1D:240664634:240664745-240664853:240665031:-	MSTRG.36934	TraesCS1D02G168500	RI	D	NA	NA	NA	NA	76.7	90	83.7	NA	35.2	49.8	NA	NA	NA	NA	81.8	97.9	55.1	31.5	NA	NA	LanC-like protein 2&&LanC-like protein
MSTRG.36958;A5:1D:241226558-241226917:241226537-241226917:+	MSTRG.36958	TraesCS1D02G168800	A5	D	0	0	0	0.7	3.6	3.5	5.4	7.9	3.2	0.7	0	0	0	0.2	8.3	2.6	5.7	7.1	1.7	1.2	Wings apart-like
MSTRG.36958;A3:1D:241226558-241226917:241226558-241226920:+	MSTRG.36958	TraesCS1D02G168800	A3	D	NA	NA	NA	NA	29.3	38.2	18.2	29.2	19.6	NA	NA	NA	NA	NA	33.6	28.5	31.3	34.4	NA	NA	Wings apart-like
MSTRG.36958;A3:1D:241226537-241226917:241226537-241226920:+	MSTRG.36958	TraesCS1D02G168800	A3	D	100	100	99	95.6	81	88.5	92.6	71	98	96.2	99.6	100	99	98.6	66.4	85.6	86.9	71.4	94.9	94.9	Wings apart-like
MSTRG.36958;A5:1D:241226558-241226920:241226537-241226920:+	MSTRG.36958	TraesCS1D02G168800	A5	D	NA	NA	NA	NA	27.7	31.3	76.2	33.7	86.9	37.3	NA	NA	NA	NA	26.2	28.1	46.6	26.7	NA	33.1	Wings apart-like
MSTRG.36960;A5:1D:241238263-241238358:241238259-241238358:+	MSTRG.36960	TraesCS1D02G168900	A5	D	NA	NA	0	0.9	0	0	1.1	NA	NA	0	0	NA	2.4	0	6.1	0	0.3	0	NA	0	1-acyl-sn-glycerol-3-phosphate acyltransferase
MSTRG.36960;RI:1D:241237819:241237938-241238318:241238640:+	MSTRG.36960	TraesCS1D02G168900	RI	D	0	NA	100	NA	0	57.8	0	19.4	NA	0	0	NA	NA	0	0	0	0	0	NA	NA	1-acyl-sn-glycerol-3-phosphate acyltransferase
MSTRG.36960;A5:1D:241237532-241237626:241237521-241237626:+	MSTRG.36960	TraesCS1D02G168900	A5	D	78	NA	75.7	97.8	96.4	100	97.5	97.3	100	90.9	83	100	71.1	93	95.5	96.1	97.4	96.6	98	96.1	1-acyl-sn-glycerol-3-phosphate acyltransferase
MSTRG.36960;A5:1D:241238259-241238358:241237938-241238358:+	MSTRG.36960	TraesCS1D02G168900	A5	D	0	NA	55.9	42.5	27.6	20.7	50.9	0	74.4	28	52.4	0	30.8	32.7	14.4	15.9	45.6	28.5	40.7	33.2	1-acyl-sn-glycerol-3-phosphate acyltransferase
MSTRG.36960;A3:1D:241237938-241238318:241237938-241238358:+	MSTRG.36960	TraesCS1D02G168900	A3	D	60.6	NA	21.3	34.6	32.4	30.3	40.9	36.1	NA	36.1	62.1	0	27	37.2	23	30.5	35.3	40	38.3	45.7	1-acyl-sn-glycerol-3-phosphate acyltransferase
MSTRG.36960;RI:1D:241237626:241237734-241237819:241237938:+	MSTRG.36960	TraesCS1D02G168900	RI	D	25.6	NA	21.3	82.1	66.2	77.9	66	73.2	NA	66	28.7	100	29.4	67.5	77.2	74	82.8	77.1	72.3	92.6	1-acyl-sn-glycerol-3-phosphate acyltransferase
MSTRG.36973;A3:1D:241478619-241478709:241478615-241478709:-	MSTRG.36973	TraesCS1D02G169200	A3	D	48	0	48.8	78	73	66.4	73.2	79.3	69.4	85.1	16.8	0	67.8	79.4	66.7	74.1	73.1	74.7	73.8	80.1	#N/A
MSTRG.36973;A5:1D:241478615-241478709:241478615-241478730:-	MSTRG.36973	TraesCS1D02G169200	A5	D	40.6	91.9	35.8	30.1	44.6	48.1	37.1	40.2	41	23.5	50.5	100	29.6	26.7	47.5	45	55.4	39.2	48.6	18.7	#N/A
MSTRG.37093;SE:1D:245973021-245973585:245973877-245974084:+	MSTRG.37093	TraesCS1D02G171900	SE	D	NA	NA	NA	NA	100	100	100	48.9	NA	NA	NA	NA	NA	30.2	100	100	100	100	NA	100	RNA binding protein, putative
MSTRG.37093;A3:1D:245974155-245974292:245974155-245974298:+	MSTRG.37093	TraesCS1D02G171900	A3	D	100	NA	NA	100	98	100	97	100	NA	90.8	NA	NA	NA	100	100	100	94.7	100	84.3	81.4	RNA binding protein, putative
MSTRG.37093;A5:1D:245974498-245979577:245974467-245979577:+	MSTRG.37093	TraesCS1D02G171900	A5	D	100	NA	NA	88.1	100	100	92.6	100	NA	85.7	NA	NA	NA	100	100	100	100	71.7	NA	100	RNA binding protein, putative
MSTRG.37093;SE:1D:245974498-245979577:245979658-245979765:+	MSTRG.37093	TraesCS1D02G171900	SE	D	100	NA	NA	100	98	100	96.8	100	NA	89.4	NA	NA	NA	100	100	100	94.7	94.5	84.3	81.4	RNA binding protein, putative
MSTRG.37093;SE:1D:245979110-245979577:245979658-245979765:+	MSTRG.37093	TraesCS1D02G171900	SE	D	NA	NA	0	0.6	14.7	3.6	4.5	19	3.3	4	0	0	6.6	4.4	9.8	2.8	6.3	20.6	9.5	0.8	RNA binding protein, putative
MSTRG.37093;SE:1D:245973877-245973963:245974007-245974084:+	MSTRG.37093	TraesCS1D02G171900	SE	D	65.4	NA	NA	63	47.4	23.4	46.9	0	NA	54.7	NA	NA	NA	NA	35.5	50.6	38.9	40.5	NA	34.4	RNA binding protein, putative
MSTRG.37093;A3:1D:245981266-245981499:245981266-245981503:+	MSTRG.37093	TraesCS1D02G171900	A3	D	24.4	0	23.1	68.7	73.5	68.6	77.1	64.8	100	61.7	27.5	100	21.9	76.9	64.9	72.9	83.2	77.4	85.2	100	RNA binding protein, putative
MSTRG.37108;RI:1D:246068131:246068196-246068320:246068388:+	MSTRG.37108	TraesCS1D02G172200	RI	D	71.1	100	NA	1.8	1.2	4.4	13.1	1.1	27.1	12.1	60.5	NA	83.5	20.3	5.7	2.4	7.2	4.8	3.8	48.9	Protein arginine methyltransferase
MSTRG.37108;RI:1D:246068320:246068388-246069082:246069117:+	MSTRG.37108	TraesCS1D02G172200	RI	D	40.9	NA	100	14.2	13.5	18.2	19.8	13.3	42.7	41.1	31	NA	89.2	16.1	17.4	14.8	22.1	26.7	20.4	45.7	Protein arginine methyltransferase
MSTRG.37108;SE:1D:246075748-246075869:246075987-246076085:+	MSTRG.37108	TraesCS1D02G172200	SE	D	22.5	4.4	18.3	40	78.7	65.6	72.2	81.4	55	50.1	21.8	0	18	43.2	78.9	62.4	85	86.5	61.7	51.2	Protein arginine methyltransferase
MSTRG.37139;A3:1D:246647103-246647692:246647095-246647692:-	MSTRG.37139	TraesCS1D02G172600	A3	D	99.8	96.5	98.7	97.3	86	93.9	93.7	88.6	94.2	98.1	99.3	100	98.2	96.3	89.8	90.9	91.8	89.5	100	97.6	DNA ligase
MSTRG.37139;A3:1D:246645167-246645271:246645164-246645271:-	MSTRG.37139	TraesCS1D02G172600	A3	D	39.7	54.6	55.1	44.2	45.4	42	42.3	43.6	39.3	41	47.9	100	50.5	43.2	38.6	41.2	39.8	44.6	40.4	39.6	DNA ligase
MSTRG.37139;A3:1D:246648680-246648901:246648672-246648901:-	MSTRG.37139	TraesCS1D02G172600	A3	D	60.3	45.4	45	56	54.6	58	57.7	56.8	60.7	59	52.3	0	49.7	56.8	61.4	58.8	60.7	55.4	60.1	60.4	DNA ligase
MSTRG.37139;A3:1D:246650744-246650932:246650704-246650932:-	MSTRG.37139	TraesCS1D02G172600	A3	D	85.9	73.2	82	91.5	70.9	84.8	83.5	73.7	84.6	91.4	86.3	NA	85.4	90	80.8	81.4	80.9	74	88.2	85.6	DNA ligase
MSTRG.37137;A3:1D:246945507-246945669:246945415-246945669:-	MSTRG.37137	TraesCS1D02G172900	A3	D	NA	NA	NA	NA	NA	NA	94.4	NA	NA	NA	NA	NA	NA	NA	75.6	40.6	57.5	87.5	NA	NA	F-box protein
MSTRG.37137;A3:1D:246945596-246945669:246945415-246945669:-	MSTRG.37137	TraesCS1D02G172900	A3	D	NA	NA	NA	NA	79.2	NA	NA	87.9	NA	97.6	NA	NA	NA	NA	74.9	59.1	39.2	88.1	98.2	100	F-box protein
MSTRG.37137;A3:1D:246945991-246952096:246945283-246952096:-	MSTRG.37137	TraesCS1D02G172900	A3	D	NA	NA	NA	NA	67.3	100	100	77.4	90.4	NA	NA	NA	NA	NA	65.8	88.5	96.1	68.6	NA	100	F-box protein
MSTRG.37137;RI:1D:246945182:246945415-246945669:246945991:-	MSTRG.37137	TraesCS1D02G172900	RI	D	NA	NA	NA	NA	86.6	100	94.9	87	95.1	NA	NA	NA	NA	NA	86.4	76.5	73.4	91.5	NA	100	F-box protein
MSTRG.37137;RI:1D:246945182:246945507-246945669:246945991:-	MSTRG.37137	TraesCS1D02G172900	RI	D	NA	NA	NA	NA	63.9	100	52.8	71.2	76.1	65.2	NA	NA	NA	NA	67.2	82.6	67.1	60.5	NA	75.7	F-box protein
MSTRG.37137;A3:1D:246945596-246945669:246945507-246945669:-	MSTRG.37137	TraesCS1D02G172900	A3	D	NA	NA	NA	NA	50.9	NA	44.2	72.9	67.5	77.3	NA	NA	NA	NA	49	67.9	32.3	51.4	82.9	77.4	F-box protein
MSTRG.37137;RI:1D:246945182:246945596-246945669:246945991:-	MSTRG.37137	TraesCS1D02G172900	RI	D	NA	NA	NA	NA	63	84.2	58.5	47.8	60.6	35.6	NA	NA	NA	NA	68.1	69.2	81	59.2	24	47.5	F-box protein
MSTRG.37145;A3:1D:247302543-247303840:247302530-247303840:-	MSTRG.37145	TraesCS1D02G173500	A3	D	8.9	12.9	4.5	1.1	8.2	12.4	3.4	2.2	0	1.6	5.5	0	6.5	8.3	24.8	10.2	9.7	6.2	0	0	#N/A
MSTRG.37173;A3:1D:247534991-247535082:247534967-247535082:-	MSTRG.37173	TraesCS1D02G174000	A3	D	NA	NA	NA	4.2	1.7	5.7	1.8	1.1	NA	2	NA	0	NA	3.9	1.9	0	1.4	0	NA	0.9	Myosin
MSTRG.37176;RI:1D:247863227:247863300-247863690:247863728:-	MSTRG.37176	TraesCS1D02G174200	RI	D	NA	NA	NA	NA	95.6	100	75.4	86.1	100	64.3	NA	NA	NA	NA	100	100	72.7	100	33.8	45.7	Peroxidase
MSTRG.37176;RI:1D:247862688:247862849-247863227:247863493:-	MSTRG.37176	TraesCS1D02G174200	RI	D	NA	100	NA	26.4	56.9	52.1	77.3	59	23.1	27.6	NA	100	12.3	20.3	60.4	51.2	70.4	60.1	13.5	21.1	Peroxidase
MSTRG.37176;RI:1D:247863227:247863493-247863576:247863728:-	MSTRG.37176	TraesCS1D02G174200	RI	D	NA	NA	NA	29.8	45.9	43.4	63.7	50.9	37.4	34.7	NA	NA	16.6	18.1	42.9	31.6	58.7	45.2	23	26.4	Peroxidase
MSTRG.37204;RI:1D:248929937:248930452-248930528:248930637:-	MSTRG.37204	TraesCS1D02G174600	RI	D	NA	NA	100	82.8	97.5	94.7	88.7	97.1	NA	NA	NA	NA	94.3	98.1	98.4	96.2	90.6	94.4	NA	NA	Disease resistance protein (NBS-LRR class) family
MSTRG.37204;SE:1D:248929573-248929937:248930452-248930528:-	MSTRG.37204	TraesCS1D02G174600	SE	D	NA	NA	NA	16.9	1.6	5.9	23.4	7.6	NA	NA	NA	NA	NA	2.5	2.4	6	32.5	NA	NA	NA	Disease resistance protein (NBS-LRR class) family
MSTRG.37204;A5:1D:248929573-248929937:248929573-248930528:-	MSTRG.37204	TraesCS1D02G174600	A5	D	36	NA	59.4	49.6	39	53.2	70.6	73.3	59.8	44.3	43.6	NA	85.9	56.2	59.6	62	82.3	81.3	70.7	40.8	Disease resistance protein (NBS-LRR class) family
MSTRG.37212;A3:1D:248986044-248986551:248986044-248986554:+	MSTRG.37212	TraesCS1D02G174800	A3	D	29.1	36.3	40.7	42.1	45.9	49.3	32.7	41	40.7	37.7	27.2	0	34.1	47.6	37.9	47.6	44.3	39.8	37.2	34.8	G-patch domain containing protein, expressed
MSTRG.37215;SE:1D:249027187-249027867:249027961-249028483:-	MSTRG.37215	TraesCS1D02G174900	SE	D	0.2	0	0.8	1.3	10.2	4.6	7.1	13.8	8	1	0.2	0	0.2	1.5	9.4	4.5	7.9	11.8	4.2	0.6	Chloroplast inner envelope protein, putative, expressed
MSTRG.37221;A3:1D:249141276-249142039:249141250-249142039:-	MSTRG.37221	TraesCS1D02G175000	A3	D	76.4	NA	64.7	37.4	90.7	86.7	NA	92.8	58	68.7	80.1	100	100	64.3	39.2	100	NA	100	64.8	100	50S ribosomal protein L7/L12&&Chloroplast inner envelope protein, putative, expressed
MSTRG.37231;SE:1D:249403585-249403751:249403818-249404256:-	MSTRG.37231	TraesCS1D02G175300	SE	D	26.2	0	35.1	17.5	3.5	18.3	3.3	0	14.1	18.4	32.1	0	21	15.6	2.3	0	0	1.3	12.7	7	Ser/Thr protein phosphatase family protein, expressed
MSTRG.37231;RI:1D:249403751:249403818-249404256:249404419:-	MSTRG.37231	TraesCS1D02G175300	RI	D	0	NA	4.5	38.5	78.2	39.7	77.6	100	52.1	30.9	0	100	24.1	48.6	79.7	NA	100	89.3	45.1	61.4	Ser/Thr protein phosphatase family protein, expressed
MSTRG.37231;A5:1D:249403585-249403751:249403585-249404256:-	MSTRG.37231	TraesCS1D02G175300	A5	D	0	0	2.5	11.7	11.6	12.9	10.6	9	15.2	9.1	0	10.2	7.8	14.9	8.6	5.6	10.4	10	10.7	10.7	Ser/Thr protein phosphatase family protein, expressed
MSTRG.37231;A3:1D:249404901-249406067:249404857-249406067:-	MSTRG.37231	TraesCS1D02G175300	A3	D	8.2	2.7	2.5	11.7	16.1	12.9	13.5	14.4	15.2	11.6	14.8	10.2	7.8	16.1	10.7	15.3	13.3	12.3	14.3	11	Ser/Thr protein phosphatase family protein, expressed
MSTRG.37257;A5:1D:250141342-250141944:250141342-250141949:-	MSTRG.37257	TraesCS1D02G175900	A5	D	99.4	100	100	81.9	33.7	51.8	34.6	27.3	25.6	52	100	100	100	73.6	55	31.4	21.8	37.5	10.8	54.9	#N/A
MSTRG.37300;A5:1D:250430274-250430355:250430219-250430355:+	MSTRG.37300	TraesCS1D02G176100	A5	D	90.6	100	96	98.1	99.2	97.3	98	94.6	97.8	97.8	95.2	100	97.7	95.6	96.1	98.5	97.4	95.9	97.4	97.5	Kinesin-like protein
MSTRG.37300;SE:1D:250420128-250420849:250420902-250421840:+	MSTRG.37300	TraesCS1D02G176100	SE	D	9.4	0	4	1.9	46.9	9.3	22.6	42.1	2.2	9.6	4.8	0	2.3	4.4	32.5	19.6	18.5	48.4	14.9	2.5	Kinesin-like protein
MSTRG.37291;AF:1D:250922228:250923450-250925224:250924497:250924514-250925224:+	MSTRG.37291	TraesCS1D02G176400	AF	D	1.9	0	4.3	2.1	4.7	2.4	1.3	6.1	NA	2.8	0.8	0	0.9	1.9	0.3	3.4	7.8	4.4	NA	4.6	Cytochrome P450 family protein
MSTRG.37319;A3:1D:251306334-251306362:251306295-251306362:-	MSTRG.37319	TraesCS1D02G176600	A3	D	NA	0	NA	58.2	22.5	43.5	58	NA	NA	58.8	NA	NA	NA	70.5	NA	NA	100	NA	NA	49.1	Zinc finger CCCH domain protein
MSTRG.37320;A3:1D:251710331-251710450:251710310-251710450:-	MSTRG.37320	TraesCS1D02G176700	A3	D	0	0	0	95	66	37.6	49.4	3.2	100	100	0	0	0	100	31.4	20.1	100	78.8	100	100	Serine carboxypeptidase S28 family protein
MSTRG.37351;AF:1D:252529399-252529990:252530043:252529399-252530748:252530812:-	MSTRG.37351	TraesCS1D02G177400	AF	D	90.4	100	98.8	74.6	5.8	13.2	0	0.5	0	44.7	88.8	100	95.2	79.2	0	20.6	0	0	0	45.9	Actin
MSTRG.37371;A3:1D:252919103-252919914:252919091-252919914:-	MSTRG.37371	TraesCS1D02G177800	A3	D	86.1	100	91.1	59.9	55.8	74.1	55.2	76.7	NA	57.8	89.2	100	81.8	50.8	61.3	52.2	48.7	32.2	NA	40.2	Plastid lipid-associated protein
MSTRG.37373;RI:1D:252922283:252922409-252923600:252923666:-	MSTRG.37373	TraesCS1D02G177900	RI	D	49.1	8.3	53.7	77.6	89.5	96.1	95.3	89.4	96.9	90.1	39.8	0	49.9	79	95.5	89.1	97	94	76.2	81.9	#N/A
MSTRG.37373;SE:1D:252922409-252923600:252923666-252924465:-	MSTRG.37373	TraesCS1D02G177900	SE	D	50.6	100	30.3	43.2	50	38.1	31.9	22	3.5	24.7	60.5	100	37.1	41	41.4	57.8	NA	20.2	29.4	54.6	#N/A
MSTRG.37373;A3:1D:252923666-252924465:252922409-252924465:-	MSTRG.37373	TraesCS1D02G177900	A3	D	49.8	100	33.6	72.5	89.5	93.8	90.5	70.4	53.2	74.9	50.3	NA	37.1	72.3	93.8	91.8	95.1	79.8	57.1	84.5	#N/A
MSTRG.37385;A3:1D:253063915-253063987:253063869-253063987:-	MSTRG.37385	TraesCS1D02G178000	A3	D	96.2	NA	97.3	94.4	80.7	92	86	74.4	91.6	90.6	91.6	100	97.3	92.4	84.5	89.3	81.6	81.7	81.4	90.4	DNA mismatch repair protein MutS, putative
MSTRG.37409;AF:1D:253202846:253202999-253205795:253203395:253203493-253205795:+	MSTRG.37409	TraesCS1D02G178400	AF	D	NA	NA	NA	NA	100	NA	100	NA	NA	NA	NA	NA	NA	NA	NA	90.9	100	NA	NA	NA	Tubulin folding cofactor D, putative, expressed
MSTRG.37409;RI:1D:253206705:253206920-253207260:253207458:+	MSTRG.37409	TraesCS1D02G178400	RI	D	1	NA	NA	0	3	1.6	2.9	2.3	0	5.8	0	NA	NA	NA	2	5.8	2.6	2.2	NA	8.6	Tubulin folding cofactor D, putative, expressed
MSTRG.37409;RI:1D:253206705:253206920-253207268:253207458:+	MSTRG.37409	TraesCS1D02G178400	RI	D	NA	0	0	0	8.9	1.1	3.5	3.1	NA	2.5	NA	0	0.9	0.3	5.3	3.8	11	7.2	1.6	4.6	Tubulin folding cofactor D, putative, expressed
MSTRG.37409;RI:1D:253206705:253206920-253207375:253207458:+	MSTRG.37409	TraesCS1D02G178400	RI	D	NA	NA	NA	NA	17.3	NA	14.1	NA	NA	NA	NA	NA	NA	NA	NA	16.5	15.3	NA	NA	NA	Tubulin folding cofactor D, putative, expressed
MSTRG.37409;A3:1D:253206920-253207260:253206920-253207375:+	MSTRG.37409	TraesCS1D02G178400	A3	D	100	NA	NA	100	87.1	100	84.5	90.5	100	100	100	NA	NA	NA	93.7	76.1	87.3	100	NA	88.4	Tubulin folding cofactor D, putative, expressed
MSTRG.37409;AF:1D:253202846:253202999-253205795:253203468:253203493-253205795:+	MSTRG.37409	TraesCS1D02G178400	AF	D	0	NA	NA	NA	13.3	NA	16.2	9.9	0	0	0	NA	NA	NA	6.4	24.8	13.1	0	NA	11.7	Tubulin folding cofactor D, putative, expressed
MSTRG.37409;A3:1D:253206920-253207268:253206920-253207375:+	MSTRG.37409	TraesCS1D02G178400	A3	D	NA	100	100	100	68.3	100	81.8	87.4	NA	100	NA	100	100	93.1	84.7	83.4	59.4	100	100	93.7	Tubulin folding cofactor D, putative, expressed
MSTRG.37409;A5:1D:253205911-253206005:253205906-253206005:+	MSTRG.37409	TraesCS1D02G178400	A5	D	4.3	100	100	86.1	33.8	61.5	52.2	47.3	6.6	70.7	2.5	100	95.2	99.7	31.1	65.7	28.6	25.8	60.2	65.9	Tubulin folding cofactor D, putative, expressed
MSTRG.37409;A3:1D:253206920-253207260:253206920-253207268:+	MSTRG.37409	TraesCS1D02G178400	A3	D	100	3.5	10.3	15	75.8	40.1	54.9	57.7	100	29.1	100	0	8.5	1.2	72.9	38.7	82.5	77.2	40	33.8	Tubulin folding cofactor D, putative, expressed
MSTRG.37411;SE:1D:253218077-253218185:253218250-253218384:-	MSTRG.37411	TraesCS1D02G178500	SE	D	100	86.5	100	100	99.9	99.6	100	100	100	99.9	99.7	100	100	99.9	99.9	99.8	100	99.8	99.9	100	Methionine aminopeptidase
MSTRG.37486;A5:1D:254516883-254521083:254516883-254521085:-	MSTRG.37486	TraesCS1D02G183200	A5	D	0.8	2.7	0.2	0.7	5	8.6	5.6	2.7	9.4	11	0	0	2	29.9	20.5	21.1	32.2	18.1	32.5	17	50S ribosomal protein L14
MSTRG.37502;A3:1D:254605524-254606770:254605524-254606781:+	MSTRG.37502	TraesCS1D02G184100	A3	D	NA	NA	100	100	97	98	100	99.5	96.9	97.8	100	100	100	96.4	96.5	98	96.1	94.3	97.3	99.5	sphingosine kinase 1&&Sphingosine kinase 1
MSTRG.37502;SE:1D:254605524-254606774:254606867-254606942:+	MSTRG.37502	TraesCS1D02G184100	SE	D	NA	NA	NA	NA	100	NA	100	87.4	NA	NA	NA	NA	NA	NA	98	NA	71.3	94.8	NA	NA	sphingosine kinase 1&&Sphingosine kinase 1
MSTRG.37502;A3:1D:254605524-254606774:254605524-254606781:+	MSTRG.37502	TraesCS1D02G184100	A3	D	NA	NA	NA	NA	78.6	NA	100	97.2	NA	65.2	NA	NA	NA	NA	84.8	78.9	69.8	80.5	NA	NA	sphingosine kinase 1&&Sphingosine kinase 1
MSTRG.37502;A3:1D:254605524-254606770:254605524-254606774:+	MSTRG.37502	TraesCS1D02G184100	A3	D	NA	NA	97.5	98.6	89.8	94.2	87.8	84.3	88.2	96	98.6	100	97.3	100	83.2	92.9	91.5	79.9	93.6	96.8	sphingosine kinase 1&&Sphingosine kinase 1
MSTRG.37521;A5:1D:254785948-254786076:254785850-254786076:+	MSTRG.37521	TraesCS1D02G184400	A5	D	NA	NA	NA	100	57.9	NA	NA	NA	NA	NA	NA	NA	NA	97.3	74.5	NA	25.7	NA	NA	NA	Aldo/keto reductase family protein, putative, expressed
MSTRG.37521;A5:1D:254785860-254786076:254785850-254786076:+	MSTRG.37521	TraesCS1D02G184400	A5	D	100	100	100	100	89.6	97.5	74.1	100	NA	99.7	100	NA	100	99.8	93.8	100	72.4	NA	NA	99.2	Aldo/keto reductase family protein, putative, expressed
MSTRG.37521;RI:1D:254785136:254785364-254785477:254785570:+	MSTRG.37521	TraesCS1D02G184400	RI	D	NA	NA	48.5	13.1	12.8	11.2	0	0	NA	1.4	NA	NA	NA	10.2	15.4	4.2	1	NA	NA	1.8	Aldo/keto reductase family protein, putative, expressed
MSTRG.37521;A5:1D:254785948-254786076:254785860-254786076:+	MSTRG.37521	TraesCS1D02G184400	A5	D	21.7	37.3	7.5	8	13.8	13.5	0.8	0	NA	1.5	17.2	NA	7.3	7.3	16.3	15.2	11.6	NA	NA	3	Aldo/keto reductase family protein, putative, expressed
MSTRG.37534;RI:1D:255490090:255490576-255491129:255492011:+	MSTRG.37534	TraesCS1D02G184700	RI	D	NA	NA	18.5	0	1	0	0	45.7	39.4	4.8	1.4	NA	18.3	0	0.3	0	0	57	43.2	2.7	#N/A
MSTRG.37535;A3:1D:255493604-255493746:255493599-255493746:-	MSTRG.37535	TraesCS1D02G184800	A3	D	6.5	5.7	4.1	14.3	17.7	12	6.4	4.3	10.1	20.7	7.2	0	5.1	12.3	11.6	16.6	12.3	5.8	14.2	16.2	Cytochrome b5
MSTRG.37536;A5:1D:255499825-255499934:255499820-255499934:+	MSTRG.37536	TraesCS1D02G184900	A5	D	2.6	NA	1.3	16.9	44.8	21.6	17	42.3	20.6	20.3	1.6	0	2.4	12.6	30.6	27.9	NA	33.8	31.5	19.2	Photosystem I assembly protein Ycf3
MSTRG.37556;A3:1D:256251494-256251599:256251480-256251599:-	MSTRG.37556	TraesCS1D02G185400	A3	D	NA	NA	NA	NA	NA	NA	NA	NA	NA	NA	NA	NA	NA	NA	NA	NA	NA	NA	NA	78.6	#N/A
MSTRG.37590;A5:1D:257000314-257000430:257000314-257000617:-	MSTRG.37590	TraesCS1D02G186100	A5	D	0	2.6	1.7	3.2	1.8	0	5	2.4	7.7	5.1	0	0	0.8	2.8	1.8	2.1	7.4	10.4	7	1.4	FAS-associated factor 2-B
MSTRG.37590;AF:1D:257000787-257001208:257001343:257000787-257003648:257004155:-	MSTRG.37590	TraesCS1D02G186100	AF	D	100	97.4	98.3	96.5	98	100	94.7	97.3	91.9	94.5	100	100	99.2	96.9	98	97.7	91.7	88.1	92	98.5	FAS-associated factor 2-B
MSTRG.37590;AF:1D:257000787-257001208:257001343:257000787-257003648:257004649:-	MSTRG.37590	TraesCS1D02G186100	AF	D	97.7	100	99.7	92.6	88.2	94.7	94.2	89.3	93.7	93.4	96.9	100	99.1	91.2	91.5	91.7	89.3	85.9	86.6	92	FAS-associated factor 2-B
MSTRG.37597;A5:1D:257354174-257354548:257354174-257354699:-	MSTRG.37597	TraesCS1D02G186300	A5	D	NA	NA	NA	NA	100	63.7	85.2	67.2	NA	NA	NA	NA	NA	NA	NA	NA	83.7	54.6	NA	NA	HIT zinc finger family protein, expressed
MSTRG.37597;AF:1D:257354174-257354699:257355036:257354174-257356942:257357255:-	MSTRG.37597	TraesCS1D02G186300	AF	D	NA	NA	NA	NA	NA	34.5	9.1	22.5	NA	19.4	0	NA	0	0	NA	38.9	10.3	NA	NA	NA	HIT zinc finger family protein, expressed
MSTRG.37597;AF:1D:257354174-257354548:257355036:257354174-257356942:257357255:-	MSTRG.37597	TraesCS1D02G186300	AF	D	NA	NA	NA	NA	100	48	36.6	37.3	NA	11.6	0	NA	0	12.9	44.7	0	37.2	100	NA	NA	HIT zinc finger family protein, expressed
MSTRG.37597;A5:1D:257353226-257354021:257353226-257354030:-	MSTRG.37597	TraesCS1D02G186300	A5	D	11.3	3.9	3.4	19.4	42.6	49.6	48.3	58.2	21.3	27.7	16.9	0	9.6	26.9	52.7	40.9	56.8	52.9	41.7	15.9	HIT zinc finger family protein, expressed
MSTRG.37604;A5:1D:257411548-257411734:257411548-257411739:-	MSTRG.37604	TraesCS1D02G186500	A5	D	100	52.7	89.3	87.8	87.2	91	NA	85	NA	93.9	99.1	83.8	98.2	90.4	86.2	88.8	NA	87.8	NA	93.6	Trehalase
MSTRG.37606;A5:1D:257475601-257475705:257475601-257475816:-	MSTRG.37606	TraesCS1D02G186600	A5	D	83.7	87.4	72.7	86.5	76.5	76.9	91.5	74.4	NA	NA	84.4	100	79.5	84	79.3	80.4	92.7	NA	NA	NA	Actin-depolymerizing factor
MSTRG.37628;SE:1D:258090879-258091427:258091471-258091596:+	MSTRG.37628	TraesCS1D02G186700	SE	D	95.5	NA	92.6	91.6	95.7	97.3	94.6	100	NA	100	91.2	NA	95.1	98.4	98.1	100	100	100	NA	100	Membrane protein insertase YidC&&Mitochondrial inner membrane protein OXA1
MSTRG.37628;RI:1D:258092796:258092862-258093021:258093115:+	MSTRG.37628	TraesCS1D02G186700	RI	D	42.3	NA	87.4	6.1	22.1	43	58.3	NA	NA	24.3	24.3	NA	71.4	18.3	46.8	37	34.5	NA	NA	56.2	Membrane protein insertase YidC&&Mitochondrial inner membrane protein OXA1
MSTRG.37628;SE:1D:258093671-258094460:258094514-258094605:+	MSTRG.37628	TraesCS1D02G186700	SE	D	60.3	NA	68.6	71.4	69.6	72.8	67.2	60.2	NA	73.3	52.2	NA	77.7	87	68.1	86.7	75.9	100	NA	100	Membrane protein insertase YidC&&Mitochondrial inner membrane protein OXA1
MSTRG.37628;A3:1D:258092862-258092984:258092862-258093021:+	MSTRG.37628	TraesCS1D02G186700	A3	D	57.9	NA	83.5	38.5	46.3	63.3	59.7	75.8	NA	32.5	63.3	NA	56.7	35.6	67.9	46.4	32.7	100	NA	62.8	Membrane protein insertase YidC&&Mitochondrial inner membrane protein OXA1
MSTRG.37628;RI:1D:258092796:258092862-258092984:258093115:+	MSTRG.37628	TraesCS1D02G186700	RI	D	34.8	NA	58	9.4	24.7	30.4	48.6	29.9	NA	40.1	15.7	NA	65.6	28.8	29.3	40.4	52	37.9	NA	43.1	Membrane protein insertase YidC&&Mitochondrial inner membrane protein OXA1
MSTRG.37630;A3:1D:258332953-258336428:258332953-258336480:+	MSTRG.37630	TraesCS1D02G186800	A3	D	0	0	0	0.5	2	2.8	0	8.5	NA	6.5	0	NA	1.3	2.1	3.7	3.6	4.1	6.4	NA	7	Mitochondrial inner membrane protein OXA1
MSTRG.37630;A5:1D:258332771-258332872:258332761-258332872:+	MSTRG.37630	TraesCS1D02G186800	A5	D	3.8	0	6.7	7.3	32.9	32.3	43.7	46.6	NA	26.4	1.1	NA	6.5	15.2	48.3	27.3	47	61.7	NA	21.6	Mitochondrial inner membrane protein OXA1
MSTRG.37630;A3:1D:258342077-258342191:258342077-258342202:+	MSTRG.37630	TraesCS1D02G186800	A3	D	55.9	84.1	68.7	60.8	60.3	68.8	69.8	65.2	91.8	69.8	58.2	100	61	70.9	74.6	65.1	73.8	80.2	77.2	57.9	Mitochondrial inner membrane protein OXA1
MSTRG.37643;A5:1D:258358223-258358370:258358196-258358370:+	MSTRG.37643	TraesCS1D02G186900	A5	D	NA	NA	NA	97.1	98.2	94.1	89.2	94.4	NA	85	NA	NA	NA	96.6	98	92.9	91.4	90.9	NA	100	Membrane protein insertase YidC
MSTRG.37652;A3:1D:258580763-258580862:258580755-258580862:-	MSTRG.37652	TraesCS1D02G187300	A3	D	0	0	0.7	1.5	13.3	10.1	11.6	14.8	17.2	6.4	0	0	0	4.5	12.2	9.4	10.2	14.6	9.1	6	Ankyrin repeat family protein&&Ankyrin repeat-containing protein, putative
MSTRG.37653;A3:1D:258587321-258588155:258587282-258588155:-	MSTRG.37653	TraesCS1D02G187400	A3	D	33.8	0	7	100	100	100	100	100	100	100	23.8	0	40.7	100	100	100	100	100	100	100	Kinase family protein&&Protein kinase
MSTRG.37653;A5:1D:258586979-258587064:258586979-258587085:-	MSTRG.37653	TraesCS1D02G187400	A5	D	33.8	0	7	100	100	100	100	100	100	100	23.8	0	40.7	100	100	100	100	100	100	100	Kinase family protein&&Protein kinase
MSTRG.37669;A3:1D:258984039-258984142:258984024-258984142:-	MSTRG.37669	TraesCS1D02G187600	A3	D	27.5	35.7	23.9	55.3	69.6	65.4	75.4	67.7	73.7	62.4	40	0	33.2	58.9	64.3	65	70.2	49.7	71.1	47.2	COP9 signalosome complex subunit 1
MSTRG.37694;RI:1D:259778443:259778561-259779158:259780008:+	MSTRG.37694	TraesCS1D02G187700	RI	D	0	0	2.1	2.7	12.7	15	11.9	12.1	9.4	15.4	0	0	3.6	4.4	18.4	13.2	13.3	23.2	10.7	20	F-box protein PP2-A13
MSTRG.37704;SE:1D:260317611-260319099:260319183-260322068:+	MSTRG.37704	TraesCS1D02G187800	SE	D	0	0	0	2	3	3	0	0	4.3	3.3	0	0	2.4	2.1	3.3	3.3	7.7	5	4.3	2.4	Protein COFACTOR ASSEMBLY OF COMPLEX C SUBUNIT B CCB2, chloroplastic
MSTRG.37704;A3:1D:260316933-260317376:260316933-260317399:+	MSTRG.37704	TraesCS1D02G187800	A3	D	0	26	2.5	0	1	0	0	1.5	0	0.7	0	0	0.7	3	2.9	0	3	3	5.1	0.9	Protein COFACTOR ASSEMBLY OF COMPLEX C SUBUNIT B CCB2, chloroplastic
MSTRG.37704;A5:1D:260313473-260313562:260313442-260313562:+	MSTRG.37704	TraesCS1D02G187800	A5	D	0	26	26.8	5	5	4.3	0	1.5	4.3	7	1.5	0	10.6	6.5	6.2	5.8	10.7	8	11.4	4.2	Protein COFACTOR ASSEMBLY OF COMPLEX C SUBUNIT B CCB2, chloroplastic
MSTRG.37707;AF:1D:260325796:260326089-260327939:260327078:260327766-260327939:+	MSTRG.37707	TraesCS1D02G187900	AF	D	85.3	100	77.3	94.7	92.4	96	88.9	NA	NA	74.3	91.3	100	71.9	92.9	95.1	92.5	89.4	NA	72.1	72.8	U-box domain-containing protein 4
MSTRG.37743;A3:1D:261087040-261089136:261087037-261089136:-	MSTRG.37743	TraesCS1D02G188600	A3	D	0	0	100	NA	NA	NA	NA	0	NA	60.6	100	0	0	NA	NA	NA	NA	NA	NA	NA	#N/A
MSTRG.37763;A5:1D:261721986-261722462:261721954-261722462:+	MSTRG.37763	TraesCS1D02G189000	A5	D	NA	0	NA	NA	NA	NA	NA	NA	NA	90.7	NA	NA	NA	NA	NA	NA	NA	NA	NA	97.4	Ubiquitin carboxyl-terminal hydrolase-like protein
MSTRG.37770;A3:1D:261737877-261738471:261737789-261738471:-	MSTRG.37770	TraesCS1D02G189300	A3	D	44.1	52.5	69.8	98.6	96.7	99	99.3	98.4	100	96.9	57.9	100	72.3	98.9	98.6	98.4	98.2	98.3	98.7	98.5	Phospholipase D
MSTRG.37770;RI:1D:261738735:261738883-261739092:261739239:-	MSTRG.37770	TraesCS1D02G189300	RI	D	NA	NA	NA	NA	11.9	20.1	24.5	14.1	31.9	40.5	NA	0	NA	NA	10.3	16.4	13.6	19.5	32.1	61.6	Phospholipase D
MSTRG.37807;SE:1D:262326087-262326375:262326469-262327234:-	MSTRG.37807	TraesCS1D02G190400	SE	D	1.3	0	2.7	4.8	4.2	2.1	5.9	3.5	1.3	5	0.6	NA	0.8	2.5	0.9	1.4	2.8	0.4	1.8	1.4	Syntaxin, putative
MSTRG.37820;A3:1D:262711559-262711639:262711556-262711639:-	MSTRG.37820	TraesCS1D02G190900	A3	D	NA	NA	NA	NA	NA	NA	100	45.6	NA	NA	NA	NA	NA	NA	49.6	NA	100	NA	NA	100	RNA binding protein, putative
MSTRG.37820;A3:1D:262715195-262715299:262715193-262715299:-	MSTRG.37820	TraesCS1D02G190900	A3	D	NA	NA	NA	NA	NA	NA	52.5	100	NA	NA	NA	NA	NA	NA	57.2	NA	5.8	NA	NA	54.2	RNA binding protein, putative
MSTRG.37820;A3:1D:262710649-262710748:262710628-262710748:-	MSTRG.37820	TraesCS1D02G190900	A3	D	NA	100	100	85.8	86.7	90	86.4	57.8	NA	80.9	NA	100	92.4	89.6	83.9	93.4	80.5	78.2	56.7	73.5	RNA binding protein, putative
MSTRG.37924;A5:1D:267378766-267378891:267378763-267378891:+	MSTRG.37924	TraesCS1D02G191600	A5	D	0	0	0	1	1.1	0.5	0.7	0	NA	0	0	0	0.6	0.8	0.3	0.5	0.6	0	6.5	0.5	C-terminal binding protein
MSTRG.37929;AF:1D:267593056:267593472-267594741:267593601:267593920-267594741:+	MSTRG.37929	TraesCS1D02G192000	AF	D	NA	NA	NA	9.9	0	0	0	0	NA	0	NA	NA	NA	0	0	0	0	0	0	0	#N/A
MSTRG.37929;AF:1D:267593362:267593472-267594741:267593601:267593920-267594741:+	MSTRG.37929	TraesCS1D02G192000	AF	D	93.8	100	100	79	69.6	74.9	72.4	66.5	77.3	75	93.9	100	94.8	80.5	76.9	67.1	63.7	71.3	62.3	81.6	#N/A
MSTRG.37942;SE:1D:267799386-267801534:267801602-267801786:+	MSTRG.37942	TraesCS1D02G192100	SE	D	100	100	100	100	100	100	100	100	100	100	90.8	100	100	100	100	100	100	100	100	100	Peptidylprolyl isomerase
MSTRG.37942;A3:1D:267794810-267795216:267794810-267795221:+	MSTRG.37942	TraesCS1D02G192100	A3	D	3.9	0	7.4	8.1	13.7	22.6	24.8	26.6	7.7	15.9	3.3	31.3	0.7	4.6	24.3	26.2	20.7	20.2	13	23.5	Peptidylprolyl isomerase
MSTRG.37942;A5:1D:267797880-267797953:267797862-267797953:+	MSTRG.37942	TraesCS1D02G192100	A5	D	64.6	100	100	62.8	65.1	67.5	62.2	68.5	65	73	92.9	100	84.3	77.5	76.1	67.7	77.4	75.5	74.5	65.8	Peptidylprolyl isomerase
MSTRG.37942;A3:1D:267798554-267799316:267798554-267799330:+	MSTRG.37942	TraesCS1D02G192100	A3	D	60.7	100	92.6	54.8	14.4	32.5	16.9	10.9	25.1	53	80.4	68.7	82.7	67.6	12.1	32.1	10.8	19	38.5	38.9	Peptidylprolyl isomerase
MSTRG.37941;A3:1D:267987253-267987520:267987253-267987631:+	MSTRG.37941	TraesCS1D02G192200	A3	D	99.2	100	89.7	99.7	100	100	100	100	100	100	100	100	94.2	100	100	99.8	100	99.8	100	100	Mitogen-activated protein kinase
MSTRG.37941;A5:1D:267986101-267986356:267986050-267986356:+	MSTRG.37941	TraesCS1D02G192200	A5	D	16.3	0	100	93.6	100	100	93.8	100	100	95.6	NA	NA	100	100	97.3	100	100	100	100	74.9	Mitogen-activated protein kinase
MSTRG.37941;AF:1D:267985721:267986101-267986356:267986138:267986277-267986356:+	MSTRG.37941	TraesCS1D02G192200	AF	D	0.9	0	10.3	4.2	7.9	6.6	5.8	11.9	7.4	8.3	1.4	0	5.8	7.4	7.7	6.5	7.4	6	10.3	7.4	Mitogen-activated protein kinase
MSTRG.37957;RI:1D:268706918:268706985-268708193:268708456:+	MSTRG.37957	TraesCS1D02G192400	RI	D	NA	NA	NA	NA	93.4	100	100	97.8	94.6	96.1	NA	NA	NA	NA	98.5	97.5	100	88.4	88.9	97.1	#N/A
MSTRG.37966;A5:1D:268943016-268943110:268943016-268943292:-	MSTRG.37966	TraesCS1D02G192700	A5	D	0	0	0	0	3.2	0	2	1.2	0	1	0	NA	0	1.3	2.1	0.5	0.8	5.8	2.7	0	RNA binding protein
MSTRG.37966;A3:1D:268943016-268943292:268943013-268943292:-	MSTRG.37966	TraesCS1D02G192700	A3	D	91.1	100	77.2	91.2	96.5	84.6	92.7	92.9	93.1	89.1	100	NA	56.5	85.2	91.5	92.4	90.5	91.6	90.6	89.1	RNA binding protein
MSTRG.37966;A3:1D:268942512-268942584:268942501-268942584:-	MSTRG.37966	TraesCS1D02G192700	A3	D	21.6	7.9	10.9	26.8	30.3	33	59.5	33.3	34.5	24.5	27.9	NA	5.6	28.8	39.4	38	54.9	35.1	47	28.9	RNA binding protein
MSTRG.37966;A3:1D:268942723-268942791:268942710-268942791:-	MSTRG.37966	TraesCS1D02G192700	A3	D	59.1	92.1	86.3	46.7	27.9	30.4	28.1	17	33.3	32.4	67.2	NA	86.2	39.5	32.5	25.3	25.4	14.8	20.2	33.2	RNA binding protein
MSTRG.37968;SE:1D:268951979-268952280:268952383-268959930:-	MSTRG.37968	TraesCS1D02G192800	SE	D	NA	NA	NA	NA	100	100	100	NA	NA	100	NA	100	NA	NA	100	69.8	100	NA	NA	100	Non-lysosomal glucosylceramidase
MSTRG.37968;A5:1D:268965375-268965453:268965375-268965481:-	MSTRG.37968	TraesCS1D02G192800	A5	D	NA	NA	NA	NA	100	51.4	84.3	NA	NA	97.7	NA	0	NA	NA	66.6	100	92.9	NA	NA	93.6	Non-lysosomal glucosylceramidase
MSTRG.37968;A3:1D:268948355-268948866:268948248-268948866:-	MSTRG.37968	TraesCS1D02G192800	A3	D	NA	NA	NA	35.1	88.8	49.5	93.7	NA	NA	90.7	NA	NA	NA	NA	87.7	82	100	NA	NA	90.3	Non-lysosomal glucosylceramidase
MSTRG.37968;A3:1D:268948320-268948866:268948248-268948866:-	MSTRG.37968	TraesCS1D02G192800	A3	D	NA	NA	NA	47.8	80.9	53.8	94.7	NA	NA	85.5	NA	100	NA	68.9	80.6	81.2	100	NA	NA	89.1	Non-lysosomal glucosylceramidase
MSTRG.37968;A3:1D:268948355-268948866:268948320-268948866:-	MSTRG.37968	TraesCS1D02G192800	A3	D	NA	NA	NA	37.1	65.2	45.7	45.4	NA	NA	62.2	NA	0	NA	40.6	63.1	51.5	48.4	NA	NA	53.2	Non-lysosomal glucosylceramidase
MSTRG.37972;A3:1D:269363736-269364063:269363736-269364151:+	MSTRG.37972	TraesCS1D02G192900	A3	D	NA	20.1	100	100	99.9	100	100	100	100	100	NA	100	100	100	100	99.9	100	100	NA	100	Xanthine dehydrogenase
MSTRG.38031;A3:1D:270288466-270289094:270288453-270289094:-	MSTRG.38031	TraesCS1D02G194300	A3	D	5.7	0	9.4	21.7	32.5	25.4	20.9	26	NA	20.2	6	0	6.8	22.7	35.4	30.1	32.3	40.1	NA	20.6	Kinase family protein
MSTRG.38057;A3:1D:271284686-271285590:271284686-271285617:+	MSTRG.38057	TraesCS1D02G194400	A3	D	92.8	69	96.9	73.7	71.9	83.5	71.6	71.5	76.4	78.7	91.2	86.1	95.6	74.6	75.3	71.3	67.8	72.4	66.8	76.6	#N/A
MSTRG.38092;RI:1D:272547659:272547727-272547843:272547923:-	MSTRG.38092	TraesCS1D02G194800	RI	D	NA	NA	NA	1.6	6.2	6	0.6	0	0	1.9	0	NA	NA	3.4	2.8	0	5	14.6	0	0.7	Fatty acid oxidation complex subunit alpha&&3-hydroxyisobutyryl-CoA hydrolase-like protein
MSTRG.38092;A5:1D:272546894-272547659:272546894-272547728:-	MSTRG.38092	TraesCS1D02G194800	A5	D	NA	NA	NA	6.5	12.2	8.6	1.4	0	0	6.2	NA	0	0	NA	5.3	0	8.7	10.6	NA	3.4	Fatty acid oxidation complex subunit alpha&&3-hydroxyisobutyryl-CoA hydrolase-like protein
MSTRG.38092;A5:1D:272546482-272546569:272546482-272546867:-	MSTRG.38092	TraesCS1D02G194800	A5	D	NA	NA	NA	NA	68.5	33	37.9	66.5	44.4	37.4	NA	NA	NA	NA	50.8	82.2	45.9	33	NA	41.8	Fatty acid oxidation complex subunit alpha&&3-hydroxyisobutyryl-CoA hydrolase-like protein
MSTRG.38096;A5:1D:272755702-272756757:272755702-272756760:-	MSTRG.38096	TraesCS1D02G194900	A5	D	37.3	0	NA	60.4	56.3	51.4	55.5	65.8	70	69.5	40.6	0	NA	48.7	42.3	25.8	52	36.7	0	0	#N/A
MSTRG.38120;RI:1D:273816600:273816719-273816857:273816971:+	MSTRG.38120	TraesCS1D02G195000	RI	D	9.3	0	22.8	1.6	4.9	4.9	21.9	4	8.3	2.7	5.5	0	13.8	4.6	8.5	5.6	21.6	3.8	1.2	3.9	Carbohydrate kinase-like protein
MSTRG.38158;SE:1D:275595412-275596825:275596894-275597884:-	MSTRG.38158	TraesCS1D02G195900	SE	D	82.5	NA	100	74.5	66.1	74.6	67.8	NA	NA	78	94.2	NA	66.5	55.7	58.3	66.6	77.4	NA	NA	75.5	Armadillo repeat-containing protein
MSTRG.38200;A5:1D:276530288-276530476:276530282-276530476:+	MSTRG.38200	TraesCS1D02G196600	A5	D	15.4	100	20.4	26.7	81.8	73.9	88.3	90.2	NA	NA	17.3	0	0	56.8	65.5	71.2	84.8	77.6	NA	NA	Ubiquitin carboxyl-terminal hydrolase-like protein
MSTRG.38200;A3:1D:276530282-276530473:276530282-276530476:+	MSTRG.38200	TraesCS1D02G196600	A3	D	17.4	100	21.4	48.7	79.8	70.3	82.8	81.4	NA	NA	16.4	0	27.9	68.5	64.3	67.6	77.8	69.3	NA	100	Ubiquitin carboxyl-terminal hydrolase-like protein
MSTRG.38249;A5:1D:278513560-278514089:278513536-278514089:+	MSTRG.38249	TraesCS1D02G197400	A5	D	81.9	92.8	91	71.7	69.9	72.6	69.9	70.7	70.7	72	80.6	0	88.4	71.8	70.9	63.8	56.3	57	62.1	68.7	Plastid-lipid-Associated Protein
MSTRG.38305;RI:1D:279947550:279947884-279948760:279948948:-	MSTRG.38305	TraesCS1D02G198500	RI	D	9.8	2	18.7	18.5	21	30.4	34.3	65.1	94.9	8.6	11.9	11.5	10.4	12.5	17.7	25.2	30	100	83.7	7.6	Cinnamoyl-CoA reductase-like protein
MSTRG.38322;AF:1D:280223869-280224037:280224369:280223869-280224556:280224889:-	MSTRG.38322	TraesCS1D02G198600	AF	D	73.2	65.3	55.9	85.2	87.7	74.5	83.2	80.3	79.7	79.5	86.7	100	68.5	88.1	85	84.2	81.2	73.9	77.2	81.6	TOM1-like protein 2
MSTRG.38323;A3:1D:280230830-280230946:280230813-280230946:-	MSTRG.38323	TraesCS1D02G198700	A3	D	NA	NA	NA	58	65.1	60.8	83.3	24.1	NA	46.1	NA	NA	NA	52.8	45.2	61.5	79.5	35.9	NA	54.1	Glycerol-3-phosphate acyltransferase, chloroplastic
MSTRG.38323;A3:1D:280227961-280228034:280227912-280228034:-	MSTRG.38323	TraesCS1D02G198700	A3	D	60.9	0	28.5	52.7	82.9	77.7	82.4	92.4	100	57.4	47.2	0	44.4	79.3	81.4	78.4	84	95.6	100	60.3	Glycerol-3-phosphate acyltransferase, chloroplastic
MSTRG.38323;RI:1D:280228034:280228153-280228367:280228445:-	MSTRG.38323	TraesCS1D02G198700	RI	D	0	NA	14.2	16.4	29.2	23.8	39	10.4	10.9	12.3	0	NA	2.8	9.5	23.5	27.2	39.9	16.1	8.4	14	Glycerol-3-phosphate acyltransferase, chloroplastic
MSTRG.38327;SE:1D:280716293-280716792:280717247-280718553:+	MSTRG.38327	TraesCS1D02G198900	SE	D	96.3	100	94	84.1	69.4	70.7	61.1	60.8	73.6	79.7	96.5	0	93.9	83.7	61.8	74.9	59.6	55.3	NA	77.9	Pentatricopeptide repeat-containing protein
MSTRG.38371;A3:1D:281397682-281398415:281397682-281398828:+	MSTRG.38371	TraesCS1D02G199100	A3	D	100	100	98.3	86.7	69	66.4	92.4	97.8	100	85.6	100	100	94.9	84.5	76.1	67.5	92.2	94.1	97.3	83	Shikimate kinase
MSTRG.38371;RI:1D:281401487:281401553-281401632:281401750:+	MSTRG.38371	TraesCS1D02G199100	RI	D	0	0	1.7	13.1	28.8	33	7.2	2.1	0	13.3	0	0	5	15.3	23.6	26.4	7.4	5.9	2.6	13.9	Shikimate kinase
MSTRG.38371;A3:1D:281401385-281401477:281401385-281401487:+	MSTRG.38371	TraesCS1D02G199100	A3	D	57.8	62.5	15.1	38.4	33.5	33.8	10.2	0	0	50.6	64.2	0	48.9	47.5	28.5	40.6	3.4	0	0	40.3	Shikimate kinase
MSTRG.38371;A5:1D:281399830-281400678:281398934-281400678:+	MSTRG.38371	TraesCS1D02G199100	A5	D	100	73.1	96.6	85.7	64.3	65.1	87.6	96	96.3	79.2	100	100	93.8	83.4	75.2	66	87.5	93.2	91	67.9	Shikimate kinase
MSTRG.38372;A3:1D:281403552-281403625:281403530-281403625:-	MSTRG.38372	TraesCS1D02G199200	A3	D	NA	NA	NA	NA	NA	NA	97.3	NA	NA	96	NA	NA	NA	NA	82.1	NA	96.9	NA	NA	95.2	Poly [ADP-ribose] polymerase
MSTRG.38372;A3:1D:281403552-281403625:281403321-281403625:-	MSTRG.38372	TraesCS1D02G199200	A3	D	0.2	0	0	0.3	1	0.7	6.6	1.3	7.3	3.1	0	0	0	0.6	1	1.1	7.1	2.5	2.8	4.2	Poly [ADP-ribose] polymerase
MSTRG.38372;A5:1D:281405663-281406787:281405663-281406822:-	MSTRG.38372	TraesCS1D02G199200	A5	D	100	100	58.4	94.9	98	97.7	99.8	100	100	94.8	92.2	100	73.8	96.8	97.6	96.9	99.8	100	100	96.9	Poly [ADP-ribose] polymerase
MSTRG.38372;RI:1D:281403139:281403552-281403625:281403710:-	MSTRG.38372	TraesCS1D02G199200	RI	D	99.8	100	100	99.3	94.4	98.1	90.8	94.1	90.7	95	100	NA	100	98.6	93.7	96.6	89.1	83.3	94.4	92.7	Poly [ADP-ribose] polymerase
MSTRG.38372;RI:1D:281403139:281403321-281403625:281403710:-	MSTRG.38372	TraesCS1D02G199200	RI	D	54	40.8	82.8	31.1	14.6	26.8	40.8	17.1	43.5	38.2	56.1	0	77.6	29.5	13	24.6	38.3	11.5	33	36	Poly [ADP-ribose] polymerase
MSTRG.38372;SE:1D:281403710-281403831:281404072-281404375:-	MSTRG.38372	TraesCS1D02G199200	SE	D	46.1	59.2	17.2	69	85.6	73.3	60.8	83.1	58.3	62.6	43.9	100	22.4	70.6	87.1	75.6	63.5	88.8	67.6	65	Poly [ADP-ribose] polymerase
MSTRG.38382;RI:1D:282293350:282293523-282293718:282293891:-	MSTRG.38382	TraesCS1D02G199700	RI	D	2.3	0	2.4	12.2	18.2	15.9	28.8	12.8	16.8	14.2	8	NA	4.9	6.7	17.2	11	7.2	16.7	8.3	12.6	26S proteasome regulatory subunit family protein
MSTRG.38382;A5:1D:282293523-282293663:282293523-282293718:-	MSTRG.38382	TraesCS1D02G199700	A5	D	81.5	70.1	84	83.3	85.9	88.6	97.6	81.4	43.6	75.5	85.6	100	80.4	84.5	91.9	87.5	33.8	44.6	50.7	69.9	26S proteasome regulatory subunit family protein
MSTRG.38396;RI:1D:282949537:282949605-282949760:282949915:-	MSTRG.38396	TraesCS1D02G200100	RI	D	44.1	30.5	55.8	25.8	6.7	20.4	8.8	6.2	8	23.8	31.7	40.1	62.7	21.7	16.9	9.9	3.7	2.2	1.3	20.4	Choline-phosphate cytidylyltransferase
MSTRG.38396;SE:1D:282950225-282950660:282950773-282950957:-	MSTRG.38396	TraesCS1D02G200100	SE	D	45.3	30.5	55.8	36.1	34.7	29.7	33.7	64.4	66	42.8	32.4	40.1	63	37.1	39.3	31.8	37.9	49.1	68.8	37.3	Choline-phosphate cytidylyltransferase
MSTRG.38413;AL:1D:283552239-283559194:283559553:283552239-283562819:283564770:+	MSTRG.38413	TraesCS1D02G200400	AL	D	NA	NA	NA	NA	NA	NA	NA	NA	NA	NA	NA	NA	NA	NA	NA	NA	NA	NA	NA	68.4	receptor kinase 1
MSTRG.38413;AL:1D:283552239-283559194:283559560:283552239-283562819:283564547:+	MSTRG.38413	TraesCS1D02G200400	AL	D	NA	NA	NA	NA	0	0	11.1	NA	NA	15.9	NA	NA	NA	NA	3.4	0	0	NA	NA	0	receptor kinase 1
MSTRG.38413;A5:1D:283551707-283551799:283551648-283551799:+	MSTRG.38413	TraesCS1D02G200400	A5	D	NA	NA	NA	NA	12	0	26.3	NA	NA	25.4	NA	NA	NA	NA	12.7	5	0	NA	NA	4.7	receptor kinase 1
MSTRG.38413;A5:1D:283551712-283551799:283551707-283551799:+	MSTRG.38413	TraesCS1D02G200400	A5	D	NA	NA	100	100	92.1	100	83	91.8	NA	86.8	NA	NA	NA	87.9	89.6	95	100	100	NA	97.4	receptor kinase 1
MSTRG.38413;AL:1D:283552239-283559194:283559553:283552239-283562819:283564547:+	MSTRG.38413	TraesCS1D02G200400	AL	D	NA	NA	NA	NA	13.7	11.8	0	NA	NA	27.9	NA	NA	NA	NA	8.1	10.1	15.5	NA	NA	30.7	receptor kinase 1
MSTRG.38413;RI:1D:283551799:283552021-283552119:283552239:+	MSTRG.38413	TraesCS1D02G200400	RI	D	NA	NA	NA	40.9	17.2	7.8	13.1	NA	NA	24.9	NA	NA	NA	NA	11.4	8.1	17.9	NA	NA	12	receptor kinase 1
MSTRG.38413;A5:1D:283551712-283551799:283551648-283551799:+	MSTRG.38413	TraesCS1D02G200400	A5	D	NA	NA	100	80.5	61.4	54.9	63.6	90.3	NA	69.2	NA	NA	48.6	62.5	55.7	49.9	66.4	71.1	NA	65.4	receptor kinase 1
MSTRG.38423;RI:1D:284041499:284041559-284041671:284041888:+	MSTRG.38423	TraesCS1D02G201100	RI	D	NA	NA	NA	56.1	16.5	35.4	0	8.3	0	34.2	NA	NA	NA	44.7	0	19	0	17.9	0	12.5	Peptide transporter&&Peptide transporter, putative
MSTRG.38423;A5:1D:284041158-284041499:284040919-284041499:+	MSTRG.38423	TraesCS1D02G201100	A5	D	NA	NA	NA	2.8	10.7	5.5	9.5	17.2	6.3	8.2	NA	NA	NA	8.2	7.7	6.7	5.6	1.8	22.5	5.3	Peptide transporter&&Peptide transporter, putative
MSTRG.38426;A5:1D:284046524-284046658:284046282-284046658:+	MSTRG.38426	TraesCS1D02G201200	A5	D	74.1	0	0	NA	95	NA	99.2	NA	NA	99.5	66.1	100	10.6	NA	97	NA	100	NA	NA	99.7	Peptide transporter
MSTRG.38427;A5:1D:284240411-284240766:284240302-284240766:+	MSTRG.38427	TraesCS1D02G201300	A5	D	39.1	28.6	54.9	17.8	19.6	23.1	17.1	19.9	20.5	21.2	35.7	16.6	55.3	22	21.3	21	17.2	22.4	16.6	23.7	ADP-ribosylation factor, putative, expressed
MSTRG.38431;A3:1D:284246852-284246933:284246841-284246933:-	MSTRG.38431	TraesCS1D02G201500	A3	D	100	100	100	91.9	80.2	100	100	83.6	90	81.4	100	100	100	90.7	69.5	91.3	74.3	92.4	84.6	100	RING/U-box protein
MSTRG.38449;SE:1D:284304122-284304586:284304684-284304777:-	MSTRG.38449	TraesCS1D02G201600	SE	D	100	0	NA	99.4	100	99.6	100	100	98.5	98.5	100	100	83.8	100	99.7	98.6	100	100	98.8	100	Kinase-like protein
MSTRG.38449;A3:1D:284300809-284301169:284300802-284301169:-	MSTRG.38449	TraesCS1D02G201600	A3	D	9.6	9.8	3.1	32	63.9	53.2	63.1	65.4	43.5	35.8	11.9	15.5	3.1	33.8	77.2	59.9	68.7	70.6	49.7	35.8	Kinase-like protein
MSTRG.38451;A3:1D:284709519-284710158:284709519-284710170:+	MSTRG.38451	TraesCS1D02G201700	A3	D	4.6	0	0.7	8.8	10.8	15.4	13.2	16.1	11.9	11.5	2.5	0	6.8	7.9	11.5	9.7	11.9	12.6	8.3	1.2	stress response protein
MSTRG.38474;A3:1D:285057224-285057925:285057219-285057925:-	MSTRG.38474	TraesCS1D02G202200	A3	D	NA	NA	NA	100	100	94.2	100	100	100	98	NA	100	NA	99.3	100	98.3	100	100	100	99.3	#N/A
MSTRG.38487;RI:1D:285441457:285441825-285441899:285443451:+	MSTRG.38487	TraesCS1D02G202300	RI	D	NA	NA	NA	NA	NA	NA	NA	NA	NA	93.2	NA	NA	NA	NA	NA	NA	NA	NA	NA	100	S-adenosyl-L-methionine-dependent methyltransferases superfamily protein
MSTRG.38487;A3:1D:285441748-285441894:285441748-285441899:+	MSTRG.38487	TraesCS1D02G202300	A3	D	100	100	95.8	NA	100	100	100	100	95	10.4	96.9	25.2	100	NA	100	100	100	100	100	9.7	S-adenosyl-L-methionine-dependent methyltransferases superfamily protein
MSTRG.38488;A3:1D:285445702-285446267:285445700-285446267:-	MSTRG.38488	TraesCS1D02G202400	A3	D	88.4	100	94	49.1	58.4	60.8	61.1	60.2	40.8	40.2	76.2	NA	71.6	47.1	62	56.4	51.8	57	47.4	36.3	DNA replication and repair recF&&Serrate RNA effector molecule
MSTRG.38516;SE:1D:286376152-286376724:286376843-286377668:-	MSTRG.38516	TraesCS1D02G202800	SE	D	100	97.3	91.5	96.1	100	100	95.2	100	100	100	97.9	100	97.9	98.2	100	100	100	100	100	97.4	N-alpha-acetyltransferase 25, NatB auxiliary subunit
MSTRG.38516;A5:1D:286383407-286383489:286383407-286383492:-	MSTRG.38516	TraesCS1D02G202800	A5	D	NA	NA	90.1	100	94.7	91	98.1	96.1	NA	100	NA	NA	NA	100	100	98.4	90.5	94.9	NA	100	N-alpha-acetyltransferase 25, NatB auxiliary subunit
MSTRG.38516;A3:1D:286383630-286384728:286383595-286384728:-	MSTRG.38516	TraesCS1D02G202800	A3	D	NA	NA	96.6	58.4	33.2	55.4	37	35.8	NA	27.2	NA	NA	NA	34.2	34.4	25.1	38	37.1	NA	33.3	N-alpha-acetyltransferase 25, NatB auxiliary subunit
MSTRG.38516;SE:1D:286378221-286379059:286379135-286381841:-	MSTRG.38516	TraesCS1D02G202800	SE	D	6	14.2	9.8	6.7	29.5	18.3	23.1	33.1	16.3	9.2	4.7	0	2.1	5.3	27	17.7	23.2	34	17.6	7.7	N-alpha-acetyltransferase 25, NatB auxiliary subunit
MSTRG.38517;A5:1D:286387377-286387580:286387369-286387580:+	MSTRG.38517	TraesCS1D02G202900	A5	D	NA	2.5	100	42	47	30.2	44	49.7	32.1	22	42	0	NA	34.9	50.8	38.3	45.6	55.7	59.7	50	#N/A
MSTRG.38515;RI:1D:286754127:286754210-286754300:286754478:-	MSTRG.38515	TraesCS1D02G203200	RI	D	0	0	0	1.7	2.6	1	1.4	4.5	1.3	0.8	0	0	8.4	1.4	4.1	2.5	2.9	5.2	0.1	1.2	E2 ubiquitin-conjugating-like enzyme
MSTRG.38531;RI:1D:287467790:287468039-287468143:287468338:-	MSTRG.38531	TraesCS1D02G203300	RI	D	0	0	0	0	NA	NA	NA	NA	NA	1.7	7.2	0	7.4	0	NA	NA	NA	NA	NA	0	MADS-box transcription factor
MSTRG.38531;A3:1D:287457457-287457645:287457454-287457645:-	MSTRG.38531	TraesCS1D02G203300	A3	D	73.3	100	77.4	67.5	NA	NA	NA	NA	NA	49.7	92.8	100	61.8	79.1	NA	NA	NA	NA	NA	59.7	MADS-box transcription factor
MSTRG.38584;RI:1D:289479537:289480423-289480523:289480694:-	MSTRG.38584	TraesCS1D02G204300	RI	D	NA	100	NA	NA	0	NA	NA	NA	NA	0	NA	NA	NA	NA	15.8	NA	NA	NA	NA	20.6	#N/A
MSTRG.38591;SE:1D:289597900-289597983:289598119-289598446:-	MSTRG.38591	TraesCS1D02G204400	SE	D	63.3	31.6	71.5	82	100	96	100	100	100	100	46.6	100	82.2	100	98.9	100	99.2	100	100	99.3	#N/A
MSTRG.38591;A5:1D:289597761-289597859:289597761-289597862:-	MSTRG.38591	TraesCS1D02G204400	A5	D	20	0	35.5	28.8	0	33	20.6	25	34.2	22.1	0	100	9.3	29.9	10.7	5.2	4	25.7	16.1	9.1	#N/A
MSTRG.38623;A3:1D:290443287-290443421:290443287-290443473:+	MSTRG.38623	TraesCS1D02G204900	A3	D	93.8	100	74.3	96.2	94.8	92.5	89.2	90.3	83.6	92	95.5	100	90.2	96.9	93.4	96.4	90.6	82.2	92	92.7	Monosaccharide-sensing protein 2
MSTRG.38639;SE:1D:290799875-290799955:290800022-290800110:-	MSTRG.38639	TraesCS1D02G205500	SE	D	4	0	1.6	24.8	38.7	33.3	31.1	38.5	42.7	22.8	3.7	0	3.1	28.5	46.7	37.1	30.6	34.9	44.5	29.1	MLO-like protein
MSTRG.38664;A3:1D:291785442-291785519:291785442-291785522:+	MSTRG.38664	TraesCS1D02G206000	A3	D	94.2	100	100	100	100	100	100	100	100	100	100	100	100	100	100	100	100	100	100	100	#N/A
MSTRG.38664;A3:1D:291785442-291785519:291785442-291785552:+	MSTRG.38664	TraesCS1D02G206000	A3	D	100	100	88.5	99.8	100	100	100	100	100	100	100	100	97.2	100	100	100	100	100	100	100	#N/A
MSTRG.38664;A5:1D:291789200-291789306:291789045-291789306:+	MSTRG.38664	TraesCS1D02G206000	A5	D	NA	NA	100	85	89.7	92.4	86	89.6	86.1	93.1	NA	100	100	81.3	89.4	86.7	90.4	90.5	NA	77.5	#N/A
MSTRG.38664;RI:1D:291789306:291789362-291789823:291790079:+	MSTRG.38664	TraesCS1D02G206000	RI	D	NA	NA	100	85	89.7	92.4	86	89.6	86.1	93.1	NA	100	100	81.3	89.4	86.7	90.4	90.5	NA	77.5	#N/A
MSTRG.38664;SE:1D:291783773-291783844:291784005-291784656:+	MSTRG.38664	TraesCS1D02G206000	SE	D	40.9	0	20.2	69.8	19.7	47.5	12.5	25.9	55.4	28.5	49.7	0	40.1	70.2	16.6	31	17	0	83.3	73.5	#N/A
MSTRG.38675;A5:1D:292082781-292083649:292082781-292084017:-	MSTRG.38675	TraesCS1D02G206500	A5	D	2	0.7	1.1	3.3	1.3	3	2.1	3.3	8.2	5.1	2.9	0	1.6	3.2	5	1.4	1.6	6	4.5	4	Ubiquitin-like protein
MSTRG.38713;RI:1D:293393388:293393573-293393648:293393761:+	MSTRG.38713	TraesCS1D02G206900	RI	D	0	0	0	0	2.2	1.5	0	0	0	0.3	0	0	0	7.5	1.2	3	0	0.8	0.8	2.7	Protein kinase family protein, putative, expressed
MSTRG.38723;SE:1D:293593073-293593631:293593938-293594022:+	MSTRG.38723	TraesCS1D02G207200	SE	D	0	0	0	2.3	71.7	45.3	NA	NA	NA	NA	0	0	2	20.5	100	NA	NA	NA	NA	NA	Adipocyte plasma membrane-associated protein
MSTRG.38733;A5:1D:293904977-293905081:293904972-293905081:+	MSTRG.38733	TraesCS1D02G207500	A5	D	98.4	88.2	98.8	84.2	67.5	62.3	67.5	68.1	66.4	83.1	97.8	100	97.8	81.3	59.8	73.2	64.6	57.6	66.8	79.1	DDB1-and CUL4-associated factor
MSTRG.38758;RI:1D:294406834:294407027-294407117:294407320:+	MSTRG.38758	TraesCS1D02G208400	RI	D	4.7	0	2.4	15.2	10.9	7.5	NA	2.3	10.3	43	0	26.7	NA	11.1	6.3	8.8	NA	4.6	41.2	37.3	RING/U-box superfamily protein
MSTRG.38758;A3:1D:294405700-294405977:294405700-294406166:+	MSTRG.38758	TraesCS1D02G208400	A3	D	18.6	41.1	31.4	45.6	26.1	18.5	NA	7.3	24	37.2	44.2	0	44.9	52.2	14.4	17.6	NA	17.8	24.3	49.8	RING/U-box superfamily protein
MSTRG.38768;RI:1D:294744367:294744812-294744925:294745476:-	MSTRG.38768	TraesCS1D02G208700	RI	D	1.7	NA	40.5	2.2	9.1	11.4	4.7	13.6	0.8	10.3	0	0	23.5	3.9	13	6.1	5.9	9.8	5	5.2	Magnesium transporter MRS2-like protein
MSTRG.38772;RI:1D:295134297:295134373-295135011:295135094:+	MSTRG.38772	TraesCS1D02G208800	RI	D	36.3	2.8	45	43.1	72.8	88	100	69.2	48.6	57.8	38.9	100	30.6	54.1	78.2	76.4	100	66.6	37.5	46.7	TSA: Wollemia nobilis Ref_Wollemi_Transcript_5463_1093 transcribed RNA sequence
MSTRG.38775;RI:1D:295146724:295146871-295146958:295146990:+	MSTRG.38775	TraesCS1D02G208900	RI	D	0	0	6	0.9	1.6	3.6	0.2	0.9	4.2	2.7	0	0	2.2	2.8	5.4	2.1	0.8	2.6	4.1	3.2	Methylsterol monooxygenase 1-2
MSTRG.38775;A3:1D:295146990-295147160:295146990-295147166:+	MSTRG.38775	TraesCS1D02G208900	A3	D	14.5	23	15.3	28.4	36.1	37.2	37.9	35.1	39.1	34.1	16.9	100	16.5	36.5	44.2	43.7	47.8	41.7	52.1	40.6	Methylsterol monooxygenase 1-2
MSTRG.38787;SE:1D:295277695-295278406:295278450-295278524:-	MSTRG.38787	TraesCS1D02G209200	SE	D	0	NA	100	100	100	100	100	100	NA	NA	0	NA	9.9	100	100	100	100	95.1	NA	NA	RING/U-box superfamily protein
MSTRG.38801;A3:1D:295540580-295540700:295540576-295540700:-	MSTRG.38801	TraesCS1D02G209700	A3	D	NA	NA	NA	6.5	15.9	3.5	12.3	12.8	7.4	17.9	NA	0	NA	9	7.3	7.1	7.3	11.6	9.5	7.1	#N/A
MSTRG.38805;A3:1D:295832750-295834629:295832750-295834639:+	MSTRG.38805	TraesCS1D02G209900	A3	D	NA	NA	NA	NA	65	73.9	70.7	60.4	NA	62	NA	NA	NA	NA	72	71.5	78.2	73.5	NA	85.8	#N/A
MSTRG.38824;SE:1D:295963535-295963843:295963932-295964198:+	MSTRG.38824	TraesCS1D02G210000	SE	D	NA	NA	NA	NA	28	NA	NA	23	NA	NA	NA	NA	NA	NA	100	NA	0	14	NA	NA	Coiled-coil domain-containing protein 132
MSTRG.38824;A3:1D:295963932-295964198:295963932-295964217:+	MSTRG.38824	TraesCS1D02G210000	A3	D	NA	11.5	NA	NA	34.2	NA	NA	25.5	NA	NA	NA	NA	NA	NA	56.6	NA	NA	NA	NA	NA	Coiled-coil domain-containing protein 132
MSTRG.38824;A3:1D:295963046-295963296:295963046-295963301:+	MSTRG.38824	TraesCS1D02G210000	A3	D	NA	88.5	NA	NA	81.8	NA	88.4	86.5	NA	NA	NA	NA	NA	NA	53.7	87.5	100	88.6	NA	NA	Coiled-coil domain-containing protein 132
MSTRG.38819;AL:1D:296359912-296360861:296361861:296359912-296364327:296364567:+	MSTRG.38819	TraesCS1D02G210300	AL	D	NA	NA	100	98.8	96.5	NA	NA	NA	NA	59.8	100	NA	NA	98.8	100	NA	NA	NA	NA	NA	RING/U-box superfamily protein, putative
MSTRG.38843;AF:1D:296538632-296539593:296540486:296538632-296540904:296540989:-	MSTRG.38843	TraesCS1D02G210600	AF	D	NA	NA	NA	NA	0	3.4	1.9	6	NA	0	NA	NA	NA	NA	2.2	1.7	0	2.7	NA	1.4	Proline--tRNA ligase
MSTRG.38843;AF:1D:296538632-296539593:296540534:296538632-296540904:296541089:-	MSTRG.38843	TraesCS1D02G210600	AF	D	NA	NA	NA	NA	NA	NA	NA	NA	NA	NA	NA	NA	NA	NA	NA	NA	NA	76	NA	NA	Proline--tRNA ligase
MSTRG.38843;AF:1D:296538632-296539593:296540534:296538632-296542041:296542274:-	MSTRG.38843	TraesCS1D02G210600	AF	D	NA	NA	NA	NA	NA	NA	NA	NA	NA	NA	NA	NA	NA	NA	NA	NA	NA	51.5	NA	NA	Proline--tRNA ligase
MSTRG.38843;AF:1D:296538632-296540904:296541089:296538632-296542041:296542274:-	MSTRG.38843	TraesCS1D02G210600	AF	D	NA	NA	NA	NA	NA	NA	NA	NA	NA	NA	NA	NA	NA	NA	NA	NA	NA	25.2	NA	NA	Proline--tRNA ligase
MSTRG.38843;RI:1D:296531556:296531646-296532454:296532672:-	MSTRG.38843	TraesCS1D02G210600	RI	D	100	NA	94	100	100	99.2	98.6	98.1	100	100	100	NA	99	98.3	98.7	99.2	100	97.6	100	98.2	Proline--tRNA ligase
MSTRG.38843;AF:1D:296538632-296539593:296540605:296538632-296542041:296542274:-	MSTRG.38843	TraesCS1D02G210600	AF	D	NA	NA	NA	NA	86.1	NA	NA	NA	NA	NA	NA	NA	NA	NA	84.3	NA	97.4	NA	NA	NA	Proline--tRNA ligase
MSTRG.38843;AF:1D:296538632-296539548:296540432:296538632-296540904:296541089:-	MSTRG.38843	TraesCS1D02G210600	AF	D	100	NA	100	100	100	99	98.9	90.5	100	98.6	100	NA	95.7	94.9	100	99.2	98.9	95.3	86.8	100	Proline--tRNA ligase
MSTRG.38843;AF:1D:296538632-296539548:296540432:296538632-296542041:296542274:-	MSTRG.38843	TraesCS1D02G210600	AF	D	100	NA	100	99.5	99.1	100	98.1	99.3	58.2	98.2	100	NA	100	99.4	98.2	100	99.4	87.3	80.9	100	Proline--tRNA ligase
MSTRG.38843;AF:1D:296538632-296539593:296539599:296538632-296540904:296541089:-	MSTRG.38843	TraesCS1D02G210600	AF	D	100	100	100	100	NA	97.7	NA	90.6	100	NA	NA	100	NA	88.4	100	98.5	NA	96.7	93.6	100	Proline--tRNA ligase
MSTRG.38843;AF:1D:296538632-296539593:296539599:296538632-296542041:296542274:-	MSTRG.38843	TraesCS1D02G210600	AF	D	100	100	100	98.8	NA	100	NA	99.3	64.5	NA	NA	100	NA	98.6	96.9	100	NA	90.8	90.4	100	Proline--tRNA ligase
MSTRG.38843;AF:1D:296538632-296539593:296540534:296538632-296540904:296540989:-	MSTRG.38843	TraesCS1D02G210600	AF	D	NA	NA	NA	NA	0	20.5	9.5	0	NA	0	NA	NA	NA	NA	0	0	0	24	NA	0	Proline--tRNA ligase
MSTRG.38843;AF:1D:296538632-296539593:296540534:296538632-296542041:296542063:-	MSTRG.38843	TraesCS1D02G210600	AF	D	0	NA	0	0	0	5.7	11.9	0	NA	0	0	NA	0	0	NA	0	0	26.7	NA	0	Proline--tRNA ligase
MSTRG.38843;AF:1D:296538632-296540904:296541089:296538632-296542041:296542063:-	MSTRG.38843	TraesCS1D02G210600	AF	D	0	NA	0	0	0	2	3.6	17.3	NA	1.9	0	NA	0.6	4.9	NA	2	3.2	10.3	18.5	0	Proline--tRNA ligase
MSTRG.38843;AF:1D:296538632-296539593:296540605:296538632-296542041:296542063:-	MSTRG.38843	TraesCS1D02G210600	AF	D	0	NA	0	0	19.6	0	0	4.1	NA	15.5	0	NA	0	0	100	14.1	39.7	0	NA	18.9	Proline--tRNA ligase
MSTRG.38843;AF:1D:296538632-296540904:296540989:296538632-296542041:296542274:-	MSTRG.38843	TraesCS1D02G210600	AF	D	NA	NA	NA	NA	94.5	100	95.1	95.5	55.4	90.3	NA	NA	NA	NA	95.1	100	97.8	77.1	70.5	100	Proline--tRNA ligase
MSTRG.38843;AF:1D:296538632-296539593:296540605:296538632-296540904:296540989:-	MSTRG.38843	TraesCS1D02G210600	AF	D	NA	NA	NA	NA	26.4	0	0	12.4	NA	43.2	NA	NA	NA	NA	21.7	23.8	45.7	0	NA	12.7	Proline--tRNA ligase
MSTRG.38843;SE:1D:296538632-296539593:296539921-296540904:-	MSTRG.38843	TraesCS1D02G210600	SE	D	NA	NA	NA	24.6	26.8	0	0	47	NA	0	NA	NA	NA	85.3	63.4	32	0	48.4	NA	0	Proline--tRNA ligase
MSTRG.38843;AF:1D:296538632-296539593:296539599:296538632-296540904:296540989:-	MSTRG.38843	TraesCS1D02G210600	AF	D	100	100	100	80.4	0	79	0	87.1	59.3	0	NA	100	NA	100	62	72	0	74.4	79.8	24.3	Proline--tRNA ligase
MSTRG.38843;AF:1D:296538632-296539593:296539599:296538632-296542041:296542063:-	MSTRG.38843	TraesCS1D02G210600	AF	D	37.8	100	27.2	36.3	0	46.6	0	67	60.2	0	0	100	0	28	100	57.5	0	77.1	76.9	33.9	Proline--tRNA ligase
MSTRG.38843;A3:1D:296537256-296537744:296537240-296537744:-	MSTRG.38843	TraesCS1D02G210600	A3	D	98.1	100	99.5	95.2	85.9	92.9	75.3	94.2	81.6	85.2	100	100	97.2	97.7	83.1	88.4	71.7	83.8	86.4	68	Proline--tRNA ligase
MSTRG.38843;AF:1D:296538632-296540904:296540989:296538632-296542041:296542063:-	MSTRG.38843	TraesCS1D02G210600	AF	D	0	NA	0	12.2	40.5	18.9	56.2	23.2	50.9	19.4	0	NA	0	0	100	34.5	44	53.6	45.7	61.5	Proline--tRNA ligase
MSTRG.38843;AF:1D:296538632-296539548:296540432:296538632-296540904:296540989:-	MSTRG.38843	TraesCS1D02G210600	AF	D	100	NA	100	91	86.6	89.1	73.1	86.9	52.8	85.3	100	NA	100	100	73.8	83.6	78.7	67.1	63.9	61	Proline--tRNA ligase
MSTRG.38843;A5:1D:296538632-296539548:296538632-296539593:-	MSTRG.38843	TraesCS1D02G210600	A5	D	54.3	0	26.3	69.6	89.9	67	95.6	44.1	42.1	88.4	100	0	98.4	57.9	43.5	60.1	81.5	32.3	30.2	76.5	Proline--tRNA ligase
MSTRG.38843;AF:1D:296538632-296539548:296540432:296538632-296542041:296542063:-	MSTRG.38843	TraesCS1D02G210600	AF	D	42	NA	12.3	58.5	81.5	65.6	77.7	66.8	53.8	58.3	45.2	NA	12.5	48.8	100	72.9	74.4	70.2	59.9	71.5	Proline--tRNA ligase
MSTRG.38843;A3:1D:296535111-296535201:296535087-296535201:-	MSTRG.38843	TraesCS1D02G210600	A3	D	42.1	0	66.7	36.2	25.4	31.7	39.8	21.8	37.7	43.3	54.8	0	87.3	37.6	13.6	25.6	32.4	25.5	24.9	44.1	Proline--tRNA ligase
MSTRG.38843;SE:1D:296534020-296534935:296535111-296535201:-	MSTRG.38843	TraesCS1D02G210600	SE	D	66.7	NA	77.5	58.4	51.2	55.6	57.3	57.2	45.6	63.4	70.2	NA	81.8	66.6	38.2	57.9	54.7	66.2	50.4	67.5	Proline--tRNA ligase
MSTRG.38843;RI:1D:296531556:296531649-296532454:296532672:-	MSTRG.38843	TraesCS1D02G210600	RI	D	17.3	7.6	16.4	20.5	19.5	20.2	23	14.1	31	20	18.8	0	16.3	15.9	18	15.7	21.1	11.5	19.7	17.6	Proline--tRNA ligase
MSTRG.38843;SE:1D:296534020-296534935:296535087-296535201:-	MSTRG.38843	TraesCS1D02G210600	SE	D	73.4	92.4	63.3	71.2	75.5	73	67	82.7	58.1	69.4	66.1	100	39.5	76.8	79.7	79.9	71.6	85.2	75.4	72.5	Proline--tRNA ligase
MSTRG.38848;A3:1D:296982370-296982451:296982352-296982451:-	MSTRG.38848	TraesCS1D02G211000	A3	D	51.2	0	83	6.5	3.3	7	2.1	3.6	15	5.6	24.1	0	63.3	4.1	6	5	3.8	2.6	0.7	2.6	Tetratricopeptide repeat-containing protein
MSTRG.38871;A5:1D:297531859-297532301:297531855-297532301:+	MSTRG.38871	TraesCS1D02G211800	A5	D	NA	NA	NA	NA	NA	NA	NA	69.9	99	2.2	NA	NA	NA	NA	8.6	NA	NA	73.1	100	2.1	#N/A
MSTRG.38871;A3:1D:297532522-297532969:297532522-297532984:+	MSTRG.38871	TraesCS1D02G211800	A3	D	NA	NA	NA	NA	NA	NA	NA	80.2	100	13.6	NA	NA	NA	NA	8.6	NA	NA	73.1	100	28.2	#N/A
MSTRG.38871;SE:1D:297533024-297533229:297534810-297534903:+	MSTRG.38871	TraesCS1D02G211800	SE	D	15.2	11.8	12.2	5	7.2	4.6	6.1	10.3	13.8	6.1	13.6	0	13.7	5.4	8.4	4.8	7.1	10.3	13.3	5.5	#N/A
MSTRG.38876;RI:1D:298004126:298004420-298004526:298004636:-	MSTRG.38876	TraesCS1D02G212200	RI	D	NA	NA	NA	NA	NA	NA	NA	NA	NA	27.8	NA	NA	NA	NA	NA	NA	NA	NA	NA	25.7	Pectin acetylesterase
MSTRG.38876;A5:1D:298005756-298005921:298005756-298005931:-	MSTRG.38876	TraesCS1D02G212200	A5	D	NA	NA	0	NA	NA	NA	NA	NA	0	17.2	NA	NA	0	NA	NA	NA	NA	NA	33.3	17	Pectin acetylesterase
MSTRG.38876;RI:1D:298005477:298005537-298005632:298005756:-	MSTRG.38876	TraesCS1D02G212200	RI	D	NA	NA	65.4	NA	NA	NA	NA	NA	90.7	76.2	NA	NA	80	NA	NA	NA	NA	NA	59.5	77.1	Pectin acetylesterase
MSTRG.38876;A5:1D:298005377-298005463:298005377-298005477:-	MSTRG.38876	TraesCS1D02G212200	A5	D	81.5	NA	0	NA	NA	NA	NA	NA	9.7	10.5	79.9	100	8.9	NA	NA	NA	NA	NA	11.5	10.6	Pectin acetylesterase
MSTRG.38877;A3:1D:298013328-298013780:298013328-298013783:+	MSTRG.38877	TraesCS1D02G212300	A3	D	NA	100	NA	78.2	67.6	77.7	NA	NA	NA	NA	NA	NA	NA	80.7	74.2	72	NA	NA	NA	NA	#N/A
MSTRG.38921;AF:1D:298647474-298649025:298649053:298647474-298649322:298649756:-	MSTRG.38921	TraesCS1D02G213500	AF	D	100	100	100	97.3	95.9	97.9	97.2	97.3	92.5	96.4	99.2	100	99.9	96.9	97.3	98.4	95.9	97	93.7	96.7	#N/A
MSTRG.38921;AF:1D:298647474-298647921:298648025:298647474-298649025:298649053:-	MSTRG.38921	TraesCS1D02G213500	AF	D	6.3	9.4	5.3	2.9	2.6	2.3	6.2	7.3	8.5	3.5	4	0	1.3	1.3	3.3	2.9	0	1.2	1.2	0.9	#N/A
MSTRG.38921;AF:1D:298647474-298647921:298648025:298647474-298649322:298649756:-	MSTRG.38921	TraesCS1D02G213500	AF	D	100	100	100	52.6	38.6	52.3	69.7	73.8	53.3	49.3	83.6	NA	NA	29.8	55.1	64.4	0	28.7	15.8	21.6	#N/A
MSTRG.38938;RI:1D:298694333:298694602-298694719:298694799:-	MSTRG.38938	TraesCS1D02G213700	RI	D	26	100	49.7	25	52.7	NA	100	70	NA	18.4	17.3	0	40.1	12.7	67.1	52.5	64.8	87.2	NA	25.3	Trehalose 6-phosphate phosphatase
MSTRG.38950;A3:1D:298949788-298950350:298949782-298950350:-	MSTRG.38950	TraesCS1D02G213900	A3	D	100	100	96.6	100	99.3	100	97.3	96.9	94.3	98.3	96.1	100	96.8	100	100	98.9	100	100	97.5	99.3	Flavin-containing monooxygenase
MSTRG.38950;A3:1D:298949646-298949718:298949628-298949718:-	MSTRG.38950	TraesCS1D02G213900	A3	D	0	0	0	24	23.6	18	6.7	24	17.3	16.9	7	0	0	26.5	36.4	21.6	18.3	41.6	41.3	30.7	Flavin-containing monooxygenase
MSTRG.38950;A5:1D:298949378-298949457:298949378-298949476:-	MSTRG.38950	TraesCS1D02G213900	A5	D	93.9	77.2	86.7	73.2	72.4	78.4	81.9	69.5	73.1	76.3	84.3	100	92.5	70.2	59.8	73.8	71.4	54	52.8	64.2	Flavin-containing monooxygenase
MSTRG.38967;A3:1D:299269980-299270068:299269980-299270074:+	MSTRG.38967	TraesCS1D02G214100	A3	D	100	45.2	100	100	100	98.1	99.5	100	95.3	97.7	100	100	100	100	99.4	99.4	100	100	100	97.2	#N/A
MSTRG.38967;A3:1D:299270621-299271039:299270621-299271047:+	MSTRG.38967	TraesCS1D02G214100	A3	D	NA	0	NA	NA	100	NA	NA	NA	NA	NA	NA	NA	NA	NA	96.6	95.4	100	100	NA	50.5	#N/A
MSTRG.38967;A3:1D:299267136-299267782:299267136-299267789:+	MSTRG.38967	TraesCS1D02G214100	A3	D	NA	NA	NA	24.9	36.3	33.1	19.1	33.9	NA	17.4	NA	NA	NA	29.5	42.2	46.5	33.1	64.7	NA	18.4	#N/A
MSTRG.38967;A3:1D:299269662-299269744:299269662-299269751:+	MSTRG.38967	TraesCS1D02G214100	A3	D	14.1	54.8	8.8	18.1	42.5	27.7	37	41.5	30.6	30.2	10.4	0	9.2	23.4	41.1	31.9	43.6	31.5	30.6	38.3	#N/A
MSTRG.38990;A3:1D:299928953-299929046:299928953-299929086:+	MSTRG.38990	TraesCS1D02G214700	A3	D	6.1	17	3.7	27.3	30.8	28.3	NA	34.6	49	21.9	7.5	0	4.8	22.3	27	30.4	NA	28.4	31.4	18.5	Hexosyltransferase
MSTRG.38990;A3:1D:299928179-299928752:299928179-299928852:+	MSTRG.38990	TraesCS1D02G214700	A3	D	44.7	7.8	NA	68.4	69.9	47	NA	48.7	44.8	71.9	32.3	NA	14.6	84.5	68.1	55.6	NA	66.8	78.6	82.7	Hexosyltransferase
MSTRG.38991;RI:1D:299930917:299930985-299931097:299931209:-	MSTRG.38991	TraesCS1D02G214800	RI	D	41.3	86.2	48.5	59.6	0	0	45.5	54.6	NA	20.7	38.5	0	37.3	0	NA	0	NA	NA	NA	0	Holliday junction resolvase
MSTRG.38991;A3:1D:299930816-299930917:299930782-299930917:-	MSTRG.38991	TraesCS1D02G214800	A3	D	58.7	0	51.5	27.9	46.6	66.5	54.5	36.5	NA	24.2	61.5	100	47.4	42.8	0	53.7	21.3	34.3	NA	33.2	Holliday junction resolvase
MSTRG.39063;RI:1D:301232072:301232257-301232354:301232507:-	MSTRG.39063	TraesCS1D02G215700	RI	D	NA	NA	NA	100	100	100	99.4	97.7	NA	98.4	NA	NA	NA	99.5	100	97.8	93.7	96.5	100	98.9	#N/A
MSTRG.39063;RI:1D:301241069:301241197-301241284:301241523:-	MSTRG.39063	TraesCS1D02G215700	RI	D	NA	0	NA	NA	12.9	10.8	13.7	22.1	0	8	NA	0	NA	NA	11.6	24.5	13.9	31.3	NA	7.2	#N/A
MSTRG.39063;A5:1D:301240393-301240490:301240393-301240526:-	MSTRG.39063	TraesCS1D02G215700	A5	D	NA	2.7	NA	40	25.8	19.9	7.7	25.6	27.1	17.5	NA	0	NA	43.6	18.9	13	0	0	34.5	17.8	#N/A
MSTRG.39063;RI:1D:301232072:301232263-301232354:301232507:-	MSTRG.39063	TraesCS1D02G215700	RI	D	4.4	0	0.8	6.7	29.7	19.4	20.3	29	4.2	9.9	1.4	0	2.3	9.9	23	22.7	17	28.5	18	7.9	#N/A
MSTRG.39063;RI:1D:301236805:301236931-301237576:301237692:-	MSTRG.39063	TraesCS1D02G215700	RI	D	NA	97.3	NA	54.3	63.3	66	78	45.6	69.7	71.1	NA	100	NA	43.2	71	56.2	75.7	58.7	65.3	69	#N/A
MSTRG.39063;SE:1D:301233589-301233676:301233720-301234206:-	MSTRG.39063	TraesCS1D02G215700	SE	D	8.2	12.5	4.8	9.7	40.2	25.9	32.3	39.1	13.8	14.9	4	11	5.8	13.3	36.1	28.7	28.8	39.8	25.7	13.8	#N/A
MSTRG.39051;A5:1D:301640309-301640794:301640274-301640794:+	MSTRG.39051	TraesCS1D02G216100	A5	D	NA	NA	100	NA	NA	NA	NA	1.6	NA	NA	NA	NA	NA	NA	15.8	NA	NA	2.5	NA	NA	Tobamovirus multiplication 2B protein
MSTRG.39051;SE:1D:301640153-301640239:301640309-301640794:+	MSTRG.39051	TraesCS1D02G216100	SE	D	0.5	0	15.6	0.6	0.5	0	0.3	0.3	0	0	3.1	0	6.8	0.4	2.4	0	0	1.8	0	0	Tobamovirus multiplication 2B protein
MSTRG.39051;AF:1D:301639990:301640153-301640794:301640246:301640274-301640794:+	MSTRG.39051	TraesCS1D02G216100	AF	D	100	100	100	100	100	100	100	87.8	100	98.8	100	100	100	100	90	97.9	100	58.2	100	100	Tobamovirus multiplication 2B protein
MSTRG.39051;SE:1D:301640153-301640794:301640859-301640939:+	MSTRG.39051	TraesCS1D02G216100	SE	D	44.8	100	22.2	62	28.6	35.9	51	44.6	65.5	57.6	53.1	100	31.1	71	41.8	41.8	53.5	30.7	72.3	57.8	Tobamovirus multiplication 2B protein
MSTRG.39051;A3:1D:301641343-301642208:301641343-301642211:+	MSTRG.39051	TraesCS1D02G216100	A3	D	31.4	42.5	30.1	33.9	23.3	22.5	17.5	37	36.3	24.2	30.7	100	28.5	33.8	36.8	21.3	21.7	31	30.1	26.8	Tobamovirus multiplication 2B protein
MSTRG.39059;AF:1D:301950417-301951268:301951282:301950417-301951427:301951701:-	MSTRG.39059	TraesCS1D02G216200	AF	D	NA	NA	NA	NA	NA	NA	NA	96.8	100	98.9	NA	NA	NA	NA	NA	NA	NA	96.2	89.3	100	S-adenosyl-L-methionine-dependent methyltransferases superfamily protein
MSTRG.39079;A3:1D:302386373-302386471:302386373-302386503:+	MSTRG.39079	TraesCS1D02G216700	A3	D	NA	NA	NA	NA	30.4	43	75.9	55.8	57.7	36.5	NA	NA	NA	NA	26	53.3	39.2	75.5	71.1	19.2	Dynamin, putative
MSTRG.39079;A3:1D:302389756-302389827:302389756-302389844:+	MSTRG.39079	TraesCS1D02G216700	A3	D	73.8	NA	59.5	76.9	67.1	56.6	67.9	62.3	66.8	78.3	70.3	NA	65	77.9	54	59.8	66.2	44.6	67.4	83	Dynamin, putative
MSTRG.39083;A3:1D:302706735-302706799:302706717-302706799:-	MSTRG.39083	TraesCS1D02G217100	A3	D	98.5	NA	100	86.9	70.7	72.9	64.9	64.9	NA	88	100	NA	97.7	87.2	64.5	71.4	61.8	65.3	NA	81.1	SH2 domain protein A&&Signal transducer and activator of transcription A
MSTRG.39085;RI:1D:302818797:302818841-302819021:302819224:+	MSTRG.39085	TraesCS1D02G217200	RI	D	NA	0	NA	NA	80.4	68.9	95.5	NA	NA	79	NA	0	NA	80.5	78.5	82.9	78.7	NA	NA	77.5	Camphor resistance CrcB family protein
MSTRG.39089;A3:1D:302825040-302825373:302825020-302825373:-	MSTRG.39089	TraesCS1D02G217400	A3	D	NA	NA	NA	NA	NA	NA	NA	NA	NA	NA	NA	NA	NA	NA	NA	NA	NA	15.9	NA	NA	#N/A
MSTRG.39089;A3:1D:302825064-302825373:302825040-302825373:-	MSTRG.39089	TraesCS1D02G217400	A3	D	NA	NA	NA	100	100	94.7	100	88.1	NA	NA	NA	NA	NA	100	89.6	NA	91	83.9	NA	100	#N/A
MSTRG.39089;SE:1D:302824440-302824751:302825040-302825373:-	MSTRG.39089	TraesCS1D02G217400	SE	D	0	0	0	0	0	3.3	0	6.2	NA	6.6	0	NA	0	0	9.4	2.1	3.1	8.8	29.7	0	#N/A
MSTRG.39089;A3:1D:302825064-302825373:302825020-302825373:-	MSTRG.39089	TraesCS1D02G217400	A3	D	NA	NA	NA	78.4	83.6	95.2	94.3	91.4	NA	NA	NA	NA	NA	88.5	76.5	NA	90.1	49.7	NA	94.8	#N/A
MSTRG.39089;SE:1D:302824440-302824751:302825020-302825373:-	MSTRG.39089	TraesCS1D02G217400	SE	D	4	0	5.3	10.8	8.1	3	4	4.4	NA	8.9	11.2	NA	10.7	5.8	21.4	6.4	3.4	33.9	NA	6.1	#N/A
MSTRG.39089;SE:1D:302824440-302824751:302825064-302825373:-	MSTRG.39089	TraesCS1D02G217400	SE	D	8.5	0	0	30.5	31	37.8	41.2	32.9	NA	12.6	9.7	NA	0	32	47.1	18.4	24.3	33.6	NA	54.3	#N/A
MSTRG.39146;A3:1D:305112807-305113198:305112807-305113201:+	MSTRG.39146	TraesCS1D02G218300	A3	D	99.1	NA	99	95.4	91.2	90.6	88.6	92.5	92.5	94.7	99.3	100	100	93.2	92.4	88.3	75	87.9	85.4	89.2	Phospho-2-dehydro-3-deoxyheptonate aldolase
MSTRG.39150;A3:1D:305226906-305227414:305226906-305227432:+	MSTRG.39150	TraesCS1D02G218400	A3	D	35.7	0	38.4	0	0	0	NA	0.2	1.6	4.2	19.6	0	27.2	0	8	0	NA	0.1	0	1	Polyadenylate-binding protein family protein
MSTRG.39150;A5:1D:305224367-305225978:305224364-305225978:+	MSTRG.39150	TraesCS1D02G218400	A5	D	35.7	0	38.4	0	0	0	NA	0.2	1.6	4.2	19.6	0	27.2	0	8	0	NA	0.1	0	1	Polyadenylate-binding protein family protein
MSTRG.39150;A3:1D:305224144-305224280:305224144-305224283:+	MSTRG.39150	TraesCS1D02G218400	A3	D	83.2	100	51.2	100	88.7	100	NA	99.8	97.6	91.6	82.5	100	72.9	91.2	100	100	NA	94.7	91.3	88.3	Polyadenylate-binding protein family protein
MSTRG.39160;A5:1D:305581734-305581835:305581730-305581835:+	MSTRG.39160	TraesCS1D02G218600	A5	D	0.5	0	0.4	1.5	4.6	4.1	5	4.8	1.3	2.2	0	0	0	2	4.6	3.6	6.2	5.1	2.1	1.7	Mediator of RNA polymerase II transcription subunit 31
MSTRG.39160;RI:1D:305582494:305582572-305582977:305583254:+	MSTRG.39160	TraesCS1D02G218600	RI	D	1	0	1.3	2	7.5	8.4	8.2	8.8	2.7	3.6	0	NA	0	2.4	6.4	4.8	9	7.2	3.1	2.5	Mediator of RNA polymerase II transcription subunit 31
MSTRG.39160;A3:1D:305582422-305582494:305582422-305582977:+	MSTRG.39160	TraesCS1D02G218600	A3	D	0.8	0	0.6	5.7	10.5	7.3	11.4	9.6	2.6	5.1	0	0	0	13.1	14.2	12.5	16.8	14.8	6.4	5.4	Mediator of RNA polymerase II transcription subunit 31
MSTRG.39160;SE:1D:305582422-305582494:305582572-305582977:+	MSTRG.39160	TraesCS1D02G218600	SE	D	46.6	59.2	30.6	74.5	59	46.2	59	52.4	48.2	59.5	52.2	0	24.2	86.2	70.7	74.1	67.1	69.1	68.6	69.1	Mediator of RNA polymerase II transcription subunit 31
MSTRG.39162;A5:1D:305586981-305587068:305586981-305587095:-	MSTRG.39162	TraesCS1D02G218700	A5	D	14.6	9.5	6.9	31.7	46.8	35.1	47.2	40.9	30	27	13.4	0	7.2	33.2	41.1	46.2	57.9	38.6	45	30	RNA-binding KH domain-containing protein
MSTRG.39194;A5:1D:306668632-306672514:306668632-306672518:-	MSTRG.39194	TraesCS1D02G219100	A5	D	NA	NA	NA	7.1	9.7	6.8	NA	19.1	NA	NA	NA	0	NA	11.6	5.9	11.9	NA	44.4	NA	NA	Peptide methionine sulfoxide reductase MsrA
MSTRG.39194;RI:1D:306673180:306673241-306673375:306673854:-	MSTRG.39194	TraesCS1D02G219100	RI	D	1.1	0	0	19.8	21.6	21.2	6.3	18.2	NA	12.1	0	50.2	2.2	18.4	21.4	24.4	0	13.3	NA	0	Peptide methionine sulfoxide reductase MsrA
MSTRG.39195;RI:1D:307208085:307208129-307208234:307208339:-	MSTRG.39195	TraesCS1D02G219300	RI	D	NA	0	NA	72.3	NA	89.5	NA	NA	NA	NA	NA	NA	41.8	93.4	80	NA	NA	NA	NA	NA	Dynamin-like 120 kDa protein, putative isoform 1
MSTRG.39195;A5:1D:307207854-307208019:307207854-307208085:-	MSTRG.39195	TraesCS1D02G219300	A5	D	91.9	0	92.2	82.9	88.9	62.9	97.5	87.4	88.5	92.9	89.7	NA	80.3	84.9	71.9	85.9	92.8	88.2	82.4	93.7	Dynamin-like 120 kDa protein, putative isoform 1
MSTRG.39195;RI:1D:307208019:307208129-307208234:307208339:-	MSTRG.39195	TraesCS1D02G219300	RI	D	45.4	NA	34.9	85.4	78.1	94.5	86	60.6	63	72	63.1	NA	45.7	81.9	93.9	83.3	90.2	75.5	100	66.6	Dynamin-like 120 kDa protein, putative isoform 1
MSTRG.39197;A5:1D:307214278-307214373:307214274-307214373:+	MSTRG.39197	TraesCS1D02G219400	A5	D	NA	NA	NA	19.9	22.3	25.4	0	0	NA	0	NA	NA	16.6	2.6	8.1	13.3	0	0	NA	0	#N/A
MSTRG.39197;AF:1D:307214142:307214255-307214373:307214265:307214278-307214373:+	MSTRG.39197	TraesCS1D02G219400	AF	D	100	74.6	86.9	25.8	44	42.9	NA	NA	NA	NA	100	100	83.7	84.7	70.1	61.1	NA	NA	NA	NA	#N/A
MSTRG.39197;A5:1D:307214274-307214373:307214255-307214373:+	MSTRG.39197	TraesCS1D02G219400	A5	D	0	0	0	89.8	76.7	75.2	79.5	88.9	NA	95.5	5.3	0	49.1	85.6	78.7	76.5	69.8	73.9	NA	90.5	#N/A
MSTRG.39197;A5:1D:307215386-307216021:307215218-307216021:+	MSTRG.39197	TraesCS1D02G219400	A5	D	0	25.4	19.5	93.7	85.9	84.9	84	100	NA	100	7.1	0	58.1	87.8	84.9	83.7	76.3	74.9	NA	100	#N/A
MSTRG.39288;A5:1D:309075327-309075408:309075327-309075436:-	MSTRG.39288	TraesCS1D02G221300	A5	D	98.8	100	76.8	94.2	92	93.7	83.3	92.1	59.6	94.1	98.3	100	83.9	91.6	88	87.5	86.7	84.9	NA	97.2	8-amino-7-oxononanoate synthase
MSTRG.39289;A5:1D:309077242-309078564:309077238-309078564:+	MSTRG.39289	TraesCS1D02G221400	A5	D	NA	NA	NA	NA	NA	NA	0	NA	NA	0	NA	NA	NA	NA	NA	NA	9.2	NA	NA	0	Leucine--tRNA ligase
MSTRG.39309;A3:1D:309917300-309919973:309917300-309920023:+	MSTRG.39309	TraesCS1D02G222000	A3	D	NA	NA	0	NA	NA	NA	NA	NA	NA	61.3	NA	28.6	0	NA	NA	NA	NA	NA	83.3	62.2	#N/A
MSTRG.39311;A5:1D:309978647-309980562:309978647-309981050:-	MSTRG.39311	TraesCS1D02G222300	A5	D	0.3	0	1.6	0.7	0.9	0.7	0.2	4.1	1.9	2.1	0.2	0	0.3	0.7	2.2	0.3	0.2	7.5	3.8	2.1	50S ribosomal protein L18
MSTRG.39351;A3:1D:310242629-310242730:310242629-310242733:+	MSTRG.39351	TraesCS1D02G222700	A3	D	NA	0	NA	57.6	100	64.9	100	99.7	100	74.8	NA	0	100	100	72.4	63.8	100	83.3	100	99.3	Agenet domain containing protein, expressed
MSTRG.39351;RI:1D:310248796:310250143-310250241:310250488:+	MSTRG.39351	TraesCS1D02G222700	RI	D	NA	NA	NA	17.3	37.7	20	NA	NA	NA	6.9	NA	NA	73.2	10.6	19.4	19.2	NA	NA	NA	3.4	Agenet domain containing protein, expressed
MSTRG.39351;SE:1D:310246773-310247250:310248245-310248598:+	MSTRG.39351	TraesCS1D02G222700	SE	D	1.6	3.3	1.1	6.9	8	6.7	7.9	9.3	7	6	1.7	4.1	1.4	6.8	8.6	7.2	9.4	10.8	8.6	6.5	Agenet domain containing protein, expressed
MSTRG.39371;SE:1D:311367402-311368181:311368268-311368380:-	MSTRG.39371	TraesCS1D02G223600	SE	D	4.3	NA	0	4.7	18.2	12.1	19.6	10.4	22	14.2	0	NA	0	0	19.4	16.6	13	9.5	14.7	15.5	Dehydration responsive element-binding factor protein
MSTRG.39371;SE:1D:311367402-311368380:311368432-311369360:-	MSTRG.39371	TraesCS1D02G223600	SE	D	68	5.9	76.2	54.2	66.9	74.3	65.6	78.2	62	53	81.4	0	88.2	49.7	77.8	64.1	75.4	91.7	66.2	60.2	Dehydration responsive element-binding factor protein
MSTRG.39383;AF:1D:311691628-311691810:311691842:311691628-311692128:311692305:-	MSTRG.39383	TraesCS1D02G223900	AF	D	100	100	89.3	79.6	0	0	0	0	NA	81.3	100	100	78.2	85	30.9	37.5	0	NA	NA	78	Cytosolic endo-beta-N-acetylglucosaminidase
MSTRG.39433;SE:1D:312973503-312974387:312974512-312974626:-	MSTRG.39433	TraesCS1D02G224400	SE	D	30.6	0	32.1	4.3	2.9	5	0.3	2.4	0	3.1	30.5	100	30.3	4	4.2	3.7	0.4	0.7	1.2	0.7	Importin subunit beta-1
MSTRG.39433;A3:1D:312973503-312974626:312973498-312974626:-	MSTRG.39433	TraesCS1D02G224400	A3	D	55.5	35.3	40.3	38.6	47.2	42.3	39	68.1	31.9	53.1	51.8	0	53.7	42.4	34.9	51.6	43.5	55.5	49.3	50.8	Importin subunit beta-1
MSTRG.39433;RI:1D:312971077:312971631-312971733:312973498:-	MSTRG.39433	TraesCS1D02G224400	RI	D	29.1	38.4	35.2	85.9	88.8	83.3	92.2	80.3	71.5	87.8	19.4	0	47.2	87.9	84.5	89.7	93.8	80.3	92.3	89.8	Importin subunit beta-1
MSTRG.39441;A3:1D:313214909-313214991:313214906-313214991:-	MSTRG.39441	TraesCS1D02G224700	A3	D	3.8	0	17.5	22.4	36.1	33.7	28.5	47.9	NA	8	10.7	NA	8.2	22.5	48.1	34.8	37.5	43.2	NA	34.8	#N/A
MSTRG.39459;RI:1D:313292521:313292621-313292700:313293032:+	MSTRG.39459	TraesCS1D02G224800	RI	D	0	0	NA	1.2	0	0	0	5.9	NA	0.4	0	0	NA	0	0	2.1	0.3	0	39.4	0	#N/A
MSTRG.39459;RI:1D:313295597:313295660-313295743:313296658:+	MSTRG.39459	TraesCS1D02G224800	RI	D	2.6	0	0	6.7	2.6	0.8	0.7	2.5	21.6	5.1	7.5	NA	2.3	3.7	1.6	1.4	6.7	1.4	8.3	3	#N/A
MSTRG.39459;A3:1D:313295660-313295732:313295660-313295743:+	MSTRG.39459	TraesCS1D02G224800	A3	D	0	0	0	0	12.1	5.6	2.9	18.6	69.2	0	0	0	6.9	4.2	0	10.3	2.3	18.5	5.5	4.2	#N/A
MSTRG.39459;RI:1D:313295597:313295660-313295732:313296658:+	MSTRG.39459	TraesCS1D02G224800	RI	D	NA	NA	NA	NA	11.1	10.9	NA	9.2	10.9	NA	NA	NA	23.4	35	NA	9.2	52.2	5.2	NA	30.2	#N/A
MSTRG.39459;SE:1D:313293032-313294104:313294216-313295597:+	MSTRG.39459	TraesCS1D02G224800	SE	D	92.3	35.1	98.4	70.4	64.9	88.2	64.1	89.1	69.3	55.7	83.3	0	93.4	61	80.3	82.1	35.1	85.9	78.6	60	#N/A
MSTRG.39460;A3:1D:313298359-313300319:313298353-313300319:-	MSTRG.39460	TraesCS1D02G224900	A3	D	91.1	100	96.7	88.1	82.5	83.5	89.8	72.9	87.9	88.1	91.4	100	92.9	89.2	80.5	83	90.4	74.8	87.9	91.1	Tocopherol cyclase
MSTRG.39460;SE:1D:313301210-313301436:313302083-313302863:-	MSTRG.39460	TraesCS1D02G224900	SE	D	6.2	0	3.4	6	8.8	7.4	11.6	5.3	5.9	6.7	7.8	0	5.1	6.3	8.7	7.5	13.4	5.8	6	6	Tocopherol cyclase
MSTRG.39460;A5:1D:313301210-313301436:313301210-313302007:-	MSTRG.39460	TraesCS1D02G224900	A5	D	39	0	49.6	31	24	21.3	44.3	8.6	22	30.4	45.5	NA	40.3	31.1	23.8	22.1	47.4	10	18.7	31.2	Tocopherol cyclase
MSTRG.39460;SE:1D:313301210-313302007:313302083-313302863:-	MSTRG.39460	TraesCS1D02G224900	SE	D	9.4	17.1	3.4	12.5	23.4	22.9	14.2	37.4	18.3	14.2	9.2	0	7.4	12.9	23.3	22.2	14.7	35.6	21.8	12.4	Tocopherol cyclase
MSTRG.39465;A3:1D:313856492-313856579:313856483-313856579:-	MSTRG.39465	TraesCS1D02G225300	A3	D	NA	NA	NA	0	100	100	100	100	NA	100	NA	0	NA	14.9	100	100	100	100	NA	100	#N/A
MSTRG.39465;SE:1D:313856175-313856439:313856483-313856579:-	MSTRG.39465	TraesCS1D02G225300	SE	D	NA	NA	NA	76.1	0	NA	NA	NA	NA	0	NA	100	NA	100	NA	0	NA	NA	NA	0	#N/A
MSTRG.39465;SE:1D:313855746-313855944:313856009-313856087:-	MSTRG.39465	TraesCS1D02G225300	SE	D	NA	NA	NA	23.9	100	100	100	100	100	100	NA	0	NA	14.9	100	100	100	100	100	100	#N/A
MSTRG.39465;SE:1D:313856175-313856439:313856492-313856579:-	MSTRG.39465	TraesCS1D02G225300	SE	D	NA	NA	NA	NA	80.3	100	100	100	33.7	60.7	NA	NA	NA	NA	100	54.3	100	56.3	12.8	15.9	#N/A
MSTRG.39472;A3:1D:314014107-314014595:314014107-314014665:+	MSTRG.39472	TraesCS1D02G225500	A3	D	13.7	25	11.1	24.8	42.8	25.1	34.4	22.7	23.2	25.5	16	0	11.1	28.5	27.8	28.8	36.8	58.3	NA	31.3	Chaperone protein dnaJ, putative
MSTRG.39498;A3:1D:314433726-314433810:314433722-314433810:-	MSTRG.39498	TraesCS1D02G226100	A3	D	10.4	38.9	5.3	35.4	74.8	61	73	81.2	59	33.1	11.1	22.6	6.8	39.1	74.9	73.2	82.7	71.8	54.4	44.1	Chlorophyll synthase
MSTRG.39504;AF:1D:314571111:314571598-314573490:314573418:314573420-314573490:+	MSTRG.39504	TraesCS1D02G226200	AF	D	3	4.9	8.6	1.3	1.3	1.3	0.8	1.8	1.5	2.3	3.3	100	7.4	1.3	1.2	1.2	1	2.7	1.5	2.5	Ran-binding protein 1 domain-containing
MSTRG.39504;A5:1D:314575086-314575620:314575082-314575620:+	MSTRG.39504	TraesCS1D02G226200	A5	D	91.9	98	97.6	95.9	96.3	97.6	98.8	99.6	100	100	96.9	NA	98.3	97.6	95.6	96.9	88.4	82.6	100	100	Ran-binding protein 1 domain-containing
MSTRG.39504;AF:1D:314571464:314571598-314573490:314573418:314573420-314573490:+	MSTRG.39504	TraesCS1D02G226200	AF	D	8.1	2	2.4	4.1	3.7	2.4	1.2	0.4	0	0	3.1	NA	1.7	2.4	4.4	3.1	11.6	17.4	0	0	Ran-binding protein 1 domain-containing
MSTRG.39504;A5:1D:314575089-314575620:314575050-314575620:+	MSTRG.39504	TraesCS1D02G226200	A5	D	NA	46.9	100	96.6	96.3	86	97.7	94.1	97.5	97.2	NA	100	NA	95.8	92.4	93.8	98.4	95.3	100	88	Ran-binding protein 1 domain-containing
MSTRG.39504;A5:1D:314575050-314575620:314575042-314575620:+	MSTRG.39504	TraesCS1D02G226200	A5	D	20.3	37.8	NA	3.4	1.1	1.9	0.3	1.5	5.1	14.6	NA	NA	NA	5.2	2.4	2.8	4.2	9.7	0	10.3	Ran-binding protein 1 domain-containing
MSTRG.39504;A5:1D:314575082-314575620:314575050-314575620:+	MSTRG.39504	TraesCS1D02G226200	A5	D	90.4	56.1	NA	96	95.2	83.8	90.7	NA	NA	NA	100	NA	NA	89.2	89.5	92.6	96.4	92.2	NA	NA	Ran-binding protein 1 domain-containing
MSTRG.39504;A5:1D:314575089-314575620:314575086-314575620:+	MSTRG.39504	TraesCS1D02G226200	A5	D	0	1.4	6.4	4.9	4.7	2.8	5.3	5.2	23.4	13.8	1.5	100	3.2	6.4	6.2	3.7	23.6	26.7	29	3.2	Ran-binding protein 1 domain-containing
MSTRG.39504;AF:1D:314571395:314571598-314573490:314573418:314573420-314573490:+	MSTRG.39504	TraesCS1D02G226200	AF	D	0	1.4	6.4	4.9	4.7	2.8	5.3	5.2	23.4	13.8	1.5	100	3.2	6.4	6.2	3.7	23.6	26.7	29	3.2	Ran-binding protein 1 domain-containing
MSTRG.39504;A5:1D:314575086-314575620:314575042-314575620:+	MSTRG.39504	TraesCS1D02G226200	A5	D	96.4	97.4	96.2	95.1	84.7	80.3	71.6	82	87.2	97.4	97.5	NA	96.6	94.8	82.2	91.8	90.1	85.7	87.1	96.2	Ran-binding protein 1 domain-containing
MSTRG.39504;AF:1D:314571499:314571598-314573490:314573418:314573420-314573490:+	MSTRG.39504	TraesCS1D02G226200	AF	D	3.6	2.6	3.8	4.9	15.3	19.7	28.4	18	12.8	2.6	2.5	NA	3.4	5.2	17.8	8.2	9.9	14.3	12.9	3.8	Ran-binding protein 1 domain-containing
MSTRG.39504;A5:1D:314575082-314575620:314575042-314575620:+	MSTRG.39504	TraesCS1D02G226200	A5	D	70.5	43.7	NA	45.5	17.4	9	3.1	1.7	0	0	55.6	NA	33.1	31.1	17.5	26.5	54.4	55.9	0	0	Ran-binding protein 1 domain-containing
MSTRG.39504;A5:1D:314575089-314575620:314575082-314575620:+	MSTRG.39504	TraesCS1D02G226200	A5	D	0	40.9	73.3	54.6	56.6	54.3	81.6	93.6	100	100	32.4	100	NA	73.3	59.1	54.8	70.1	63.3	100	100	Ran-binding protein 1 domain-containing
MSTRG.39504;A5:1D:314575089-314575620:314575042-314575620:+	MSTRG.39504	TraesCS1D02G226200	A5	D	0	35	63.3	50.1	21.6	10.5	12.4	20	67.5	85.8	37.6	100	48.3	55.4	23.4	30.4	73.7	68.6	73.5	45.7	Ran-binding protein 1 domain-containing
MSTRG.39525;AF:1D:314695396:314695439-314701303:314700309:314700806-314701303:+	MSTRG.39525	TraesCS1D02G226400	AF	D	100	100	100	99.3	98.9	97.7	99.5	97.9	96.7	97.3	100	100	100	99.7	98.2	100	99.6	92.1	97.5	98.6	AMP deaminase
MSTRG.39536;A3:1D:315647658-315647767:315647655-315647767:-	MSTRG.39536	TraesCS1D02G227300	A3	D	7.9	6.3	11	7.8	10.3	10.3	4	12.2	7.9	8.6	7.4	10.1	8.9	8.1	13.2	11.6	4.1	15.4	7.8	10.6	60S ribosomal protein L29
MSTRG.39536;A3:1D:315647661-315647767:315647658-315647767:-	MSTRG.39536	TraesCS1D02G227300	A3	D	9.8	11.1	6.8	12.3	9.8	13	16.1	9.2	14.3	9.3	10.6	0	6.2	11.5	10.5	8.9	23.5	12	13.8	3.3	60S ribosomal protein L29
MSTRG.39549;A5:1D:315980431-315980512:315980431-315980535:-	MSTRG.39549	TraesCS1D02G227700	A5	D	3.2	0	8.5	2	2.4	0	0.6	1.2	0	0	0	0	0	7.6	0.7	3.1	5.7	1.3	6.8	0.9	Mitochondrial carrier protein, putative
MSTRG.39549;A3:1D:315980784-315982784:315980780-315982784:-	MSTRG.39549	TraesCS1D02G227700	A3	D	33.4	1	2.4	4.5	12.4	6.5	8.1	24.3	20.2	6.3	27.5	NA	4.7	2.9	15.9	14.8	13.1	10.8	7.2	5	Mitochondrial carrier protein, putative
MSTRG.39549;A3:1D:315980808-315982784:315980784-315982784:-	MSTRG.39549	TraesCS1D02G227700	A3	D	74.7	95.7	90.2	NA	75.1	59.3	61.5	71.8	82.8	73.8	81.1	100	83.4	88.4	67	77.7	0	NA	NA	78.9	Mitochondrial carrier protein, putative
MSTRG.39549;A3:1D:315980808-315982784:315980780-315982784:-	MSTRG.39549	TraesCS1D02G227700	A3	D	59.7	18	18.4	0	30	9.2	12.4	45	55	16	62	100	19.8	18.7	27.7	37.8	0	5.3	0	16.6	Mitochondrial carrier protein, putative
MSTRG.39555;AF:1D:316023523-316024751:316024863:316023523-316024890:316025088:-	MSTRG.39555	TraesCS1D02G227900	AF	D	27.3	0	44.3	56.3	63.9	65.3	55.8	49.7	49.4	42.6	32.2	100	2.5	35.9	52.3	40.6	71.5	37.9	37.6	72.1	Werner syndrome-like exonuclease&&3-5 exonuclease, putative
MSTRG.39571;A5:1D:316590275-316590372:316590271-316590372:+	MSTRG.39571	TraesCS1D02G228400	A5	D	86.3	0	94.3	32.5	10.9	15.2	27.4	24	6.4	28.2	100	NA	79.2	16.5	26	21	10	23.8	17.5	30.7	CAAX prenyl protease 2
MSTRG.39571;RI:1D:316590372:316590434-316590537:316590728:+	MSTRG.39571	TraesCS1D02G228400	RI	D	86.3	0	94.3	32.5	10.9	15.2	27.4	24	6.4	28.2	100	NA	79.2	16.5	26	21	10	23.8	17.5	30.7	CAAX prenyl protease 2
MSTRG.39581;A5:1D:316681553-316682150:316681553-316682302:-	MSTRG.39581	TraesCS1D02G228800	A5	D	81	100	100	93.8	95.6	96	92.5	96.1	82.3	93.1	86.1	100	99.1	95.7	95.6	97.1	92.9	95.5	85.5	94	#N/A
MSTRG.39581;A3:1D:316681553-316682150:316681551-316682150:-	MSTRG.39581	TraesCS1D02G228800	A3	D	15.7	5.3	6.9	37.5	47.1	31.8	42.8	41.9	34.8	37.8	11.8	100	14.6	36.1	38.2	43.2	58.2	41.9	51.5	41.1	#N/A
MSTRG.39619;A3:1D:317450350-317450546:317450350-317450594:+	MSTRG.39619	TraesCS1D02G229300	A3	D	98.9	98.2	98.8	99.2	96	98.1	96.6	93.7	97.4	98.5	98.4	100	97.5	98.4	94.2	97.3	96.1	90.6	96.8	97.9	Serine/threonine-protein kinase
MSTRG.39617;A3:1D:317594958-317595103:317594943-317595103:-	MSTRG.39617	TraesCS1D02G229400	A3	D	97	17.8	94.9	83.6	84.8	95.9	NA	100	100	100	97.5	NA	97	86.4	75.5	96.9	NA	90.6	100	100	DNA primase
MSTRG.39631;RI:1D:318162065:318162482-318163695:318164532:-	MSTRG.39631	TraesCS1D02G230000	RI	D	NA	0	NA	NA	NA	38.8	30.1	NA	NA	34.4	NA	NA	NA	NA	NA	19.9	36.6	NA	NA	47.8	Phosphatase 2C family protein
MSTRG.39667;SE:1D:318368805-318369302:318369380-318372900:-	MSTRG.39667	TraesCS1D02G230100	SE	D	0	0	0	4.2	2.2	0	5.5	4.5	NA	2.8	NA	0	0	0	2.2	1.9	3.7	0	NA	0	Phospholipase D
MSTRG.39667;A3:1D:318379893-318380008:318379864-318380008:-	MSTRG.39667	TraesCS1D02G230100	A3	D	NA	NA	NA	90.5	90.7	90.7	92.1	90.2	NA	80.2	NA	100	NA	98.4	95.3	96.5	94.1	78.6	NA	88.6	Phospholipase D
MSTRG.39667;A3:1D:318379864-318380008:318379823-318380008:-	MSTRG.39667	TraesCS1D02G230100	A3	D	24.4	0	32.4	7	8.7	8.1	15.3	7.7	NA	17.2	NA	NA	NA	1.2	4.9	3.8	9.3	15.8	NA	14.2	Phospholipase D
MSTRG.39667;A3:1D:318379893-318380008:318379823-318380008:-	MSTRG.39667	TraesCS1D02G230100	A3	D	NA	0	22.4	42	48.3	46.4	67.8	43.5	NA	45.7	NA	100	32	43.3	51.1	52.7	61.9	40.7	NA	56.1	Phospholipase D
MSTRG.39667;A3:1D:318374417-318374483:318374413-318374483:-	MSTRG.39667	TraesCS1D02G230100	A3	D	29	0	41.6	44.4	50.7	48.8	68.6	46	NA	51.2	NA	100	40.6	39.3	46.8	52.9	61.5	39.9	NA	56.5	Phospholipase D
MSTRG.39667;RI:1D:318368506:318368567-318368740:318368805:-	MSTRG.39667	TraesCS1D02G230100	RI	D	71	100	58.4	55.6	49.3	51.2	31.4	54	NA	48.8	NA	0	59.4	60.7	53.2	47.1	38.5	60.1	NA	43.5	Phospholipase D
MSTRG.39712;SE:1D:319927816-319927977:319928009-319931076:+	MSTRG.39712	TraesCS1D02G231500	SE	D	0	0	NA	NA	39	62.9	50.7	NA	NA	21.2	0	NA	NA	NA	34.9	60.1	59	NA	NA	31.2	#N/A
MSTRG.39721;RI:1D:320191204:320192537-320192915:320193192:-	MSTRG.39721	TraesCS1D02G231700	RI	D	NA	NA	NA	28.9	0.4	5.5	NA	NA	NA	NA	NA	NA	NA	6.9	7.1	2	NA	NA	NA	NA	Transducin/WD40 repeat-like superfamily protein
MSTRG.39721;A3:1D:320192540-320192915:320192537-320192915:-	MSTRG.39721	TraesCS1D02G231700	A3	D	NA	NA	100	46.6	13.5	13.6	NA	NA	NA	NA	NA	NA	62.1	7.8	21.6	7.3	NA	NA	NA	NA	Transducin/WD40 repeat-like superfamily protein
MSTRG.39742;SE:1D:320397886-320398026:320398076-320398302:+	MSTRG.39742	TraesCS1D02G232100	SE	D	45.2	0	57.5	0	0	0	0	0	1.8	0.7	26	NA	0	0	0	1	0	0	0	0	splicing factor-like protein
MSTRG.39742;A3:1D:320402173-320402246:320402173-320402261:+	MSTRG.39742	TraesCS1D02G232100	A3	D	100	100	100	93.1	94.5	72.7	88.2	81	84.6	93.5	100	NA	92.4	95.7	91.7	100	96.5	92.9	98	98.9	splicing factor-like protein
MSTRG.39742;AF:1D:320397839:320397886-320398302:320398053:320398076-320398302:+	MSTRG.39742	TraesCS1D02G232100	AF	D	0	NA	0	28.4	17.7	65	35.5	43.6	41.4	20.4	0	NA	37.9	20.8	28.8	0	21.7	30.2	9	3.9	splicing factor-like protein
MSTRG.39742;AF:1D:320397794:320397886-320398302:320398053:320398076-320398302:+	MSTRG.39742	TraesCS1D02G232100	AF	D	66.1	100	58.3	81.3	72.8	79.8	75.7	69.5	73.8	72.6	79.3	NA	86.5	82.9	77.6	83.6	86.8	82.4	79.8	73.7	splicing factor-like protein
MSTRG.39742;SE:1D:320401265-320401554:320401723-320402143:+	MSTRG.39742	TraesCS1D02G232100	SE	D	21.9	0	23.3	17.4	25.7	14.7	21.4	24.7	21.8	25.4	16.2	NA	12.5	16.4	20.5	16.2	12.7	16.4	19.8	26.1	splicing factor-like protein
MSTRG.39742;SE:1D:320401265-320402143:320402173-320402246:+	MSTRG.39742	TraesCS1D02G232100	SE	D	17.9	28.3	6.7	42.9	32.6	27.8	37.4	40.6	39	45.1	21	0	16.2	51.2	34.8	49.4	53.7	44.4	64	49.6	splicing factor-like protein
MSTRG.39745;A3:1D:320734245-320734356:320734227-320734356:-	MSTRG.39745	TraesCS1D02G232500	A3	D	NA	NA	NA	NA	NA	NA	NA	16	20	50.4	NA	NA	NA	NA	NA	NA	NA	19.1	12	8.6	F-box family protein
MSTRG.39757;AF:1D:321255845:321255917-321259333:321257947:321258259-321259333:+	MSTRG.39757	TraesCS1D02G232600	AF	D	100	100	100	93.7	NA	NA	0	NA	NA	NA	100	100	100	93.7	NA	NA	54.8	80.2	NA	NA	#N/A
MSTRG.39757;AF:1D:321255845:321255917-321259333:321258161:321258259-321259333:+	MSTRG.39757	TraesCS1D02G232600	AF	D	100	100	100	92.9	0	0	0	0	NA	63.5	62.9	100	100	81.1	0	0	10.9	57.1	NA	0	#N/A
MSTRG.39757;A3:1D:321261646-321262031:321261646-321262034:+	MSTRG.39757	TraesCS1D02G232600	A3	D	100	100	100	94.1	94.1	98.6	93.2	97.4	NA	93.5	100	100	98.2	94.8	94.2	91.7	91.5	87.6	NA	100	#N/A
MSTRG.39767;RI:1D:321675679:321675800-321675899:321676173:+	MSTRG.39767	TraesCS1D02G233100	RI	D	1.5	15.8	2.9	2	1.7	4.8	3	0.9	0	3.1	1.2	0	2.7	2.5	5.8	2.4	2	0	2.2	0	Nucleolar 16
MSTRG.39767;SE:1D:321672556-321673931:321674061-321675679:+	MSTRG.39767	TraesCS1D02G233100	SE	D	78.4	59.5	82.2	60.1	49.1	65.4	64.5	62.1	73.6	42.8	73.3	100	74.7	54.9	59.8	56.6	43.5	74.5	62	56.3	Nucleolar 16
MSTRG.39802;A3:1D:322286240-322286318:322286240-322286325:+	MSTRG.39802	TraesCS1D02G234100	A3	D	100	100	100	97.3	93.6	97.4	90.1	94.9	97	92.2	94.4	0	95.4	95.9	82	97.2	95.9	100	91.3	90.1	#N/A
MSTRG.39808;AL:1D:322758324:322758583-322783618:322782917:322783321-322783618:-	MSTRG.39808	TraesCS1D02G234300	AL	D	96.4	73.1	98.8	99.1	NA	NA	NA	98.2	NA	97.1	96.1	67.5	98.6	99.8	NA	NA	NA	99.1	NA	100	#N/A
MSTRG.39808;AF:1D:322758583-322758882:322759032:322758583-322783618:322783780:-	MSTRG.39808	TraesCS1D02G234300	AF	D	29.9	28.3	26	25.3	NA	NA	NA	23.4	NA	20.5	28	0	30.6	19.8	NA	NA	NA	20.8	NA	6.8	#N/A
MSTRG.39857;A3:1D:324411475-324411948:324411448-324411948:-	MSTRG.39857	TraesCS1D02G235200	A3	D	NA	NA	22	NA	100	90.5	100	100	100	94.8	NA	0	NA	100	100	100	100	98.8	NA	100	CW-type Zinc Finger family protein, expressed
MSTRG.39857;RI:1D:324409613:324409746-324409876:324410407:-	MSTRG.39857	TraesCS1D02G235200	RI	D	NA	NA	22	NA	7.9	5	16.6	5.7	7.9	12.5	NA	0	NA	5.2	7.3	3.6	10.9	3.5	NA	14.8	CW-type Zinc Finger family protein, expressed
MSTRG.39857;RI:1D:324416732:324416865-324416954:324417026:-	MSTRG.39857	TraesCS1D02G235200	RI	D	NA	NA	22	NA	7.9	5	16.6	5.7	7.9	12.5	NA	0	NA	5.2	7.3	3.6	10.9	3.5	NA	14.8	CW-type Zinc Finger family protein, expressed
MSTRG.39866;A3:1D:324624723-324624807:324622998-324624807:-	MSTRG.39866	TraesCS1D02G235400	A3	D	0.2	0.5	1.6	2.4	5.5	3.4	4.1	4	2.8	3.8	0.3	0	1.8	2.4	6.7	2.8	3.8	5.1	3.3	4.6	Zinc metalloproteinase aureolysin
MSTRG.39866;A3:1D:324623744-324624807:324623634-324624807:-	MSTRG.39866	TraesCS1D02G235400	A3	D	0	NA	4	3.1	0	0	27.4	8.3	28.8	3.2	0	NA	0	4.6	1.8	7.9	21.2	1.2	3.3	3.4	Zinc metalloproteinase aureolysin
MSTRG.39866;A5:1D:324622998-324623470:324622998-324623585:-	MSTRG.39866	TraesCS1D02G235400	A5	D	100	NA	NA	NA	100	NA	38.2	34.9	20.1	NA	100	NA	NA	NA	88.2	NA	43.6	NA	NA	NA	Zinc metalloproteinase aureolysin
MSTRG.39866;A5:1D:324622998-324623503:324622998-324623585:-	MSTRG.39866	TraesCS1D02G235400	A5	D	100	NA	96	96.9	100	100	72.6	91.7	71.2	96.8	100	NA	100	95.4	98.2	92.1	78.8	98.8	96.7	96.6	Zinc metalloproteinase aureolysin
MSTRG.39866;A5:1D:324622998-324623470:324622998-324623503:-	MSTRG.39866	TraesCS1D02G235400	A5	D	11.7	NA	0	0	11.8	8.7	18.9	4.6	9.2	3.9	15.8	NA	2.1	4.9	11.8	2.9	17.2	6.5	7.6	0	Zinc metalloproteinase aureolysin
MSTRG.39866;A3:1D:324622801-324622919:324622797-324622919:-	MSTRG.39866	TraesCS1D02G235400	A3	D	71.6	100	47.1	90.2	94.7	92.6	95.8	95.6	90.6	90.8	65.5	100	68.4	93.7	94	89.5	96.9	96.4	95.7	98.1	Zinc metalloproteinase aureolysin
MSTRG.39866;A3:1D:324624723-324624807:324623744-324624807:-	MSTRG.39866	TraesCS1D02G235400	A3	D	NA	NA	54.1	71.8	100	100	66.8	65.1	44.1	87	NA	NA	NA	74.1	94.6	75.2	68.9	93.7	NA	87.7	Zinc metalloproteinase aureolysin
MSTRG.39866;A3:1D:324624723-324624807:324623634-324624807:-	MSTRG.39866	TraesCS1D02G235400	A3	D	1.1	NA	4.7	7.5	20.4	19.4	43.2	14.5	24.2	17.9	2	NA	2.8	12.1	24.1	20.8	37.3	15.2	17.2	20.2	Zinc metalloproteinase aureolysin
MSTRG.39866;A3:1D:324624912-324624996:324624907-324624996:-	MSTRG.39866	TraesCS1D02G235400	A3	D	42.9	0	80.8	15	8.2	9.4	5.2	6	11.8	15.1	48.7	0	60.3	9	9.1	12.9	4.5	5.6	6.5	3.4	Zinc metalloproteinase aureolysin
MSTRG.39866;A3:1D:324624922-324624996:324624912-324624996:-	MSTRG.39866	TraesCS1D02G235400	A3	D	3.6	100	7.1	31.8	63.6	49.2	59	54.2	36.6	52.4	4.6	NA	13.5	55.1	54.9	35.4	72.6	70.7	69	78.6	Zinc metalloproteinase aureolysin
MSTRG.39866;A3:1D:324624922-324624996:324624907-324624996:-	MSTRG.39866	TraesCS1D02G235400	A3	D	2.7	46.5	24.5	7.6	13.5	9.1	7.2	7.1	7.1	16.4	4.3	0	19.2	10.8	10.9	7.5	11.1	12.5	13.4	11.3	Zinc metalloproteinase aureolysin
MSTRG.39866;SE:1D:324622998-324623503:324623634-324624807:-	MSTRG.39866	TraesCS1D02G235400	SE	D	17.3	0	24.4	23.3	18.5	12.8	5.3	19.6	8.2	15.4	13.3	0	39.4	15.3	18.5	9.9	6.3	23.1	13.9	16.1	Zinc metalloproteinase aureolysin
MSTRG.39864;A3:1D:324701064-324701142:324701058-324701142:-	MSTRG.39864	TraesCS1D02G235500	A3	D	100	NA	100	100	94.3	89.2	NA	98.4	100	NA	100	0	77.3	100	98.8	90.8	NA	83.5	NA	NA	Kinase family protein
MSTRG.39864;A3:1D:324700912-324700993:324700797-324700993:-	MSTRG.39864	TraesCS1D02G235500	A3	D	18	NA	61.2	45	53.3	44	NA	56.4	37.4	NA	10	100	75.3	56.2	52.9	62.6	NA	71	NA	NA	Kinase family protein
MSTRG.39879;RI:1D:325483977:325484016-325484143:325484166:+	MSTRG.39879	TraesCS1D02G235800	RI	D	81.3	59	88.9	49.2	100	100	100	100	51.6	39.7	78.4	100	88.7	49.2	100	100	100	100	70.3	36	Kinase family protein
MSTRG.39879;RI:1D:325488163:325488348-325488563:325489557:+	MSTRG.39879	TraesCS1D02G235800	RI	D	18.7	41	11.1	50.8	73.2	64.7	78.6	61	48.4	60.3	21.6	0	11.3	50.8	74.4	75.6	90.5	52.9	66.3	64	Kinase family protein
MSTRG.39883;SE:1D:325591254-325591345:325591494-325592228:+	MSTRG.39883	TraesCS1D02G236000	SE	D	0	0	0	3.5	8.3	4.2	4.6	3.1	1.7	10.4	0	0	0	0	0	4.7	5.1	0	7.5	2.4	F-box-like protein
MSTRG.39883;RI:1D:325591119:325591254-325592228:325592479:+	MSTRG.39883	TraesCS1D02G236000	RI	D	5.9	0	14.1	3.7	9.5	4.6	7.7	6.5	2.2	2.1	0	0	22.6	4.3	10.1	6.2	7.2	4.5	1.3	1.6	F-box-like protein
MSTRG.39891;RI:1D:325672370:325672534-325672605:325672718:+	MSTRG.39891	TraesCS1D02G236200	RI	D	0	0	0	3.7	6.5	19.9	29.5	NA	NA	23.3	0	0	9.3	10.5	15	8.4	26.2	24.3	NA	24.5	Copine-1
MSTRG.39891;A3:1D:325673177-325673281:325673177-325673284:+	MSTRG.39891	TraesCS1D02G236200	A3	D	100	100	83.6	58.7	81.3	49.4	52	NA	NA	70	100	0	100	58.9	70.9	70.4	74.4	75.9	NA	64.4	Copine-1
MSTRG.39886;A5:1D:325677421-325678880:325677411-325678880:+	MSTRG.39886	TraesCS1D02G236300	A5	D	80.4	100	84	50.3	59.1	62.6	61	59.5	60.3	65.2	64.9	100	71.1	35.1	53	44.3	43	45.1	37.9	35.1	RNA binding protein
MSTRG.39886;AF:1D:325676935:325677411-325678880:325678360:325678479-325678880:+	MSTRG.39886	TraesCS1D02G236300	AF	D	21.8	0	24.6	61	75.1	62.3	45.7	72.3	74	38.9	45.6	NA	30.6	75.5	77.4	77.9	56.8	80.2	87	62.2	RNA binding protein
MSTRG.39886;A3:1D:325683806-325683894:325683806-325683929:+	MSTRG.39886	TraesCS1D02G236300	A3	D	52.8	45.4	43.7	61.8	48	48.9	58.3	48.5	47.1	57.8	54.2	0	57.1	71	53.4	61.7	70	60.3	65.3	74.8	RNA binding protein
MSTRG.39886;AF:1D:325677406:325677421-325678880:325678360:325678479-325678880:+	MSTRG.39886	TraesCS1D02G236300	AF	D	53.3	54.6	63	61.4	81.3	73.5	56.9	79.3	81.2	54.4	60.8	100	52	62.5	79.4	73.7	49.8	76.9	80.4	47.1	RNA binding protein
MSTRG.39886;RI:1D:325683245:325683581-325683663:325683806:+	MSTRG.39886	TraesCS1D02G236300	RI	D	41.3	45.4	33	24.1	11.9	18.5	31.6	13.5	12.3	35.3	29.5	0	39.6	17.4	12.1	13.6	30.2	11.9	8.5	28.3	RNA binding protein
MSTRG.39893;RI:1D:325687824:325688048-325688136:325688195:-	MSTRG.39893	TraesCS1D02G236400	RI	D	30.3	NA	100	100	100	100	100	100	100	100	0	NA	29.8	100	100	100	100	100	100	100	#N/A
MSTRG.39893;RI:1D:325687824:325688051-325688136:325688195:-	MSTRG.39893	TraesCS1D02G236400	RI	D	NA	NA	100	100	97.7	95.6	100	97.4	100	92.2	NA	NA	NA	88.7	100	92.8	100	97.5	98.2	100	#N/A
MSTRG.39893;RI:1D:325687824:325687889-325687998:325688195:-	MSTRG.39893	TraesCS1D02G236400	RI	D	NA	0	100	84	83.4	67.4	100	92.9	93	51.9	NA	0	NA	57.9	100	61.3	76.6	87.3	77.8	63.6	#N/A
MSTRG.39898;A3:1D:325963186-325963868:325963186-325963887:+	MSTRG.39898	TraesCS1D02G236500	A3	D	100	100	93.4	100	100	100	100	100	100	100	100	100	100	100	100	100	100	100	100	100	Nascent polypeptide-associated complex subunit alpha-like protein
MSTRG.39900;A5:1D:326010014-326010093:326009963-326010093:+	MSTRG.39900	TraesCS1D02G236600	A5	D	5.1	1	14.2	5.1	5.5	7.9	5.1	5.8	14.2	2.6	7.2	0	9.8	3.2	5.5	4.1	4.9	5.7	2.9	2.5	DNA-directed RNA polymerases I, II, and III subunit RPABC4
MSTRG.39900;AF:1D:326009726:326009768-326010093:326009924:326009963-326010093:+	MSTRG.39900	TraesCS1D02G236600	AF	D	4.8	12.2	3.2	5.8	4.2	6.2	4	7.4	7.1	7.2	7.1	0	6.6	14.4	13.1	9.5	4.6	8.1	12.4	15	DNA-directed RNA polymerases I, II, and III subunit RPABC4
MSTRG.39900;A5:1D:326010016-326010093:326010014-326010093:+	MSTRG.39900	TraesCS1D02G236600	A5	D	24.8	0	12.7	26.8	11.5	5.9	4.2	23.5	3.9	21.9	24.4	NA	17.7	31.4	23	11.4	10.9	36.1	22.8	40.4	DNA-directed RNA polymerases I, II, and III subunit RPABC4
MSTRG.39900;AF:1D:326009726:326009768-326010093:326009948:326010016-326010093:+	MSTRG.39900	TraesCS1D02G236600	AF	D	73.9	100	57.8	75.8	85.5	92.5	94.7	80.9	91.9	91	75.4	NA	75.1	91.7	89.6	95	88.6	72.1	94.2	91.1	DNA-directed RNA polymerases I, II, and III subunit RPABC4
MSTRG.39900;AF:1D:326009726:326009768-326010093:326009959:326010014-326010093:+	MSTRG.39900	TraesCS1D02G236600	AF	D	48.3	93.1	16.6	53.5	43.3	43.4	44	56.5	31.7	74.1	49.6	NA	39.3	83.4	72.1	71	48.6	59.4	82.8	87.4	DNA-directed RNA polymerases I, II, and III subunit RPABC4
MSTRG.39901;A3:1D:326016117-326017335:326016109-326017335:-	MSTRG.39901	TraesCS1D02G236700	A3	D	NA	100	NA	100	100	100	100	100	100	98.1	NA	NA	NA	92.9	100	98.1	97.5	93.1	98.3	97	DUF1644 family protein
MSTRG.39901;A3:1D:326016142-326017335:326016109-326017335:-	MSTRG.39901	TraesCS1D02G236700	A3	D	NA	NA	NA	NA	NA	100	100	100	NA	83.6	NA	NA	NA	NA	NA	86	94.9	89.1	NA	83.2	DUF1644 family protein
MSTRG.39901;A3:1D:326016595-326017335:326016109-326017335:-	MSTRG.39901	TraesCS1D02G236700	A3	D	NA	NA	NA	NA	100	100	100	100	100	84.5	NA	NA	NA	79.3	100	94.4	86.7	90.9	90.9	72.1	DUF1644 family protein
MSTRG.39901;A5:1D:326016117-326017331:326016117-326017335:-	MSTRG.39901	TraesCS1D02G236700	A5	D	NA	0	NA	0	15.1	3.3	8.2	10.7	16.1	10.5	NA	NA	NA	5.4	1.7	7.2	8.5	37.8	8.6	3.5	DUF1644 family protein
MSTRG.39901;A5:1D:326016142-326017253:326016142-326017335:-	MSTRG.39901	TraesCS1D02G236700	A5	D	100	100	100	95.6	86	78.2	57	60.6	84.3	88.7	100	100	100	100	96.8	84.6	33.4	72.6	NA	77.7	DUF1644 family protein
MSTRG.39901;A3:1D:326016142-326017335:326016117-326017335:-	MSTRG.39901	TraesCS1D02G236700	A3	D	NA	0	NA	4.6	9	15.8	28.4	11	14.1	9.1	NA	NA	NA	0	1.4	10.4	32.3	37.8	9.1	13.3	DUF1644 family protein
MSTRG.39901;A3:1D:326016595-326017335:326016142-326017335:-	MSTRG.39901	TraesCS1D02G236700	A3	D	NA	NA	NA	NA	83.2	68.8	17.3	68.2	66.2	51.8	NA	NA	NA	100	96.3	73.3	25.8	54.9	63	34.3	DUF1644 family protein
MSTRG.39901;A3:1D:326016595-326017253:326016142-326017253:-	MSTRG.39901	TraesCS1D02G236700	A3	D	7.8	2.7	5	13.2	30.8	22.5	43.8	60.7	19.1	12.2	5	0	3.6	12.6	29	16.8	45.8	38.4	100	16.7	DUF1644 family protein
MSTRG.39901;A3:1D:326016595-326017335:326016117-326017335:-	MSTRG.39901	TraesCS1D02G236700	A3	D	NA	0	NA	15	32.8	29.2	7.7	20.9	24.3	9.7	NA	NA	NA	22.6	27.3	24.1	14.3	42.6	14.5	7.4	DUF1644 family protein
MSTRG.39901;A5:1D:326016595-326017253:326016595-326017335:-	MSTRG.39901	TraesCS1D02G236700	A5	D	NA	NA	NA	47.3	35.7	32.1	83.1	52.5	39.3	50.3	NA	NA	NA	37.7	32	28.7	54.9	57.5	48.5	57.1	DUF1644 family protein
MSTRG.39902;A5:1D:326145485-326146585:326145454-326146585:+	MSTRG.39902	TraesCS1D02G236800	A5	D	NA	NA	NA	NA	33.3	19.5	50.4	NA	NA	52.3	NA	0	NA	NA	32.7	42.5	49.4	NA	NA	55.2	Diacylglycerol kinase
MSTRG.39902;A3:1D:326145485-326146585:326145485-326146690:+	MSTRG.39902	TraesCS1D02G236800	A3	D	NA	NA	NA	0	20.6	19.5	31.1	NA	NA	18.4	NA	NA	NA	5.6	19.2	11.3	50.7	NA	NA	15.1	Diacylglycerol kinase
MSTRG.39902;RI:1D:326152601:326152657-326152770:326152967:+	MSTRG.39902	TraesCS1D02G236800	RI	D	NA	NA	NA	100	99.3	92.5	90.4	NA	31.1	85.6	NA	0	NA	93.7	94.3	91.2	90.4	NA	NA	89.1	Diacylglycerol kinase
MSTRG.39939;A3:1D:326475986-326481834:326475986-326481878:+	MSTRG.39939	TraesCS1D02G237300	A3	D	54.5	0	68.5	83.4	78.8	81.9	96.2	88	81.2	88.4	54.4	30.5	71.2	86	92.1	93.8	97.4	91.2	97.8	94.1	DnaJ homolog subfamily C member 7&&DnaJ
MSTRG.39939;A3:1D:326473878-326474617:326473878-326474783:+	MSTRG.39939	TraesCS1D02G237300	A3	D	13.7	NA	11.7	9.9	27.4	21	27.1	25.1	14.4	14.6	12.8	100	6.3	10.2	25.9	19.1	22.5	26.6	18.1	16	DnaJ homolog subfamily C member 7&&DnaJ
MSTRG.39962;A5:1D:326975751-326976067:326975751-326976235:-	MSTRG.39962	TraesCS1D02G237800	A5	D	NA	NA	NA	0.8	0.6	0	0.3	1.4	0	6.7	NA	NA	NA	1.7	0.9	0	1.2	0.7	0.3	5	RNA-binding protein, putative
MSTRG.39962;RI:1D:326975533:326975751-326976067:326976340:-	MSTRG.39962	TraesCS1D02G237800	RI	D	NA	NA	NA	NA	NA	NA	NA	NA	NA	60.1	NA	NA	NA	NA	NA	NA	NA	NA	NA	68.1	RNA-binding protein, putative
MSTRG.39962;A3:1D:326970796-326971956:326970793-326971956:-	MSTRG.39962	TraesCS1D02G237800	A3	D	0	0	0	17.1	14.4	13.2	8.4	15	1	12.8	0	0	0	17.3	13.5	15.8	8	13.9	14.2	5	RNA-binding protein, putative
MSTRG.39962;A3:1D:326975473-326975533:326975441-326975533:-	MSTRG.39962	TraesCS1D02G237800	A3	D	97.1	100	99	81.2	53.7	66.6	47.6	51.8	62	76.6	97.2	100	96.9	82	59.3	51.9	48.4	51.1	52	75.9	RNA-binding protein, putative
MSTRG.39944;RI:1D:327011897:327012444-327012520:327012745:+	MSTRG.39944	TraesCS1D02G238000	RI	D	1.1	0	3.2	3.7	3.1	4.4	3.1	2.2	1.5	3.2	1.3	100	0.7	1.1	6.9	6.2	2.8	4.7	1.7	2.4	#N/A
MSTRG.39944;RI:1D:327012817:327013354-327013417:327013857:+	MSTRG.39944	TraesCS1D02G238000	RI	D	98.8	100	95.9	96	96.3	95.1	96.1	95.8	96.4	96.1	98.7	0	99.1	98.7	91.6	92	95.9	92.8	97.6	96.7	#N/A
MSTRG.39944;RI:1D:327012817:327012886-327013501:327013857:+	MSTRG.39944	TraesCS1D02G238000	RI	D	96.1	49	78.6	93.5	82.5	88.8	79.4	50.7	42.4	80.4	100	NA	79.6	89.4	80.3	75.9	68	63.1	68.7	70.9	#N/A
MSTRG.39968;SE:1D:328098304-328098549:328098621-328099445:-	MSTRG.39968	TraesCS1D02G238600	SE	D	97.8	100	95.4	79.5	62	65	68.4	60.4	72.8	75.8	98.4	100	95.7	79.6	57.3	71.4	65.4	48.9	72.8	81	S-adenosyl-L-methionine-dependent methyltransferases superfamily protein
MSTRG.39968;A3:1D:328098621-328099445:328098304-328099445:-	MSTRG.39968	TraesCS1D02G238600	A3	D	NA	100	54.7	16.8	20.4	26.5	23.3	17.1	14	16.2	NA	NA	39	15.8	17.4	16.3	20.3	21	11.2	15.6	S-adenosyl-L-methionine-dependent methyltransferases superfamily protein
MSTRG.39977;RI:1D:328458255:328458467-328458553:328458687:-	MSTRG.39977	TraesCS1D02G238800	RI	D	67.3	88.8	100	84.7	93.3	99	88.8	95.2	93.8	90.9	62.9	100	97.9	85.1	97.4	96.4	85.2	92	95.4	95.6	Subtilisin-like protease
MSTRG.39977;RI:1D:328442440:328442540-328442654:328443005:-	MSTRG.39977	TraesCS1D02G238800	RI	D	88.2	0	100	54.9	49.6	94.9	62.6	NA	NA	42.1	83.7	NA	99.2	50.4	84.9	74.1	55	NA	NA	45.2	Subtilisin-like protease
MSTRG.39984;AF:1D:328903788:328904257-328904843:328904390:328904577-328904843:+	MSTRG.39984	TraesCS1D02G239200	AF	D	0	0	0	7.3	8.7	6.4	8	11.1	3.3	3	2.6	0	0	3.5	9.3	7.7	7.8	6.8	5.3	4.7	cytochrome C oxidase subunit
MSTRG.39986;RI:1D:329307929:329309335-329309447:329310789:+	MSTRG.39986	TraesCS1D02G239300	RI	D	10.2	0	8.2	0	14.7	5.6	13.5	7.4	7.8	10.1	3.6	0	0	2.5	6.9	3.5	6.7	11.3	5.6	8.4	Plant calmodulin-binding-like protein
MSTRG.39998;A3:1D:329731351-329731422:329731351-329731452:+	MSTRG.39998	TraesCS1D02G239900	A3	D	99.5	100	99.4	98.3	97.6	99.3	99.7	90.3	99.4	93.8	98.9	100	100	99	98.8	98.5	99.5	87.5	99.4	94.3	Annexin
MSTRG.40000;A3:1D:329740207-329740597:329740198-329740597:-	MSTRG.40000	TraesCS1D02G240100	A3	D	0	0	0	90.4	84.3	97.1	100	87.1	100	75.6	0	0	0	35	78	67.6	100	84.6	84.7	61	AP-3 complex subunit mu
MSTRG.40005;A3:1D:329793300-329793450:329793297-329793450:-	MSTRG.40005	TraesCS1D02G240200	A3	D	NA	NA	NA	NA	17.1	NA	NA	NA	NA	NA	NA	NA	NA	NA	NA	NA	NA	NA	NA	NA	#N/A
MSTRG.40005;A3:1D:329793297-329793450:329793242-329793450:-	MSTRG.40005	TraesCS1D02G240200	A3	D	0	NA	0	0	9.5	0	8	0	NA	0	0	NA	0	1	1.6	4.4	0	9.7	NA	0	#N/A
MSTRG.40005;A3:1D:329793330-329793450:329793297-329793450:-	MSTRG.40005	TraesCS1D02G240200	A3	D	NA	NA	100	100	85.1	100	87.9	NA	NA	NA	NA	NA	100	98.4	97	90.5	100	80.3	NA	NA	#N/A
MSTRG.40005;RI:1D:329792310:329792625-329792712:329792900:-	MSTRG.40005	TraesCS1D02G240200	RI	D	NA	NA	97.3	92.1	91.4	82.8	85.8	NA	NA	NA	NA	NA	93.1	89.6	85.9	79.4	72.1	NA	NA	NA	#N/A
MSTRG.40005;A5:1D:329792900-329792986:329792900-329792992:-	MSTRG.40005	TraesCS1D02G240200	A5	D	NA	NA	21.3	31.8	28.6	17.2	14.2	NA	NA	NA	NA	NA	35.4	21.7	31.9	46.5	33.7	NA	NA	NA	#N/A
MSTRG.40005;A3:1D:329793330-329793450:329793242-329793450:-	MSTRG.40005	TraesCS1D02G240200	A3	D	8.1	NA	59.5	29.6	37.5	30.9	38.8	23	NA	20.4	16.5	NA	31.6	37.9	34	30.6	40.8	30.4	NA	27.8	#N/A
MSTRG.40023;RI:1D:330549737:330551178-330551260:330551848:-	MSTRG.40023	TraesCS1D02G240700	RI	D	0	NA	0	0	68.1	40.6	68.8	100	67.1	33.2	11.5	NA	100	17.3	60.3	80.5	100	100	39.2	50.3	Regulator of chromosome condensation (RCC1) family with FYVE zinc finger domain-containing protein
MSTRG.40046;A3:1D:331302086-331302450:331302086-331302454:+	MSTRG.40046	TraesCS1D02G241000	A3	D	100	100	26.6	95.6	100	100	100	100	NA	100	49.5	0	26.4	100	100	100	87.3	100	NA	91.7	7-hydroxymethyl chlorophyll a reductase, chloroplastic-like protein
MSTRG.40046;A3:1D:331301886-331302008:331301886-331302016:+	MSTRG.40046	TraesCS1D02G241000	A3	D	41.3	100	26.6	64.5	83.1	81.8	67.4	96.9	NA	75.5	49.5	0	26.4	73.6	89.7	96	87.3	72.8	NA	79.8	7-hydroxymethyl chlorophyll a reductase, chloroplastic-like protein
MSTRG.40046;A5:1D:331301738-331301845:331301724-331301845:+	MSTRG.40046	TraesCS1D02G241000	A5	D	58.7	0	73.4	38.1	28.4	28.5	47.4	15.2	NA	34.1	50.5	100	73.6	35.9	23.6	16.5	30.1	35.4	NA	29.4	7-hydroxymethyl chlorophyll a reductase, chloroplastic-like protein
MSTRG.40058;A5:1D:332232994-332233149:332232994-332233172:-	MSTRG.40058	TraesCS1D02G241500	A5	D	NA	NA	NA	NA	NA	NA	NA	56.2	61.4	42.2	NA	NA	NA	NA	NA	NA	NA	55.9	72.3	35.9	Histone-lysine N-methyltransferase, H3 lysine-9 specific
MSTRG.40067;A3:1D:332398676-332400205:332398676-332400214:+	MSTRG.40067	TraesCS1D02G241800	A3	D	0	NA	0	18.9	50.3	3.7	44.1	100	NA	22.8	0	0	0	32.5	28.3	46.4	27.8	47	NA	17.2	UDP-sulfoquinovose synthase
MSTRG.40071;A3:1D:332576469-332577128:332576464-332577128:-	MSTRG.40071	TraesCS1D02G242100	A3	D	64.7	0	51.2	71.2	64.3	73.9	67.3	68.8	66.7	57.2	82.4	0	64.3	75.2	75	67.2	68.5	71.9	63.9	46.7	Protein N-terminal glutamine amidohydrolase
MSTRG.40080;RI:1D:332702838:332703176-332703281:332703634:-	MSTRG.40080	TraesCS1D02G242300	RI	D	NA	NA	NA	NA	13.1	11.1	14.4	NA	10.6	23.9	NA	0	NA	NA	19.3	21.1	7.8	NA	1.7	26.1	#N/A
MSTRG.40080;RI:1D:332703281:332703388-332703509:332703634:-	MSTRG.40080	TraesCS1D02G242300	RI	D	NA	NA	NA	NA	24.7	30.4	26.1	0	18.5	41.8	NA	100	NA	NA	15.5	11.2	46.5	NA	65.6	35.2	#N/A
MSTRG.40087;SE:1D:332927520-332928351:332928460-332928691:+	MSTRG.40087	TraesCS1D02G242400	SE	D	0	0	0	5.2	4.5	5.3	2.9	3.8	1.2	3.9	0	0	1.8	5.4	4.5	4.2	1.4	3.1	0.9	5.1	NAD kinase
MSTRG.40087;A3:1D:332928769-332929164:332928769-332929353:+	MSTRG.40087	TraesCS1D02G242400	A3	D	5.2	2.6	4.3	22.4	29	22	32.1	27.8	24.8	26.8	6.7	38.2	8	30.1	24.7	26.8	35.5	20.2	33.6	31.5	NAD kinase
MSTRG.40098;A3:1D:333000590-333000672:333000590-333000694:+	MSTRG.40098	TraesCS1D02G242800	A3	D	0	23.9	0	2.3	0.8	1.2	0.9	0	NA	NA	0	55.9	0	0.8	0	1.3	3	0	NA	NA	AP2-like ethylene-responsive transcription factor
MSTRG.40098;A3:1D:332996701-332997608:332996701-332997627:+	MSTRG.40098	TraesCS1D02G242800	A3	D	60.3	79.6	58.4	70.9	72.9	67.5	74.4	73.7	NA	NA	76.2	100	61.7	70.8	69	73.7	76.8	57.5	NA	NA	AP2-like ethylene-responsive transcription factor
MSTRG.40098;SE:1D:332997709-332998222:332998230-332998322:+	MSTRG.40098	TraesCS1D02G242800	SE	D	39.7	20.4	41.6	29.1	27.1	32.5	25.6	26.3	NA	NA	23.8	0	38.3	29.2	31	26.3	23.2	42.5	NA	NA	AP2-like ethylene-responsive transcription factor
MSTRG.40098;A3:1D:333001418-333002148:333001418-333002151:+	MSTRG.40098	TraesCS1D02G242800	A3	D	58.7	60.6	52.6	68.6	71.8	65.7	73.2	73.7	NA	NA	75.4	44.1	58.5	69.7	68.2	72.1	74.5	57.5	NA	NA	AP2-like ethylene-responsive transcription factor
MSTRG.40096;A3:1D:333003678-333003765:333003674-333003765:-	MSTRG.40096	TraesCS1D02G242900	A3	D	99.4	90.6	100	99.7	99.7	99.6	99.6	99.3	100	99.4	99.2	76.2	98.9	99.5	100	99.6	99.3	99.5	99.6	100	Small nuclear ribonucleoprotein family protein
MSTRG.40096;RI:1D:333005074:333005197-333005371:333005527:-	MSTRG.40096	TraesCS1D02G242900	RI	D	56.9	0	100	76.3	80.7	82	74.9	86.8	100	NA	40.9	0	30.2	58.1	100	65	71.1	82.3	94	NA	Small nuclear ribonucleoprotein family protein
MSTRG.40103;SE:1D:333226267-333233437:333233506-333237184:-	MSTRG.40103	TraesCS1D02G243100	SE	D	2.1	0	0	0	4.6	8.6	14.1	0	25.3	0	3.7	NA	3.2	1.8	3.1	3.7	6	4.8	4	0	#N/A
MSTRG.40103;SE:1D:333226267-333232837:333232958-333233437:-	MSTRG.40103	TraesCS1D02G243100	SE	D	NA	NA	NA	100	93.6	88.6	84.1	100	78.4	100	NA	NA	NA	94.8	97.3	95.1	93.4	96.3	95.1	100	#N/A
MSTRG.40148;RI:1D:334225774:334226440-334226562:334226604:+	MSTRG.40148	TraesCS1D02G243700	RI	D	NA	NA	0	2.5	5.7	2.9	0	NA	NA	7.7	NA	NA	16.9	0	7.9	2.1	0	0	NA	2.6	GTPase Der
MSTRG.40148;A5:1D:334226465-334226562:334226440-334226562:+	MSTRG.40148	TraesCS1D02G243700	A5	D	43.2	NA	4.3	0	6.2	13.8	12.2	44.7	NA	6.1	NA	NA	6.1	12.4	1.8	25.2	12.9	17.7	NA	20.2	GTPase Der
MSTRG.40148;A5:1D:334226630-334227351:334226604-334227351:+	MSTRG.40148	TraesCS1D02G243700	A5	D	43.2	NA	4.3	2.5	14	22.3	16	48.3	NA	9.4	NA	NA	5.1	13.4	11.6	27.1	20.9	24	NA	19.7	GTPase Der
MSTRG.40152;A3:1D:334460424-334460895:334460424-334460898:+	MSTRG.40152	TraesCS1D02G244000	A3	D	NA	0	NA	NA	3.6	NA	7.9	0	NA	0	NA	0	NA	NA	0	NA	14.6	NA	NA	0	RNA polymerase II C-terminal domain phosphatase-like protein
MSTRG.40153;A3:1D:334470486-334471190:334470486-334471193:+	MSTRG.40153	TraesCS1D02G244100	A3	D	NA	NA	NA	NA	37.7	0	0	0	NA	10.3	NA	NA	NA	0	0	0	0	61.5	NA	0	RNA polymerase II C-terminal domain phosphatase-like protein
MSTRG.40153;A3:1D:334469966-334470374:334469966-334470413:+	MSTRG.40153	TraesCS1D02G244100	A3	D	NA	NA	NA	NA	62.3	85.3	56.7	72.7	NA	64.3	NA	NA	NA	0	66.4	60.9	76.2	38.5	NA	80.8	RNA polymerase II C-terminal domain phosphatase-like protein
MSTRG.40167;A5:1D:335271608-335271703:335271548-335271703:+	MSTRG.40167	TraesCS1D02G244400	A5	D	23.9	0	100	100	98.3	96.5	100	100	91.5	96.1	11.3	0	0	100	98.4	93.4	99.2	92.5	100	95.5	Beta-mannosidase, putative
MSTRG.40190;A3:1D:336342766-336342860:336342766-336342868:+	MSTRG.40190	TraesCS1D02G245200	A3	D	52.9	57.4	37.6	70.5	73.6	63.8	58.5	69.7	60.4	66.8	66.2	100	50.9	73.3	65.4	62.5	72.4	88.7	82	61	Methyltransferase-like protein
MSTRG.40190;A3:1D:336343522-336344578:336343522-336344581:+	MSTRG.40190	TraesCS1D02G245200	A3	D	36.7	57.4	16.8	40.2	44.9	36.9	37.9	46.5	35.3	36.4	45.1	100	23	44.3	42.5	39.8	48.4	57.2	57	32.6	Methyltransferase-like protein
MSTRG.40193;A5:1D:336364771-336364870:336364747-336364870:+	MSTRG.40193	TraesCS1D02G245300	A5	D	0	1.4	6.3	0	1.1	0	1.2	0.7	0	1.8	0.9	0	0.6	0.4	0	0.2	0.2	0	0.3	0.5	Protein kinase-like protein
MSTRG.40193;AF:1D:336363867:336364215-336364870:336364509:336364771-336364870:+	MSTRG.40193	TraesCS1D02G245300	AF	D	100	93.7	66.7	100	90.2	100	86.8	91.1	NA	NA	NA	NA	92.6	96.1	100	98.4	97.6	100	NA	NA	Protein kinase-like protein
MSTRG.40193;AF:1D:336363867:336364215-336364870:336364697:336364747-336364870:+	MSTRG.40193	TraesCS1D02G245300	AF	D	5.5	17.6	11.8	5.8	9	7	7.3	6.4	5.2	4.1	2.7	0	6.6	8.7	9.6	10.6	8.2	15.5	6.8	4.2	Protein kinase-like protein
MSTRG.40194;SE:1D:336552804-336553298:336553375-336553471:+	MSTRG.40194	TraesCS1D02G245400	SE	D	87.2	97	90.8	85.4	71.9	76.6	76.5	63.4	72.6	68.6	85.8	NA	87	84.8	67.4	73.1	65.6	63.1	71.9	74.7	DNA repair protein-like protein
MSTRG.40210;RI:1D:337213258:337213980-337214072:337214563:+	MSTRG.40210	TraesCS1D02G245500	RI	D	100	NA	100	NA	NA	NA	NA	NA	NA	20.1	0	0	100	NA	NA	NA	NA	NA	NA	NA	Mitotic-spindle organizing protein 1
MSTRG.40210;SE:1D:337215066-337215393:337215473-337215699:+	MSTRG.40210	TraesCS1D02G245500	SE	D	0	NA	0	NA	NA	NA	NA	NA	NA	79.9	100	100	0	NA	NA	NA	NA	NA	NA	NA	Mitotic-spindle organizing protein 1
MSTRG.40210;RI:1D:337213255:337213980-337214072:337214563:+	MSTRG.40210	TraesCS1D02G245500	RI	D	NA	57	NA	23.8	NA	NA	NA	NA	NA	NA	14.9	NA	NA	NA	NA	NA	NA	NA	NA	31.3	Mitotic-spindle organizing protein 1
MSTRG.40210;RI:1D:337214906:337215066-337215393:337215594:+	MSTRG.40210	TraesCS1D02G245500	RI	D	NA	57	NA	23.8	NA	NA	NA	NA	NA	NA	14.9	NA	NA	NA	NA	NA	NA	NA	NA	31.3	Mitotic-spindle organizing protein 1
MSTRG.40210;A5:1D:337215594-337215699:337215066-337215699:+	MSTRG.40210	TraesCS1D02G245500	A5	D	20.3	100	29	22.4	NA	NA	NA	NA	NA	NA	NA	NA	23.3	NA	NA	19.9	NA	NA	NA	NA	Mitotic-spindle organizing protein 1
MSTRG.40210;A5:1D:337215594-337215699:337215473-337215699:+	MSTRG.40210	TraesCS1D02G245500	A5	D	NA	100	NA	100	58.3	66.4	NA	57.3	NA	45.4	45.9	0	NA	NA	46.7	NA	NA	NA	NA	69.6	Mitotic-spindle organizing protein 1
MSTRG.40210;SE:1D:337215066-337215393:337215594-337215699:+	MSTRG.40210	TraesCS1D02G245500	SE	D	32.9	100	0	48.1	NA	NA	NA	NA	NA	NA	NA	NA	25.3	48.3	NA	32.3	NA	58.4	NA	70.5	Mitotic-spindle organizing protein 1
MSTRG.40210;A3:1D:337211684-337213255:337211684-337213258:+	MSTRG.40210	TraesCS1D02G245500	A3	D	42.7	100	29	54.8	58.3	56.6	NA	57.3	NA	39.9	45.9	0	39.2	51.8	46.7	42	NA	61	NA	58	Mitotic-spindle organizing protein 1
MSTRG.40216;RI:1D:337219659:337219825-337220523:337220669:-	MSTRG.40216	TraesCS1D02G245700	RI	D	0	0	3.4	9.6	14.4	10.9	10.2	9.7	4.2	7	2.6	15.2	4.7	11.8	17	7.4	10.4	9.8	4.9	6.9	Mitochondrial carrier
MSTRG.40216;A3:1D:337220975-337221959:337220964-337221959:-	MSTRG.40216	TraesCS1D02G245700	A3	D	14	0	12	55.4	50.1	25.2	42.5	54.4	17	38.3	13.1	100	4.7	41.3	36.5	46.2	63.6	35.1	100	48.9	Mitochondrial carrier
MSTRG.40229;AF:1D:337903832-337903941:337903965:337903832-337904403:337904470:-	MSTRG.40229	TraesCS1D02G245900	AF	D	3.1	0	3.1	23.2	52.2	48.4	55.2	30.3	40.4	30.6	3.4	50	2	22.4	51.4	48.7	57.2	37.2	42.2	31.9	Argininosuccinate synthase
MSTRG.40229;AF:1D:337903832-337903941:337903965:337903832-337904403:337904619:-	MSTRG.40229	TraesCS1D02G245900	AF	D	94.2	NA	NA	81	82.7	76.5	80.4	56.8	90.4	90.8	100	100	NA	81.8	80.5	76	79.3	57.6	81.3	86.6	Argininosuccinate synthase
MSTRG.40229;RI:1D:337902989:337903171-337903532:337903580:-	MSTRG.40229	TraesCS1D02G245900	RI	D	96.7	100	96.9	72.8	43.1	44.9	39.5	56.7	57.2	67.3	96.6	50	98	73.9	43.2	44.5	37.2	49.3	52.7	64.9	Argininosuccinate synthase
MSTRG.40233;A5:1D:338368427-338372036:338368378-338372036:+	MSTRG.40233	TraesCS1D02G246000	A5	D	93.4	100	96.6	86.3	86.3	93.1	94.2	86.9	92.2	82.1	95.8	100	92.9	82.4	93.9	96.4	90.3	90	81.9	86.5	Ribosomal protein L34e superfamily protein
MSTRG.40237;SE:1D:338523187-338523347:338523526-338524054:+	MSTRG.40237	TraesCS1D02G246100	SE	D	85.9	95.9	79.1	86.2	85.3	84.4	88.5	83.3	NA	86.7	85.3	100	88.1	83	88.5	87.9	88.9	78.9	NA	86.5	pale cress protein (PAC)
MSTRG.40254;A5:1D:338874039-338874648:338874036-338874648:+	MSTRG.40254	TraesCS1D02G246200	A5	D	74.1	81.9	89.8	1	0	0	0	0.1	0	0.1	70.2	0	78.7	0.3	0	0	0	0	0	0	Coatomer subunit delta
MSTRG.40254;AF:1D:338870419:338870645-338871954:338871574:338871693-338871954:+	MSTRG.40254	TraesCS1D02G246200	AF	D	100	NA	NA	100	52.8	87	60.6	68	82.4	98	62.6	NA	NA	100	70.7	53	60	68.8	99.1	97.4	Coatomer subunit delta
MSTRG.40315;RI:1D:340294788:340294874-340294959:340295030:+	MSTRG.40315	TraesCS1D02G247300	RI	D	96.9	100	98.3	80.2	0.5	18.7	24.4	3.2	36	70.8	98.2	100	96.7	75.4	1.2	18.2	17.3	1.1	23	63.6	DUF21 domain-containing protein
MSTRG.40348;SE:1D:341032219-341033655:341033778-341034747:-	MSTRG.40348	TraesCS1D02G248100	SE	D	NA	NA	NA	NA	100	NA	47.3	NA	NA	NA	NA	NA	NA	NA	NA	100	100	NA	NA	NA	Protein translocase secy subunit, putative
MSTRG.40348;SE:1D:341032219-341033469:341033575-341033655:-	MSTRG.40348	TraesCS1D02G248100	SE	D	100	NA	100	95.3	91.3	92	93.3	96.7	100	94.3	100	NA	98.8	91.6	95.5	88.9	89.6	99.5	92.2	90.7	Protein translocase secy subunit, putative
MSTRG.40348;SE:1D:341038194-341038300:341038379-341040363:-	MSTRG.40348	TraesCS1D02G248100	SE	D	0	NA	0	9.5	13.3	8	13.3	18.2	7.8	5.7	0	NA	1.2	8.4	19.4	11.1	10.4	20.7	9.6	9.3	Protein translocase secy subunit, putative
MSTRG.40349;A5:1D:341273428-341273859:341273371-341273859:+	MSTRG.40349	TraesCS1D02G248400	A5	D	100	NA	93.5	90	86	95.2	93.5	80.9	92.2	79.6	100	NA	90.2	88.6	94	85.4	83.5	85.5	74.3	81.7	Chaperone protein DnaJ
MSTRG.40352;RI:1D:341494529:341495744-341495942:341496081:-	MSTRG.40352	TraesCS1D02G248800	RI	D	NA	NA	NA	NA	NA	NA	NA	NA	NA	NA	NA	NA	NA	NA	NA	NA	NA	86.5	NA	NA	Cyclin family protein
MSTRG.40352;AF:1D:341494950-341495599:341495810:341494950-341495942:341496117:-	MSTRG.40352	TraesCS1D02G248800	AF	D	0	0	NA	0	0	1	0	0	0	3.5	0	NA	0	0.5	0	0	0	0	6.2	13.6	Cyclin family protein
MSTRG.40352;AF:1D:341494950-341495213:341495241:341494950-341495942:341496117:-	MSTRG.40352	TraesCS1D02G248800	AF	D	90.6	72.8	98.7	86.8	88.7	86	86.2	90.7	79.1	89.8	93.7	100	98.3	85	85.3	93.3	87.2	81.1	80.7	85.2	Cyclin family protein
MSTRG.40386;RI:1D:342184789:342184810-342184978:342185101:+	MSTRG.40386	TraesCS1D02G249700	RI	D	100	100	100	48.7	60.9	75	31.6	NA	0	33.4	100	100	100	49.1	64.7	62.1	0	NA	30.1	84.1	Endo-1,31,4-beta-D-glucanase
MSTRG.40409;A3:1D:342844458-342844744:342844458-342844862:+	MSTRG.40409	TraesCS1D02G250300	A3	D	NA	NA	NA	NA	95.1	NA	69	NA	NA	NA	NA	NA	NA	NA	86.4	91.6	69.7	NA	NA	NA	Sulfotransferase
MSTRG.40409;SE:1D:342843929-342844364:342844458-342844744:+	MSTRG.40409	TraesCS1D02G250300	SE	D	NA	NA	NA	NA	55	38.7	37.8	NA	NA	NA	NA	NA	NA	NA	62.1	50	51.5	NA	NA	NA	Sulfotransferase
MSTRG.40409;SE:1D:342843929-342844744:342844942-342848709:+	MSTRG.40409	TraesCS1D02G250300	SE	D	NA	NA	0	5.1	29.1	8.3	13	NA	NA	NA	NA	NA	2.4	14.3	24.2	19	15.7	NA	NA	0	Sulfotransferase
MSTRG.40419;SE:1D:342855750-342856143:342856335-342856501:+	MSTRG.40419	TraesCS1D02G250400	SE	D	NA	NA	NA	9.2	0	0	0	0	NA	18.5	NA	NA	NA	18.8	0	10.9	31	0	NA	0	Energy-coupling factor transporter transmembrane protein EcfT
MSTRG.40419;A5:1D:342856335-342856501:342855750-342856501:+	MSTRG.40419	TraesCS1D02G250400	A5	D	NA	NA	NA	2.5	11.6	9	34.7	19.5	NA	17.9	NA	NA	NA	4.8	11.5	0	23.5	35.3	NA	7.5	Energy-coupling factor transporter transmembrane protein EcfT
MSTRG.40419;SE:1D:342859354-342859922:342860028-342860619:+	MSTRG.40419	TraesCS1D02G250400	SE	D	92.2	94.7	94.9	70.9	35.8	47.1	46.4	64.2	72.9	68.7	92	100	93.3	58	45.2	43	46.8	57.7	61.4	65.9	Energy-coupling factor transporter transmembrane protein EcfT
MSTRG.40421;A3:1D:342864655-342865061:342864655-342865083:+	MSTRG.40421	TraesCS1D02G250600	A3	D	0	NA	0	5.1	9.7	3.7	0.4	1.6	3.7	0.9	0	NA	0	5.5	0.9	5.4	3.3	0	3.6	2.7	1-(5-phosphoribosyl)-5-[(5-phosphoribosylamino)methylideneamino] imidazole-4-carboxamide isomerase
MSTRG.40421;SE:1D:342865290-342865932:342866017-342866621:+	MSTRG.40421	TraesCS1D02G250600	SE	D	40.1	2.9	10.7	39.6	48.9	45.2	52	52.1	50.3	39.2	18.8	0	19	46.5	54.1	49.2	59.8	65.4	54.6	40.4	1-(5-phosphoribosyl)-5-[(5-phosphoribosylamino)methylideneamino] imidazole-4-carboxamide isomerase
MSTRG.40410;AF:1D:342873142:342873219-342874366:342873609:342873626-342874366:+	MSTRG.40410	TraesCS1D02G250700	AF	D	25.9	82.2	19.6	0	15.8	NA	NA	0	NA	18.8	31.1	41.2	8.6	4.2	NA	NA	NA	NA	NA	11.4	GDSL esterase/lipase
MSTRG.40410;SE:1D:342875287-342875555:342875825-342876181:+	MSTRG.40410	TraesCS1D02G250700	SE	D	74.1	17.8	82.4	100	98.7	95.7	93.1	100	100	83.1	68.9	58.8	92.1	99.5	100	99.6	96.5	100	97.5	90.4	GDSL esterase/lipase
MSTRG.40410;AF:1D:342872698:342873219-342874366:342873609:342873626-342874366:+	MSTRG.40410	TraesCS1D02G250700	AF	D	0	0	12.6	84.9	93.2	100	100	68.6	98.9	12.4	0	0	8.6	89.1	97	97.4	97.3	87.1	93.1	17.8	GDSL esterase/lipase
MSTRG.40427;A3:1D:343181394-343185301:343181391-343185301:-	MSTRG.40427	TraesCS1D02G250900	A3	D	NA	0	NA	NA	0	0	0	NA	NA	0	NA	NA	NA	NA	46.5	11.9	55.7	NA	NA	0	2OG-Fe(II) oxygenase family oxidoreductase&&Oxidoreductase, 2OG-Fe(II) oxygenase family protein
MSTRG.40427;SE:1D:343181088-343181246:343181394-343185301:-	MSTRG.40427	TraesCS1D02G250900	SE	D	0	0	0	0	0	0	0	NA	NA	0	0	NA	0	19.9	27	14	100	NA	NA	0	2OG-Fe(II) oxygenase family oxidoreductase&&Oxidoreductase, 2OG-Fe(II) oxygenase family protein
MSTRG.40427;SE:1D:343181088-343181246:343181391-343185301:-	MSTRG.40427	TraesCS1D02G250900	SE	D	0	24.7	0	12.5	42.3	52.4	53.5	NA	NA	18.6	0	NA	0	0	29.9	54.7	100	NA	NA	32.2	2OG-Fe(II) oxygenase family oxidoreductase&&Oxidoreductase, 2OG-Fe(II) oxygenase family protein
MSTRG.40460;A3:1D:343897804-343897883:343897787-343897883:-	MSTRG.40460	TraesCS1D02G251500	A3	D	13	0	31.4	8.1	14.9	12.3	21.8	35.1	22.7	30.2	30.7	0	31.9	11.9	14.9	10.9	17.4	29.5	20.3	14.3	Cation-transporting ATPase
MSTRG.40449;SE:1D:344080138-344081335:344081501-344083103:+	MSTRG.40449	TraesCS1D02G251600	SE	D	0	NA	0	4.3	8.9	0	1.2	0	5.9	0	28.6	100	0	1.4	2.3	0	0	0	0	0	B-cell receptor-associated 31-like
MSTRG.40449;A5:1D:344083286-344083363:344083284-344083363:+	MSTRG.40449	TraesCS1D02G251600	A5	D	0	NA	NA	NA	NA	24.3	NA	NA	NA	26.6	0	NA	NA	NA	17.3	NA	3.8	NA	NA	21.8	B-cell receptor-associated 31-like
MSTRG.40449;AF:1D:344079823:344080138-344083103:344081346:344081501-344083103:+	MSTRG.40449	TraesCS1D02G251600	AF	D	65.8	NA	100	98.4	97	86.2	95.7	86.5	85.4	92.7	76.4	NA	100	100	84.1	97.7	94	89.8	96.2	91.1	B-cell receptor-associated 31-like
MSTRG.40449;A3:1D:344080138-344083103:344080138-344083155:+	MSTRG.40449	TraesCS1D02G251600	A3	D	50.8	NA	30	66.1	70.4	77.7	68.3	51.2	64	62.1	88.4	NA	33.6	66.4	73.9	65.3	75	71.2	91	69.4	B-cell receptor-associated 31-like
MSTRG.40463;A5:1D:344596655-344597554:344596655-344597626:-	MSTRG.40463	TraesCS1D02G252200	A5	D	25.8	13.2	37.3	14.5	19.5	16.7	11.5	17.1	24.1	15	22.4	0	31.1	16.9	15.6	17.4	18.5	30.3	9.4	15.2	Cox19-like CHCH family protein
MSTRG.40465;A5:1D:344609167-344609600:344609167-344609604:-	MSTRG.40465	TraesCS1D02G252400	A5	D	9.8	0	58	25.3	14.3	18.8	33	NA	NA	17.5	14.1	NA	72.3	31.7	22.6	36.2	22	NA	NA	15.5	#N/A
MSTRG.40468;A5:1D:344619546-344620618:344619546-344620886:-	MSTRG.40468	TraesCS1D02G252500	A5	D	0	46.1	0.1	0.5	1.5	2.2	0.9	0.6	1.4	2	0	0	0.6	0.5	1.4	1.7	1.2	1.1	1.8	2.5	Methyl-CpG-binding domain-containing family protein
MSTRG.40468;A5:1D:344619546-344620618:344619546-344620705:-	MSTRG.40468	TraesCS1D02G252500	A5	D	0	100	NA	NA	100	100	89.3	NA	100	79.9	0	NA	NA	NA	89.4	95.7	95.2	100	95.2	81.3	Methyl-CpG-binding domain-containing family protein
MSTRG.40475;AF:1D:344705933-344707007:344707361:344705933-344747545:344747901:-	MSTRG.40475	TraesCS1D02G252700	AF	D	NA	NA	16.4	NA	NA	NA	NA	79.5	73.2	77.8	NA	NA	NA	NA	NA	NA	NA	61.7	82.4	84.9	Methyl-CpG-binding domain-containing family protein
MSTRG.40475;AL:1D:344705072:344705933-344747545:344745741:344746479-344747545:-	MSTRG.40475	TraesCS1D02G252700	AL	D	0	0	13.1	1	0	0	0	56.1	72.5	7.8	0	0	5.3	0	0	0	0	77.4	63.1	4.6	Methyl-CpG-binding domain-containing family protein
MSTRG.40494;RI:1D:345430675:345431506-345431611:345431968:-	MSTRG.40494	TraesCS1D02G253400	RI	D	88.5	100	84.7	32.7	18.7	49.9	34.5	0	0	40.3	92.3	100	85.6	41.6	28.5	20.7	9	0	NA	19.4	Cytochrome P450 family protein
MSTRG.40515;AF:1D:345703303:345703510-345704183:345703988:345703990-345704183:+	MSTRG.40515	TraesCS1D02G253700	AF	D	NA	NA	NA	NA	96.9	80.8	81.6	96.9	NA	76.7	NA	NA	NA	92	92.2	92.9	89	96.6	88.6	73.6	Breast carcinoma-amplified sequence 3
MSTRG.40515;A3:1D:345706713-345708100:345706713-345708112:+	MSTRG.40515	TraesCS1D02G253700	A3	D	5.1	0	17.2	16.7	27.7	18.9	21.1	27.8	4.3	19.6	3.2	0	12.2	23.3	51	35	41.1	30.2	30.3	24.6	Breast carcinoma-amplified sequence 3
MSTRG.40518;A3:1D:345721792-345721920:345721773-345721920:-	MSTRG.40518	TraesCS1D02G254000	A3	D	76.8	100	100	NA	NA	NA	NA	NA	NA	96.7	76.6	100	57.1	NA	NA	NA	NA	NA	NA	98.3	#N/A
MSTRG.40522;A5:1D:345810664-345811031:345810664-345811037:-	MSTRG.40522	TraesCS1D02G254100	A5	D	NA	NA	NA	NA	NA	88.9	76.2	NA	NA	NA	NA	NA	NA	NA	60.6	28.1	69.5	NA	NA	NA	#N/A
MSTRG.40558;SE:1D:346872216-346876397:346876564-346876652:-	MSTRG.40558	TraesCS1D02G254600	SE	D	50.5	55.3	55	45.5	32.2	35.4	42.7	25	NA	47.9	30.9	100	74.1	47.8	31.1	40.5	21.9	26.7	44.4	51.8	Pentatricopeptide repeat-containing protein
MSTRG.40566;A3:1D:347204430-347204572:347204430-347204582:+	MSTRG.40566	TraesCS1D02G254700	A3	D	0	0	0	0	82.7	54.6	50.9	100	100	32.8	0	0	0	36.9	100	35.3	100	45.1	67.5	39.1	Squamosa promoter-binding-like protein
MSTRG.40595;A3:1D:348031066-348040134:348031066-348040145:+	MSTRG.40595	TraesCS1D02G255500	A3	D	NA	NA	NA	NA	NA	NA	NA	NA	NA	NA	NA	NA	NA	NA	NA	NA	14.2	NA	NA	NA	#N/A
MSTRG.40595;A3:1D:348031066-348040134:348031066-348040191:+	MSTRG.40595	TraesCS1D02G255500	A3	D	NA	NA	NA	NA	NA	NA	0	NA	NA	NA	NA	NA	NA	NA	NA	NA	15	NA	NA	NA	#N/A
MSTRG.40595;A3:1D:348031066-348040145:348031066-348040191:+	MSTRG.40595	TraesCS1D02G255500	A3	D	NA	NA	NA	NA	NA	NA	0	NA	NA	NA	NA	NA	NA	NA	NA	NA	51.6	NA	NA	NA	#N/A
MSTRG.40594;A3:1D:348050956-348051804:348050956-348051807:+	MSTRG.40594	TraesCS1D02G255600	A3	D	59.9	84.2	69.9	38.6	31.8	59.9	14.3	64.7	NA	12.6	78.6	0	50.8	17.8	41.7	19.6	15.1	66.7	NA	14	RAN GTPase activating protein 2
MSTRG.40597;A3:1D:348056425-348056908:348056425-348056932:+	MSTRG.40597	TraesCS1D02G255700	A3	D	4.4	0	0	15.6	100	100	100	97	100	78.5	0	100	0	41.6	100	100	100	100	100	100	ELKS/Rab6-interacting/CAST family protein
MSTRG.40597;A3:1D:348056425-348056881:348056425-348056932:+	MSTRG.40597	TraesCS1D02G255700	A3	D	0	0	2.8	5.3	100	100	100	94.3	100	46.4	0	100	0	9.8	100	100	100	100	100	100	ELKS/Rab6-interacting/CAST family protein
MSTRG.40597;A3:1D:348056425-348056881:348056425-348056908:+	MSTRG.40597	TraesCS1D02G255700	A3	D	NA	NA	NA	23.2	27.8	18.7	30.9	33.8	36.8	19.1	NA	43.6	NA	13.3	17.4	13.2	27.5	25.6	24.6	17.9	ELKS/Rab6-interacting/CAST family protein
MSTRG.40598;A5:1D:348064741-348066874:348064635-348066874:+	MSTRG.40598	TraesCS1D02G255800	A5	D	52.6	100	37.6	89.2	80.9	65.3	67.6	42.5	NA	55.3	40	NA	51.7	81.5	61.3	82.2	65.5	5.7	42.2	58.6	Cysteine proteinase inhibitor
MSTRG.40598;SE:1D:348064741-348065179:348065270-348066874:+	MSTRG.40598	TraesCS1D02G255800	SE	D	28.7	62.2	41.5	44.6	47	52.5	63.7	64.5	NA	67.7	31.3	100	47.6	49.8	51.3	57.3	65.9	NA	55.8	72.4	Cysteine proteinase inhibitor
MSTRG.40598;SE:1D:348064635-348065179:348065270-348066874:+	MSTRG.40598	TraesCS1D02G255800	SE	D	58.1	100	74.1	90.7	91.3	88.7	92.3	84.7	81.7	78.7	53.5	NA	75.4	85.3	85.6	91.2	90.1	48.8	49.2	80.3	Cysteine proteinase inhibitor
MSTRG.40598;A5:1D:348064741-348065179:348064635-348065179:+	MSTRG.40598	TraesCS1D02G255800	A5	D	24.5	35.4	13	40.4	26.3	21	23.5	19.5	18.9	41.2	21	100	24.1	43	21.9	37.3	28.7	17.7	48.7	47.6	Cysteine proteinase inhibitor
MSTRG.40618;A3:1D:348664036-348665236:348664036-348665245:+	MSTRG.40618	TraesCS1D02G256000	A3	D	62.8	69.2	55	43.7	64.2	46.6	60	57.6	NA	20.3	59.5	100	49.4	46	67.1	50.2	NA	67.5	NA	70.3	#N/A
MSTRG.40637;SE:1D:349184361-349184536:349184664-349185545:+	MSTRG.40637	TraesCS1D02G256600	SE	D	5.5	0	0	11.3	100	26.7	NA	NA	NA	37.2	0	0	1.3	55	100	54.9	NA	NA	NA	41.7	Glycosyltransferase
MSTRG.40661;A5:1D:349557047-349557143:349557047-349557202:-	MSTRG.40661	TraesCS1D02G257300	A5	D	0	0	9.9	42.4	73.2	71.7	59.4	NA	NA	NA	0	NA	9.8	26.7	65.7	56.9	65.3	NA	NA	NA	FAD/NAD(P)-binding oxidoreductase family protein
MSTRG.40661;A3:1D:349557656-349558432:349557646-349558432:-	MSTRG.40661	TraesCS1D02G257300	A3	D	96.9	0	71.8	53.7	28.3	29.1	40.6	NA	NA	NA	90.6	NA	77.5	77.2	32.6	43.8	7	NA	NA	NA	FAD/NAD(P)-binding oxidoreductase family protein
MSTRG.40657;AF:1D:349563268-349563597:349563672:349563268-349564545:349566341:-	MSTRG.40657	TraesCS1D02G257400	AF	D	95.3	91.4	98.2	88.9	83.7	87.2	87.7	85.3	90.4	91.5	95.4	93.3	96.9	87.4	84.6	85.5	85.7	86.7	86	89.8	BZIP transcription factor
MSTRG.40666;A3:1D:349746024-349746119:349746024-349746128:+	MSTRG.40666	TraesCS1D02G257500	A3	D	93.1	60.6	84.6	72.3	69.8	62	75.1	55	55.4	80.5	80.9	100	88.3	77.9	63.9	77.5	80.1	56.2	69.4	85.4	Nucleic acid binding protein
MSTRG.40666;AF:1D:349743659:349743758-349745424:349743895:349744002-349745424:+	MSTRG.40666	TraesCS1D02G257500	AF	D	6.9	39.4	15.4	27.7	30.2	38	24.9	45	44.6	19.5	19.1	0	11.7	22.1	36.1	22.5	19.9	43.9	30.8	14.7	Nucleic acid binding protein
MSTRG.40764;RI:1D:351542889:351543044-351543131:351543991:-	MSTRG.40764	TraesCS1D02G259100	RI	D	NA	100	NA	NA	16.9	8.8	2.7	100	NA	NA	NA	NA	NA	NA	23.9	32.3	1.6	62.8	NA	49.7	FBD-associated F-box protein
MSTRG.40764;RI:1D:351543131:351543209-351543572:351543991:-	MSTRG.40764	TraesCS1D02G259100	RI	D	NA	NA	NA	NA	68.7	52.7	83.6	NA	NA	0	NA	NA	NA	NA	61.6	58.9	83.4	33.2	NA	20	FBD-associated F-box protein
MSTRG.40764;SE:1D:351545581-351546327:351546421-351546818:-	MSTRG.40764	TraesCS1D02G259100	SE	D	5.4	0	33.9	29.1	55.9	64	67.6	NA	NA	83.8	8.3	8	29	32.4	52.2	69.3	74.6	NA	NA	83.5	FBD-associated F-box protein
MSTRG.40775;RI:1D:351917161:351917452-351917690:351917751:-	MSTRG.40775	TraesCS1D02G259200	RI	D	NA	NA	NA	NA	NA	NA	66.1	NA	NA	NA	NA	100	NA	NA	NA	NA	62.2	NA	NA	NA	FBD-associated F-box protein
MSTRG.40775;RI:1D:351917161:351917452-351917694:351917751:-	MSTRG.40775	TraesCS1D02G259200	RI	D	NA	NA	NA	NA	NA	NA	86.1	NA	NA	NA	NA	100	NA	NA	NA	NA	92.9	NA	NA	NA	FBD-associated F-box protein
MSTRG.40775;A5:1D:351916700-351917117:351916700-351917161:-	MSTRG.40775	TraesCS1D02G259200	A5	D	NA	NA	NA	NA	4.4	23	4	NA	NA	10.2	NA	0	NA	NA	9.5	0	3	NA	NA	0	FBD-associated F-box protein
MSTRG.40775;A5:1D:351917452-351917690:351917452-351917694:-	MSTRG.40775	TraesCS1D02G259200	A5	D	NA	NA	NA	NA	NA	NA	80.6	NA	NA	89.4	NA	NA	NA	NA	NA	NA	90.3	NA	NA	NA	FBD-associated F-box protein
MSTRG.40775;RI:1D:351917161:351917751-351918160:351918277:-	MSTRG.40775	TraesCS1D02G259200	RI	D	NA	NA	NA	NA	97.5	100	86.9	NA	NA	82	NA	NA	NA	NA	93.3	86.7	86.8	NA	NA	100	FBD-associated F-box protein
MSTRG.40775;SE:1D:351917751-351918160:351918277-351918958:-	MSTRG.40775	TraesCS1D02G259200	SE	D	NA	NA	4.6	4	25.6	0	25.4	14.6	0	12.2	NA	0	NA	24.1	15.6	20.2	23.7	0	25.7	13.7	FBD-associated F-box protein
MSTRG.40775;A3:1D:351918277-351918958:351917751-351918958:-	MSTRG.40775	TraesCS1D02G259200	A3	D	NA	NA	28.4	12.5	26	10.7	17.3	10.1	3.2	11.7	NA	0	38.3	18.5	21.1	14.4	20	19.8	9.7	15.6	FBD-associated F-box protein
MSTRG.40775;A5:1D:351916700-351917161:351916700-351917694:-	MSTRG.40775	TraesCS1D02G259200	A5	D	NA	NA	30.7	12.5	22.7	16.4	21.3	21.5	4	14	NA	100	39.6	15.2	23.8	15.3	27.7	21	7.4	14.1	FBD-associated F-box protein
MSTRG.40794;A3:1D:352411750-352411836:352411750-352411908:+	MSTRG.40794	TraesCS1D02G259600	A3	D	NA	NA	NA	NA	95.7	81.8	NA	84.6	NA	97	NA	NA	NA	NA	100	100	NA	85.6	NA	100	Beta-hexosaminidase
MSTRG.40794;A3:1D:352412432-352412923:352412432-352412950:+	MSTRG.40794	TraesCS1D02G259600	A3	D	92.2	93.3	95.5	94.5	92	93	90	88	90.8	91.9	96.2	100	99.4	95.3	88.5	94.2	89.3	90.6	89.5	94.7	Beta-hexosaminidase
MSTRG.40831;A5:1D:354458356-354460101:354458354-354460101:+	MSTRG.40831	TraesCS1D02G260000	A5	D	18.1	23.5	8.6	43	54	37	58.9	54.8	45.1	40.1	20.3	14.7	15.4	50.7	53.8	63.8	75.5	63.2	69.8	54	Regulatory particle non-ATPase 13
MSTRG.40843;SE:1D:354517432-354517703:354517770-354519337:+	MSTRG.40843	TraesCS1D02G260300	SE	D	58.6	NA	9.6	60.4	100	87.1	100	NA	NA	48.3	0	100	7.5	33.7	72.3	100	60	NA	NA	39.7	RPA-interacting protein A
MSTRG.40843;A3:1D:354519453-354519534:354519453-354519553:+	MSTRG.40843	TraesCS1D02G260300	A3	D	38.7	NA	0	32.2	35.1	27.9	30.6	0	NA	21.4	0	100	5.4	0	16.1	37.8	14.3	NA	NA	10.7	RPA-interacting protein A
MSTRG.40843;SE:1D:354517432-354517697:354517770-354519337:+	MSTRG.40843	TraesCS1D02G260300	SE	D	55.4	NA	35	41.8	100	88.9	100	NA	NA	54.6	38.6	NA	30.3	38.1	75.9	100	72.9	NA	NA	51.2	RPA-interacting protein A
MSTRG.40843;A3:1D:354517432-354517697:354517432-354517703:+	MSTRG.40843	TraesCS1D02G260300	A3	D	46.7	NA	83.5	31.9	49.2	54.3	67.4	NA	NA	56.3	NA	0	NA	54.7	54.6	44.2	64.3	NA	NA	61.5	RPA-interacting protein A
MSTRG.40843;A3:1D:354516546-354517219:354516546-354517238:+	MSTRG.40843	TraesCS1D02G260300	A3	D	44.6	NA	100	84.1	77.1	74.4	87.8	100	NA	73.2	61.4	NA	69.7	71.1	71.4	88.1	83.9	NA	NA	88.8	RPA-interacting protein A
MSTRG.40850;A3:1D:354719440-354719548:354719414-354719548:-	MSTRG.40850	TraesCS1D02G260400	A3	D	49.3	0	48.6	83.8	78.8	86.1	84.2	72.9	57.4	74.2	46.7	100	57.8	88.5	91	92.1	90.4	85.2	68.8	82.8	SAC3/GANP/Nin1/mts3/eIF-3 p25 family protein
MSTRG.40850;A3:1D:354720563-354722229:354720555-354722229:-	MSTRG.40850	TraesCS1D02G260400	A3	D	28.1	0	13.2	72.2	66.6	62.6	77.1	58.8	33.5	55.4	26.7	100	34.4	79.2	82.8	80.2	86.5	74.2	59.5	68.1	SAC3/GANP/Nin1/mts3/eIF-3 p25 family protein
MSTRG.40867;AF:1D:355164562:355164887-355177323:355174195:355174509-355177323:+	MSTRG.40867	TraesCS1D02G260900	AF	D	0	0	0	0	0	0	0	0	0	6.1	0	0	0	0	0	0	0	1.7	2.5	0	Guanosine nucleotide diphosphate dissociation inhibitor
MSTRG.40867;RI:1D:355168118:355168229-355168413:355168493:+	MSTRG.40867	TraesCS1D02G260900	RI	D	32.1	71	37.3	2.2	3.7	4	4.3	8.4	3.9	4	22.3	0	28	1.2	5.2	2.5	3.3	9.8	2.8	1.7	Guanosine nucleotide diphosphate dissociation inhibitor
MSTRG.40867;A3:1D:355165930-355167219:355165930-355167276:+	MSTRG.40867	TraesCS1D02G260900	A3	D	3.4	0.5	1.9	12.7	15.3	13.7	14.2	16	18.8	13.5	1.7	0	1.6	12.8	14.9	13.4	14.5	17.2	17.4	15.9	Guanosine nucleotide diphosphate dissociation inhibitor
MSTRG.40870;RI:1D:355431251:355431459-355431540:355431779:+	MSTRG.40870	TraesCS1D02G261200	RI	D	100	100	100	100	100	100	NA	NA	NA	44.2	100	NA	98.8	97.1	95.9	67.3	40.4	NA	NA	100	Calcineurin B-like protein
MSTRG.40870;A3:1D:355431459-355431540:355431459-355431720:+	MSTRG.40870	TraesCS1D02G261200	A3	D	100	100	100	96.1	89.1	79.4	84	NA	NA	100	100	100	100	89	73.6	83.8	51.1	NA	NA	100	Calcineurin B-like protein
MSTRG.40870;RI:1D:355431251:355431459-355431720:355431779:+	MSTRG.40870	TraesCS1D02G261200	RI	D	100	100	100	91.9	66.8	48.1	NA	NA	NA	100	100	NA	100	79.4	46.3	59.9	41.5	NA	NA	100	Calcineurin B-like protein
MSTRG.40874;AF:1D:355508591-355508696:355508805:355508591-355510503:355512379:-	MSTRG.40874	TraesCS1D02G261500	AF	D	NA	NA	52.4	NA	78.4	89.4	82.9	77.2	NA	NA	NA	NA	NA	NA	86.3	90.7	86.8	81.4	NA	NA	#N/A
MSTRG.40909;AF:1D:356156737-356156866:356156868:356156737-356157481:356157914:-	MSTRG.40909	TraesCS1D02G262300	AF	D	99.8	100	100	98.3	95.1	95.7	97	94.2	97.6	98.3	100	100	100	98.7	95.1	96.8	96.5	88.9	96.3	98.1	#N/A
MSTRG.40923;RI:1D:356360123:356360465-356360691:356360797:-	MSTRG.40923	TraesCS1D02G262400	RI	D	0	0	0	0	0	0	0	0	0	7.2	0	0	0	0	0	0	3	0	3.8	0	Cold shock protein
MSTRG.40923;RI:1D:356360123:356360530-356360666:356360797:-	MSTRG.40923	TraesCS1D02G262400	RI	D	0	0	0	0	0	0	0	0	0	10	0	0	0	0	0	0	3.8	0	2.6	0	Cold shock protein
MSTRG.40923;RI:1D:356360179:356360530-356360666:356361185:-	MSTRG.40923	TraesCS1D02G262400	RI	D	0.6	0	0	0	1.2	0	0	0	NA	29.2	0	0	0	0	0	0	0	NA	NA	NA	Cold shock protein
MSTRG.40923;A5:1D:356360465-356360577:356360465-356360691:-	MSTRG.40923	TraesCS1D02G262400	A5	D	4.8	4.8	5.4	3.7	2.6	2.6	2.6	3.7	0	5.2	5.9	1.5	6.6	6.7	2.2	4.7	1.3	0.5	0.3	1	Cold shock protein
MSTRG.40923;A5:1D:356360530-356360627:356360530-356360666:-	MSTRG.40923	TraesCS1D02G262400	A5	D	3.5	0	17.2	3.1	6.2	4.6	1.1	2.4	7.4	13	2.1	0	7.3	3.7	10.5	2.6	7.5	17.9	4.9	11.9	Cold shock protein
MSTRG.40926;AF:1D:356859268:356859742-356860337:356860261:356860309-356860337:+	MSTRG.40926	TraesCS1D02G262500	AF	D	0.1	0.9	0	2.2	4	3.7	33	5	10.4	7.1	0.1	100	0.1	1.9	3.2	3.8	18.1	3	25.8	32.6	Cold shock protein
MSTRG.40926;A5:1D:356860312-356860337:356860309-356860337:+	MSTRG.40926	TraesCS1D02G262500	A5	D	47.6	85.5	48.5	82.6	80.2	85.3	96.4	76.5	93.9	85.3	62	100	35.6	75.5	82.8	79.4	88.9	75.8	94.6	97	Cold shock protein
MSTRG.40925;AF:1D:356932132-356932846:356933054:356932132-356933114:356933138:-	MSTRG.40925	TraesCS1D02G262700	AF	D	32.3	69.6	0	NA	NA	NA	NA	13.6	0	16	0	100	0	NA	NA	NA	NA	27.6	14.3	14.7	AGAMOUS-like MADS-box transcription factor
MSTRG.40930;RI:1D:356943453:356943676-356944487:356944737:-	MSTRG.40930	TraesCS1D02G262800	RI	D	1.8	0	1	3.1	7.9	5.6	10	7.5	4.7	2.4	2.8	0	2.1	4.3	7.2	4.5	8.9	7	4.1	2.9	#N/A
MSTRG.40930;AF:1D:356944737-356946533:356946645:356944737-356946765:356947062:-	MSTRG.40930	TraesCS1D02G262800	AF	D	20.6	13.6	14.7	15.6	17.8	10.5	3.4	7.2	3.8	6.3	18.3	25	18.7	16.8	12.9	14.2	0	5.7	10.6	6.7	#N/A
MSTRG.40963;AF:1D:357449344:357449876-357450924:357450626:357450840-357450924:+	MSTRG.40963	TraesCS1D02G263300	AF	D	0	0	0	0.2	8.8	2.2	6.8	13.5	0	1.4	0	0	1	0.2	7.6	5.3	13	17.3	7.9	2.2	#N/A
MSTRG.41009;A3:1D:358221780-358222141:358221771-358222141:-	MSTRG.41009	TraesCS1D02G263600	A3	D	99.6	100	98.1	95.6	83.1	92.4	83.8	98.4	92.9	100	100	100	99.7	99	91	96.4	85.3	91	100	95.1	Zinc finger CCCH domain protein
MSTRG.41004;A5:1D:359613402-359613585:359612523-359613585:+	MSTRG.41004	TraesCS1D02G263700	A5	D	NA	NA	NA	NA	8.5	12.1	23.1	1.7	0	6.3	NA	NA	NA	NA	22.9	8.9	23.3	4.1	4.2	6.4	Gibberellin 20 oxidase 2
MSTRG.41010;A5:1D:359722965-359723104:359722965-359723117:-	MSTRG.41010	TraesCS1D02G263900	A5	D	83.9	NA	97.2	67	0	40.6	64.8	56.5	NA	81	90.2	0	93.4	79.1	41	39.7	39.9	45.3	88.2	69	Protein kinase superfamily protein
MSTRG.41010;A5:1D:359723172-359723972:359723172-359724080:-	MSTRG.41010	TraesCS1D02G263900	A5	D	16.1	NA	0	9.4	19.2	19.4	18.1	21.4	NA	10.7	9.8	100	6.6	17.7	15.8	14.6	19.9	22.3	11.8	16.2	Protein kinase superfamily protein
MSTRG.41010;A3:1D:359722428-359722690:359722370-359722690:-	MSTRG.41010	TraesCS1D02G263900	A3	D	82.6	0	100	53.2	47.2	47	46.3	53.9	41.3	52.5	100	14.5	61.1	52.2	54.8	58.1	53.1	52.5	67.7	45.5	Protein kinase superfamily protein
MSTRG.41043;A5:1D:360366606-360367299:360366600-360367299:+	MSTRG.41043	TraesCS1D02G264400	A5	D	NA	NA	7.8	6.4	0	1.9	0	NA	NA	0	NA	NA	2.9	0	3	0.5	0	NA	NA	0	#N/A
MSTRG.41043;A5:1D:360368254-360368897:360368251-360368897:+	MSTRG.41043	TraesCS1D02G264400	A5	D	82.6	94.1	77.3	59.2	57.4	50.6	0	NA	NA	47.5	95.7	100	76.4	53.6	36.3	50.4	0	NA	NA	32.6	#N/A
MSTRG.41034;SE:1D:360387973-360388036:360388138-360388729:+	MSTRG.41034	TraesCS1D02G264500	SE	D	0	NA	NA	1.8	10	9.3	NA	NA	NA	6.9	1.8	0	NA	3.9	5.6	7.7	NA	NA	NA	6.5	PISTILLATA-like MADS-box transcription factor&&MADS box transcription factor
MSTRG.41034;A3:1D:360387973-360388729:360387973-360388738:+	MSTRG.41034	TraesCS1D02G264500	A3	D	15.7	4.1	28.4	39.3	60.3	49.5	25.2	19.2	7.1	11.2	22	6.9	24	42.6	52	54.5	21.7	21.8	10.1	10.8	PISTILLATA-like MADS-box transcription factor&&MADS box transcription factor
MSTRG.41044;A5:1D:360479482-360479605:360479482-360479615:-	MSTRG.41044	TraesCS1D02G264900	A5	D	100	100	74.7	99.4	98.8	99.1	99.8	99.8	100	99.9	100	100	98.9	99.3	99.4	98.9	99.2	100	100	98.7	magnesium transporter, putative (DUF803)
MSTRG.41054;AF:1D:361033171:361033532-361034488:361033678:361034076-361034488:+	MSTRG.41054	TraesCS1D02G265100	AF	D	19.5	0	12.8	33.4	80.6	71.1	98.7	96.8	92.8	91.5	36.9	0	95.8	54.4	77.8	64.7	100	98.6	73.3	94.8	F-box family protein
MSTRG.41065;SE:1D:361114711-361114831:361114845-361114936:+	MSTRG.41065	TraesCS1D02G265200	SE	D	NA	NA	NA	NA	9.8	NA	0	NA	NA	NA	NA	NA	NA	NA	4.9	3.7	15.1	NA	NA	0	Dual specificity phosphatase family protein
MSTRG.41065;RI:1D:361112629:361113093-361113172:361113664:+	MSTRG.41065	TraesCS1D02G265200	RI	D	NA	NA	NA	100	100	100	100	100	NA	92.6	NA	NA	NA	100	100	100	100	88.9	100	94.6	Dual specificity phosphatase family protein
MSTRG.41065;SE:1D:361109884-361110517:361110555-361110672:+	MSTRG.41065	TraesCS1D02G265200	SE	D	NA	NA	NA	90.1	31.5	32.5	92.3	96.8	NA	54.1	NA	NA	NA	85.5	49.5	34.7	58.4	97.2	38	53	Dual specificity phosphatase family protein
MSTRG.41065;A5:1D:361114845-361114936:361114711-361114936:+	MSTRG.41065	TraesCS1D02G265200	A5	D	100	99.6	100	91.5	89.7	91.7	84.3	98.2	95.9	94.3	100	100	98.9	90.9	90.5	89.7	91	80.4	91.5	93.7	Dual specificity phosphatase family protein
MSTRG.41065;SE:1D:361112536-361112629:361113664-361114383:+	MSTRG.41065	TraesCS1D02G265200	SE	D	2.2	0.4	0.2	9.4	32.1	24.8	32.5	41.7	23.4	11.3	0.9	0	1.1	10.5	34.8	29.1	31.1	33.8	21.7	12.6	Dual specificity phosphatase family protein
MSTRG.41113;RI:1D:362321831:362322641-362323376:362323508:-	MSTRG.41113	TraesCS1D02G266500	RI	D	10.5	0	10.7	0.4	0.1	0.2	0.1	0.2	0.2	0.7	7.2	0	7.6	0.4	0.2	0	0.1	0.1	0	0.4	NAC domain protein,
MSTRG.41113;RI:1D:362320813:362320908-362321011:362321169:-	MSTRG.41113	TraesCS1D02G266500	RI	D	29.7	62.1	39.1	47.3	64.2	55.7	50.1	65.8	55	48.7	31.8	100	39	45.4	67	56.5	53.4	68.3	58.3	47.2	NAC domain protein,
MSTRG.41122;A3:1D:362493695-362493775:362493009-362493775:-	MSTRG.41122	TraesCS1D02G266700	A3	D	NA	NA	NA	NA	0.5	0	4.7	NA	NA	1.2	NA	0	NA	NA	1.6	1.3	NA	NA	NA	11.2	Hexosyltransferase
MSTRG.41122;SE:1D:362493009-362493590:362493695-362493775:-	MSTRG.41122	TraesCS1D02G266700	SE	D	NA	NA	NA	NA	0	0	0	NA	NA	0	NA	0	NA	NA	0	0	NA	NA	NA	8.4	Hexosyltransferase
MSTRG.41122;A5:1D:362491410-362492860:362491410-362492972:-	MSTRG.41122	TraesCS1D02G266700	A5	D	NA	NA	NA	NA	0.5	0	42.4	NA	NA	45.4	NA	100	NA	NA	1.6	1.3	100	NA	NA	100	Hexosyltransferase
MSTRG.41122;AF:1D:362493009-362493775:362493940:362493009-362494106:362494161:-	MSTRG.41122	TraesCS1D02G266700	AF	D	NA	NA	NA	NA	100	100	59.3	NA	NA	57.3	NA	NA	NA	NA	100	100	0	NA	NA	0	Hexosyltransferase
MSTRG.41136;SE:1D:363107410-363107506:363107573-363108085:+	MSTRG.41136	TraesCS1D02G267100	SE	D	10.3	0	30.5	1.8	NA	NA	14.3	NA	NA	13.9	31.9	0	13.5	5	NA	NA	14.8	NA	NA	9.6	Octicosapeptide/Phox/Bem1p domain-containing family protein
MSTRG.41146;A3:1D:363281609-363282739:363281179-363282739:-	MSTRG.41146	TraesCS1D02G267400	A3	D	100	100	NA	96.1	92.3	90.1	87.3	97.9	96	45.3	98	NA	NA	97	93.1	91.4	88.7	98.1	97.5	44.1	RNA-binding protein&&Splicing factor 3B subunit 4
MSTRG.41146;SE:1D:363281179-363281557:363281609-363282739:-	MSTRG.41146	TraesCS1D02G267400	SE	D	NA	NA	NA	NA	8.7	16.8	10.9	2.2	37.5	1.4	NA	NA	NA	NA	8.5	9.1	9.4	15.4	NA	7.1	RNA-binding protein&&Splicing factor 3B subunit 4
MSTRG.41146;A5:1D:363281179-363281398:363281179-363282739:-	MSTRG.41146	TraesCS1D02G267400	A5	D	NA	100	NA	70.1	53.6	54.1	50.5	88.8	82.6	15.1	NA	NA	NA	67.3	62.8	49	50.4	91	82.4	18.8	RNA-binding protein&&Splicing factor 3B subunit 4
MSTRG.41146;SE:1D:363281179-363281398:363281609-363282739:-	MSTRG.41146	TraesCS1D02G267400	SE	D	100	100	100	90.9	81.3	82.5	73.3	87.4	88.1	67.5	98.1	100	95	93	83	85.2	77.8	87.9	90.9	67.4	RNA-binding protein&&Splicing factor 3B subunit 4
MSTRG.41146;AF:1D:363281609-363282467:363282580:363281609-363282739:363282935:-	MSTRG.41146	TraesCS1D02G267400	AF	D	91.9	96	100	64.9	49.1	60.2	54.1	14.7	49.7	80.5	88.6	100	100	63.8	51.2	47.3	44.9	10.1	8.8	81.6	RNA-binding protein&&Splicing factor 3B subunit 4
MSTRG.41146;AF:1D:363281609-363282467:363282580:363281609-363282739:363283039:-	MSTRG.41146	TraesCS1D02G267400	AF	D	89	97.9	93.2	82	72.3	73.6	73.8	53.8	74.6	62	88	82.4	91.9	80.8	74	62.1	63.9	44.1	26.4	62.1	RNA-binding protein&&Splicing factor 3B subunit 4
MSTRG.41146;RI:1D:363280987:363281179-363281398:363281609:-	MSTRG.41146	TraesCS1D02G267400	RI	D	89.8	98	93.6	87.7	84.4	82.9	84.5	88.8	86.5	67.1	89.2	82.4	91.9	87.1	85	77.9	80.2	88.9	80.8	67.6	RNA-binding protein&&Splicing factor 3B subunit 4
MSTRG.41152;AF:1D:363593282-363594415:363594609:363593282-363596067:363596302:-	MSTRG.41152	TraesCS1D02G267600	AF	D	NA	NA	100	NA	NA	NA	NA	100	100	NA	NA	100	100	NA	NA	NA	NA	100	81.9	NA	Beta-galactosidase
MSTRG.41170;A5:1D:363862489-363862617:363862477-363862617:+	MSTRG.41170	TraesCS1D02G268400	A5	D	7.5	NA	0	0.8	0.6	1.2	2	0	NA	0	7	0	0	2.7	1.7	0	2.1	0	NA	1.7	F-box family protein&&Ribosomal RNA apurinic site specific lyase-like
MSTRG.41196;A3:1D:364695766-364695865:364695760-364695865:-	MSTRG.41196	TraesCS1D02G269000	A3	D	23.3	100	0	NA	NA	NA	100	NA	93.5	98.3	75	100	28.6	NA	NA	100	92.6	93.6	98.3	96.7	#N/A
MSTRG.41206;SE:1D:364769190-364769502:364769546-364769630:+	MSTRG.41206	TraesCS1D02G269200	SE	D	100	0	9	NA	NA	NA	NA	NA	NA	NA	NA	NA	100	NA	NA	NA	NA	NA	NA	NA	#N/A
MSTRG.41206;SE:1D:364769190-364769339:364769415-364769502:+	MSTRG.41206	TraesCS1D02G269200	SE	D	21.4	100	NA	99.3	99.6	100	99.6	99.4	93.2	98.8	100	100	61.1	98.8	99.7	100	99.7	99.6	99.6	100	#N/A
MSTRG.41206;A3:1D:364762559-364762681:364762559-364762685:+	MSTRG.41206	TraesCS1D02G269200	A3	D	0	0	0	0	88.1	54.8	99.6	51.1	93.2	84.4	0	0	0.7	0	96.3	34.2	99.7	99	80.1	58.5	#N/A
MSTRG.41207;A5:1D:364772631-364772756:364772631-364772767:-	MSTRG.41207	TraesCS1D02G269300	A5	D	100	100	100	56.1	51.7	58.6	46.1	26.8	52.2	48.1	93.9	100	86.4	46.5	48.3	32.9	51.1	23.1	32.9	49.2	GTPase Der
MSTRG.41227;A5:1D:365440121-365440222:365440121-365440343:-	MSTRG.41227	TraesCS1D02G270500	A5	D	0	0	0	0.4	2.9	1.6	0	0	3.3	8.6	0	NA	0	0.5	0.1	0.1	3.5	5.8	4.5	1	Aminotransferase
MSTRG.41241;A3:1D:365548157-365548223:365548152-365548223:-	MSTRG.41241	TraesCS1D02G270800	A3	D	NA	NA	8.8	1.9	3.1	0.7	0.7	1.8	0.9	2.1	NA	NA	3.6	0	1.7	1.5	1.9	15.5	NA	2.3	#N/A
MSTRG.41241;SE:1D:365547782-365548093:365548157-365548223:-	MSTRG.41241	TraesCS1D02G270800	SE	D	NA	NA	NA	NA	NA	NA	4	6.6	4.8	11.1	NA	NA	NA	NA	NA	NA	3.1	19.9	2.2	NA	#N/A
MSTRG.41241;SE:1D:365547782-365548093:365548152-365548223:-	MSTRG.41241	TraesCS1D02G270800	SE	D	NA	NA	100	94.9	83.4	97.2	85.1	79.8	85.1	85.3	NA	NA	100	80.1	79.6	84	62.3	57.5	43.1	82.7	#N/A
MSTRG.41241;A3:1D:365547641-365547715:365547635-365547715:-	MSTRG.41241	TraesCS1D02G270800	A3	D	69	100	22.2	76.5	79.7	56.3	67.4	72.9	58.2	75.5	80.1	100	29.6	83.1	85.6	85.3	90.8	90.2	93.8	91.5	#N/A
MSTRG.41241;A3:1D:365547782-365548093:365547778-365548093:-	MSTRG.41241	TraesCS1D02G270800	A3	D	31	0	85.3	23.3	21.5	44.6	34.6	28.8	45.5	25.6	20.1	0	73	17.7	14.9	14.7	9.7	12.6	5.7	8.3	#N/A
MSTRG.41291;A3:1D:366243398-366243485:366243375-366243485:-	MSTRG.41291	TraesCS1D02G272500	A3	D	3.3	5.6	0	4.2	10.4	5	0.7	53.4	59.3	15.2	1.2	0	0.9	3.8	21.1	10.7	1.7	67.2	48.9	23.3	Like-COV protein
MSTRG.41291;A3:1D:366243375-366243485:366243365-366243485:-	MSTRG.41291	TraesCS1D02G272500	A3	D	98.5	100	98.1	94.9	71.1	71.4	99.2	28	30.4	44.2	97.8	100	97.8	94.7	64.4	81.5	99.8	28.6	36.8	45	Like-COV protein
MSTRG.41291;A3:1D:366243398-366243485:366243365-366243485:-	MSTRG.41291	TraesCS1D02G272500	A3	D	NA	NA	NA	44.8	22.2	11.6	NA	30.8	38.9	12.5	NA	NA	NA	41.1	32.7	34.6	NA	45.1	35.8	19.9	Like-COV protein
MSTRG.41291;AL:1D:366241474:366243041-366243485:366243175:366243398-366243485:-	MSTRG.41291	TraesCS1D02G272500	AL	D	59.9	NA	100	53.9	40.1	54.9	99.3	4.5	8.1	31.5	81.9	NA	NA	63.8	23.3	36.2	96.8	3.9	12.5	26.5	Like-COV protein
MSTRG.41291;A3:1D:366243365-366243485:366243041-366243485:-	MSTRG.41291	TraesCS1D02G272500	A3	D	22.8	NA	26.4	51.4	84	86.2	0.8	98	94.7	93.9	29	NA	34.7	44.8	87.2	76.9	0.3	96.8	92.6	91.8	Like-COV protein
MSTRG.41291;A3:1D:366243375-366243485:366243041-366243485:-	MSTRG.41291	TraesCS1D02G272500	A3	D	95.1	100	94.9	95.1	92.8	94	50.8	94.9	88.6	92.4	94.7	100	95.9	93.6	92.5	93.6	65.6	92.3	88	90.1	Like-COV protein
MSTRG.41294;AL:1D:366673928:366674866-366677656:366676623:366676928-366677656:-	MSTRG.41294	TraesCS1D02G272700	AL	D	NA	NA	NA	NA	NA	NA	NA	NA	0	NA	NA	NA	NA	NA	NA	NA	NA	NA	9.4	NA	S-acyltransferase
MSTRG.41294;AL:1D:366673883:366674866-366677656:366676623:366676928-366677656:-	MSTRG.41294	TraesCS1D02G272700	AL	D	NA	NA	NA	99.5	98.3	99.7	100	96.5	71	95.8	NA	NA	NA	97.8	97	98.8	98.8	97.2	86.3	99.5	S-acyltransferase
MSTRG.41294;AL:1D:366673944:366674866-366677656:366676623:366676928-366677656:-	MSTRG.41294	TraesCS1D02G272700	AL	D	NA	100	NA	99.7	98.8	99.8	100	85.4	74.4	97.6	NA	NA	NA	98.1	96.9	98.4	98	95.4	78.4	99.6	S-acyltransferase
MSTRG.41294;SE:1D:366674866-366677656:366677802-366678844:-	MSTRG.41294	TraesCS1D02G272700	SE	D	0	NA	0	0	0.8	8.4	NA	7.6	NA	1	0	0	0	0.4	0	0.8	6	NA	NA	0	S-acyltransferase
MSTRG.41294;SE:1D:366674866-366677656:366677774-366678844:-	MSTRG.41294	TraesCS1D02G272700	SE	D	2.1	100	0	35.1	83.4	93.5	87.1	71.5	86.3	85.5	0	0	0	24.8	89.4	80.3	78.2	97.1	96.7	70.9	S-acyltransferase
MSTRG.41294;SE:1D:366674866-366677656:366677889-366678844:-	MSTRG.41294	TraesCS1D02G272700	SE	D	3.2	NA	3.3	26.9	77.6	91.5	89.8	92.3	83.6	77.4	1.9	0	1.5	22.4	89.8	84.6	86.4	98.3	98.1	66.1	S-acyltransferase
MSTRG.41294;A3:1D:366677889-366678844:366677774-366678844:-	MSTRG.41294	TraesCS1D02G272700	A3	D	70.8	0	NA	40.6	41.2	43.1	56.7	83.2	53.7	37.7	NA	NA	NA	47.2	51.6	57.7	64.1	63.6	67.1	44.5	S-acyltransferase
MSTRG.41297;A3:1D:366725316-366725970:366725316-366725992:+	MSTRG.41297	TraesCS1D02G272800	A3	D	99.6	99.5	96.1	92.4	94.1	95.3	92.6	91.6	95.8	92	98	74.3	96.5	91.9	94.3	93.2	91.5	95.3	89	92.1	Receptor-like kinase
MSTRG.41310;AF:1D:367400861:367401326-367402190:367401966:367402114-367402190:+	MSTRG.41310	TraesCS1D02G273100	AF	D	2.5	0	2	4.8	0.9	3.7	1.1	0.4	1.5	3.5	2.2	NA	0.2	5.3	0.9	2.5	0.7	0.6	0	4.9	Transcription factor
MSTRG.41310;A3:1D:367402219-367402980:367402219-367402992:+	MSTRG.41310	TraesCS1D02G273100	A3	D	62.6	93.3	55.1	92.7	79.1	73.5	76.3	68.9	79.8	82.5	76.6	0	68.9	91.8	77.9	75	88.1	68.2	92.9	88.4	Transcription factor
MSTRG.41316;A5:1D:367431179-367431827:367431179-367431845:-	MSTRG.41316	TraesCS1D02G273200	A5	D	0	NA	0	0	0	2.7	2.7	9.5	3.8	0.4	0	0	0	0	0	0.9	2.5	0	1.6	3.2	Tubby-like F-box protein
MSTRG.41339;A3:1D:368279359-368279418:368279335-368279418:-	MSTRG.41339	TraesCS1D02G273800	A3	D	NA	NA	NA	NA	NA	NA	NA	NA	NA	34.5	NA	NA	NA	NA	NA	NA	NA	NA	NA	24.1	Kinase family protein
MSTRG.41396;A3:1D:370015417-370016419:370015404-370016419:-	MSTRG.41396	TraesCS1D02G274400	A3	D	3.8	0.6	6.8	1.5	1.9	1.7	1.9	2.2	2.6	1.8	1	0	5.9	1	1.9	1.7	1.7	1.8	1.9	1.7	Actin
MSTRG.41396;A5:1D:370015417-370016334:370015417-370016419:-	MSTRG.41396	TraesCS1D02G274400	A5	D	94.8	97.8	91.8	92.7	87.8	89.5	84.7	86.3	81.7	90.4	98.8	100	84.5	94.9	86.3	88.6	84.3	82.3	83.1	89.2	Actin
MSTRG.41411;RI:1D:370351466:370351798-370351880:370352046:-	MSTRG.41411	TraesCS1D02G274900	RI	D	20.8	0	21	21.9	32	29.1	36.7	77.7	38.5	38.6	23.9	0	19.2	22.1	30.7	35.8	40.1	66.1	43.8	28.3	Histone deacetylase, putative
MSTRG.41437;RI:1D:371341495:371341812-371341861:371341994:-	MSTRG.41437	TraesCS1D02G275400	RI	D	0	NA	0	NA	NA	NA	NA	0	0	28.3	NA	NA	NA	NA	NA	NA	NA	0	0	0	MYB transcription factor
MSTRG.41455;AF:1D:371750098-371750494:371750608:371750098-371750698:371751034:-	MSTRG.41455	TraesCS1D02G275800	AF	D	97.3	100	100	87.9	89.1	92.2	89.2	88.2	90.1	89.1	98.3	100	98.9	87.3	91.9	89.1	89.2	90.5	82.2	89.6	Ferredoxin
MSTRG.41471;A3:1D:372150927-372151272:372150927-372151278:+	MSTRG.41471	TraesCS1D02G276100	A3	D	NA	NA	NA	NA	NA	6.7	NA	NA	NA	NA	NA	NA	NA	NA	14.3	9.3	NA	NA	NA	NA	transcription factor-like protein
MSTRG.41492;A5:1D:372835740-372836227:372835630-372836227:+	MSTRG.41492	TraesCS1D02G276300	A5	D	0	NA	NA	NA	NA	NA	NA	NA	44.5	53.8	8.7	100	NA	NA	NA	NA	NA	77.4	59.1	56.5	Solute carrier family 35 protein
MSTRG.41503;SE:1D:372876196-372876352:372876403-372876502:+	MSTRG.41503	TraesCS1D02G276500	SE	D	NA	NA	NA	NA	87.8	NA	NA	NA	84.2	94.1	NA	0	NA	NA	78.9	95.3	NA	NA	NA	98.8	Solute carrier family 35 protein
MSTRG.41503;A5:1D:372876198-372876352:372876196-372876352:+	MSTRG.41503	TraesCS1D02G276500	A5	D	NA	NA	15.2	41.8	54.2	58.9	NA	NA	26.4	44.6	NA	NA	26.9	34.5	50.1	48.4	NA	NA	55.1	45.8	Solute carrier family 35 protein
MSTRG.41503;SE:1D:372875434-372875774:372875833-372875950:+	MSTRG.41503	TraesCS1D02G276500	SE	D	NA	NA	84.8	58.2	43.1	34.2	NA	NA	64.6	53.1	NA	0	73.1	61.9	44	50.3	NA	NA	43.8	52.7	Solute carrier family 35 protein
MSTRG.41514;A5:1D:373367176-373367755:373367074-373367755:+	MSTRG.41514	TraesCS1D02G276700	A5	D	77.3	61.8	76.4	26.9	49.1	40.8	41.8	24.6	16.4	19.5	75.5	36.6	73.9	20.6	30.1	41.2	48.1	23.3	10.9	10	60S acidic ribosomal protein
MSTRG.41516;A3:1D:373418291-373419026:373418291-373419061:+	MSTRG.41516	TraesCS1D02G276800	A3	D	27.5	40.1	37.8	48.2	46.9	41.9	40	51.7	63.3	50.4	33.9	100	30.3	45.1	46.1	32.4	45.3	67.2	59.1	55.1	Protein BUD31
MSTRG.41542;A3:1D:374042943-374043308:374042915-374043308:-	MSTRG.41542	TraesCS1D02G277100	A3	D	5.8	4.4	30.7	90.8	98	98.6	100	99.6	97.8	97	2.5	0	54	97.3	98.4	98.4	99.3	97.3	100	100	DNA glycosylase
MSTRG.41542;A3:1D:374043546-374043674:374043528-374043674:-	MSTRG.41542	TraesCS1D02G277100	A3	D	5.1	0	20.8	1.5	0.6	1.7	0	2.6	1	2.9	0	0	24.3	5.4	1.2	0.3	0.2	1.9	0.7	0	DNA glycosylase
MSTRG.41550;SE:1D:374374320-374375913:374375951-374377696:-	MSTRG.41550	TraesCS1D02G277200	SE	D	100	0	0	13.6	100	86.2	100	100	78.7	57.6	20.3	NA	5.5	28.1	82.7	100	100	100	100	64.2	Arginyl-tRNA--protein transferase
MSTRG.41550;SE:1D:374397492-374398178:374398213-374398287:-	MSTRG.41550	TraesCS1D02G277200	SE	D	1.7	0	0	14.3	24.7	20.2	23.6	24.9	24.5	22.2	5.1	100	0	13.8	20.5	20.2	23.7	27.4	27.5	16.3	Arginyl-tRNA--protein transferase
MSTRG.41550;A5:1D:374375951-374376733:374375951-374377696:-	MSTRG.41550	TraesCS1D02G277200	A5	D	13.1	NA	NA	45.1	15.6	15.3	23.5	12	23.3	28.2	22.5	100	NA	27.8	19.4	12.5	23.4	10.8	23.6	30.6	Arginyl-tRNA--protein transferase
MSTRG.41552;A3:1D:374484195-374484343:374484186-374484343:-	MSTRG.41552	TraesCS1D02G277700	A3	D	27.7	66.8	8.5	46.8	25.2	29.8	43.2	15.5	22.3	29.2	35.1	100	10	44.3	37.9	46	39.1	20.6	23.4	32.7	#N/A
MSTRG.41615;A5:1D:375937742-375937872:375937742-375937875:-	MSTRG.41615	TraesCS1D02G278300	A5	D	99.2	100	99.2	84.4	81.9	86.6	81.9	75.4	79	82.8	91	100	97.4	81.2	86.5	81.6	75.2	73.5	65.4	82.7	Beta-glucosidase
MSTRG.41629;RI:1D:376098934:376099003-376099116:376099282:+	MSTRG.41629	TraesCS1D02G278600	RI	D	4.8	NA	8.9	23.1	37	28	22.6	42.6	27.1	24.8	1.6	26.6	4.9	18.7	46.5	29	29.9	42.5	30.9	29.3	Phosphate transporter
MSTRG.41645;A3:1D:376622001-376622537:376622001-376622545:+	MSTRG.41645	TraesCS1D02G278800	A3	D	24.1	34.6	66.9	52.4	34.2	45.7	32.5	37	43.8	44.1	16.5	100	31.5	28.6	44.7	39.6	55	47.4	73.2	44.2	#N/A
MSTRG.41649;A3:1D:376859613-376860425:376859613-376860451:+	MSTRG.41649	TraesCS1D02G279100	A3	D	0	53.2	0	NA	NA	NA	NA	0	0	0.5	0	0	9.2	NA	NA	NA	NA	0	1.8	1.7	#N/A
MSTRG.41649;A3:1D:376859613-376860337:376859613-376860451:+	MSTRG.41649	TraesCS1D02G279100	A3	D	20.8	0	10.5	35.5	100	42.3	63.4	65.1	37.6	29.9	31.3	0	16.9	100	100	100	100	55.2	47.9	42.6	#N/A
MSTRG.41671;AF:1D:377022002-377022115:377022492:377022002-377023177:377023340:-	MSTRG.41671	TraesCS1D02G279300	AF	D	NA	0	NA	30.7	100	76.8	78.7	NA	NA	78.4	0	NA	61.9	43.1	100	86.8	95.3	NA	NA	51.9	Ankyrin repeat protein-like
MSTRG.41671;AF:1D:377022002-377022115:377022271:377022002-377023177:377023340:-	MSTRG.41671	TraesCS1D02G279300	AF	D	91.1	0	92	55.2	100	68.7	0	NA	NA	87.8	75.3	100	84.2	71.6	100	92.5	85.8	NA	NA	44.6	Ankyrin repeat protein-like
MSTRG.41671;SE:1D:377018347-377018798:377018920-377019304:-	MSTRG.41671	TraesCS1D02G279300	SE	D	24.8	NA	15.8	45.9	68.6	69.1	100	NA	NA	40	30.6	0	23	49.5	70.4	55.1	79.2	NA	NA	66.4	Ankyrin repeat protein-like
MSTRG.41671;A3:1D:377018350-377018798:377018347-377018798:-	MSTRG.41671	TraesCS1D02G279300	A3	D	22.8	100	31.7	48.8	24	16.9	20.5	9.9	NA	17.2	42.7	NA	38.1	28.5	23.5	18.7	4.2	NA	NA	38.7	Ankyrin repeat protein-like
MSTRG.41691;SE:1D:377805767-377805848:377805959-377806965:-	MSTRG.41691	TraesCS1D02G279700	SE	D	56	NA	NA	NA	NA	NA	66.7	45.2	NA	78.2	52.3	0	NA	NA	NA	NA	92	38.2	NA	95.9	Guanylyl cyclase
MSTRG.41691;A3:1D:377805604-377805693:377805599-377805693:-	MSTRG.41691	TraesCS1D02G279700	A3	D	71.6	NA	NA	NA	NA	NA	94.5	76.9	80.9	85.4	66.9	0	47.6	NA	NA	NA	93.9	82.8	91	83.3	Guanylyl cyclase
MSTRG.41692;AL:1D:377911123-377912627:377913150:377911123-377913593:377914063:+	MSTRG.41692	TraesCS1D02G279800	AL	D	38.6	12.8	80.5	87.7	94	96.7	93.5	24.7	14	14.7	40.2	10.1	75.1	87.1	96.3	93.8	90.5	31.1	6.6	12.7	Adenine nucleotide alpha hydrolases-like superfamily protein
MSTRG.41706;A3:1D:378105216-378105383:378105181-378105383:-	MSTRG.41706	TraesCS1D02G280200	A3	D	NA	0	NA	NA	NA	94.4	70.5	78.8	NA	NA	NA	NA	NA	NA	NA	NA	49.5	NA	NA	NA	#N/A
MSTRG.41706;A5:1D:378105825-378106043:378105825-378106046:-	MSTRG.41706	TraesCS1D02G280200	A5	D	32.3	100	0	42.5	43.9	39.1	42.8	40.5	27.3	34.2	20.9	NA	46.1	41.7	44.4	25.9	48.2	35.8	35.2	33.3	#N/A
MSTRG.41732;RI:1D:378868076:378868477-378868713:378868844:-	MSTRG.41732	TraesCS1D02G280400	RI	D	0	NA	0	7.3	3.9	0	0	3.6	0	0	5.1	0	0	0	0	0	0	6	0	0	#N/A
MSTRG.41745;RI:1D:379144299:379144505-379144590:379144661:-	MSTRG.41745	TraesCS1D02G280700	RI	D	100	100	100	99.6	85.5	94.7	91.7	86	94.6	90	100	100	100	97	95.3	90.4	90.3	91	89.8	93.9	Gamma-glutamyl phosphate reductase
MSTRG.41745;A3:1D:379140607-379141444:379140604-379141444:-	MSTRG.41745	TraesCS1D02G280700	A3	D	10.7	7.7	7.4	17.6	37.5	30.7	37	39.3	25.9	20.7	11	9.6	7.1	19.4	42.5	37	42	38.7	31.7	24.1	Gamma-glutamyl phosphate reductase
MSTRG.41758;RI:1D:379432365:379432436-379432525:379432646:+	MSTRG.41758	TraesCS1D02G280800	RI	D	7.7	0	5.5	5.8	6.2	6.4	7.5	4.8	6.4	5.5	6.7	0	5.5	7.5	6.4	5.4	5.7	4.8	5.1	5.4	PRA1 family protein
MSTRG.41760;A5:1D:379453350-379453452:379453344-379453452:+	MSTRG.41760	TraesCS1D02G281000	A5	D	100	65.7	69.9	100	99.3	100	99.5	99.8	100	100	100	47.5	71.3	100	100	100	99.8	100	100	100	Protein YIPF
MSTRG.41760;A3:1D:379455859-379456007:379455859-379456010:+	MSTRG.41760	TraesCS1D02G281000	A3	D	25	34.3	30.1	28.5	29.2	31.8	34.6	30.6	27.4	25.6	23.4	52.5	28.7	27.7	32.3	31.1	33.6	29.4	26.5	25	Protein YIPF
MSTRG.41749;A3:1D:379477304-379477420:379477159-379477420:-	MSTRG.41749	TraesCS1D02G281200	A3	D	31.9	65	35.5	12.3	20.4	19.7	9	12.9	10.4	13	24.3	0	34.9	13	19.1	11.9	11.8	18.8	6.4	16.1	Aldo-keto reductase
MSTRG.41749;RI:1D:379475249:379475491-379475622:379475894:-	MSTRG.41749	TraesCS1D02G281200	RI	D	31.9	65	35.5	12.3	20.4	19.7	9	13	10.4	13	24.3	0	34.9	13	19.1	12	11.8	19.2	6.4	16.1	Aldo-keto reductase
MSTRG.41764;AF:1D:379580356:379580582-379581081:379580870:379580937-379581081:+	MSTRG.41764	TraesCS1D02G281900	AF	D	5.6	0	1.5	18.8	10.5	4.7	7.9	8.9	8.6	13.1	6.6	100	7.2	22.3	5.4	9.1	6.7	8.8	12.9	13	CASP-like protein
MSTRG.41775;A3:1D:379589289-379589379:379589284-379589379:-	MSTRG.41775	TraesCS1D02G282200	A3	D	100	100	94.5	81.1	88.6	84.9	86	90.3	100	75.8	96.4	100	91	87.6	88.5	89.7	84	81.9	89.9	81.1	Tetratricopeptide repeat (TPR)-like superfamily protein
MSTRG.41775;RI:1D:379589603:379589649-379590028:379590098:-	MSTRG.41775	TraesCS1D02G282200	RI	D	97.6	100	94.3	78.1	69.9	73.9	75.5	78.2	33.9	69.7	96.4	100	90	80.3	69.9	82.1	65.2	70.5	44.5	71.5	Tetratricopeptide repeat (TPR)-like superfamily protein
MSTRG.41797;A3:1D:379796822-379796939:379796479-379796939:-	MSTRG.41797	TraesCS1D02G282500	A3	D	2.4	1.6	0	1.9	4	7.6	4.7	4.3	3.6	2.3	0	40	0.6	3.6	7.1	3.8	4.1	6.2	2	2.3	Peptidylprolyl isomerase
MSTRG.41797;AL:1D:379796044:379796479-379796939:379796549:379796822-379796939:-	MSTRG.41797	TraesCS1D02G282500	AL	D	NA	NA	35.2	44.9	NA	5	NA	30	0	NA	NA	NA	58.5	33.7	4	NA	NA	1.2	NA	NA	Peptidylprolyl isomerase
MSTRG.41797;AL:1D:379796114:379796479-379796939:379796549:379796822-379796939:-	MSTRG.41797	TraesCS1D02G282500	AL	D	100	100	88	96.1	99.6	91.2	100	96.7	73.6	100	94.8	100	92.7	96.1	94.4	99.3	100	84.4	96.8	100	Peptidylprolyl isomerase
MSTRG.41797;AL:1D:379796335:379796479-379796939:379796549:379796822-379796939:-	MSTRG.41797	TraesCS1D02G282500	AL	D	NA	NA	30.9	96.1	99.7	91.9	100	97.9	77.2	100	NA	NA	45.8	94.1	93.9	99.3	100	87.8	97.7	100	Peptidylprolyl isomerase
MSTRG.41797;A3:1D:379798500-379798583:379798497-379798583:-	MSTRG.41797	TraesCS1D02G282500	A3	D	96.1	98.4	93.9	93.8	91.5	86.4	90.6	89.4	94.6	93.7	98.2	60	90.3	92.9	88.1	92.1	91.8	88.8	93.3	92.6	Peptidylprolyl isomerase
MSTRG.41812;A5:1D:380769556-380770320:380769522-380770320:+	MSTRG.41812	TraesCS1D02G282700	A5	D	89.7	44.4	93.8	69.5	56.1	74.1	53.8	62.7	64.5	51.1	86.8	0	91.6	65.5	55	66.1	52	47.2	49.8	54.1	Heavy metal transport/detoxification superfamily protein
MSTRG.41817;A3:1D:381007021-381007444:381007021-381007628:+	MSTRG.41817	TraesCS1D02G282800	A3	D	54.3	NA	66	64.5	59.8	77.8	66.7	53	68.5	70.9	NA	NA	35.7	59.5	61.4	58.5	65.5	46.2	42.3	58.3	F-box family protein
MSTRG.41819;A3:1D:381010898-381011331:381010898-381011346:+	MSTRG.41819	TraesCS1D02G282900	A3	D	NA	NA	NA	100	100	100	100	100	100	90	NA	NA	NA	81	100	100	100	100	100	100	ATP-dependent zinc metalloprotease FtsH
MSTRG.41819;A5:1D:381012665-381012861:381012661-381012861:+	MSTRG.41819	TraesCS1D02G282900	A5	D	96.8	100	97.5	97.2	75.4	77.6	74.4	71	82.2	90.2	97.3	100	97.2	97.3	58.8	75.4	71.6	55	84.4	83.5	ATP-dependent zinc metalloprotease FtsH
MSTRG.41837;A5:1D:381310714-381310851:381310667-381310851:+	MSTRG.41837	TraesCS1D02G283400	A5	D	0	NA	0	6.6	11.9	10.9	2.5	12.4	NA	8.3	0	NA	0	11.1	7.7	5.3	3.3	3.3	NA	10.3	#N/A
MSTRG.41851;A3:1D:382203434-382203554:382203434-382203559:+	MSTRG.41851	TraesCS1D02G283800	A3	D	26.8	25.9	93.5	29.5	29.5	27.5	29.2	10	26.2	32.2	22.3	0	77.3	29.6	19.6	19.6	24.7	17.4	27.3	31	60S ribosomal protein L36
MSTRG.41851;A5:1D:382203434-382203554:382203428-382203554:+	MSTRG.41851	TraesCS1D02G283800	A5	D	11.6	25	9.4	45.4	76.3	81.6	78.1	33	77.8	63	13.8	0	11.3	47.8	89.3	62.3	87.9	91.8	86.3	69.2	60S ribosomal protein L36
MSTRG.41870;A3:1D:382634999-382635448:382634999-382635451:+	MSTRG.41870	TraesCS1D02G284200	A3	D	80.3	100	58.6	99.7	93.2	93.1	100	96.4	96.2	99.4	86.5	32.5	89.9	99.7	100	99.5	99.8	98.3	100	99.6	Ubiquitin conjugating enzyme E2
MSTRG.41870;RI:1D:382634107:382634204-382634298:382634398:+	MSTRG.41870	TraesCS1D02G284200	RI	D	33.3	41.7	40	27.1	27.6	40.8	30.9	26.2	32.1	24.5	32.7	21.5	28.2	20.5	26.3	24.9	18.9	22.6	17.1	25.1	Ubiquitin conjugating enzyme E2
MSTRG.41889;AF:1D:383254838-383254974:383254997:383254838-383255142:383255288:-	MSTRG.41889	TraesCS1D02G285100	AF	D	0	0	0	0.2	0.7	0	0	0	0	0	0	0	0	0	9.7	0	0	0	0	0	Coatomer subunit zeta
MSTRG.41890;RI:1D:383314750:383314842-383314919:383314981:-	MSTRG.41890	TraesCS1D02G285200	RI	D	0	9.6	0.1	1.2	1.1	1.3	1.5	1.5	0.3	0.7	0	0	0.6	0.7	1.7	0.7	1.5	3.2	1.3	0.6	Ras-related protein-like protein
MSTRG.41894;A3:1D:383320445-383321440:383320440-383321440:-	MSTRG.41894	TraesCS1D02G285300	A3	D	80.5	71.7	71	67	62.1	66	45.9	57.8	49.1	56	78	72.6	75.7	65.2	61.3	62.9	39.7	57.4	52.3	52.7	30S ribosomal protein S8, putative
MSTRG.41922;A3:1D:384141304-384141406:384141304-384141410:+	MSTRG.41922	TraesCS1D02G286000	A3	D	69.6	6.1	87.5	37.8	38.5	39.6	39.5	34.5	NA	53.3	69.6	100	100	40.1	34.2	31.8	54.7	40.5	100	61.2	Metal tolerance protein
MSTRG.41933;RI:1D:384513523:384514177-384514463:384515899:-	MSTRG.41933	TraesCS1D02G286300	RI	D	0	0	NA	NA	100	NA	100	84	NA	13.6	0	NA	0	NA	100	100	100	100	NA	0	Phosphatidate phosphatase, Lipin
MSTRG.41933;RI:1D:384513523:384514309-384514595:384515899:-	MSTRG.41933	TraesCS1D02G286300	RI	D	NA	0	0	0	47.3	2.9	40	45	0	8	0	0	NA	4.7	45.2	26.2	37.3	30.8	23	0	Phosphatidate phosphatase, Lipin
MSTRG.41948;A3:1D:384839615-384840329:384839612-384840329:-	MSTRG.41948	TraesCS1D02G286500	A3	D	NA	NA	28.7	0	9.2	7.3	5.6	12.5	10.9	5.1	0	0	17.4	0	8.2	4.6	8.7	10.7	7	2.3	#N/A
MSTRG.41948;SE:1D:384840432-384840947:384841045-384841344:-	MSTRG.41948	TraesCS1D02G286500	SE	D	NA	NA	28.7	0.6	9.2	9.5	5.6	12.5	10.9	5.1	0	0	17.4	2.3	8.2	4.6	6.6	10.7	7	2.3	#N/A
MSTRG.41949;A5:1D:384844910-384846908:384844910-384846950:-	MSTRG.41949	TraesCS1D02G286600	A5	D	3.3	1.2	1.3	1.2	0.9	5.4	NA	0	NA	0	0.5	0	4	0.6	9.7	0	NA	2	NA	0	Histone H4
MSTRG.41973;A5:1D:385627537-385627997:385627537-385628009:-	MSTRG.41973	TraesCS1D02G287300	A5	D	NA	NA	NA	98.4	93.8	91.1	96.5	94.4	97.5	96.8	100	0	NA	92.3	99.2	96.9	94.3	93	92.6	NA	Bifunctional purine biosynthesis protein purH
MSTRG.41986;A3:1D:385809863-385810568:385809716-385810568:-	MSTRG.41986	TraesCS1D02G287500	A3	D	0	0	1	1.1	1.6	0.8	6.9	0.4	6.7	8.9	0	0	1.6	0.9	0.9	0.9	8.6	0.6	1.7	7.4	Nuclear transcription factor Y subunit B
MSTRG.41986;A5:1D:385810782-385811421:385810782-385811458:-	MSTRG.41986	TraesCS1D02G287500	A5	D	0	0	0.9	0.9	1.5	0.7	6	0.3	5.6	7.6	0	0	1.4	0.8	0.8	0.8	7.3	0.5	1.2	6.3	Nuclear transcription factor Y subunit B
MSTRG.41986;RI:1D:385809651:385809716-385810568:385810618:-	MSTRG.41986	TraesCS1D02G287500	RI	D	0.5	0	0.9	2.1	2.2	1.4	9.9	4.7	12.1	10.3	0.3	0	0.6	2	2.2	2.1	13.5	4.3	19.5	12.1	Nuclear transcription factor Y subunit B
MSTRG.41986;A3:1D:385810618-385810687:385809716-385810687:-	MSTRG.41986	TraesCS1D02G287500	A3	D	2.9	0	5.7	11.4	21.1	13.9	63.6	22.4	52.3	52.3	1.6	NA	3.5	10.2	16.6	15.8	69	19.2	56.1	46.4	Nuclear transcription factor Y subunit B
[truncated: 19,245 more rows]
