# Supplementary material for: Alternative splicing dynamics and evolutionary divergence during embryogenesis in wheat species
Source: Plant Biotechnol J. 2021 Mar 24;19(8):1624–43. doi: 10.1111/pbi.13579 (PMC8384600; doi:10.1111/pbi.13579)
Supplement: Supplementary file 9 — Data S8 List of AS events and GO enrichment results in different categories. [file PBI-19-1624-s001.xlsx]

## Sheet: PanAS
Supplemental Data 8 List of AS events and GO enrichment results in different categories. AS events and corresponding GO enrichment results including PanAS, VariantAS, specific AS events in different stages, tissues and ploidies and differential AS between genotypes from the same species. Sheet1, PanAS; Sheet2, VariantAS; Sheet3, specific AS events in eight clusters as shown in Fig. 4; Sheet4, GO …
PanAS	Gene	Gene_IWGSC_ID	Type	Subgenome
MSTRG.10001;SE:1A:482759062-482759160:482759262-482760258:+	MSTRG.10001	TraesCS1A02G285200	SE	A
MSTRG.10019;A3:1A:483034075-483035034:483034070-483035034:-	MSTRG.10019	TraesCS1A02G286300	A3	A
MSTRG.10084;A3:1A:485359946-485360014:485359913-485360014:-	MSTRG.10084	TraesCS1A02G288500	A3	A
MSTRG.10084;SE:1A:485360079-485360907:485360957-485361028:-	MSTRG.10084	TraesCS1A02G288500	SE	A
MSTRG.10519;A5:1A:498593421-498594114:498593410-498594114:+	MSTRG.10519	TraesCS1A02G306500	A5	A
MSTRG.10534;A5:1A:498807070-498807195:498807070-498807314:-	MSTRG.10534	TraesCS1A02G307300	A5	A
MSTRG.10548;A3:1A:499443306-499443431:499443294-499443431:-	MSTRG.10548	TraesCS1A02G308000	A3	A
MSTRG.10565;A5:1A:499795769-499795883:499795769-499795887:-	MSTRG.10565	TraesCS1A02G308900	A5	A
MSTRG.10592;A5:1A:500565283-500565579:500565283-500566042:-	MSTRG.10592	TraesCS1A02G309700	A5	A
MSTRG.10629;A3:1A:501706906-501707109:501706906-501707112:+	MSTRG.10629	TraesCS1A02G310700	A3	A
MSTRG.10712;A5:1A:504404508-504405042:504404342-504405042:+	MSTRG.10712	TraesCS1A02G312500	A5	A
MSTRG.10712;RI:1A:504405042:504405122-504405324:504405427:+	MSTRG.10712	TraesCS1A02G312500	RI	A
MSTRG.10712;RI:1A:504405042:504405122-504405333:504405427:+	MSTRG.10712	TraesCS1A02G312500	RI	A
MSTRG.107895;RI:3A:7258874:7259068-7259157:7259267:+	MSTRG.107895	TraesCS3A02G006100	RI	A
MSTRG.10804;A3:1A:508150296-508150366:508150296-508150395:+	MSTRG.10804	TraesCS1A02G315900	A3	A
MSTRG.10822;A3:1A:508632485-508632603:508632485-508632717:+	MSTRG.10822	TraesCS1A02G317100	A3	A
MSTRG.108243;A5:3A:12781570-12781659:12781457-12781659:+	MSTRG.108243	TraesCS3A02G022500	A5	A
MSTRG.108265;SE:3A:13080382-13081135:13081230-13081913:-	MSTRG.108265	TraesCS3A02G024100	SE	A
MSTRG.1082;A5:1A:21282176-21282261:21282176-21282396:-	MSTRG.1082	TraesCS1A02G039100	A5	A
MSTRG.108352;A5:3A:15088671-15088742:15088660-15088742:+	MSTRG.108352	TraesCS3A02G028300	A5	A
MSTRG.108563;A5:3A:20004556-20015952:20004552-20015952:+	MSTRG.108563	TraesCS3A02G036200	A5	A
MSTRG.108563;A5:3A:20004574-20015952:20004556-20015952:+	MSTRG.108563	TraesCS3A02G036200	A5	A
MSTRG.108723;A5:3A:23275944-23277306:23275880-23277306:+	MSTRG.108723	TraesCS3A02G042900	A5	A
MSTRG.108841;RI:3A:25357961:25358163-25358239:25358383:-	MSTRG.108841	TraesCS3A02G047700	RI	A
MSTRG.109076;SE:3A:32150532-32150962:32151084-32151222:-	MSTRG.109076	TraesCS3A02G055600	SE	A
MSTRG.109210;AF:3A:36087126-36087314:36087339:36087126-36088695:36089025:-	MSTRG.109210	TraesCS3A02G059600	AF	A
MSTRG.109251;A3:3A:36490426-36490502:36490426-36490508:+	MSTRG.109251	TraesCS3A02G061100	A3	A
MSTRG.109528;A3:3A:42031516-42031604:42031516-42031607:+	MSTRG.109528	TraesCS3A02G069900	A3	A
MSTRG.109528;A3:3A:42031946-42032034:42031946-42032052:+	MSTRG.109528	TraesCS3A02G069900	A3	A
MSTRG.10953;AF:1A:512883940-512884465:512884499:512883940-512884507:512884685:-	MSTRG.10953	TraesCS1A02G322300	AF	A
MSTRG.109604;A3:3A:45570771-45571238:45570766-45571238:-	MSTRG.109604	TraesCS3A02G073300	A3	A
MSTRG.109621;A3:3A:45602926-45603474:45602926-45603489:+	MSTRG.109621	TraesCS3A02G073400	A3	A
MSTRG.109717;A3:3A:47823750-47823828:47823750-47823845:+	MSTRG.109717	TraesCS3A02G076900	A3	A
MSTRG.109813;A3:3A:52348482-52348571:52348467-52348571:-	MSTRG.109813	TraesCS3A02G080700	A3	A
MSTRG.109945;A3:3A:56139013-56139473:56139013-56139482:+	MSTRG.109945	TraesCS3A02G086700	A3	A
MSTRG.109987;A3:3A:57019645-57019717:57019632-57019717:-	MSTRG.109987	TraesCS3A02G088900	A3	A
MSTRG.109992;A5:3A:57097363-57097823:57097340-57097823:+	MSTRG.109992	TraesCS3A02G089000	A5	A
MSTRG.110051;SE:3A:57900918-57901104:57901330-57901680:-	MSTRG.110051	TraesCS3A02G092100	SE	A
MSTRG.110108;RI:3A:59807988:59808010-59808114:59808186:+	MSTRG.110108	TraesCS3A02G093300	RI	A
MSTRG.110264;A3:3A:64781562-64781833:64781562-64781855:+	MSTRG.110264	TraesCS3A02G100100	A3	A
MSTRG.110279;RI:3A:65344003:65344052-65344162:65344362:-	MSTRG.110279	TraesCS3A02G100300	RI	A
MSTRG.110351;RI:3A:67149460:67149575-67149790:67149892:-	MSTRG.110351	TraesCS3A02G103600	RI	A
MSTRG.110424;A3:3A:69647736-69648057:69647635-69648057:-	MSTRG.110424	TraesCS3A02G105800	A3	A
MSTRG.110528;RI:3A:74783735:74783840-74783910:74783975:+	MSTRG.110528	TraesCS3A02G108900	RI	A
MSTRG.110528;RI:3A:74785837:74785911-74786021:74786111:+	MSTRG.110528	TraesCS3A02G108900	RI	A
MSTRG.11059;A3:1A:516564226-516564284:516564169-516564284:-	MSTRG.11059	TraesCS1A02G325900	A3	A
MSTRG.110602;RI:3A:79186335:79186436-79186525:79186617:+	MSTRG.110602	TraesCS3A02G111500	RI	A
MSTRG.110602;RI:3A:79188009:79188107-79188178:79188309:+	MSTRG.110602	TraesCS3A02G111500	RI	A
MSTRG.110661;SE:3A:81707143-81707329:81707397-81707938:-	MSTRG.110661	TraesCS3A02G114400	SE	A
MSTRG.110736;A3:3A:83692968-83693193:83692968-83693431:+	MSTRG.110736	TraesCS3A02G115700	A3	A
MSTRG.110736;RI:3A:83691647:83691720-83691811:83691903:+	MSTRG.110736	TraesCS3A02G115700	RI	A
MSTRG.11083;A3:1A:516775847-516775931:516775847-516775941:+	MSTRG.11083	TraesCS1A02G327000	A3	A
MSTRG.110969;AF:3A:96243058-96247224:96247241:96243058-96247766:96247785:-	MSTRG.110969	TraesCS3A02G122200	AF	A
MSTRG.110969;RI:3A:96242819:96242931-96243031:96243058:-	MSTRG.110969	TraesCS3A02G122200	RI	A
MSTRG.11102;A5:1A:517516651-517516760:517516648-517516760:+	MSTRG.11102	TraesCS1A02G328700	A5	A
MSTRG.111035;A3:3A:100829307-100829384:100829307-100829391:+	MSTRG.111035	TraesCS3A02G124500	A3	A
MSTRG.111111;A3:3A:102685121-102685236:102685121-102685245:+	MSTRG.111111	TraesCS3A02G127400	A3	A
MSTRG.111216;A5:3A:107419585-107419679:107419585-107419683:-	MSTRG.111216	TraesCS3A02G130500	A5	A
MSTRG.111216;A5:3A:107420984-107421109:107420984-107421124:-	MSTRG.111216	TraesCS3A02G130500	A5	A
MSTRG.111220;A3:3A:107401372-107402013:107401372-107402022:+	MSTRG.111220	TraesCS3A02G130200	A3	A
MSTRG.111220;RI:3A:107400252:107400329-107400429:107400529:+	MSTRG.111220	TraesCS3A02G130200	RI	A
MSTRG.111275;RI:3A:108900970:108901031-108901236:108901306:+	MSTRG.111275	TraesCS3A02G132200	RI	A
MSTRG.111303;AF:3A:110681436-110681586:110681681:110681436-110682782:110682965:-	MSTRG.111303	TraesCS3A02G133500	AF	A
MSTRG.11143;A3:1A:518059883-518059969:518059876-518059969:-	MSTRG.11143	TraesCS1A02G329400	A3	A
MSTRG.11151;A5:1A:518972988-518973256:518972988-518973281:-	MSTRG.11151	TraesCS1A02G330200	A5	A
MSTRG.11151;SE:1A:518972399-518972582:518972692-518972817:-	MSTRG.11151	TraesCS1A02G330200	SE	A
MSTRG.11152;SE:1A:518954195-518954644:518954691-518955690:-	MSTRG.11152	TraesCS1A02G330100	SE	A
MSTRG.111574;RI:3A:123280659:123280862-123280942:123281082:+	MSTRG.111574	TraesCS3A02G142800	RI	A
MSTRG.111609;A3:3A:125485378-125485606:125485378-125485611:+	MSTRG.111609	TraesCS3A02G143900	A3	A
MSTRG.111812;AF:3A:134235415-134235693:134235980:134235415-134236299:134236603:-	MSTRG.111812	TraesCS3A02G149100	AF	A
MSTRG.111836;A3:3A:135970515-135971744:135970515-135971926:+	MSTRG.111836	TraesCS3A02G149800	A3	A
MSTRG.111836;A5:3A:135969648-135970370:135969635-135970370:+	MSTRG.111836	TraesCS3A02G149800	A5	A
MSTRG.111836;SE:3A:135968572-135968810:135968948-135969040:+	MSTRG.111836	TraesCS3A02G149800	SE	A
MSTRG.111867;SE:3A:137913995-137914711:137914772-137916750:+	MSTRG.111867	TraesCS3A02G150900	SE	A
MSTRG.111887;A3:3A:137579275-137580170:137579275-137580173:+	MSTRG.111887	TraesCS3A02G150300	A3	A
MSTRG.111887;RI:3A:137580927:137580983-137581255:137581322:+	MSTRG.111887	TraesCS3A02G150300	RI	A
MSTRG.111887;SE:3A:137575007-137576398:137576423-137578372:+	MSTRG.111887	TraesCS3A02G150300	SE	A
MSTRG.111892;A3:3A:141009329-141010477:141009329-141010508:+	MSTRG.111892	TraesCS3A02G151600	A3	A
MSTRG.111961;SE:3A:144155775-144156160:144156636-144163148:-	MSTRG.111961	TraesCS3A02G153500	SE	A
MSTRG.111972;RI:3A:144543819:144543890-144544213:144544306:-	MSTRG.111972	TraesCS3A02G153900	RI	A
MSTRG.112026;A3:3A:147792362-147792978:147792362-147792981:+	MSTRG.112026	TraesCS3A02G155200	A3	A
MSTRG.112047;A5:3A:148621478-148621758:148621427-148621758:+	MSTRG.112047	TraesCS3A02G155600	A5	A
MSTRG.112048;SE:3A:148604501-148605026:148605121-148605210:+	MSTRG.112048	TraesCS3A02G155400	SE	A
MSTRG.112082;A5:3A:150723151-150724902:150723074-150724902:+	MSTRG.112082	TraesCS3A02G156200	A5	A
MSTRG.112082;AF:3A:150718366:150718850-150720271:150718869:150719317-150720271:+	MSTRG.112082	TraesCS3A02G156200	AF	A
MSTRG.112182;A3:3A:156242512-156242585:156241767-156242585:-	MSTRG.112182	TraesCS3A02G158500	A3	A
MSTRG.112221;A3:3A:157025693-157025786:157025693-157025804:+	MSTRG.112221	TraesCS3A02G158700	A3	A
MSTRG.112221;A5:3A:157026195-157026272:157026142-157026272:+	MSTRG.112221	TraesCS3A02G158700	A5	A
MSTRG.112292;SE:3A:161449353-161450177:161450213-161450704:-	MSTRG.112292	TraesCS3A02G160800	SE	A
MSTRG.112347;RI:3A:164409972:164410052-164410283:164410350:+	MSTRG.112347	TraesCS3A02G162000	RI	A
MSTRG.112416;A5:3A:169855008-169856486:169855008-169856552:-	MSTRG.112416	TraesCS3A02G164700	A5	A
MSTRG.112487;A5:3A:171174753-171174849:171174753-171174858:-	MSTRG.112487	TraesCS3A02G166600	A5	A
MSTRG.112487;AF:3A:171178598-171178899:171179071:171178598-171179592:171179816:-	MSTRG.112487	TraesCS3A02G166600	AF	A
MSTRG.112621;SE:3A:178252728-178252834:178252974-178253391:+	MSTRG.112621	TraesCS3A02G170400	SE	A
MSTRG.112715;A5:3A:185177984-185179118:185177984-185179822:-	MSTRG.112715	TraesCS3A02G171400	A5	A
MSTRG.112715;AF:3A:185181857-185182378:185182430:185181857-185182791:185182823:-	MSTRG.112715	TraesCS3A02G171400	AF	A
MSTRG.112715;RI:3A:185179118:185179416-185179822:185180266:-	MSTRG.112715	TraesCS3A02G171400	RI	A
MSTRG.112736;A5:3A:187250663-187251559:187250663-187251629:-	MSTRG.112736	TraesCS3A02G172400	A5	A
MSTRG.11274;RI:1A:522951800:522951884-522952002:522952304:+	MSTRG.11274	TraesCS1A02G335900	RI	A
MSTRG.112808;RI:3A:191530192:191530367-191530442:191530624:-	MSTRG.112808	TraesCS3A02G173300	RI	A
MSTRG.112861;AF:3A:194807386-194807798:194807820:194807386-194807965:194808408:-	MSTRG.112861	TraesCS3A02G175000	AF	A
MSTRG.112861;RI:3A:194804671:194804771-194804889:194805046:-	MSTRG.112861	TraesCS3A02G175000	RI	A
MSTRG.112864;SE:3A:195172358-195182214:195182455-195183030:+	MSTRG.112864	TraesCS3A02G175200	SE	A
MSTRG.112891;A5:3A:196196070-196196163:196196070-196196211:-	MSTRG.112891	TraesCS3A02G175900	A5	A
MSTRG.112908;A5:3A:197429882-197429963:197429874-197429963:+	MSTRG.112908	TraesCS3A02G176300	A5	A
MSTRG.112922;A3:3A:198036430-198036511:198036430-198036513:+	MSTRG.112922	TraesCS3A02G176700	A3	A
MSTRG.112922;A5:3A:198036594-198036680:198036576-198036680:+	MSTRG.112922	TraesCS3A02G176700	A5	A
MSTRG.112922;A5:3A:198036947-198037199:198036856-198037199:+	MSTRG.112922	TraesCS3A02G176700	A5	A
MSTRG.113066;A5:3A:208076573-208076663:208076535-208076663:+	MSTRG.113066	TraesCS3A02G179800	A5	A
MSTRG.113066;A5:3A:208076586-208076663:208076573-208076663:+	MSTRG.113066	TraesCS3A02G179800	A5	A
MSTRG.113066;A5:3A:208080659-208081103:208080655-208081103:+	MSTRG.113066	TraesCS3A02G179800	A5	A
MSTRG.113066;RI:3A:208076484:208076535-208076663:208076755:+	MSTRG.113066	TraesCS3A02G179800	RI	A
MSTRG.113092;A3:3A:209406314-209406394:209406314-209406406:+	MSTRG.113092	TraesCS3A02G181200	A3	A
MSTRG.113092;A5:3A:209406314-209406406:209406287-209406406:+	MSTRG.113092	TraesCS3A02G181200	A5	A
MSTRG.113114;SE:3A:209653837-209653962:209654040-209654237:-	MSTRG.113114	TraesCS3A02G181500	SE	A
MSTRG.113123;AF:3A:210249488-210250283:210250313:210249488-210250487:210250676:-	MSTRG.113123	TraesCS3A02G181800	AF	A
MSTRG.113125;A3:3A:210258643-210259605:210258614-210259605:-	MSTRG.113125	TraesCS3A02G181900	A3	A
MSTRG.113125;A3:3A:210259127-210259605:210258614-210259605:-	MSTRG.113125	TraesCS3A02G181900	A3	A
MSTRG.113125;A3:3A:210259127-210259605:210258643-210259605:-	MSTRG.113125	TraesCS3A02G181900	A3	A
MSTRG.113154;A5:3A:210095414-210097095:210095373-210097095:+	MSTRG.113154	TraesCS3A02G181600	A5	A
MSTRG.113160;A3:3A:211506574-211506669:211506571-211506669:-	MSTRG.113160	TraesCS3A02G182200	A3	A
MSTRG.113215;A3:3A:214288388-214288567:214288371-214288567:-	MSTRG.113215	TraesCS3A02G184200	A3	A
MSTRG.113215;A5:3A:214288793-214290060:214288793-214290089:-	MSTRG.113215	TraesCS3A02G184200	A5	A
MSTRG.113217;RI:3A:215202922:215203217-215203493:215203500:-	MSTRG.113217	TraesCS3A02G184300	RI	A
MSTRG.113265;A5:3A:217821175-217821583:217821175-217821592:-	MSTRG.113265	TraesCS3A02G185500	A5	A
MSTRG.113338;A5:3A:224370096-224370199:224370066-224370199:+	MSTRG.113338	TraesCS3A02G187500	A5	A
MSTRG.113389;RI:3A:227914795:227914922-227915023:227915088:+	MSTRG.113389	TraesCS3A02G188400	RI	A
MSTRG.11338;RI:1A:525139174:525139268-525139479:525139559:-	MSTRG.11338	TraesCS1A02G337000	RI	A
MSTRG.113397;A3:3A:229177726-229177942:229177708-229177942:-	MSTRG.113397	TraesCS3A02G188600	A3	A
MSTRG.113557;A3:3A:238677135-238679938:238677114-238679938:-	MSTRG.113557	TraesCS3A02G190700	A3	A
MSTRG.113557;A3:3A:238680189-238686597:238680150-238686597:-	MSTRG.113557	TraesCS3A02G190700	A3	A
MSTRG.113613;AL:3A:243864070-243866295:243867441:243864070-243871471:243872098:+	MSTRG.113613	TraesCS3A02G191300	AL	A
MSTRG.113640;A3:3A:245604051-245604566:245604051-245604578:+	MSTRG.113640	TraesCS3A02G191800	A3	A
MSTRG.113640;A3:3A:245605319-245605756:245605319-245605759:+	MSTRG.113640	TraesCS3A02G191800	A3	A
MSTRG.113646;AF:3A:246042250-246043378:246043567:246042250-246044283:246044388:-	MSTRG.113646	TraesCS3A02G191900	AF	A
MSTRG.113819;A3:3A:260067517-260069150:260067514-260069150:-	MSTRG.113819	TraesCS3A02G193100	A3	A
MSTRG.113819;SE:3A:260066619-260067381:260067514-260069150:-	MSTRG.113819	TraesCS3A02G193100	SE	A
MSTRG.113819;SE:3A:260066619-260067381:260067517-260069150:-	MSTRG.113819	TraesCS3A02G193100	SE	A
MSTRG.113833;A3:3A:261350097-261350228:261349601-261350228:-	MSTRG.113833	TraesCS3A02G193200	A3	A
MSTRG.113871;A5:3A:264024866-264025116:264024866-264025217:-	MSTRG.113871	TraesCS3A02G193500	A5	A
MSTRG.113882;A3:3A:265179915-265180980:265179895-265180980:-	MSTRG.113882	TraesCS3A02G193600	A3	A
MSTRG.113934;RI:3A:269205594:269206197-269206300:269206518:-	MSTRG.113934	TraesCS3A02G194100	RI	A
MSTRG.113956;A5:3A:269670980-269671075:269670976-269671075:+	MSTRG.113956	TraesCS3A02G194300	A5	A
MSTRG.114033;A3:3A:276478807-276478970:276478807-276479337:+	MSTRG.114033	TraesCS3A02G194900	A3	A
MSTRG.114071;SE:3A:279437139-279437494:279437549-279437625:-	MSTRG.114071	TraesCS3A02G195300	SE	A
MSTRG.114120;RI:3A:283110364:283110481-283110600:283110923:-	MSTRG.114120	TraesCS3A02G195500	RI	A
MSTRG.114232;AL:3A:293591282-293593245:293593356:293591282-293593580:293593644:+	MSTRG.114232	TraesCS3A02G196100	AL	A
MSTRG.114325;A3:3A:299556242-299562332:299555459-299562332:-	MSTRG.114325	TraesCS3A02G196600	A3	A
MSTRG.114349;A5:3A:301117968-301120454:301117968-301120491:-	MSTRG.114349	TraesCS3A02G196700	A5	A
MSTRG.114390;A3:3A:303548318-303548390:303548318-303548469:+	MSTRG.114390	TraesCS3A02G196900	A3	A
MSTRG.114496;AF:3A:313046907:313047021-313050437:313047948:313048160-313050437:+	MSTRG.114496	TraesCS3A02G198300	AF	A
MSTRG.114496;RI:3A:313051407:313051470-313051866:313052197:+	MSTRG.114496	TraesCS3A02G198300	RI	A
MSTRG.11456;A3:1A:530513254-530513722:530513254-530513856:+	MSTRG.11456	TraesCS1A02G340200	A3	A
MSTRG.114657;A5:3A:325298307-325298393:325298297-325298393:+	MSTRG.114657	TraesCS3A02G199400	A5	A
MSTRG.114657;A5:3A:325308924-325309004:325308899-325309004:+	MSTRG.114657	TraesCS3A02G199400	A5	A
MSTRG.114657;RI:3A:325309004:325309294-325309671:325309854:+	MSTRG.114657	TraesCS3A02G199400	RI	A
MSTRG.114697;A3:3A:328929425-328931620:328929414-328931620:-	MSTRG.114697	TraesCS3A02G199900	A3	A
MSTRG.114751;SE:3A:331619461-331619541:331619639-331619720:-	MSTRG.114751	TraesCS3A02G200400	SE	A
MSTRG.114792;A3:3A:334181522-334181695:334181522-334181710:+	MSTRG.114792	TraesCS3A02G201000	A3	A
MSTRG.114959;A3:3A:343229406-343229552:343229396-343229552:-	MSTRG.114959	TraesCS3A02G202600	A3	A
MSTRG.114962;A3:3A:343180654-343180763:343180654-343181001:+	MSTRG.114962	TraesCS3A02G202500	A3	A
MSTRG.114962;A5:3A:343173534-343173610:343173517-343173610:+	MSTRG.114962	TraesCS3A02G202500	A5	A
MSTRG.114962;A5:3A:343174341-343174477:343174333-343174477:+	MSTRG.114962	TraesCS3A02G202500	A5	A
MSTRG.114962;A5:3A:343180920-343181001:343180818-343181001:+	MSTRG.114962	TraesCS3A02G202500	A5	A
MSTRG.114962;A5:3A:343181092-343181525:343181087-343181525:+	MSTRG.114962	TraesCS3A02G202500	A5	A
MSTRG.114962;SE:3A:343180654-343180763:343180818-343181001:+	MSTRG.114962	TraesCS3A02G202500	SE	A
MSTRG.114962;SE:3A:343180654-343180763:343180920-343181001:+	MSTRG.114962	TraesCS3A02G202500	SE	A
MSTRG.114997;A3:3A:346952479-346952727:346952452-346952727:-	MSTRG.114997	TraesCS3A02G202800	A3	A
MSTRG.115075;A3:3A:353639468-353641888:353639468-353641897:+	MSTRG.115075	TraesCS3A02G203900	A3	A
MSTRG.115089;A5:3A:354852831-354852927:354852831-354852943:-	MSTRG.115089	TraesCS3A02G204000	A5	A
MSTRG.115183;A3:3A:359358090-359358185:359358090-359358210:+	MSTRG.115183	TraesCS3A02G204600	A3	A
MSTRG.115183;A3:3A:359358961-359359702:359358961-359359760:+	MSTRG.115183	TraesCS3A02G204600	A3	A
MSTRG.115183;AF:3A:359353515:359353595-359357092:359356848:359356983-359357092:+	MSTRG.115183	TraesCS3A02G204600	AF	A
MSTRG.115210;A3:3A:360823355-360823489:360823355-360823492:+	MSTRG.115210	TraesCS3A02G205100	A3	A
MSTRG.115210;A3:3A:360824227-360824305:360824227-360824332:+	MSTRG.115210	TraesCS3A02G205100	A3	A
MSTRG.115210;RI:3A:360822881:360822956-360823058:360823113:+	MSTRG.115210	TraesCS3A02G205100	RI	A
MSTRG.115219;A5:3A:361990308-361990823:361990174-361990823:+	MSTRG.115219	TraesCS3A02G205600	A5	A
MSTRG.115253;SE:3A:362902700-362903161:362903290-362903428:-	MSTRG.115253	TraesCS3A02G206300	SE	A
MSTRG.115299;AF:3A:364916075:364916237-364916939:364916429:364916602-364916939:+	MSTRG.115299	TraesCS3A02G207200	AF	A
MSTRG.115302;SE:3A:364195486-364195570:364195652-364195755:-	MSTRG.115302	TraesCS3A02G207000	SE	A
MSTRG.115315;A3:3A:365964791-365966217:365964791-365966221:+	MSTRG.115315	TraesCS3A02G207800	A3	A
MSTRG.115385;SE:3A:370244468-370247755:370247887-370248266:-	MSTRG.115385	TraesCS3A02G209000	SE	A
MSTRG.115403;A3:3A:372196162-372196363:372196162-372196367:+	MSTRG.115403	TraesCS3A02G209300	A3	A
MSTRG.115470;A3:3A:376778960-376779032:376778960-376779039:+	MSTRG.115470	TraesCS3A02G210400	A3	A
MSTRG.115499;A3:3A:377795989-377796059:377795989-377796084:+	MSTRG.115499	TraesCS3A02G211000	A3	A
MSTRG.115501;AF:3A:378810956-378811923:378812083:378810956-378814679:378814833:-	MSTRG.115501	TraesCS3A02G211200	AF	A
MSTRG.115508;RI:3A:379828466:379828519-379828590:379828692:+	MSTRG.115508	TraesCS3A02G211500	RI	A
MSTRG.115586;A3:3A:384311200-384312534:384311200-384312650:+	MSTRG.115586	TraesCS3A02G213000	A3	A
MSTRG.115620;RI:3A:386218096:386218245-386218328:386218683:+	MSTRG.115620	TraesCS3A02G213700	RI	A
MSTRG.115640;RI:3A:385524553:385524895-385524984:385525070:-	MSTRG.115640	TraesCS3A02G213600	RI	A
MSTRG.11575;A3:1A:532779525-532780027:532779520-532780027:-	MSTRG.11575	TraesCS1A02G345900	A3	A
MSTRG.115868;AF:3A:402082497:402082517-402085368:402084807:402084832-402085368:+	MSTRG.115868	TraesCS3A02G219100	AF	A
MSTRG.11586;A3:1A:533145237-533145317:533145237-533145320:+	MSTRG.11586	TraesCS1A02G346700	A3	A
MSTRG.11586;AF:1A:533143224:533143237-533144308:533143260:533143323-533144308:+	MSTRG.11586	TraesCS1A02G346700	AF	A
MSTRG.11590;AF:1A:533148947-533149055:533149327:533148947-533149493:533149783:-	MSTRG.11590	TraesCS1A02G346800	AF	A
MSTRG.115962;A5:3A:407424743-407424832:407424568-407424832:+	MSTRG.115962	TraesCS3A02G220500	A5	A
MSTRG.115962;RI:3A:407424832:407424922-407425332:407425443:+	MSTRG.115962	TraesCS3A02G220500	RI	A
MSTRG.115962;SE:3A:407424407-407424537:407424568-407424832:+	MSTRG.115962	TraesCS3A02G220500	SE	A
MSTRG.115990;A3:3A:408025512-408025598:408025467-408025598:-	MSTRG.115990	TraesCS3A02G220600	A3	A
MSTRG.115990;A5:3A:408025952-408026054:408025952-408026200:-	MSTRG.115990	TraesCS3A02G220600	A5	A
MSTRG.116007;A3:3A:410108619-410110426:410108575-410110426:-	MSTRG.116007	TraesCS3A02G221000	A3	A
MSTRG.116007;RI:3A:410110426:410110638-410110725:410111012:-	MSTRG.116007	TraesCS3A02G221000	RI	A
MSTRG.116040;A3:3A:412375099-412375184:412375099-412375188:+	MSTRG.116040	TraesCS3A02G221700	A3	A
MSTRG.116048;A3:3A:413999148-413999232:413999145-413999232:-	MSTRG.116048	TraesCS3A02G221900	A3	A
MSTRG.116081;A3:3A:416302202-416302283:416302193-416302283:-	MSTRG.116081	TraesCS3A02G222700	A3	A
MSTRG.116119;A3:3A:416593940-416594365:416593937-416594365:-	MSTRG.116119	TraesCS3A02G223100	A3	A
MSTRG.116119;RI:3A:416597393:416597423-416597515:416597676:-	MSTRG.116119	TraesCS3A02G223100	RI	A
MSTRG.11613;A3:1A:533466954-533467061:533466954-533467077:+	MSTRG.11613	TraesCS1A02G347900	A3	A
MSTRG.116336;A3:3A:430524315-430524508:430524315-430524511:+	MSTRG.116336	TraesCS3A02G230100	A3	A
MSTRG.116354;A5:3A:430794779-430795670:430794779-430795722:-	MSTRG.116354	TraesCS3A02G230700	A5	A
MSTRG.116354;AF:3A:430796019-430796724:430796931:430796019-430797513:430797640:-	MSTRG.116354	TraesCS3A02G230700	AF	A
MSTRG.116472;RI:3A:437864027:437864160-437864230:437864349:+	MSTRG.116472	TraesCS3A02G234400	RI	A
MSTRG.116472;RI:3A:437864451:437864511-437864939:437865380:+	MSTRG.116472	TraesCS3A02G234400	RI	A
MSTRG.116487;A3:3A:438600975-438601449:438600975-438601483:+	MSTRG.116487	TraesCS3A02G234800	A3	A
MSTRG.116552;A3:3A:443817490-443817579:443817490-443817857:+	MSTRG.116552	TraesCS3A02G237300	A3	A
MSTRG.11659;A5:1A:534263019-534263738:534262939-534263738:+	MSTRG.11659	TraesCS1A02G349100	A5	A
MSTRG.11659;A5:1A:534265653-534274927:534265651-534274927:+	MSTRG.11659	TraesCS1A02G349100	A5	A
MSTRG.116651;A3:3A:450013155-450013761:450013155-450013768:+	MSTRG.116651	TraesCS3A02G239900	A3	A
MSTRG.116729;RI:3A:453601789:453601816-453601855:453601912:+	MSTRG.116729	TraesCS3A02G241300	RI	A
MSTRG.116812;RI:3A:457082916:457083225-457084058:457084286:-	MSTRG.116812	TraesCS3A02G243900	RI	A
MSTRG.116860;A5:3A:459047838-459051518:459047838-459051620:-	MSTRG.116860	TraesCS3A02G245400	A5	A
MSTRG.116883;A3:3A:460148909-460149031:460148822-460149031:-	MSTRG.116883	TraesCS3A02G245600	A3	A
MSTRG.116948;AF:3A:464895120:464895400-464896705:464895809:464895889-464896705:+	MSTRG.116948	TraesCS3A02G246800	AF	A
MSTRG.116958;A5:3A:465538381-465538454:465538373-465538454:+	MSTRG.116958	TraesCS3A02G247300	A5	A
MSTRG.116977;SE:3A:466575405-466575662:466576026-466576476:+	MSTRG.116977	TraesCS3A02G248600	SE	A
MSTRG.11697;A3:1A:535063707-535063823:535063707-535063892:+	MSTRG.11697	TraesCS1A02G350200	A3	A
MSTRG.116989;A3:3A:467154434-467155082:467153816-467155082:-	MSTRG.116989	TraesCS3A02G249000	A3	A
MSTRG.117037;A3:3A:469077101-469077750:469077082-469077750:-	MSTRG.117037	TraesCS3A02G250400	A3	A
MSTRG.117037;A3:3A:469078012-469078911:469078006-469078911:-	MSTRG.117037	TraesCS3A02G250400	A3	A
MSTRG.117052;A3:3A:469839518-469840085:469839455-469840085:-	MSTRG.117052	TraesCS3A02G250900	A3	A
MSTRG.117074;A3:3A:471358723-471358839:471358696-471358839:-	MSTRG.117074	TraesCS3A02G251600	A3	A
MSTRG.117107;A3:3A:473216522-473217105:473216444-473217105:-	MSTRG.117107	TraesCS3A02G252700	A3	A
MSTRG.117107;A3:3A:473217537-473217937:473217524-473217937:-	MSTRG.117107	TraesCS3A02G252700	A3	A
MSTRG.117110;RI:3A:473210966:473211096-473211248:473211330:+	MSTRG.117110	TraesCS3A02G252500	RI	A
MSTRG.117119;AF:3A:474433409:474433424-474434553:474434354:474434359-474434553:+	MSTRG.117119	TraesCS3A02G253000	AF	A
MSTRG.117197;AF:3A:477335796-477335894:477335958:477335796-477336080:477336386:-	MSTRG.117197	TraesCS3A02G255400	AF	A
MSTRG.117197;RI:3A:477335309:477335362-477335537:477335796:-	MSTRG.117197	TraesCS3A02G255400	RI	A
MSTRG.117214;SE:3A:477709088-477709900:477709911-477710647:-	MSTRG.117214	TraesCS3A02G256000	SE	A
MSTRG.117281;A5:3A:480432473-480432886:480432462-480432886:+	MSTRG.117281	TraesCS3A02G258500	A5	A
MSTRG.117340;RI:3A:482403561:482403594-482404118:482404295:-	MSTRG.117340	TraesCS3A02G260000	RI	A
MSTRG.117340;SE:3A:482404295-482404763:482404798-482404876:-	MSTRG.117340	TraesCS3A02G260000	SE	A
MSTRG.117342;SE:3A:483450165-483450583:483450765-483452135:+	MSTRG.117342	TraesCS3A02G260500	SE	A
MSTRG.117363;A3:3A:484104975-484105049:484104964-484105049:-	MSTRG.117363	TraesCS3A02G261200	A3	A
MSTRG.117391;A3:3A:485683888-485684255:485683888-485684259:+	MSTRG.117391	TraesCS3A02G262700	A3	A
MSTRG.117401;A3:3A:486215766-486216289:486215663-486216289:-	MSTRG.117401	TraesCS3A02G263100	A3	A
MSTRG.117417;A3:3A:487450536-487450614:487450523-487450614:-	MSTRG.117417	TraesCS3A02G263800	A3	A
MSTRG.117423;A3:3A:487853922-487854271:487853583-487854271:-	MSTRG.117423	TraesCS3A02G263900	A3	A
MSTRG.117452;AF:3A:489458645:489458846-489460368:489459279:489459312-489460368:+	MSTRG.117452	TraesCS3A02G265000	AF	A
MSTRG.117454;A5:3A:489203608-489203677:489203581-489203677:+	MSTRG.117454	TraesCS3A02G264800	A5	A
MSTRG.117466;A3:3A:489751614-489752204:489751555-489752204:-	MSTRG.117466	TraesCS3A02G265400	A3	A
MSTRG.117478;A5:3A:490622239-490622979:490622239-490622993:-	MSTRG.117478	TraesCS3A02G266200	A5	A
MSTRG.117487;A5:3A:491193091-491193320:491193013-491193320:+	MSTRG.117487	TraesCS3A02G266600	A5	A
MSTRG.117487;RI:3A:491192211:491192293-491192462:491192533:+	MSTRG.117487	TraesCS3A02G266600	RI	A
MSTRG.117505;SE:3A:492323300-492324020:492324119-492324706:+	MSTRG.117505	TraesCS3A02G267400	SE	A
MSTRG.117620;A3:3A:497711773-497713168:497711543-497713168:-	MSTRG.117620	TraesCS3A02G270600	A3	A
MSTRG.117622;A3:3A:498230949-498232019:498230949-498232028:+	MSTRG.117622	TraesCS3A02G270800	A3	A
MSTRG.117681;A3:3A:500976723-500976889:500976723-500976903:+	MSTRG.117681	TraesCS3A02G271600	A3	A
MSTRG.117697;A3:3A:501653960-501654673:501653935-501654673:-	MSTRG.117697	TraesCS3A02G272300	A3	A
MSTRG.117761;RI:3A:504802850:504802878-504802966:504803007:+	MSTRG.117761	TraesCS3A02G275100	RI	A
MSTRG.117773;A5:3A:503817907-503818105:503817907-503818119:-	MSTRG.117773	TraesCS3A02G274600	A5	A
MSTRG.117773;SE:3A:503822244-503822489:503822575-503822662:-	MSTRG.117773	TraesCS3A02G274600	SE	A
MSTRG.117774;A3:3A:504807304-504807478:504807284-504807478:-	MSTRG.117774	TraesCS3A02G275300	A3	A
MSTRG.117774;RI:3A:504809108:504809272-504809365:504809540:-	MSTRG.117774	TraesCS3A02G275300	RI	A
MSTRG.117792;A5:3A:505229035-505229783:505229021-505229783:+	MSTRG.117792	TraesCS3A02G275500	A5	A
MSTRG.117792;AF:3A:505226924:505226937-505227816:505227067:505227084-505227816:+	MSTRG.117792	TraesCS3A02G275500	AF	A
MSTRG.11790;RI:1A:536661389:536661511-536661614:536661676:-	MSTRG.11790	TraesCS1A02G352700	RI	A
MSTRG.118017;A5:3A:514626079-514626149:514626079-514626157:-	MSTRG.118017	TraesCS3A02G286700	A5	A
MSTRG.118057;A5:3A:516636921-516636991:516636921-516637015:-	MSTRG.118057	TraesCS3A02G288400	A5	A
MSTRG.118076;A5:3A:517078235-517078737:517078232-517078737:+	MSTRG.118076	TraesCS3A02G288900	A5	A
MSTRG.118078;A3:3A:517663103-517663463:517662745-517663463:-	MSTRG.118078	TraesCS3A02G289300	A3	A
MSTRG.11808;A3:1A:537827656-537829346:537827643-537829346:-	MSTRG.11808	TraesCS1A02G355100	A3	A
MSTRG.118108;A3:3A:519274206-519274298:519274197-519274298:-	MSTRG.118108	TraesCS3A02G290400	A3	A
MSTRG.118150;A5:3A:521600569-521600655:521600569-521600721:-	MSTRG.118150	TraesCS3A02G291300	A5	A
MSTRG.118153;A5:3A:521631554-521632230:521631554-521632235:-	MSTRG.118153	TraesCS3A02G291500	A5	A
MSTRG.118156;A3:3A:521725570-521725641:521725555-521725641:-	MSTRG.118156	TraesCS3A02G291700	A3	A
MSTRG.118156;A5:3A:521720889-521724130:521720889-521724161:-	MSTRG.118156	TraesCS3A02G291700	A5	A
MSTRG.118167;A3:3A:522173894-522174275:522173894-522174278:+	MSTRG.118167	TraesCS3A02G292000	A3	A
MSTRG.118167;A3:3A:522176236-522176852:522176236-522176905:+	MSTRG.118167	TraesCS3A02G292000	A3	A
MSTRG.118260;A3:3A:528525064-528525274:528525064-528525279:+	MSTRG.118260	TraesCS3A02G294400	A3	A
MSTRG.118260;SE:3A:528521999-528522660:528522726-528524980:+	MSTRG.118260	TraesCS3A02G294400	SE	A
MSTRG.118318;AF:3A:531446721:531448409-531451328:531449269:531449309-531451328:+	MSTRG.118318	TraesCS3A02G296700	AF	A
MSTRG.118347;A3:3A:532319498-532320662:532319487-532320662:-	MSTRG.118347	TraesCS3A02G297500	A3	A
MSTRG.118353;A3:3A:532450510-532450693:532450505-532450693:-	MSTRG.118353	TraesCS3A02G297700	A3	A
MSTRG.118380;SE:3A:530182156-530182251:530182366-530183060:+	MSTRG.118380	TraesCS3A02G295900	SE	A
MSTRG.118459;A3:3A:535543934-535544608:535543934-535544612:+	MSTRG.118459	TraesCS3A02G302200	A3	A
MSTRG.118459;SE:3A:535548047-535548199:535548339-535548698:+	MSTRG.118459	TraesCS3A02G302200	SE	A
MSTRG.118490;RI:3A:537499166:537499208-537499294:537499341:+	MSTRG.118490	TraesCS3A02G303100	RI	A
MSTRG.118490;SE:3A:537498431-537498521:537498603-537498700:+	MSTRG.118490	TraesCS3A02G303100	SE	A
MSTRG.118495;A3:3A:537737001-537737436:537737001-537737439:+	MSTRG.118495	TraesCS3A02G303400	A3	A
MSTRG.118496;A3:3A:538011537-538011634:538011537-538011644:+	MSTRG.118496	TraesCS3A02G303700	A3	A
MSTRG.118535;A3:3A:540664731-540664805:540664716-540664805:-	MSTRG.118535	TraesCS3A02G304600	A3	A
MSTRG.118540;RI:3A:541208407:541208434-541208626:541208976:+	MSTRG.118540	TraesCS3A02G305100	RI	A
MSTRG.118724;A5:3A:549624749-549625108:549624749-549625115:-	MSTRG.118724	TraesCS3A02G310900	A5	A
MSTRG.118724;AF:3A:549625228-549625536:549625574:549625228-549626106:549626149:-	MSTRG.118724	TraesCS3A02G310900	AF	A
MSTRG.118728;A3:3A:549432164-549432306:549432159-549432306:-	MSTRG.118728	TraesCS3A02G310700	A3	A
MSTRG.118728;A5:3A:549433312-549433569:549433312-549433579:-	MSTRG.118728	TraesCS3A02G310700	A5	A
MSTRG.118728;RI:3A:549432651:549432813-549432909:549432994:-	MSTRG.118728	TraesCS3A02G310700	RI	A
MSTRG.118765;A3:3A:550721553-550722266:550721544-550722266:-	MSTRG.118765	TraesCS3A02G311600	A3	A
MSTRG.118776;A5:3A:552023021-552023109:552023021-552023247:-	MSTRG.118776	TraesCS3A02G312100	A5	A
MSTRG.118869;A3:3A:556460343-556460450:556460336-556460450:-	MSTRG.118869	TraesCS3A02G315500	A3	A
MSTRG.118936;A3:3A:559542026-559542872:559541901-559542872:-	MSTRG.118936	TraesCS3A02G318400	A3	A
MSTRG.119012;A3:3A:564344430-564344674:564344430-564344701:+	MSTRG.119012	TraesCS3A02G320800	A3	A
MSTRG.119012;A5:3A:564342407-564343303:564342393-564343303:+	MSTRG.119012	TraesCS3A02G320800	A5	A
MSTRG.119014;A3:3A:563830520-563830636:563830517-563830636:-	MSTRG.119014	TraesCS3A02G320700	A3	A
MSTRG.119014;A3:3A:563831993-563832295:563831988-563832295:-	MSTRG.119014	TraesCS3A02G320700	A3	A
MSTRG.119047;SE:3A:565774691-565775180:565775320-565775528:-	MSTRG.119047	TraesCS3A02G322200	SE	A
MSTRG.119060;A3:3A:566135647-566137085:566135647-566137128:+	MSTRG.119060	TraesCS3A02G322500	A3	A
MSTRG.119060;A5:3A:566137936-566138128:566137904-566138128:+	MSTRG.119060	TraesCS3A02G322500	A5	A
MSTRG.119060;SE:3A:566123802-566124403:566124467-566132880:+	MSTRG.119060	TraesCS3A02G322500	SE	A
MSTRG.119088;A3:3A:567557853-567558097:567557850-567558097:-	MSTRG.119088	TraesCS3A02G323100	A3	A
MSTRG.119088;A3:3A:567561258-567561347:567561246-567561347:-	MSTRG.119088	TraesCS3A02G323100	A3	A
MSTRG.119119;AL:3A:569231555-569233258:569233258:569231555-569233770:569234007:+	MSTRG.119119	TraesCS3A02G324500	AL	A
MSTRG.11911;A3:1A:540888284-540888394:540888262-540888394:-	MSTRG.11911	TraesCS1A02G359400	A3	A
MSTRG.119140;A3:3A:569424210-569424298:569423993-569424298:-	MSTRG.119140	TraesCS3A02G324900	A3	A
MSTRG.119184;A3:3A:571919572-571919801:571919538-571919801:-	MSTRG.119184	TraesCS3A02G326700	A3	A
MSTRG.119271;A5:3A:574996476-574996604:574996395-574996604:+	MSTRG.119271	TraesCS3A02G330300	A5	A
MSTRG.11932;A3:1A:541633071-541633171:541633068-541633171:-	MSTRG.11932	TraesCS1A02G360500	A3	A
MSTRG.119395;SE:3A:581260403-581260819:581260918-581261303:-	MSTRG.119395	TraesCS3A02G334700	SE	A
MSTRG.119445;A3:3A:583699885-583699974:583699885-583700023:+	MSTRG.119445	TraesCS3A02G336600	A3	A
MSTRG.119460;SE:3A:584276098-584276336:584276442-584276536:+	MSTRG.119460	TraesCS3A02G337300	SE	A
MSTRG.119465;A3:3A:584296345-584296529:584296324-584296529:-	MSTRG.119465	TraesCS3A02G337500	A3	A
MSTRG.119471;A3:3A:584749164-584749233:584749164-584749246:+	MSTRG.119471	TraesCS3A02G337800	A3	A
MSTRG.11953;A5:1A:541978184-541993205:541978184-541993216:-	MSTRG.11953	TraesCS1A02G361200	A5	A
MSTRG.11953;RI:1A:541994321:541994377-541994460:541994568:-	MSTRG.11953	TraesCS1A02G361200	RI	A
MSTRG.119565;A3:3A:586886505-586886576:586886486-586886576:-	MSTRG.119565	TraesCS3A02G339900	A3	A
MSTRG.119565;A3:3A:586887095-586887203:586887091-586887203:-	MSTRG.119565	TraesCS3A02G339900	A3	A
MSTRG.119566;A3:3A:588440492-588440586:588440492-588440703:+	MSTRG.119566	TraesCS3A02G341000	A3	A
MSTRG.119574;A5:3A:588827341-588827439:588827326-588827439:+	MSTRG.119574	TraesCS3A02G341400	A5	A
MSTRG.119591;A3:3A:589391104-589393038:589391104-589393041:+	MSTRG.119591	TraesCS3A02G342300	A3	A
MSTRG.119625;A3:3A:590365814-590366747:590365814-590366787:+	MSTRG.119625	TraesCS3A02G343200	A3	A
MSTRG.119625;A5:3A:590365814-590366787:590365597-590366787:+	MSTRG.119625	TraesCS3A02G343200	A5	A
MSTRG.119625;SE:3A:590366942-590367128:590367222-590367696:+	MSTRG.119625	TraesCS3A02G343200	SE	A
MSTRG.119946;RI:3A:603268259:603268292-603268419:603268504:-	MSTRG.119946	TraesCS3A02G355500	RI	A
MSTRG.11996;AF:1A:544048753-544048912:544049068:544048753-544049200:544049251:-	MSTRG.11996	TraesCS1A02G363700	AF	A
MSTRG.120031;AF:3A:605854223-605855192:605855258:605854223-605855549:605855654:-	MSTRG.120031	TraesCS3A02G357700	AF	A
MSTRG.120062;A5:3A:607445791-607445985:607445764-607445985:+	MSTRG.120062	TraesCS3A02G359400	A5	A
MSTRG.120117;A3:3A:609478808-609478892:609478790-609478892:-	MSTRG.120117	TraesCS3A02G361400	A3	A
MSTRG.120181;AF:3A:611705165-611705699:611705820:611705165-611711049:611711475:-	MSTRG.120181	TraesCS3A02G363100	AF	A
MSTRG.120184;A3:3A:611947142-611948208:611947142-611948213:+	MSTRG.120184	TraesCS3A02G363400	A3	A
MSTRG.120224;A3:3A:611968425-611968491:611968425-611968506:+	MSTRG.120224	TraesCS3A02G363700	A3	A
MSTRG.120349;A3:3A:620572631-620572698:620572631-620572705:+	MSTRG.120349	TraesCS3A02G369400	A3	A
MSTRG.120349;A3:3A:620572631-620572698:620572631-620572743:+	MSTRG.120349	TraesCS3A02G369400	A3	A
MSTRG.120385;SE:3A:621633214-621634025:621634591-621634990:-	MSTRG.120385	TraesCS3A02G371300	SE	A
MSTRG.120421;A5:3A:623189889-623189998:623189885-623189998:+	MSTRG.120421	TraesCS3A02G372600	A5	A
MSTRG.12042;A3:1A:544600840-544600958:544600840-544600965:+	MSTRG.12042	TraesCS1A02G365700	A3	A
MSTRG.120481;A3:3A:624535721-624536141:624535712-624536141:-	MSTRG.120481	TraesCS3A02G375200	A3	A
MSTRG.120661;A3:3A:630924166-630924651:630924163-630924651:-	MSTRG.120661	TraesCS3A02G380700	A3	A
MSTRG.120661;A3:3A:630926982-630927097:630926883-630927097:-	MSTRG.120661	TraesCS3A02G380700	A3	A
MSTRG.120661;SE:3A:630928196-630928466:630928583-630930451:-	MSTRG.120661	TraesCS3A02G380700	SE	A
MSTRG.120682;AF:3A:632029374-632030304:632030356:632029374-632030607:632030778:-	MSTRG.120682	TraesCS3A02G382000	AF	A
MSTRG.120707;A3:3A:632740958-632741046:632740954-632741046:-	MSTRG.120707	TraesCS3A02G383400	A3	A
MSTRG.120746;A3:3A:633848385-633848469:633848380-633848469:-	MSTRG.120746	TraesCS3A02G384200	A3	A
MSTRG.120746;A5:3A:633853757-633853926:633853757-633853930:-	MSTRG.120746	TraesCS3A02G384200	A5	A
MSTRG.120774;A5:3A:635331191-635333667:635331191-635333724:-	MSTRG.120774	TraesCS3A02G386000	A5	A
MSTRG.120815;AF:3A:636821556:636821721-636824553:636823599:636824449-636824553:+	MSTRG.120815	TraesCS3A02G387900	AF	A
MSTRG.120847;A3:3A:638063473-638063581:638063473-638063585:+	MSTRG.120847	TraesCS3A02G389400	A3	A
MSTRG.120847;SE:3A:638060781-638061091:638061369-638061481:+	MSTRG.120847	TraesCS3A02G389400	SE	A
MSTRG.120861;RI:3A:638203178:638203255-638203341:638203382:-	MSTRG.120861	TraesCS3A02G389800	RI	A
MSTRG.12086;A5:1A:545888384-545888482:545888202-545888482:+	MSTRG.12086	TraesCS1A02G367300	A5	A
MSTRG.120945;A5:3A:639699954-639700037:639699954-639700121:-	MSTRG.120945	TraesCS3A02G392100	A5	A
MSTRG.120946;A5:3A:639702577-639702746:639702565-639702746:+	MSTRG.120946	TraesCS3A02G392200	A5	A
MSTRG.121003;A3:3A:643185669-643185777:643185669-643185793:+	MSTRG.121003	TraesCS3A02G395900	A3	A
MSTRG.121015;A3:3A:643748315-643748815:643748308-643748815:-	MSTRG.121015	TraesCS3A02G396500	A3	A
MSTRG.121034;A3:3A:643539323-643540078:643539323-643540081:+	MSTRG.121034	TraesCS3A02G396300	A3	A
MSTRG.121034;A3:3A:643544225-643544645:643544225-643544731:+	MSTRG.121034	TraesCS3A02G396300	A3	A
MSTRG.121034;RI:3A:643538902:643538973-643539061:643539153:+	MSTRG.121034	TraesCS3A02G396300	RI	A
MSTRG.121192;A5:3A:649024288-649024361:649024281-649024361:+	MSTRG.121192	TraesCS3A02G404000	A5	A
MSTRG.121196;A5:3A:648859379-648867106:648859312-648867106:+	MSTRG.121196	TraesCS3A02G403600	A5	A
MSTRG.121218;A3:3A:649852497-649852580:649852497-649852624:+	MSTRG.121218	TraesCS3A02G405300	A3	A
MSTRG.121218;A5:3A:649851549-649851868:649851490-649851868:+	MSTRG.121218	TraesCS3A02G405300	A5	A
MSTRG.121224;A3:3A:650007629-650008211:650007629-650008214:+	MSTRG.121224	TraesCS3A02G405600	A3	A
MSTRG.121278;A3:3A:652026425-652026504:652026400-652026504:-	MSTRG.121278	TraesCS3A02G407400	A3	A
MSTRG.121392;SE:3A:656101742-656101841:656101930-656102062:+	MSTRG.121392	TraesCS3A02G412600	SE	A
MSTRG.12139;A3:1A:547381926-547382431:547381926-547382436:+	MSTRG.12139	TraesCS1A02G369900	A3	A
MSTRG.121404;A3:3A:656428366-656428525:656428366-656428529:+	MSTRG.121404	TraesCS3A02G413300	A3	A
MSTRG.121404;A5:3A:656429522-656429668:656429515-656429668:+	MSTRG.121404	TraesCS3A02G413300	A5	A
MSTRG.121425;A3:3A:657616916-657617733:657616856-657617733:-	MSTRG.121425	TraesCS3A02G414000	A3	A
MSTRG.121481;A3:3A:659158575-659158963:659158572-659158963:-	MSTRG.121481	TraesCS3A02G416900	A3	A
MSTRG.121481;A5:3A:659159196-659160586:659159196-659160730:-	MSTRG.121481	TraesCS3A02G416900	A5	A
MSTRG.121494;A5:3A:659527176-659552160:659527176-659552164:-	MSTRG.121494	TraesCS3A02G417300	A5	A
MSTRG.121494;A5:3A:659553527-659554099:659553527-659554119:-	MSTRG.121494	TraesCS3A02G417300	A5	A
MSTRG.121506;A3:3A:659942202-659946413:659942198-659946413:-	MSTRG.121506	TraesCS3A02G417700	A3	A
MSTRG.121506;A3:3A:659947475-659947711:659947470-659947711:-	MSTRG.121506	TraesCS3A02G417700	A3	A
MSTRG.121518;A3:3A:659978006-659978097:659978006-659978177:+	MSTRG.121518	TraesCS3A02G417900	A3	A
MSTRG.121542;AL:3A:660862461-660862573:660862987:660862461-660872670:660873139:+	MSTRG.121542	TraesCS3A02G419000	AL	A
MSTRG.121683;A5:3A:666636212-666636932:666636212-666636944:-	MSTRG.121683	TraesCS3A02G424000	A5	A
MSTRG.121763;AF:3A:669730967-669732742:669732983:669730967-669733469:669733898:-	MSTRG.121763	TraesCS3A02G426800	AF	A
MSTRG.121808;A5:3A:671631353-671631434:671631353-671631440:-	MSTRG.121808	TraesCS3A02G427900	A5	A
MSTRG.121823;A5:3A:671727025-671727613:671727025-671727617:-	MSTRG.121823	TraesCS3A02G428400	A5	A
MSTRG.121845;A3:3A:672547039-672548891:672547039-672548946:+	MSTRG.121845	TraesCS3A02G429600	A3	A
MSTRG.122048;A3:3A:680728873-680731734:680728795-680731734:-	MSTRG.122048	TraesCS3A02G436600	A3	A
MSTRG.122065;A3:3A:680753972-680754084:680753972-680754115:+	MSTRG.122065	TraesCS3A02G436900	A3	A
MSTRG.122065;RI:3A:680750165:680750244-680750322:680750381:+	MSTRG.122065	TraesCS3A02G436900	RI	A
MSTRG.122148;A3:3A:683193458-683194207:683193041-683194207:-	MSTRG.122148	TraesCS3A02G440200	A3	A
MSTRG.122148;A5:3A:683191748-683192432:683191748-683192938:-	MSTRG.122148	TraesCS3A02G440200	A5	A
MSTRG.122148;A5:3A:683193041-683194202:683193041-683194207:-	MSTRG.122148	TraesCS3A02G440200	A5	A
MSTRG.122202;A3:3A:684593209-684593700:684593205-684593700:-	MSTRG.122202	TraesCS3A02G442900	A3	A
MSTRG.122532;A3:3A:692622123-692622628:692622123-692622639:+	MSTRG.122532	TraesCS3A02G454400	A3	A
MSTRG.122532;A5:3A:692623333-692623510:692623136-692623510:+	MSTRG.122532	TraesCS3A02G454400	A5	A
MSTRG.122576;A3:3A:693485283-693486216:693485283-693486958:+	MSTRG.122576	TraesCS3A02G456400	A3	A
MSTRG.122819;A5:3A:698863608-698863770:698863608-698863797:-	MSTRG.122819	TraesCS3A02G464400	A5	A
MSTRG.123107;A5:3A:704972199-704972663:704972193-704972663:+	MSTRG.123107	TraesCS3A02G473900	A5	A
MSTRG.123303;AF:3A:711071005:711071134-711071943:711071401:711071494-711071943:+	MSTRG.123303	TraesCS3A02G479500	AF	A
MSTRG.123337;A3:3A:711406386-711406444:711406386-711406467:+	MSTRG.123337	TraesCS3A02G480600	A3	A
MSTRG.12343;A5:1A:551051331-551051417:551051331-551051468:-	MSTRG.12343	TraesCS1A02G378200	A5	A
MSTRG.12353;A5:1A:551307035-551320173:551307035-551320197:-	MSTRG.12353	TraesCS1A02G379000	A5	A
MSTRG.123583;SE:3A:717903704-717905293:717905487-717905571:-	MSTRG.123583	TraesCS3A02G490300	SE	A
MSTRG.123584;A3:3A:716070603-716070692:716070603-716070709:+	MSTRG.123584	TraesCS3A02G488100	A3	A
MSTRG.123584;AF:3A:716068001:716068048-716069094:716068629:716068684-716069094:+	MSTRG.123584	TraesCS3A02G488100	AF	A
MSTRG.123584;RI:3A:716069923:716070093-716070423:716070603:+	MSTRG.123584	TraesCS3A02G488100	RI	A
MSTRG.12378;RI:1A:551606985:551607047-551607878:551607964:-	MSTRG.12378	TraesCS1A02G379900	RI	A
MSTRG.123792;RI:3A:722210705:722211511-722211623:722211850:-	MSTRG.123792	TraesCS3A02G496300	RI	A
MSTRG.123849;A5:3A:724318653-724319333:724318649-724319333:+	MSTRG.123849	TraesCS3A02G499000	A5	A
MSTRG.123869;SE:3A:724053605-724053697:724053726-724053872:+	MSTRG.123869	TraesCS3A02G498200	SE	A
MSTRG.123870;A3:3A:724058431-724058529:724058416-724058529:-	MSTRG.123870	TraesCS3A02G498300	A3	A
MSTRG.123874;SE:3A:724742810-724743186:724743268-724743364:-	MSTRG.123874	TraesCS3A02G500200	SE	A
MSTRG.123874;SE:3A:724743932-724744124:724744174-724744755:-	MSTRG.123874	TraesCS3A02G500200	SE	A
MSTRG.12387;A3:1A:551745928-551746120:551745928-551746207:+	MSTRG.12387	TraesCS1A02G380700	A3	A
MSTRG.123898;A3:3A:724870870-724870971:724870867-724870971:-	MSTRG.123898	TraesCS3A02G500500	A3	A
MSTRG.124006;A3:3A:727072321-727072859:727072318-727072859:-	MSTRG.124006	TraesCS3A02G505200	A3	A
MSTRG.124112;A3:3A:729315688-729316368:729315666-729316368:-	MSTRG.124112	TraesCS3A02G508100	A3	A
MSTRG.124138;A3:3A:729874122-729874605:729874118-729874605:-	MSTRG.124138	TraesCS3A02G508800	A3	A
MSTRG.124143;SE:3A:729949106-729949571:729949748-729949862:+	MSTRG.124143	TraesCS3A02G509000	SE	A
MSTRG.124266;A5:3A:732472160-732472414:732472077-732472414:+	MSTRG.124266	TraesCS3A02G512900	A5	A
MSTRG.124370;AF:3A:734282586-734282674:734282708:734282586-734283203:734283310:-	MSTRG.124370	TraesCS3A02G517300	AF	A
MSTRG.124579;A5:3A:739155613-739155684:739155586-739155684:+	MSTRG.124579	TraesCS3A02G523800	A5	A
MSTRG.124600;A5:3A:739559524-739563157:739559513-739563157:+	MSTRG.124600	TraesCS3A02G525400	A5	A
MSTRG.124664;A3:3A:740350449-740350543:740350444-740350543:-	MSTRG.124664	TraesCS3A02G526800	A3	A
MSTRG.124717;A3:3A:742452413-742452696:742452413-742452716:+	MSTRG.124717	TraesCS3A02G528600	A3	A
MSTRG.124777;AF:3A:743674291-743674392:743674499:743674291-743675398:743675520:-	MSTRG.124777	TraesCS3A02G530400	AF	A
MSTRG.124798;A5:3A:744057885-744058493:744057865-744058493:+	MSTRG.124798	TraesCS3A02G530900	A5	A
MSTRG.124865;A5:3A:746053677-746054159:746053677-746054197:-	MSTRG.124865	TraesCS3A02G533200	A5	A
MSTRG.124932;A5:3A:747003330-747003411:747003330-747003426:-	MSTRG.124932	TraesCS3A02G535700	A5	A
MSTRG.12499;A3:1A:554528908-554529392:554528896-554529392:-	MSTRG.12499	TraesCS1A02G385400	A3	A
MSTRG.12588;A3:1A:556301354-556302020:556301339-556302020:-	MSTRG.12588	TraesCS1A02G387700	A3	A
MSTRG.12588;RI:1A:556300632:556300676-556300766:556300906:-	MSTRG.12588	TraesCS1A02G387700	RI	A
MSTRG.12608;SE:1A:556958060-556961338:556961439-556962187:-	MSTRG.12608	TraesCS1A02G388500	SE	A
MSTRG.12779;A5:1A:560922429-560946976:560922429-560946999:-	MSTRG.12779	TraesCS1A02G395200	A5	A
MSTRG.12779;A5:1A:560922429-560960171:560922429-560960257:-	MSTRG.12779	TraesCS1A02G395200	A5	A
MSTRG.12779;AF:1A:560922429-560946993:560947310:560922429-560960257:560960437:-	MSTRG.12779	TraesCS1A02G395200	AF	A
MSTRG.12847;AF:1A:562741755-562741841:562741913:562741755-562742014:562742144:-	MSTRG.12847	TraesCS1A02G396600	AF	A
MSTRG.12871;AF:1A:563159275:563159390-563161040:563160155:563160446-563161040:+	MSTRG.12871	TraesCS1A02G397300	AF	A
MSTRG.12871;AF:1A:563159306:563159390-563161040:563160155:563160446-563161040:+	MSTRG.12871	TraesCS1A02G397300	AF	A
MSTRG.13232;SE:1A:571289717-571289802:571289844-571290110:+	MSTRG.13232	TraesCS1A02G409800	SE	A
MSTRG.13305;A3:1A:573068497-573068595:573068427-573068595:-	MSTRG.13305	TraesCS1A02G413000	A3	A
MSTRG.13359;A5:1A:574643537-574643772:574643537-574643776:-	MSTRG.13359	TraesCS1A02G416000	A5	A
MSTRG.13463;A3:1A:576892692-576893805:576892692-576893813:+	MSTRG.13463	TraesCS1A02G420500	A3	A
MSTRG.13592;A5:1A:579300753-579300963:579300753-579300978:-	MSTRG.13592	TraesCS1A02G424300	A5	A
MSTRG.13810;A3:1A:584672659-584673751:584672659-584673786:+	MSTRG.13810	TraesCS1A02G433300	A3	A
MSTRG.13813;A5:1A:584683452-584684707:584683452-584684711:-	MSTRG.13813	TraesCS1A02G433500	A5	A
MSTRG.13899;A3:1A:586718165-586718278:586718161-586718278:-	MSTRG.13899	TraesCS1A02G436500	A3	A
MSTRG.13960;A3:1A:588298980-588299059:588298919-588299059:-	MSTRG.13960	TraesCS1A02G438600	A3	A
MSTRG.14042;A3:1A:589443851-589443940:589443851-589443943:+	MSTRG.14042	TraesCS1A02G440200	A3	A
MSTRG.14079;A3:1A:590550301-590550417:590550301-590550420:+	MSTRG.14079	TraesCS1A02G441800	A3	A
MSTRG.14080;RI:1A:591147143:591147651-591147809:591148552:-	MSTRG.14080	TraesCS1A02G442500	RI	A
MSTRG.14091;A3:1A:591154100-591154239:591154092-591154239:-	MSTRG.14091	TraesCS1A02G442600	A3	A
MSTRG.1458;A3:1A:30192835-30193039:30192835-30193043:+	MSTRG.1458	TraesCS1A02G048600	A3	A
MSTRG.1550;A3:1A:33021594-33022149:33021594-33022158:+	MSTRG.1550	TraesCS1A02G051500	A3	A
MSTRG.1637;RI:1A:34169438:34169623-34169700:34169858:+	MSTRG.1637	TraesCS1A02G052200	RI	A
MSTRG.165643;A3:4A:1909119-1911051:1908906-1911051:-	MSTRG.165643	TraesCS4A02G002200	A3	A
MSTRG.165643;A3:4A:1909128-1911051:1908906-1911051:-	MSTRG.165643	TraesCS4A02G002200	A3	A
MSTRG.165643;A3:4A:1909128-1911051:1909119-1911051:-	MSTRG.165643	TraesCS4A02G002200	A3	A
MSTRG.165792;A3:4A:5223230-5223739:5223227-5223739:-	MSTRG.165792	TraesCS4A02G008700	A3	A
MSTRG.165792;A3:4A:5224293-5226194:5224290-5226194:-	MSTRG.165792	TraesCS4A02G008700	A3	A
MSTRG.165792;RI:4A:5223900:5224103-5224256:5224290:-	MSTRG.165792	TraesCS4A02G008700	RI	A
MSTRG.165846;A3:4A:6890440-6891197:6890405-6891197:-	MSTRG.165846	TraesCS4A02G012000	A3	A
MSTRG.165899;A3:4A:8582717-8583156:8582717-8583337:+	MSTRG.165899	TraesCS4A02G014000	A3	A
MSTRG.165899;A5:4A:8582155-8582427:8582147-8582427:+	MSTRG.165899	TraesCS4A02G014000	A5	A
MSTRG.165924;A3:4A:9453082-9453920:9453079-9453920:-	MSTRG.165924	TraesCS4A02G014800	A3	A
MSTRG.165974;A3:4A:11647037-11648290:11647037-11648295:+	MSTRG.165974	TraesCS4A02G017200	A3	A
MSTRG.165999;A3:4A:12166875-12168726:12166833-12168726:-	MSTRG.165999	TraesCS4A02G018700	A3	A
MSTRG.165999;AF:4A:12166875-12168204:12168319:12166875-12168726:12169944:-	MSTRG.165999	TraesCS4A02G018700	AF	A
MSTRG.166006;A5:4A:12393162-12393620:12393015-12393620:+	MSTRG.166006	TraesCS4A02G019000	A5	A
MSTRG.166074;A3:4A:14024367-14025003:14024367-14025094:+	MSTRG.166074	TraesCS4A02G020400	A3	A
MSTRG.166074;AL:4A:14024367-14025003:14025455:14024367-14030204:14030215:+	MSTRG.166074	TraesCS4A02G020400	AL	A
MSTRG.166074;AL:4A:14024367-14025094:14025477:14024367-14030204:14030215:+	MSTRG.166074	TraesCS4A02G020400	AL	A
MSTRG.166074;RI:4A:14021949:14022032-14022126:14022197:+	MSTRG.166074	TraesCS4A02G020400	RI	A
MSTRG.166108;RI:4A:15640628:15640771-15640811:15640918:+	MSTRG.166108	TraesCS4A02G021600	RI	A
MSTRG.166182;A5:4A:17265406-17265493:17265406-17265497:-	MSTRG.166182	TraesCS4A02G025200	A5	A
MSTRG.166281;SE:4A:21634371-21634463:21635961-21636174:-	MSTRG.166281	TraesCS4A02G029600	SE	A
MSTRG.166383;SE:4A:24942608-24942785:24942940-24943036:-	MSTRG.166383	TraesCS4A02G032800	SE	A
MSTRG.166446;A3:4A:27570164-27570253:27570164-27570287:+	MSTRG.166446	TraesCS4A02G035300	A3	A
MSTRG.166471;A3:4A:28560553-28562620:28560541-28562620:-	MSTRG.166471	TraesCS4A02G035800	A3	A
MSTRG.166471;A5:4A:28563712-28563813:28563712-28563836:-	MSTRG.166471	TraesCS4A02G035800	A5	A
MSTRG.166471;AF:4A:28565942-28566059:28566143:28565942-28566336:28566538:-	MSTRG.166471	TraesCS4A02G035800	AF	A
MSTRG.166477;A3:4A:28996947-28997860:28996947-28997867:+	MSTRG.166477	TraesCS4A02G036000	A3	A
MSTRG.166523;A5:4A:30398148-30398263:30398100-30398263:+	MSTRG.166523	TraesCS4A02G038300	A5	A
MSTRG.166680;A3:4A:35625575-35626684:35625575-35627770:+	MSTRG.166680	TraesCS4A02G042500	A3	A
MSTRG.166742;A3:4A:37308634-37308725:37308634-37308768:+	MSTRG.166742	TraesCS4A02G045100	A3	A
MSTRG.166742;A5:4A:37309154-37319125:37309104-37319125:+	MSTRG.166742	TraesCS4A02G045100	A5	A
MSTRG.166797;A5:4A:38815152-38815391:38815147-38815391:+	MSTRG.166797	TraesCS4A02G048000	A5	A
MSTRG.166844;AF:4A:40882234-40882992:40883570:40882234-40883793:40883987:-	MSTRG.166844	TraesCS4A02G050200	AF	A
MSTRG.166871;A3:4A:42122472-42122584:42122466-42122584:-	MSTRG.166871	TraesCS4A02G051400	A3	A
MSTRG.166880;A3:4A:42274252-42274329:42274252-42274351:+	MSTRG.166880	TraesCS4A02G051600	A3	A
MSTRG.166880;AF:4A:42272389:42272455-42272970:42272585:42272598-42272970:+	MSTRG.166880	TraesCS4A02G051600	AF	A
MSTRG.167042;RI:4A:48155374:48155512-48155925:48156017:-	MSTRG.167042	TraesCS4A02G057400	RI	A
MSTRG.167047;A3:4A:48528034-48528420:48528034-48528534:+	MSTRG.167047	TraesCS4A02G057800	A3	A
MSTRG.167063;A3:4A:48530490-48530578:48530487-48530578:-	MSTRG.167063	TraesCS4A02G058000	A3	A
MSTRG.167137;A5:4A:55395431-55395505:55395431-55395537:-	MSTRG.167137	TraesCS4A02G059300	A5	A
MSTRG.167149;A3:4A:55918384-55918580:55918384-55918954:+	MSTRG.167149	TraesCS4A02G059500	A3	A
MSTRG.167155;AF:4A:56269421-56270819:56271389:56269421-56272577:56273226:-	MSTRG.167155	TraesCS4A02G059900	AF	A
MSTRG.167182;A3:4A:58526883-58527145:58526883-58527180:+	MSTRG.167182	TraesCS4A02G061500	A3	A
MSTRG.167234;A3:4A:60036392-60036823:60036392-60036906:+	MSTRG.167234	TraesCS4A02G063300	A3	A
MSTRG.167276;A5:4A:62558595-62558674:62558595-62558713:-	MSTRG.167276	TraesCS4A02G065500	A5	A
MSTRG.167431;A3:4A:68153598-68153791:68153587-68153791:-	MSTRG.167431	TraesCS4A02G070900	A3	A
MSTRG.167431;A5:4A:68155164-68155371:68155164-68155376:-	MSTRG.167431	TraesCS4A02G070900	A5	A
MSTRG.167436;A3:4A:68683991-68684469:68683991-68684472:+	MSTRG.167436	TraesCS4A02G071300	A3	A
MSTRG.167436;RI:4A:68682286:68682343-68682470:68682577:+	MSTRG.167436	TraesCS4A02G071300	RI	A
MSTRG.167446;A3:4A:69266663-69266770:69266635-69266770:-	MSTRG.167446	TraesCS4A02G071600	A3	A
MSTRG.167551;A3:4A:74603778-74603856:74603754-74603856:-	MSTRG.167551	TraesCS4A02G075400	A3	A
MSTRG.167613;RI:4A:76931103:76931138-76931253:76931342:+	MSTRG.167613	TraesCS4A02G077600	RI	A
MSTRG.167663;RI:4A:80139925:80140119-80140189:80140233:-	MSTRG.167663	TraesCS4A02G078800	RI	A
MSTRG.167663;RI:4A:80140337:80140438-80140531:80140748:-	MSTRG.167663	TraesCS4A02G078800	RI	A
MSTRG.167670;A3:4A:80841886-80842315:80841886-80842404:+	MSTRG.167670	TraesCS4A02G079100	A3	A
MSTRG.167670;RI:4A:80842831:80842893-80842989:80843066:+	MSTRG.167670	TraesCS4A02G079100	RI	A
MSTRG.167683;A3:4A:81279065-81279937:81279058-81279937:-	MSTRG.167683	TraesCS4A02G079500	A3	A
MSTRG.167705;A3:4A:82656004-82656089:82656004-82656122:+	MSTRG.167705	TraesCS4A02G080100	A3	A
MSTRG.167713;A5:4A:83317991-83318075:83317949-83318075:+	MSTRG.167713	TraesCS4A02G080500	A5	A
MSTRG.167713;RI:4A:83320214:83320389-83320480:83320869:+	MSTRG.167713	TraesCS4A02G080500	RI	A
MSTRG.167761;A3:4A:85903723-85903816:85903716-85903816:-	MSTRG.167761	TraesCS4A02G082600	A3	A
MSTRG.167773;A3:4A:87406902-87406986:87406857-87406986:-	MSTRG.167773	TraesCS4A02G083400	A3	A
MSTRG.167823;A3:4A:89896231-89896680:89896231-89896707:+	MSTRG.167823	TraesCS4A02G085100	A3	A
MSTRG.167852;A5:4A:90385586-90385665:90385586-90385701:-	MSTRG.167852	TraesCS4A02G085800	A5	A
MSTRG.167937;RI:4A:95177078:95177150-95177193:95177243:+	MSTRG.167937	TraesCS4A02G089100	RI	A
MSTRG.167990;A3:4A:97376667-97376747:97376667-97376752:+	MSTRG.167990	TraesCS4A02G091000	A3	A
MSTRG.168002;A3:4A:97875830-97875958:97875827-97875958:-	MSTRG.168002	TraesCS4A02G091300	A3	A
MSTRG.168014;A5:4A:98601371-98601468:98601371-98601515:-	MSTRG.168014	TraesCS4A02G091900	A5	A
MSTRG.168014;RI:4A:98602189:98602275-98602338:98602423:-	MSTRG.168014	TraesCS4A02G091900	RI	A
MSTRG.168019;RI:4A:99027357:99027384-99027477:99027667:+	MSTRG.168019	TraesCS4A02G092300	RI	A
MSTRG.168092;A3:4A:103074331-103074812:103074296-103074812:-	MSTRG.168092	TraesCS4A02G094800	A3	A
MSTRG.168092;RI:4A:103077031:103077468-103077556:103077645:-	MSTRG.168092	TraesCS4A02G094800	RI	A
MSTRG.168157;RI:4A:106906874:106906933-106907033:106907084:+	MSTRG.168157	TraesCS4A02G097100	RI	A
MSTRG.168322;RI:4A:115792260:115792474-115792562:115792637:-	MSTRG.168322	TraesCS4A02G103000	RI	A
MSTRG.168415;RI:4A:120571677:120571762-120571862:120571941:+	MSTRG.168415	TraesCS4A02G106300	RI	A
MSTRG.168504;A5:4A:124405889-124406309:124405889-124406387:-	MSTRG.168504	TraesCS4A02G107600	A5	A
MSTRG.168548;A3:4A:127807693-127810338:127807693-127810521:+	MSTRG.168548	TraesCS4A02G108900	A3	A
MSTRG.168625;A3:4A:133064669-133064800:133064669-133064811:+	MSTRG.168625	TraesCS4A02G109600	A3	A
MSTRG.168625;SE:4A:133061980-133062579:133062653-133063172:+	MSTRG.168625	TraesCS4A02G109600	SE	A
MSTRG.168630;SE:4A:132993045-132993198:132993284-132993575:-	MSTRG.168630	TraesCS4A02G109500	SE	A
MSTRG.168633;RI:4A:134636044:134636169-134636278:134636429:-	MSTRG.168633	TraesCS4A02G110400	RI	A
MSTRG.168700;SE:4A:137535233-137537085:137537183-137537327:+	MSTRG.168700	TraesCS4A02G113300	SE	A
MSTRG.168707;A3:4A:137540717-137541319:137540717-137541324:+	MSTRG.168707	TraesCS4A02G113400	A3	A
MSTRG.168762;A3:4A:140131421-140133370:140131412-140133370:-	MSTRG.168762	TraesCS4A02G115100	A3	A
MSTRG.168831;A5:4A:141110734-141110810:141110734-141110854:-	MSTRG.168831	TraesCS4A02G116200	A5	A
MSTRG.168883;A3:4A:146404321-146404657:146404321-146404918:+	MSTRG.168883	TraesCS4A02G118600	A3	A
MSTRG.168883;A3:4A:146404321-146404657:146404321-146405032:+	MSTRG.168883	TraesCS4A02G118600	A3	A
MSTRG.168883;A3:4A:146404321-146404918:146404321-146405032:+	MSTRG.168883	TraesCS4A02G118600	A3	A
MSTRG.168883;SE:4A:146404321-146404657:146405231-146405351:+	MSTRG.168883	TraesCS4A02G118600	SE	A
MSTRG.168883;SE:4A:146404321-146405032:146405231-146405351:+	MSTRG.168883	TraesCS4A02G118600	SE	A
MSTRG.168911;SE:4A:147650253-147650479:147650783-147651081:+	MSTRG.168911	TraesCS4A02G120000	SE	A
MSTRG.168928;AF:4A:148759646-148759913:148760011:148759646-148762032:148762046:-	MSTRG.168928	TraesCS4A02G120700	AF	A
MSTRG.168976;SE:4A:151308578-151309133:151309233-151309572:-	MSTRG.168976	TraesCS4A02G122400	SE	A
MSTRG.169016;A3:4A:154502314-154502390:154502314-154502403:+	MSTRG.169016	TraesCS4A02G123300	A3	A
MSTRG.169019;A3:4A:155829414-155829808:155829401-155829808:-	MSTRG.169019	TraesCS4A02G123700	A3	A
MSTRG.169041;A3:4A:157204050-157204188:157204050-157204196:+	MSTRG.169041	TraesCS4A02G124000	A3	A
MSTRG.169042;A3:4A:157321334-157321434:157321334-157321482:+	MSTRG.169042	TraesCS4A02G124200	A3	A
MSTRG.169083;A5:4A:159507612-159508257:159507612-159508262:-	MSTRG.169083	TraesCS4A02G125000	A5	A
MSTRG.169125;A5:4A:162414537-162414936:162414537-162415063:-	MSTRG.169125	TraesCS4A02G126200	A5	A
MSTRG.169154;A5:4A:164634797-164635274:164634797-164635321:-	MSTRG.169154	TraesCS4A02G127700	A5	A
MSTRG.169313;A3:4A:175401686-175402193:175401686-175402266:+	MSTRG.169313	TraesCS4A02G131300	A3	A
MSTRG.169313;A5:4A:175399969-175400113:175399943-175400113:+	MSTRG.169313	TraesCS4A02G131300	A5	A
MSTRG.169327;RI:4A:176598324:176598388-176598485:176598622:-	MSTRG.169327	TraesCS4A02G131800	RI	A
MSTRG.169374;A5:4A:179055526-179055616:179055515-179055616:+	MSTRG.169374	TraesCS4A02G132700	A5	A
MSTRG.169440;A3:4A:182218420-182218487:182218402-182218487:-	MSTRG.169440	TraesCS4A02G134300	A3	A
MSTRG.169440;AF:4A:182219660-182219968:182220014:182219660-182220578:182220634:-	MSTRG.169440	TraesCS4A02G134300	AF	A
MSTRG.1694;A3:1A:37465985-37466650:37465985-37467202:+	MSTRG.1694	TraesCS1A02G057100	A3	A
MSTRG.169631;A3:4A:196572475-196572667:196572475-196572674:+	MSTRG.169631	TraesCS4A02G137200	A3	A
MSTRG.169721;A3:4A:200091345-200091994:200091321-200091994:-	MSTRG.169721	TraesCS4A02G137900	A3	A
MSTRG.169721;A5:4A:200089049-200089259:200089049-200089370:-	MSTRG.169721	TraesCS4A02G137900	A5	A
MSTRG.169729;RI:4A:201708522:201708698-201709067:201709154:+	MSTRG.169729	TraesCS4A02G138000	RI	A
MSTRG.169826;A3:4A:207384935-207385206:207384935-207385289:+	MSTRG.169826	TraesCS4A02G138900	A3	A
MSTRG.169826;SE:4A:207385414-207385662:207385744-207386656:+	MSTRG.169826	TraesCS4A02G138900	SE	A
MSTRG.169863;A3:4A:210169249-210169381:210169249-210169393:+	MSTRG.169863	TraesCS4A02G139300	A3	A
MSTRG.169863;RI:4A:210166937:210167035-210167130:210167308:+	MSTRG.169863	TraesCS4A02G139300	RI	A
MSTRG.169875;A3:4A:211000325-211000784:211000325-211000810:+	MSTRG.169875	TraesCS4A02G139600	A3	A
MSTRG.169883;SE:4A:211381840-211382289:211382342-211382950:+	MSTRG.169883	TraesCS4A02G139700	SE	A
MSTRG.169883;SE:4A:211382342-211382426:211382509-211382950:+	MSTRG.169883	TraesCS4A02G139700	SE	A
MSTRG.169897;A3:4A:211669646-211670037:211669646-211670513:+	MSTRG.169897	TraesCS4A02G139800	A3	A
MSTRG.169897;A3:4A:211670229-211670479:211670229-211670513:+	MSTRG.169897	TraesCS4A02G139800	A3	A
MSTRG.169897;A3:4A:211670624-211671398:211670624-211671615:+	MSTRG.169897	TraesCS4A02G139800	A3	A
MSTRG.169897;A5:4A:211670628-211671615:211670624-211671615:+	MSTRG.169897	TraesCS4A02G139800	A5	A
MSTRG.169897;SE:4A:211669646-211670037:211670229-211670513:+	MSTRG.169897	TraesCS4A02G139800	SE	A
MSTRG.169929;A3:4A:214313123-214313171:214313123-214313194:+	MSTRG.169929	TraesCS4A02G140100	A3	A
MSTRG.170070;A3:4A:222562430-222563487:222562430-222564019:+	MSTRG.170070	TraesCS4A02G141800	A3	A
MSTRG.170070;A3:4A:222564200-222564272:222564200-222564288:+	MSTRG.170070	TraesCS4A02G141800	A3	A
MSTRG.170070;A3:4A:222564200-222564272:222564200-222564305:+	MSTRG.170070	TraesCS4A02G141800	A3	A
MSTRG.170093;A5:4A:225335910-225335993:225335865-225335993:+	MSTRG.170093	TraesCS4A02G142000	A5	A
MSTRG.170182;A3:4A:229499892-229500250:229499889-229500250:-	MSTRG.170182	TraesCS4A02G142500	A3	A
MSTRG.170244;RI:4A:232522710:232522846-232522935:232523385:+	MSTRG.170244	TraesCS4A02G143000	RI	A
MSTRG.170244;SE:4A:232512957-232513618:232513863-232522710:+	MSTRG.170244	TraesCS4A02G143000	SE	A
MSTRG.170244;SE:4A:232513863-232515395:232515450-232522710:+	MSTRG.170244	TraesCS4A02G143000	SE	A
MSTRG.170259;A5:4A:236129380-236129464:236129374-236129464:+	MSTRG.170259	TraesCS4A02G143300	A5	A
MSTRG.170324;SE:4A:238383519-238383641:238383712-238383808:-	MSTRG.170324	TraesCS4A02G143700	SE	A
MSTRG.170395;AF:4A:245257202:245257331-245258578:245257500:245257579-245258578:+	MSTRG.170395	TraesCS4A02G144500	AF	A
MSTRG.170397;SE:4A:242659363-242659618:242659774-242660873:-	MSTRG.170397	TraesCS4A02G144300	SE	A
MSTRG.170483;SE:4A:248830791-248831614:248831962-248832167:+	MSTRG.170483	TraesCS4A02G145400	SE	A
MSTRG.170525;A3:4A:253214789-253215279:253214789-253215627:+	MSTRG.170525	TraesCS4A02G146000	A3	A
MSTRG.170556;A3:4A:255332025-255340252:255332025-255340255:+	MSTRG.170556	TraesCS4A02G146300	A3	A
MSTRG.170617;A3:4A:259750817-259755480:259750817-259755490:+	MSTRG.170617	TraesCS4A02G146900	A3	A
MSTRG.170847;A3:4A:284629571-284631102:284629571-284631105:+	MSTRG.170847	TraesCS4A02G149200	A3	A
MSTRG.170931;A3:4A:290369477-290369580:290369468-290369580:-	MSTRG.170931	TraesCS4A02G149800	A3	A
MSTRG.170931;A5:4A:290370205-290370521:290370205-290370526:-	MSTRG.170931	TraesCS4A02G149800	A5	A
MSTRG.170931;SE:4A:290368205-290368729:290368922-290369018:-	MSTRG.170931	TraesCS4A02G149800	SE	A
MSTRG.170963;A5:4A:292928641-292928715:292928604-292928715:+	MSTRG.170963	TraesCS4A02G150000	A5	A
MSTRG.171050;A3:4A:298241569-298241663:298241564-298241663:-	MSTRG.171050	TraesCS4A02G150800	A3	A
MSTRG.171050;RI:4A:298243090:298243173-298243267:298243512:-	MSTRG.171050	TraesCS4A02G150800	RI	A
MSTRG.171050;SE:4A:298242995-298243090:298243512-298244010:-	MSTRG.171050	TraesCS4A02G150800	SE	A
MSTRG.171052;A5:4A:299601247-299601318:299601247-299601330:-	MSTRG.171052	TraesCS4A02G151000	A5	A
MSTRG.171141;A3:4A:306316559-306319147:306316501-306319147:-	MSTRG.171141	TraesCS4A02G151500	A3	A
MSTRG.171274;A3:4A:311618986-311661439:311618972-311661439:-	MSTRG.171274	TraesCS4A02G156300	A3	A
MSTRG.171380;A3:4A:318039384-318039481:318039372-318039481:-	MSTRG.171380	TraesCS4A02G157100	A3	A
MSTRG.171421;A3:4A:321192517-321192583:321192517-321192597:+	MSTRG.171421	TraesCS4A02G157500	A3	A
MSTRG.171421;A3:4A:321194876-321195042:321194876-321195056:+	MSTRG.171421	TraesCS4A02G157500	A3	A
MSTRG.171450;A5:4A:323047444-323047516:323047444-323047522:-	MSTRG.171450	TraesCS4A02G157700	A5	A
MSTRG.171576;A3:4A:327749793-327749899:327749790-327749899:-	MSTRG.171576	TraesCS4A02G158700	A3	A
MSTRG.171649;A3:4A:338743922-338743998:338743919-338743998:-	MSTRG.171649	TraesCS4A02G159400	A3	A
MSTRG.171649;SE:4A:338743362-338743480:338743521-338743596:-	MSTRG.171649	TraesCS4A02G159400	SE	A
MSTRG.171676;A5:4A:343784025-343802068:343784002-343802068:+	MSTRG.171676	TraesCS4A02G160000	A5	A
MSTRG.171677;AF:4A:342446274:342446335-342448414:342448275:342448323-342448414:+	MSTRG.171677	TraesCS4A02G159900	AF	A
MSTRG.171708;A3:4A:344034265-344034382:344034265-344034387:+	MSTRG.171708	TraesCS4A02G160400	A3	A
MSTRG.171778;SE:4A:349296145-349296654:349296768-349308489:-	MSTRG.171778	TraesCS4A02G161100	SE	A
MSTRG.171778;SE:4A:349309356-349309892:349310166-349310313:-	MSTRG.171778	TraesCS4A02G161100	SE	A
MSTRG.171818;A5:4A:352273857-352274502:352273857-352274574:-	MSTRG.171818	TraesCS4A02G161900	A5	A
MSTRG.171835;SE:4A:352492442-352492560:352492620-352492699:-	MSTRG.171835	TraesCS4A02G162000	SE	A
MSTRG.171868;A3:4A:356552545-356552630:356552541-356552630:-	MSTRG.171868	TraesCS4A02G162300	A3	A
MSTRG.171868;SE:4A:356553717-356554021:356554145-356554352:-	MSTRG.171868	TraesCS4A02G162300	SE	A
MSTRG.171998;A3:4A:363103762-363103852:363103762-363104012:+	MSTRG.171998	TraesCS4A02G163100	A3	A
MSTRG.171998;RI:4A:363097076:363097131-363097201:363097257:+	MSTRG.171998	TraesCS4A02G163100	RI	A
MSTRG.172047;A3:4A:365654896-365654969:365654896-365654974:+	MSTRG.172047	TraesCS4A02G163400	A3	A
MSTRG.172047;AF:4A:365654004:365654080-365654783:365654508:365654629-365654783:+	MSTRG.172047	TraesCS4A02G163400	AF	A
MSTRG.172047;SE:4A:365655138-365655458:365655524-365657508:+	MSTRG.172047	TraesCS4A02G163400	SE	A
MSTRG.172118;A3:4A:374658086-374658921:374658086-374658929:+	MSTRG.172118	TraesCS4A02G163900	A3	A
MSTRG.172139;AF:4A:376716588:376716722-376716994:376716802:376716889-376716994:+	MSTRG.172139	TraesCS4A02G164100	AF	A
MSTRG.172225;A3:4A:384395029-384395491:384395017-384395491:-	MSTRG.172225	TraesCS4A02G164900	A3	A
MSTRG.172225;RI:4A:384397769:384397915-384398008:384398270:-	MSTRG.172225	TraesCS4A02G164900	RI	A
MSTRG.172253;A5:4A:385772387-385772479:385772318-385772479:+	MSTRG.172253	TraesCS4A02G165000	A5	A
MSTRG.172331;SE:4A:395020442-395021798:395021857-395031484:-	MSTRG.172331	TraesCS4A02G165600	SE	A
MSTRG.172350;SE:4A:396753021-396753535:396753625-396754426:-	MSTRG.172350	TraesCS4A02G165700	SE	A
MSTRG.172682;SE:4A:423588497-423589028:423589152-423591098:-	MSTRG.172682	TraesCS4A02G168900	SE	A
MSTRG.172695;A5:4A:425960211-425960397:425960208-425960397:+	MSTRG.172695	TraesCS4A02G169200	A5	A
MSTRG.172831;A3:4A:434078526-434078596:434078501-434078596:-	MSTRG.172831	TraesCS4A02G171400	A3	A
MSTRG.172980;A3:4A:441763594-441763728:441763594-441763731:+	MSTRG.172980	TraesCS4A02G173500	A3	A
MSTRG.173001;SE:4A:445076426-445076580:445076684-445077260:-	MSTRG.173001	TraesCS4A02G174700	SE	A
MSTRG.173025;RI:4A:446470385:446470839-446470879:446471790:+	MSTRG.173025	TraesCS4A02G175100	RI	A
MSTRG.173104;A3:4A:447045927-447046019:447045924-447046019:-	MSTRG.173104	TraesCS4A02G176000	A3	A
MSTRG.173104;A3:4A:447046171-447046298:447046154-447046298:-	MSTRG.173104	TraesCS4A02G176000	A3	A
MSTRG.173104;A3:4A:447046174-447046298:447046154-447046298:-	MSTRG.173104	TraesCS4A02G176000	A3	A
MSTRG.173104;A3:4A:447046174-447046298:447046171-447046298:-	MSTRG.173104	TraesCS4A02G176000	A3	A
MSTRG.173142;A3:4A:450880874-450880938:450880874-450880948:+	MSTRG.173142	TraesCS4A02G178600	A3	A
MSTRG.173142;SE:4A:450875160-450875261:450875326-450880808:+	MSTRG.173142	TraesCS4A02G178600	SE	A
MSTRG.173157;A3:4A:453440814-453440899:453440814-453440906:+	MSTRG.173157	TraesCS4A02G179700	A3	A
MSTRG.173165;A3:4A:453678624-453678721:453678624-453678733:+	MSTRG.173165	TraesCS4A02G180000	A3	A
MSTRG.173180;A3:4A:455023450-455023557:455023450-455023562:+	MSTRG.173180	TraesCS4A02G180700	A3	A
MSTRG.173254;A3:4A:458855068-458855223:458854802-458855223:-	MSTRG.173254	TraesCS4A02G182600	A3	A
MSTRG.173273;A5:4A:460237883-460238079:460237127-460238079:+	MSTRG.173273	TraesCS4A02G182900	A5	A
MSTRG.173342;A3:4A:464695480-464696723:464695475-464696723:-	MSTRG.173342	TraesCS4A02G185200	A3	A
MSTRG.173346;A3:4A:464768701-464771016:464768694-464771016:-	MSTRG.173346	TraesCS4A02G185400	A3	A
MSTRG.173398;SE:4A:466633362-466633736:466633809-466633917:-	MSTRG.173398	TraesCS4A02G187400	SE	A
MSTRG.173401;A5:4A:466924344-466924515:466924264-466924515:+	MSTRG.173401	TraesCS4A02G187800	A5	A
MSTRG.173428;A3:4A:467544784-467544884:467544757-467544884:-	MSTRG.173428	TraesCS4A02G188900	A3	A
MSTRG.173428;SE:4A:467545992-467546129:467546172-467546328:-	MSTRG.173428	TraesCS4A02G188900	SE	A
MSTRG.173607;A3:4A:475905696-475906664:475905696-475906669:+	MSTRG.173607	TraesCS4A02G193900	A3	A
MSTRG.173621;A3:4A:476340698-476340775:476340693-476340775:-	MSTRG.173621	TraesCS4A02G194500	A3	A
MSTRG.173621;A5:4A:476339209-476339520:476339209-476339554:-	MSTRG.173621	TraesCS4A02G194500	A5	A
MSTRG.173643;AF:4A:477307777-477308242:477308364:477307777-477310699:477312593:-	MSTRG.173643	TraesCS4A02G195400	AF	A
MSTRG.173818;RI:4A:487864744:487864919-487865004:487865155:+	MSTRG.173818	TraesCS4A02G199600	RI	A
MSTRG.173818;SE:4A:487862387-487863954:487864035-487864426:+	MSTRG.173818	TraesCS4A02G199600	SE	A
MSTRG.173959;A5:4A:494640247-494640682:494640247-494640792:-	MSTRG.173959	TraesCS4A02G203900	A5	A
MSTRG.174064;A3:4A:501127423-501127577:501127416-501127577:-	MSTRG.174064	TraesCS4A02G207900	A3	A
MSTRG.174072;A3:4A:501138258-501138421:501138253-501138421:-	MSTRG.174072	TraesCS4A02G208100	A3	A
MSTRG.174072;RI:4A:501138644:501138734-501138996:501139153:-	MSTRG.174072	TraesCS4A02G208100	RI	A
MSTRG.174087;A3:4A:502028908-502030304:502028872-502030304:-	MSTRG.174087	TraesCS4A02G209000	A3	A
MSTRG.174102;A5:4A:502901211-502904248:502901207-502904248:+	MSTRG.174102	TraesCS4A02G209400	A5	A
MSTRG.174190;A3:4A:504869030-504869278:504869030-504869344:+	MSTRG.174190	TraesCS4A02G211200	A3	A
MSTRG.174190;A5:4A:504866788-504866881:504866745-504866881:+	MSTRG.174190	TraesCS4A02G211200	A5	A
MSTRG.174240;A3:4A:511090354-511091628:511090354-511091635:+	MSTRG.174240	TraesCS4A02G213000	A3	A
MSTRG.174256;RI:4A:512015200:512015394-512015506:512015589:+	MSTRG.174256	TraesCS4A02G213800	RI	A
MSTRG.174256;RI:4A:512022647:512022729-512023192:512023382:+	MSTRG.174256	TraesCS4A02G213800	RI	A
MSTRG.174259;A3:4A:512356367-512356441:512356367-512356460:+	MSTRG.174259	TraesCS4A02G214200	A3	A
MSTRG.174278;SE:4A:513086126-513086253:513086416-513087199:+	MSTRG.174278	TraesCS4A02G214700	SE	A
MSTRG.174285;A3:4A:513291196-513291296:513291196-513291310:+	MSTRG.174285	TraesCS4A02G215000	A3	A
MSTRG.174285;RI:4A:513290623:513290713-513290809:513290969:+	MSTRG.174285	TraesCS4A02G215000	RI	A
MSTRG.174298;A3:4A:514342641-514344081:514342641-514344141:+	MSTRG.174298	TraesCS4A02G215700	A3	A
MSTRG.174415;A3:4A:521073815-521074581:521073793-521074581:-	MSTRG.174415	TraesCS4A02G218600	A3	A
MSTRG.174484;A3:4A:524283915-524285060:524283915-524285091:+	MSTRG.174484	TraesCS4A02G220700	A3	A
MSTRG.174552;A5:4A:527122266-527122395:527122266-527122451:-	MSTRG.174552	TraesCS4A02G221600	A5	A
MSTRG.174668;A3:4A:534047694-534047812:534047694-534047866:+	MSTRG.174668	TraesCS4A02G225800	A3	A
MSTRG.174691;A3:4A:535246756-535248173:535246750-535248173:-	MSTRG.174691	TraesCS4A02G227000	A3	A
MSTRG.174712;A3:4A:536202966-536203057:536202954-536203057:-	MSTRG.174712	TraesCS4A02G227900	A3	A
MSTRG.174712;A3:4A:536203207-536209590:536203183-536209590:-	MSTRG.174712	TraesCS4A02G227900	A3	A
MSTRG.174735;A3:4A:537439589-537439920:537439589-537439931:+	MSTRG.174735	TraesCS4A02G228900	A3	A
MSTRG.174831;A3:4A:541362508-541362727:541362373-541362727:-	MSTRG.174831	TraesCS4A02G231800	A3	A
MSTRG.174842;A3:4A:541991320-541992020:541991317-541992020:-	MSTRG.174842	TraesCS4A02G232500	A3	A
MSTRG.174860;A5:4A:542477877-542477942:542477877-542477989:-	MSTRG.174860	TraesCS4A02G233500	A5	A
MSTRG.174860;A5:4A:542477877-542477942:542477877-542478004:-	MSTRG.174860	TraesCS4A02G233500	A5	A
MSTRG.174860;A5:4A:542477877-542477989:542477877-542478004:-	MSTRG.174860	TraesCS4A02G233500	A5	A
MSTRG.175015;RI:4A:548519113:548519189-548519289:548519402:-	MSTRG.175015	TraesCS4A02G239300	RI	A
MSTRG.175020;A3:4A:548530701-548532039:548530658-548532039:-	MSTRG.175020	TraesCS4A02G239500	A3	A
MSTRG.175050;A3:4A:549879588-549880175:549879488-549880175:-	MSTRG.175050	TraesCS4A02G240300	A3	A
MSTRG.175068;A5:4A:550508399-550508537:550508384-550508537:+	MSTRG.175068	TraesCS4A02G241200	A5	A
MSTRG.175130;A3:4A:552410935-552413292:552410240-552413292:-	MSTRG.175130	TraesCS4A02G242500	A3	A
MSTRG.175130;A5:4A:552410240-552413254:552410240-552413292:-	MSTRG.175130	TraesCS4A02G242500	A5	A
MSTRG.175130;SE:4A:552410240-552411961:552412030-552413292:-	MSTRG.175130	TraesCS4A02G242500	SE	A
MSTRG.175153;A3:4A:552897915-552898261:552897910-552898261:-	MSTRG.175153	TraesCS4A02G243100	A3	A
MSTRG.175153;A5:4A:552897517-552897613:552897517-552897656:-	MSTRG.175153	TraesCS4A02G243100	A5	A
MSTRG.175213;A3:4A:555512659-555512738:555512659-555512745:+	MSTRG.175213	TraesCS4A02G245200	A3	A
MSTRG.175213;RI:4A:555513190:555513402-555513472:555513531:+	MSTRG.175213	TraesCS4A02G245200	RI	A
MSTRG.175224;A3:4A:555747386-555748320:555747386-555748331:+	MSTRG.175224	TraesCS4A02G245500	A3	A
MSTRG.175235;SE:4A:556251269-556253335:556253478-556254980:+	MSTRG.175235	TraesCS4A02G245800	SE	A
MSTRG.175267;A5:4A:557733616-557733706:557733334-557733706:+	MSTRG.175267	TraesCS4A02G246800	A5	A
MSTRG.175277;A3:4A:558417973-558418059:558417973-558418064:+	MSTRG.175277	TraesCS4A02G247300	A3	A
MSTRG.175328;A3:4A:560414151-560414431:560414140-560414431:-	MSTRG.175328	TraesCS4A02G249300	A3	A
MSTRG.175328;A5:4A:560414140-560414402:560414140-560414431:-	MSTRG.175328	TraesCS4A02G249300	A5	A
MSTRG.175341;A3:4A:560910047-560910335:560910043-560910335:-	MSTRG.175341	TraesCS4A02G249600	A3	A
MSTRG.175410;AF:4A:564163969-564166907:564166989:564163969-564167445:564167683:-	MSTRG.175410	TraesCS4A02G252200	AF	A
MSTRG.175544;SE:4A:569887059-569888090:569888152-569888946:-	MSTRG.175544	TraesCS4A02G257200	SE	A
MSTRG.175558;A3:4A:570468991-570469490:570468978-570469490:-	MSTRG.175558	TraesCS4A02G257700	A3	A
MSTRG.175592;A3:4A:571586328-571588231:571586328-571588259:+	MSTRG.175592	TraesCS4A02G259000	A3	A
MSTRG.175620;A3:4A:572834057-572834239:572834057-572834248:+	MSTRG.175620	TraesCS4A02G260200	A3	A
MSTRG.175665;A3:4A:573886898-573887089:573886892-573887089:-	MSTRG.175665	TraesCS4A02G261600	A3	A
MSTRG.175665;RI:4A:573888124:573888642-573888679:573888710:-	MSTRG.175665	TraesCS4A02G261600	RI	A
MSTRG.175700;A3:4A:575429811-575429917:575429811-575429922:+	MSTRG.175700	TraesCS4A02G263100	A3	A
MSTRG.175830;A3:4A:580303191-580303288:580303187-580303288:-	MSTRG.175830	TraesCS4A02G267900	A3	A
MSTRG.175831;A3:4A:580297274-580298132:580297274-580298139:+	MSTRG.175831	TraesCS4A02G267800	A3	A
MSTRG.175831;A5:4A:580299999-580300101:580299988-580300101:+	MSTRG.175831	TraesCS4A02G267800	A5	A
MSTRG.175840;A5:4A:580658115-580658240:580658078-580658240:+	MSTRG.175840	TraesCS4A02G268200	A5	A
MSTRG.175840;SE:4A:580658349-580658889:580658984-580659525:+	MSTRG.175840	TraesCS4A02G268200	SE	A
MSTRG.175847;AF:4A:580908091-580908549:580908551:580908091-580908952:580909001:-	MSTRG.175847	TraesCS4A02G268700	AF	A
MSTRG.175867;A3:4A:581332196-581332279:581332146-581332279:-	MSTRG.175867	TraesCS4A02G269900	A3	A
MSTRG.175934;SE:4A:583902429-583903866:583903941-583904024:+	MSTRG.175934	TraesCS4A02G272500	SE	A
MSTRG.175936;A3:4A:583914965-583915789:583914965-583915799:+	MSTRG.175936	TraesCS4A02G272700	A3	A
MSTRG.175945;A3:4A:583970842-583972066:583970826-583972066:-	MSTRG.175945	TraesCS4A02G273100	A3	A
MSTRG.175959;A3:4A:584066471-584066622:584066471-584066789:+	MSTRG.175959	TraesCS4A02G273600	A3	A
MSTRG.175965;AF:4A:584272167:584272256-584272852:584272347:584272467-584272852:+	MSTRG.175965	TraesCS4A02G274300	AF	A
MSTRG.175968;RI:4A:584349386:584349694-584349795:584349903:-	MSTRG.175968	TraesCS4A02G274700	RI	A
MSTRG.176004;A3:4A:584931606-584933682:584931606-584933689:+	MSTRG.176004	TraesCS4A02G276600	A3	A
MSTRG.176066;A3:4A:585691718-585691808:585691718-585691812:+	MSTRG.176066	TraesCS4A02G278300	A3	A
MSTRG.176066;AL:4A:585693755-585693837:585694148:585693755-585695257:585695586:+	MSTRG.176066	TraesCS4A02G278300	AL	A
MSTRG.176066;RI:4A:585687398:585687472-585687828:585688349:+	MSTRG.176066	TraesCS4A02G278300	RI	A
MSTRG.176211;A5:4A:589015676-589018942:589015656-589018942:+	MSTRG.176211	TraesCS4A02G280600	A5	A
MSTRG.176237;A3:4A:589590268-589590982:589590268-589591094:+	MSTRG.176237	TraesCS4A02G281500	A3	A
MSTRG.176271;RI:4A:590591668:590591789-590591908:590592025:-	MSTRG.176271	TraesCS4A02G283700	RI	A
MSTRG.176275;RI:4A:590665240:590665289-590665383:590665475:-	MSTRG.176275	TraesCS4A02G284000	RI	A
MSTRG.176279;AF:4A:590897794-590900042:590900509:590897794-590902539:590902682:-	MSTRG.176279	TraesCS4A02G284100	AF	A
MSTRG.176279;RI:4A:590901814:590901898-590901999:590902462:-	MSTRG.176279	TraesCS4A02G284100	RI	A
MSTRG.176317;A5:4A:591712697-591712792:591712697-591712795:-	MSTRG.176317	TraesCS4A02G285900	A5	A
MSTRG.176320;A3:4A:591848147-591848882:591848147-591848886:+	MSTRG.176320	TraesCS4A02G286000	A3	A
MSTRG.176398;RI:4A:593736566:593736636-593736700:593736916:-	MSTRG.176398	TraesCS4A02G289200	RI	A
MSTRG.176402;A3:4A:593762129-593762723:593762081-593762723:-	MSTRG.176402	TraesCS4A02G289300	A3	A
MSTRG.176402;A3:4A:593764377-593764855:593764373-593764855:-	MSTRG.176402	TraesCS4A02G289300	A3	A
MSTRG.176414;A3:4A:594181558-594182798:594181541-594182798:-	MSTRG.176414	TraesCS4A02G290300	A3	A
MSTRG.176419;A3:4A:594154948-594155085:594154896-594155085:-	MSTRG.176419	TraesCS4A02G290100	A3	A
MSTRG.176481;A5:4A:595549534-595551291:595549362-595551291:+	MSTRG.176481	TraesCS4A02G293800	A5	A
MSTRG.176481;AF:4A:595546106:595546509-595548989:595548703:595548764-595548989:+	MSTRG.176481	TraesCS4A02G293800	AF	A
MSTRG.176492;A3:4A:595565523-595565612:595565520-595565612:-	MSTRG.176492	TraesCS4A02G294100	A3	A
MSTRG.176545;A3:4A:596763562-596763656:596763562-596763764:+	MSTRG.176545	TraesCS4A02G297300	A3	A
MSTRG.176707;A3:4A:599891227-599891333:599891227-599891339:+	MSTRG.176707	TraesCS4A02G304500	A3	A
MSTRG.176742;A3:4A:600902374-600902467:600902350-600902467:-	MSTRG.176742	TraesCS4A02G305400	A3	A
MSTRG.176776;A3:4A:601278714-601279361:601278714-601279364:+	MSTRG.176776	TraesCS4A02G307300	A3	A
MSTRG.177115;A3:4A:609805717-609805916:609805717-609805922:+	MSTRG.177115	TraesCS4A02G321300	A3	A
MSTRG.177175;SE:4A:611581173-611581332:611581598-611582259:+	MSTRG.177175	TraesCS4A02G323700	SE	A
MSTRG.177315;A3:4A:614412733-614413575:614412507-614413575:-	MSTRG.177315	TraesCS4A02G329300	A3	A
MSTRG.177315;A3:4A:614414018-614415396:614414012-614415396:-	MSTRG.177315	TraesCS4A02G329300	A3	A
MSTRG.177321;A3:4A:613606765-613607049:613606762-613607049:-	MSTRG.177321	TraesCS4A02G326800	A3	A
MSTRG.177321;A3:4A:613611254-613611367:613611161-613611367:-	MSTRG.177321	TraesCS4A02G326800	A3	A
MSTRG.177321;A3:4A:613613042-613613162:613613037-613613162:-	MSTRG.177321	TraesCS4A02G326800	A3	A
MSTRG.177321;A5:4A:613611161-613611255:613611161-613611367:-	MSTRG.177321	TraesCS4A02G326800	A5	A
MSTRG.177483;A3:4A:617947751-617947837:617947744-617947837:-	MSTRG.177483	TraesCS4A02G335400	A3	A
MSTRG.177611;A3:4A:621816549-621816643:621816546-621816643:-	MSTRG.177611	TraesCS4A02G341600	A3	A
MSTRG.177611;RI:4A:621816023:621816549-621816643:621817017:-	MSTRG.177611	TraesCS4A02G341600	RI	A
MSTRG.177623;A3:4A:621841846-621842997:621841846-621843004:+	MSTRG.177623	TraesCS4A02G341700	A3	A
MSTRG.177623;AF:4A:621841671:621841846-621843004:621842181:621842211-621843004:+	MSTRG.177623	TraesCS4A02G341700	AF	A
MSTRG.177623;SE:4A:621843105-621843817:621843891-621845019:+	MSTRG.177623	TraesCS4A02G341700	SE	A
MSTRG.177631;A3:4A:622127675-622128806:622127664-622128806:-	MSTRG.177631	TraesCS4A02G341900	A3	A
MSTRG.177650;A3:4A:622222607-622222723:622222591-622222723:-	MSTRG.177650	TraesCS4A02G342400	A3	A
MSTRG.178110;A3:4A:629361249-629361345:629361244-629361345:-	MSTRG.178110	TraesCS4A02G355000	A3	A
MSTRG.178126;A5:4A:629863072-629864849:629863072-629865181:-	MSTRG.178126	TraesCS4A02G356200	A5	A
MSTRG.178170;A3:4A:630897247-630897890:630897240-630897890:-	MSTRG.178170	TraesCS4A02G357500	A3	A
MSTRG.178173;A3:4A:631495068-631495731:631495068-631495745:+	MSTRG.178173	TraesCS4A02G357900	A3	A
MSTRG.178180;A3:4A:631574638-631574753:631574638-631574798:+	MSTRG.178180	TraesCS4A02G358100	A3	A
MSTRG.178274;A3:4A:634393728-634395895:634393722-634395895:-	MSTRG.178274	TraesCS4A02G360700	A3	A
MSTRG.178274;SE:4A:634396535-634396715:634396772-634397416:-	MSTRG.178274	TraesCS4A02G360700	SE	A
MSTRG.178279;AF:4A:634733441:634733614-634734869:634733842:634734022-634734869:+	MSTRG.178279	TraesCS4A02G361100	AF	A
MSTRG.178335;A3:4A:636643312-636643461:636643312-636643469:+	MSTRG.178335	TraesCS4A02G363200	A3	A
MSTRG.178435;A3:4A:636665301-636684542:636665301-636684548:+	MSTRG.178435	TraesCS4A02G363500	A3	A
MSTRG.178435;AL:4A:636665301-636677369:636677613:636665301-636684476:636685581:+	MSTRG.178435	TraesCS4A02G363500	AL	A
MSTRG.178465;A3:4A:640175953-640176437:640175945-640176437:-	MSTRG.178465	TraesCS4A02G367100	A3	A
MSTRG.178468;A3:4A:640213372-640215536:640213372-640215551:+	MSTRG.178468	TraesCS4A02G367200	A3	A
MSTRG.179070;A3:4A:665928504-665928835:665928504-665928843:+	MSTRG.179070	TraesCS4A02G388300	A3	A
MSTRG.179110;A3:4A:665866196-665866275:665866148-665866275:-	MSTRG.179110	TraesCS4A02G388200	A3	A
MSTRG.179110;A5:4A:665865004-665865239:665865004-665865263:-	MSTRG.179110	TraesCS4A02G388200	A5	A
MSTRG.179110;A5:4A:665865004-665865239:665865004-665865313:-	MSTRG.179110	TraesCS4A02G388200	A5	A
MSTRG.179110;A5:4A:665865004-665865263:665865004-665865313:-	MSTRG.179110	TraesCS4A02G388200	A5	A
MSTRG.179303;RI:4A:673958863:673958908-673959046:673959213:+	MSTRG.179303	TraesCS4A02G399200	RI	A
MSTRG.179495;A3:4A:680022515-680025935:680022510-680025935:-	MSTRG.179495	TraesCS4A02G407200	A3	A
MSTRG.179513;A3:4A:680373442-680373537:680373434-680373537:-	MSTRG.179513	TraesCS4A02G407600	A3	A
MSTRG.179513;RI:4A:680373537:680373635-680373711:680373911:-	MSTRG.179513	TraesCS4A02G407600	RI	A
MSTRG.179573;SE:4A:683428951-683429068:683429173-683429352:-	MSTRG.179573	TraesCS4A02G410100	SE	A
MSTRG.179574;A3:4A:683607909-683608524:683607909-683608578:+	MSTRG.179574	TraesCS4A02G410700	A3	A
MSTRG.179716;SE:4A:687313960-687314036:687314158-687314429:+	MSTRG.179716	TraesCS4A02G417300	SE	A
MSTRG.179796;A3:4A:690619585-690619666:690619581-690619666:-	MSTRG.179796	TraesCS4A02G419800	A3	A
MSTRG.179926;A3:4A:696006127-696006209:696006121-696006209:-	MSTRG.179926	TraesCS4A02G425000	A3	A
MSTRG.180018;RI:4A:699790126:699790828-699791182:699791844:-	MSTRG.180018	TraesCS4A02G428500	RI	A
MSTRG.180270;RI:4A:707039270:707039315-707039348:707039709:+	MSTRG.180270	TraesCS4A02G437100	RI	A
MSTRG.180420;A5:4A:713351939-713352030:713351939-713352039:-	MSTRG.180420	TraesCS4A02G445300	A5	A
MSTRG.180589;RI:4A:717741884:717741912-717741991:717742009:-	MSTRG.180589	TraesCS4A02G452700	RI	A
MSTRG.180704;A3:4A:722842287-722842424:722842283-722842424:-	MSTRG.180704	TraesCS4A02G457500	A3	A
MSTRG.1881;A3:1A:42644663-42645480:42644663-42645485:+	MSTRG.1881	TraesCS1A02G062400	A3	A
MSTRG.1881;A3:1A:42645992-42646477:42645992-42646514:+	MSTRG.1881	TraesCS1A02G062400	A3	A
MSTRG.2016;RI:1A:48587566:48587746-48588641:48588742:+	MSTRG.2016	TraesCS1A02G065700	RI	A
MSTRG.211063;A3:5A:13297-13724:13285-13724:-	MSTRG.211063	TraesCS5A02G000100	A3	A
MSTRG.211063;A5:5A:15999-16072:15999-16170:-	MSTRG.211063	TraesCS5A02G000100	A5	A
MSTRG.211063;RI:5A:15008:15079-15201:15299:-	MSTRG.211063	TraesCS5A02G000100	RI	A
MSTRG.211071;RI:5A:692930:692973-693222:693333:+	MSTRG.211071	TraesCS5A02G000900	RI	A
MSTRG.211193;RI:5A:2894132:2894149-2894261:2894310:-	MSTRG.211193	TraesCS5A02G004200	RI	A
MSTRG.211210;A3:5A:3403805-3403932:3403805-3403959:+	MSTRG.211210	TraesCS5A02G005500	A3	A
MSTRG.211346;A5:5A:6703271-6703997:6703271-6703999:-	MSTRG.211346	TraesCS5A02G010200	A5	A
MSTRG.211368;A3:5A:7361881-7361955:7361881-7361980:+	MSTRG.211368	TraesCS5A02G011100	A3	A
MSTRG.211452;A5:5A:9658881-9658966:9658859-9658966:+	MSTRG.211452	TraesCS5A02G014400	A5	A
MSTRG.211479;A3:5A:10932157-10933283:10932117-10933283:-	MSTRG.211479	TraesCS5A02G015300	A3	A
MSTRG.211482;A5:5A:10480539-10481103:10480494-10481103:+	MSTRG.211482	TraesCS5A02G014900	A5	A
MSTRG.211713;A3:5A:16981856-16981940:16981793-16981940:-	MSTRG.211713	TraesCS5A02G020800	A3	A
MSTRG.211849;A3:5A:22057600-22058525:22057592-22058525:-	MSTRG.211849	TraesCS5A02G026700	A3	A
MSTRG.211886;A3:5A:23604380-23609081:23603871-23609081:-	MSTRG.211886	TraesCS5A02G027600	A3	A
MSTRG.212255;A3:5A:35194600-35194691:35194597-35194691:-	MSTRG.212255	TraesCS5A02G038000	A3	A
MSTRG.212255;AF:5A:35196064-35197378:35197397:35196064-35197531:35197558:-	MSTRG.212255	TraesCS5A02G038000	AF	A
MSTRG.212317;A3:5A:36493908-36493999:36493899-36493999:-	MSTRG.212317	TraesCS5A02G040600	A3	A
MSTRG.212317;A3:5A:36495682-36495779:36495673-36495779:-	MSTRG.212317	TraesCS5A02G040600	A3	A
MSTRG.212345;A3:5A:37618538-37619268:37618538-37619285:+	MSTRG.212345	TraesCS5A02G041500	A3	A
MSTRG.212345;SE:5A:37618538-37619285:37619624-37619945:+	MSTRG.212345	TraesCS5A02G041500	SE	A
MSTRG.212352;RI:5A:37624408:37624515-37624598:37624798:-	MSTRG.212352	TraesCS5A02G041600	RI	A
MSTRG.212395;A3:5A:38736932-38737023:38736932-38737039:+	MSTRG.212395	TraesCS5A02G042700	A3	A
MSTRG.212395;AF:5A:38730270:38730289-38730446:38730321:38730339-38730446:+	MSTRG.212395	TraesCS5A02G042700	AF	A
MSTRG.212395;RI:5A:38735804:38736085-38736823:38736932:+	MSTRG.212395	TraesCS5A02G042700	RI	A
MSTRG.212412;A5:5A:39854305-39856101:39854305-39856105:-	MSTRG.212412	TraesCS5A02G043500	A5	A
MSTRG.212453;A5:5A:41157342-41160829:41157329-41160829:+	MSTRG.212453	TraesCS5A02G045200	A5	A
MSTRG.212560;SE:5A:43541663-43541785:43541930-43542225:+	MSTRG.212560	TraesCS5A02G047900	SE	A
MSTRG.212613;SE:5A:44996759-44997350:44997439-44997566:-	MSTRG.212613	TraesCS5A02G049200	SE	A
MSTRG.212641;A5:5A:46586855-46587641:46586855-46587666:-	MSTRG.212641	TraesCS5A02G051400	A5	A
MSTRG.212651;RI:5A:46715972:46716047-46716293:46716354:+	MSTRG.212651	TraesCS5A02G051800	RI	A
MSTRG.212693;AF:5A:48173276-48174540:48174626:48173276-48175000:48175391:-	MSTRG.212693	TraesCS5A02G053100	AF	A
MSTRG.212738;AF:5A:50739301:50739503-50741185:50740064:50740139-50741185:+	MSTRG.212738	TraesCS5A02G054100	AF	A
MSTRG.212752;AF:5A:51467801:51467849-51468609:51468313:51468370-51468609:+	MSTRG.212752	TraesCS5A02G054700	AF	A
MSTRG.212832;A3:5A:53228586-53228692:53228586-53228702:+	MSTRG.212832	TraesCS5A02G056900	A3	A
MSTRG.212832;A3:5A:53228586-53228698:53228586-53228702:+	MSTRG.212832	TraesCS5A02G056900	A3	A
MSTRG.212832;SE:5A:53228868-53229045:53229241-53229581:+	MSTRG.212832	TraesCS5A02G056900	SE	A
MSTRG.212937;SE:5A:59620974-59621070:59621180-59621832:-	MSTRG.212937	TraesCS5A02G059200	SE	A
MSTRG.212944;SE:5A:59706202-59706363:59706572-59706660:-	MSTRG.212944	TraesCS5A02G059500	SE	A
MSTRG.2132;A3:1A:52059352-52059909:52059346-52059909:-	MSTRG.2132	TraesCS1A02G069400	A3	A
MSTRG.213913;A5:5A:64374978-64379296:64374978-64379329:-	MSTRG.213913	TraesCS5A02G060700	A5	A
MSTRG.213952;A5:5A:66091284-66091414:66091262-66091414:+	MSTRG.213952	TraesCS5A02G062000	A5	A
MSTRG.214012;A3:5A:68932731-68933465:68932731-68933479:+	MSTRG.214012	TraesCS5A02G063400	A3	A
MSTRG.214090;A5:5A:70456375-70498891:70456276-70498891:+	MSTRG.214090	TraesCS5A02G064900	A5	A
MSTRG.214090;MX:5A:70454522-70454970:70455036-70455908:70454522-70455390:70455441-70455908:+	MSTRG.214090	TraesCS5A02G064900	MX	A
MSTRG.214090;SE:5A:70454522-70454970:70455036-70455908:+	MSTRG.214090	TraesCS5A02G064900	SE	A
MSTRG.214090;SE:5A:70454522-70455390:70455441-70455908:+	MSTRG.214090	TraesCS5A02G064900	SE	A
MSTRG.214090;SE:5A:70490601-70491671:70491757-70491892:+	MSTRG.214090	TraesCS5A02G064900	SE	A
MSTRG.214135;A3:5A:74941571-74943570:74941571-74943572:+	MSTRG.214135	TraesCS5A02G067500	A3	A
MSTRG.214214;A3:5A:78969571-78969872:78969568-78969872:-	MSTRG.214214	TraesCS5A02G070500	A3	A
MSTRG.214224;RI:5A:79285247:79285414-79285450:79285465:-	MSTRG.214224	TraesCS5A02G071100	RI	A
MSTRG.214341;A5:5A:86181826-86183047:86181826-86183053:-	MSTRG.214341	TraesCS5A02G073800	A5	A
MSTRG.214341;A5:5A:86183272-86184033:86183272-86184114:-	MSTRG.214341	TraesCS5A02G073800	A5	A
MSTRG.214389;A3:5A:88644153-88644872:88644153-88644893:+	MSTRG.214389	TraesCS5A02G074900	A3	A
MSTRG.214525;AF:5A:97564241-97565026:97565142:97564241-97565309:97565491:-	MSTRG.214525	TraesCS5A02G078900	AF	A
MSTRG.214537;A5:5A:98036985-98037693:98036976-98037693:+	MSTRG.214537	TraesCS5A02G079000	A5	A
MSTRG.214543;A3:5A:98451769-98451889:98451766-98451889:-	MSTRG.214543	TraesCS5A02G079400	A3	A
MSTRG.214549;A3:5A:99021230-99021323:99021230-99021326:+	MSTRG.214549	TraesCS5A02G079600	A3	A
MSTRG.214650;A3:5A:106146335-106148193:106146335-106148196:+	MSTRG.214650	TraesCS5A02G082000	A3	A
MSTRG.214738;A3:5A:110364356-110364735:110364145-110364735:-	MSTRG.214738	TraesCS5A02G084500	A3	A
MSTRG.214738;SE:5A:110364860-110364974:110365069-110365431:-	MSTRG.214738	TraesCS5A02G084500	SE	A
MSTRG.214754;A3:5A:110662426-110662523:110662423-110662523:-	MSTRG.214754	TraesCS5A02G084800	A3	A
MSTRG.214756;AF:5A:111609801:111609908-111619887:111612342:111612360-111619887:+	MSTRG.214756	TraesCS5A02G085100	AF	A
MSTRG.214820;A5:5A:115026781-115026877:115026765-115026877:+	MSTRG.214820	TraesCS5A02G086400	A5	A
MSTRG.214828;A3:5A:115093639-115094550:115093639-115094578:+	MSTRG.214828	TraesCS5A02G086500	A3	A
MSTRG.214828;A3:5A:115094976-115095610:115094976-115095702:+	MSTRG.214828	TraesCS5A02G086500	A3	A
MSTRG.215101;A3:5A:126693329-126693412:126693257-126693412:-	MSTRG.215101	TraesCS5A02G091800	A3	A
MSTRG.215156;A3:5A:130089578-130089782:130089566-130089782:-	MSTRG.215156	TraesCS5A02G093700	A3	A
MSTRG.215157;A3:5A:130133175-130133763:130133175-130133785:+	MSTRG.215157	TraesCS5A02G093900	A3	A
MSTRG.215157;SE:5A:130128728-130128838:130128990-130129308:+	MSTRG.215157	TraesCS5A02G093900	SE	A
MSTRG.215160;SE:5A:130143035-130145222:130145324-130146669:-	MSTRG.215160	TraesCS5A02G094100	SE	A
MSTRG.215237;A3:5A:134091704-134091782:134091704-134091800:+	MSTRG.215237	TraesCS5A02G095900	A3	A
MSTRG.215237;A5:5A:134091160-134091559:134091069-134091559:+	MSTRG.215237	TraesCS5A02G095900	A5	A
MSTRG.215255;A3:5A:129606524-129606876:129606521-129606876:-	MSTRG.215255	TraesCS5A02G093200	A3	A
MSTRG.215255;A5:5A:129599550-129605447:129599550-129605450:-	MSTRG.215255	TraesCS5A02G093200	A5	A
MSTRG.215255;RI:5A:129606413:129606448-129606485:129606524:-	MSTRG.215255	TraesCS5A02G093200	RI	A
MSTRG.215255;SE:5A:129606932-129607188:129607277-129607461:-	MSTRG.215255	TraesCS5A02G093200	SE	A
MSTRG.215265;SE:5A:136391974-136392070:136392117-136392423:+	MSTRG.215265	TraesCS5A02G096500	SE	A
MSTRG.215265;SE:5A:136392117-136392303:136392327-136392423:+	MSTRG.215265	TraesCS5A02G096500	SE	A
MSTRG.215360;A3:5A:141026215-141026409:141026215-141026415:+	MSTRG.215360	TraesCS5A02G098900	A3	A
MSTRG.215370;A5:5A:141880665-141880744:141880665-141880749:-	MSTRG.215370	TraesCS5A02G099200	A5	A
MSTRG.215382;A3:5A:141884111-141885716:141883652-141885716:-	MSTRG.215382	TraesCS5A02G099300	A3	A
MSTRG.215477;A5:5A:148829374-148829468:148829374-148829509:-	MSTRG.215477	TraesCS5A02G101400	A5	A
MSTRG.215477;AF:5A:148829831-148829927:148830028:148829831-148831396:148831559:-	MSTRG.215477	TraesCS5A02G101400	AF	A
MSTRG.215477;AF:5A:148829831-148829927:148830836:148829831-148831396:148831559:-	MSTRG.215477	TraesCS5A02G101400	AF	A
MSTRG.215493;AF:5A:150401482-150401944:150402052:150401482-150402124:150402285:-	MSTRG.215493	TraesCS5A02G101700	AF	A
MSTRG.215494;A3:5A:150351003-150351610:150350847-150351610:-	MSTRG.215494	TraesCS5A02G101600	A3	A
MSTRG.215494;A3:5A:150351013-150351610:150351003-150351610:-	MSTRG.215494	TraesCS5A02G101600	A3	A
MSTRG.215494;A3:5A:150351254-150351610:150351003-150351610:-	MSTRG.215494	TraesCS5A02G101600	A3	A
MSTRG.215494;A3:5A:150351254-150351610:150351013-150351610:-	MSTRG.215494	TraesCS5A02G101600	A3	A
MSTRG.215510;RI:5A:151255339:151255431-151255523:151255654:-	MSTRG.215510	TraesCS5A02G101900	RI	A
MSTRG.215510;RI:5A:151256125:151256229-151256354:151256428:-	MSTRG.215510	TraesCS5A02G101900	RI	A
MSTRG.215619;A3:5A:159534753-159535012:159534753-159535280:+	MSTRG.215619	TraesCS5A02G103400	A3	A
MSTRG.215619;AF:5A:159532965:159533073-159534489:159533427:159533578-159534489:+	MSTRG.215619	TraesCS5A02G103400	AF	A
MSTRG.215660;A5:5A:161916728-161917199:161916680-161917199:+	MSTRG.215660	TraesCS5A02G103500	A5	A
MSTRG.215660;RI:5A:161917199:161917309-161918117:161918475:+	MSTRG.215660	TraesCS5A02G103500	RI	A
MSTRG.215746;AF:5A:169308339-169310755:169310806:169308339-169310904:169311493:-	MSTRG.215746	TraesCS5A02G105100	AF	A
MSTRG.215768;A3:5A:170099358-170100032:170099358-170100089:+	MSTRG.215768	TraesCS5A02G105800	A3	A
MSTRG.215797;RI:5A:172467332:172467387-172467473:172467837:+	MSTRG.215797	TraesCS5A02G106000	RI	A
MSTRG.215831;SE:5A:170857937-170858367:170858559-170861967:+	MSTRG.215831	TraesCS5A02G105900	SE	A
MSTRG.215854;A3:5A:175834723-175834804:175834723-175834811:+	MSTRG.215854	TraesCS5A02G106400	A3	A
MSTRG.215965;A5:5A:184229358-184229448:184229358-184229616:-	MSTRG.215965	TraesCS5A02G107600	A5	A
MSTRG.216013;A3:5A:188994001-188994419:188994001-188994455:+	MSTRG.216013	TraesCS5A02G107800	A3	A
MSTRG.216042;AF:5A:192425606-192426951:192427066:192425606-192428771:192429051:-	MSTRG.216042	TraesCS5A02G108300	AF	A
MSTRG.216042;RI:5A:192423200:192423433-192423505:192423591:-	MSTRG.216042	TraesCS5A02G108300	RI	A
MSTRG.216092;RI:5A:195628459:195628927-195629019:195629101:-	MSTRG.216092	TraesCS5A02G108700	RI	A
MSTRG.216092;SE:5A:195629529-195629908:195630000-195630242:-	MSTRG.216092	TraesCS5A02G108700	SE	A
MSTRG.216225;A5:5A:204996688-205000275:204996688-205000440:-	MSTRG.216225	TraesCS5A02G109600	A5	A
MSTRG.216225;A5:5A:205011702-205013193:205011702-205013197:-	MSTRG.216225	TraesCS5A02G109600	A5	A
MSTRG.216343;A3:5A:210834131-210834406:210834036-210834406:-	MSTRG.216343	TraesCS5A02G110700	A3	A
MSTRG.216379;A5:5A:215480875-215481927:215480875-215481932:-	MSTRG.216379	TraesCS5A02G111700	A5	A
MSTRG.216434;A5:5A:218990664-218990757:218990652-218990757:+	MSTRG.216434	TraesCS5A02G112300	A5	A
MSTRG.216686;A3:5A:232835965-232837143:232835965-232837150:+	MSTRG.216686	TraesCS5A02G115400	A3	A
MSTRG.216744;A5:5A:236871547-236872000:236871547-236872224:-	MSTRG.216744	TraesCS5A02G115900	A5	A
MSTRG.216744;A5:5A:236871547-236872000:236871547-236872228:-	MSTRG.216744	TraesCS5A02G115900	A5	A
MSTRG.216744;A5:5A:236874403-236874640:236874403-236874644:-	MSTRG.216744	TraesCS5A02G115900	A5	A
MSTRG.216862;A3:5A:244449120-244449844:244448625-244449844:-	MSTRG.216862	TraesCS5A02G118600	A3	A
MSTRG.216881;AF:5A:245965542-245965689:245965753:245965542-245974123:245974205:-	MSTRG.216881	TraesCS5A02G118900	AF	A
MSTRG.216907;SE:5A:246803881-246814561:246814651-246818950:-	MSTRG.216907	TraesCS5A02G119000	SE	A
MSTRG.216927;RI:5A:248534577:248534633-248534789:248535026:+	MSTRG.216927	TraesCS5A02G119400	RI	A
MSTRG.217017;A3:5A:258062505-258062684:258062505-258062746:+	MSTRG.217017	TraesCS5A02G120600	A3	A
MSTRG.217036;A3:5A:260335284-260335366:260335268-260335366:-	MSTRG.217036	TraesCS5A02G121000	A3	A
MSTRG.217036;A5:5A:260335511-260336276:260335511-260336280:-	MSTRG.217036	TraesCS5A02G121000	A5	A
MSTRG.217090;A5:5A:262347642-262352860:262347642-262352914:-	MSTRG.217090	TraesCS5A02G121400	A5	A
MSTRG.217104;A5:5A:264092241-264092847:264092149-264092847:+	MSTRG.217104	TraesCS5A02G121700	A5	A
MSTRG.217104;AF:5A:264083966:264084592-264092068:264084602:264084629-264092068:+	MSTRG.217104	TraesCS5A02G121700	AF	A
MSTRG.217158;A3:5A:265548273-265548361:265548259-265548361:-	MSTRG.217158	TraesCS5A02G122200	A3	A
MSTRG.217161;A3:5A:266998040-266998125:266998040-266998148:+	MSTRG.217161	TraesCS5A02G122300	A3	A
MSTRG.217182;A3:5A:268461777-268461874:268461777-268461897:+	MSTRG.217182	TraesCS5A02G122900	A3	A
MSTRG.217214;A3:5A:269528269-269528859:269528157-269528859:-	MSTRG.217214	TraesCS5A02G123500	A3	A
MSTRG.217214;A5:5A:269528944-269529239:269528944-269529344:-	MSTRG.217214	TraesCS5A02G123500	A5	A
MSTRG.217226;A3:5A:270180261-270180900:270180261-270180911:+	MSTRG.217226	TraesCS5A02G123800	A3	A
MSTRG.217226;RI:5A:270181082:270181198-270181307:270181410:+	MSTRG.217226	TraesCS5A02G123800	RI	A
MSTRG.217297;SE:5A:274784226-274784520:274784630-274785283:+	MSTRG.217297	TraesCS5A02G124800	SE	A
MSTRG.217346;A3:5A:277719920-277722060:277719917-277722060:-	MSTRG.217346	TraesCS5A02G126100	A3	A
MSTRG.217522;AF:5A:290388798:290388991-290391253:290391041:290391072-290391253:+	MSTRG.217522	TraesCS5A02G129400	AF	A
MSTRG.217522;SE:5A:290391364-290391552:290391679-290391921:+	MSTRG.217522	TraesCS5A02G129400	SE	A
MSTRG.217580;A3:5A:294243232-294248106:294243232-294248228:+	MSTRG.217580	TraesCS5A02G130700	A3	A
MSTRG.217669;A3:5A:298259984-298260054:298259984-298260186:+	MSTRG.217669	TraesCS5A02G132100	A3	A
MSTRG.217748;RI:5A:301570859:301571089-301571176:301571416:-	MSTRG.217748	TraesCS5A02G134000	RI	A
MSTRG.217820;A3:5A:306493601-306493777:306493593-306493777:-	MSTRG.217820	TraesCS5A02G135500	A3	A
MSTRG.217838;A5:5A:307205741-307206846:307205737-307206846:+	MSTRG.217838	TraesCS5A02G135900	A5	A
MSTRG.217841;A3:5A:307349086-307349176:307349086-307349191:+	MSTRG.217841	TraesCS5A02G136100	A3	A
MSTRG.217901;A3:5A:310422857-310423527:310422645-310423527:-	MSTRG.217901	TraesCS5A02G138000	A3	A
MSTRG.217901;A3:5A:310423882-310424012:310423601-310424012:-	MSTRG.217901	TraesCS5A02G138000	A3	A
MSTRG.217901;A5:5A:310422369-310422541:310422369-310422553:-	MSTRG.217901	TraesCS5A02G138000	A5	A
MSTRG.217901;A5:5A:310422645-310422766:310422645-310423522:-	MSTRG.217901	TraesCS5A02G138000	A5	A
MSTRG.217901;A5:5A:310422645-310422766:310422645-310423527:-	MSTRG.217901	TraesCS5A02G138000	A5	A
MSTRG.217901;A5:5A:310422645-310423522:310422645-310423527:-	MSTRG.217901	TraesCS5A02G138000	A5	A
MSTRG.217901;A5:5A:310423601-310423797:310423601-310424012:-	MSTRG.217901	TraesCS5A02G138000	A5	A
MSTRG.217901;RI:5A:310422118:310422369-310422553:310422645:-	MSTRG.217901	TraesCS5A02G138000	RI	A
MSTRG.217901;RI:5A:310423527:310423601-310423797:310424098:-	MSTRG.217901	TraesCS5A02G138000	RI	A
MSTRG.217901;RI:5A:310423527:310423601-310424012:310424098:-	MSTRG.217901	TraesCS5A02G138000	RI	A
MSTRG.217902;A3:5A:310733572-310733645:310733572-310733659:+	MSTRG.217902	TraesCS5A02G138100	A3	A
MSTRG.217902;A3:5A:310733937-310734135:310733937-310734237:+	MSTRG.217902	TraesCS5A02G138100	A3	A
MSTRG.217912;A5:5A:310979458-310979550:310979458-310979586:-	MSTRG.217912	TraesCS5A02G138500	A5	A
MSTRG.217918;A3:5A:311283599-311284507:311283599-311284593:+	MSTRG.217918	TraesCS5A02G139000	A3	A
MSTRG.217960;AF:5A:312888334:312888526-312889219:312888640:312889084-312889219:+	MSTRG.217960	TraesCS5A02G140600	AF	A
MSTRG.217988;A5:5A:314143928-314144899:314143924-314144899:+	MSTRG.217988	TraesCS5A02G141600	A5	A
MSTRG.218041;RI:5A:318757321:318757516-318758016:318758231:+	MSTRG.218041	TraesCS5A02G143400	RI	A
MSTRG.218090;A3:5A:321718155-321718228:321718132-321718228:-	MSTRG.218090	TraesCS5A02G145500	A3	A
MSTRG.218090;AF:5A:321719858-321720268:321720316:321719858-321720589:321721415:-	MSTRG.218090	TraesCS5A02G145500	AF	A
MSTRG.218096;A5:5A:321927613-321927979:321927613-321927990:-	MSTRG.218096	TraesCS5A02G145800	A5	A
MSTRG.218282;A3:5A:329380436-329380519:329380436-329380522:+	MSTRG.218282	TraesCS5A02G152400	A3	A
MSTRG.218302;A3:5A:330229816-330229906:330229816-330229911:+	MSTRG.218302	TraesCS5A02G153100	A3	A
MSTRG.218302;A3:5A:330230242-330230331:330230242-330230360:+	MSTRG.218302	TraesCS5A02G153100	A3	A
MSTRG.218394;A5:5A:334757828-334757938:334757828-334757989:-	MSTRG.218394	TraesCS5A02G156300	A5	A
MSTRG.218394;SE:5A:334758729-334759269:334759387-334759912:-	MSTRG.218394	TraesCS5A02G156300	SE	A
MSTRG.218407;A3:5A:335677532-335677625:335677524-335677625:-	MSTRG.218407	TraesCS5A02G156800	A3	A
MSTRG.218407;A3:5A:335679489-335680301:335679472-335680301:-	MSTRG.218407	TraesCS5A02G156800	A3	A
MSTRG.218407;RI:5A:335677871:335677896-335678005:335678138:-	MSTRG.218407	TraesCS5A02G156800	RI	A
MSTRG.218507;A3:5A:340132296-340132755:340132296-340132878:+	MSTRG.218507	TraesCS5A02G159400	A3	A
MSTRG.218533;A3:5A:341659829-341665423:341659829-341665450:+	MSTRG.218533	TraesCS5A02G160100	A3	A
MSTRG.218589;A3:5A:344546248-344546972:344546244-344546972:-	MSTRG.218589	TraesCS5A02G161700	A3	A
MSTRG.218649;SE:5A:348186299-348186491:348186550-348186640:+	MSTRG.218649	TraesCS5A02G162800	SE	A
MSTRG.218725;AF:5A:353861242-353861384:353861468:353861242-353862305:353862417:-	MSTRG.218725	TraesCS5A02G165300	AF	A
MSTRG.218740;A3:5A:354317765-354318854:354317730-354318854:-	MSTRG.218740	TraesCS5A02G165800	A3	A
MSTRG.218740;A3:5A:354317794-354318854:354317730-354318854:-	MSTRG.218740	TraesCS5A02G165800	A3	A
MSTRG.218740;A3:5A:354317794-354318854:354317765-354318854:-	MSTRG.218740	TraesCS5A02G165800	A3	A
MSTRG.218759;A3:5A:355186540-355186775:355186540-355186809:+	MSTRG.218759	TraesCS5A02G166400	A3	A
MSTRG.218796;A3:5A:357049404-357050242:357049404-357050247:+	MSTRG.218796	TraesCS5A02G167800	A3	A
MSTRG.218809;A3:5A:358485522-358485616:358485510-358485616:-	MSTRG.218809	TraesCS5A02G168400	A3	A
MSTRG.218809;A5:5A:358490515-358490855:358490515-358490930:-	MSTRG.218809	TraesCS5A02G168400	A5	A
MSTRG.218826;A3:5A:359032463-359032536:359032463-359032555:+	MSTRG.218826	TraesCS5A02G168500	A3	A
MSTRG.218872;A3:5A:362793034-362793131:362793028-362793131:-	MSTRG.218872	TraesCS5A02G170200	A3	A
MSTRG.218905;A3:5A:364368779-364368871:364368779-364368880:+	MSTRG.218905	TraesCS5A02G171000	A3	A
MSTRG.218905;SE:5A:364364778-364365537:364365641-364366958:+	MSTRG.218905	TraesCS5A02G171000	SE	A
MSTRG.218913;A3:5A:364709923-364710410:364709923-364710413:+	MSTRG.218913	TraesCS5A02G171400	A3	A
MSTRG.218913;A3:5A:364712457-364713831:364712457-364714385:+	MSTRG.218913	TraesCS5A02G171400	A3	A
MSTRG.218913;SE:5A:364709923-364710019:364710148-364710413:+	MSTRG.218913	TraesCS5A02G171400	SE	A
MSTRG.218913;SE:5A:364712457-364713831:364713856-364714385:+	MSTRG.218913	TraesCS5A02G171400	SE	A
MSTRG.218945;A3:5A:366244888-366246602:366244888-366246648:+	MSTRG.218945	TraesCS5A02G173000	A3	A
MSTRG.218952;A3:5A:366256409-366256489:366256403-366256489:-	MSTRG.218952	TraesCS5A02G173100	A3	A
MSTRG.218952;A5:5A:366255148-366256040:366255148-366256182:-	MSTRG.218952	TraesCS5A02G173100	A5	A
MSTRG.218977;A3:5A:367598728-367599030:367598728-367599040:+	MSTRG.218977	TraesCS5A02G174400	A3	A
MSTRG.218977;A3:5A:367599429-367600198:367599429-367600336:+	MSTRG.218977	TraesCS5A02G174400	A3	A
MSTRG.219098;A3:5A:375550052-375550128:375550001-375550128:-	MSTRG.219098	TraesCS5A02G177900	A3	A
MSTRG.219115;A3:5A:376546177-376546266:376546177-376546274:+	MSTRG.219115	TraesCS5A02G178600	A3	A
MSTRG.219125;A5:5A:376992385-376992553:376992385-376992556:-	MSTRG.219125	TraesCS5A02G178900	A5	A
MSTRG.219125;A5:5A:376993921-376994003:376993921-376994017:-	MSTRG.219125	TraesCS5A02G178900	A5	A
MSTRG.219125;A5:5A:376994354-376994459:376994354-376994475:-	MSTRG.219125	TraesCS5A02G178900	A5	A
MSTRG.219165;A3:5A:377914262-377914352:377914262-377914365:+	MSTRG.219165	TraesCS5A02G179600	A3	A
MSTRG.219353;A3:5A:387928011-387928084:387928005-387928084:-	MSTRG.219353	TraesCS5A02G186600	A3	A
MSTRG.219355;A3:5A:388166580-388167230:388166580-388167279:+	MSTRG.219355	TraesCS5A02G186700	A3	A
MSTRG.219355;A5:5A:388168136-388168454:388168131-388168454:+	MSTRG.219355	TraesCS5A02G186700	A5	A
MSTRG.219359;A3:5A:388575410-388575487:388575410-388575491:+	MSTRG.219359	TraesCS5A02G186800	A3	A
MSTRG.219371;AF:5A:389159558:389160393-389163068:389160505:389160568-389163068:+	MSTRG.219371	TraesCS5A02G187600	AF	A
MSTRG.219393;A3:5A:390235113-390235621:390235113-390235630:+	MSTRG.219393	TraesCS5A02G188500	A3	A
MSTRG.219393;A3:5A:390235761-390236342:390235761-390236345:+	MSTRG.219393	TraesCS5A02G188500	A3	A
MSTRG.219462;A5:5A:394756332-394756471:394756332-394756485:-	MSTRG.219462	TraesCS5A02G190400	A5	A
MSTRG.219486;SE:5A:395836121-395836264:395836380-395838031:+	MSTRG.219486	TraesCS5A02G191600	SE	A
MSTRG.219561;A5:5A:398283444-398283606:398283444-398283623:-	MSTRG.219561	TraesCS5A02G195000	A5	A
MSTRG.219570;A3:5A:397517103-397517177:397517103-397517218:+	MSTRG.219570	TraesCS5A02G194100	A3	A
MSTRG.219570;A5:5A:397517914-397517991:397517828-397517991:+	MSTRG.219570	TraesCS5A02G194100	A5	A
MSTRG.219621;AF:5A:401438288:401438433-401439325:401439220:401439221-401439325:+	MSTRG.219621	TraesCS5A02G197500	AF	A
MSTRG.219696;A3:5A:404311720-404311811:404311717-404311811:-	MSTRG.219696	TraesCS5A02G199600	A3	A
MSTRG.219705;A3:5A:404558994-404559092:404558994-404559101:+	MSTRG.219705	TraesCS5A02G199900	A3	A
MSTRG.219739;A3:5A:406837479-406837582:406837479-406837585:+	MSTRG.219739	TraesCS5A02G200900	A3	A
MSTRG.219886;AF:5A:414772339:414772491-414774037:414773770:414773841-414774037:+	MSTRG.219886	TraesCS5A02G205000	AF	A
MSTRG.219979;A5:5A:417892350-417892886:417892337-417892886:+	MSTRG.219979	TraesCS5A02G207000	A5	A
MSTRG.220009;SE:5A:421823886-421825360:421825449-421826457:+	MSTRG.220009	TraesCS5A02G208200	SE	A
MSTRG.220130;A5:5A:427206727-427206866:427206714-427206866:+	MSTRG.220130	TraesCS5A02G212000	A5	A
MSTRG.220145;A3:5A:427668587-427668746:427668587-427668821:+	MSTRG.220145	TraesCS5A02G212300	A3	A
MSTRG.220145;A3:5A:427669903-427669962:427669903-427670318:+	MSTRG.220145	TraesCS5A02G212300	A3	A
MSTRG.220179;A3:5A:429247773-429248049:429247769-429248049:-	MSTRG.220179	TraesCS5A02G213600	A3	A
MSTRG.220179;RI:5A:429246847:429246944-429247052:429247192:-	MSTRG.220179	TraesCS5A02G213600	RI	A
MSTRG.220194;SE:5A:429988753-429988830:429988949-429989105:-	MSTRG.220194	TraesCS5A02G214500	SE	A
MSTRG.220336;A3:5A:436590576-436629382:436590570-436629382:-	MSTRG.220336	TraesCS5A02G220000	A3	A
MSTRG.220336;A3:5A:436633145-436633282:436633137-436633282:-	MSTRG.220336	TraesCS5A02G220000	A3	A
MSTRG.220336;A5:5A:436590570-436629368:436590570-436629382:-	MSTRG.220336	TraesCS5A02G220000	A5	A
MSTRG.220336;A5:5A:436633342-436633699:436633342-436633862:-	MSTRG.220336	TraesCS5A02G220000	A5	A
MSTRG.220378;A3:5A:438146296-438146388:438146296-438146410:+	MSTRG.220378	TraesCS5A02G221800	A3	A
MSTRG.220378;A3:5A:438146551-438146653:438146551-438146667:+	MSTRG.220378	TraesCS5A02G221800	A3	A
MSTRG.220378;A3:5A:438147275-438149834:438147275-438149838:+	MSTRG.220378	TraesCS5A02G221800	A3	A
MSTRG.220437;A3:5A:439853393-439853495:439853390-439853495:-	MSTRG.220437	TraesCS5A02G224900	A3	A
MSTRG.220758;AL:5A:453344926-453345366:453345609:453344926-453347029:453347029:+	MSTRG.220758	TraesCS5A02G237400	AL	A
MSTRG.220872;A3:5A:457522326-457522416:457522326-457522427:+	MSTRG.220872	TraesCS5A02G242200	A3	A
MSTRG.220939;A3:5A:458968401-458968483:458968368-458968483:-	MSTRG.220939	TraesCS5A02G245700	A3	A
MSTRG.220939;SE:5A:458969377-458969486:458969539-458969639:-	MSTRG.220939	TraesCS5A02G245700	SE	A
MSTRG.220959;A5:5A:460517430-460518037:460517430-460518042:-	MSTRG.220959	TraesCS5A02G246700	A5	A
MSTRG.220976;A3:5A:461493169-461493724:461493147-461493724:-	MSTRG.220976	TraesCS5A02G247300	A3	A
MSTRG.221041;A3:5A:463602950-463603582:463602950-463603602:+	MSTRG.221041	TraesCS5A02G249100	A3	A
MSTRG.221041;A5:5A:463601460-463601594:463601403-463601594:+	MSTRG.221041	TraesCS5A02G249100	A5	A
MSTRG.221156;AF:5A:469607879:469607926-469608493:469608134:469608250-469608493:+	MSTRG.221156	TraesCS5A02G253500	AF	A
MSTRG.221167;A3:5A:470040700-470041078:470040700-470041221:+	MSTRG.221167	TraesCS5A02G254100	A3	A
MSTRG.221168;SE:5A:470078858-470079398:470079450-470080561:+	MSTRG.221168	TraesCS5A02G254200	SE	A
MSTRG.221173;A5:5A:470172147-470172222:470172143-470172222:+	MSTRG.221173	TraesCS5A02G254300	A5	A
MSTRG.221351;A3:5A:474830947-474831015:474830940-474831015:-	MSTRG.221351	TraesCS5A02G261000	A3	A
MSTRG.221353;A3:5A:474542196-474542518:474542028-474542518:-	MSTRG.221353	TraesCS5A02G260600	A3	A
MSTRG.221474;A3:5A:478320292-478321986:478320274-478321986:-	MSTRG.221474	TraesCS5A02G266900	A3	A
MSTRG.221479;A3:5A:478323357-478324315:478323318-478324315:-	MSTRG.221479	TraesCS5A02G267000	A3	A
MSTRG.221524;A5:5A:479910675-479911390:479910675-479911415:-	MSTRG.221524	TraesCS5A02G269000	A5	A
MSTRG.221524;RI:5A:479910332:479910441-479910579:479910675:-	MSTRG.221524	TraesCS5A02G269000	RI	A
MSTRG.221532;A3:5A:480088771-480088977:480088750-480088977:-	MSTRG.221532	TraesCS5A02G269200	A3	A
MSTRG.221576;A5:5A:481200932-481201097:481200932-481201104:-	MSTRG.221576	TraesCS5A02G270800	A5	A
MSTRG.221578;RI:5A:481669279:481669470-481669562:481669651:+	MSTRG.221578	TraesCS5A02G270900	RI	A
MSTRG.221578;SE:5A:481666708-481666831:481666902-481666984:+	MSTRG.221578	TraesCS5A02G270900	SE	A
MSTRG.221585;RI:5A:481901261:481901419-481901519:481901813:-	MSTRG.221585	TraesCS5A02G271500	RI	A
MSTRG.221660;A3:5A:484439130-484444230:484438368-484444230:-	MSTRG.221660	TraesCS5A02G274900	A3	A
MSTRG.221728;A3:5A:486767530-486768373:486767036-486768373:-	MSTRG.221728	TraesCS5A02G277100	A3	A
MSTRG.221728;A3:5A:486767530-486768373:486767518-486768373:-	MSTRG.221728	TraesCS5A02G277100	A3	A
MSTRG.221754;A3:5A:487795438-487795520:487795348-487795520:-	MSTRG.221754	TraesCS5A02G278000	A3	A
MSTRG.221776;A3:5A:488262634-488262727:488262629-488262727:-	MSTRG.221776	TraesCS5A02G279200	A3	A
MSTRG.221776;A3:5A:488262820-488262918:488262814-488262918:-	MSTRG.221776	TraesCS5A02G279200	A3	A
MSTRG.221865;A3:5A:491289734-491289818:491289734-491289821:+	MSTRG.221865	TraesCS5A02G282200	A3	A
MSTRG.221868;A3:5A:491293133-491293244:491293127-491293244:-	MSTRG.221868	TraesCS5A02G282300	A3	A
MSTRG.221868;A3:5A:491295298-491295881:491295292-491295881:-	MSTRG.221868	TraesCS5A02G282300	A3	A
MSTRG.222130;A3:5A:501918686-501919679:501918671-501919679:-	MSTRG.222130	TraesCS5A02G291000	A3	A
MSTRG.222240;A3:5A:504768181-504768257:504768181-504768271:+	MSTRG.222240	TraesCS5A02G296200	A3	A
MSTRG.222241;A3:5A:504775578-504775845:504775578-504775853:+	MSTRG.222241	TraesCS5A02G296300	A3	A
MSTRG.222254;A5:5A:504955344-504955434:504955340-504955434:+	MSTRG.222254	TraesCS5A02G297100	A5	A
MSTRG.222283;A5:5A:505595896-505595970:505595846-505595970:+	MSTRG.222283	TraesCS5A02G298200	A5	A
MSTRG.222324;AL:5A:508873174-508873796:508874060:508873174-508875960:508876451:+	MSTRG.222324	TraesCS5A02G299300	AL	A
MSTRG.222324;RI:5A:508872605:508872718-508873016:508873174:+	MSTRG.222324	TraesCS5A02G299300	RI	A
MSTRG.222332;A3:5A:509102516-509102599:509102516-509102609:+	MSTRG.222332	TraesCS5A02G299600	A3	A
MSTRG.222381;AF:5A:510162300:510162644-510163581:510162949:510163033-510163581:+	MSTRG.222381	TraesCS5A02G301000	AF	A
MSTRG.222388;RI:5A:510282112:510282261-510282342:510282586:+	MSTRG.222388	TraesCS5A02G301300	RI	A
MSTRG.222393;RI:5A:510289302:510289378-510289461:510289590:+	MSTRG.222393	TraesCS5A02G301400	RI	A
MSTRG.222445;A3:5A:511906272-511906373:511906272-511906384:+	MSTRG.222445	TraesCS5A02G302400	A3	A
MSTRG.222445;RI:5A:511906373:511906517-511906543:511906767:+	MSTRG.222445	TraesCS5A02G302400	RI	A
MSTRG.222539;A3:5A:514154550-514154724:514154461-514154724:-	MSTRG.222539	TraesCS5A02G305400	A3	A
MSTRG.222539;A5:5A:514155098-514155270:514155098-514155301:-	MSTRG.222539	TraesCS5A02G305400	A5	A
MSTRG.222540;A3:5A:514426348-514426554:514426348-514426560:+	MSTRG.222540	TraesCS5A02G306000	A3	A
MSTRG.222540;SE:5A:514426348-514426554:514426658-514428518:+	MSTRG.222540	TraesCS5A02G306000	SE	A
MSTRG.222540;SE:5A:514426348-514426560:514426658-514428518:+	MSTRG.222540	TraesCS5A02G306000	SE	A
MSTRG.222770;A5:5A:524048258-524048632:524048233-524048632:+	MSTRG.222770	TraesCS5A02G312700	A5	A
MSTRG.222862;A3:5A:526576755-526577730:526576755-526577735:+	MSTRG.222862	TraesCS5A02G316100	A3	A
MSTRG.222863;AF:5A:526580584:526581822-526583122:526582021:526582115-526583122:+	MSTRG.222863	TraesCS5A02G316200	AF	A
MSTRG.222882;A5:5A:527845022-527845115:527845014-527845115:+	MSTRG.222882	TraesCS5A02G316700	A5	A
MSTRG.222890;A3:5A:528113903-528113989:528113903-528113996:+	MSTRG.222890	TraesCS5A02G317100	A3	A
MSTRG.222910;RI:5A:528603672:528603880-528604931:528605027:+	MSTRG.222910	TraesCS5A02G317900	RI	A
MSTRG.222917;RI:5A:528940973:528941032-528941117:528941167:+	MSTRG.222917	TraesCS5A02G318200	RI	A
MSTRG.222927;A3:5A:529089593-529089688:529089569-529089688:-	MSTRG.222927	TraesCS5A02G318500	A3	A
MSTRG.222927;A3:5A:529089608-529089688:529089569-529089688:-	MSTRG.222927	TraesCS5A02G318500	A3	A
MSTRG.222927;A3:5A:529089608-529089688:529089593-529089688:-	MSTRG.222927	TraesCS5A02G318500	A3	A
MSTRG.222934;A5:5A:529437341-529437691:529437341-529437706:-	MSTRG.222934	TraesCS5A02G319000	A5	A
MSTRG.223026;A3:5A:533488494-533489537:533488494-533489588:+	MSTRG.223026	TraesCS5A02G320400	A3	A
MSTRG.223040;AF:5A:534272568-534273142:534273228:534272568-534275353:534275516:-	MSTRG.223040	TraesCS5A02G321600	AF	A
MSTRG.223127;A5:5A:536119994-536120070:536119990-536120070:+	MSTRG.223127	TraesCS5A02G325400	A5	A
MSTRG.223257;A5:5A:539959181-539959757:539959181-539959806:-	MSTRG.223257	TraesCS5A02G330400	A5	A
MSTRG.223275;A5:5A:540395914-540399351:540395901-540399351:+	MSTRG.223275	TraesCS5A02G331900	A5	A
MSTRG.223275;RI:5A:540401148:540401268-540401311:540401669:+	MSTRG.223275	TraesCS5A02G331900	RI	A
MSTRG.223363;A3:5A:543927809-543928005:543927620-543928005:-	MSTRG.223363	TraesCS5A02G334200	A3	A
MSTRG.223936;A3:5A:557130945-557131019:557130922-557131019:-	MSTRG.223936	TraesCS5A02G355100	A3	A
MSTRG.223981;A5:5A:558676162-558676238:558676159-558676238:+	MSTRG.223981	TraesCS5A02G356200	A5	A
MSTRG.223996;A3:5A:559072667-559073779:559072667-559073782:+	MSTRG.223996	TraesCS5A02G357000	A3	A
MSTRG.224012;A5:5A:559505618-559505752:559505613-559505752:+	MSTRG.224012	TraesCS5A02G357200	A5	A
MSTRG.224015;A3:5A:559740567-559740643:559740567-559740675:+	MSTRG.224015	TraesCS5A02G357600	A3	A
MSTRG.224071;A3:5A:561174189-561174777:561174189-561174945:+	MSTRG.224071	TraesCS5A02G359100	A3	A
MSTRG.224166;A3:5A:564073610-564073703:564073610-564073705:+	MSTRG.224166	TraesCS5A02G363300	A3	A
MSTRG.224203;AF:5A:564596380-564596521:564596573:564596380-564600098:564600405:-	MSTRG.224203	TraesCS5A02G364300	AF	A
MSTRG.224369;AF:5A:569548743-569549350:569550015:569548743-569550381:569550560:-	MSTRG.224369	TraesCS5A02G369500	AF	A
MSTRG.224380;A5:5A:569867782-569868195:569867737-569868195:+	MSTRG.224380	TraesCS5A02G370500	A5	A
MSTRG.224382;A3:5A:569875926-569876242:569875888-569876242:-	MSTRG.224382	TraesCS5A02G370600	A3	A
MSTRG.224423;A3:5A:570934381-570934476:570934365-570934476:-	MSTRG.224423	TraesCS5A02G372700	A3	A
MSTRG.224423;AF:5A:570936164-570936250:570936267:570936164-570936790:570936827:-	MSTRG.224423	TraesCS5A02G372700	AF	A
MSTRG.224490;A5:5A:572817882-572817959:572817814-572817959:+	MSTRG.224490	TraesCS5A02G374300	A5	A
MSTRG.224490;A5:5A:572819954-572820190:572819950-572820190:+	MSTRG.224490	TraesCS5A02G374300	A5	A
MSTRG.224493;A3:5A:572827838-572828102:572827838-572828111:+	MSTRG.224493	TraesCS5A02G374400	A3	A
MSTRG.224493;AF:5A:572824442:572824879-572827698:572826146:572826454-572827698:+	MSTRG.224493	TraesCS5A02G374400	AF	A
MSTRG.224515;A3:5A:573759390-573759575:573759390-573759578:+	MSTRG.224515	TraesCS5A02G376000	A3	A
MSTRG.224557;A3:5A:575601800-575603016:575601800-575603020:+	MSTRG.224557	TraesCS5A02G378000	A3	A
MSTRG.224558;SE:5A:575604043-575604602:575604633-575604758:+	MSTRG.224558	TraesCS5A02G378100	SE	A
MSTRG.224558;SE:5A:575605076-575605737:575605894-575609456:+	MSTRG.224558	TraesCS5A02G378100	SE	A
MSTRG.224633;A5:5A:578054300-578054487:578054164-578054487:+	MSTRG.224633	TraesCS5A02G380800	A5	A
MSTRG.224694;A3:5A:580283617-580284471:580283548-580284471:-	MSTRG.224694	TraesCS5A02G382400	A3	A
MSTRG.224694;A3:5A:580285356-580286328:580285257-580286328:-	MSTRG.224694	TraesCS5A02G382400	A3	A
MSTRG.224694;SE:5A:580284545-580285235:580285257-580286328:-	MSTRG.224694	TraesCS5A02G382400	SE	A
MSTRG.224694;SE:5A:580284545-580285235:580285356-580286328:-	MSTRG.224694	TraesCS5A02G382400	SE	A
MSTRG.224751;A3:5A:582387812-582387926:582387808-582387926:-	MSTRG.224751	TraesCS5A02G384500	A3	A
MSTRG.224801;SE:5A:584449794-584449891:584449962-584450221:+	MSTRG.224801	TraesCS5A02G386800	SE	A
MSTRG.224805;A3:5A:584515220-584516326:584515220-584516329:+	MSTRG.224805	TraesCS5A02G387100	A3	A
MSTRG.224829;SE:5A:584674179-584674259:584674567-584674805:-	MSTRG.224829	TraesCS5A02G387700	SE	A
MSTRG.224857;A3:5A:585489636-585489726:585489627-585489726:-	MSTRG.224857	TraesCS5A02G390200	A3	A
MSTRG.224996;A5:5A:590598625-590598709:590598625-590598750:-	MSTRG.224996	TraesCS5A02G395200	A5	A
MSTRG.225010;A3:5A:590847938-590848004:590847938-590848020:+	MSTRG.225010	TraesCS5A02G395700	A3	A
MSTRG.225010;A3:5A:590848663-590848753:590848663-590848773:+	MSTRG.225010	TraesCS5A02G395700	A3	A
MSTRG.225047;A3:5A:592206417-592206486:592206401-592206486:-	MSTRG.225047	TraesCS5A02G398100	A3	A
MSTRG.225091;A3:5A:593163932-593170095:593163932-593170100:+	MSTRG.225091	TraesCS5A02G400000	A3	A
MSTRG.225133;SE:5A:594574042-594574148:594574240-594574476:+	MSTRG.225133	TraesCS5A02G401700	SE	A
MSTRG.225157;A3:5A:595418124-595418223:595418124-595418253:+	MSTRG.225157	TraesCS5A02G403100	A3	A
MSTRG.225157;AL:5A:595421429-595421531:595421761:595421429-595423182:595423861:+	MSTRG.225157	TraesCS5A02G403100	AL	A
MSTRG.225157;SE:5A:595421429-595421531:595421661-595423182:+	MSTRG.225157	TraesCS5A02G403100	SE	A
MSTRG.225277;SE:5A:598855784-598856259:598856300-598856438:+	MSTRG.225277	TraesCS5A02G408800	SE	A
MSTRG.225280;RI:5A:598865433:598865532-598866221:598866266:+	MSTRG.225280	TraesCS5A02G409000	RI	A
MSTRG.225497;A3:5A:603794300-603794777:603794279-603794777:-	MSTRG.225497	TraesCS5A02G415400	A3	A
MSTRG.225497;A3:5A:603795246-603795944:603795240-603795944:-	MSTRG.225497	TraesCS5A02G415400	A3	A
MSTRG.225559;A3:5A:605768473-605768988:605768470-605768988:-	MSTRG.225559	TraesCS5A02G417500	A3	A
MSTRG.225774;RI:5A:611340858:611341041-611341069:611341134:+	MSTRG.225774	TraesCS5A02G426100	RI	A
MSTRG.226152;A3:5A:622554255-622554406:622554255-622554412:+	MSTRG.226152	TraesCS5A02G442000	A3	A
MSTRG.226166;A3:5A:622778992-622779540:622778992-622779618:+	MSTRG.226166	TraesCS5A02G442300	A3	A
MSTRG.226210;AF:5A:624216626-624217173:624217264:624216626-624217958:624218262:-	MSTRG.226210	TraesCS5A02G444200	AF	A
MSTRG.226210;RI:5A:624215091:624215184-624215499:624215584:-	MSTRG.226210	TraesCS5A02G444200	RI	A
MSTRG.226227;A3:5A:624680285-624680890:624680285-624680893:+	MSTRG.226227	TraesCS5A02G444400	A3	A
MSTRG.226228;A3:5A:624793429-624793987:624793426-624793987:-	MSTRG.226228	TraesCS5A02G445200	A3	A
MSTRG.226303;A3:5A:626608391-626610650:626608391-626610651:+	MSTRG.226303	TraesCS5A02G447000	A3	A
MSTRG.226553;A3:5A:635934702-635934774:635934686-635934774:-	MSTRG.226553	TraesCS5A02G455400	A3	A
MSTRG.226591;A3:5A:637128281-637128393:637128278-637128393:-	MSTRG.226591	TraesCS5A02G457400	A3	A
MSTRG.226677;A3:5A:640682528-640682692:640682528-640682701:+	MSTRG.226677	TraesCS5A02G460200	A3	A
MSTRG.226688;A5:5A:640729900-640730456:640729900-640730463:-	MSTRG.226688	TraesCS5A02G460400	A5	A
MSTRG.226832;A5:5A:645134991-645136219:645134991-645136258:-	MSTRG.226832	TraesCS5A02G467200	A5	A
MSTRG.226834;A3:5A:645263130-645263272:645263130-645263290:+	MSTRG.226834	TraesCS5A02G467400	A3	A
MSTRG.226834;A3:5A:645263130-645263290:645263130-645263306:+	MSTRG.226834	TraesCS5A02G467400	A3	A
MSTRG.226838;A3:5A:645265443-645265729:645265425-645265729:-	MSTRG.226838	TraesCS5A02G467500	A3	A
MSTRG.226856;A3:5A:645773334-645773735:645773328-645773735:-	MSTRG.226856	TraesCS5A02G468400	A3	A
MSTRG.226969;A5:5A:649246205-649246288:649246127-649246288:+	MSTRG.226969	TraesCS5A02G472100	A5	A
MSTRG.226971;A3:5A:649189439-649189710:649189439-649189715:+	MSTRG.226971	TraesCS5A02G472000	A3	A
MSTRG.226971;A3:5A:649191341-649191565:649191341-649191574:+	MSTRG.226971	TraesCS5A02G472000	A3	A
MSTRG.226989;A3:5A:649706260-649706989:649706260-649707011:+	MSTRG.226989	TraesCS5A02G473300	A3	A
MSTRG.226989;RI:5A:649706989:649707017-649707081:649707134:+	MSTRG.226989	TraesCS5A02G473300	RI	A
MSTRG.227073;RI:5A:650835337:650835437-650835526:650835591:+	MSTRG.227073	TraesCS5A02G476400	RI	A
MSTRG.227108;A3:5A:651513025-651513114:651513025-651513129:+	MSTRG.227108	TraesCS5A02G476800	A3	A
MSTRG.227175;A3:5A:654064899-654065712:654064899-654065761:+	MSTRG.227175	TraesCS5A02G482000	A3	A
MSTRG.227191;A3:5A:654110202-654110277:654110193-654110277:-	MSTRG.227191	TraesCS5A02G482700	A3	A
MSTRG.227193;A3:5A:654383266-654383347:654383263-654383347:-	MSTRG.227193	TraesCS5A02G483200	A3	A
MSTRG.227193;A3:5A:654385366-654385785:654385329-654385785:-	MSTRG.227193	TraesCS5A02G483200	A3	A
MSTRG.227217;A3:5A:654620802-654621425:654620770-654621425:-	MSTRG.227217	TraesCS5A02G483800	A3	A
MSTRG.227264;A3:5A:657202032-657202122:657202024-657202122:-	MSTRG.227264	TraesCS5A02G486300	A3	A
MSTRG.227268;AF:5A:657382452-657383260:657383379:657382452-657383672:657383878:-	MSTRG.227268	TraesCS5A02G486700	AF	A
MSTRG.227417;A3:5A:662561189-662561265:662561175-662561265:-	MSTRG.227417	TraesCS5A02G493900	A3	A
MSTRG.227432;SE:5A:663214324-663214617:663214684-663214801:+	MSTRG.227432	TraesCS5A02G494700	SE	A
MSTRG.227491;AF:5A:664548330:664548469-664550064:664549446:664549515-664550064:+	MSTRG.227491	TraesCS5A02G497400	AF	A
MSTRG.227598;SE:5A:667072185-667073097:667073263-667074112:-	MSTRG.227598	TraesCS5A02G501800	SE	A
MSTRG.227684;A5:5A:669565948-669566014:669565843-669566014:+	MSTRG.227684	TraesCS5A02G503700	A5	A
MSTRG.227725;AF:5A:670621595:670621695-670622381:670621981:670622199-670622381:+	MSTRG.227725	TraesCS5A02G505300	AF	A
MSTRG.227728;RI:5A:670629718:670629771-670629862:670630072:-	MSTRG.227728	TraesCS5A02G505400	RI	A
MSTRG.227731;A5:5A:670821368-670822087:670821312-670822087:+	MSTRG.227731	TraesCS5A02G505500	A5	A
MSTRG.227808;A3:5A:673188874-673189469:673188874-673189509:+	MSTRG.227808	TraesCS5A02G508700	A3	A
MSTRG.227839;A3:5A:673785181-673785277:673785177-673785277:-	MSTRG.227839	TraesCS5A02G510200	A3	A
MSTRG.227969;A3:5A:679490805-679491227:679489994-679491227:-	MSTRG.227969	TraesCS5A02G515900	A3	A
MSTRG.228048;A3:5A:680834061-680834210:680834061-680834269:+	MSTRG.228048	TraesCS5A02G519200	A3	A
MSTRG.228097;A3:5A:682927938-682930795:682927938-682930909:+	MSTRG.228097	TraesCS5A02G521700	A3	A
MSTRG.228127;A3:5A:683374952-683375125:683374915-683375125:-	MSTRG.228127	TraesCS5A02G522300	A3	A
MSTRG.228127;A3:5A:683375237-683375693:683375228-683375693:-	MSTRG.228127	TraesCS5A02G522300	A3	A
MSTRG.228308;A3:5A:688963082-688963188:688963082-688963191:+	MSTRG.228308	TraesCS5A02G529800	A3	A
MSTRG.228326;A5:5A:688988146-688988372:688988119-688988372:+	MSTRG.228326	TraesCS5A02G530000	A5	A
MSTRG.228348;A3:5A:689618696-689619897:689618241-689619897:-	MSTRG.228348	TraesCS5A02G531400	A3	A
MSTRG.228613;A5:5A:697857030-697896801:697857030-697896816:-	MSTRG.228613	TraesCS5A02G540800	A5	A
MSTRG.228707;A3:5A:700440337-700441023:700440337-700441034:+	MSTRG.228707	TraesCS5A02G545600	A3	A
MSTRG.228984;A3:5A:706661499-706661796:706661499-706661799:+	MSTRG.228984	TraesCS5A02G555100	A3	A
MSTRG.229003;A3:5A:706932259-706932467:706932259-706932485:+	MSTRG.229003	TraesCS5A02G555800	A3	A
MSTRG.229031;A3:5A:707823683-707823817:707823677-707823817:-	MSTRG.229031	TraesCS5A02G556500	A3	A
MSTRG.229086;A5:5A:708444754-708444869:708444754-708444871:-	MSTRG.229086	TraesCS5A02G557500	A5	A
MSTRG.2313;A3:1A:58748575-58748716:58748557-58748716:-	MSTRG.2313	TraesCS1A02G075700	A3	A
MSTRG.2313;RI:1A:58748716:58748813-58748921:58749020:-	MSTRG.2313	TraesCS1A02G075700	RI	A
MSTRG.2313;SE:1A:58749944-58750039:58750151-58750582:-	MSTRG.2313	TraesCS1A02G075700	SE	A
MSTRG.2360;SE:1A:60355284-60355683:60355760-60355869:-	MSTRG.2360	TraesCS1A02G077600	SE	A
MSTRG.2424;RI:1A:62614036:62614148-62614194:62614613:-	MSTRG.2424	TraesCS1A02G079800	RI	A
MSTRG.2428;SE:1A:63051700-63051807:63052038-63052124:-	MSTRG.2428	TraesCS1A02G080200	SE	A
MSTRG.245;A3:1A:5493901-5494219:5493901-5494263:+	MSTRG.245	TraesCS1A02G009000	A3	A
MSTRG.2587;A3:1A:69191967-69192814:69191964-69192814:-	MSTRG.2587	TraesCS1A02G084100	A3	A
MSTRG.267693;A3:6A:639665-640022:639653-640022:-	MSTRG.267693	TraesCS6A02G001100	A3	A
MSTRG.267742;RI:6A:1495317:1495436-1495520:1495648:-	MSTRG.267742	TraesCS6A02G003300	RI	A
MSTRG.267764;A3:6A:1659877-1659990:1659874-1659990:-	MSTRG.267764	TraesCS6A02G003700	A3	A
MSTRG.267801;SE:6A:2401968-2402312:2402435-2402515:+	MSTRG.267801	TraesCS6A02G006400	SE	A
MSTRG.267823;A3:6A:2728386-2729772:2728382-2729772:-	MSTRG.267823	TraesCS6A02G006800	A3	A
MSTRG.267823;A3:6A:2731123-2731695:2731120-2731695:-	MSTRG.267823	TraesCS6A02G006800	A3	A
MSTRG.267823;SE:6A:2728382-2729772:2730916-2731070:-	MSTRG.267823	TraesCS6A02G006800	SE	A
MSTRG.267832;AF:6A:2972255:2972430-2974100:2972596:2973332-2974100:+	MSTRG.267832	TraesCS6A02G007500	AF	A
MSTRG.267966;SE:6A:6604733-6605056:6605113-6605638:-	MSTRG.267966	TraesCS6A02G013400	SE	A
MSTRG.268148;A3:6A:10489983-10490084:10489983-10490120:+	MSTRG.268148	TraesCS6A02G021200	A3	A
MSTRG.268148;A3:6A:10489983-10490088:10489983-10490120:+	MSTRG.268148	TraesCS6A02G021200	A3	A
MSTRG.269353;SE:6A:27781499-27782180:27782216-27782321:-	MSTRG.269353	TraesCS6A02G053900	SE	A
MSTRG.269377;A5:6A:28283055-28283584:28283055-28283627:-	MSTRG.269377	TraesCS6A02G054200	A5	A
MSTRG.269573;A5:6A:30420040-30420295:30419140-30420295:+	MSTRG.269573	TraesCS6A02G057500	A5	A
MSTRG.269574;A3:6A:30423705-30424373:30423705-30424379:+	MSTRG.269574	TraesCS6A02G057600	A3	A
MSTRG.269639;A5:6A:31357440-31358067:31357440-31358071:-	MSTRG.269639	TraesCS6A02G059200	A5	A
MSTRG.269748;A3:6A:33010998-33011105:33010998-33011300:+	MSTRG.269748	TraesCS6A02G061700	A3	A
MSTRG.269758;A3:6A:32794083-32795013:32793449-32795013:-	MSTRG.269758	TraesCS6A02G061000	A3	A
MSTRG.269765;A5:6A:33184479-33185779:33184479-33185808:-	MSTRG.269765	TraesCS6A02G062000	A5	A
MSTRG.269809;SE:6A:33531010-33531459:33531575-33533703:+	MSTRG.269809	TraesCS6A02G062500	SE	A
MSTRG.269862;A5:6A:34179331-34180674:34179277-34180674:+	MSTRG.269862	TraesCS6A02G064000	A5	A
MSTRG.269862;A5:6A:34180771-34182298:34180741-34182298:+	MSTRG.269862	TraesCS6A02G064000	A5	A
MSTRG.269970;A3:6A:35634504-35635394:35634504-35635399:+	MSTRG.269970	TraesCS6A02G066900	A3	A
MSTRG.270042;A3:6A:36684356-36684489:36684356-36684508:+	MSTRG.270042	TraesCS6A02G068300	A3	A
MSTRG.270101;A5:6A:37407788-37407819:37407788-37407993:-	MSTRG.270101	TraesCS6A02G068900	A5	A
MSTRG.270116;A3:6A:37701075-37701536:37701075-37701539:+	MSTRG.270116	TraesCS6A02G069500	A3	A
MSTRG.270255;RI:6A:42126909:42126964-42127051:42127576:+	MSTRG.270255	TraesCS6A02G074200	RI	A
MSTRG.270278;A5:6A:42926465-42926645:42926453-42926645:+	MSTRG.270278	TraesCS6A02G074600	A5	A
MSTRG.270278;AF:6A:42922782:42922796-42923696:42923304:42923489-42923696:+	MSTRG.270278	TraesCS6A02G074600	AF	A
MSTRG.270447;A3:6A:48555540-48555642:48555540-48555645:+	MSTRG.270447	TraesCS6A02G078800	A3	A
MSTRG.270488;A5:6A:49194475-49195018:49194471-49195018:+	MSTRG.270488	TraesCS6A02G080600	A5	A
MSTRG.270615;RI:6A:53259709:53259850-53260159:53260228:+	MSTRG.270615	TraesCS6A02G085200	RI	A
MSTRG.270694;A3:6A:55547573-55549495:55547573-55549738:+	MSTRG.270694	TraesCS6A02G086800	A3	A
MSTRG.270717;A5:6A:55892535-55892993:55892307-55892993:+	MSTRG.270717	TraesCS6A02G087700	A5	A
MSTRG.270720;A3:6A:56251917-56252496:56251661-56252496:-	MSTRG.270720	TraesCS6A02G088300	A3	A
MSTRG.270855;A3:6A:60431260-60431336:60431255-60431336:-	MSTRG.270855	TraesCS6A02G092200	A3	A
MSTRG.270861;A3:6A:60443086-60443327:60443082-60443327:-	MSTRG.270861	TraesCS6A02G092300	A3	A
MSTRG.271164;RI:6A:70571284:70571972-70572186:70572413:+	MSTRG.271164	TraesCS6A02G101800	RI	A
MSTRG.271198;AF:6A:72429378:72430741-72431178:72430895:72430925-72431178:+	MSTRG.271198	TraesCS6A02G103100	AF	A
MSTRG.271365;A3:6A:77785845-77785940:77785841-77785940:-	MSTRG.271365	TraesCS6A02G109000	A3	A
MSTRG.271434;A3:6A:80690531-80690624:80690531-80690628:+	MSTRG.271434	TraesCS6A02G111200	A3	A
MSTRG.271495;A5:6A:83259933-83260217:83259933-83260239:-	MSTRG.271495	TraesCS6A02G113100	A5	A
MSTRG.271580;A3:6A:85752525-85752894:85752525-85753183:+	MSTRG.271580	TraesCS6A02G115900	A3	A
MSTRG.271580;SE:6A:85752525-85752894:85752963-85753183:+	MSTRG.271580	TraesCS6A02G115900	SE	A
MSTRG.271618;A5:6A:87760627-87760724:87760623-87760724:+	MSTRG.271618	TraesCS6A02G117300	A5	A
MSTRG.271926;A3:6A:99198294-99199597:99198294-99199604:+	MSTRG.271926	TraesCS6A02G125800	A3	A
MSTRG.271;AF:1A:281581:281723-298529:289750:289892-298529:+	MSTRG.271	TraesCS1A02G000200	AF	A
MSTRG.271;AL:1A:283239-291409:291723:283239-300045:300172:+	MSTRG.271	TraesCS1A02G000200	AL	A
MSTRG.272088;A3:6A:103958112-103958666:103958112-103958766:+	MSTRG.272088	TraesCS6A02G131400	A3	A
MSTRG.272088;SE:6A:103954278-103954902:103954970-103955178:+	MSTRG.272088	TraesCS6A02G131400	SE	A
MSTRG.272092;AF:6A:104055800-104057033:104057095:104055800-104057333:104057431:-	MSTRG.272092	TraesCS6A02G131700	AF	A
MSTRG.272162;SE:6A:106798948-106799447:106799490-106799660:+	MSTRG.272162	TraesCS6A02G134400	SE	A
MSTRG.272166;SE:6A:106931731-106931864:106932032-106934620:-	MSTRG.272166	TraesCS6A02G134700	SE	A
MSTRG.272170;A5:6A:106982533-106985003:106982533-106985045:-	MSTRG.272170	TraesCS6A02G134900	A5	A
MSTRG.272187;A3:6A:107173951-107174034:107173951-107174072:+	MSTRG.272187	TraesCS6A02G135300	A3	A
MSTRG.272187;RI:6A:107173267:107173399-107173506:107173562:+	MSTRG.272187	TraesCS6A02G135300	RI	A
MSTRG.272187;SE:6A:107175054-107175315:107175497-107175667:+	MSTRG.272187	TraesCS6A02G135300	SE	A
MSTRG.272256;A3:6A:108924389-108924521:108924382-108924521:-	MSTRG.272256	TraesCS6A02G137700	A3	A
MSTRG.272256;RI:6A:108924521:108924961-108925064:108925261:-	MSTRG.272256	TraesCS6A02G137700	RI	A
MSTRG.272265;A5:6A:109493717-109494434:109493713-109494434:+	MSTRG.272265	TraesCS6A02G138400	A5	A
MSTRG.272353;A3:6A:115014340-115014474:115014340-115014484:+	MSTRG.272353	TraesCS6A02G139900	A3	A
MSTRG.272381;A5:6A:115407894-115408083:115407894-115408166:-	MSTRG.272381	TraesCS6A02G140800	A5	A
MSTRG.272381;A5:6A:115408586-115408666:115408586-115408672:-	MSTRG.272381	TraesCS6A02G140800	A5	A
MSTRG.272386;A3:6A:115831180-115831261:115831161-115831261:-	MSTRG.272386	TraesCS6A02G141100	A3	A
MSTRG.272386;A5:6A:115828387-115828480:115828387-115828583:-	MSTRG.272386	TraesCS6A02G141100	A5	A
MSTRG.272404;A3:6A:116710106-116710463:116710106-116710479:+	MSTRG.272404	TraesCS6A02G141800	A3	A
MSTRG.272542;A5:6A:121886960-121890077:121886960-121890215:-	MSTRG.272542	TraesCS6A02G144700	A5	A
MSTRG.272542;A5:6A:121890762-121919212:121890762-121919314:-	MSTRG.272542	TraesCS6A02G144700	A5	A
MSTRG.272546;A5:6A:123458423-123458511:123458411-123458511:+	MSTRG.272546	TraesCS6A02G145300	A5	A
MSTRG.272546;SE:6A:123459373-123459515:123459559-123459645:+	MSTRG.272546	TraesCS6A02G145300	SE	A
MSTRG.272656;A3:6A:129744893-129744978:129744893-129744999:+	MSTRG.272656	TraesCS6A02G148500	A3	A
MSTRG.272695;A5:6A:131447564-131447642:131447564-131447669:-	MSTRG.272695	TraesCS6A02G149500	A5	A
MSTRG.272695;SE:6A:131449164-131449979:131450023-131450112:-	MSTRG.272695	TraesCS6A02G149500	SE	A
MSTRG.272921;RI:6A:143715164:143715610-143715720:143715804:-	MSTRG.272921	TraesCS6A02G155000	RI	A
MSTRG.272922;RI:6A:143133034:143133411-143133547:143133603:-	MSTRG.272922	TraesCS6A02G154400	RI	A
MSTRG.273053;A3:6A:150983220-150983313:150983213-150983313:-	MSTRG.273053	TraesCS6A02G159100	A3	A
MSTRG.273058;A3:6A:151460068-151460243:151460064-151460243:-	MSTRG.273058	TraesCS6A02G159200	A3	A
MSTRG.273165;A3:6A:156193419-156193645:156193145-156193645:-	MSTRG.273165	TraesCS6A02G161200	A3	A
MSTRG.273349;AF:6A:166507521-166508018:166508051:166507521-166508210:166508306:-	MSTRG.273349	TraesCS6A02G165500	AF	A
MSTRG.273408;AF:6A:169507693:169507772-169514156:169508603:169508669-169514156:+	MSTRG.273408	TraesCS6A02G166500	AF	A
MSTRG.273418;SE:6A:170012046-170013100:170013160-170013778:-	MSTRG.273418	TraesCS6A02G166900	SE	A
MSTRG.273464;A3:6A:172129061-172129139:172129061-172129147:+	MSTRG.273464	TraesCS6A02G168000	A3	A
MSTRG.273571;A3:6A:180305872-180305966:180305872-180306021:+	MSTRG.273571	TraesCS6A02G169900	A3	A
MSTRG.273622;A3:6A:181568159-181568876:181568159-181568883:+	MSTRG.273622	TraesCS6A02G170900	A3	A
MSTRG.2736;SE:1A:76495710-76496053:76496161-76496653:-	MSTRG.2736	TraesCS1A02G088200	SE	A
MSTRG.273738;RI:6A:187902504:187902736-187902871:187903028:+	MSTRG.273738	TraesCS6A02G174300	RI	A
MSTRG.273739;SE:6A:187910350-187910595:187910665-187910830:-	MSTRG.273739	TraesCS6A02G174400	SE	A
MSTRG.273807;A3:6A:189543011-189543113:189543007-189543113:-	MSTRG.273807	TraesCS6A02G175000	A3	A
MSTRG.273837;AF:6A:193836091-193836272:193836318:193836091-193841915:193842156:-	MSTRG.273837	TraesCS6A02G176400	AF	A
MSTRG.273895;A3:6A:196190362-196190520:196190362-196190565:+	MSTRG.273895	TraesCS6A02G176900	A3	A
MSTRG.273895;A3:6A:196192795-196193232:196192795-196193241:+	MSTRG.273895	TraesCS6A02G176900	A3	A
MSTRG.2738;A3:1A:76030772-76031020:76030772-76031082:+	MSTRG.2738	TraesCS1A02G088000	A3	A
MSTRG.2738;A5:1A:76030278-76030421:76030266-76030421:+	MSTRG.2738	TraesCS1A02G088000	A5	A
MSTRG.273921;A5:6A:200191813-200192496:200191807-200192496:+	MSTRG.273921	TraesCS6A02G178400	A5	A
MSTRG.273990;RI:6A:201552219:201552310-201552416:201552592:-	MSTRG.273990	TraesCS6A02G179300	RI	A
MSTRG.274075;A3:6A:208116651-208118140:208116651-208118145:+	MSTRG.274075	TraesCS6A02G181600	A3	A
MSTRG.274206;A3:6A:214564133-214564262:214564130-214564262:-	MSTRG.274206	TraesCS6A02G184100	A3	A
MSTRG.274276;A3:6A:217639843-217640361:217639834-217640361:-	MSTRG.274276	TraesCS6A02G185500	A3	A
MSTRG.274338;RI:6A:219638731:219638780-219638981:219639049:-	MSTRG.274338	TraesCS6A02G186100	RI	A
MSTRG.274367;A3:6A:222676088-222679167:222676088-222679170:+	MSTRG.274367	TraesCS6A02G186800	A3	A
MSTRG.274393;A5:6A:223409288-223410118:223409280-223410118:+	MSTRG.274393	TraesCS6A02G187100	A5	A
MSTRG.274393;RI:6A:223411900:223411996-223412228:223412354:+	MSTRG.274393	TraesCS6A02G187100	RI	A
MSTRG.274444;A3:6A:226069059-226069311:226069059-226069317:+	MSTRG.274444	TraesCS6A02G187900	A3	A
MSTRG.274444;A3:6A:226069443-226069568:226069443-226069627:+	MSTRG.274444	TraesCS6A02G187900	A3	A
MSTRG.274515;A3:6A:230709747-230709827:230709735-230709827:-	MSTRG.274515	TraesCS6A02G188700	A3	A
MSTRG.274547;A3:6A:233958706-233959127:233958695-233959127:-	MSTRG.274547	TraesCS6A02G189100	A3	A
MSTRG.274639;A3:6A:242204904-242205155:242204902-242205155:-	MSTRG.274639	TraesCS6A02G189600	A3	A
MSTRG.274742;RI:6A:250837013:250837062-250837169:250837243:+	MSTRG.274742	TraesCS6A02G190300	RI	A
MSTRG.274799;A5:6A:252838386-252844887:252838346-252844887:+	MSTRG.274799	TraesCS6A02G190500	A5	A
MSTRG.274860;A3:6A:259207384-259207830:259207384-259207891:+	MSTRG.274860	TraesCS6A02G191500	A3	A
MSTRG.274860;MX:6A:259203981-259206582:259206683-259207891:259203981-259207309:259207384-259207891:+	MSTRG.274860	TraesCS6A02G191500	MX	A
MSTRG.274860;SE:6A:259203981-259206582:259206683-259207309:+	MSTRG.274860	TraesCS6A02G191500	SE	A
MSTRG.275017;A3:6A:270595588-270606730:270595583-270606730:-	MSTRG.275017	TraesCS6A02G193700	A3	A
MSTRG.275069;A3:6A:273167528-273167605:273167528-273167608:+	MSTRG.275069	TraesCS6A02G194800	A3	A
MSTRG.275069;A3:6A:273167528-273167605:273167528-273167640:+	MSTRG.275069	TraesCS6A02G194800	A3	A
MSTRG.275159;A3:6A:282128871-282129460:282128795-282129460:-	MSTRG.275159	TraesCS6A02G195600	A3	A
MSTRG.275164;A5:6A:283033262-283033760:283033232-283033760:+	MSTRG.275164	TraesCS6A02G195800	A5	A
MSTRG.275202;SE:6A:286321063-286321279:286321338-286321540:-	MSTRG.275202	TraesCS6A02G196200	SE	A
MSTRG.275202;SE:6A:286333313-286333661:286333737-286334142:-	MSTRG.275202	TraesCS6A02G196200	SE	A
MSTRG.275216;A3:6A:287300675-287301614:287300004-287301614:-	MSTRG.275216	TraesCS6A02G196400	A3	A
MSTRG.275331;A3:6A:298563565-298563656:298563565-298563659:+	MSTRG.275331	TraesCS6A02G197700	A3	A
MSTRG.275331;RI:6A:298563861:298563937-298564026:298564153:+	MSTRG.275331	TraesCS6A02G197700	RI	A
MSTRG.275331;RI:6A:298564254:298564360-298564499:298564857:+	MSTRG.275331	TraesCS6A02G197700	RI	A
MSTRG.275366;A5:6A:301089820-301089951:301089820-301089956:-	MSTRG.275366	TraesCS6A02G198000	A5	A
MSTRG.275374;RI:6A:301952767:301952883-301952992:301953345:+	MSTRG.275374	TraesCS6A02G198100	RI	A
MSTRG.275631;A3:6A:319202223-319205152:319202220-319205152:-	MSTRG.275631	TraesCS6A02G199900	A3	A
MSTRG.275631;A3:6A:319206461-319206538:319206450-319206538:-	MSTRG.275631	TraesCS6A02G199900	A3	A
MSTRG.275631;RI:6A:319205152:319205200-319205317:319205380:-	MSTRG.275631	TraesCS6A02G199900	RI	A
MSTRG.275631;RI:6A:319206258:319206450-319206538:319206698:-	MSTRG.275631	TraesCS6A02G199900	RI	A
MSTRG.275631;RI:6A:319206258:319206461-319206538:319206698:-	MSTRG.275631	TraesCS6A02G199900	RI	A
MSTRG.275699;A3:6A:326740071-326740163:326740071-326740173:+	MSTRG.275699	TraesCS6A02G200900	A3	A
MSTRG.275775;A5:6A:332187608-332188373:332187608-332188628:-	MSTRG.275775	TraesCS6A02G201500	A5	A
MSTRG.275775;SE:6A:332177654-332178868:332178956-332187565:-	MSTRG.275775	TraesCS6A02G201500	SE	A
MSTRG.275798;A3:6A:334513962-334514647:334513962-334514799:+	MSTRG.275798	TraesCS6A02G201700	A3	A
MSTRG.275845;A3:6A:337723609-337723710:337723594-337723710:-	MSTRG.275845	TraesCS6A02G202200	A3	A
MSTRG.275845;RI:6A:337725057:337725115-337725196:337725309:-	MSTRG.275845	TraesCS6A02G202200	RI	A
MSTRG.275929;A3:6A:344180056-344185638:344180036-344185638:-	MSTRG.275929	TraesCS6A02G203200	A3	A
MSTRG.275929;AF:6A:344185932-344189340:344189559:344185932-344190493:344190523:-	MSTRG.275929	TraesCS6A02G203200	AF	A
MSTRG.275929;SE:6A:344185932-344189340:344189982-344190493:-	MSTRG.275929	TraesCS6A02G203200	SE	A
MSTRG.276081;SE:6A:356202128-356203504:356203568-356207391:-	MSTRG.276081	TraesCS6A02G204400	SE	A
MSTRG.276081;SE:6A:356202128-356203504:356203597-356207391:-	MSTRG.276081	TraesCS6A02G204400	SE	A
MSTRG.276120;A3:6A:358146710-358147075:358146710-358147079:+	MSTRG.276120	TraesCS6A02G205100	A3	A
MSTRG.276156;SE:6A:359050840-359051684:359051757-359051868:-	MSTRG.276156	TraesCS6A02G205700	SE	A
MSTRG.276246;A3:6A:366032134-366035594:366032118-366035594:-	MSTRG.276246	TraesCS6A02G207100	A3	A
MSTRG.276287;A3:6A:367771856-367772110:367771856-367772116:+	MSTRG.276287	TraesCS6A02G207300	A3	A
MSTRG.276361;A3:6A:373994503-373994602:373994498-373994602:-	MSTRG.276361	TraesCS6A02G208300	A3	A
MSTRG.276361;RI:6A:373992994:373993134-373993255:373993638:-	MSTRG.276361	TraesCS6A02G208300	RI	A
MSTRG.276428;A5:6A:377851616-377851700:377851616-377851706:-	MSTRG.276428	TraesCS6A02G208900	A5	A
MSTRG.276505;A3:6A:383078792-383087883:383078792-383087893:+	MSTRG.276505	TraesCS6A02G210700	A3	A
MSTRG.276507;SE:6A:381032556-381032659:381032750-381033292:-	MSTRG.276507	TraesCS6A02G210100	SE	A
MSTRG.276519;A3:6A:384089056-384089151:384089051-384089151:-	MSTRG.276519	TraesCS6A02G211200	A3	A
MSTRG.276593;SE:6A:387972774-387973326:387973478-387974781:-	MSTRG.276593	TraesCS6A02G213300	SE	A
MSTRG.276607;A3:6A:389165174-389165258:389165174-389165347:+	MSTRG.276607	TraesCS6A02G213700	A3	A
MSTRG.276705;AF:6A:396291857-396291993:396292048:396291857-396292591:396292690:-	MSTRG.276705	TraesCS6A02G215400	AF	A
MSTRG.276741;A3:6A:397530226-397530301:397530223-397530301:-	MSTRG.276741	TraesCS6A02G215900	A3	A
MSTRG.276741;A3:6A:397532606-397532693:397532560-397532693:-	MSTRG.276741	TraesCS6A02G215900	A3	A
MSTRG.276759;A5:6A:398547643-398547740:398547643-398547741:-	MSTRG.276759	TraesCS6A02G216600	A5	A
MSTRG.276778;A5:6A:399217586-399217669:399217586-399217688:-	MSTRG.276778	TraesCS6A02G216900	A5	A
MSTRG.276783;A3:6A:399881298-399881371:399881292-399881371:-	MSTRG.276783	TraesCS6A02G217300	A3	A
MSTRG.276802;SE:6A:400116418-400116543:400116588-400116712:-	MSTRG.276802	TraesCS6A02G217400	SE	A
MSTRG.276843;A3:6A:402952278-402952356:402952270-402952356:-	MSTRG.276843	TraesCS6A02G218100	A3	A
MSTRG.276843;AF:6A:402960169-402961157:402961183:402960169-402961534:402961551:-	MSTRG.276843	TraesCS6A02G218100	AF	A
MSTRG.276854;A5:6A:404456549-404457178:404456522-404457178:+	MSTRG.276854	TraesCS6A02G218500	A5	A
MSTRG.276863;A3:6A:404686103-404686723:404686103-404686726:+	MSTRG.276863	TraesCS6A02G218600	A3	A
MSTRG.276863;A3:6A:404688906-404689006:404688906-404689011:+	MSTRG.276863	TraesCS6A02G218600	A3	A
MSTRG.276877;A5:6A:405451620-405451807:405451620-405451811:-	MSTRG.276877	TraesCS6A02G219000	A5	A
MSTRG.276894;RI:6A:407089378:407089458-407089563:407089734:-	MSTRG.276894	TraesCS6A02G219600	RI	A
MSTRG.276894;SE:6A:407089969-407090316:407090367-407090443:-	MSTRG.276894	TraesCS6A02G219600	SE	A
MSTRG.276942;A3:6A:410577841-410577953:410577841-410577968:+	MSTRG.276942	TraesCS6A02G220800	A3	A
MSTRG.277052;SE:6A:417624593-417633811:417634021-417634561:-	MSTRG.277052	TraesCS6A02G223100	SE	A
MSTRG.277108;A5:6A:420828223-420828314:420828223-420828383:-	MSTRG.277108	TraesCS6A02G223900	A5	A
MSTRG.277263;A5:6A:429392910-429393003:429392887-429393003:+	MSTRG.277263	TraesCS6A02G227800	A5	A
MSTRG.277303;A3:6A:430935475-430938161:430935475-430938211:+	MSTRG.277303	TraesCS6A02G228500	A3	A
MSTRG.277303;SE:6A:430939327-430940560:430940609-430940747:+	MSTRG.277303	TraesCS6A02G228500	SE	A
MSTRG.277335;A5:6A:432877409-432877514:432877409-432877519:-	MSTRG.277335	TraesCS6A02G230100	A5	A
MSTRG.277395;A3:6A:436865383-436866042:436865383-436866045:+	MSTRG.277395	TraesCS6A02G231400	A3	A
MSTRG.277407;A3:6A:438587108-438588712:438587096-438588712:-	MSTRG.277407	TraesCS6A02G232100	A3	A
MSTRG.277485;SE:6A:442450737-442451046:442451118-442451649:-	MSTRG.277485	TraesCS6A02G234700	SE	A
MSTRG.277558;SE:6A:446724543-446724653:446724712-446725572:+	MSTRG.277558	TraesCS6A02G237000	SE	A
MSTRG.277679;A3:6A:452637665-452637818:452637662-452637818:-	MSTRG.277679	TraesCS6A02G241200	A3	A
MSTRG.277688;A3:6A:452955037-452955205:452955009-452955205:-	MSTRG.277688	TraesCS6A02G241400	A3	A
MSTRG.277688;A5:6A:452955793-452955903:452955793-452955964:-	MSTRG.277688	TraesCS6A02G241400	A5	A
MSTRG.277702;A3:6A:453868704-453868902:453868700-453868902:-	MSTRG.277702	TraesCS6A02G242100	A3	A
MSTRG.277759;A3:6A:455938152-455939493:455938152-455939500:+	MSTRG.277759	TraesCS6A02G244600	A3	A
MSTRG.277799;SE:6A:457088136-457088355:457088432-457088535:-	MSTRG.277799	TraesCS6A02G245800	SE	A
MSTRG.277802;A3:6A:457402639-457402728:457402636-457402728:-	MSTRG.277802	TraesCS6A02G246400	A3	A
MSTRG.277925;A3:6A:463539049-463539414:463538786-463539414:-	MSTRG.277925	TraesCS6A02G250000	A3	A
MSTRG.277925;A3:6A:463539439-463540129:463538786-463540129:-	MSTRG.277925	TraesCS6A02G250000	A3	A
MSTRG.277925;A3:6A:463539439-463540129:463539049-463540129:-	MSTRG.277925	TraesCS6A02G250000	A3	A
MSTRG.277925;A5:6A:463538786-463540129:463538786-463540205:-	MSTRG.277925	TraesCS6A02G250000	A5	A
MSTRG.277925;A5:6A:463539439-463540129:463539439-463540205:-	MSTRG.277925	TraesCS6A02G250000	A5	A
MSTRG.278015;A3:6A:469018115-469018214:469018115-469018219:+	MSTRG.278015	TraesCS6A02G253400	A3	A
MSTRG.278064;A3:6A:472358354-472358791:472358330-472358791:-	MSTRG.278064	TraesCS6A02G254800	A3	A
MSTRG.278064;A3:6A:472358964-472360118:472358957-472360118:-	MSTRG.278064	TraesCS6A02G254800	A3	A
MSTRG.278067;A5:6A:472513871-472515694:472513820-472515694:+	MSTRG.278067	TraesCS6A02G255000	A5	A
MSTRG.278090;RI:6A:473744740:473744904-473745644:473745776:-	MSTRG.278090	TraesCS6A02G255700	RI	A
MSTRG.278113;SE:6A:475266313-475267413:475267673-475270058:-	MSTRG.278113	TraesCS6A02G256200	SE	A
MSTRG.278113;SE:6A:475270144-475270239:475270366-475270434:-	MSTRG.278113	TraesCS6A02G256200	SE	A
MSTRG.278202;A5:6A:480647701-480649061:480647701-480649301:-	MSTRG.278202	TraesCS6A02G258500	A5	A
MSTRG.278232;SE:6A:482091482-482092809:482092894-482094187:-	MSTRG.278232	TraesCS6A02G259500	SE	A
MSTRG.278280;A3:6A:484610935-484611571:484610935-484611647:+	MSTRG.278280	TraesCS6A02G261200	A3	A
MSTRG.278280;SE:6A:484609712-484610256:484610371-484610768:+	MSTRG.278280	TraesCS6A02G261200	SE	A
MSTRG.278286;A5:6A:484859010-484859297:484859010-484859313:-	MSTRG.278286	TraesCS6A02G261700	A5	A
MSTRG.278295;SE:6A:485698674-485699682:485699814-485700496:+	MSTRG.278295	TraesCS6A02G262300	SE	A
MSTRG.278317;RI:6A:485760455:485760771-485761098:485761206:-	MSTRG.278317	TraesCS6A02G262600	RI	A
MSTRG.278317;RI:6A:485778003:485778790-485779134:485779866:-	MSTRG.278317	TraesCS6A02G262600	RI	A
MSTRG.278343;A3:6A:487120086-487121004:487120086-487121026:+	MSTRG.278343	TraesCS6A02G264100	A3	A
MSTRG.278357;A3:6A:488609445-488609548:488609442-488609548:-	MSTRG.278357	TraesCS6A02G264600	A3	A
MSTRG.278357;RI:6A:488609152:488609225-488609370:488609445:-	MSTRG.278357	TraesCS6A02G264600	RI	A
MSTRG.278364;A3:6A:489513288-489524040:489513255-489524040:-	MSTRG.278364	TraesCS6A02G265100	A3	A
MSTRG.278364;SE:6A:489513288-489523362:489523433-489524040:-	MSTRG.278364	TraesCS6A02G265100	SE	A
MSTRG.278402;A5:6A:492095278-492095377:492095239-492095377:+	MSTRG.278402	TraesCS6A02G266500	A5	A
MSTRG.278403;A5:6A:492279887-492280052:492279826-492280052:+	MSTRG.278403	TraesCS6A02G266600	A5	A
MSTRG.278469;A3:6A:494478179-494478312:494478179-494478447:+	MSTRG.278469	TraesCS6A02G268300	A3	A
MSTRG.278475;A3:6A:494468188-494468255:494468188-494468269:+	MSTRG.278475	TraesCS6A02G268100	A3	A
MSTRG.278536;A5:6A:496843452-496843530:496843452-496843534:-	MSTRG.278536	TraesCS6A02G270800	A5	A
MSTRG.278536;RI:6A:496842433:496842573-496842653:496843452:-	MSTRG.278536	TraesCS6A02G270800	RI	A
MSTRG.278569;RI:6A:499207755:499207815-499207954:499207992:-	MSTRG.278569	TraesCS6A02G272600	RI	A
MSTRG.278574;A3:6A:499404699-499405358:499404699-499405361:+	MSTRG.278574	TraesCS6A02G272900	A3	A
MSTRG.278618;A3:6A:501794885-501794987:501794879-501794987:-	MSTRG.278618	TraesCS6A02G275000	A3	A
MSTRG.278625;RI:6A:501804130:501804261-501804334:501804373:-	MSTRG.278625	TraesCS6A02G275200	RI	A
MSTRG.278657;A3:6A:503729632-503729716:503729632-503729720:+	MSTRG.278657	TraesCS6A02G276600	A3	A
MSTRG.278733;SE:6A:506536140-506536220:506536324-506536439:-	MSTRG.278733	TraesCS6A02G279100	SE	A
MSTRG.278740;A3:6A:507117423-507117890:507117423-507117894:+	MSTRG.278740	TraesCS6A02G279600	A3	A
MSTRG.278829;A5:6A:511569248-511569369:511569248-511569402:-	MSTRG.278829	TraesCS6A02G282000	A5	A
MSTRG.278830;A3:6A:511616274-511617739:511616231-511617739:-	MSTRG.278830	TraesCS6A02G282100	A3	A
MSTRG.278864;RI:6A:514034049:514034204-514034274:514034585:+	MSTRG.278864	TraesCS6A02G282800	RI	A
MSTRG.278886;RI:6A:515029272:515029351-515029441:515029499:+	MSTRG.278886	TraesCS6A02G283800	RI	A
MSTRG.278921;AF:6A:516413708:516413850-516414388:516413853:516414009-516414388:+	MSTRG.278921	TraesCS6A02G285100	AF	A
MSTRG.278935;A5:6A:516679101-516679181:516679101-516679288:-	MSTRG.278935	TraesCS6A02G285400	A5	A
MSTRG.278947;A3:6A:517665904-517665993:517665904-517665996:+	MSTRG.278947	TraesCS6A02G285900	A3	A
MSTRG.278947;SE:6A:517661745-517664008:517664156-517664899:+	MSTRG.278947	TraesCS6A02G285900	SE	A
MSTRG.278963;A5:6A:517670958-517671546:517670958-517671585:-	MSTRG.278963	TraesCS6A02G286000	A5	A
MSTRG.279058;A3:6A:521483133-521483348:521483133-521483357:+	MSTRG.279058	TraesCS6A02G289700	A3	A
MSTRG.279075;RI:6A:522618127:522618223-522618349:522618421:+	MSTRG.279075	TraesCS6A02G291200	RI	A
MSTRG.279252;RI:6A:531701632:531701705-531701795:531701922:-	MSTRG.279252	TraesCS6A02G298500	RI	A
MSTRG.279295;RI:6A:533256474:533256548-533256640:533257008:-	MSTRG.279295	TraesCS6A02G300200	RI	A
MSTRG.279297;A5:6A:533401781-533401961:533401781-533401977:-	MSTRG.279297	TraesCS6A02G300500	A5	A
MSTRG.279319;A5:6A:534786586-534787364:534786515-534787364:+	MSTRG.279319	TraesCS6A02G301200	A5	A
MSTRG.279319;A5:6A:534786764-534787364:534786515-534787364:+	MSTRG.279319	TraesCS6A02G301200	A5	A
MSTRG.279319;A5:6A:534786764-534787364:534786586-534787364:+	MSTRG.279319	TraesCS6A02G301200	A5	A
MSTRG.279319;RI:6A:534783452:534783798-534784087:534784137:+	MSTRG.279319	TraesCS6A02G301200	RI	A
MSTRG.279319;RI:6A:534783452:534784137-534784468:534784582:+	MSTRG.279319	TraesCS6A02G301200	RI	A
MSTRG.279344;RI:6A:535816741:535817233-535817336:535817479:+	MSTRG.279344	TraesCS6A02G302100	RI	A
MSTRG.279363;A5:6A:536253212-536254280:536253209-536254280:+	MSTRG.279363	TraesCS6A02G303000	A5	A
MSTRG.279425;A3:6A:538044320-538044455:538044320-538044462:+	MSTRG.279425	TraesCS6A02G305200	A3	A
MSTRG.279474;SE:6A:540621213-540622847:540622883-540622972:-	MSTRG.279474	TraesCS6A02G306900	SE	A
MSTRG.279532;A5:6A:544204486-544204588:544204486-544204596:-	MSTRG.279532	TraesCS6A02G309100	A5	A
MSTRG.279566;A3:6A:545826442-545826510:545826442-545826534:+	MSTRG.279566	TraesCS6A02G309600	A3	A
MSTRG.279568;A3:6A:546548908-546549890:546548904-546549890:-	MSTRG.279568	TraesCS6A02G310200	A3	A
MSTRG.279601;A3:6A:547478707-547479262:547478707-547479288:+	MSTRG.279601	TraesCS6A02G311200	A3	A
MSTRG.279668;A3:6A:550638922-550639030:550638918-550639030:-	MSTRG.279668	TraesCS6A02G313800	A3	A
MSTRG.279669;A3:6A:550732804-550736469:550732804-550736484:+	MSTRG.279669	TraesCS6A02G314000	A3	A
MSTRG.279682;AF:6A:551102970:551103524-551104931:551104497:551104566-551104931:+	MSTRG.279682	TraesCS6A02G314800	AF	A
MSTRG.279683;A3:6A:551639794-551640015:551639794-551640037:+	MSTRG.279683	TraesCS6A02G314900	A3	A
MSTRG.279683;A5:6A:551639487-551639593:551639483-551639593:+	MSTRG.279683	TraesCS6A02G314900	A5	A
MSTRG.279721;A5:6A:552758399-552758526:552758399-552758529:-	MSTRG.279721	TraesCS6A02G316200	A5	A
MSTRG.279722;A3:6A:552739680-552740050:552739676-552740050:-	MSTRG.279722	TraesCS6A02G316100	A3	A
MSTRG.279777;A3:6A:554517710-554518015:554517710-554518022:+	MSTRG.279777	TraesCS6A02G318500	A3	A
MSTRG.279825;A3:6A:555976792-555977908:555976792-555977917:+	MSTRG.279825	TraesCS6A02G321700	A3	A
MSTRG.279839;A3:6A:556528934-556529017:556528934-556529023:+	MSTRG.279839	TraesCS6A02G322400	A3	A
MSTRG.279905;A5:6A:558614592-558614684:558614592-558614688:-	MSTRG.279905	TraesCS6A02G324400	A5	A
MSTRG.279905;RI:6A:558616185:558616229-558616335:558616404:-	MSTRG.279905	TraesCS6A02G324400	RI	A
MSTRG.279912;RI:6A:558935046:558935114-558935186:558935228:-	MSTRG.279912	TraesCS6A02G324800	RI	A
MSTRG.279939;A5:6A:559425967-559426056:559425863-559426056:+	MSTRG.279939	TraesCS6A02G326100	A5	A
MSTRG.280031;RI:6A:562690391:562690572-562690669:562690769:-	MSTRG.280031	TraesCS6A02G329500	RI	A
MSTRG.280054;A3:6A:562939867-562939963:562939867-562939969:+	MSTRG.280054	TraesCS6A02G330400	A3	A
MSTRG.280057;A3:6A:563129170-563130047:563129170-563130050:+	MSTRG.280057	TraesCS6A02G330600	A3	A
MSTRG.280095;RI:6A:564271618:564271775-564271868:564271949:-	MSTRG.280095	TraesCS6A02G332800	RI	A
MSTRG.280102;A3:6A:564393953-564394656:564393953-564394667:+	MSTRG.280102	TraesCS6A02G333200	A3	A
MSTRG.280117;A3:6A:564893350-564893443:564893350-564893446:+	MSTRG.280117	TraesCS6A02G334000	A3	A
MSTRG.280117;A5:6A:564893510-564893613:564893503-564893613:+	MSTRG.280117	TraesCS6A02G334000	A5	A
MSTRG.280128;A5:6A:565344303-565344515:565344298-565344515:+	MSTRG.280128	TraesCS6A02G334700	A5	A
MSTRG.2803;A3:1A:79702427-79702502:79702298-79702502:-	MSTRG.2803	TraesCS1A02G090000	A3	A
MSTRG.2803;A5:1A:79699204-79699289:79699204-79699416:-	MSTRG.2803	TraesCS1A02G090000	A5	A
MSTRG.2804;AF:1A:80685925-80686167:80686429:80685925-80686730:80687060:-	MSTRG.2804	TraesCS1A02G090600	AF	A
MSTRG.280526;A5:6A:578896074-578896154:578896074-578896162:-	MSTRG.280526	TraesCS6A02G344800	A5	A
MSTRG.280554;A3:6A:579442434-579443051:579442333-579443051:-	MSTRG.280554	TraesCS6A02G346200	A3	A
MSTRG.280554;A3:6A:579443498-579444011:579443494-579444011:-	MSTRG.280554	TraesCS6A02G346200	A3	A
MSTRG.280572;A3:6A:580201944-580202207:580201944-580202211:+	MSTRG.280572	TraesCS6A02G347800	A3	A
MSTRG.280632;SE:6A:581796491-581797253:581797526-581798613:-	MSTRG.280632	TraesCS6A02G349300	SE	A
MSTRG.280750;A5:6A:585491654-585491722:585491627-585491722:+	MSTRG.280750	TraesCS6A02G354100	A5	A
MSTRG.280754;A5:6A:585506031-585507650:585506031-585507656:-	MSTRG.280754	TraesCS6A02G354200	A5	A
MSTRG.280856;A3:6A:588460174-588460299:588460156-588460299:-	MSTRG.280856	TraesCS6A02G358500	A3	A
MSTRG.281136;A3:6A:594988787-594988880:594988777-594988880:-	MSTRG.281136	TraesCS6A02G369600	A3	A
MSTRG.281139;A5:6A:595179309-595179610:595179297-595179610:+	MSTRG.281139	TraesCS6A02G370200	A5	A
MSTRG.281139;RI:6A:595179610:595179762-595179831:595180017:+	MSTRG.281139	TraesCS6A02G370200	RI	A
MSTRG.281198;A5:6A:596086306-596086392:596086306-596086396:-	MSTRG.281198	TraesCS6A02G372000	A5	A
MSTRG.281282;A3:6A:597354330-597354433:597354196-597354433:-	MSTRG.281282	TraesCS6A02G374700	A3	A
MSTRG.281282;A3:6A:597354689-597354771:597354679-597354771:-	MSTRG.281282	TraesCS6A02G374700	A3	A
MSTRG.281292;A3:6A:597859058-597860327:597859058-597860640:+	MSTRG.281292	TraesCS6A02G375600	A3	A
MSTRG.281292;AF:6A:597857071:597857346-597858873:597858607:597858759-597858873:+	MSTRG.281292	TraesCS6A02G375600	AF	A
MSTRG.281335;A3:6A:599044026-599044565:599044026-599044578:+	MSTRG.281335	TraesCS6A02G378000	A3	A
MSTRG.281335;RI:6A:599044753:599044814-599044894:599044957:+	MSTRG.281335	TraesCS6A02G378000	RI	A
MSTRG.281531;A3:6A:603297765-603298517:603297762-603298517:-	MSTRG.281531	TraesCS6A02G386700	A3	A
MSTRG.281639;A3:6A:605376357-605376741:605376335-605376741:-	MSTRG.281639	TraesCS6A02G390600	A3	A
MSTRG.281684;A3:6A:606971972-606972107:606971972-606972110:+	MSTRG.281684	TraesCS6A02G392400	A3	A
MSTRG.281685;AF:6A:606975398:606975471-606978355:606975779:606975919-606978355:+	MSTRG.281685	TraesCS6A02G392500	AF	A
MSTRG.281685;RI:6A:606978516:606978682-606978792:606978903:+	MSTRG.281685	TraesCS6A02G392500	RI	A
MSTRG.281712;A3:6A:607679993-607681867:607679993-607681910:+	MSTRG.281712	TraesCS6A02G393900	A3	A
MSTRG.281751;A5:6A:608078267-608078362:608078267-608078425:-	MSTRG.281751	TraesCS6A02G394800	A5	A
MSTRG.281751;SE:6A:608079149-608079334:608079388-608079563:-	MSTRG.281751	TraesCS6A02G394800	SE	A
MSTRG.281900;RI:6A:609452604:609453083-609453173:609453271:+	MSTRG.281900	TraesCS6A02G400000	RI	A
MSTRG.281940;A5:6A:610312074-610312383:610312074-610312473:-	MSTRG.281940	TraesCS6A02G402400	A5	A
MSTRG.282177;A3:6A:613328580-613329142:613328575-613329142:-	MSTRG.282177	TraesCS6A02G409100	A3	A
MSTRG.282204;RI:6A:613485397:613485543-613485649:613485750:-	MSTRG.282204	TraesCS6A02G409800	RI	A
MSTRG.282225;A3:6A:613618205-613618497:613618159-613618497:-	MSTRG.282225	TraesCS6A02G410200	A3	A
MSTRG.282393;A3:6A:615033959-615034039:615033942-615034039:-	MSTRG.282393	TraesCS6A02G415200	A3	A
MSTRG.282393;A5:6A:615033728-615033810:615033728-615033812:-	MSTRG.282393	TraesCS6A02G415200	A5	A
MSTRG.282485;A5:6A:616410299-616411823:616410283-616411823:+	MSTRG.282485	TraesCS6A02G418600	A5	A
MSTRG.282508;A3:6A:616754421-616755136:616754418-616755136:-	MSTRG.282508	TraesCS6A02G418900	A3	A
MSTRG.282508;A3:6A:616755221-616755324:616755185-616755324:-	MSTRG.282508	TraesCS6A02G418900	A3	A
MSTRG.2828;A5:1A:82534561-82534976:82534561-82535118:-	MSTRG.2828	TraesCS1A02G091200	A5	A
MSTRG.2912;A5:1A:87199832-87199911:87199805-87199911:+	MSTRG.2912	TraesCS1A02G094000	A5	A
MSTRG.2912;SE:1A:87198897-87199567:87199642-87199717:+	MSTRG.2912	TraesCS1A02G094000	SE	A
MSTRG.2980;A3:1A:90760499-90761347:90760496-90761347:-	MSTRG.2980	TraesCS1A02G095000	A3	A
MSTRG.2989;A3:1A:91161391-91162410:91161391-91162414:+	MSTRG.2989	TraesCS1A02G095500	A3	A
MSTRG.2999;A3:1A:91501473-91501942:91501473-91501951:+	MSTRG.2999	TraesCS1A02G096000	A3	A
MSTRG.2999;A5:1A:91501477-91501942:91501473-91501942:+	MSTRG.2999	TraesCS1A02G096000	A5	A
MSTRG.2999;RI:1A:91501382:91501473-91501942:91502453:+	MSTRG.2999	TraesCS1A02G096000	RI	A
MSTRG.3024;A3:1A:92565500-92565875:92565500-92565878:+	MSTRG.3024	TraesCS1A02G096500	A3	A
MSTRG.3024;A5:1A:92568052-92576586:92568045-92576586:+	MSTRG.3024	TraesCS1A02G096500	A5	A
MSTRG.3118;A3:1A:95855197-95855290:95855160-95855290:-	MSTRG.3118	TraesCS1A02G099500	A3	A
MSTRG.3126;A5:1A:96454555-96454770:96454540-96454770:+	MSTRG.3126	TraesCS1A02G100200	A5	A
MSTRG.3368;A3:1A:107102405-107103066:107102405-107103278:+	MSTRG.3368	TraesCS1A02G108000	A3	A
MSTRG.3406;A3:1A:108760853-108760930:108760828-108760930:-	MSTRG.3406	TraesCS1A02G109400	A3	A
MSTRG.3421;A5:1A:109428473-109428648:109428473-109428667:-	MSTRG.3421	TraesCS1A02G110100	A5	A
MSTRG.3421;A5:1A:109428473-109428648:109428473-109428689:-	MSTRG.3421	TraesCS1A02G110100	A5	A
MSTRG.3421;A5:1A:109428473-109428667:109428473-109428689:-	MSTRG.3421	TraesCS1A02G110100	A5	A
MSTRG.3459;A5:1A:111151385-111151948:111151385-111152927:-	MSTRG.3459	TraesCS1A02G111000	A5	A
MSTRG.3523;A3:1A:114062536-114063004:114062528-114063004:-	MSTRG.3523	TraesCS1A02G112400	A3	A
MSTRG.3697;A3:1A:123549775-123550263:123549742-123550263:-	MSTRG.3697	TraesCS1A02G116500	A3	A
MSTRG.3697;A3:1A:123552120-123552223:123552115-123552223:-	MSTRG.3697	TraesCS1A02G116500	A3	A
MSTRG.3727;A3:1A:124893146-124893221:124893120-124893221:-	MSTRG.3727	TraesCS1A02G117600	A3	A
MSTRG.376;SE:1A:6570399-6570911:6570988-6571161:-	MSTRG.376	TraesCS1A02G011200	SE	A
MSTRG.3770;SE:1A:127353284-127353562:127353618-127353705:+	MSTRG.3770	TraesCS1A02G118700	SE	A
MSTRG.3842;A3:1A:132134079-132134474:132134046-132134474:-	MSTRG.3842	TraesCS1A02G119800	A3	A
MSTRG.3842;AF:1A:132134079-132134474:132135498:132134079-132135715:132135868:-	MSTRG.3842	TraesCS1A02G119800	AF	A
MSTRG.3863;A3:1A:132798742-132798807:132798731-132798807:-	MSTRG.3863	TraesCS1A02G120400	A3	A
MSTRG.3863;AF:1A:132799297-132800071:132800151:132799297-132800662:132800828:-	MSTRG.3863	TraesCS1A02G120400	AF	A
MSTRG.4016;A3:1A:143818327-143818807:143818327-143818857:+	MSTRG.4016	TraesCS1A02G123600	A3	A
MSTRG.4016;A5:1A:143810928-143817645:143810921-143817645:+	MSTRG.4016	TraesCS1A02G123600	A5	A
MSTRG.4016;RI:1A:143817925:143818190-143818268:143818327:+	MSTRG.4016	TraesCS1A02G123600	RI	A
MSTRG.4069;SE:1A:147676068-147676417:147676471-147680055:+	MSTRG.4069	TraesCS1A02G124700	SE	A
MSTRG.4234;A3:1A:157312930-157314086:157312497-157314086:-	MSTRG.4234	TraesCS1A02G128300	A3	A
MSTRG.4303;A3:1A:163394112-163394533:163394043-163394533:-	MSTRG.4303	TraesCS1A02G129200	A3	A
MSTRG.4614;RI:1A:186714743:186715039-186715601:186715650:-	MSTRG.4614	TraesCS1A02G133300	RI	A
MSTRG.4640;A3:1A:188146581-188147733:188146581-188147764:+	MSTRG.4640	TraesCS1A02G133500	A3	A
MSTRG.470;A3:1A:8239895-8240074:8239892-8240074:-	MSTRG.470	TraesCS1A02G015100	A3	A
MSTRG.47504;RI:2A:255437:255566-255695:255743:+	MSTRG.47504	TraesCS2A02G000100	RI	A
MSTRG.47504;SE:2A:255743-256053:256135-256434:+	MSTRG.47504	TraesCS2A02G000100	SE	A
MSTRG.47509;RI:2A:2478262:2478405-2478637:2478791:-	MSTRG.47509	TraesCS2A02G004700	RI	A
MSTRG.4756;A5:1A:200578133-200578397:200578133-200578420:-	MSTRG.4756	TraesCS1A02G134200	A5	A
MSTRG.4756;A5:1A:200578549-200578632:200578549-200578726:-	MSTRG.4756	TraesCS1A02G134200	A5	A
MSTRG.4756;SE:1A:200574936-200575499:200575682-200577910:-	MSTRG.4756	TraesCS1A02G134200	SE	A
MSTRG.47637;A3:2A:4210914-4212529:4210914-4212534:+	MSTRG.47637	TraesCS2A02G011300	A3	A
MSTRG.47640;RI:2A:4218913:4219645-4219749:4219974:-	MSTRG.47640	TraesCS2A02G011400	RI	A
MSTRG.47688;A5:2A:4951404-4951651:4951404-4951662:-	MSTRG.47688	TraesCS2A02G012600	A5	A
MSTRG.47916;A5:2A:10601009-10601676:10601009-10601680:-	MSTRG.47916	TraesCS2A02G022100	A5	A
MSTRG.48004;A3:2A:12326252-12326361:12326252-12326367:+	MSTRG.48004	TraesCS2A02G026900	A3	A
MSTRG.48255;SE:2A:16881663-16882724:16882765-16883106:-	MSTRG.48255	TraesCS2A02G042000	SE	A
MSTRG.4845;RI:1A:208208813:208208880-208209447:208210337:-	MSTRG.4845	TraesCS1A02G135300	RI	A
MSTRG.48704;A3:2A:28789830-28791239:28789820-28791239:-	MSTRG.48704	TraesCS2A02G064200	A3	A
MSTRG.48706;SE:2A:28800706-28801884:28802279-28803237:+	MSTRG.48706	TraesCS2A02G064300	SE	A
MSTRG.4877;A3:1A:209361874-209362293:209361854-209362293:-	MSTRG.4877	TraesCS1A02G135700	A3	A
MSTRG.4877;A5:1A:209355394-209355587:209355394-209355624:-	MSTRG.4877	TraesCS1A02G135700	A5	A
MSTRG.48797;A3:2A:30571840-30573793:30571810-30573793:-	MSTRG.48797	TraesCS2A02G069800	A3	A
MSTRG.48935;A3:2A:32149097-32149610:32149082-32149610:-	MSTRG.48935	TraesCS2A02G072400	A3	A
MSTRG.49013;SE:2A:33698982-33699325:33699471-33699561:-	MSTRG.49013	TraesCS2A02G075800	SE	A
MSTRG.49024;A3:2A:34330011-34330123:34330011-34330126:+	MSTRG.49024	TraesCS2A02G076700	A3	A
MSTRG.4912;SE:1A:213931515-213932299:213932703-213932797:+	MSTRG.4912	TraesCS1A02G136200	SE	A
MSTRG.49164;A3:2A:37091301-37091407:37091301-37091433:+	MSTRG.49164	TraesCS2A02G082200	A3	A
MSTRG.49192;A3:2A:38217083-38218158:38217083-38218169:+	MSTRG.49192	TraesCS2A02G083000	A3	A
MSTRG.49192;A5:2A:38217083-38218158:38217074-38218158:+	MSTRG.49192	TraesCS2A02G083000	A5	A
MSTRG.49220;A3:2A:38593122-38593279:38593097-38593279:-	MSTRG.49220	TraesCS2A02G084200	A3	A
MSTRG.4935;A3:1A:217611420-217611507:217611372-217611507:-	MSTRG.4935	TraesCS1A02G136500	A3	A
MSTRG.49558;RI:2A:47918285:47918389-47918526:47918598:-	MSTRG.49558	TraesCS2A02G094200	RI	A
MSTRG.49623;A3:2A:50055694-50055773:50055683-50055773:-	MSTRG.49623	TraesCS2A02G096300	A3	A
MSTRG.49646;A3:2A:51514162-51514240:51514143-51514240:-	MSTRG.49646	TraesCS2A02G097600	A3	A
MSTRG.49666;A3:2A:51668548-51668634:51668544-51668634:-	MSTRG.49666	TraesCS2A02G098500	A3	A
MSTRG.49666;RI:2A:51672011:51672085-51672201:51672260:-	MSTRG.49666	TraesCS2A02G098500	RI	A
MSTRG.49721;A3:2A:53604876-53604904:53604876-53604931:+	MSTRG.49721	TraesCS2A02G100500	A3	A
MSTRG.49721;A5:2A:53604987-53606363:53604984-53606363:+	MSTRG.49721	TraesCS2A02G100500	A5	A
MSTRG.49920;RI:2A:61286809:61286831-61287108:61287122:+	MSTRG.49920	TraesCS2A02G108900	RI	A
MSTRG.49933;A3:2A:61489396-61490441:61489367-61490441:-	MSTRG.49933	TraesCS2A02G109900	A3	A
MSTRG.50040;A3:2A:63825773-63826065:63825773-63826073:+	MSTRG.50040	TraesCS2A02G113100	A3	A
MSTRG.50053;SE:2A:65325769-65326269:65326484-65326603:-	MSTRG.50053	TraesCS2A02G114000	SE	A
MSTRG.50059;A5:2A:65400246-65401405:65400061-65401405:+	MSTRG.50059	TraesCS2A02G114300	A5	A
MSTRG.50086;A3:2A:65674292-65675214:65674289-65675214:-	MSTRG.50086	TraesCS2A02G115100	A3	A
MSTRG.50114;A3:2A:67068048-67068107:67068031-67068107:-	MSTRG.50114	TraesCS2A02G117000	A3	A
MSTRG.50195;RI:2A:69354480:69354659-69355152:69355193:-	MSTRG.50195	TraesCS2A02G119300	RI	A
MSTRG.50219;SE:2A:70872399-70873161:70873298-70873426:-	MSTRG.50219	TraesCS2A02G120900	SE	A
MSTRG.50257;SE:2A:71622533-71622755:71622932-71623128:+	MSTRG.50257	TraesCS2A02G122200	SE	A
MSTRG.50307;A3:2A:73199488-73200757:73199224-73200757:-	MSTRG.50307	TraesCS2A02G124300	A3	A
MSTRG.50307;A3:2A:73200884-73200977:73200863-73200977:-	MSTRG.50307	TraesCS2A02G124300	A3	A
MSTRG.50319;A3:2A:73554696-73555280:73554669-73555280:-	MSTRG.50319	TraesCS2A02G124900	A3	A
MSTRG.50332;RI:2A:74105486:74105555-74105679:74105795:-	MSTRG.50332	TraesCS2A02G125200	RI	A
MSTRG.50340;AF:2A:74162453:74162599-74163964:74163535:74163623-74163964:+	MSTRG.50340	TraesCS2A02G125700	AF	A
MSTRG.50387;A5:2A:75292226-75311061:75292223-75311061:+	MSTRG.50387	TraesCS2A02G127300	A5	A
MSTRG.50387;RI:2A:75290914:75290974-75291085:75291125:+	MSTRG.50387	TraesCS2A02G127300	RI	A
MSTRG.50419;A3:2A:77271109-77272207:77271078-77272207:-	MSTRG.50419	TraesCS2A02G129100	A3	A
MSTRG.50483;A5:2A:79205061-79205141:79205057-79205141:+	MSTRG.50483	TraesCS2A02G131800	A5	A
MSTRG.50555;A5:2A:81095889-81096365:81095889-81096378:-	MSTRG.50555	TraesCS2A02G134900	A5	A
MSTRG.50611;A5:2A:82350543-82351375:82350543-82351424:-	MSTRG.50611	TraesCS2A02G136800	A5	A
MSTRG.50634;A3:2A:83817413-83817492:83817409-83817492:-	MSTRG.50634	TraesCS2A02G138000	A3	A
MSTRG.50634;A5:2A:83816668-83817181:83816668-83817185:-	MSTRG.50634	TraesCS2A02G138000	A5	A
MSTRG.50640;AF:2A:83829299-83829968:83830004:83829299-83830222:83830314:-	MSTRG.50640	TraesCS2A02G138300	AF	A
MSTRG.50669;A3:2A:84939749-84939833:84939749-84939843:+	MSTRG.50669	TraesCS2A02G139800	A3	A
MSTRG.50711;RI:2A:84955638:84955689-84955797:84956043:-	MSTRG.50711	TraesCS2A02G140000	RI	A
MSTRG.50713;SE:2A:86968106-86968789:86969017-86971245:-	MSTRG.50713	TraesCS2A02G141500	SE	A
MSTRG.50825;AL:2A:90424996:90425360-90522798:90521798:90522368-90522798:-	MSTRG.50825	TraesCS2A02G145500	AL	A
MSTRG.5082;A3:1A:227265596-227265708:227265596-227265710:+	MSTRG.5082	TraesCS1A02G138000	A3	A
MSTRG.50840;A3:2A:90741219-90742252:90741204-90742252:-	MSTRG.50840	TraesCS2A02G146000	A3	A
MSTRG.50842;A5:2A:90744994-90745089:90744983-90745089:+	MSTRG.50842	TraesCS2A02G146100	A5	A
MSTRG.50842;RI:2A:90745089:90745190-90745305:90745413:+	MSTRG.50842	TraesCS2A02G146100	RI	A
MSTRG.50875;A5:2A:92488568-92490909:92488568-92490927:-	MSTRG.50875	TraesCS2A02G146900	A5	A
MSTRG.50901;A3:2A:93931010-93931179:93931010-93931182:+	MSTRG.50901	TraesCS2A02G147200	A3	A
MSTRG.50903;A3:2A:93936623-93936717:93936601-93936717:-	MSTRG.50903	TraesCS2A02G147400	A3	A
MSTRG.50989;A5:2A:97842407-97842839:97842394-97842839:+	MSTRG.50989	TraesCS2A02G150000	A5	A
MSTRG.51090;A5:2A:101535829-101536542:101535790-101536542:+	MSTRG.51090	TraesCS2A02G153600	A5	A
MSTRG.51114;A3:2A:101913109-101913348:101913062-101913348:-	MSTRG.51114	TraesCS2A02G154500	A3	A
MSTRG.51114;A3:2A:101913448-101914642:101913427-101914642:-	MSTRG.51114	TraesCS2A02G154500	A3	A
MSTRG.51133;A5:2A:102680898-102682495:102680898-102682501:-	MSTRG.51133	TraesCS2A02G155600	A5	A
MSTRG.51158;A5:2A:103721336-103721419:103721320-103721419:+	MSTRG.51158	TraesCS2A02G157000	A5	A
MSTRG.51193;A3:2A:105490539-105490602:105490539-105490612:+	MSTRG.51193	TraesCS2A02G158300	A3	A
MSTRG.51299;RI:2A:111435896:111435922-111435956:111435997:+	MSTRG.51299	TraesCS2A02G160500	RI	A
MSTRG.51377;A3:2A:115140383-115140780:115140371-115140780:-	MSTRG.51377	TraesCS2A02G162900	A3	A
MSTRG.51402;RI:2A:116014153:116014715-116014794:116014892:-	MSTRG.51402	TraesCS2A02G163800	RI	A
MSTRG.51427;AF:2A:117388061-117389313:117389458:117388061-117389706:117389837:-	MSTRG.51427	TraesCS2A02G165000	AF	A
MSTRG.5142;A3:1A:232086982-232092317:232086929-232092317:-	MSTRG.5142	TraesCS1A02G138500	A3	A
MSTRG.51434;A5:2A:117401521-117402379:117401521-117402688:-	MSTRG.51434	TraesCS2A02G165100	A5	A
MSTRG.5151;A3:1A:232342334-232342411:232342334-232342450:+	MSTRG.5151	TraesCS1A02G138600	A3	A
MSTRG.5151;A5:1A:232342623-232342717:232342614-232342717:+	MSTRG.5151	TraesCS1A02G138600	A5	A
MSTRG.51565;A5:2A:124366940-124375090:124366754-124375090:+	MSTRG.51565	TraesCS2A02G169400	A5	A
MSTRG.51581;A3:2A:125128040-125128930:125128040-125128933:+	MSTRG.51581	TraesCS2A02G169800	A3	A
MSTRG.51604;A3:2A:125950024-125950405:125949997-125950405:-	MSTRG.51604	TraesCS2A02G170700	A3	A
MSTRG.51629;A5:2A:127155063-127155550:127155063-127155606:-	MSTRG.51629	TraesCS2A02G171500	A5	A
MSTRG.51635;SE:2A:127208215-127208599:127208755-127208851:-	MSTRG.51635	TraesCS2A02G171900	SE	A
MSTRG.51726;AF:2A:133344673-133345717:133345817:133344673-133346064:133346585:-	MSTRG.51726	TraesCS2A02G174400	AF	A
MSTRG.51744;A3:2A:133960009-133961440:133960004-133961440:-	MSTRG.51744	TraesCS2A02G175500	A3	A
MSTRG.51749;A5:2A:133698180-133699523:133698180-133699712:-	MSTRG.51749	TraesCS2A02G175300	A5	A
MSTRG.51795;SE:2A:136339314-136339546:136339717-136339952:-	MSTRG.51795	TraesCS2A02G177100	SE	A
MSTRG.51831;A3:2A:137127901-137127982:137127901-137127991:+	MSTRG.51831	TraesCS2A02G177700	A3	A
MSTRG.51831;A5:2A:137128456-137128571:137128435-137128571:+	MSTRG.51831	TraesCS2A02G177700	A5	A
MSTRG.51850;A5:2A:138183754-138183859:138183754-138183863:-	MSTRG.51850	TraesCS2A02G179783	A5	A
MSTRG.51898;A5:2A:140501643-140501753:140501633-140501753:+	MSTRG.51898	TraesCS2A02G181300	A5	A
MSTRG.51909;A3:2A:141281648-141282656:141281518-141282656:-	MSTRG.51909	TraesCS2A02G182000	A3	A
MSTRG.51917;A3:2A:141506137-141506719:141506116-141506719:-	MSTRG.51917	TraesCS2A02G182300	A3	A
MSTRG.51940;A3:2A:142718220-142718293:142718220-142718296:+	MSTRG.51940	TraesCS2A02G183000	A3	A
MSTRG.51948;A3:2A:143212153-143212361:143212153-143212390:+	MSTRG.51948	TraesCS2A02G183200	A3	A
MSTRG.5196;RI:1A:234807329:234807393-234807466:234807504:-	MSTRG.5196	TraesCS1A02G139300	RI	A
MSTRG.51992;A5:2A:144956461-144956558:144956461-144956575:-	MSTRG.51992	TraesCS2A02G184800	A5	A
MSTRG.51992;SE:2A:144957321-144957410:144957485-144957574:-	MSTRG.51992	TraesCS2A02G184800	SE	A
MSTRG.5201;A3:1A:234232805-234234191:234232805-234234194:+	MSTRG.5201	TraesCS1A02G139100	A3	A
MSTRG.5201;A3:1A:234257469-234257546:234257469-234257557:+	MSTRG.5201	TraesCS1A02G139100	A3	A
MSTRG.5201;RI:1A:234252715:234252823-234252940:234253047:+	MSTRG.5201	TraesCS1A02G139100	RI	A
MSTRG.52052;A3:2A:148855224-148857163:148855224-148857183:+	MSTRG.52052	TraesCS2A02G187000	A3	A
MSTRG.52052;A5:2A:148857330-148857465:148857287-148857465:+	MSTRG.52052	TraesCS2A02G187000	A5	A
MSTRG.52067;A3:2A:149210394-149211102:149210370-149211102:-	MSTRG.52067	TraesCS2A02G187500	A3	A
MSTRG.52067;A5:2A:149211158-149212377:149211158-149212434:-	MSTRG.52067	TraesCS2A02G187500	A5	A
MSTRG.52120;SE:2A:151265996-151266078:151266184-151267040:+	MSTRG.52120	TraesCS2A02G188200	SE	A
MSTRG.52159;A5:2A:156618108-156619122:156618104-156619122:+	MSTRG.52159	TraesCS2A02G190100	A5	A
MSTRG.52180;A3:2A:157933403-157933579:157933403-157933581:+	MSTRG.52180	TraesCS2A02G191000	A3	A
MSTRG.52249;A3:2A:161270529-161270626:161270523-161270626:-	MSTRG.52249	TraesCS2A02G192900	A3	A
MSTRG.52249;A5:2A:161270529-161270622:161270529-161270626:-	MSTRG.52249	TraesCS2A02G192900	A5	A
MSTRG.5229;A3:1A:237329003-237329723:237328970-237329723:-	MSTRG.5229	TraesCS1A02G139600	A3	A
MSTRG.5229;RI:1A:237328362:237328454-237328537:237328581:-	MSTRG.5229	TraesCS1A02G139600	RI	A
MSTRG.52362;AF:2A:166755099-166755555:166755827:166755099-166757134:166757932:-	MSTRG.52362	TraesCS2A02G196900	AF	A
MSTRG.52383;A5:2A:166828960-166844362:166828892-166844362:+	MSTRG.52383	TraesCS2A02G197100	A5	A
MSTRG.52462;A3:2A:172215025-172215136:172214983-172215136:-	MSTRG.52462	TraesCS2A02G199700	A3	A
MSTRG.52477;A5:2A:173122900-173122988:173122882-173122988:+	MSTRG.52477	TraesCS2A02G200200	A5	A
MSTRG.52527;A3:2A:176077849-176079326:176077849-176079891:+	MSTRG.52527	TraesCS2A02G201900	A3	A
MSTRG.52547;A3:2A:177011332-177011403:177011332-177011413:+	MSTRG.52547	TraesCS2A02G202800	A3	A
MSTRG.52548;A3:2A:176889782-176889872:176889782-176889875:+	MSTRG.52548	TraesCS2A02G202600	A3	A
MSTRG.52548;RI:2A:176890104:176890163-176890241:176890551:+	MSTRG.52548	TraesCS2A02G202600	RI	A
MSTRG.52574;A3:2A:178462473-178462577:178462473-178462585:+	MSTRG.52574	TraesCS2A02G203100	A3	A
MSTRG.52590;A3:2A:179292862-179293292:179292862-179293309:+	MSTRG.52590	TraesCS2A02G203300	A3	A
MSTRG.52709;AF:2A:186400358-186401299:186401329:186400358-186406523:186407139:-	MSTRG.52709	TraesCS2A02G206800	AF	A
MSTRG.52744;A3:2A:187956588-187956667:187956583-187956667:-	MSTRG.52744	TraesCS2A02G208000	A3	A
MSTRG.52822;A3:2A:192067072-192067159:192066149-192067159:-	MSTRG.52822	TraesCS2A02G209000	A3	A
MSTRG.52822;A3:2A:192068130-192068228:192067300-192068228:-	MSTRG.52822	TraesCS2A02G209000	A3	A
MSTRG.52822;A3:2A:192069564-192069817:192069543-192069817:-	MSTRG.52822	TraesCS2A02G209000	A3	A
MSTRG.52822;A5:2A:192068273-192069113:192068273-192069176:-	MSTRG.52822	TraesCS2A02G209000	A5	A
MSTRG.52822;SE:2A:192069564-192069663:192069738-192069817:-	MSTRG.52822	TraesCS2A02G209000	SE	A
MSTRG.52839;A3:2A:193706145-193707227:193706145-193707243:+	MSTRG.52839	TraesCS2A02G209500	A3	A
MSTRG.52846;A3:2A:193875517-193875994:193875497-193875994:-	MSTRG.52846	TraesCS2A02G209800	A3	A
MSTRG.52914;A3:2A:197216125-197217442:197216125-197217450:+	MSTRG.52914	TraesCS2A02G212300	A3	A
MSTRG.52914;AF:2A:197215686:197216125-197217442:197216996:197217073-197217442:+	MSTRG.52914	TraesCS2A02G212300	AF	A
MSTRG.52919;AF:2A:196527537-196527621:196527642:196527537-196527726:196527809:-	MSTRG.52919	TraesCS2A02G212100	AF	A
MSTRG.52925;A3:2A:196120128-196120571:196120128-196120574:+	MSTRG.52925	TraesCS2A02G211700	A3	A
MSTRG.52925;A3:2A:196126148-196126337:196126148-196126561:+	MSTRG.52925	TraesCS2A02G211700	A3	A
MSTRG.52925;SE:2A:196123585-196123855:196123917-196125825:+	MSTRG.52925	TraesCS2A02G211700	SE	A
MSTRG.52934;SE:2A:197666210-197666452:197666496-197668032:+	MSTRG.52934	TraesCS2A02G213000	SE	A
MSTRG.52939;AF:2A:197790948-197792076:197792278:197790948-197792441:197793067:-	MSTRG.52939	TraesCS2A02G213200	AF	A
MSTRG.52939;RI:2A:197790556:197790856-197790920:197790948:-	MSTRG.52939	TraesCS2A02G213200	RI	A
MSTRG.53005;A3:2A:200619698-200626209:200619698-200626260:+	MSTRG.53005	TraesCS2A02G214500	A3	A
MSTRG.53005;A3:2A:200619698-200626260:200619698-200626271:+	MSTRG.53005	TraesCS2A02G214500	A3	A
MSTRG.53006;A5:2A:200626421-200626477:200626421-200626584:-	MSTRG.53006	TraesCS2A02G214600	A5	A
MSTRG.53009;RI:2A:200919963:200920059-200920134:200920249:-	MSTRG.53009	TraesCS2A02G214700	RI	A
MSTRG.53043;A3:2A:202876179-202876282:202876179-202876368:+	MSTRG.53043	TraesCS2A02G215600	A3	A
MSTRG.53054;A3:2A:203006078-203006999:203006075-203006999:-	MSTRG.53054	TraesCS2A02G216100	A3	A
MSTRG.53134;A3:2A:206116088-206117043:206116088-206117055:+	MSTRG.53134	TraesCS2A02G219000	A3	A
MSTRG.53171;A5:2A:207595694-207595787:207595694-207595797:-	MSTRG.53171	TraesCS2A02G220100	A5	A
MSTRG.53206;AF:2A:209385428-209386065:209386177:209385428-209386494:209386721:-	MSTRG.53206	TraesCS2A02G220800	AF	A
MSTRG.53226;SE:2A:210470370-210471868:210471940-210472516:+	MSTRG.53226	TraesCS2A02G221200	SE	A
MSTRG.53249;A3:2A:212644310-212645743:212644310-212645746:+	MSTRG.53249	TraesCS2A02G221900	A3	A
MSTRG.53335;A3:2A:218143243-218143635:218143235-218143635:-	MSTRG.53335	TraesCS2A02G223400	A3	A
MSTRG.53335;A3:2A:218145578-218146052:218145503-218146052:-	MSTRG.53335	TraesCS2A02G223400	A3	A
MSTRG.5333;A3:1A:241678816-241678955:241678790-241678955:-	MSTRG.5333	TraesCS1A02G141900	A3	A
MSTRG.53360;A3:2A:220364586-220364680:220364586-220364694:+	MSTRG.53360	TraesCS2A02G223800	A3	A
MSTRG.53360;SE:2A:220361413-220364282:220364410-220364506:+	MSTRG.53360	TraesCS2A02G223800	SE	A
MSTRG.53522;A3:2A:233470855-233470921:233470837-233470921:-	MSTRG.53522	TraesCS2A02G226300	A3	A
MSTRG.53537;SE:2A:234289207-234289609:234289727-234291095:-	MSTRG.53537	TraesCS2A02G226400	SE	A
MSTRG.53555;A5:2A:235673775-235674916:235673775-235674965:-	MSTRG.53555	TraesCS2A02G226700	A5	A
MSTRG.53579;A5:2A:236834587-236835271:236834580-236835271:+	MSTRG.53579	TraesCS2A02G227000	A5	A
MSTRG.53607;RI:2A:238736199:238736671-238736706:238736803:+	MSTRG.53607	TraesCS2A02G227200	RI	A
MSTRG.53688;A3:2A:249751484-249752890:249751481-249752890:-	MSTRG.53688	TraesCS2A02G228300	A3	A
MSTRG.53688;A3:2A:249752998-249753256:249752978-249753256:-	MSTRG.53688	TraesCS2A02G228300	A3	A
MSTRG.53688;SE:2A:249753985-249754284:249754373-249754988:-	MSTRG.53688	TraesCS2A02G228300	SE	A
MSTRG.53692;A5:2A:244313815-244313913:244313803-244313913:+	MSTRG.53692	TraesCS2A02G228000	A5	A
MSTRG.53692;RI:2A:244313913:244314197-244314255:244314286:+	MSTRG.53692	TraesCS2A02G228000	RI	A
MSTRG.53712;A3:2A:252094915-252094996:252094915-252095002:+	MSTRG.53712	TraesCS2A02G228600	A3	A
MSTRG.5375;A3:1A:243865693-243865884:243865558-243865884:-	MSTRG.5375	TraesCS1A02G142600	A3	A
MSTRG.5378;A5:1A:243619864-243620248:243619864-243620266:-	MSTRG.5378	TraesCS1A02G142500	A5	A
MSTRG.53930;A5:2A:267885238-267885847:267885238-267886063:-	MSTRG.53930	TraesCS2A02G230700	A5	A
MSTRG.53960;SE:2A:272927693-272928226:272928320-272928580:-	MSTRG.53960	TraesCS2A02G231700	SE	A
MSTRG.54018;A3:2A:275929089-275929476:275929060-275929476:-	MSTRG.54018	TraesCS2A02G232200	A3	A
MSTRG.54018;A3:2A:275931922-275932901:275931914-275932901:-	MSTRG.54018	TraesCS2A02G232200	A3	A
MSTRG.54163;A3:2A:286418125-286419558:286418111-286419558:-	MSTRG.54163	TraesCS2A02G234800	A3	A
MSTRG.54163;AF:2A:286459552-286461305:286461361:286459552-286461486:286461513:-	MSTRG.54163	TraesCS2A02G234800	AF	A
MSTRG.54163;SE:2A:286445343-286449977:286450082-286459476:-	MSTRG.54163	TraesCS2A02G234800	SE	A
MSTRG.54167;A3:2A:285610319-285611054:285610270-285611054:-	MSTRG.54167	TraesCS2A02G234700	A3	A
MSTRG.54174;A5:2A:288987338-288987560:288987338-288987574:-	MSTRG.54174	TraesCS2A02G234900	A5	A
MSTRG.54174;AF:2A:288988120-288988271:288988357:288988120-288988709:288989171:-	MSTRG.54174	TraesCS2A02G234900	AF	A
MSTRG.54347;A3:2A:303732379-303732460:303732379-303732463:+	MSTRG.54347	TraesCS2A02G236300	A3	A
MSTRG.54373;SE:2A:305385382-305385528:305385595-305386623:+	MSTRG.54373	TraesCS2A02G236700	SE	A
MSTRG.5450;AF:1A:248615480-248616527:248616578:248615480-248616724:248616991:-	MSTRG.5450	TraesCS1A02G143800	AF	A
MSTRG.54571;SE:2A:319030892-319032242:319032316-319037104:-	MSTRG.54571	TraesCS2A02G238000	SE	A
MSTRG.54617;A3:2A:323014630-323014703:323014604-323014703:-	MSTRG.54617	TraesCS2A02G238600	A3	A
MSTRG.54617;RI:2A:323013128:323013258-323013343:323013558:-	MSTRG.54617	TraesCS2A02G238600	RI	A
MSTRG.54617;RI:2A:323013650:323013779-323013860:323013923:-	MSTRG.54617	TraesCS2A02G238600	RI	A
MSTRG.54631;RI:2A:324288780:324288824-324288975:324289070:+	MSTRG.54631	TraesCS2A02G238800	RI	A
MSTRG.54741;A5:2A:332015601-332016042:332015601-332016052:-	MSTRG.54741	TraesCS2A02G239500	A5	A
MSTRG.54748;SE:2A:333734192-333736422:333736463-333742803:+	MSTRG.54748	TraesCS2A02G239900	SE	A
MSTRG.54894;RI:2A:341922694:341922849-341923267:341923579:-	MSTRG.54894	TraesCS2A02G243300	RI	A
MSTRG.55022;RI:2A:350404464:350404661-350404759:350404779:-	MSTRG.55022	TraesCS2A02G244700	RI	A
MSTRG.55022;SE:2A:350404779-350405865:350406058-350413122:-	MSTRG.55022	TraesCS2A02G244700	SE	A
MSTRG.55054;A5:2A:352429705-352429833:352429685-352429833:+	MSTRG.55054	TraesCS2A02G245100	A5	A
MSTRG.55054;A5:2A:352429998-352430171:352429995-352430171:+	MSTRG.55054	TraesCS2A02G245100	A5	A
MSTRG.55054;RI:2A:352429833:352429995-352430171:352430541:+	MSTRG.55054	TraesCS2A02G245100	RI	A
MSTRG.55054;RI:2A:352429833:352429998-352430171:352430541:+	MSTRG.55054	TraesCS2A02G245100	RI	A
MSTRG.55112;RI:2A:355455285:355455351-355455471:355455529:+	MSTRG.55112	TraesCS2A02G245700	RI	A
MSTRG.55166;A3:2A:358940824-358940902:358940816-358940902:-	MSTRG.55166	TraesCS2A02G246000	A3	A
MSTRG.55166;SE:2A:358956995-358957099:358957158-358957250:-	MSTRG.55166	TraesCS2A02G246000	SE	A
MSTRG.55201;A3:2A:360870111-360870194:360870111-360870199:+	MSTRG.55201	TraesCS2A02G246600	A3	A
MSTRG.55268;A5:2A:364480087-364480211:364480083-364480211:+	MSTRG.55268	TraesCS2A02G247000	A5	A
MSTRG.55319;A3:2A:369502187-369502266:369502187-369502288:+	MSTRG.55319	TraesCS2A02G248200	A3	A
MSTRG.5533;A5:1A:252283407-252283630:252283407-252283638:-	MSTRG.5533	TraesCS1A02G145800	A5	A
MSTRG.55343;A5:2A:371340996-371341245:371340993-371341245:+	MSTRG.55343	TraesCS2A02G248500	A5	A
MSTRG.55415;SE:2A:376100975-376107854:376107962-376108047:+	MSTRG.55415	TraesCS2A02G249800	SE	A
MSTRG.55418;A3:2A:376753688-376753771:376753683-376753771:-	MSTRG.55418	TraesCS2A02G250000	A3	A
MSTRG.55468;AF:2A:378857039-378857137:378857210:378857039-378857668:378857833:-	MSTRG.55468	TraesCS2A02G250900	AF	A
MSTRG.55468;AF:2A:378857039-378857137:378857210:378857039-378858058:378858156:-	MSTRG.55468	TraesCS2A02G250900	AF	A
MSTRG.55468;AF:2A:378857039-378857668:378857833:378857039-378858058:378858156:-	MSTRG.55468	TraesCS2A02G250900	AF	A
MSTRG.5548;SE:1A:252502826-252503543:252503609-252503683:-	MSTRG.5548	TraesCS1A02G146200	SE	A
MSTRG.55556;A3:2A:384678724-384679075:384678724-384679084:+	MSTRG.55556	TraesCS2A02G252800	A3	A
MSTRG.55634;A3:2A:387644604-387644724:387644564-387644724:-	MSTRG.55634	TraesCS2A02G254300	A3	A
MSTRG.55718;A3:2A:393113365-393113768:393113362-393113768:-	MSTRG.55718	TraesCS2A02G256400	A3	A
MSTRG.55727;RI:2A:393341865:393341942-393342277:393342330:-	MSTRG.55727	TraesCS2A02G256700	RI	A
MSTRG.55727;RI:2A:393343456:393343508-393343679:393343769:-	MSTRG.55727	TraesCS2A02G256700	RI	A
MSTRG.5574;A3:1A:253720747-253720983:253720747-253721641:+	MSTRG.5574	TraesCS1A02G147000	A3	A
MSTRG.55978;A3:2A:410274451-410274540:410274442-410274540:-	MSTRG.55978	TraesCS2A02G260400	A3	A
MSTRG.56039;A3:2A:413336726-413337713:413336623-413337713:-	MSTRG.56039	TraesCS2A02G262200	A3	A
MSTRG.56062;A3:2A:414499463-414499572:414499463-414499579:+	MSTRG.56062	TraesCS2A02G262500	A3	A
MSTRG.56062;A3:2A:414500868-414500959:414500868-414501028:+	MSTRG.56062	TraesCS2A02G262500	A3	A
MSTRG.56103;A3:2A:417745542-417746887:417745536-417746887:-	MSTRG.56103	TraesCS2A02G263300	A3	A
MSTRG.56109;A3:2A:416917271-416917345:416917247-416917345:-	MSTRG.56109	TraesCS2A02G263200	A3	A
MSTRG.56140;A5:2A:419193846-419194000:419193846-419194046:-	MSTRG.56140	TraesCS2A02G264300	A5	A
MSTRG.56140;A5:2A:419194349-419203544:419194349-419203570:-	MSTRG.56140	TraesCS2A02G264300	A5	A
MSTRG.56328;A3:2A:428120701-428124656:428120701-428124659:+	MSTRG.56328	TraesCS2A02G267500	A3	A
MSTRG.56445;RI:2A:434985688:434985765-434985943:434986371:+	MSTRG.56445	TraesCS2A02G269400	RI	A
MSTRG.56476;A5:2A:437506481-437507020:437506481-437507023:-	MSTRG.56476	TraesCS2A02G269900	A5	A
MSTRG.56476;SE:2A:437507423-437511500:437511552-437512110:-	MSTRG.56476	TraesCS2A02G269900	SE	A
MSTRG.56482;A3:2A:434572260-434572343:434572260-434572385:+	MSTRG.56482	TraesCS2A02G269100	A3	A
MSTRG.56482;A5:2A:434572091-434572186:434572087-434572186:+	MSTRG.56482	TraesCS2A02G269100	A5	A
MSTRG.56486;A3:2A:437976793-437977518:437976788-437977518:-	MSTRG.56486	TraesCS2A02G270100	A3	A
MSTRG.56596;A3:2A:445332137-445332684:445332137-445332689:+	MSTRG.56596	TraesCS2A02G272000	A3	A
MSTRG.56609;A3:2A:445366939-445371496:445366929-445371496:-	MSTRG.56609	TraesCS2A02G272100	A3	A
MSTRG.56609;AL:2A:445363104:445363520-445366443:445365418:445365814-445366443:-	MSTRG.56609	TraesCS2A02G272100	AL	A
MSTRG.56647;A3:2A:447906479-447908450:447906474-447908450:-	MSTRG.56647	TraesCS2A02G273300	A3	A
MSTRG.56647;A5:2A:447909403-447909475:447909403-447909539:-	MSTRG.56647	TraesCS2A02G273300	A5	A
MSTRG.56648;A5:2A:447994860-447996042:447994856-447996042:+	MSTRG.56648	TraesCS2A02G273600	A5	A
MSTRG.56659;A3:2A:448497929-448498338:448497929-448498347:+	MSTRG.56659	TraesCS2A02G273900	A3	A
MSTRG.56688;SE:2A:450535157-450536073:450536089-450536170:-	MSTRG.56688	TraesCS2A02G274400	SE	A
MSTRG.56692;A3:2A:450887854-450888304:450887838-450888304:-	MSTRG.56692	TraesCS2A02G274500	A3	A
MSTRG.56692;A5:2A:450884767-450884860:450884767-450884881:-	MSTRG.56692	TraesCS2A02G274500	A5	A
MSTRG.56700;A5:2A:451006140-451013135:451006140-451013141:-	MSTRG.56700	TraesCS2A02G274700	A5	A
MSTRG.56725;SE:2A:452591672-452591756:452591811-452592342:+	MSTRG.56725	TraesCS2A02G275200	SE	A
MSTRG.56937;A3:2A:467222375-467223170:467222375-467223174:+	MSTRG.56937	TraesCS2A02G279800	A3	A
MSTRG.56938;A3:2A:467694530-467695294:467694530-467695302:+	MSTRG.56938	TraesCS2A02G280000	A3	A
MSTRG.56938;AF:2A:467691661:467691834-467692750:467692273:467692397-467692750:+	MSTRG.56938	TraesCS2A02G280000	AF	A
MSTRG.5693;A3:1A:258741119-258742863:258741119-258743389:+	MSTRG.5693	TraesCS1A02G150600	A3	A
MSTRG.5693;A5:1A:258740359-258743780:258740327-258743780:+	MSTRG.5693	TraesCS1A02G150600	A5	A
MSTRG.5693;A5:1A:258740362-258743780:258740327-258743780:+	MSTRG.5693	TraesCS1A02G150600	A5	A
MSTRG.5693;A5:1A:258740362-258743780:258740359-258743780:+	MSTRG.5693	TraesCS1A02G150600	A5	A
MSTRG.57167;A3:2A:478911395-478912887:478911366-478912887:-	MSTRG.57167	TraesCS2A02G285200	A3	A
MSTRG.57238;A3:2A:485044427-485044794:485044427-485044806:+	MSTRG.57238	TraesCS2A02G285700	A3	A
MSTRG.57255;A5:2A:485903579-485904601:485903579-485904617:-	MSTRG.57255	TraesCS2A02G286300	A5	A
MSTRG.57291;A3:2A:486502813-486502911:486502791-486502911:-	MSTRG.57291	TraesCS2A02G286800	A3	A
MSTRG.57311;A5:2A:489969179-489970031:489969179-489970042:-	MSTRG.57311	TraesCS2A02G287300	A5	A
MSTRG.57368;A5:2A:494958539-494958965:494958511-494958965:+	MSTRG.57368	TraesCS2A02G288100	A5	A
MSTRG.57421;A3:2A:497448469-497448536:497448463-497448536:-	MSTRG.57421	TraesCS2A02G289200	A3	A
MSTRG.57440;A3:2A:498106398-498106669:498106325-498106669:-	MSTRG.57440	TraesCS2A02G289700	A3	A
MSTRG.57457;SE:2A:500525142-500527997:500528052-500528843:+	MSTRG.57457	TraesCS2A02G290300	SE	A
MSTRG.57485;A3:2A:501850256-501852118:501850245-501852118:-	MSTRG.57485	TraesCS2A02G291200	A3	A
MSTRG.5748;A5:1A:261134903-261135468:261134764-261135468:+	MSTRG.5748	TraesCS1A02G152000	A5	A
MSTRG.57498;A3:2A:502622996-502623083:502622996-502623134:+	MSTRG.57498	TraesCS2A02G291700	A3	A
MSTRG.57498;A3:2A:502624781-502624915:502624781-502624967:+	MSTRG.57498	TraesCS2A02G291700	A3	A
MSTRG.57510;A3:2A:503006335-503006443:503006307-503006443:-	MSTRG.57510	TraesCS2A02G292100	A3	A
MSTRG.57517;A3:2A:504077822-504077931:504077819-504077931:-	MSTRG.57517	TraesCS2A02G292700	A3	A
MSTRG.57526;A5:2A:504289297-504289388:504289297-504289392:-	MSTRG.57526	TraesCS2A02G293200	A5	A
MSTRG.57529;A3:2A:504547366-504548345:504547148-504548345:-	MSTRG.57529	TraesCS2A02G293500	A3	A
MSTRG.57558;A5:2A:505087452-505088009:505087426-505088009:+	MSTRG.57558	TraesCS2A02G294000	A5	A
MSTRG.57572;A3:2A:507073561-507073635:507073561-507073644:+	MSTRG.57572	TraesCS2A02G294500	A3	A
MSTRG.57772;A3:2A:515957376-515957598:515957376-515957695:+	MSTRG.57772	TraesCS2A02G300100	A3	A
MSTRG.57796;A3:2A:516895750-516895833:516895565-516895833:-	MSTRG.57796	TraesCS2A02G302000	A3	A
MSTRG.57836;AF:2A:520553435:520553653-520554166:520554051:520554083-520554166:+	MSTRG.57836	TraesCS2A02G303500	AF	A
MSTRG.57872;A3:2A:522843196-522843689:522843191-522843689:-	MSTRG.57872	TraesCS2A02G304300	A3	A
MSTRG.57872;A5:2A:522843191-522843673:522843191-522843689:-	MSTRG.57872	TraesCS2A02G304300	A5	A
MSTRG.57876;A5:2A:522490865-522491330:522490865-522491359:-	MSTRG.57876	TraesCS2A02G304100	A5	A
MSTRG.57876;A5:2A:522500510-522500590:522500510-522500638:-	MSTRG.57876	TraesCS2A02G304100	A5	A
MSTRG.57949;RI:2A:528117712:528117887-528117966:528118051:-	MSTRG.57949	TraesCS2A02G307300	RI	A
MSTRG.5803;A3:1A:267142154-267142235:267142154-267142238:+	MSTRG.5803	TraesCS1A02G153300	A3	A
MSTRG.58042;A3:2A:531598382-531599902:531598379-531599902:-	MSTRG.58042	TraesCS2A02G308800	A3	A
MSTRG.58125;A3:2A:535714807-535715312:535714807-535715315:+	MSTRG.58125	TraesCS2A02G311900	A3	A
MSTRG.5814;A5:1A:267179806-267179996:267179806-267180055:-	MSTRG.5814	TraesCS1A02G153600	A5	A
MSTRG.58203;SE:2A:539324856-539325193:539325345-539326486:+	MSTRG.58203	TraesCS2A02G314400	SE	A
MSTRG.58214;RI:2A:539966943:539967030-539967115:539967165:+	MSTRG.58214	TraesCS2A02G314800	RI	A
MSTRG.5821;SE:1A:267347820-267347977:267348071-267352046:-	MSTRG.5821	TraesCS1A02G153700	SE	A
MSTRG.58255;A5:2A:542643642-542643721:542643632-542643721:+	MSTRG.58255	TraesCS2A02G316900	A5	A
MSTRG.58255;RI:2A:542646396:542646610-542646710:542646834:+	MSTRG.58255	TraesCS2A02G316900	RI	A
MSTRG.58407;AF:2A:549682771-549682841:549683011:549682771-549683444:549683702:-	MSTRG.58407	TraesCS2A02G320300	AF	A
MSTRG.58414;SE:2A:549971217-549971483:549971602-549972362:-	MSTRG.58414	TraesCS2A02G320400	SE	A
MSTRG.58497;A3:2A:554012336-554019428:554012336-554019453:+	MSTRG.58497	TraesCS2A02G323700	A3	A
MSTRG.58512;RI:2A:554452428:554452592-554452784:554453311:+	MSTRG.58512	TraesCS2A02G324200	RI	A
MSTRG.58512;SE:2A:554451202-554452010:554452280-554452428:+	MSTRG.58512	TraesCS2A02G324200	SE	A
MSTRG.58529;A3:2A:555333601-555333684:555333598-555333684:-	MSTRG.58529	TraesCS2A02G325200	A3	A
MSTRG.58575;AF:2A:558532585-558532683:558533263:558532585-558533552:558534595:-	MSTRG.58575	TraesCS2A02G327100	AF	A
MSTRG.58580;A3:2A:558529191-558529271:558529191-558529291:+	MSTRG.58580	TraesCS2A02G327000	A3	A
MSTRG.58802;A3:2A:566855374-566855812:566855374-566855820:+	MSTRG.58802	TraesCS2A02G333400	A3	A
MSTRG.58842;A5:2A:570156106-570156887:570156106-570156891:-	MSTRG.58842	TraesCS2A02G336400	A5	A
MSTRG.58853;A3:2A:570782979-570783080:570782976-570783080:-	MSTRG.58853	TraesCS2A02G337300	A3	A
MSTRG.59007;A3:2A:578606326-578606430:578606326-578606435:+	MSTRG.59007	TraesCS2A02G341900	A3	A
MSTRG.59023;A5:2A:579698699-579699391:579698699-579699497:-	MSTRG.59023	TraesCS2A02G342700	A5	A
MSTRG.59023;A5:2A:579699550-579700562:579699550-579700584:-	MSTRG.59023	TraesCS2A02G342700	A5	A
MSTRG.59105;SE:2A:584065072-584065340:584065445-584065932:+	MSTRG.59105	TraesCS2A02G345800	SE	A
MSTRG.59125;A5:2A:585138132-585138249:585138041-585138249:+	MSTRG.59125	TraesCS2A02G346500	A5	A
MSTRG.59125;RI:2A:585139120:585139293-585139364:585139747:+	MSTRG.59125	TraesCS2A02G346500	RI	A
MSTRG.59125;RI:2A:585139120:585139293-585139367:585139747:+	MSTRG.59125	TraesCS2A02G346500	RI	A
MSTRG.59125;SE:2A:585138384-585138518:585138606-585138695:+	MSTRG.59125	TraesCS2A02G346500	SE	A
MSTRG.59144;A5:2A:586454647-586455643:586454642-586455643:+	MSTRG.59144	TraesCS2A02G347900	A5	A
MSTRG.59147;SE:2A:586897412-586897979:586898106-586899024:-	MSTRG.59147	TraesCS2A02G348100	SE	A
MSTRG.59182;A3:2A:588259807-588259905:588259770-588259905:-	MSTRG.59182	TraesCS2A02G349200	A3	A
MSTRG.59182;A5:2A:588258395-588258484:588258395-588258489:-	MSTRG.59182	TraesCS2A02G349200	A5	A
MSTRG.59289;A3:2A:593648458-593648658:593648458-593648683:+	MSTRG.59289	TraesCS2A02G353200	A3	A
MSTRG.59289;A3:2A:593649847-593650022:593649847-593650027:+	MSTRG.59289	TraesCS2A02G353200	A3	A
MSTRG.59374;A3:2A:597506864-597511854:597506864-597511874:+	MSTRG.59374	TraesCS2A02G354900	A3	A
MSTRG.59376;A5:2A:597846222-597846316:597846219-597846316:+	MSTRG.59376	TraesCS2A02G355100	A5	A
MSTRG.59468;RI:2A:602446485:602446621-602446711:602446746:-	MSTRG.59468	TraesCS2A02G357900	RI	A
MSTRG.59470;A3:2A:602798320-602800111:602798320-602800121:+	MSTRG.59470	TraesCS2A02G358900	A3	A
MSTRG.59478;A3:2A:603083259-603083883:603083228-603083883:-	MSTRG.59478	TraesCS2A02G359100	A3	A
MSTRG.59625;AF:2A:607597019:607597095-607600178:607597527:607597665-607600178:+	MSTRG.59625	TraesCS2A02G363300	AF	A
MSTRG.59661;A5:2A:608619158-608619243:608619158-608619269:-	MSTRG.59661	TraesCS2A02G364600	A5	A
MSTRG.59740;A5:2A:611281809-611281900:611281809-611281904:-	MSTRG.59740	TraesCS2A02G367200	A5	A
MSTRG.59816;A3:2A:612847758-612849230:612847754-612849230:-	MSTRG.59816	TraesCS2A02G370200	A3	A
MSTRG.59831;SE:2A:613994898-613995606:613995696-613996491:-	MSTRG.59831	TraesCS2A02G371800	SE	A
MSTRG.59846;AF:2A:615341910:615341972-615344192:615343674:615343749-615344192:+	MSTRG.59846	TraesCS2A02G372600	AF	A
MSTRG.59917;A3:2A:617646139-617646863:617646139-617646896:+	MSTRG.59917	TraesCS2A02G374800	A3	A
MSTRG.5991;SE:1A:276863071-276863315:276863345-276863428:-	MSTRG.5991	TraesCS1A02G156200	SE	A
MSTRG.60035;A5:2A:624310539-624312127:624310519-624312127:+	MSTRG.60035	TraesCS2A02G380700	A5	A
MSTRG.60077;A3:2A:625569336-625570436:625569312-625570436:-	MSTRG.60077	TraesCS2A02G382200	A3	A
MSTRG.60130;A3:2A:628584339-628584414:628584339-628584422:+	MSTRG.60130	TraesCS2A02G383600	A3	A
MSTRG.60186;A3:2A:631660599-631661051:631660599-631661053:+	MSTRG.60186	TraesCS2A02G385400	A3	A
MSTRG.60261;A5:2A:634616229-634617003:634616229-634617070:-	MSTRG.60261	TraesCS2A02G388100	A5	A
MSTRG.60287;A3:2A:637197003-637197114:637197003-637197129:+	MSTRG.60287	TraesCS2A02G389000	A3	A
MSTRG.60292;RI:2A:636910414:636910514-636910603:636910716:+	MSTRG.60292	TraesCS2A02G388800	RI	A
MSTRG.60305;A3:2A:638034956-638035344:638034956-638035384:+	MSTRG.60305	TraesCS2A02G389500	A3	A
MSTRG.60329;A3:2A:639067227-639067415:639067197-639067415:-	MSTRG.60329	TraesCS2A02G390200	A3	A
MSTRG.60329;A5:2A:639068017-639068130:639068017-639068154:-	MSTRG.60329	TraesCS2A02G390200	A5	A
MSTRG.60379;A5:2A:642571926-642572177:642571926-642572203:-	MSTRG.60379	TraesCS2A02G392300	A5	A
MSTRG.60380;SE:2A:642574868-642575356:642575495-642576066:-	MSTRG.60380	TraesCS2A02G392400	SE	A
MSTRG.60393;AF:2A:642907623:642907931-642908221:642908061:642908105-642908221:+	MSTRG.60393	TraesCS2A02G392900	AF	A
MSTRG.60471;A5:2A:646867175-646867271:646867151-646867271:+	MSTRG.60471	TraesCS2A02G395300	A5	A
MSTRG.60544;SE:2A:650623798-650624110:650624298-650624930:+	MSTRG.60544	TraesCS2A02G396800	SE	A
MSTRG.60636;A3:2A:654871360-654871433:654871360-654871510:+	MSTRG.60636	TraesCS2A02G400900	A3	A
MSTRG.60636;A5:2A:654871067-654871150:654871047-654871150:+	MSTRG.60636	TraesCS2A02G400900	A5	A
MSTRG.60640;A3:2A:655032364-655032967:655032364-655032989:+	MSTRG.60640	TraesCS2A02G401400	A3	A
MSTRG.60649;A3:2A:655051853-655051970:655051853-655052097:+	MSTRG.60649	TraesCS2A02G401500	A3	A
MSTRG.60674;A3:2A:656822087-656822839:656822087-656822873:+	MSTRG.60674	TraesCS2A02G402500	A3	A
MSTRG.60734;A3:2A:659650127-659650224:659650121-659650224:-	MSTRG.60734	TraesCS2A02G404100	A3	A
MSTRG.60796;A3:2A:662343792-662343888:662343784-662343888:-	MSTRG.60796	TraesCS2A02G406800	A3	A
MSTRG.60796;A3:2A:662343808-662343888:662343784-662343888:-	MSTRG.60796	TraesCS2A02G406800	A3	A
MSTRG.60796;A3:2A:662343808-662343888:662343792-662343888:-	MSTRG.60796	TraesCS2A02G406800	A3	A
MSTRG.60799;A3:2A:662963382-662964867:662963382-662964979:+	MSTRG.60799	TraesCS2A02G407300	A3	A
MSTRG.60832;SE:2A:665696046-665696655:665696832-665696987:+	MSTRG.60832	TraesCS2A02G407900	SE	A
MSTRG.60862;AF:2A:666553737:666553756-666555312:666553864:666554222-666555312:+	MSTRG.60862	TraesCS2A02G409100	AF	A
MSTRG.60910;A3:2A:668530954-668531036:668530932-668531036:-	MSTRG.60910	TraesCS2A02G410900	A3	A
MSTRG.60910;RI:2A:668529627:668530315-668530400:668530538:-	MSTRG.60910	TraesCS2A02G410900	RI	A
MSTRG.60968;A5:2A:670227742-670227898:670227689-670227898:+	MSTRG.60968	TraesCS2A02G412700	A5	A
MSTRG.60969;AF:2A:670230597-670231729:670231842:670230597-670234632:670234747:-	MSTRG.60969	TraesCS2A02G412800	AF	A
MSTRG.61015;A5:2A:671708902-671711606:671708902-671711624:-	MSTRG.61015	TraesCS2A02G414700	A5	A
MSTRG.6119;A3:1A:281889712-281889951:281889480-281889951:-	MSTRG.6119	TraesCS1A02G158400	A3	A
MSTRG.6119;AF:1A:281890200-281894166:281894240:281890200-281894345:281894527:-	MSTRG.6119	TraesCS1A02G158400	AF	A
MSTRG.6119;RI:1A:281889366:281889480-281889650:281889712:-	MSTRG.6119	TraesCS1A02G158400	RI	A
MSTRG.6120;A3:1A:282549522-282550767:282549522-282550781:+	MSTRG.6120	TraesCS1A02G158500	A3	A
MSTRG.6120;A3:1A:282550939-282551060:282550939-282551092:+	MSTRG.6120	TraesCS1A02G158500	A3	A
MSTRG.61267;A3:2A:678672005-678672578:678671993-678672578:-	MSTRG.61267	TraesCS2A02G424300	A3	A
MSTRG.61276;A3:2A:678828004-678828986:678828004-678829039:+	MSTRG.61276	TraesCS2A02G424700	A3	A
MSTRG.61415;A3:2A:683558250-683558623:683558250-683558717:+	MSTRG.61415	TraesCS2A02G430500	A3	A
MSTRG.61592;A5:2A:688623459-688623541:688623459-688623559:-	MSTRG.61592	TraesCS2A02G436800	A5	A
MSTRG.61595;A3:2A:688967066-688968695:688967066-688968700:+	MSTRG.61595	TraesCS2A02G437100	A3	A
MSTRG.61595;A3:2A:688969310-688970479:688969310-688970551:+	MSTRG.61595	TraesCS2A02G437100	A3	A
MSTRG.61615;A5:2A:689625858-689625950:689625858-689625986:-	MSTRG.61615	TraesCS2A02G438100	A5	A
MSTRG.6163;SE:1A:283853298-283853428:283853487-283853878:+	MSTRG.6163	TraesCS1A02G158800	SE	A
MSTRG.61661;RI:2A:690932427:690932572-690932675:690932896:+	MSTRG.61661	TraesCS2A02G440100	RI	A
MSTRG.61661;RI:2A:690932675:690932727-690932801:690932896:+	MSTRG.61661	TraesCS2A02G440100	RI	A
MSTRG.61677;AF:2A:691478774-691480216:691480286:691478774-691480346:691480515:-	MSTRG.61677	TraesCS2A02G441600	AF	A
MSTRG.61746;A3:2A:694454009-694454761:694453995-694454761:-	MSTRG.61746	TraesCS2A02G444100	A3	A
MSTRG.61936;A5:2A:700668577-700668667:700668571-700668667:+	MSTRG.61936	TraesCS2A02G451100	A5	A
MSTRG.61936;SE:2A:700666836-700668481:700668571-700668667:+	MSTRG.61936	TraesCS2A02G451100	SE	A
MSTRG.61936;SE:2A:700666836-700668481:700668577-700668667:+	MSTRG.61936	TraesCS2A02G451100	SE	A
MSTRG.62033;A3:2A:703871924-703872815:703871924-703872903:+	MSTRG.62033	TraesCS2A02G455100	A3	A
MSTRG.62121;SE:2A:705877001-705877288:705877388-705877598:+	MSTRG.62121	TraesCS2A02G457900	SE	A
MSTRG.62157;A3:2A:706755620-706755713:706755620-706755823:+	MSTRG.62157	TraesCS2A02G460000	A3	A
MSTRG.62225;AF:2A:709048714:709048915-709049287:709048934:709049168-709049287:+	MSTRG.62225	TraesCS2A02G463200	AF	A
MSTRG.62272;RI:2A:709846983:709847133-709847166:709847332:+	MSTRG.62272	TraesCS2A02G464300	RI	A
MSTRG.62287;RI:2A:711076789:711076977-711077134:711077277:-	MSTRG.62287	TraesCS2A02G466800	RI	A
MSTRG.62304;A5:2A:711882409-711883920:711882409-711884110:-	MSTRG.62304	TraesCS2A02G467600	A5	A
MSTRG.62304;AF:2A:711884636-711885197:711885302:711884636-711885941:711886005:-	MSTRG.62304	TraesCS2A02G467600	AF	A
MSTRG.62374;SE:2A:713544054-713544365:713544432-713545303:+	MSTRG.62374	TraesCS2A02G471600	SE	A
MSTRG.62397;A3:2A:714331040-714331134:714331040-714331140:+	MSTRG.62397	TraesCS2A02G473000	A3	A
MSTRG.62397;SE:2A:714329618-714330573:714330634-714330714:+	MSTRG.62397	TraesCS2A02G473000	SE	A
MSTRG.62408;A3:2A:714334783-714334860:714334783-714334918:+	MSTRG.62408	TraesCS2A02G473100	A3	A
MSTRG.62408;A3:2A:714334972-714335163:714334972-714335167:+	MSTRG.62408	TraesCS2A02G473100	A3	A
MSTRG.62408;A3:2A:714338565-714338675:714338565-714338678:+	MSTRG.62408	TraesCS2A02G473100	A3	A
MSTRG.62458;A5:2A:715826428-715826901:715826428-715826947:-	MSTRG.62458	TraesCS2A02G475000	A5	A
MSTRG.6249;A3:1A:288867785-288868286:288867785-288868289:+	MSTRG.6249	TraesCS1A02G160700	A3	A
MSTRG.62619;SE:2A:718970509-718971333:718971412-718971566:-	MSTRG.62619	TraesCS2A02G482700	SE	A
MSTRG.6262;RI:1A:290198893:290199124-290199234:290199264:+	MSTRG.6262	TraesCS1A02G161300	RI	A
MSTRG.6262;RI:1A:290199388:290199406-290199607:290199707:+	MSTRG.6262	TraesCS1A02G161300	RI	A
MSTRG.62752;A3:2A:722826786-722828839:722826784-722828839:-	MSTRG.62752	TraesCS2A02G488800	A3	A
MSTRG.6275;RI:1A:290555489:290555583-290555658:290556043:+	MSTRG.6275	TraesCS1A02G161900	RI	A
MSTRG.62880;RI:2A:725991548:725992142-725992200:725992232:-	MSTRG.62880	TraesCS2A02G493600	RI	A
MSTRG.6291;A3:1A:291250096-291253345:291250096-291253356:+	MSTRG.6291	TraesCS1A02G162300	A3	A
MSTRG.62937;A3:2A:727166129-727171481:727166129-727171573:+	MSTRG.62937	TraesCS2A02G495500	A3	A
MSTRG.62944;AF:2A:727188705-727188954:727189086:727188705-727189093:727189107:-	MSTRG.62944	TraesCS2A02G495800	AF	A
MSTRG.62944;RI:2A:727186690:727186812-727186888:727186946:-	MSTRG.62944	TraesCS2A02G495800	RI	A
MSTRG.63016;AL:2A:728606590-728608607:728608652:728606590-728614084:728614100:+	MSTRG.63016	TraesCS2A02G498100	AL	A
MSTRG.63089;A3:2A:729985260-729985350:729985254-729985350:-	MSTRG.63089	TraesCS2A02G502200	A3	A
MSTRG.63099;A3:2A:731157646-731157704:731157627-731157704:-	MSTRG.63099	TraesCS2A02G502400	A3	A
MSTRG.63099;A3:2A:731159404-731159515:731159377-731159515:-	MSTRG.63099	TraesCS2A02G502400	A3	A
MSTRG.63216;A3:2A:734505367-734505883:734505367-734505888:+	MSTRG.63216	TraesCS2A02G506600	A3	A
MSTRG.63232;A3:2A:734628602-734628705:734628602-734628708:+	MSTRG.63232	TraesCS2A02G507200	A3	A
MSTRG.63244;A5:2A:734767356-734767466:734767346-734767466:+	MSTRG.63244	TraesCS2A02G507900	A5	A
MSTRG.63347;A3:2A:735865476-735865603:735865336-735865603:-	MSTRG.63347	TraesCS2A02G511400	A3	A
MSTRG.63444;SE:2A:738987325-738987946:738987996-738988294:-	MSTRG.63444	TraesCS2A02G514400	SE	A
MSTRG.63469;SE:2A:739431659-739432371:739432486-739433120:+	MSTRG.63469	TraesCS2A02G515000	SE	A
MSTRG.63556;A3:2A:742155180-742155286:742155180-742155318:+	MSTRG.63556	TraesCS2A02G518700	A3	A
MSTRG.63610;A3:2A:743107659-743107741:743107659-743107744:+	MSTRG.63610	TraesCS2A02G520300	A3	A
MSTRG.63610;A3:2A:743107988-743108208:743107988-743108233:+	MSTRG.63610	TraesCS2A02G520300	A3	A
MSTRG.63610;RI:2A:743106916:743107010-743107088:743107163:+	MSTRG.63610	TraesCS2A02G520300	RI	A
MSTRG.63610;RI:2A:743107939:743107988-743108233:743108346:+	MSTRG.63610	TraesCS2A02G520300	RI	A
MSTRG.6361;A5:1A:294038051-294038979:294038024-294038979:+	MSTRG.6361	TraesCS1A02G163700	A5	A
MSTRG.63633;A5:2A:744286233-744286418:744286233-744286427:-	MSTRG.63633	TraesCS2A02G521300	A5	A
MSTRG.63673;A5:2A:745003440-745003529:745003440-745003553:-	MSTRG.63673	TraesCS2A02G523200	A5	A
MSTRG.63673;SE:2A:745002700-745002812:745003040-745003121:-	MSTRG.63673	TraesCS2A02G523200	SE	A
MSTRG.636;A3:1A:10970966-10971053:10970962-10971053:-	MSTRG.636	TraesCS1A02G022500	A3	A
MSTRG.63808;A3:2A:747614686-747614797:747614626-747614797:-	MSTRG.63808	TraesCS2A02G528700	A3	A
[truncated: 4,308 more rows]

## Sheet: VariantAS
Supplemental Data 8 List of AS events and GO enrichment results in different categories. AS events and corresponding GO enrichment results including PanAS, VariantAS, specific AS events in different stages, tissues and ploidies and differential AS between genotypes from the same species. Sheet1, PanAS; Sheet2, VariantAS; Sheet3, specific AS events in eight clusters as shown in Fig. 4; Sheet4, GO …
VariantAS	Gene	Gene_IWGSC_ID	Type	Subgenome
MSTRG.10001;SE:1A:482759062-482759160:482759262-482760258:+	MSTRG.10001	TraesCS1A02G285200	SE	A
MSTRG.10019;A3:1A:483034075-483035034:483034070-483035034:-	MSTRG.10019	TraesCS1A02G286300	A3	A
MSTRG.10084;A3:1A:485359946-485360014:485359913-485360014:-	MSTRG.10084	TraesCS1A02G288500	A3	A
MSTRG.10084;SE:1A:485360079-485360907:485360957-485361028:-	MSTRG.10084	TraesCS1A02G288500	SE	A
MSTRG.10115;RI:1A:486048169:486048220-486048315:486048471:+	MSTRG.10115	TraesCS1A02G288700	RI	A
MSTRG.10238;A3:1A:490309273-490309862:490309273-490309911:+	MSTRG.10238	TraesCS1A02G295200	A3	A
MSTRG.10238;A5:1A:490310013-490310483:490310009-490310483:+	MSTRG.10238	TraesCS1A02G295200	A5	A
MSTRG.10238;A5:1A:490310578-490310674:490310574-490310674:+	MSTRG.10238	TraesCS1A02G295200	A5	A
MSTRG.10288;A5:1A:492197290-492198772:492197290-492198779:-	MSTRG.10288	TraesCS1A02G297200	A5	A
MSTRG.10302;AF:1A:493206651:493206782-493208390:493207877:493207897-493208390:+	MSTRG.10302	TraesCS1A02G298000	AF	A
MSTRG.10376;RI:1A:494445056:494445264-494445355:494445517:+	MSTRG.10376	TraesCS1A02G299500	RI	A
MSTRG.10413;A5:1A:495708775-495709426:495708775-495709698:-	MSTRG.10413	TraesCS1A02G301600	A5	A
MSTRG.10413;A5:1A:495708775-495709619:495708775-495709698:-	MSTRG.10413	TraesCS1A02G301600	A5	A
MSTRG.10434;A5:1A:496477190-496478766:496477138-496478766:+	MSTRG.10434	TraesCS1A02G302900	A5	A
MSTRG.10482;A5:1A:497517948-497518036:497517912-497518036:+	MSTRG.10482	TraesCS1A02G304400	A5	A
MSTRG.10482;AF:1A:497514548:497514566-497517434:497516530:497516632-497517434:+	MSTRG.10482	TraesCS1A02G304400	AF	A
MSTRG.10482;RI:1A:497518277:497518313-497518437:497518634:+	MSTRG.10482	TraesCS1A02G304400	RI	A
MSTRG.10508;A3:1A:498166806-498167398:498166806-498167412:+	MSTRG.10508	TraesCS1A02G305800	A3	A
MSTRG.10519;A5:1A:498593421-498594114:498593410-498594114:+	MSTRG.10519	TraesCS1A02G306500	A5	A
MSTRG.10534;A5:1A:498807070-498807195:498807070-498807314:-	MSTRG.10534	TraesCS1A02G307300	A5	A
MSTRG.10548;A3:1A:499443306-499443431:499443294-499443431:-	MSTRG.10548	TraesCS1A02G308000	A3	A
MSTRG.10553;A5:1A:499621030-499621517:499621030-499621553:-	MSTRG.10553	TraesCS1A02G308300	A5	A
MSTRG.10565;A5:1A:499795769-499795883:499795769-499795887:-	MSTRG.10565	TraesCS1A02G308900	A5	A
MSTRG.10592;A5:1A:500565283-500565579:500565283-500566042:-	MSTRG.10592	TraesCS1A02G309700	A5	A
MSTRG.10629;A3:1A:501706906-501707109:501706906-501707112:+	MSTRG.10629	TraesCS1A02G310700	A3	A
MSTRG.10629;AF:1A:501701967:501702140-501703735:501702904:501702918-501703735:+	MSTRG.10629	TraesCS1A02G310700	AF	A
MSTRG.1063;RI:1A:21023103:21023276-21023349:21023627:+	MSTRG.1063	TraesCS1A02G038100	RI	A
MSTRG.10699;A5:1A:504631696-504632414:504631687-504632414:+	MSTRG.10699	TraesCS1A02G312800	A5	A
MSTRG.10699;A5:1A:504631696-504632414:504631691-504632414:+	MSTRG.10699	TraesCS1A02G312800	A5	A
MSTRG.10712;A3:1A:504405122-504405324:504405122-504405333:+	MSTRG.10712	TraesCS1A02G312500	A3	A
MSTRG.10712;A5:1A:504404508-504405042:504404342-504405042:+	MSTRG.10712	TraesCS1A02G312500	A5	A
MSTRG.10712;A5:1A:504405444-504405545:504405427-504405545:+	MSTRG.10712	TraesCS1A02G312500	A5	A
MSTRG.10712;AF:1A:504399231:504401274-504404275:504403786:504403871-504404275:+	MSTRG.10712	TraesCS1A02G312500	AF	A
MSTRG.10712;AF:1A:504400218:504401274-504404275:504403786:504403871-504404275:+	MSTRG.10712	TraesCS1A02G312500	AF	A
MSTRG.10712;AF:1A:504400820:504401274-504404275:504403786:504403871-504404275:+	MSTRG.10712	TraesCS1A02G312500	AF	A
MSTRG.10712;AL:1A:504406137-504406533:504407319:504406137-504414137:504414795:+	MSTRG.10712	TraesCS1A02G312500	AL	A
MSTRG.10712;AL:1A:504406137-504406533:504407319:504406137-504414137:504414807:+	MSTRG.10712	TraesCS1A02G312500	AL	A
MSTRG.10712;RI:1A:504405042:504405122-504405324:504405427:+	MSTRG.10712	TraesCS1A02G312500	RI	A
MSTRG.10712;RI:1A:504405042:504405122-504405333:504405427:+	MSTRG.10712	TraesCS1A02G312500	RI	A
MSTRG.1074;A5:1A:21037981-21038067:21037966-21038067:+	MSTRG.1074	TraesCS1A02G038400	A5	A
MSTRG.107683;A5:3A:1392944-1393110:1392944-1393114:-	MSTRG.107683	TraesCS3A02G002300	A5	A
MSTRG.107895;RI:3A:7258874:7259068-7259157:7259267:+	MSTRG.107895	TraesCS3A02G006100	RI	A
MSTRG.107984;A5:3A:8938962-8939170:8938949-8939170:+	MSTRG.107984	TraesCS3A02G010400	A5	A
MSTRG.10804;A3:1A:508150296-508150366:508150296-508150395:+	MSTRG.10804	TraesCS1A02G315900	A3	A
MSTRG.10807;A5:1A:508526400-508527011:508526290-508527011:+	MSTRG.10807	TraesCS1A02G316900	A5	A
MSTRG.108131;AF:3A:11350206:11351041-11351854:11351116:11351194-11351854:+	MSTRG.108131	TraesCS3A02G017800	AF	A
MSTRG.10822;A3:1A:508632485-508632603:508632485-508632717:+	MSTRG.10822	TraesCS1A02G317100	A3	A
MSTRG.10822;A5:1A:508633390-508635192:508633385-508635192:+	MSTRG.10822	TraesCS1A02G317100	A5	A
MSTRG.10822;AL:1A:508632485-508632603:508633025:508632485-508638095:508638660:+	MSTRG.10822	TraesCS1A02G317100	AL	A
MSTRG.108243;A3:3A:12781875-12783014:12781875-12783017:+	MSTRG.108243	TraesCS3A02G022500	A3	A
MSTRG.108243;A5:3A:12781570-12781659:12781457-12781659:+	MSTRG.108243	TraesCS3A02G022500	A5	A
MSTRG.108256;SE:3A:13005791-13006596:13006778-13007389:+	MSTRG.108256	TraesCS3A02G023500	SE	A
MSTRG.108265;SE:3A:13080382-13081135:13081230-13081913:-	MSTRG.108265	TraesCS3A02G024100	SE	A
MSTRG.1082;A5:1A:21282176-21282261:21282176-21282396:-	MSTRG.1082	TraesCS1A02G039100	A5	A
MSTRG.108352;A5:3A:15088671-15088742:15088660-15088742:+	MSTRG.108352	TraesCS3A02G028300	A5	A
MSTRG.108354;A5:3A:15290322-15290723:15290292-15290723:+	MSTRG.108354	TraesCS3A02G028500	A5	A
MSTRG.108494;A3:3A:18853167-18853324:18853167-18853353:+	MSTRG.108494	TraesCS3A02G032900	A3	A
MSTRG.108494;A5:3A:18853807-18854035:18853476-18854035:+	MSTRG.108494	TraesCS3A02G032900	A5	A
MSTRG.108563;A3:3A:20004552-20015952:20004552-20015958:+	MSTRG.108563	TraesCS3A02G036200	A3	A
MSTRG.108563;A3:3A:20004556-20015949:20004556-20015952:+	MSTRG.108563	TraesCS3A02G036200	A3	A
MSTRG.108563;A5:3A:20004552-20015958:20004544-20015958:+	MSTRG.108563	TraesCS3A02G036200	A5	A
MSTRG.108563;A5:3A:20004556-20015949:20004552-20015949:+	MSTRG.108563	TraesCS3A02G036200	A5	A
MSTRG.108563;A5:3A:20004556-20015952:20004537-20015952:+	MSTRG.108563	TraesCS3A02G036200	A5	A
MSTRG.108563;A5:3A:20004556-20015952:20004552-20015952:+	MSTRG.108563	TraesCS3A02G036200	A5	A
MSTRG.108563;A5:3A:20004574-20015952:20004552-20015952:+	MSTRG.108563	TraesCS3A02G036200	A5	A
MSTRG.108563;A5:3A:20004574-20015952:20004556-20015952:+	MSTRG.108563	TraesCS3A02G036200	A5	A
MSTRG.108563;RI:3A:20003994:20004252-20004285:20004552:+	MSTRG.108563	TraesCS3A02G036200	RI	A
MSTRG.108641;SE:3A:21214148-21214849:21214975-21215236:-	MSTRG.108641	TraesCS3A02G040500	SE	A
MSTRG.108841;A5:3A:25358383-25358458:25358383-25358491:-	MSTRG.108841	TraesCS3A02G047700	A5	A
MSTRG.108841;RI:3A:25357961:25358163-25358239:25358383:-	MSTRG.108841	TraesCS3A02G047700	RI	A
MSTRG.108943;A5:3A:27567374-27588849:27567374-27588980:-	MSTRG.108943	TraesCS3A02G051800	A5	A
MSTRG.10903;A3:1A:511482318-511483176:511482318-511483878:+	MSTRG.10903	TraesCS1A02G321000	A3	A
MSTRG.109076;A3:3A:32151084-32151222:32151081-32151222:-	MSTRG.109076	TraesCS3A02G055600	A3	A
MSTRG.109076;SE:3A:32150532-32150962:32151081-32151222:-	MSTRG.109076	TraesCS3A02G055600	SE	A
MSTRG.109076;SE:3A:32150532-32150962:32151084-32151222:-	MSTRG.109076	TraesCS3A02G055600	SE	A
MSTRG.109169;A5:3A:32716295-32716587:32716260-32716587:+	MSTRG.109169	TraesCS3A02G056700	A5	A
MSTRG.109169;AF:3A:32704496:32704572-32716587:32716216:32716260-32716587:+	MSTRG.109169	TraesCS3A02G056700	AF	A
MSTRG.109198;AF:3A:35761240:35761296-35763018:35762779:35762808-35763018:+	MSTRG.109198	TraesCS3A02G059200	AF	A
MSTRG.109210;AF:3A:36087126-36087314:36087339:36087126-36088695:36089025:-	MSTRG.109210	TraesCS3A02G059600	AF	A
MSTRG.109251;A3:3A:36490426-36490502:36490426-36490508:+	MSTRG.109251	TraesCS3A02G061100	A3	A
MSTRG.109348;A3:3A:38267864-38268625:38267830-38268625:-	MSTRG.109348	TraesCS3A02G064500	A3	A
MSTRG.109348;SE:3A:38269339-38269422:38269514-38270625:-	MSTRG.109348	TraesCS3A02G064500	SE	A
MSTRG.10935;AF:1A:512654641:512654777-512655919:512654958:512655012-512655919:+	MSTRG.10935	TraesCS1A02G321900	AF	A
MSTRG.109421;RI:3A:40356515:40356607-40356685:40356906:+	MSTRG.109421	TraesCS3A02G067300	RI	A
MSTRG.109446;SE:3A:40828913-40828995:40829081-40829303:-	MSTRG.109446	TraesCS3A02G067800	SE	A
MSTRG.109507;SE:3A:42015401-42020367:42020433-42020746:+	MSTRG.109507	TraesCS3A02G069800	SE	A
MSTRG.109528;A3:3A:42031516-42031604:42031516-42031607:+	MSTRG.109528	TraesCS3A02G069900	A3	A
MSTRG.109528;A3:3A:42031946-42032034:42031946-42032052:+	MSTRG.109528	TraesCS3A02G069900	A3	A
MSTRG.109528;RI:3A:42031301:42031403-42031484:42031516:+	MSTRG.109528	TraesCS3A02G069900	RI	A
MSTRG.10953;AF:1A:512883940-512884465:512884499:512883940-512884507:512884685:-	MSTRG.10953	TraesCS1A02G322300	AF	A
MSTRG.109577;A3:3A:44456680-44456764:44456675-44456764:-	MSTRG.109577	TraesCS3A02G071800	A3	A
MSTRG.109577;A5:3A:44453558-44456494:44453558-44456510:-	MSTRG.109577	TraesCS3A02G071800	A5	A
MSTRG.109604;A3:3A:45570771-45571238:45570766-45571238:-	MSTRG.109604	TraesCS3A02G073300	A3	A
MSTRG.109621;A3:3A:45603576-45603664:45603576-45603683:+	MSTRG.109621	TraesCS3A02G073400	A3	A
MSTRG.109650;A5:3A:46871021-46871525:46871021-46871639:-	MSTRG.109650	TraesCS3A02G075400	A5	A
MSTRG.109655;A3:3A:47039409-47039526:47039409-47039536:+	MSTRG.109655	TraesCS3A02G075700	A3	A
MSTRG.109709;A5:3A:49478171-49478251:49478161-49478251:+	MSTRG.109709	TraesCS3A02G077400	A5	A
MSTRG.109717;A3:3A:47823750-47823828:47823750-47823845:+	MSTRG.109717	TraesCS3A02G076900	A3	A
MSTRG.109748;A3:3A:50889816-50889914:50889816-50889917:+	MSTRG.109748	TraesCS3A02G078700	A3	A
MSTRG.109757;A3:3A:51401436-51401529:51401436-51401533:+	MSTRG.109757	TraesCS3A02G079400	A3	A
MSTRG.109813;A3:3A:52348482-52348571:52348467-52348571:-	MSTRG.109813	TraesCS3A02G080700	A3	A
MSTRG.109875;RI:3A:53837045:53837137-53837798:53839602:-	MSTRG.109875	TraesCS3A02G083800	RI	A
MSTRG.109905;A3:3A:54941045-54941127:54939967-54941127:-	MSTRG.109905	TraesCS3A02G085200	A3	A
MSTRG.109905;A5:3A:54942381-54942617:54942381-54943057:-	MSTRG.109905	TraesCS3A02G085200	A5	A
MSTRG.109905;RI:3A:54938812:54939111-54939199:54941045:-	MSTRG.109905	TraesCS3A02G085200	RI	A
MSTRG.109909;A3:3A:55034428-55034551:55034428-55034569:+	MSTRG.109909	TraesCS3A02G085300	A3	A
MSTRG.109945;A3:3A:56139013-56139473:56139013-56139482:+	MSTRG.109945	TraesCS3A02G086700	A3	A
MSTRG.109945;RI:3A:56139473:56139621-56139737:56139875:+	MSTRG.109945	TraesCS3A02G086700	RI	A
MSTRG.109945;RI:3A:56139473:56139625-56139742:56139875:+	MSTRG.109945	TraesCS3A02G086700	RI	A
MSTRG.109961;A3:3A:56396129-56396213:56396129-56396274:+	MSTRG.109961	TraesCS3A02G087400	A3	A
MSTRG.109984;A3:3A:57013135-57013223:57013111-57013223:-	MSTRG.109984	TraesCS3A02G088800	A3	A
MSTRG.109987;A3:3A:57019645-57019717:57019632-57019717:-	MSTRG.109987	TraesCS3A02G088900	A3	A
MSTRG.109992;A5:3A:57097363-57097823:57097340-57097823:+	MSTRG.109992	TraesCS3A02G089000	A5	A
MSTRG.110039;A5:3A:57858814-57859507:57858814-57859542:-	MSTRG.110039	TraesCS3A02G091400	A5	A
MSTRG.110046;A5:3A:57866066-57866149:57866015-57866149:+	MSTRG.110046	TraesCS3A02G091600	A5	A
MSTRG.110051;SE:3A:57899277-57899456:57899514-57900871:-	MSTRG.110051	TraesCS3A02G092100	SE	A
MSTRG.110051;SE:3A:57900918-57901104:57901330-57901680:-	MSTRG.110051	TraesCS3A02G092100	SE	A
MSTRG.110108;A5:3A:59808191-59808507:59808186-59808507:+	MSTRG.110108	TraesCS3A02G093300	A5	A
MSTRG.110108;RI:3A:59807988:59808010-59808114:59808186:+	MSTRG.110108	TraesCS3A02G093300	RI	A
MSTRG.110126;SE:3A:60432937-60433623:60433779-60434039:-	MSTRG.110126	TraesCS3A02G094400	SE	A
MSTRG.110206;A5:3A:63079244-63079399:63079244-63079401:-	MSTRG.110206	TraesCS3A02G097300	A5	A
MSTRG.110206;AF:3A:63079244-63079399:63079436:63079244-63079623:63079805:-	MSTRG.110206	TraesCS3A02G097300	AF	A
MSTRG.110206;AF:3A:63079244-63079401:63079468:63079244-63079623:63079805:-	MSTRG.110206	TraesCS3A02G097300	AF	A
MSTRG.110264;A3:3A:64781562-64781833:64781562-64781855:+	MSTRG.110264	TraesCS3A02G100100	A3	A
MSTRG.110279;RI:3A:65344003:65344052-65344162:65344362:-	MSTRG.110279	TraesCS3A02G100300	RI	A
MSTRG.110328;RI:3A:66250264:66250377-66250435:66250726:+	MSTRG.110328	TraesCS3A02G102400	RI	A
MSTRG.110351;RI:3A:67149460:67149575-67149790:67149892:-	MSTRG.110351	TraesCS3A02G103600	RI	A
MSTRG.110424;A3:3A:69647736-69648057:69647635-69648057:-	MSTRG.110424	TraesCS3A02G105800	A3	A
MSTRG.110432;A3:3A:69661682-69662312:69661682-69662322:+	MSTRG.110432	TraesCS3A02G105900	A3	A
MSTRG.110489;A3:3A:72413181-72414052:72413181-72414055:+	MSTRG.110489	TraesCS3A02G107500	A3	A
MSTRG.110521;AL:3A:74428890-74429003:74429489:74428890-74435103:74435174:+	MSTRG.110521	TraesCS3A02G108800	AL	A
MSTRG.110528;RI:3A:74783735:74783840-74783910:74783975:+	MSTRG.110528	TraesCS3A02G108900	RI	A
MSTRG.110536;A5:3A:75149636-75149717:75149636-75149732:-	MSTRG.110536	TraesCS3A02G109200	A5	A
MSTRG.11054;RI:1A:515553684:515554334-515554533:515554568:+	MSTRG.11054	TraesCS1A02G324800	RI	A
MSTRG.110590;AF:3A:77912201:77912348-77913970:77912906:77912968-77913970:+	MSTRG.110590	TraesCS3A02G110900	AF	A
MSTRG.110590;SE:3A:77912348-77912418:77912544-77913970:+	MSTRG.110590	TraesCS3A02G110900	SE	A
MSTRG.110592;A5:3A:78191303-78191434:78191278-78191434:+	MSTRG.110592	TraesCS3A02G111100	A5	A
MSTRG.110592;RI:3A:78191083:78191303-78191434:78191498:+	MSTRG.110592	TraesCS3A02G111100	RI	A
MSTRG.11059;A3:1A:516564226-516564284:516564169-516564284:-	MSTRG.11059	TraesCS1A02G325900	A3	A
MSTRG.110602;RI:3A:79186335:79186436-79186525:79186617:+	MSTRG.110602	TraesCS3A02G111500	RI	A
MSTRG.110602;RI:3A:79188009:79188107-79188178:79188309:+	MSTRG.110602	TraesCS3A02G111500	RI	A
MSTRG.110603;A3:3A:79381386-79381482:79381383-79381482:-	MSTRG.110603	TraesCS3A02G111900	A3	A
MSTRG.110619;A5:3A:80088572-80088659:80088555-80088659:+	MSTRG.110619	TraesCS3A02G112600	A5	A
MSTRG.110640;A3:3A:80416244-80417074:80416234-80417074:-	MSTRG.110640	TraesCS3A02G113200	A3	A
MSTRG.110661;SE:3A:81707143-81707329:81707397-81707938:-	MSTRG.110661	TraesCS3A02G114400	SE	A
MSTRG.110736;A3:3A:83692968-83693129:83692968-83693193:+	MSTRG.110736	TraesCS3A02G115700	A3	A
MSTRG.110736;A3:3A:83692968-83693193:83692968-83693431:+	MSTRG.110736	TraesCS3A02G115700	A3	A
MSTRG.110736;RI:3A:83691647:83691720-83691811:83691903:+	MSTRG.110736	TraesCS3A02G115700	RI	A
MSTRG.11081;SE:1A:517095801-517098026:517098070-517098235:-	MSTRG.11081	TraesCS1A02G327700	SE	A
MSTRG.110834;A3:3A:90302126-90302217:90302068-90302217:-	MSTRG.110834	TraesCS3A02G118400	A3	A
MSTRG.11083;A3:1A:516775847-516775931:516775847-516775941:+	MSTRG.11083	TraesCS1A02G327000	A3	A
MSTRG.110938;A5:3A:95528789-95529936:95528654-95529936:+	MSTRG.110938	TraesCS3A02G121400	A5	A
MSTRG.110938;A5:3A:95528816-95529936:95528789-95529936:+	MSTRG.110938	TraesCS3A02G121400	A5	A
MSTRG.110945;A5:3A:95532903-95534183:95532903-95534251:-	MSTRG.110945	TraesCS3A02G121500	A5	A
MSTRG.110969;AF:3A:96243058-96247224:96247241:96243058-96247766:96247785:-	MSTRG.110969	TraesCS3A02G122200	AF	A
MSTRG.110969;RI:3A:96242819:96242931-96243031:96243058:-	MSTRG.110969	TraesCS3A02G122200	RI	A
MSTRG.110989;A3:3A:98833889-98834495:98833884-98834495:-	MSTRG.110989	TraesCS3A02G122900	A3	A
MSTRG.11102;A5:1A:517516651-517516760:517516648-517516760:+	MSTRG.11102	TraesCS1A02G328700	A5	A
MSTRG.111035;A3:3A:100829307-100829384:100829307-100829391:+	MSTRG.111035	TraesCS3A02G124500	A3	A
MSTRG.11110;A3:1A:518019711-518020372:518019711-518020386:+	MSTRG.11110	TraesCS1A02G329200	A3	A
MSTRG.111111;A3:3A:102685121-102685236:102685121-102685245:+	MSTRG.111111	TraesCS3A02G127400	A3	A
MSTRG.111111;AF:3A:102677523:102677572-102681322:102677700:102677730-102681322:+	MSTRG.111111	TraesCS3A02G127400	AF	A
MSTRG.111111;AF:3A:102677523:102677572-102681322:102677704:102677730-102681322:+	MSTRG.111111	TraesCS3A02G127400	AF	A
MSTRG.111168;RI:3A:105948814:105948871-105948962:105949122:+	MSTRG.111168	TraesCS3A02G128500	RI	A
MSTRG.111199;A3:3A:107076248-107076607:107076248-107076611:+	MSTRG.111199	TraesCS3A02G130000	A3	A
MSTRG.111201;A3:3A:107316919-107317267:107316919-107317272:+	MSTRG.111201	TraesCS3A02G130100	A3	A
MSTRG.111201;RI:3A:107318201:107318297-107319035:107319101:+	MSTRG.111201	TraesCS3A02G130100	RI	A
MSTRG.111216;A5:3A:107419585-107419679:107419585-107419683:-	MSTRG.111216	TraesCS3A02G130500	A5	A
MSTRG.111216;A5:3A:107420984-107421109:107420984-107421124:-	MSTRG.111216	TraesCS3A02G130500	A5	A
MSTRG.111275;RI:3A:108900970:108901031-108901236:108901306:+	MSTRG.111275	TraesCS3A02G132200	RI	A
MSTRG.111275;SE:3A:108901643-108901937:108902010-108908100:+	MSTRG.111275	TraesCS3A02G132200	SE	A
MSTRG.111303;AF:3A:110681436-110681586:110681681:110681436-110682782:110682965:-	MSTRG.111303	TraesCS3A02G133500	AF	A
MSTRG.111303;AF:3A:110681436-110681586:110681681:110681436-110683829:110683864:-	MSTRG.111303	TraesCS3A02G133500	AF	A
MSTRG.111303;AF:3A:110681436-110682782:110682965:110681436-110683829:110683864:-	MSTRG.111303	TraesCS3A02G133500	AF	A
MSTRG.111303;AL:3A:110680902:110681436-110683829:110683185:110683600-110683829:-	MSTRG.111303	TraesCS3A02G133500	AL	A
MSTRG.111304;A3:3A:110309730-110310090:110309730-110310100:+	MSTRG.111304	TraesCS3A02G133300	A3	A
MSTRG.111304;A3:3A:110310534-110310660:110310534-110310664:+	MSTRG.111304	TraesCS3A02G133300	A3	A
MSTRG.111304;A3:3A:110315877-110316234:110315877-110316247:+	MSTRG.111304	TraesCS3A02G133300	A3	A
MSTRG.111310;A3:3A:110790794-110790872:110790794-110790874:+	MSTRG.111310	TraesCS3A02G133700	A3	A
MSTRG.111320;RI:3A:111246596:111246650-111246750:111246816:-	MSTRG.111320	TraesCS3A02G134100	RI	A
MSTRG.111410;A3:3A:114428827-114428915:114428816-114428915:-	MSTRG.111410	TraesCS3A02G137100	A3	A
MSTRG.111410;A3:3A:114429189-114430185:114429171-114430185:-	MSTRG.111410	TraesCS3A02G137100	A3	A
MSTRG.11143;A3:1A:518059883-518059969:518059876-518059969:-	MSTRG.11143	TraesCS1A02G329400	A3	A
MSTRG.111446;AF:3A:116284710:116284722-116285870:116285416:116285494-116285870:+	MSTRG.111446	TraesCS3A02G138900	AF	A
MSTRG.11151;A5:1A:518972988-518973256:518972988-518973281:-	MSTRG.11151	TraesCS1A02G330200	A5	A
MSTRG.11151;SE:1A:518972399-518972582:518972692-518972817:-	MSTRG.11151	TraesCS1A02G330200	SE	A
MSTRG.111574;RI:3A:123280659:123280862-123280942:123281082:+	MSTRG.111574	TraesCS3A02G142800	RI	A
MSTRG.11157;A3:1A:519265869-519265952:519265869-519265967:+	MSTRG.11157	TraesCS1A02G330600	A3	A
MSTRG.111609;A3:3A:125485378-125485606:125485378-125485611:+	MSTRG.111609	TraesCS3A02G143900	A3	A
MSTRG.11160;A3:1A:519256049-519256135:519256049-519256222:+	MSTRG.11160	TraesCS1A02G330500	A3	A
MSTRG.11160;RI:1A:519255808:519255853-519255974:519256049:+	MSTRG.11160	TraesCS1A02G330500	RI	A
MSTRG.111649;A5:3A:127192388-127192513:127192388-127192531:-	MSTRG.111649	TraesCS3A02G144700	A5	A
MSTRG.111649;A5:3A:127193135-127193231:127193135-127193770:-	MSTRG.111649	TraesCS3A02G144700	A5	A
MSTRG.111794;A3:3A:131767906-131768005:131767906-131768031:+	MSTRG.111794	TraesCS3A02G148900	A3	A
MSTRG.111812;AF:3A:134235415-134235693:134235980:134235415-134236299:134236603:-	MSTRG.111812	TraesCS3A02G149100	AF	A
MSTRG.11182;SE:1A:520338811-520339883:520340032-520340448:-	MSTRG.11182	TraesCS1A02G331200	SE	A
MSTRG.111836;A3:3A:135970515-135971692:135970515-135971744:+	MSTRG.111836	TraesCS3A02G149800	A3	A
MSTRG.111836;A3:3A:135970515-135971692:135970515-135971926:+	MSTRG.111836	TraesCS3A02G149800	A3	A
MSTRG.111836;A3:3A:135970515-135971744:135970515-135971926:+	MSTRG.111836	TraesCS3A02G149800	A3	A
MSTRG.111836;A5:3A:135969648-135970370:135969635-135970370:+	MSTRG.111836	TraesCS3A02G149800	A5	A
MSTRG.111836;RI:3A:135971744:135971784-135971926:135972186:+	MSTRG.111836	TraesCS3A02G149800	RI	A
MSTRG.111836;SE:3A:135968572-135968810:135968948-135969040:+	MSTRG.111836	TraesCS3A02G149800	SE	A
MSTRG.111836;SE:3A:135970515-135971744:135971784-135971926:+	MSTRG.111836	TraesCS3A02G149800	SE	A
MSTRG.111846;A3:3A:136525437-136526487:136525428-136526487:-	MSTRG.111846	TraesCS3A02G150000	A3	A
MSTRG.111867;A3:3A:137912604-137913347:137912604-137913352:+	MSTRG.111867	TraesCS3A02G150900	A3	A
MSTRG.111867;SE:3A:137913995-137914711:137914772-137916750:+	MSTRG.111867	TraesCS3A02G150900	SE	A
MSTRG.111887;A3:3A:137579275-137580170:137579275-137580173:+	MSTRG.111887	TraesCS3A02G150300	A3	A
MSTRG.111887;RI:3A:137580927:137580983-137581255:137581322:+	MSTRG.111887	TraesCS3A02G150300	RI	A
MSTRG.111887;SE:3A:137575007-137576398:137576423-137578372:+	MSTRG.111887	TraesCS3A02G150300	SE	A
MSTRG.111892;A3:3A:141009329-141010477:141009329-141010508:+	MSTRG.111892	TraesCS3A02G151600	A3	A
MSTRG.111961;SE:3A:144155775-144156160:144156636-144163148:-	MSTRG.111961	TraesCS3A02G153500	SE	A
MSTRG.111972;RI:3A:144543819:144543890-144544213:144544306:-	MSTRG.111972	TraesCS3A02G153900	RI	A
MSTRG.111997;A3:3A:145620246-145620327:145620241-145620327:-	MSTRG.111997	TraesCS3A02G154200	A3	A
MSTRG.112047;A5:3A:148621478-148621758:148621427-148621758:+	MSTRG.112047	TraesCS3A02G155600	A5	A
MSTRG.112048;SE:3A:148604501-148605026:148605121-148605210:+	MSTRG.112048	TraesCS3A02G155400	SE	A
MSTRG.112048;SE:3A:148609871-148610520:148610683-148611166:+	MSTRG.112048	TraesCS3A02G155400	SE	A
MSTRG.11205;A3:1A:520814278-520814398:520814272-520814398:-	MSTRG.11205	TraesCS1A02G332400	A3	A
MSTRG.112082;A5:3A:150723151-150724902:150723074-150724902:+	MSTRG.112082	TraesCS3A02G156200	A5	A
MSTRG.112082;AF:3A:150718366:150718850-150720271:150718869:150719317-150720271:+	MSTRG.112082	TraesCS3A02G156200	AF	A
MSTRG.112091;RI:3A:151315350:151315491-151315576:151315748:+	MSTRG.112091	TraesCS3A02G156300	RI	A
MSTRG.112221;A3:3A:157025693-157025786:157025693-157025804:+	MSTRG.112221	TraesCS3A02G158700	A3	A
MSTRG.112221;A5:3A:157026195-157026272:157026142-157026272:+	MSTRG.112221	TraesCS3A02G158700	A5	A
MSTRG.112245;A3:3A:159345738-159346640:159345694-159346640:-	MSTRG.112245	TraesCS3A02G159400	A3	A
MSTRG.112256;AF:3A:159836140-159836488:159836537:159836140-159836823:159836940:-	MSTRG.112256	TraesCS3A02G159900	AF	A
MSTRG.112292;SE:3A:161449353-161450177:161450213-161450704:-	MSTRG.112292	TraesCS3A02G160800	SE	A
MSTRG.112347;A3:3A:164408722-164409035:164408722-164409041:+	MSTRG.112347	TraesCS3A02G162000	A3	A
MSTRG.112347;A5:3A:164409273-164409349:164409147-164409349:+	MSTRG.112347	TraesCS3A02G162000	A5	A
MSTRG.112347;RI:3A:164409349:164409448-164409537:164409641:+	MSTRG.112347	TraesCS3A02G162000	RI	A
MSTRG.112347;RI:3A:164409349:164409463-164409556:164409641:+	MSTRG.112347	TraesCS3A02G162000	RI	A
MSTRG.112347;RI:3A:164409972:164410052-164410283:164410350:+	MSTRG.112347	TraesCS3A02G162000	RI	A
MSTRG.112349;A5:3A:165329262-165329332:165329262-165329341:-	MSTRG.112349	TraesCS3A02G163100	A5	A
MSTRG.112349;SE:3A:165331770-165331873:165331935-165332013:-	MSTRG.112349	TraesCS3A02G163100	SE	A
MSTRG.11235;A3:1A:521322302-521323044:521322302-521323056:+	MSTRG.11235	TraesCS1A02G333400	A3	A
MSTRG.112416;A5:3A:169855008-169856486:169855008-169856552:-	MSTRG.112416	TraesCS3A02G164700	A5	A
MSTRG.112487;A5:3A:171174753-171174849:171174753-171174858:-	MSTRG.112487	TraesCS3A02G166600	A5	A
MSTRG.112487;AF:3A:171178598-171178899:171179071:171178598-171179592:171179784:-	MSTRG.112487	TraesCS3A02G166600	AF	A
MSTRG.112487;AF:3A:171178598-171178899:171179071:171178598-171179592:171179816:-	MSTRG.112487	TraesCS3A02G166600	AF	A
MSTRG.112546;A3:3A:176146548-176147505:176146548-176147566:+	MSTRG.112546	TraesCS3A02G168800	A3	A
MSTRG.1125;A3:1A:22292214-22293346:22292214-22293354:+	MSTRG.1125	TraesCS1A02G040500	A3	A
MSTRG.112621;A3:3A:178252974-178253318:178252974-178253391:+	MSTRG.112621	TraesCS3A02G170400	A3	A
MSTRG.112621;SE:3A:178252728-178252834:178252974-178253391:+	MSTRG.112621	TraesCS3A02G170400	SE	A
MSTRG.112623;AF:3A:178258371-178261017:178261165:178258371-178261253:178261610:-	MSTRG.112623	TraesCS3A02G170600	AF	A
MSTRG.112715;A5:3A:185177984-185179118:185177984-185179822:-	MSTRG.112715	TraesCS3A02G171400	A5	A
MSTRG.112715;AF:3A:185181857-185182378:185182430:185181857-185182791:185182823:-	MSTRG.112715	TraesCS3A02G171400	AF	A
MSTRG.112715;AF:3A:185181857-185182791:185182823:185181857-185182980:185183049:-	MSTRG.112715	TraesCS3A02G171400	AF	A
MSTRG.112715;RI:3A:185179118:185179416-185179822:185180266:-	MSTRG.112715	TraesCS3A02G171400	RI	A
MSTRG.112715;SE:3A:185177984-185179118:185180266-185181519:-	MSTRG.112715	TraesCS3A02G171400	SE	A
MSTRG.112736;A5:3A:187250663-187251559:187250663-187251629:-	MSTRG.112736	TraesCS3A02G172400	A5	A
MSTRG.112736;A5:3A:187251819-187252599:187251819-187252603:-	MSTRG.112736	TraesCS3A02G172400	A5	A
MSTRG.11274;RI:1A:522951800:522951884-522952002:522952304:+	MSTRG.11274	TraesCS1A02G335900	RI	A
MSTRG.112808;RI:3A:191530192:191530367-191530442:191530624:-	MSTRG.112808	TraesCS3A02G173300	RI	A
MSTRG.112828;RI:3A:193601825:193602083-193602171:193603329:-	MSTRG.112828	TraesCS3A02G174500	RI	A
MSTRG.112861;AF:3A:194807386-194807798:194807820:194807386-194807965:194808408:-	MSTRG.112861	TraesCS3A02G175000	AF	A
MSTRG.112861;RI:3A:194804671:194804771-194804889:194805046:-	MSTRG.112861	TraesCS3A02G175000	RI	A
MSTRG.112864;SE:3A:195172358-195182214:195182455-195183030:+	MSTRG.112864	TraesCS3A02G175200	SE	A
MSTRG.112891;A5:3A:196196070-196196163:196196070-196196211:-	MSTRG.112891	TraesCS3A02G175900	A5	A
MSTRG.112908;A5:3A:197429874-197429963:197429872-197429963:+	MSTRG.112908	TraesCS3A02G176300	A5	A
MSTRG.112922;A3:3A:198036430-198036511:198036430-198036513:+	MSTRG.112922	TraesCS3A02G176700	A3	A
MSTRG.112922;A5:3A:198036594-198036680:198036576-198036680:+	MSTRG.112922	TraesCS3A02G176700	A5	A
MSTRG.112922;A5:3A:198036947-198037199:198036856-198037199:+	MSTRG.112922	TraesCS3A02G176700	A5	A
MSTRG.112927;A3:3A:198492579-198493728:198492561-198493728:-	MSTRG.112927	TraesCS3A02G176900	A3	A
MSTRG.112991;A3:3A:202986420-202987245:202986420-202987459:+	MSTRG.112991	TraesCS3A02G178500	A3	A
MSTRG.113053;A3:3A:207848670-207848964:207848663-207848964:-	MSTRG.113053	TraesCS3A02G179600	A3	A
MSTRG.113054;AF:3A:208031588:208031812-208032581:208031989:208032155-208032581:+	MSTRG.113054	TraesCS3A02G179700	AF	A
MSTRG.113066;A5:3A:208076573-208076663:208076535-208076663:+	MSTRG.113066	TraesCS3A02G179800	A5	A
MSTRG.113066;A5:3A:208076586-208076663:208076535-208076663:+	MSTRG.113066	TraesCS3A02G179800	A5	A
MSTRG.113066;A5:3A:208076586-208076663:208076573-208076663:+	MSTRG.113066	TraesCS3A02G179800	A5	A
MSTRG.113066;A5:3A:208080659-208081103:208080655-208081103:+	MSTRG.113066	TraesCS3A02G179800	A5	A
MSTRG.113066;RI:3A:208076484:208076535-208076663:208076755:+	MSTRG.113066	TraesCS3A02G179800	RI	A
MSTRG.113092;A3:3A:209406314-209406394:209406314-209406406:+	MSTRG.113092	TraesCS3A02G181200	A3	A
MSTRG.113092;A5:3A:209406314-209406406:209406287-209406406:+	MSTRG.113092	TraesCS3A02G181200	A5	A
MSTRG.113114;SE:3A:209653837-209653962:209654040-209654237:-	MSTRG.113114	TraesCS3A02G181500	SE	A
MSTRG.113123;AF:3A:210249488-210250283:210250313:210249488-210250487:210250676:-	MSTRG.113123	TraesCS3A02G181800	AF	A
MSTRG.113125;A3:3A:210258643-210259605:210258614-210259605:-	MSTRG.113125	TraesCS3A02G181900	A3	A
MSTRG.113125;A3:3A:210259127-210259605:210258614-210259605:-	MSTRG.113125	TraesCS3A02G181900	A3	A
MSTRG.113125;A3:3A:210259127-210259605:210258643-210259605:-	MSTRG.113125	TraesCS3A02G181900	A3	A
MSTRG.113154;A3:3A:210095414-210096112:210095414-210097095:+	MSTRG.113154	TraesCS3A02G181600	A3	A
MSTRG.113154;A3:3A:210097260-210097364:210097260-210097366:+	MSTRG.113154	TraesCS3A02G181600	A3	A
MSTRG.113154;A3:3A:210097260-210097364:210097260-210097577:+	MSTRG.113154	TraesCS3A02G181600	A3	A
MSTRG.113154;A3:3A:210097260-210097364:210097260-210097588:+	MSTRG.113154	TraesCS3A02G181600	A3	A
MSTRG.113154;A3:3A:210097260-210097366:210097260-210097588:+	MSTRG.113154	TraesCS3A02G181600	A3	A
MSTRG.113154;A3:3A:210097260-210097577:210097260-210097588:+	MSTRG.113154	TraesCS3A02G181600	A3	A
MSTRG.113154;A5:3A:210095414-210097095:210095373-210097095:+	MSTRG.113154	TraesCS3A02G181600	A5	A
MSTRG.113154;A5:3A:210096326-210097095:210095414-210097095:+	MSTRG.113154	TraesCS3A02G181600	A5	A
MSTRG.113154;RI:3A:210095255:210095414-210097095:210097260:+	MSTRG.113154	TraesCS3A02G181600	RI	A
MSTRG.113160;A3:3A:211506574-211506669:211506571-211506669:-	MSTRG.113160	TraesCS3A02G182200	A3	A
MSTRG.113170;A3:3A:212132098-212132725:212132095-212132725:-	MSTRG.113170	TraesCS3A02G182900	A3	A
MSTRG.113215;A3:3A:214288388-214288567:214288371-214288567:-	MSTRG.113215	TraesCS3A02G184200	A3	A
MSTRG.113215;A5:3A:214288793-214290060:214288793-214290089:-	MSTRG.113215	TraesCS3A02G184200	A5	A
MSTRG.113215;A5:3A:214288793-214290060:214288793-214290142:-	MSTRG.113215	TraesCS3A02G184200	A5	A
MSTRG.113215;A5:3A:214288793-214290089:214288793-214290142:-	MSTRG.113215	TraesCS3A02G184200	A5	A
MSTRG.113215;AF:3A:214290318-214290542:214290599:214290318-214290953:214291202:-	MSTRG.113215	TraesCS3A02G184200	AF	A
MSTRG.113217;RI:3A:215202922:215203217-215203493:215203500:-	MSTRG.113217	TraesCS3A02G184300	RI	A
MSTRG.113253;A5:3A:215963625-215965670:215963620-215965670:+	MSTRG.113253	TraesCS3A02G184800	A5	A
MSTRG.113263;RI:3A:217982754:217982859-217983216:217983296:-	MSTRG.113263	TraesCS3A02G185700	RI	A
MSTRG.113265;A3:3A:217824776-217824963:217824770-217824963:-	MSTRG.113265	TraesCS3A02G185500	A3	A
MSTRG.113265;A5:3A:217821175-217821288:217821175-217821583:-	MSTRG.113265	TraesCS3A02G185500	A5	A
MSTRG.113265;A5:3A:217821175-217821583:217821175-217821592:-	MSTRG.113265	TraesCS3A02G185500	A5	A
MSTRG.113265;SE:3A:217822134-217822740:217822829-217824591:-	MSTRG.113265	TraesCS3A02G185500	SE	A
MSTRG.113269;SE:3A:218118190-218118295:218118371-218119683:-	MSTRG.113269	TraesCS3A02G185800	SE	A
MSTRG.113288;A3:3A:219801197-219801756:219801174-219801756:-	MSTRG.113288	TraesCS3A02G186200	A3	A
MSTRG.113323;A3:3A:223532257-223533488:223532257-223533494:+	MSTRG.113323	TraesCS3A02G187300	A3	A
MSTRG.113323;A5:3A:223531786-223532180:223531742-223532180:+	MSTRG.113323	TraesCS3A02G187300	A5	A
MSTRG.113338;A5:3A:224369759-224369858:224369746-224369858:+	MSTRG.113338	TraesCS3A02G187500	A5	A
MSTRG.113338;A5:3A:224370096-224370199:224370066-224370199:+	MSTRG.113338	TraesCS3A02G187500	A5	A
MSTRG.113338;SE:3A:224370813-224372578:224372656-224372737:+	MSTRG.113338	TraesCS3A02G187500	SE	A
MSTRG.113355;A3:3A:227364763-227364937:227364763-227364940:+	MSTRG.113355	TraesCS3A02G187900	A3	A
MSTRG.113389;A3:3A:227915663-227915986:227915663-227916236:+	MSTRG.113389	TraesCS3A02G188400	A3	A
MSTRG.113389;RI:3A:227914795:227914922-227915023:227915088:+	MSTRG.113389	TraesCS3A02G188400	RI	A
MSTRG.11338;A5:1A:525139056-525139157:525139056-525139174:-	MSTRG.11338	TraesCS1A02G337000	A5	A
MSTRG.11338;A5:1A:525140332-525140821:525140332-525140982:-	MSTRG.11338	TraesCS1A02G337000	A5	A
MSTRG.11338;RI:1A:525139174:525139268-525139479:525139559:-	MSTRG.11338	TraesCS1A02G337000	RI	A
MSTRG.113397;A3:3A:229177726-229177942:229177708-229177942:-	MSTRG.113397	TraesCS3A02G188600	A3	A
MSTRG.113460;A3:3A:232276787-232276883:232276771-232276883:-	MSTRG.113460	TraesCS3A02G189400	A3	A
MSTRG.113539;AF:3A:235842484-235843037:235843084:235842484-235843320:235843437:-	MSTRG.113539	TraesCS3A02G190300	AF	A
MSTRG.113557;A3:3A:238677135-238679938:238677114-238679938:-	MSTRG.113557	TraesCS3A02G190700	A3	A
MSTRG.113557;A3:3A:238680189-238686597:238680150-238686597:-	MSTRG.113557	TraesCS3A02G190700	A3	A
MSTRG.113613;A3:3A:243864070-243866191:243864070-243866295:+	MSTRG.113613	TraesCS3A02G191300	A3	A
MSTRG.113613;AL:3A:243864070-243866191:243867921:243864070-243871471:243872098:+	MSTRG.113613	TraesCS3A02G191300	AL	A
MSTRG.113613;AL:3A:243864070-243866295:243867441:243864070-243871471:243872098:+	MSTRG.113613	TraesCS3A02G191300	AL	A
MSTRG.113640;A3:3A:245604051-245604566:245604051-245604578:+	MSTRG.113640	TraesCS3A02G191800	A3	A
MSTRG.113640;A3:3A:245605319-245605756:245605319-245605759:+	MSTRG.113640	TraesCS3A02G191800	A3	A
MSTRG.113646;AF:3A:246042250-246043378:246043567:246042250-246044283:246044388:-	MSTRG.113646	TraesCS3A02G191900	AF	A
MSTRG.113646;AF:3A:246042250-246043378:246043567:246042250-246044422:246044676:-	MSTRG.113646	TraesCS3A02G191900	AF	A
MSTRG.113819;A3:3A:260067517-260069150:260067514-260069150:-	MSTRG.113819	TraesCS3A02G193100	A3	A
MSTRG.113819;SE:3A:260066619-260067208:260067290-260067381:-	MSTRG.113819	TraesCS3A02G193100	SE	A
MSTRG.113819;SE:3A:260066619-260067381:260067514-260069150:-	MSTRG.113819	TraesCS3A02G193100	SE	A
MSTRG.113819;SE:3A:260066619-260067381:260067517-260069150:-	MSTRG.113819	TraesCS3A02G193100	SE	A
MSTRG.113833;A3:3A:261350097-261350228:261349601-261350228:-	MSTRG.113833	TraesCS3A02G193200	A3	A
MSTRG.113871;A5:3A:264024866-264025116:264024866-264025217:-	MSTRG.113871	TraesCS3A02G193500	A5	A
MSTRG.113882;A3:3A:265172849-265173019:265172224-265173019:-	MSTRG.113882	TraesCS3A02G193600	A3	A
MSTRG.113882;A3:3A:265179895-265180980:265179874-265180980:-	MSTRG.113882	TraesCS3A02G193600	A3	A
MSTRG.113882;A3:3A:265179915-265180980:265179874-265180980:-	MSTRG.113882	TraesCS3A02G193600	A3	A
MSTRG.113882;A3:3A:265179915-265180980:265179895-265180980:-	MSTRG.113882	TraesCS3A02G193600	A3	A
MSTRG.113882;A5:3A:265172224-265172814:265172224-265173019:-	MSTRG.113882	TraesCS3A02G193600	A5	A
MSTRG.113882;SE:3A:265172224-265172814:265172849-265173019:-	MSTRG.113882	TraesCS3A02G193600	SE	A
MSTRG.113934;RI:3A:269205594:269206197-269206300:269206518:-	MSTRG.113934	TraesCS3A02G194100	RI	A
MSTRG.113956;A3:3A:269653016-269665460:269653016-269665607:+	MSTRG.113956	TraesCS3A02G194300	A3	A
MSTRG.113956;A5:3A:269670980-269671075:269670976-269671075:+	MSTRG.113956	TraesCS3A02G194300	A5	A
MSTRG.113984;SE:3A:272786500-272792697:272792792-272796109:+	MSTRG.113984	TraesCS3A02G194600	SE	A
MSTRG.113984;SE:3A:272792792-272796109:272796208-272800213:+	MSTRG.113984	TraesCS3A02G194600	SE	A
MSTRG.114033;A3:3A:276478807-276478970:276478807-276479337:+	MSTRG.114033	TraesCS3A02G194900	A3	A
MSTRG.114033;A3:3A:276478807-276478992:276478807-276479337:+	MSTRG.114033	TraesCS3A02G194900	A3	A
MSTRG.114033;A5:3A:276480036-276480768:276480032-276480768:+	MSTRG.114033	TraesCS3A02G194900	A5	A
MSTRG.114033;RI:3A:276478781:276478807-276479337:276479596:+	MSTRG.114033	TraesCS3A02G194900	RI	A
MSTRG.114033;RI:3A:276479634:276479639-276479943:276480036:+	MSTRG.114033	TraesCS3A02G194900	RI	A
MSTRG.114059;A3:3A:278735847-278736059:278735824-278736059:-	MSTRG.114059	TraesCS3A02G195200	A3	A
MSTRG.114071;SE:3A:279437139-279437494:279437549-279437625:-	MSTRG.114071	TraesCS3A02G195300	SE	A
MSTRG.114120;RI:3A:283110364:283110481-283110600:283110923:-	MSTRG.114120	TraesCS3A02G195500	RI	A
MSTRG.114177;A3:3A:288538230-288538369:288538230-288538500:+	MSTRG.114177	TraesCS3A02G195600	A3	A
MSTRG.114177;A3:3A:288538601-288542221:288538601-288542305:+	MSTRG.114177	TraesCS3A02G195600	A3	A
MSTRG.114177;A3:3A:288538601-288542305:288538601-288542322:+	MSTRG.114177	TraesCS3A02G195600	A3	A
MSTRG.114177;A5:3A:288536461-288536675:288536235-288536675:+	MSTRG.114177	TraesCS3A02G195600	A5	A
MSTRG.114177;AL:3A:288538601-288542305:288542839:288538601-288558457:288558745:+	MSTRG.114177	TraesCS3A02G195600	AL	A
MSTRG.114200;A3:3A:291825123-291825586:291825123-291825607:+	MSTRG.114200	TraesCS3A02G195900	A3	A
MSTRG.114232;AL:3A:293591282-293593245:293593356:293591282-293593580:293593644:+	MSTRG.114232	TraesCS3A02G196100	AL	A
MSTRG.114276;AF:3A:295947991-295948199:295948249:295947991-295948619:295949238:-	MSTRG.114276	TraesCS3A02G196200	AF	A
MSTRG.114291;A5:3A:296923873-296924081:296923873-296924190:-	MSTRG.114291	TraesCS3A02G196300	A5	A
MSTRG.114325;A3:3A:299556242-299562332:299555459-299562332:-	MSTRG.114325	TraesCS3A02G196600	A3	A
MSTRG.114349;A3:3A:301137431-301137733:301137348-301137733:-	MSTRG.114349	TraesCS3A02G196700	A3	A
MSTRG.114349;A5:3A:301117968-301120454:301117968-301120491:-	MSTRG.114349	TraesCS3A02G196700	A5	A
MSTRG.114390;A3:3A:303547020-303547134:303547020-303547208:+	MSTRG.114390	TraesCS3A02G196900	A3	A
MSTRG.114390;A3:3A:303548318-303548390:303548318-303548469:+	MSTRG.114390	TraesCS3A02G196900	A3	A
MSTRG.114390;A5:3A:303547595-303547680:303547470-303547680:+	MSTRG.114390	TraesCS3A02G196900	A5	A
MSTRG.11445;SE:1A:529669381-529669627:529670094-529670609:-	MSTRG.11445	TraesCS1A02G339500	SE	A
MSTRG.114496;AF:3A:313046907:313047021-313050437:313047948:313048160-313050437:+	MSTRG.114496	TraesCS3A02G198300	AF	A
MSTRG.114496;AF:3A:313047948:313048160-313050437:313049826:313050265-313050437:+	MSTRG.114496	TraesCS3A02G198300	AF	A
MSTRG.114496;RI:3A:313051407:313051470-313051866:313052197:+	MSTRG.114496	TraesCS3A02G198300	RI	A
MSTRG.114496;SE:3A:313043038-313044366:313044485-313044621:+	MSTRG.114496	TraesCS3A02G198300	SE	A
MSTRG.114496;SE:3A:313046411-313050437:313050570-313051154:+	MSTRG.114496	TraesCS3A02G198300	SE	A
MSTRG.114526;AL:3A:314625829-314626045:314626054:314625829-314626270:314626327:+	MSTRG.114526	TraesCS3A02G198600	AL	A
MSTRG.11456;A3:1A:530513254-530513722:530513254-530513856:+	MSTRG.11456	TraesCS1A02G340200	A3	A
MSTRG.114576;A3:3A:321107003-321113714:321107003-321113749:+	MSTRG.114576	TraesCS3A02G198900	A3	A
MSTRG.114593;SE:3A:316637924-316638010:316638110-316638515:-	MSTRG.114593	TraesCS3A02G198700	SE	A
MSTRG.114617;A5:3A:323436660-323436924:323436462-323436924:+	MSTRG.114617	TraesCS3A02G199300	A5	A
MSTRG.114657;A3:3A:325298297-325298393:325298297-325298403:+	MSTRG.114657	TraesCS3A02G199400	A3	A
MSTRG.114657;A5:3A:325298307-325298393:325298297-325298393:+	MSTRG.114657	TraesCS3A02G199400	A5	A
MSTRG.114657;A5:3A:325308924-325309004:325308899-325309004:+	MSTRG.114657	TraesCS3A02G199400	A5	A
MSTRG.114657;RI:3A:325309004:325309294-325309671:325309854:+	MSTRG.114657	TraesCS3A02G199400	RI	A
MSTRG.114697;A3:3A:328929425-328931620:328929414-328931620:-	MSTRG.114697	TraesCS3A02G199900	A3	A
MSTRG.114714;AF:3A:329526341-329526795:329526832:329526341-329527009:329527094:-	MSTRG.114714	TraesCS3A02G200000	AF	A
MSTRG.114714;AF:3A:329526341-329527009:329527094:329526341-329531464:329531566:-	MSTRG.114714	TraesCS3A02G200000	AF	A
MSTRG.114722;A3:3A:330458603-330459194:330458603-330459199:+	MSTRG.114722	TraesCS3A02G200200	A3	A
MSTRG.11474;A5:1A:530733913-530734610:530733913-530734643:-	MSTRG.11474	TraesCS1A02G340600	A5	A
MSTRG.114751;A3:3A:331618292-331618386:331618249-331618386:-	MSTRG.114751	TraesCS3A02G200400	A3	A
MSTRG.114751;SE:3A:331619461-331619541:331619639-331619720:-	MSTRG.114751	TraesCS3A02G200400	SE	A
MSTRG.114782;SE:3A:333318088-333318660:333318763-333319187:-	MSTRG.114782	TraesCS3A02G200900	SE	A
MSTRG.114792;A3:3A:334181522-334181695:334181522-334181710:+	MSTRG.114792	TraesCS3A02G201000	A3	A
MSTRG.114792;A5:3A:334176226-334177073:334176222-334177073:+	MSTRG.114792	TraesCS3A02G201000	A5	A
MSTRG.114803;A3:3A:334694437-334694532:334694426-334694532:-	MSTRG.114803	TraesCS3A02G201100	A3	A
MSTRG.114817;A3:3A:335996173-335996261:335996151-335996261:-	MSTRG.114817	TraesCS3A02G201300	A3	A
MSTRG.114906;A3:3A:340282564-340282704:340282564-340282741:+	MSTRG.114906	TraesCS3A02G202000	A3	A
MSTRG.114934;A3:3A:341645447-341646327:341645417-341646327:-	MSTRG.114934	TraesCS3A02G202300	A3	A
MSTRG.114934;AL:3A:341615356:341615923-341630456:341629913:341630384-341630456:-	MSTRG.114934	TraesCS3A02G202300	AL	A
MSTRG.114959;A3:3A:343229406-343229552:343229396-343229552:-	MSTRG.114959	TraesCS3A02G202600	A3	A
MSTRG.114962;A3:3A:343180654-343180763:343180654-343181001:+	MSTRG.114962	TraesCS3A02G202500	A3	A
MSTRG.114962;A5:3A:343173534-343173610:343173517-343173610:+	MSTRG.114962	TraesCS3A02G202500	A5	A
MSTRG.114962;A5:3A:343174341-343174477:343174333-343174477:+	MSTRG.114962	TraesCS3A02G202500	A5	A
MSTRG.114962;A5:3A:343180920-343181001:343180818-343181001:+	MSTRG.114962	TraesCS3A02G202500	A5	A
MSTRG.114962;A5:3A:343181092-343181525:343181087-343181525:+	MSTRG.114962	TraesCS3A02G202500	A5	A
MSTRG.114962;RI:3A:343180763:343180818-343181001:343181092:+	MSTRG.114962	TraesCS3A02G202500	RI	A
MSTRG.114962;SE:3A:343180654-343180763:343180818-343181001:+	MSTRG.114962	TraesCS3A02G202500	SE	A
MSTRG.114962;SE:3A:343180654-343180763:343180920-343181001:+	MSTRG.114962	TraesCS3A02G202500	SE	A
MSTRG.114997;A3:3A:346952479-346952727:346952452-346952727:-	MSTRG.114997	TraesCS3A02G202800	A3	A
MSTRG.115075;A3:3A:353639468-353641888:353639468-353641897:+	MSTRG.115075	TraesCS3A02G203900	A3	A
MSTRG.115075;A5:3A:353642401-353642512:353642392-353642512:+	MSTRG.115075	TraesCS3A02G203900	A5	A
MSTRG.115089;A5:3A:354852831-354852927:354852831-354852939:-	MSTRG.115089	TraesCS3A02G204000	A5	A
MSTRG.115089;A5:3A:354852831-354852927:354852831-354852943:-	MSTRG.115089	TraesCS3A02G204000	A5	A
MSTRG.115108;AF:3A:355272595-355275042:355275046:355272595-355276949:355277136:-	MSTRG.115108	TraesCS3A02G204100	AF	A
MSTRG.115162;A3:3A:359080759-359080957:359080717-359080957:-	MSTRG.115162	TraesCS3A02G204500	A3	A
MSTRG.115183;A3:3A:359358090-359358185:359358090-359358210:+	MSTRG.115183	TraesCS3A02G204600	A3	A
MSTRG.115183;A3:3A:359358961-359359702:359358961-359359760:+	MSTRG.115183	TraesCS3A02G204600	A3	A
MSTRG.115183;AF:3A:359353515:359353595-359357092:359356848:359356983-359357092:+	MSTRG.115183	TraesCS3A02G204600	AF	A
MSTRG.115210;A3:3A:360823355-360823489:360823355-360823492:+	MSTRG.115210	TraesCS3A02G205100	A3	A
MSTRG.115210;A3:3A:360824227-360824305:360824227-360824332:+	MSTRG.115210	TraesCS3A02G205100	A3	A
MSTRG.115210;RI:3A:360822881:360822956-360823058:360823113:+	MSTRG.115210	TraesCS3A02G205100	RI	A
MSTRG.115219;A5:3A:361990308-361990823:361990174-361990823:+	MSTRG.115219	TraesCS3A02G205600	A5	A
MSTRG.115227;A3:3A:362334894-362335003:362334840-362335003:-	MSTRG.115227	TraesCS3A02G205900	A3	A
MSTRG.115253;SE:3A:362902700-362903161:362903290-362903428:-	MSTRG.115253	TraesCS3A02G206300	SE	A
MSTRG.115299;AF:3A:364916075:364916237-364916939:364916429:364916602-364916939:+	MSTRG.115299	TraesCS3A02G207200	AF	A
MSTRG.115302;A5:3A:364197115-364197208:364197115-364197224:-	MSTRG.115302	TraesCS3A02G207000	A5	A
MSTRG.115302;SE:3A:364195486-364195570:364195652-364195755:-	MSTRG.115302	TraesCS3A02G207000	SE	A
MSTRG.115302;SE:3A:364196383-364196604:364196674-364196773:-	MSTRG.115302	TraesCS3A02G207000	SE	A
MSTRG.115315;A3:3A:365964791-365966217:365964791-365966221:+	MSTRG.115315	TraesCS3A02G207800	A3	A
MSTRG.115437;SE:3A:374676812-374677777:374677872-374677966:+	MSTRG.115437	TraesCS3A02G209900	SE	A
MSTRG.115470;A3:3A:376778960-376779032:376778960-376779039:+	MSTRG.115470	TraesCS3A02G210400	A3	A
MSTRG.115486;AL:3A:377650729-377651039:377651452:377650729-377652707:377653184:+	MSTRG.115486	TraesCS3A02G210800	AL	A
MSTRG.115499;A3:3A:377795989-377796059:377795989-377796084:+	MSTRG.115499	TraesCS3A02G211000	A3	A
MSTRG.115501;A3:3A:378810977-378814679:378810956-378814679:-	MSTRG.115501	TraesCS3A02G211200	A3	A
MSTRG.115501;AF:3A:378810956-378811923:378812083:378810956-378814679:378814833:-	MSTRG.115501	TraesCS3A02G211200	AF	A
MSTRG.115508;A5:3A:379827808-379828466:379827512-379828466:+	MSTRG.115508	TraesCS3A02G211500	A5	A
MSTRG.115508;RI:3A:379828466:379828519-379828590:379828692:+	MSTRG.115508	TraesCS3A02G211500	RI	A
MSTRG.115582;A5:3A:384199182-384200493:384199182-384200509:-	MSTRG.115582	TraesCS3A02G212900	A5	A
MSTRG.115586;A3:3A:384311200-384312534:384311200-384312650:+	MSTRG.115586	TraesCS3A02G213000	A3	A
MSTRG.115586;A5:3A:384312757-384314515:384312741-384314515:+	MSTRG.115586	TraesCS3A02G213000	A5	A
MSTRG.115589;SE:3A:383087938-383088028:383088119-383088201:+	MSTRG.115589	TraesCS3A02G212600	SE	A
MSTRG.115620;RI:3A:386218096:386218245-386218328:386218683:+	MSTRG.115620	TraesCS3A02G213700	RI	A
MSTRG.115620;SE:3A:386218683-386222981:386223064-386223948:+	MSTRG.115620	TraesCS3A02G213700	SE	A
MSTRG.115620;SE:3A:386218683-386222984:386223064-386223948:+	MSTRG.115620	TraesCS3A02G213700	SE	A
MSTRG.115640;RI:3A:385524553:385524895-385524984:385525070:-	MSTRG.115640	TraesCS3A02G213600	RI	A
MSTRG.115689;A3:3A:390013087-390013578:390013087-390013612:+	MSTRG.115689	TraesCS3A02G214500	A3	A
MSTRG.115689;A3:3A:390015678-390015765:390015678-390015771:+	MSTRG.115689	TraesCS3A02G214500	A3	A
MSTRG.11575;A3:1A:532779525-532780027:532779520-532780027:-	MSTRG.11575	TraesCS1A02G345900	A3	A
MSTRG.115828;A3:3A:396619065-396619693:396619026-396619693:-	MSTRG.115828	TraesCS3A02G217500	A3	A
MSTRG.115828;A3:3A:396621208-396621346:396621193-396621346:-	MSTRG.115828	TraesCS3A02G217500	A3	A
MSTRG.115868;A3:3A:402081653-402085368:402081653-402085371:+	MSTRG.115868	TraesCS3A02G219100	A3	A
MSTRG.115868;A3:3A:402081653-402085368:402081653-402085378:+	MSTRG.115868	TraesCS3A02G219100	A3	A
MSTRG.115868;A5:3A:402081909-402085368:402081653-402085368:+	MSTRG.115868	TraesCS3A02G219100	A5	A
MSTRG.115868;AF:3A:402082497:402082517-402085368:402084807:402084832-402085368:+	MSTRG.115868	TraesCS3A02G219100	AF	A
MSTRG.11586;A3:1A:533145237-533145317:533145237-533145320:+	MSTRG.11586	TraesCS1A02G346700	A3	A
MSTRG.11586;AF:1A:533143224:533143237-533144308:533143260:533143323-533144308:+	MSTRG.11586	TraesCS1A02G346700	AF	A
MSTRG.11586;AF:1A:533143224:533143237-533144308:533143366:533143622-533144308:+	MSTRG.11586	TraesCS1A02G346700	AF	A
MSTRG.11586;AF:1A:533143260:533143323-533144308:533143366:533143622-533144308:+	MSTRG.11586	TraesCS1A02G346700	AF	A
MSTRG.11590;AF:1A:533148947-533149055:533149327:533148947-533149493:533149783:-	MSTRG.11590	TraesCS1A02G346800	AF	A
MSTRG.115910;AL:3A:401707090:401707280-401710370:401709624:401710271-401710370:-	MSTRG.115910	TraesCS3A02G219000	AL	A
MSTRG.115931;SE:3A:405690005-405690388:405690941-405693508:-	MSTRG.115931	TraesCS3A02G220000	SE	A
MSTRG.115962;A3:3A:407424407-407424537:407424407-407424832:+	MSTRG.115962	TraesCS3A02G220500	A3	A
MSTRG.115962;A5:3A:407424743-407424832:407424568-407424832:+	MSTRG.115962	TraesCS3A02G220500	A5	A
MSTRG.115962;RI:3A:407424832:407424922-407425332:407425443:+	MSTRG.115962	TraesCS3A02G220500	RI	A
MSTRG.115962;SE:3A:407424407-407424537:407424568-407424832:+	MSTRG.115962	TraesCS3A02G220500	SE	A
MSTRG.115990;A3:3A:408025512-408025598:408025467-408025598:-	MSTRG.115990	TraesCS3A02G220600	A3	A
MSTRG.115990;A5:3A:408025952-408026054:408025952-408026200:-	MSTRG.115990	TraesCS3A02G220600	A5	A
MSTRG.116007;A3:3A:410108619-410110426:410108575-410110426:-	MSTRG.116007	TraesCS3A02G221000	A3	A
MSTRG.116007;RI:3A:410110426:410110638-410110725:410111012:-	MSTRG.116007	TraesCS3A02G221000	RI	A
MSTRG.116040;A3:3A:412375099-412375184:412375099-412375188:+	MSTRG.116040	TraesCS3A02G221700	A3	A
MSTRG.116048;A3:3A:413999148-413999232:413999145-413999232:-	MSTRG.116048	TraesCS3A02G221900	A3	A
MSTRG.116081;A3:3A:416302202-416302283:416302193-416302283:-	MSTRG.116081	TraesCS3A02G222700	A3	A
MSTRG.116086;A3:3A:416449174-416449262:416449174-416449274:+	MSTRG.116086	TraesCS3A02G222900	A3	A
MSTRG.116086;RI:3A:416449007:416449174-416449262:416449465:+	MSTRG.116086	TraesCS3A02G222900	RI	A
MSTRG.116119;A3:3A:416592929-416593858:416592926-416593858:-	MSTRG.116119	TraesCS3A02G223100	A3	A
MSTRG.116119;A3:3A:416593940-416594365:416593937-416594365:-	MSTRG.116119	TraesCS3A02G223100	A3	A
MSTRG.116119;RI:3A:416597393:416597423-416597515:416597676:-	MSTRG.116119	TraesCS3A02G223100	RI	A
MSTRG.116120;A5:3A:417930815-417930899:417930771-417930899:+	MSTRG.116120	TraesCS3A02G223400	A5	A
MSTRG.116127;A3:3A:418763380-418763553:418763380-418763557:+	MSTRG.116127	TraesCS3A02G223700	A3	A
MSTRG.11613;A3:1A:533466954-533467061:533466954-533467077:+	MSTRG.11613	TraesCS1A02G347900	A3	A
MSTRG.11613;AF:1A:533462403:533462486-533463184:533462754:533462814-533463184:+	MSTRG.11613	TraesCS1A02G347900	AF	A
MSTRG.11613;AF:1A:533462482:533462486-533463184:533462754:533462814-533463184:+	MSTRG.11613	TraesCS1A02G347900	AF	A
MSTRG.11617;AF:1A:533695679-533696540:533696638:533695679-533696848:533696896:-	MSTRG.11617	TraesCS1A02G348300	AF	A
MSTRG.116250;A5:3A:425581861-425581982:425581861-425582101:-	MSTRG.116250	TraesCS3A02G227600	A5	A
MSTRG.116280;A3:3A:427208515-427208624:427208496-427208624:-	MSTRG.116280	TraesCS3A02G228400	A3	A
MSTRG.116280;SE:3A:427208996-427209062:427209160-427209240:-	MSTRG.116280	TraesCS3A02G228400	SE	A
MSTRG.116297;A3:3A:427763454-427764455:427763409-427764455:-	MSTRG.116297	TraesCS3A02G228800	A3	A
MSTRG.116336;A3:3A:430524315-430524508:430524315-430524511:+	MSTRG.116336	TraesCS3A02G230100	A3	A
MSTRG.116340;SE:3A:430775973-430776888:430776944-430777211:+	MSTRG.116340	TraesCS3A02G230500	SE	A
MSTRG.116354;A5:3A:430794779-430795670:430794779-430795722:-	MSTRG.116354	TraesCS3A02G230700	A5	A
MSTRG.116354;AF:3A:430796019-430796724:430796931:430796019-430797513:430797640:-	MSTRG.116354	TraesCS3A02G230700	AF	A
MSTRG.116354;AF:3A:430796019-430796724:430796931:430796019-430797513:430797805:-	MSTRG.116354	TraesCS3A02G230700	AF	A
MSTRG.116394;SE:3A:433554779-433555123:433555231-433555677:+	MSTRG.116394	TraesCS3A02G232100	SE	A
MSTRG.116472;RI:3A:437864027:437864160-437864230:437864349:+	MSTRG.116472	TraesCS3A02G234400	RI	A
MSTRG.116472;RI:3A:437864451:437864511-437864939:437865380:+	MSTRG.116472	TraesCS3A02G234400	RI	A
MSTRG.116487;A3:3A:438600975-438601447:438600975-438601483:+	MSTRG.116487	TraesCS3A02G234800	A3	A
MSTRG.116487;A3:3A:438600975-438601449:438600975-438601483:+	MSTRG.116487	TraesCS3A02G234800	A3	A
MSTRG.116542;SE:3A:442765160-442765235:442765305-442766198:-	MSTRG.116542	TraesCS3A02G236800	SE	A
MSTRG.116542;SE:3A:442765160-442765235:442765315-442766198:-	MSTRG.116542	TraesCS3A02G236800	SE	A
MSTRG.116552;A3:3A:443817490-443817579:443817490-443817857:+	MSTRG.116552	TraesCS3A02G237300	A3	A
MSTRG.116552;AL:3A:443817490-443817857:443818325:443817490-443820180:443821082:+	MSTRG.116552	TraesCS3A02G237300	AL	A
MSTRG.11659;A5:1A:534263019-534263738:534262939-534263738:+	MSTRG.11659	TraesCS1A02G349100	A5	A
MSTRG.11659;A5:1A:534265653-534274927:534265651-534274927:+	MSTRG.11659	TraesCS1A02G349100	A5	A
MSTRG.116651;A3:3A:450013155-450013761:450013155-450013768:+	MSTRG.116651	TraesCS3A02G239900	A3	A
MSTRG.116654;A5:3A:450015127-450015966:450014964-450015966:+	MSTRG.116654	TraesCS3A02G240000	A5	A
MSTRG.116654;A5:3A:450016777-450016917:450016773-450016917:+	MSTRG.116654	TraesCS3A02G240000	A5	A
MSTRG.116654;AF:3A:450014912:450014964-450015966:450015134:450015240-450015966:+	MSTRG.116654	TraesCS3A02G240000	AF	A
MSTRG.116729;RI:3A:453601789:453601816-453601855:453601912:+	MSTRG.116729	TraesCS3A02G241300	RI	A
MSTRG.116738;A5:3A:453815538-453815885:453815527-453815885:+	MSTRG.116738	TraesCS3A02G241500	A5	A
MSTRG.116738;A5:3A:453820758-453821514:453820726-453821514:+	MSTRG.116738	TraesCS3A02G241500	A5	A
MSTRG.116738;SE:3A:453814523-453815153:453815257-453815359:+	MSTRG.116738	TraesCS3A02G241500	SE	A
MSTRG.116739;A3:3A:453932801-453932999:453932801-453933251:+	MSTRG.116739	TraesCS3A02G241600	A3	A
MSTRG.116758;A3:3A:455031219-455032358:455031215-455032358:-	MSTRG.116758	TraesCS3A02G242200	A3	A
MSTRG.116787;SE:3A:456443397-456445745:456445821-456445899:+	MSTRG.116787	TraesCS3A02G242800	SE	A
MSTRG.116790;A5:3A:456701641-456701812:456701641-456702058:-	MSTRG.116790	TraesCS3A02G243100	A5	A
MSTRG.116812;RI:3A:457082916:457083225-457084058:457084286:-	MSTRG.116812	TraesCS3A02G243900	RI	A
MSTRG.116860;A5:3A:459047838-459051518:459047838-459051620:-	MSTRG.116860	TraesCS3A02G245400	A5	A
MSTRG.116883;A3:3A:460148909-460149031:460148822-460149031:-	MSTRG.116883	TraesCS3A02G245600	A3	A
MSTRG.116948;AF:3A:464895120:464895400-464896705:464895809:464895889-464896705:+	MSTRG.116948	TraesCS3A02G246800	AF	A
MSTRG.116952;A3:3A:464908927-464909180:464908927-464909233:+	MSTRG.116952	TraesCS3A02G246900	A3	A
MSTRG.116952;A3:3A:464908927-464909230:464908927-464909233:+	MSTRG.116952	TraesCS3A02G246900	A3	A
MSTRG.116952;A3:3A:464909582-464910587:464909582-464910590:+	MSTRG.116952	TraesCS3A02G246900	A3	A
MSTRG.116952;A3:3A:464910934-464911854:464910934-464912926:+	MSTRG.116952	TraesCS3A02G246900	A3	A
MSTRG.116958;A3:3A:465536197-465536283:465536197-465536302:+	MSTRG.116958	TraesCS3A02G247300	A3	A
MSTRG.116958;A5:3A:465538381-465538454:465538373-465538454:+	MSTRG.116958	TraesCS3A02G247300	A5	A
MSTRG.116958;RI:3A:465538779:465538954-465538980:465539248:+	MSTRG.116958	TraesCS3A02G247300	RI	A
MSTRG.116977;SE:3A:466575405-466575662:466576026-466576476:+	MSTRG.116977	TraesCS3A02G248600	SE	A
MSTRG.11697;A3:1A:535063707-535063823:535063707-535063892:+	MSTRG.11697	TraesCS1A02G350200	A3	A
MSTRG.11697;A5:1A:535063707-535063823:535063536-535063823:+	MSTRG.11697	TraesCS1A02G350200	A5	A
MSTRG.11697;AF:1A:535062101:535062315-535063017:535062609:535062685-535063017:+	MSTRG.11697	TraesCS1A02G350200	AF	A
MSTRG.116989;A3:3A:467154434-467155082:467153816-467155082:-	MSTRG.116989	TraesCS3A02G249000	A3	A
MSTRG.116990;A3:3A:466810109-466810177:466810109-466810184:+	MSTRG.116990	TraesCS3A02G248800	A3	A
MSTRG.117017;A5:3A:468014581-468014690:468014581-468014743:-	MSTRG.117017	TraesCS3A02G249800	A5	A
MSTRG.117037;A3:3A:469077101-469077750:469077082-469077750:-	MSTRG.117037	TraesCS3A02G250400	A3	A
MSTRG.117037;A3:3A:469078012-469078911:469078006-469078911:-	MSTRG.117037	TraesCS3A02G250400	A3	A
MSTRG.117052;A3:3A:469839518-469840085:469839455-469840085:-	MSTRG.117052	TraesCS3A02G250900	A3	A
MSTRG.117052;A3:3A:469841134-469841278:469841130-469841278:-	MSTRG.117052	TraesCS3A02G250900	A3	A
MSTRG.117065;A3:3A:470846658-470846750:470846586-470846750:-	MSTRG.117065	TraesCS3A02G251300	A3	A
MSTRG.117074;A3:3A:471358723-471358839:471358696-471358839:-	MSTRG.117074	TraesCS3A02G251600	A3	A
MSTRG.117075;A5:3A:471369531-471369951:471369531-471369955:-	MSTRG.117075	TraesCS3A02G251700	A5	A
MSTRG.117107;A3:3A:473216522-473217105:473216444-473217105:-	MSTRG.117107	TraesCS3A02G252700	A3	A
MSTRG.117107;A3:3A:473216522-473217105:473216517-473217105:-	MSTRG.117107	TraesCS3A02G252700	A3	A
MSTRG.117107;A3:3A:473217537-473217937:473217524-473217937:-	MSTRG.117107	TraesCS3A02G252700	A3	A
MSTRG.117110;A3:3A:473205729-473210378:473205729-473210415:+	MSTRG.117110	TraesCS3A02G252500	A3	A
MSTRG.117110;A5:3A:473211096-473211248:473211084-473211248:+	MSTRG.117110	TraesCS3A02G252500	A5	A
MSTRG.117110;RI:3A:473210966:473211096-473211248:473211330:+	MSTRG.117110	TraesCS3A02G252500	RI	A
MSTRG.117119;AF:3A:474433409:474433424-474434553:474434354:474434359-474434553:+	MSTRG.117119	TraesCS3A02G253000	AF	A
MSTRG.117200;A3:3A:477143321-477143529:477143321-477143601:+	MSTRG.117200	TraesCS3A02G255000	A3	A
MSTRG.117200;AF:3A:477141981:477142072-477143189:477142171:477142240-477143189:+	MSTRG.117200	TraesCS3A02G255000	AF	A
MSTRG.117214;SE:3A:477709088-477709900:477709911-477710647:-	MSTRG.117214	TraesCS3A02G256000	SE	A
MSTRG.117281;A5:3A:480432473-480432886:480432462-480432886:+	MSTRG.117281	TraesCS3A02G258500	A5	A
MSTRG.117281;A5:3A:480435598-480435776:480435469-480435776:+	MSTRG.117281	TraesCS3A02G258500	A5	A
MSTRG.117292;A3:3A:481019132-481019351:481019055-481019351:-	MSTRG.117292	TraesCS3A02G258800	A3	A
MSTRG.117305;A5:3A:481875220-481875289:481875016-481875289:+	MSTRG.117305	TraesCS3A02G259400	A5	A
MSTRG.117340;A5:3A:482403594-482403824:482403594-482404118:-	MSTRG.117340	TraesCS3A02G260000	A5	A
MSTRG.117340;A5:3A:482403594-482403845:482403594-482404118:-	MSTRG.117340	TraesCS3A02G260000	A5	A
MSTRG.117340;A5:3A:482403594-482404118:482403594-482404145:-	MSTRG.117340	TraesCS3A02G260000	A5	A
MSTRG.117340;RI:3A:482403561:482403594-482404118:482404295:-	MSTRG.117340	TraesCS3A02G260000	RI	A
MSTRG.117340;SE:3A:482403594-482404118:482404295-482404876:-	MSTRG.117340	TraesCS3A02G260000	SE	A
MSTRG.117340;SE:3A:482404295-482404763:482404798-482404876:-	MSTRG.117340	TraesCS3A02G260000	SE	A
MSTRG.117342;SE:3A:483450165-483450583:483450765-483452135:+	MSTRG.117342	TraesCS3A02G260500	SE	A
MSTRG.117363;A3:3A:484104975-484105049:484104964-484105049:-	MSTRG.117363	TraesCS3A02G261200	A3	A
MSTRG.117363;SE:3A:484105159-484105382:484105519-484105957:-	MSTRG.117363	TraesCS3A02G261200	SE	A
MSTRG.117371;A5:3A:484628833-484629001:484628809-484629001:+	MSTRG.117371	TraesCS3A02G261400	A5	A
MSTRG.117371;A5:3A:484631862-484631963:484631833-484631963:+	MSTRG.117371	TraesCS3A02G261400	A5	A
MSTRG.117391;A3:3A:485683888-485684255:485683888-485684259:+	MSTRG.117391	TraesCS3A02G262700	A3	A
MSTRG.117401;A3:3A:486215766-486216289:486215663-486216289:-	MSTRG.117401	TraesCS3A02G263100	A3	A
MSTRG.117401;SE:3A:486216513-486216607:486216645-486217108:-	MSTRG.117401	TraesCS3A02G263100	SE	A
MSTRG.117417;A3:3A:487448894-487448957:487448878-487448957:-	MSTRG.117417	TraesCS3A02G263800	A3	A
MSTRG.117417;A3:3A:487450536-487450614:487450523-487450614:-	MSTRG.117417	TraesCS3A02G263800	A3	A
MSTRG.117423;A3:3A:487853922-487854271:487853583-487854271:-	MSTRG.117423	TraesCS3A02G263900	A3	A
MSTRG.117452;AF:3A:489458645:489458846-489460368:489459279:489459312-489460368:+	MSTRG.117452	TraesCS3A02G265000	AF	A
MSTRG.117454;A5:3A:489203608-489203677:489203581-489203677:+	MSTRG.117454	TraesCS3A02G264800	A5	A
MSTRG.117466;A3:3A:489751614-489752204:489751555-489752204:-	MSTRG.117466	TraesCS3A02G265400	A3	A
MSTRG.117466;A3:3A:489754391-489754610:489754386-489754610:-	MSTRG.117466	TraesCS3A02G265400	A3	A
MSTRG.117487;A5:3A:491193091-491193320:491193013-491193320:+	MSTRG.117487	TraesCS3A02G266600	A5	A
MSTRG.117487;RI:3A:491192211:491192293-491192462:491192533:+	MSTRG.117487	TraesCS3A02G266600	RI	A
MSTRG.117556;A3:3A:495014847-495014909:495014847-495014930:+	MSTRG.117556	TraesCS3A02G268700	A3	A
MSTRG.117556;A3:3A:495015145-495015311:495015145-495015422:+	MSTRG.117556	TraesCS3A02G268700	A3	A
MSTRG.117620;A3:3A:497711773-497713168:497711543-497713168:-	MSTRG.117620	TraesCS3A02G270600	A3	A
MSTRG.117622;A3:3A:498230949-498232019:498230949-498232028:+	MSTRG.117622	TraesCS3A02G270800	A3	A
MSTRG.117681;A3:3A:500976723-500976889:500976723-500976903:+	MSTRG.117681	TraesCS3A02G271600	A3	A
MSTRG.117697;A3:3A:501653960-501654673:501653935-501654673:-	MSTRG.117697	TraesCS3A02G272300	A3	A
MSTRG.117730;SE:3A:502505786-502506093:502506135-502506294:-	MSTRG.117730	TraesCS3A02G273700	SE	A
MSTRG.117760;RI:3A:504624090:504624188-504624274:504624318:+	MSTRG.117760	TraesCS3A02G275000	RI	A
MSTRG.117773;A5:3A:503817907-503818105:503817907-503818119:-	MSTRG.117773	TraesCS3A02G274600	A5	A
MSTRG.117773;SE:3A:503822244-503822489:503822575-503822662:-	MSTRG.117773	TraesCS3A02G274600	SE	A
MSTRG.117774;A3:3A:504807304-504807478:504807284-504807478:-	MSTRG.117774	TraesCS3A02G275300	A3	A
MSTRG.117774;RI:3A:504809108:504809272-504809365:504809540:-	MSTRG.117774	TraesCS3A02G275300	RI	A
MSTRG.117780;A3:3A:505698200-505699276:505698200-505699282:+	MSTRG.117780	TraesCS3A02G276000	A3	A
MSTRG.117792;A3:3A:505217887-505218835:505217887-505218849:+	MSTRG.117792	TraesCS3A02G275500	A3	A
MSTRG.117792;A5:3A:505229035-505229783:505229021-505229783:+	MSTRG.117792	TraesCS3A02G275500	A5	A
MSTRG.117792;AF:3A:505226924:505226937-505227816:505227067:505227084-505227816:+	MSTRG.117792	TraesCS3A02G275500	AF	A
MSTRG.117794;A3:3A:505232516-505232586:505232460-505232586:-	MSTRG.117794	TraesCS3A02G275800	A3	A
MSTRG.117795;A3:3A:506433481-506433863:506433481-506433917:+	MSTRG.117795	TraesCS3A02G276400	A3	A
MSTRG.117878;A3:3A:509541744-509541833:509541744-509541841:+	MSTRG.117878	TraesCS3A02G280500	A3	A
MSTRG.117895;AF:3A:510297669:510297865-510299203:510297915:510298070-510299203:+	MSTRG.117895	TraesCS3A02G281600	AF	A
MSTRG.11790;A3:1A:536661676-536661845:536661668-536661845:-	MSTRG.11790	TraesCS1A02G352700	A3	A
MSTRG.11790;A3:1A:536661949-536662041:536661909-536662041:-	MSTRG.11790	TraesCS1A02G352700	A3	A
MSTRG.11790;A3:1A:536662679-536662922:536662671-536662922:-	MSTRG.11790	TraesCS1A02G352700	A3	A
MSTRG.11790;A3:1A:536663605-536663736:536663592-536663736:-	MSTRG.11790	TraesCS1A02G352700	A3	A
MSTRG.11790;RI:1A:536661389:536661511-536661614:536661676:-	MSTRG.11790	TraesCS1A02G352700	RI	A
MSTRG.117924;A3:3A:511603255-511603399:511603250-511603399:-	MSTRG.117924	TraesCS3A02G283000	A3	A
MSTRG.117924;A5:3A:511603250-511603399:511603250-511603404:-	MSTRG.117924	TraesCS3A02G283000	A5	A
MSTRG.117937;A3:3A:511995861-511996265:511995858-511996265:-	MSTRG.117937	TraesCS3A02G283500	A3	A
MSTRG.117978;RI:3A:513921925:513921995-513922093:513922179:-	MSTRG.117978	TraesCS3A02G285100	RI	A
MSTRG.118017;A3:3A:514626278-514626478:514626249-514626478:-	MSTRG.118017	TraesCS3A02G286700	A3	A
MSTRG.118017;A5:3A:514626079-514626149:514626079-514626157:-	MSTRG.118017	TraesCS3A02G286700	A5	A
MSTRG.118048;RI:3A:516122482:516123296-516123375:516123652:-	MSTRG.118048	TraesCS3A02G287900	RI	A
MSTRG.118057;A5:3A:516636921-516636991:516636921-516637015:-	MSTRG.118057	TraesCS3A02G288400	A5	A
MSTRG.118076;A5:3A:517078235-517078737:517078232-517078737:+	MSTRG.118076	TraesCS3A02G288900	A5	A
MSTRG.11808;A3:1A:537827656-537829346:537827643-537829346:-	MSTRG.11808	TraesCS1A02G355100	A3	A
MSTRG.11808;A5:1A:537830728-537831494:537830728-537831499:-	MSTRG.11808	TraesCS1A02G355100	A5	A
MSTRG.118108;A3:3A:519274206-519274298:519274197-519274298:-	MSTRG.118108	TraesCS3A02G290400	A3	A
MSTRG.118150;A5:3A:521600569-521600655:521600569-521600721:-	MSTRG.118150	TraesCS3A02G291300	A5	A
MSTRG.118153;A3:3A:521632473-521634124:521632439-521634124:-	MSTRG.118153	TraesCS3A02G291500	A3	A
MSTRG.118153;A5:3A:521631554-521632230:521631554-521632235:-	MSTRG.118153	TraesCS3A02G291500	A5	A
MSTRG.118153;SE:3A:521631554-521632230:521632439-521634124:-	MSTRG.118153	TraesCS3A02G291500	SE	A
MSTRG.118156;A3:3A:521725570-521725641:521725555-521725641:-	MSTRG.118156	TraesCS3A02G291700	A3	A
MSTRG.118156;A5:3A:521720889-521724130:521720889-521724161:-	MSTRG.118156	TraesCS3A02G291700	A5	A
MSTRG.118156;AF:3A:521726047-521726671:521726697:521726047-521726840:521727053:-	MSTRG.118156	TraesCS3A02G291700	AF	A
MSTRG.118160;AL:3A:522056962-522057112:522057116:522056962-522058792:522059143:+	MSTRG.118160	TraesCS3A02G291800	AL	A
MSTRG.118167;A3:3A:522173894-522174275:522173894-522174278:+	MSTRG.118167	TraesCS3A02G292000	A3	A
MSTRG.118167;A3:3A:522176236-522176852:522176236-522176905:+	MSTRG.118167	TraesCS3A02G292000	A3	A
MSTRG.118234;A3:3A:525640910-525641028:525640907-525641028:-	MSTRG.118234	TraesCS3A02G293600	A3	A
MSTRG.118260;A3:3A:528525064-528525274:528525064-528525279:+	MSTRG.118260	TraesCS3A02G294400	A3	A
MSTRG.118260;SE:3A:528521999-528522660:528522726-528524980:+	MSTRG.118260	TraesCS3A02G294400	SE	A
MSTRG.118295;A5:3A:529618443-529618546:529618224-529618546:+	MSTRG.118295	TraesCS3A02G295400	A5	A
MSTRG.118318;AF:3A:531446721:531448409-531451328:531449269:531449309-531451328:+	MSTRG.118318	TraesCS3A02G296700	AF	A
MSTRG.118347;A3:3A:532319498-532320662:532319487-532320662:-	MSTRG.118347	TraesCS3A02G297500	A3	A
MSTRG.118353;A3:3A:532450510-532450693:532450505-532450693:-	MSTRG.118353	TraesCS3A02G297700	A3	A
MSTRG.118379;AF:3A:532936657-532936764:532936825:532936657-532936973:532937138:-	MSTRG.118379	TraesCS3A02G298800	AF	A
MSTRG.118379;RI:3A:532935907:532936293-532936406:532936657:-	MSTRG.118379	TraesCS3A02G298800	RI	A
MSTRG.118380;A3:3A:530197549-530197632:530197549-530197692:+	MSTRG.118380	TraesCS3A02G295900	A3	A
MSTRG.118380;A5:3A:530191456-530191600:530191447-530191600:+	MSTRG.118380	TraesCS3A02G295900	A5	A
MSTRG.118380;SE:3A:530182156-530182251:530182366-530183060:+	MSTRG.118380	TraesCS3A02G295900	SE	A
MSTRG.118394;RI:3A:533623427:533623697-533623787:533623870:+	MSTRG.118394	TraesCS3A02G299200	RI	A
MSTRG.118438;A3:3A:535196838-535197340:535196838-535197347:+	MSTRG.118438	TraesCS3A02G301600	A3	A
MSTRG.118438;A3:3A:535199294-535199399:535199294-535199403:+	MSTRG.118438	TraesCS3A02G301600	A3	A
MSTRG.118444;A3:3A:535226228-535226972:535226216-535226972:-	MSTRG.118444	TraesCS3A02G302000	A3	A
MSTRG.118444;A3:3A:535227160-535227255:535227131-535227255:-	MSTRG.118444	TraesCS3A02G302000	A3	A
MSTRG.118459;A3:3A:535543934-535544608:535543934-535544612:+	MSTRG.118459	TraesCS3A02G302200	A3	A
MSTRG.118459;SE:3A:535548047-535548199:535548339-535548698:+	MSTRG.118459	TraesCS3A02G302200	SE	A
MSTRG.118490;RI:3A:537499166:537499208-537499294:537499341:+	MSTRG.118490	TraesCS3A02G303100	RI	A
MSTRG.118490;SE:3A:537498431-537498521:537498603-537498700:+	MSTRG.118490	TraesCS3A02G303100	SE	A
MSTRG.118495;A3:3A:537737001-537737436:537737001-537737439:+	MSTRG.118495	TraesCS3A02G303400	A3	A
MSTRG.118496;A3:3A:538011537-538011634:538011537-538011644:+	MSTRG.118496	TraesCS3A02G303700	A3	A
MSTRG.118535;A3:3A:540664731-540664805:540664716-540664805:-	MSTRG.118535	TraesCS3A02G304600	A3	A
MSTRG.118540;A3:3A:541210545-541210666:541210545-541210742:+	MSTRG.118540	TraesCS3A02G305100	A3	A
MSTRG.118540;A3:3A:541260499-541260658:541260499-541260699:+	MSTRG.118540	TraesCS3A02G305100	A3	A
MSTRG.118540;RI:3A:541208407:541208434-541208626:541208976:+	MSTRG.118540	TraesCS3A02G305100	RI	A
MSTRG.118594;AF:3A:544378679:544378733-544379460:544379314:544379363-544379460:+	MSTRG.118594	TraesCS3A02G306600	AF	A
MSTRG.118633;RI:3A:546570813:546570865-546570927:546571245:+	MSTRG.118633	TraesCS3A02G308000	RI	A
MSTRG.118681;AF:3A:547929047:547929484-547931271:547930052:547930412-547931271:+	MSTRG.118681	TraesCS3A02G309800	AF	A
MSTRG.118724;A5:3A:549624749-549625108:549624749-549625115:-	MSTRG.118724	TraesCS3A02G310900	A5	A
MSTRG.118724;AF:3A:549625228-549625536:549625574:549625228-549626106:549626149:-	MSTRG.118724	TraesCS3A02G310900	AF	A
MSTRG.118728;A3:3A:549432164-549432306:549432159-549432306:-	MSTRG.118728	TraesCS3A02G310700	A3	A
MSTRG.118728;A5:3A:549433312-549433569:549433312-549433579:-	MSTRG.118728	TraesCS3A02G310700	A5	A
MSTRG.118728;RI:3A:549431974:549432159-549432306:549432506:-	MSTRG.118728	TraesCS3A02G310700	RI	A
MSTRG.118728;RI:3A:549431974:549432164-549432306:549432506:-	MSTRG.118728	TraesCS3A02G310700	RI	A
MSTRG.118728;RI:3A:549432651:549432813-549432909:549432994:-	MSTRG.118728	TraesCS3A02G310700	RI	A
MSTRG.118765;A3:3A:550721553-550722266:550721544-550722266:-	MSTRG.118765	TraesCS3A02G311600	A3	A
MSTRG.118776;A5:3A:552023021-552023109:552023021-552023247:-	MSTRG.118776	TraesCS3A02G312100	A5	A
MSTRG.118788;A3:3A:552277070-552277187:552277070-552277213:+	MSTRG.118788	TraesCS3A02G312300	A3	A
MSTRG.118788;SE:3A:552275761-552275872:552275934-552276016:+	MSTRG.118788	TraesCS3A02G312300	SE	A
MSTRG.118799;A3:3A:552618928-552619013:552618909-552619013:-	MSTRG.118799	TraesCS3A02G312800	A3	A
MSTRG.118869;A3:3A:556460343-556460450:556460336-556460450:-	MSTRG.118869	TraesCS3A02G315500	A3	A
MSTRG.118893;A3:3A:557258272-557259002:557258227-557259002:-	MSTRG.118893	TraesCS3A02G316600	A3	A
MSTRG.118905;A3:3A:557952277-557952350:557952256-557952350:-	MSTRG.118905	TraesCS3A02G317400	A3	A
MSTRG.118914;A3:3A:557959125-557959210:557959122-557959210:-	MSTRG.118914	TraesCS3A02G317500	A3	A
MSTRG.118934;A3:3A:559530597-559530739:559530587-559530739:-	MSTRG.118934	TraesCS3A02G318300	A3	A
MSTRG.118936;A3:3A:559542026-559542872:559541901-559542872:-	MSTRG.118936	TraesCS3A02G318400	A3	A
MSTRG.118972;A3:3A:562352348-562353698:562352294-562353698:-	MSTRG.118972	TraesCS3A02G319900	A3	A
MSTRG.11898;A5:1A:540655620-540656098:540655618-540656098:+	MSTRG.11898	TraesCS1A02G359300	A5	A
MSTRG.11898;AF:1A:540647285:540647329-540648154:540647960:540648014-540648154:+	MSTRG.11898	TraesCS1A02G359300	AF	A
MSTRG.119012;A3:3A:564343450-564343528:564343450-564343533:+	MSTRG.119012	TraesCS3A02G320800	A3	A
MSTRG.119012;A3:3A:564344430-564344674:564344430-564344701:+	MSTRG.119012	TraesCS3A02G320800	A3	A
MSTRG.119012;A5:3A:564342407-564343303:564342393-564343303:+	MSTRG.119012	TraesCS3A02G320800	A5	A
MSTRG.119012;AF:3A:564340644:564340701-564342252:564340761:564340826-564342252:+	MSTRG.119012	TraesCS3A02G320800	AF	A
MSTRG.119014;A3:3A:563830520-563830636:563830517-563830636:-	MSTRG.119014	TraesCS3A02G320700	A3	A
MSTRG.119014;A3:3A:563831993-563832295:563831988-563832295:-	MSTRG.119014	TraesCS3A02G320700	A3	A
MSTRG.119047;A3:3A:565775320-565775528:565775304-565775528:-	MSTRG.119047	TraesCS3A02G322200	A3	A
MSTRG.119047;A5:3A:565774691-565775180:565774691-565775224:-	MSTRG.119047	TraesCS3A02G322200	A5	A
MSTRG.119047;SE:3A:565774691-565775180:565775304-565775528:-	MSTRG.119047	TraesCS3A02G322200	SE	A
MSTRG.119047;SE:3A:565774691-565775180:565775320-565775528:-	MSTRG.119047	TraesCS3A02G322200	SE	A
MSTRG.119047;SE:3A:565774691-565775224:565775304-565775528:-	MSTRG.119047	TraesCS3A02G322200	SE	A
MSTRG.119047;SE:3A:565774691-565775528:565775741-565778982:-	MSTRG.119047	TraesCS3A02G322200	SE	A
MSTRG.119048;A3:3A:565770638-565771034:565770638-565771052:+	MSTRG.119048	TraesCS3A02G322100	A3	A
MSTRG.119048;RI:3A:565769628:565769687-565769788:565769885:+	MSTRG.119048	TraesCS3A02G322100	RI	A
MSTRG.119056;A3:3A:565785570-565786156:565785565-565786156:-	MSTRG.119056	TraesCS3A02G322300	A3	A
MSTRG.119056;A5:3A:565787951-565788055:565787951-565788058:-	MSTRG.119056	TraesCS3A02G322300	A5	A
MSTRG.119060;A3:3A:566135647-566137085:566135647-566137128:+	MSTRG.119060	TraesCS3A02G322500	A3	A
MSTRG.119060;A5:3A:566137936-566138128:566137904-566138128:+	MSTRG.119060	TraesCS3A02G322500	A5	A
MSTRG.119060;SE:3A:566123802-566124403:566124467-566132880:+	MSTRG.119060	TraesCS3A02G322500	SE	A
MSTRG.119088;A3:3A:567557853-567558097:567557850-567558097:-	MSTRG.119088	TraesCS3A02G323100	A3	A
MSTRG.119088;A3:3A:567561258-567561347:567561246-567561347:-	MSTRG.119088	TraesCS3A02G323100	A3	A
MSTRG.119102;SE:3A:568380969-568381327:568381361-568382526:+	MSTRG.119102	TraesCS3A02G323800	SE	A
MSTRG.119119;AL:3A:569231555-569233258:569233258:569231555-569233770:569234007:+	MSTRG.119119	TraesCS3A02G324500	AL	A
MSTRG.11911;A3:1A:540888284-540888394:540888262-540888394:-	MSTRG.11911	TraesCS1A02G359400	A3	A
MSTRG.119140;A3:3A:569424210-569424298:569423993-569424298:-	MSTRG.119140	TraesCS3A02G324900	A3	A
MSTRG.119140;A3:3A:569424210-569424298:569424013-569424298:-	MSTRG.119140	TraesCS3A02G324900	A3	A
MSTRG.119168;A5:3A:571410674-571412078:571410674-571412113:-	MSTRG.119168	TraesCS3A02G326200	A5	A
MSTRG.119184;A3:3A:571919572-571919801:571919538-571919801:-	MSTRG.119184	TraesCS3A02G326700	A3	A
MSTRG.11918;A5:1A:540404790-540404864:540404790-540404893:-	MSTRG.11918	TraesCS1A02G358800	A5	A
MSTRG.11918;A5:1A:540406225-540406330:540406225-540406334:-	MSTRG.11918	TraesCS1A02G358800	A5	A
MSTRG.119271;A5:3A:574996476-574996604:574996395-574996604:+	MSTRG.119271	TraesCS3A02G330300	A5	A
MSTRG.119284;AF:3A:575409915-575410494:575410560:575409915-575410792:575411441:-	MSTRG.119284	TraesCS3A02G330700	AF	A
MSTRG.11932;A3:1A:541633071-541633171:541633068-541633171:-	MSTRG.11932	TraesCS1A02G360500	A3	A
MSTRG.119353;A5:3A:578872996-578873647:578872934-578873647:+	MSTRG.119353	TraesCS3A02G333300	A5	A
MSTRG.119377;A3:3A:580561278-580563639:580561278-580563642:+	MSTRG.119377	TraesCS3A02G334300	A3	A
MSTRG.119377;RI:3A:580564170:580564266-580564766:580565433:+	MSTRG.119377	TraesCS3A02G334300	RI	A
MSTRG.119395;A3:3A:581260690-581260819:581260403-581260819:-	MSTRG.119395	TraesCS3A02G334700	A3	A
MSTRG.119395;RI:3A:581260819:581260918-581261303:581261386:-	MSTRG.119395	TraesCS3A02G334700	RI	A
MSTRG.119395;SE:3A:581260403-581260819:581260918-581261303:-	MSTRG.119395	TraesCS3A02G334700	SE	A
MSTRG.119416;RI:3A:581407301:581407372-581407443:581407607:-	MSTRG.119416	TraesCS3A02G335300	RI	A
MSTRG.11941;A3:1A:542139471-542139764:542139471-542139776:+	MSTRG.11941	TraesCS1A02G361500	A3	A
MSTRG.119445;A3:3A:583698645-583699326:583698645-583699339:+	MSTRG.119445	TraesCS3A02G336600	A3	A
MSTRG.119445;A3:3A:583698645-583699326:583698645-583699344:+	MSTRG.119445	TraesCS3A02G336600	A3	A
MSTRG.119445;A3:3A:583698645-583699339:583698645-583699344:+	MSTRG.119445	TraesCS3A02G336600	A3	A
MSTRG.119445;A3:3A:583699885-583699974:583699885-583700023:+	MSTRG.119445	TraesCS3A02G336600	A3	A
MSTRG.119465;A3:3A:584296345-584296529:584296324-584296529:-	MSTRG.119465	TraesCS3A02G337500	A3	A
MSTRG.119471;A3:3A:584749164-584749233:584749164-584749246:+	MSTRG.119471	TraesCS3A02G337800	A3	A
MSTRG.11953;A5:1A:541978184-541993205:541978184-541993216:-	MSTRG.11953	TraesCS1A02G361200	A5	A
MSTRG.11953;RI:1A:541994321:541994377-541994460:541994568:-	MSTRG.11953	TraesCS1A02G361200	RI	A
MSTRG.119565;A3:3A:586886505-586886576:586886486-586886576:-	MSTRG.119565	TraesCS3A02G339900	A3	A
MSTRG.119565;A3:3A:586887095-586887203:586887091-586887203:-	MSTRG.119565	TraesCS3A02G339900	A3	A
MSTRG.119566;A3:3A:588440492-588440586:588440492-588440703:+	MSTRG.119566	TraesCS3A02G341000	A3	A
MSTRG.119566;A5:3A:588436874-588437193:588436833-588437193:+	MSTRG.119566	TraesCS3A02G341000	A5	A
MSTRG.119566;AF:3A:588436775:588436833-588437193:588436874:588436940-588437193:+	MSTRG.119566	TraesCS3A02G341000	AF	A
MSTRG.119574;A5:3A:588827341-588827439:588827326-588827439:+	MSTRG.119574	TraesCS3A02G341400	A5	A
MSTRG.119587;A5:3A:589374129-589374201:589374129-589374206:-	MSTRG.119587	TraesCS3A02G342100	A5	A
MSTRG.119587;A5:3A:589374129-589374201:589374129-589374219:-	MSTRG.119587	TraesCS3A02G342100	A5	A
MSTRG.119591;A3:3A:589391104-589393038:589391104-589393041:+	MSTRG.119591	TraesCS3A02G342300	A3	A
MSTRG.119604;A5:3A:589790210-589791470:589790210-589791492:-	MSTRG.119604	TraesCS3A02G342700	A5	A
MSTRG.119625;A3:3A:590365597-590365688:590365597-590365713:+	MSTRG.119625	TraesCS3A02G343200	A3	A
MSTRG.119625;A3:3A:590365814-590366747:590365814-590366787:+	MSTRG.119625	TraesCS3A02G343200	A3	A
MSTRG.119625;A5:3A:590365814-590366787:590365597-590366787:+	MSTRG.119625	TraesCS3A02G343200	A5	A
MSTRG.119625;SE:3A:590365597-590365713:590365814-590366787:+	MSTRG.119625	TraesCS3A02G343200	SE	A
MSTRG.119688;A3:3A:594016450-594026842:594016435-594026842:-	MSTRG.119688	TraesCS3A02G344500	A3	A
MSTRG.119775;A3:3A:597164711-597165712:597164711-597165718:+	MSTRG.119775	TraesCS3A02G348200	A3	A
MSTRG.119802;A5:3A:597850386-597850477:597850350-597850477:+	MSTRG.119802	TraesCS3A02G349000	A5	A
MSTRG.119829;A3:3A:598672607-598672887:598672604-598672887:-	MSTRG.119829	TraesCS3A02G350100	A3	A
MSTRG.119863;A3:3A:600008356-600008494:600008356-600008501:+	MSTRG.119863	TraesCS3A02G351500	A3	A
MSTRG.119863;A5:3A:600004749-600005116:600004738-600005116:+	MSTRG.119863	TraesCS3A02G351500	A5	A
MSTRG.119863;RI:3A:600006566:600006668-600006750:600006845:+	MSTRG.119863	TraesCS3A02G351500	RI	A
MSTRG.119880;AF:3A:600343003-600343763:600343864:600343003-600344009:600344117:-	MSTRG.119880	TraesCS3A02G352500	AF	A
MSTRG.119882;A5:3A:600328088-600328373:600328088-600328481:-	MSTRG.119882	TraesCS3A02G352400	A5	A
MSTRG.119929;A5:3A:602242436-602272288:602242436-602272305:-	MSTRG.119929	TraesCS3A02G354600	A5	A
MSTRG.119936;A3:3A:602687073-602687779:602687069-602687779:-	MSTRG.119936	TraesCS3A02G354800	A3	A
MSTRG.119943;RI:3A:602917147:602917836-602918224:602918371:+	MSTRG.119943	TraesCS3A02G355200	RI	A
MSTRG.119946;RI:3A:603268259:603268292-603268419:603268504:-	MSTRG.119946	TraesCS3A02G355500	RI	A
MSTRG.11996;AF:1A:544048753-544048912:544049068:544048753-544049200:544049251:-	MSTRG.11996	TraesCS1A02G363700	AF	A
MSTRG.119970;AF:3A:603931764-603933627:603933830:603931764-603934127:603934238:-	MSTRG.119970	TraesCS3A02G356500	AF	A
MSTRG.120031;AF:3A:605854223-605855192:605855258:605854223-605855549:605855654:-	MSTRG.120031	TraesCS3A02G357700	AF	A
MSTRG.120117;A3:3A:609478808-609478892:609478790-609478892:-	MSTRG.120117	TraesCS3A02G361400	A3	A
MSTRG.120117;AF:3A:609479324-609481809:609481922:609479324-609483240:609483458:-	MSTRG.120117	TraesCS3A02G361400	AF	A
MSTRG.12013;A3:1A:544366441-544366571:544366422-544366571:-	MSTRG.12013	TraesCS1A02G364500	A3	A
MSTRG.120140;A3:3A:609952418-609952504:609952418-609952534:+	MSTRG.120140	TraesCS3A02G361700	A3	A
MSTRG.120145;A3:3A:610413173-610413266:610413173-610413279:+	MSTRG.120145	TraesCS3A02G362300	A3	A
MSTRG.120167;A5:3A:611170054-611170160:611170050-611170160:+	MSTRG.120167	TraesCS3A02G362800	A5	A
MSTRG.120184;A3:3A:611947142-611948208:611947142-611948213:+	MSTRG.120184	TraesCS3A02G363400	A3	A
MSTRG.12019;A3:1A:544376285-544376362:544376285-544376366:+	MSTRG.12019	TraesCS1A02G364600	A3	A
MSTRG.120224;A3:3A:611968425-611968491:611968425-611968506:+	MSTRG.120224	TraesCS3A02G363700	A3	A
MSTRG.120224;A3:3A:611970704-611970790:611970704-611970906:+	MSTRG.120224	TraesCS3A02G363700	A3	A
MSTRG.120229;A5:3A:614125547-614125634:614125547-614125751:-	MSTRG.120229	TraesCS3A02G364700	A5	A
MSTRG.120229;SE:3A:614125547-614125634:614125660-614125751:-	MSTRG.120229	TraesCS3A02G364700	SE	A
MSTRG.120235;A5:3A:614467273-614467349:614467270-614467349:+	MSTRG.120235	TraesCS3A02G365000	A5	A
MSTRG.120252;RI:3A:614797120:614797625-614797700:614798149:-	MSTRG.120252	TraesCS3A02G365900	RI	A
MSTRG.120283;AF:3A:616468720:616469289-616470583:616470054:616470183-616470583:+	MSTRG.120283	TraesCS3A02G367500	AF	A
MSTRG.120349;A3:3A:620572631-620572698:620572631-620572705:+	MSTRG.120349	TraesCS3A02G369400	A3	A
MSTRG.120349;A3:3A:620572631-620572698:620572631-620572743:+	MSTRG.120349	TraesCS3A02G369400	A3	A
MSTRG.120349;AL:3A:620574311-620574445:620574486:620574311-620581362:620581749:+	MSTRG.120349	TraesCS3A02G369400	AL	A
MSTRG.120349;AL:3A:620574311-620574445:620574486:620574311-620581362:620581787:+	MSTRG.120349	TraesCS3A02G369400	AL	A
MSTRG.120370;A3:3A:620763723-620763836:620763323-620763836:-	MSTRG.120370	TraesCS3A02G370000	A3	A
MSTRG.120370;A3:3A:620764239-620766013:620764191-620766013:-	MSTRG.120370	TraesCS3A02G370000	A3	A
MSTRG.120371;A3:3A:620996862-620997032:620996845-620997032:-	MSTRG.120371	TraesCS3A02G370200	A3	A
MSTRG.120371;A3:3A:620996935-620997032:620996845-620997032:-	MSTRG.120371	TraesCS3A02G370200	A3	A
MSTRG.120371;A3:3A:620996963-620997032:620996845-620997032:-	MSTRG.120371	TraesCS3A02G370200	A3	A
MSTRG.120371;A5:3A:620995198-620995972:620995198-620995983:-	MSTRG.120371	TraesCS3A02G370200	A5	A
MSTRG.120385;A5:3A:621633214-621634025:621633214-621634990:-	MSTRG.120385	TraesCS3A02G371300	A5	A
MSTRG.120385;SE:3A:621633214-621634025:621634591-621634990:-	MSTRG.120385	TraesCS3A02G371300	SE	A
MSTRG.120398;A3:3A:621319306-621319381:621319306-621319434:+	MSTRG.120398	TraesCS3A02G371000	A3	A
MSTRG.120421;A5:3A:623189889-623189998:623189885-623189998:+	MSTRG.120421	TraesCS3A02G372600	A5	A
MSTRG.12042;A3:1A:544600840-544600958:544600840-544600965:+	MSTRG.12042	TraesCS1A02G365700	A3	A
MSTRG.120473;A3:3A:624446761-624447245:624446756-624447245:-	MSTRG.120473	TraesCS3A02G374900	A3	A
MSTRG.120481;A3:3A:624535721-624536141:624535712-624536141:-	MSTRG.120481	TraesCS3A02G375200	A3	A
MSTRG.1204;A5:1A:24139319-24139404:24139296-24139404:+	MSTRG.1204	TraesCS1A02G043400	A5	A
MSTRG.120546;A5:3A:627787494-627787667:627786586-627787667:+	MSTRG.120546	TraesCS3A02G377800	A5	A
MSTRG.120561;A5:3A:627962283-627962947:627962277-627962947:+	MSTRG.120561	TraesCS3A02G378600	A5	A
MSTRG.120561;A5:3A:627963756-627964051:627963752-627964051:+	MSTRG.120561	TraesCS3A02G378600	A5	A
MSTRG.120561;SE:3A:627963024-627963420:627963517-627963683:+	MSTRG.120561	TraesCS3A02G378600	SE	A
MSTRG.120561;SE:3A:627963024-627963430:627963517-627963683:+	MSTRG.120561	TraesCS3A02G378600	SE	A
MSTRG.120564;SE:3A:628198007-628198601:628198775-628199154:+	MSTRG.120564	TraesCS3A02G378800	SE	A
MSTRG.120601;A3:3A:629218309-629218452:629218305-629218452:-	MSTRG.120601	TraesCS3A02G379800	A3	A
MSTRG.120661;A3:3A:630924166-630924651:630924163-630924651:-	MSTRG.120661	TraesCS3A02G380700	A3	A
MSTRG.120661;A3:3A:630926982-630927097:630926883-630927097:-	MSTRG.120661	TraesCS3A02G380700	A3	A
MSTRG.120661;SE:3A:630924721-630926534:630926562-630926665:-	MSTRG.120661	TraesCS3A02G380700	SE	A
MSTRG.120661;SE:3A:630928196-630928466:630928583-630930451:-	MSTRG.120661	TraesCS3A02G380700	SE	A
MSTRG.120664;SE:3A:631577295-631577812:631577984-631578939:+	MSTRG.120664	TraesCS3A02G381100	SE	A
MSTRG.120666;A3:3A:631581841-631582018:631581825-631582018:-	MSTRG.120666	TraesCS3A02G381200	A3	A
MSTRG.120682;AF:3A:632029374-632030304:632030356:632029374-632030607:632030778:-	MSTRG.120682	TraesCS3A02G382000	AF	A
MSTRG.120694;RI:3A:632396656:632396940-632396965:632397146:+	MSTRG.120694	TraesCS3A02G382700	RI	A
MSTRG.120703;A3:3A:632616639-632616743:632616550-632616743:-	MSTRG.120703	TraesCS3A02G383100	A3	A
MSTRG.120703;RI:3A:632615976:632616051-632616134:632616238:-	MSTRG.120703	TraesCS3A02G383100	RI	A
MSTRG.120707;A3:3A:632740958-632741046:632740954-632741046:-	MSTRG.120707	TraesCS3A02G383400	A3	A
MSTRG.120713;A3:3A:633060338-633060416:633060316-633060416:-	MSTRG.120713	TraesCS3A02G383700	A3	A
MSTRG.120746;A3:3A:633848385-633848469:633848380-633848469:-	MSTRG.120746	TraesCS3A02G384200	A3	A
MSTRG.120746;A5:3A:633853757-633853926:633853757-633853930:-	MSTRG.120746	TraesCS3A02G384200	A5	A
MSTRG.120774;A5:3A:635331191-635333667:635331191-635333724:-	MSTRG.120774	TraesCS3A02G386000	A5	A
MSTRG.120815;AF:3A:636821556:636821721-636824553:636823599:636824449-636824553:+	MSTRG.120815	TraesCS3A02G387900	AF	A
MSTRG.120847;A3:3A:638063473-638063581:638063473-638063585:+	MSTRG.120847	TraesCS3A02G389400	A3	A
MSTRG.120847;SE:3A:638060781-638061091:638061369-638061481:+	MSTRG.120847	TraesCS3A02G389400	SE	A
MSTRG.120848;SE:3A:638025389-638026448:638026576-638026648:+	MSTRG.120848	TraesCS3A02G389100	SE	A
MSTRG.120861;RI:3A:638203178:638203255-638203341:638203382:-	MSTRG.120861	TraesCS3A02G389800	RI	A
MSTRG.12086;A5:1A:545888384-545888482:545888202-545888482:+	MSTRG.12086	TraesCS1A02G367300	A5	A
MSTRG.120945;A5:3A:639664938-639699570:639664938-639699574:-	MSTRG.120945	TraesCS3A02G392100	A5	A
MSTRG.120945;A5:3A:639699954-639700037:639699954-639700121:-	MSTRG.120945	TraesCS3A02G392100	A5	A
MSTRG.120946;A5:3A:639702577-639702746:639702565-639702746:+	MSTRG.120946	TraesCS3A02G392200	A5	A
MSTRG.120974;A3:3A:642033378-642033448:642033364-642033448:-	MSTRG.120974	TraesCS3A02G394400	A3	A
MSTRG.120974;A3:3A:642033708-642034200:642033693-642034200:-	MSTRG.120974	TraesCS3A02G394400	A3	A
MSTRG.120976;A5:3A:641826453-641826544:641826453-641826571:-	MSTRG.120976	TraesCS3A02G394100	A5	A
MSTRG.120977;AL:3A:641862986:641863493-641873242:641872234:641872608-641873242:-	MSTRG.120977	TraesCS3A02G394200	AL	A
MSTRG.120;A3:1A:3257932-3258012:3257929-3258012:-	MSTRG.120	TraesCS1A02G005600	A3	A
MSTRG.121003;A3:3A:643185669-643185777:643185669-643185793:+	MSTRG.121003	TraesCS3A02G395900	A3	A
MSTRG.121015;A3:3A:643748315-643748815:643748308-643748815:-	MSTRG.121015	TraesCS3A02G396500	A3	A
MSTRG.121034;A3:3A:643539323-643540078:643539323-643540081:+	MSTRG.121034	TraesCS3A02G396300	A3	A
MSTRG.121034;A3:3A:643543732-643544035:643543732-643544095:+	MSTRG.121034	TraesCS3A02G396300	A3	A
MSTRG.121034;RI:3A:643538902:643538973-643539061:643539153:+	MSTRG.121034	TraesCS3A02G396300	RI	A
MSTRG.121052;RI:3A:645147863:645149085-645149131:645149572:-	MSTRG.121052	TraesCS3A02G398100	RI	A
MSTRG.121081;A3:3A:646129981-646130301:646129837-646130301:-	MSTRG.121081	TraesCS3A02G399000	A3	A
MSTRG.121192;A5:3A:649024288-649024361:649024281-649024361:+	MSTRG.121192	TraesCS3A02G404000	A5	A
MSTRG.121196;A5:3A:648859379-648867106:648859316-648867106:+	MSTRG.121196	TraesCS3A02G403600	A5	A
MSTRG.121197;A5:3A:648867865-648867946:648867865-648867953:-	MSTRG.121197	TraesCS3A02G403800	A5	A
MSTRG.121218;A3:3A:649852497-649852580:649852497-649852624:+	MSTRG.121218	TraesCS3A02G405300	A3	A
MSTRG.121218;A5:3A:649851549-649851868:649851490-649851868:+	MSTRG.121218	TraesCS3A02G405300	A5	A
MSTRG.121218;SE:3A:649851920-649852228:649852300-649852405:+	MSTRG.121218	TraesCS3A02G405300	SE	A
MSTRG.121254;A3:3A:651518915-651519091:651518023-651519091:-	MSTRG.121254	TraesCS3A02G406400	A3	A
MSTRG.121278;A3:3A:652026425-652026504:652026400-652026504:-	MSTRG.121278	TraesCS3A02G407400	A3	A
MSTRG.121278;A3:3A:652028323-652028434:652028309-652028434:-	MSTRG.121278	TraesCS3A02G407400	A3	A
MSTRG.121318;RI:3A:653853315:653853708-653853823:653853952:-	MSTRG.121318	TraesCS3A02G409200	RI	A
MSTRG.121392;SE:3A:656101742-656101841:656101930-656102062:+	MSTRG.121392	TraesCS3A02G412600	SE	A
MSTRG.12139;A3:1A:547381926-547382431:547381926-547382436:+	MSTRG.12139	TraesCS1A02G369900	A3	A
MSTRG.121404;A3:3A:656428366-656428525:656428366-656428529:+	MSTRG.121404	TraesCS3A02G413300	A3	A
MSTRG.121404;A5:3A:656429522-656429668:656429515-656429668:+	MSTRG.121404	TraesCS3A02G413300	A5	A
MSTRG.121425;A3:3A:657616916-657617733:657616856-657617733:-	MSTRG.121425	TraesCS3A02G414000	A3	A
MSTRG.121432;A3:3A:657934327-657934412:657934327-657934441:+	MSTRG.121432	TraesCS3A02G414200	A3	A
MSTRG.121432;A5:3A:657934588-657934899:657934522-657934899:+	MSTRG.121432	TraesCS3A02G414200	A5	A
MSTRG.121438;AF:3A:657948506-657948698:657948802:657948506-657949309:657949641:-	MSTRG.121438	TraesCS3A02G414400	AF	A
MSTRG.121465;RI:3A:658653575:658653742-658653857:658654031:+	MSTRG.121465	TraesCS3A02G415200	RI	A
MSTRG.121481;A3:3A:659158575-659158963:659158572-659158963:-	MSTRG.121481	TraesCS3A02G416900	A3	A
MSTRG.121481;A3:3A:659159748-659160586:659159196-659160586:-	MSTRG.121481	TraesCS3A02G416900	A3	A
MSTRG.121481;A5:3A:659159196-659160586:659159196-659160730:-	MSTRG.121481	TraesCS3A02G416900	A5	A
MSTRG.121494;A5:3A:659527176-659552160:659527176-659552164:-	MSTRG.121494	TraesCS3A02G417300	A5	A
MSTRG.121494;A5:3A:659553527-659554099:659553527-659554119:-	MSTRG.121494	TraesCS3A02G417300	A5	A
MSTRG.121506;A3:3A:659942202-659946413:659942198-659946413:-	MSTRG.121506	TraesCS3A02G417700	A3	A
MSTRG.121506;A3:3A:659947475-659947711:659947470-659947711:-	MSTRG.121506	TraesCS3A02G417700	A3	A
MSTRG.121518;A3:3A:659978006-659978097:659978006-659978177:+	MSTRG.121518	TraesCS3A02G417900	A3	A
MSTRG.121523;A3:3A:660509132-660512140:660509129-660512140:-	MSTRG.121523	TraesCS3A02G418890	A3	A
MSTRG.121542;AL:3A:660862461-660862573:660862987:660862461-660872670:660873139:+	MSTRG.121542	TraesCS3A02G419000	AL	A
MSTRG.121549;A3:3A:661648190-661649212:661648190-661649278:+	MSTRG.121549	TraesCS3A02G419600	A3	A
MSTRG.121549;RI:3A:661643372:661643419-661643527:661643612:+	MSTRG.121549	TraesCS3A02G419600	RI	A
MSTRG.121621;A3:3A:663292865-663293035:663292830-663293035:-	MSTRG.121621	TraesCS3A02G422000	A3	A
MSTRG.121625;A3:3A:663438418-663438512:663438418-663438516:+	MSTRG.121625	TraesCS3A02G422100	A3	A
MSTRG.121683;A5:3A:666636212-666636932:666636212-666636944:-	MSTRG.121683	TraesCS3A02G424000	A5	A
MSTRG.121763;AF:3A:669730967-669732742:669732983:669730967-669733469:669733898:-	MSTRG.121763	TraesCS3A02G426800	AF	A
MSTRG.121818;A3:3A:671641164-671641261:671641161-671641261:-	MSTRG.121818	TraesCS3A02G428000	A3	A
MSTRG.121818;A3:3A:671645388-671646131:671645384-671646131:-	MSTRG.121818	TraesCS3A02G428000	A3	A
MSTRG.121823;A5:3A:671727025-671727613:671727025-671727617:-	MSTRG.121823	TraesCS3A02G428400	A5	A
MSTRG.12183;AF:1A:548437332:548437464-548437756:548437624:548437664-548437756:+	MSTRG.12183	TraesCS1A02G371100	AF	A
MSTRG.12196;A5:1A:548672410-548672494:548672402-548672494:+	MSTRG.12196	TraesCS1A02G371800	A5	A
MSTRG.12199;A3:1A:548565879-548567018:548565872-548567018:-	MSTRG.12199	TraesCS1A02G371700	A3	A
MSTRG.122046;RI:3A:680354222:680354504-680354598:680356418:-	MSTRG.122046	TraesCS3A02G436500	RI	A
MSTRG.122048;A3:3A:680728873-680731734:680728795-680731734:-	MSTRG.122048	TraesCS3A02G436600	A3	A
MSTRG.122065;A3:3A:680753972-680754084:680753972-680754115:+	MSTRG.122065	TraesCS3A02G436900	A3	A
MSTRG.122065;RI:3A:680750165:680750244-680750322:680750381:+	MSTRG.122065	TraesCS3A02G436900	RI	A
MSTRG.12207;A5:1A:548726907-548727042:548726907-548727097:-	MSTRG.12207	TraesCS1A02G372000	A5	A
MSTRG.122091;AL:3A:681399803-681400838:681401224:681399803-681448801:681449222:+	MSTRG.122091	TraesCS3A02G438000	AL	A
MSTRG.122127;AF:3A:682364373-682365219:682365221:682364373-682365468:682365522:-	MSTRG.122127	TraesCS3A02G439400	AF	A
MSTRG.122127;AF:3A:682364373-682365219:682365221:682364373-682365468:682365677:-	MSTRG.122127	TraesCS3A02G439400	AF	A
MSTRG.122127;SE:3A:682361222-682363738:682363897-682364325:-	MSTRG.122127	TraesCS3A02G439400	SE	A
MSTRG.122129;SE:3A:682972427-682972787:682972903-682973407:+	MSTRG.122129	TraesCS3A02G439700	SE	A
MSTRG.122132;A3:3A:682977865-682977973:682977856-682977973:-	MSTRG.122132	TraesCS3A02G439800	A3	A
MSTRG.122148;A3:3A:683193458-683194207:683193041-683194207:-	MSTRG.122148	TraesCS3A02G440200	A3	A
MSTRG.122148;A5:3A:683193041-683194202:683193041-683194207:-	MSTRG.122148	TraesCS3A02G440200	A5	A
MSTRG.122148;SE:3A:683191748-683192432:683193041-683194207:-	MSTRG.122148	TraesCS3A02G440200	SE	A
MSTRG.122181;A5:3A:684050435-684050607:684050435-684050636:-	MSTRG.122181	TraesCS3A02G442100	A5	A
MSTRG.122193;A3:3A:684301367-684301448:684301363-684301448:-	MSTRG.122193	TraesCS3A02G442300	A3	A
MSTRG.122202;A3:3A:684593209-684593700:684593205-684593700:-	MSTRG.122202	TraesCS3A02G442900	A3	A
MSTRG.122252;A3:3A:686122218-686122620:686122205-686122620:-	MSTRG.122252	TraesCS3A02G444300	A3	A
MSTRG.122385;SE:3A:688681351-688681512:688681546-688681639:-	MSTRG.122385	TraesCS3A02G449100	SE	A
MSTRG.122532;A3:3A:692622123-692622628:692622123-692622639:+	MSTRG.122532	TraesCS3A02G454400	A3	A
MSTRG.122532;A5:3A:692623333-692623510:692623136-692623510:+	MSTRG.122532	TraesCS3A02G454400	A5	A
MSTRG.122576;A3:3A:693485283-693486216:693485283-693486958:+	MSTRG.122576	TraesCS3A02G456400	A3	A
MSTRG.122576;A3:3A:693485283-693486863:693485283-693486958:+	MSTRG.122576	TraesCS3A02G456400	A3	A
MSTRG.122576;A3:3A:693485283-693486868:693485283-693486958:+	MSTRG.122576	TraesCS3A02G456400	A3	A
MSTRG.122641;SE:3A:695506896-695506985:695507006-695507408:-	MSTRG.122641	TraesCS3A02G458100	SE	A
MSTRG.122819;A5:3A:698863608-698863770:698863608-698863797:-	MSTRG.122819	TraesCS3A02G464400	A5	A
MSTRG.12285;A3:1A:550313309-550314018:550313115-550314018:-	MSTRG.12285	TraesCS1A02G375600	A3	A
MSTRG.122880;A3:3A:699856302-699857196:699856302-699857301:+	MSTRG.122880	TraesCS3A02G465800	A3	A
MSTRG.122880;RI:3A:699857196:699857530-699857721:699858107:+	MSTRG.122880	TraesCS3A02G465800	RI	A
MSTRG.122880;RI:3A:699857196:699857568-699857759:699858107:+	MSTRG.122880	TraesCS3A02G465800	RI	A
MSTRG.122898;A3:3A:700728336-700728441:700728336-700728483:+	MSTRG.122898	TraesCS3A02G467300	A3	A
MSTRG.122898;SE:3A:700730245-700730345:700730428-700730535:+	MSTRG.122898	TraesCS3A02G467300	SE	A
MSTRG.12297;RI:1A:550443888:550444619-550444710:550444780:-	MSTRG.12297	TraesCS1A02G376100	RI	A
MSTRG.123107;A5:3A:704972199-704972663:704972193-704972663:+	MSTRG.123107	TraesCS3A02G473900	A5	A
MSTRG.123107;RI:3A:704972663:704972743-704972780:704972845:+	MSTRG.123107	TraesCS3A02G473900	RI	A
MSTRG.123117;A5:3A:705309643-705309727:705309643-705309762:-	MSTRG.123117	TraesCS3A02G474200	A5	A
MSTRG.123242;A3:3A:709063141-709063253:709063117-709063253:-	MSTRG.123242	TraesCS3A02G477100	A3	A
MSTRG.123283;RI:3A:710824359:710824371-710824457:710824574:+	MSTRG.123283	TraesCS3A02G478800	RI	A
MSTRG.123303;A5:3A:711072712-711073823:711072689-711073823:+	MSTRG.123303	TraesCS3A02G479500	A5	A
MSTRG.123303;AF:3A:711070961:711071134-711071943:711071401:711071494-711071943:+	MSTRG.123303	TraesCS3A02G479500	AF	A
MSTRG.123303;AF:3A:711071005:711071134-711071943:711071401:711071494-711071943:+	MSTRG.123303	TraesCS3A02G479500	AF	A
MSTRG.12331;SE:1A:550876757-550877449:550877515-550878649:+	MSTRG.12331	TraesCS1A02G377700	SE	A
MSTRG.123337;A3:3A:711406386-711406444:711406386-711406467:+	MSTRG.123337	TraesCS3A02G480600	A3	A
MSTRG.123363;SE:3A:712453758-712454464:712454517-712455059:+	MSTRG.123363	TraesCS3A02G481400	SE	A
MSTRG.12343;A5:1A:551051331-551051417:551051331-551051468:-	MSTRG.12343	TraesCS1A02G378200	A5	A
MSTRG.123490;A3:3A:714603555-714603846:714603442-714603846:-	MSTRG.123490	TraesCS3A02G485600	A3	A
MSTRG.123490;SE:3A:714603555-714603846:714603941-714604291:-	MSTRG.123490	TraesCS3A02G485600	SE	A
MSTRG.123490;SE:3A:714603555-714603846:714604129-714604291:-	MSTRG.123490	TraesCS3A02G485600	SE	A
MSTRG.12353;A3:1A:551321498-551321645:551321363-551321645:-	MSTRG.12353	TraesCS1A02G379000	A3	A
MSTRG.12353;A5:1A:551307035-551320173:551307035-551320197:-	MSTRG.12353	TraesCS1A02G379000	A5	A
MSTRG.12353;RI:1A:551322320:551322408-551322490:551322565:-	MSTRG.12353	TraesCS1A02G379000	RI	A
MSTRG.123583;SE:3A:717903704-717905293:717905487-717905571:-	MSTRG.123583	TraesCS3A02G490300	SE	A
MSTRG.123584;A3:3A:716070603-716070692:716070603-716070709:+	MSTRG.123584	TraesCS3A02G488100	A3	A
MSTRG.123584;AF:3A:716068001:716068048-716069094:716068629:716068684-716069094:+	MSTRG.123584	TraesCS3A02G488100	AF	A
MSTRG.123584;RI:3A:716069923:716070093-716070423:716070603:+	MSTRG.123584	TraesCS3A02G488100	RI	A
MSTRG.123584;SE:3A:716068048-716068614:716068684-716069094:+	MSTRG.123584	TraesCS3A02G488100	SE	A
MSTRG.12360;A5:1A:551485731-551486342:551485731-551486480:-	MSTRG.12360	TraesCS1A02G379300	A5	A
MSTRG.12378;RI:1A:551606985:551607047-551607878:551607964:-	MSTRG.12378	TraesCS1A02G379900	RI	A
MSTRG.12378;SE:1A:551608999-551609851:551610570-551610744:-	MSTRG.12378	TraesCS1A02G379900	SE	A
MSTRG.123792;RI:3A:722210705:722211511-722211623:722211850:-	MSTRG.123792	TraesCS3A02G496300	RI	A
MSTRG.123849;A5:3A:724318653-724319333:724318649-724319333:+	MSTRG.123849	TraesCS3A02G499000	A5	A
MSTRG.123869;SE:3A:724053605-724053697:724053726-724053872:+	MSTRG.123869	TraesCS3A02G498200	SE	A
MSTRG.123870;A3:3A:724058420-724058529:724058416-724058529:-	MSTRG.123870	TraesCS3A02G498300	A3	A
MSTRG.123870;A3:3A:724058431-724058529:724058416-724058529:-	MSTRG.123870	TraesCS3A02G498300	A3	A
MSTRG.123870;A3:3A:724058431-724058529:724058420-724058529:-	MSTRG.123870	TraesCS3A02G498300	A3	A
MSTRG.123870;A5:3A:724058274-724058358:724058274-724058363:-	MSTRG.123870	TraesCS3A02G498300	A5	A
MSTRG.123874;SE:3A:724742810-724743186:724743268-724743364:-	MSTRG.123874	TraesCS3A02G500200	SE	A
MSTRG.123874;SE:3A:724743932-724744124:724744174-724744755:-	MSTRG.123874	TraesCS3A02G500200	SE	A
MSTRG.12387;A3:1A:551745928-551746120:551745928-551746207:+	MSTRG.12387	TraesCS1A02G380700	A3	A
MSTRG.123898;A3:3A:724870870-724870971:724870867-724870971:-	MSTRG.123898	TraesCS3A02G500500	A3	A
MSTRG.123927;A3:3A:725714423-725714529:725714398-725714529:-	MSTRG.123927	TraesCS3A02G502200	A3	A
MSTRG.123927;A5:3A:725713944-725714062:725713944-725714067:-	MSTRG.123927	TraesCS3A02G502200	A5	A
MSTRG.123951;RI:3A:726106853:726106946-726106972:726107027:-	MSTRG.123951	TraesCS3A02G503300	RI	A
MSTRG.123972;A3:3A:726118476-726119028:726118461-726119028:-	MSTRG.123972	TraesCS3A02G503400	A3	A
MSTRG.124006;A3:3A:727072321-727072859:727072318-727072859:-	MSTRG.124006	TraesCS3A02G505200	A3	A
MSTRG.12405;A5:1A:552165142-552165249:552165099-552165249:+	MSTRG.12405	TraesCS1A02G381500	A5	A
MSTRG.12405;A5:1A:552166257-552167075:552166252-552167075:+	MSTRG.12405	TraesCS1A02G381500	A5	A
MSTRG.124096;A5:3A:728990142-728990234:728990142-728990272:-	MSTRG.124096	TraesCS3A02G507600	A5	A
MSTRG.124112;A3:3A:729315688-729316368:729315666-729316368:-	MSTRG.124112	TraesCS3A02G508100	A3	A
MSTRG.124138;A3:3A:729874122-729874605:729874118-729874605:-	MSTRG.124138	TraesCS3A02G508800	A3	A
MSTRG.124143;AL:3A:729949969-729950678:729950793:729949969-729951527:729952155:+	MSTRG.124143	TraesCS3A02G509000	AL	A
MSTRG.124143;SE:3A:729949106-729949571:729949748-729949862:+	MSTRG.124143	TraesCS3A02G509000	SE	A
MSTRG.124266;A5:3A:732472160-732472414:732472077-732472414:+	MSTRG.124266	TraesCS3A02G512900	A5	A
MSTRG.124283;A3:3A:732776291-732776365:732776291-732776398:+	MSTRG.124283	TraesCS3A02G513700	A3	A
MSTRG.124370;AF:3A:734282586-734282674:734282708:734282586-734283203:734283310:-	MSTRG.124370	TraesCS3A02G517300	AF	A
MSTRG.124445;RI:3A:735891134:735891235-735891328:735891508:+	MSTRG.124445	TraesCS3A02G518500	RI	A
MSTRG.124577;A5:3A:739159250-739160547:739159250-739160616:-	MSTRG.124577	TraesCS3A02G524000	A5	A
MSTRG.124579;A5:3A:739155613-739155684:739155586-739155684:+	MSTRG.124579	TraesCS3A02G523800	A5	A
MSTRG.124596;A5:3A:739522182-739522290:739522182-739522342:-	MSTRG.124596	TraesCS3A02G525200	A5	A
MSTRG.124600;A5:3A:739559524-739563157:739559513-739563157:+	MSTRG.124600	TraesCS3A02G525400	A5	A
MSTRG.124664;A3:3A:740350449-740350543:740350444-740350543:-	MSTRG.124664	TraesCS3A02G526800	A3	A
MSTRG.12469;A3:1A:554061888-554062651:554061888-554063139:+	MSTRG.12469	TraesCS1A02G383500	A3	A
MSTRG.124717;A3:3A:742452413-742452696:742452413-742452716:+	MSTRG.124717	TraesCS3A02G528600	A3	A
MSTRG.124777;AF:3A:743674291-743674392:743674499:743674291-743675398:743675520:-	MSTRG.124777	TraesCS3A02G530400	AF	A
MSTRG.124798;A5:3A:744057885-744058493:744057865-744058493:+	MSTRG.124798	TraesCS3A02G530900	A5	A
MSTRG.124809;A3:3A:744377989-744379682:744377989-744379687:+	MSTRG.124809	TraesCS3A02G531600	A3	A
MSTRG.12485;A3:1A:554287588-554287981:554287588-554288062:+	MSTRG.12485	TraesCS1A02G384200	A3	A
MSTRG.12485;RI:1A:554291850:554291873-554291949:554292002:+	MSTRG.12485	TraesCS1A02G384200	RI	A
MSTRG.124865;A5:3A:746053677-746054159:746053677-746054197:-	MSTRG.124865	TraesCS3A02G533200	A5	A
MSTRG.124884;A3:3A:746261587-746261690:746261587-746261720:+	MSTRG.124884	TraesCS3A02G534100	A3	A
MSTRG.124984;RI:3A:749331599:749332136-749332239:749332982:-	MSTRG.124984	TraesCS3A02G538000	RI	A
MSTRG.12499;A3:1A:554528908-554529392:554528896-554529392:-	MSTRG.12499	TraesCS1A02G385400	A3	A
MSTRG.1250;A5:1A:25702895-25702974:25702888-25702974:+	MSTRG.1250	TraesCS1A02G044800	A5	A
MSTRG.1250;A5:1A:25703039-25703537:25702985-25703537:+	MSTRG.1250	TraesCS1A02G044800	A5	A
MSTRG.12529;A3:1A:555512888-555513367:555512888-555513583:+	MSTRG.12529	TraesCS1A02G385900	A3	A
MSTRG.12535;A3:1A:554452471-554452850:554452471-554452987:+	MSTRG.12535	TraesCS1A02G384400	A3	A
MSTRG.12588;A3:1A:556301354-556302020:556301339-556302020:-	MSTRG.12588	TraesCS1A02G387700	A3	A
MSTRG.12588;RI:1A:556300632:556300676-556300766:556300906:-	MSTRG.12588	TraesCS1A02G387700	RI	A
MSTRG.12608;SE:1A:556958060-556961338:556961439-556962187:-	MSTRG.12608	TraesCS1A02G388500	SE	A
MSTRG.12642;AF:1A:557487151:557487244-557488938:557487404:557487482-557488938:+	MSTRG.12642	TraesCS1A02G389500	AF	A
MSTRG.12661;A3:1A:557954711-557955640:557954708-557955640:-	MSTRG.12661	TraesCS1A02G390400	A3	A
MSTRG.12719;A3:1A:558978755-558978991:558978755-558978998:+	MSTRG.12719	TraesCS1A02G392400	A3	A
MSTRG.12779;A5:1A:560922429-560946976:560922429-560946999:-	MSTRG.12779	TraesCS1A02G395200	A5	A
MSTRG.12779;A5:1A:560922429-560960171:560922429-560960257:-	MSTRG.12779	TraesCS1A02G395200	A5	A
MSTRG.12779;AF:1A:560922429-560946993:560947310:560922429-560960257:560960437:-	MSTRG.12779	TraesCS1A02G395200	AF	A
MSTRG.12829;RI:1A:561974601:561974838-561974947:561975213:+	MSTRG.12829	TraesCS1A02G396000	RI	A
MSTRG.12847;AF:1A:562741755-562741841:562741913:562741755-562742014:562742144:-	MSTRG.12847	TraesCS1A02G396600	AF	A
MSTRG.12859;A5:1A:562913646-562915471:562913010-562915471:+	MSTRG.12859	TraesCS1A02G397100	A5	A
MSTRG.12871;AF:1A:563159306:563159390-563161040:563160155:563160446-563161040:+	MSTRG.12871	TraesCS1A02G397300	AF	A
MSTRG.12873;A3:1A:563180353-563183753:563180044-563183753:-	MSTRG.12873	TraesCS1A02G397400	A3	A
MSTRG.12909;A3:1A:563682024-563682079:563682024-563682106:+	MSTRG.12909	TraesCS1A02G398300	A3	A
MSTRG.12983;A3:1A:565520377-565520866:565520377-565520871:+	MSTRG.12983	TraesCS1A02G402000	A3	A
MSTRG.12993;A3:1A:566000945-566001068:566000931-566001068:-	MSTRG.12993	TraesCS1A02G402200	A3	A
MSTRG.13025;A5:1A:566484758-566484839:566484758-566484844:-	MSTRG.13025	TraesCS1A02G403000	A5	A
MSTRG.13027;A5:1A:566499057-566499246:566499057-566499892:-	MSTRG.13027	TraesCS1A02G403200	A5	A
MSTRG.13093;A3:1A:568110623-568110760:568110623-568110778:+	MSTRG.13093	TraesCS1A02G404700	A3	A
MSTRG.1317;A3:1A:27754976-27755299:27754976-27755358:+	MSTRG.1317	TraesCS1A02G046300	A3	A
MSTRG.1317;A3:1A:27756111-27756281:27756111-27756289:+	MSTRG.1317	TraesCS1A02G046300	A3	A
MSTRG.13229;A3:1A:571347386-571347472:571347386-571347500:+	MSTRG.13229	TraesCS1A02G409900	A3	A
MSTRG.13229;AF:1A:571344717:571344804-571345875:571345318:571345363-571345875:+	MSTRG.13229	TraesCS1A02G409900	AF	A
MSTRG.13232;SE:1A:571289717-571289802:571289844-571290110:+	MSTRG.13232	TraesCS1A02G409800	SE	A
MSTRG.13277;A3:1A:571270486-571270633:571270484-571270633:-	MSTRG.13277	TraesCS1A02G409600	A3	A
MSTRG.13305;A3:1A:573068497-573068595:573068427-573068595:-	MSTRG.13305	TraesCS1A02G413000	A3	A
MSTRG.13359;A5:1A:574643537-574643772:574643537-574643776:-	MSTRG.13359	TraesCS1A02G416000	A5	A
MSTRG.13359;RI:1A:574642465:574642511-574642590:574642710:-	MSTRG.13359	TraesCS1A02G416000	RI	A
MSTRG.13362;SE:1A:574666238-574666554:574666728-574666837:-	MSTRG.13362	TraesCS1A02G416200	SE	A
MSTRG.13369;A3:1A:574934104-574934563:574934104-574934572:+	MSTRG.13369	TraesCS1A02G416600	A3	A
MSTRG.13452;A5:1A:576374720-576375657:576374720-576375874:-	MSTRG.13452	TraesCS1A02G419600	A5	A
MSTRG.13459;SE:1A:576614427-576614541:576614625-576614728:+	MSTRG.13459	TraesCS1A02G420000	SE	A
MSTRG.13462;A3:1A:576781095-576781522:576781095-576781528:+	MSTRG.13462	TraesCS1A02G420300	A3	A
MSTRG.13463;A3:1A:576892692-576893805:576892692-576893813:+	MSTRG.13463	TraesCS1A02G420500	A3	A
MSTRG.13513;SE:1A:577843563-577843739:577843834-577844723:-	MSTRG.13513	TraesCS1A02G422100	SE	A
MSTRG.13592;A5:1A:579300753-579300963:579300753-579300978:-	MSTRG.13592	TraesCS1A02G424300	A5	A
MSTRG.13682;A5:1A:581871526-581871717:581871526-581871755:-	MSTRG.13682	TraesCS1A02G427500	A5	A
MSTRG.13779;A3:1A:582417445-582417539:582417441-582417539:-	MSTRG.13779	TraesCS1A02G428700	A3	A
MSTRG.13779;A5:1A:582417445-582417537:582417445-582417539:-	MSTRG.13779	TraesCS1A02G428700	A5	A
MSTRG.13779;RI:1A:582421626:582421667-582421776:582421827:-	MSTRG.13779	TraesCS1A02G428700	RI	A
MSTRG.13810;A3:1A:584672659-584673751:584672659-584673786:+	MSTRG.13810	TraesCS1A02G433300	A3	A
MSTRG.13899;A3:1A:586718165-586718278:586718161-586718278:-	MSTRG.13899	TraesCS1A02G436500	A3	A
MSTRG.13960;A3:1A:588298980-588299059:588298919-588299059:-	MSTRG.13960	TraesCS1A02G438600	A3	A
MSTRG.14042;A3:1A:589443851-589443940:589443851-589443943:+	MSTRG.14042	TraesCS1A02G440200	A3	A
MSTRG.14073;A3:1A:590343329-590343637:590343293-590343637:-	MSTRG.14073	TraesCS1A02G441600	A3	A
MSTRG.14079;A3:1A:590550301-590550417:590550301-590550420:+	MSTRG.14079	TraesCS1A02G441800	A3	A
MSTRG.14080;RI:1A:591147143:591147651-591147809:591148552:-	MSTRG.14080	TraesCS1A02G442500	RI	A
MSTRG.14091;A3:1A:591154100-591154239:591154092-591154239:-	MSTRG.14091	TraesCS1A02G442600	A3	A
MSTRG.1410;A3:1A:29608655-29611299:29608655-29611321:+	MSTRG.1410	TraesCS1A02G047500	A3	A
MSTRG.14177;A3:1A:593399634-593400035:593399633-593400035:-	MSTRG.14177	TraesCS1A02G445700	A3	A
MSTRG.1458;A3:1A:30192835-30193039:30192835-30193043:+	MSTRG.1458	TraesCS1A02G048600	A3	A
MSTRG.1458;A3:1A:30193161-30193220:30193161-30193245:+	MSTRG.1458	TraesCS1A02G048600	A3	A
MSTRG.1458;A5:1A:30190696-30190818:30190074-30190818:+	MSTRG.1458	TraesCS1A02G048600	A5	A
MSTRG.1500;A3:1A:30794412-30794823:30794403-30794823:-	MSTRG.1500	TraesCS1A02G049300	A3	A
MSTRG.1509;A3:1A:31779317-31780160:31779317-31780379:+	MSTRG.1509	TraesCS1A02G049700	A3	A
MSTRG.1550;A3:1A:33021594-33022149:33021594-33022158:+	MSTRG.1550	TraesCS1A02G051500	A3	A
MSTRG.1550;AF:1A:33019567:33019726-33020865:33020482:33020595-33020865:+	MSTRG.1550	TraesCS1A02G051500	AF	A
MSTRG.1578;A3:1A:34149645-34149730:34149642-34149730:-	MSTRG.1578	TraesCS1A02G052100	A3	A
MSTRG.1637;A5:1A:34172114-34172193:34172098-34172193:+	MSTRG.1637	TraesCS1A02G052200	A5	A
MSTRG.1637;RI:1A:34169438:34169623-34169700:34169858:+	MSTRG.1637	TraesCS1A02G052200	RI	A
MSTRG.165634;A3:4A:1230218-1230305:1230218-1230312:+	MSTRG.165634	TraesCS4A02G001600	A3	A
MSTRG.165634;A3:4A:1230218-1230312:1230218-1230334:+	MSTRG.165634	TraesCS4A02G001600	A3	A
MSTRG.165634;A3:4A:1231067-1231142:1231067-1231171:+	MSTRG.165634	TraesCS4A02G001600	A3	A
MSTRG.165643;A3:4A:1909119-1911051:1908906-1911051:-	MSTRG.165643	TraesCS4A02G002200	A3	A
MSTRG.165643;A3:4A:1909128-1911051:1908906-1911051:-	MSTRG.165643	TraesCS4A02G002200	A3	A
MSTRG.165643;A3:4A:1909128-1911051:1909119-1911051:-	MSTRG.165643	TraesCS4A02G002200	A3	A
MSTRG.165650;RI:4A:1881422:1881456-1881538:1881750:-	MSTRG.165650	TraesCS4A02G002000	RI	A
MSTRG.165708;A3:4A:3137224-3137647:3137219-3137647:-	MSTRG.165708	TraesCS4A02G004900	A3	A
MSTRG.165792;A3:4A:5223230-5223739:5223227-5223739:-	MSTRG.165792	TraesCS4A02G008700	A3	A
MSTRG.165792;A3:4A:5224293-5226194:5224290-5226194:-	MSTRG.165792	TraesCS4A02G008700	A3	A
MSTRG.165792;RI:4A:5223900:5224103-5224256:5224290:-	MSTRG.165792	TraesCS4A02G008700	RI	A
MSTRG.165814;A3:4A:5986794-5986891:5986786-5986891:-	MSTRG.165814	TraesCS4A02G010300	A3	A
MSTRG.165814;RI:4A:5985278:5985352-5985452:5985775:-	MSTRG.165814	TraesCS4A02G010300	RI	A
MSTRG.165814;SE:4A:5987761-5987883:5988008-5988182:-	MSTRG.165814	TraesCS4A02G010300	SE	A
MSTRG.165833;SE:4A:6344791-6344862:6345634-6345740:+	MSTRG.165833	TraesCS4A02G011100	SE	A
MSTRG.165844;A3:4A:6886005-6886294:6886005-6886303:+	MSTRG.165844	TraesCS4A02G011900	A3	A
MSTRG.165846;A3:4A:6890440-6891197:6890405-6891197:-	MSTRG.165846	TraesCS4A02G012000	A3	A
MSTRG.165882;RI:4A:7747583:7747646-7747806:7747894:+	MSTRG.165882	TraesCS4A02G013500	RI	A
MSTRG.165899;A5:4A:8582155-8582427:8582147-8582427:+	MSTRG.165899	TraesCS4A02G014000	A5	A
MSTRG.165924;A3:4A:9453082-9453920:9453079-9453920:-	MSTRG.165924	TraesCS4A02G014800	A3	A
MSTRG.165973;A3:4A:11365840-11366237:11365826-11366237:-	MSTRG.165973	TraesCS4A02G016900	A3	A
MSTRG.165974;A3:4A:11647037-11648290:11647037-11648295:+	MSTRG.165974	TraesCS4A02G017200	A3	A
MSTRG.165999;A3:4A:12166875-12168726:12166833-12168726:-	MSTRG.165999	TraesCS4A02G018700	A3	A
MSTRG.166006;A5:4A:12393162-12393620:12393015-12393620:+	MSTRG.166006	TraesCS4A02G019000	A5	A
MSTRG.166074;A3:4A:14024367-14025003:14024367-14025094:+	MSTRG.166074	TraesCS4A02G020400	A3	A
MSTRG.166074;AL:4A:14024367-14025003:14025455:14024367-14030204:14030215:+	MSTRG.166074	TraesCS4A02G020400	AL	A
MSTRG.166074;AL:4A:14024367-14025094:14025477:14024367-14030204:14030215:+	MSTRG.166074	TraesCS4A02G020400	AL	A
MSTRG.166108;A5:4A:15640557-15640628:15640548-15640628:+	MSTRG.166108	TraesCS4A02G021600	A5	A
MSTRG.166108;RI:4A:15640628:15640771-15640811:15640918:+	MSTRG.166108	TraesCS4A02G021600	RI	A
MSTRG.166159;SE:4A:16970107-16970782:16971065-16971189:-	MSTRG.166159	TraesCS4A02G023800	SE	A
MSTRG.166182;A5:4A:17265406-17265493:17265406-17265497:-	MSTRG.166182	TraesCS4A02G025200	A5	A
MSTRG.1661;A3:1A:36276469-36277544:36276469-36277645:+	MSTRG.1661	TraesCS1A02G055000	A3	A
MSTRG.166208;SE:4A:17754435-17756145:17756385-17757280:-	MSTRG.166208	TraesCS4A02G025700	SE	A
MSTRG.166267;AF:4A:21065316-21066125:21066162:21065316-21074513:21074622:-	MSTRG.166267	TraesCS4A02G028900	AF	A
MSTRG.166281;SE:4A:21634371-21634463:21635961-21636174:-	MSTRG.166281	TraesCS4A02G029600	SE	A
MSTRG.166383;SE:4A:24942608-24942785:24942940-24943036:-	MSTRG.166383	TraesCS4A02G032800	SE	A
MSTRG.166446;A3:4A:27570164-27570253:27570164-27570287:+	MSTRG.166446	TraesCS4A02G035300	A3	A
MSTRG.166471;A3:4A:28560553-28562620:28560541-28562620:-	MSTRG.166471	TraesCS4A02G035800	A3	A
MSTRG.166471;A5:4A:28563712-28563813:28563712-28563836:-	MSTRG.166471	TraesCS4A02G035800	A5	A
MSTRG.166471;AF:4A:28565942-28566059:28566143:28565942-28566336:28566538:-	MSTRG.166471	TraesCS4A02G035800	AF	A
MSTRG.166477;A3:4A:28996947-28997860:28996947-28997867:+	MSTRG.166477	TraesCS4A02G036000	A3	A
MSTRG.166602;A5:4A:34042676-34042838:34042676-34042869:-	MSTRG.166602	TraesCS4A02G040800	A5	A
MSTRG.166677;A3:4A:35616457-35616588:35616457-35616637:+	MSTRG.166677	TraesCS4A02G042300	A3	A
MSTRG.166677;AF:4A:35608482:35608497-35615398:35609435:35609475-35615398:+	MSTRG.166677	TraesCS4A02G042300	AF	A
MSTRG.166677;RI:4A:35615398:35615444-35615542:35615686:+	MSTRG.166677	TraesCS4A02G042300	RI	A
MSTRG.166680;A3:4A:35625575-35626684:35625575-35627770:+	MSTRG.166680	TraesCS4A02G042500	A3	A
MSTRG.166742;A3:4A:37308634-37308725:37308634-37308768:+	MSTRG.166742	TraesCS4A02G045100	A3	A
MSTRG.166742;A5:4A:37302114-37319119:37302083-37319119:+	MSTRG.166742	TraesCS4A02G045100	A5	A
MSTRG.166742;A5:4A:37309154-37319125:37309104-37319125:+	MSTRG.166742	TraesCS4A02G045100	A5	A
MSTRG.166755;A3:4A:37826550-37827522:37826435-37827522:-	MSTRG.166755	TraesCS4A02G046200	A3	A
MSTRG.166755;A5:4A:37826435-37827522:37826435-37827552:-	MSTRG.166755	TraesCS4A02G046200	A5	A
MSTRG.166823;AF:4A:40246792:40246846-40249211:40248068:40248089-40249211:+	MSTRG.166823	TraesCS4A02G049200	AF	A
MSTRG.166830;A5:4A:40446031-40451154:40446031-40451184:-	MSTRG.166830	TraesCS4A02G049700	A5	A
MSTRG.166830;A5:4A:40446031-40451154:40446031-40451206:-	MSTRG.166830	TraesCS4A02G049700	A5	A
MSTRG.166830;A5:4A:40446031-40451184:40446031-40451206:-	MSTRG.166830	TraesCS4A02G049700	A5	A
MSTRG.166830;SE:4A:40451260-40452514:40452592-40452685:-	MSTRG.166830	TraesCS4A02G049700	SE	A
MSTRG.166871;A3:4A:42122472-42122584:42122466-42122584:-	MSTRG.166871	TraesCS4A02G051400	A3	A
MSTRG.166912;A3:4A:43368624-43368685:43368339-43368685:-	MSTRG.166912	TraesCS4A02G052500	A3	A
MSTRG.167032;A3:4A:47635746-47636474:47635746-47636487:+	MSTRG.167032	TraesCS4A02G056800	A3	A
MSTRG.167042;RI:4A:48155374:48155512-48155925:48156017:-	MSTRG.167042	TraesCS4A02G057400	RI	A
MSTRG.167044;A3:4A:48295723-48296585:48295723-48297257:+	MSTRG.167044	TraesCS4A02G057600	A3	A
MSTRG.167047;A3:4A:48528034-48528420:48528034-48528534:+	MSTRG.167047	TraesCS4A02G057800	A3	A
MSTRG.167063;A3:4A:48530490-48530578:48530487-48530578:-	MSTRG.167063	TraesCS4A02G058000	A3	A
MSTRG.167137;A5:4A:55395431-55395505:55395431-55395537:-	MSTRG.167137	TraesCS4A02G059300	A5	A
MSTRG.167149;A3:4A:55918384-55918580:55918384-55918954:+	MSTRG.167149	TraesCS4A02G059500	A3	A
MSTRG.167155;AF:4A:56269421-56270819:56271389:56269421-56272577:56273226:-	MSTRG.167155	TraesCS4A02G059900	AF	A
MSTRG.167178;A5:4A:58112988-58115341:58112988-58115391:-	MSTRG.167178	TraesCS4A02G061000	A5	A
MSTRG.167182;A3:4A:58526883-58527145:58526883-58527180:+	MSTRG.167182	TraesCS4A02G061500	A3	A
MSTRG.167196;RI:4A:58888657:58890032-58890138:58890435:-	MSTRG.167196	TraesCS4A02G062200	RI	A
MSTRG.167196;SE:4A:58886398-58886543:58886701-58887561:-	MSTRG.167196	TraesCS4A02G062200	SE	A
MSTRG.167234;A3:4A:60027946-60028515:60027946-60028547:+	MSTRG.167234	TraesCS4A02G063300	A3	A
MSTRG.167234;A3:4A:60036268-60036347:60036268-60036358:+	MSTRG.167234	TraesCS4A02G063300	A3	A
MSTRG.167234;A3:4A:60036392-60036823:60036392-60036906:+	MSTRG.167234	TraesCS4A02G063300	A3	A
MSTRG.167234;SE:4A:60037206-60037800:60037868-60037959:+	MSTRG.167234	TraesCS4A02G063300	SE	A
MSTRG.167276;A5:4A:62558595-62558674:62558595-62558713:-	MSTRG.167276	TraesCS4A02G065500	A5	A
MSTRG.167370;A3:4A:67261992-67267500:67261989-67267500:-	MSTRG.167370	TraesCS4A02G069000	A3	A
MSTRG.167431;A3:4A:68153392-68153466:68153021-68153466:-	MSTRG.167431	TraesCS4A02G070900	A3	A
MSTRG.167431;A3:4A:68153598-68153791:68153587-68153791:-	MSTRG.167431	TraesCS4A02G070900	A3	A
MSTRG.167431;A3:4A:68153598-68153791:68153590-68153791:-	MSTRG.167431	TraesCS4A02G070900	A3	A
MSTRG.167431;A5:4A:68154378-68155085:68154378-68155089:-	MSTRG.167431	TraesCS4A02G070900	A5	A
MSTRG.167431;A5:4A:68155164-68155371:68155164-68155376:-	MSTRG.167431	TraesCS4A02G070900	A5	A
MSTRG.167431;SE:4A:68153021-68153312:68153392-68153466:-	MSTRG.167431	TraesCS4A02G070900	SE	A
MSTRG.167431;SE:4A:68153906-68154129:68154235-68154318:-	MSTRG.167431	TraesCS4A02G070900	SE	A
MSTRG.167433;A3:4A:68455450-68455869:68455447-68455869:-	MSTRG.167433	TraesCS4A02G071000	A3	A
MSTRG.167433;A3:4A:68458948-68459023:68458944-68459023:-	MSTRG.167433	TraesCS4A02G071000	A3	A
MSTRG.167436;A3:4A:68683991-68684469:68683991-68684472:+	MSTRG.167436	TraesCS4A02G071300	A3	A
MSTRG.167436;RI:4A:68682286:68682343-68682470:68682577:+	MSTRG.167436	TraesCS4A02G071300	RI	A
MSTRG.167446;A3:4A:69266663-69266770:69266635-69266770:-	MSTRG.167446	TraesCS4A02G071600	A3	A
MSTRG.167446;A3:4A:69268439-69271250:69268422-69271250:-	MSTRG.167446	TraesCS4A02G071600	A3	A
MSTRG.167446;AF:4A:69268439-69268939:69268994:69268439-69271250:69271410:-	MSTRG.167446	TraesCS4A02G071600	AF	A
MSTRG.167551;A3:4A:74603778-74603856:74603754-74603856:-	MSTRG.167551	TraesCS4A02G075400	A3	A
MSTRG.167564;RI:4A:75346017:75346326-75346403:75346573:+	MSTRG.167564	TraesCS4A02G075900	RI	A
MSTRG.167564;SE:4A:75346573-75346794:75346846-75346921:+	MSTRG.167564	TraesCS4A02G075900	SE	A
MSTRG.167613;RI:4A:76931103:76931138-76931253:76931342:+	MSTRG.167613	TraesCS4A02G077600	RI	A
MSTRG.167663;RI:4A:80139925:80140119-80140189:80140233:-	MSTRG.167663	TraesCS4A02G078800	RI	A
MSTRG.167663;RI:4A:80140337:80140438-80140531:80140748:-	MSTRG.167663	TraesCS4A02G078800	RI	A
MSTRG.167663;RI:4A:80141033:80141159-80141229:80141372:-	MSTRG.167663	TraesCS4A02G078800	RI	A
MSTRG.167663;RI:4A:80141229:80141372-80141455:80141583:-	MSTRG.167663	TraesCS4A02G078800	RI	A
MSTRG.167670;A3:4A:80841886-80842315:80841886-80842404:+	MSTRG.167670	TraesCS4A02G079100	A3	A
MSTRG.167670;RI:4A:80842831:80842893-80842989:80843066:+	MSTRG.167670	TraesCS4A02G079100	RI	A
MSTRG.167683;A3:4A:81279065-81279937:81279058-81279937:-	MSTRG.167683	TraesCS4A02G079500	A3	A
MSTRG.167683;A5:4A:81279065-81279690:81279065-81279937:-	MSTRG.167683	TraesCS4A02G079500	A5	A
MSTRG.167705;A3:4A:82656004-82656089:82656004-82656122:+	MSTRG.167705	TraesCS4A02G080100	A3	A
MSTRG.167713;A5:4A:83317991-83318075:83317949-83318075:+	MSTRG.167713	TraesCS4A02G080500	A5	A
MSTRG.167713;RI:4A:83320214:83320389-83320480:83320869:+	MSTRG.167713	TraesCS4A02G080500	RI	A
MSTRG.167715;A3:4A:83354962-83356522:83354953-83356522:-	MSTRG.167715	TraesCS4A02G080700	A3	A
MSTRG.167753;A3:4A:85577703-85581017:85577681-85581017:-	MSTRG.167753	TraesCS4A02G082300	A3	A
MSTRG.167753;A5:4A:85577703-85581017:85577703-85581022:-	MSTRG.167753	TraesCS4A02G082300	A5	A
MSTRG.167753;SE:4A:85577703-85578450:85578535-85581017:-	MSTRG.167753	TraesCS4A02G082300	SE	A
MSTRG.167761;A3:4A:85903723-85903816:85903716-85903816:-	MSTRG.167761	TraesCS4A02G082600	A3	A
MSTRG.167773;A3:4A:87406902-87406986:87406857-87406986:-	MSTRG.167773	TraesCS4A02G083400	A3	A
MSTRG.167812;RI:4A:89441099:89441558-89441814:89441965:-	MSTRG.167812	TraesCS4A02G084600	RI	A
MSTRG.167823;A3:4A:89896231-89896680:89896231-89896707:+	MSTRG.167823	TraesCS4A02G085100	A3	A
MSTRG.167823;AF:4A:89896035:89896231-89896707:89896396:89896633-89896707:+	MSTRG.167823	TraesCS4A02G085100	AF	A
MSTRG.167823;AF:4A:89896064:89896231-89896707:89896396:89896633-89896707:+	MSTRG.167823	TraesCS4A02G085100	AF	A
MSTRG.167852;A5:4A:90385586-90385665:90385586-90385701:-	MSTRG.167852	TraesCS4A02G085800	A5	A
MSTRG.167852;RI:4A:90385499:90385586-90385665:90385926:-	MSTRG.167852	TraesCS4A02G085800	RI	A
MSTRG.167890;A3:4A:92212398-92214619:92212398-92214622:+	MSTRG.167890	TraesCS4A02G087600	A3	A
MSTRG.167935;A3:4A:94763912-94764400:94763912-94764443:+	MSTRG.167935	TraesCS4A02G088800	A3	A
MSTRG.167951;A5:4A:95380035-95381090:95380035-95381101:-	MSTRG.167951	TraesCS4A02G089500	A5	A
MSTRG.167990;A3:4A:97376667-97376747:97376667-97376752:+	MSTRG.167990	TraesCS4A02G091000	A3	A
MSTRG.168002;A3:4A:97875346-97875473:97875126-97875473:-	MSTRG.168002	TraesCS4A02G091300	A3	A
MSTRG.168002;A3:4A:97875830-97875958:97875827-97875958:-	MSTRG.168002	TraesCS4A02G091300	A3	A
MSTRG.168002;AF:4A:97875989-97876140:97876197:97875989-97876752:97876786:-	MSTRG.168002	TraesCS4A02G091300	AF	A
MSTRG.168002;RI:4A:97875063:97875126-97875473:97875622:-	MSTRG.168002	TraesCS4A02G091300	RI	A
MSTRG.168002;SE:4A:97875126-97875250:97875346-97875473:-	MSTRG.168002	TraesCS4A02G091300	SE	A
MSTRG.168014;A5:4A:98601371-98601468:98601371-98601515:-	MSTRG.168014	TraesCS4A02G091900	A5	A
MSTRG.168014;RI:4A:98602189:98602275-98602338:98602423:-	MSTRG.168014	TraesCS4A02G091900	RI	A
MSTRG.168019;RI:4A:99027357:99027384-99027477:99027667:+	MSTRG.168019	TraesCS4A02G092300	RI	A
MSTRG.168032;A3:4A:99906910-99907044:99906910-99907074:+	MSTRG.168032	TraesCS4A02G092500	A3	A
MSTRG.168032;A3:4A:99909743-99909842:99909743-99909868:+	MSTRG.168032	TraesCS4A02G092500	A3	A
MSTRG.168060;A3:4A:101742759-101742850:101742726-101742850:-	MSTRG.168060	TraesCS4A02G093800	A3	A
MSTRG.168092;A3:4A:103074331-103074812:103074296-103074812:-	MSTRG.168092	TraesCS4A02G094800	A3	A
MSTRG.168092;RI:4A:103077031:103077468-103077556:103077645:-	MSTRG.168092	TraesCS4A02G094800	RI	A
MSTRG.168113;A5:4A:104378429-104378556:104378301-104378556:+	MSTRG.168113	TraesCS4A02G096200	A5	A
MSTRG.168156;RI:4A:106909387:106910871-106910998:106911914:-	MSTRG.168156	TraesCS4A02G097200	RI	A
MSTRG.168157;A5:4A:106907084-106907188:106907017-106907188:+	MSTRG.168157	TraesCS4A02G097100	A5	A
MSTRG.168157;RI:4A:106906874:106906933-106907033:106907084:+	MSTRG.168157	TraesCS4A02G097100	RI	A
MSTRG.168268;A5:4A:112936370-112936716:112936370-112936743:-	MSTRG.168268	TraesCS4A02G100500	A5	A
MSTRG.168322;RI:4A:115792260:115792474-115792562:115792637:-	MSTRG.168322	TraesCS4A02G103000	RI	A
MSTRG.168330;A3:4A:115913139-115913235:115913042-115913235:-	MSTRG.168330	TraesCS4A02G103100	A3	A
MSTRG.168330;SE:4A:115913683-115917675:115917757-115917832:-	MSTRG.168330	TraesCS4A02G103100	SE	A
MSTRG.168348;AF:4A:117093936-117094111:117094523:117093936-117095066:117095128:-	MSTRG.168348	TraesCS4A02G103500	AF	A
MSTRG.168348;RI:4A:117093138:117093310-117093799:117093936:-	MSTRG.168348	TraesCS4A02G103500	RI	A
MSTRG.168348;SE:4A:117093310-117093799:117093936-117095066:-	MSTRG.168348	TraesCS4A02G103500	SE	A
MSTRG.168354;A3:4A:115564945-115565052:115564945-115565164:+	MSTRG.168354	TraesCS4A02G102700	A3	A
MSTRG.168354;A3:4A:115570435-115570515:115570435-115570528:+	MSTRG.168354	TraesCS4A02G102700	A3	A
MSTRG.168373;RI:4A:117944951:117945036-117945116:117945172:-	MSTRG.168373	TraesCS4A02G104700	RI	A
MSTRG.168381;A5:4A:118638464-118638589:118638464-118638593:-	MSTRG.168381	TraesCS4A02G104800	A5	A
MSTRG.168381;SE:4A:118638758-118639293:118639353-118639545:-	MSTRG.168381	TraesCS4A02G104800	SE	A
MSTRG.168395;A3:4A:119073567-119074196:119073567-119074204:+	MSTRG.168395	TraesCS4A02G105000	A3	A
MSTRG.168395;A5:4A:119070448-119070703:119070443-119070703:+	MSTRG.168395	TraesCS4A02G105000	A5	A
MSTRG.168395;A5:4A:119074743-119075051:119074714-119075051:+	MSTRG.168395	TraesCS4A02G105000	A5	A
MSTRG.168406;SE:4A:120140248-120140705:120140902-120142087:+	MSTRG.168406	TraesCS4A02G105900	SE	A
MSTRG.168415;RI:4A:120571677:120571762-120571862:120571941:+	MSTRG.168415	TraesCS4A02G106300	RI	A
MSTRG.168455;A5:4A:122252346-122252428:122252337-122252428:+	MSTRG.168455	TraesCS4A02G106900	A5	A
MSTRG.168504;A5:4A:124405889-124406309:124405889-124406387:-	MSTRG.168504	TraesCS4A02G107600	A5	A
MSTRG.168514;A3:4A:125380707-125382975:125380707-125382981:+	MSTRG.168514	TraesCS4A02G108000	A3	A
MSTRG.168514;RI:4A:125384617:125384707-125384861:125385401:+	MSTRG.168514	TraesCS4A02G108000	RI	A
MSTRG.168532;A3:4A:125400593-125400673:125400593-125400686:+	MSTRG.168532	TraesCS4A02G108200	A3	A
MSTRG.168548;A3:4A:127807693-127810338:127807693-127810521:+	MSTRG.168548	TraesCS4A02G108900	A3	A
MSTRG.168560;A5:4A:127481429-127483180:127481220-127483180:+	MSTRG.168560	TraesCS4A02G108800	A5	A
MSTRG.168625;A3:4A:133064669-133064800:133064669-133064811:+	MSTRG.168625	TraesCS4A02G109600	A3	A
MSTRG.168630;SE:4A:132993045-132993198:132993284-132993575:-	MSTRG.168630	TraesCS4A02G109500	SE	A
MSTRG.168633;RI:4A:134636044:134636169-134636278:134636429:-	MSTRG.168633	TraesCS4A02G110400	RI	A
MSTRG.168698;A3:4A:137527989-137528049:137527989-137528064:+	MSTRG.168698	TraesCS4A02G113100	A3	A
MSTRG.168700;SE:4A:137535233-137537085:137537183-137537327:+	MSTRG.168700	TraesCS4A02G113300	SE	A
MSTRG.168707;A3:4A:137540717-137541319:137540717-137541324:+	MSTRG.168707	TraesCS4A02G113400	A3	A
MSTRG.168707;A3:4A:137541428-137541782:137541428-137541813:+	MSTRG.168707	TraesCS4A02G113400	A3	A
MSTRG.168709;A3:4A:137891369-137892473:137891369-137892547:+	MSTRG.168709	TraesCS4A02G113500	A3	A
MSTRG.168722;AL:4A:137961582-137962022:137963556:137961582-137967795:137968353:+	MSTRG.168722	TraesCS4A02G113700	AL	A
MSTRG.168760;RI:4A:139872811:139873138-139873162:139873249:+	MSTRG.168760	TraesCS4A02G115000	RI	A
MSTRG.168762;A3:4A:140131421-140133370:140131412-140133370:-	MSTRG.168762	TraesCS4A02G115100	A3	A
MSTRG.168762;A3:4A:140133632-140134516:140133627-140134516:-	MSTRG.168762	TraesCS4A02G115100	A3	A
MSTRG.168828;AF:4A:143249489:143249576-143249805:143249654:143249690-143249805:+	MSTRG.168828	TraesCS4A02G117300	AF	A
MSTRG.168831;A5:4A:141108874-141109184:141108874-141109466:-	MSTRG.168831	TraesCS4A02G116200	A5	A
MSTRG.168831;A5:4A:141110734-141110810:141110734-141110854:-	MSTRG.168831	TraesCS4A02G116200	A5	A
MSTRG.168831;AF:4A:141112921-141114954:141115092:141112921-141118004:141118077:-	MSTRG.168831	TraesCS4A02G116200	AF	A
MSTRG.168831;RI:4A:141112284:141112417-141112504:141112587:-	MSTRG.168831	TraesCS4A02G116200	RI	A
MSTRG.168883;A3:4A:146404321-146404657:146404321-146404918:+	MSTRG.168883	TraesCS4A02G118600	A3	A
MSTRG.168883;A3:4A:146404321-146404657:146404321-146405032:+	MSTRG.168883	TraesCS4A02G118600	A3	A
MSTRG.168883;A3:4A:146404321-146404918:146404321-146405032:+	MSTRG.168883	TraesCS4A02G118600	A3	A
MSTRG.168883;AF:4A:146401070:146401194-146401978:146401385:146401526-146401978:+	MSTRG.168883	TraesCS4A02G118600	AF	A
MSTRG.168883;AF:4A:146401113:146401194-146401978:146401385:146401526-146401978:+	MSTRG.168883	TraesCS4A02G118600	AF	A
MSTRG.168883;SE:4A:146404321-146404657:146405231-146405351:+	MSTRG.168883	TraesCS4A02G118600	SE	A
MSTRG.168883;SE:4A:146404321-146405032:146405231-146405351:+	MSTRG.168883	TraesCS4A02G118600	SE	A
MSTRG.168889;RI:4A:147019307:147019354-147019469:147019531:-	MSTRG.168889	TraesCS4A02G119000	RI	A
MSTRG.168928;AF:4A:148759646-148759913:148760011:148759646-148762032:148762046:-	MSTRG.168928	TraesCS4A02G120700	AF	A
MSTRG.168928;AF:4A:148759646-148759913:148760011:148759646-148762135:148762319:-	MSTRG.168928	TraesCS4A02G120700	AF	A
MSTRG.168976;SE:4A:151308578-151309133:151309233-151309572:-	MSTRG.168976	TraesCS4A02G122400	SE	A
MSTRG.169016;A3:4A:154502314-154502390:154502314-154502403:+	MSTRG.169016	TraesCS4A02G123300	A3	A
MSTRG.169019;A3:4A:155829414-155829808:155829401-155829808:-	MSTRG.169019	TraesCS4A02G123700	A3	A
MSTRG.169041;A3:4A:157204050-157204188:157204050-157204196:+	MSTRG.169041	TraesCS4A02G124000	A3	A
MSTRG.169042;A3:4A:157321334-157321434:157321334-157321482:+	MSTRG.169042	TraesCS4A02G124200	A3	A
MSTRG.169050;A3:4A:157335489-157335743:157335486-157335743:-	MSTRG.169050	TraesCS4A02G124300	A3	A
MSTRG.169079;AL:4A:158172418:158172717-158182887:158176705:158177809-158182887:-	MSTRG.169079	TraesCS4A02G124800	AL	A
MSTRG.169083;A5:4A:159507612-159508257:159507612-159508262:-	MSTRG.169083	TraesCS4A02G125000	A5	A
MSTRG.169112;A3:4A:162078542-162078622:162078542-162078713:+	MSTRG.169112	TraesCS4A02G125600	A3	A
MSTRG.169125;A5:4A:162414537-162414936:162414537-162415063:-	MSTRG.169125	TraesCS4A02G126200	A5	A
MSTRG.169140;AF:4A:163915069-163915596:163916187:163915069-163917886:163918461:-	MSTRG.169140	TraesCS4A02G126900	AF	A
MSTRG.169154;A5:4A:164634797-164635274:164634797-164635321:-	MSTRG.169154	TraesCS4A02G127700	A5	A
MSTRG.169191;A5:4A:166297664-166298032:166297604-166298032:+	MSTRG.169191	TraesCS4A02G129000	A5	A
MSTRG.169191;A5:4A:166298874-166298946:166298853-166298946:+	MSTRG.169191	TraesCS4A02G129000	A5	A
MSTRG.169191;A5:4A:166299600-166299917:166299552-166299917:+	MSTRG.169191	TraesCS4A02G129000	A5	A
MSTRG.169191;AF:4A:166297504:166297664-166298032:166297792:166297861-166298032:+	MSTRG.169191	TraesCS4A02G129000	AF	A
MSTRG.169191;AF:4A:166297522:166297604-166298032:166297792:166297861-166298032:+	MSTRG.169191	TraesCS4A02G129000	AF	A
MSTRG.169205;AF:4A:167745082:167745392-167746392:167745448:167745741-167746392:+	MSTRG.169205	TraesCS4A02G129200	AF	A
MSTRG.169205;AF:4A:167745267:167745392-167746392:167745448:167745741-167746392:+	MSTRG.169205	TraesCS4A02G129200	AF	A
MSTRG.169205;RI:4A:167746919:167746969-167747111:167747176:+	MSTRG.169205	TraesCS4A02G129200	RI	A
MSTRG.169236;AF:4A:170118323-170118540:170118665:170118323-170118777:170118962:-	MSTRG.169236	TraesCS4A02G129700	AF	A
MSTRG.169313;A3:4A:175401686-175402193:175401686-175402266:+	MSTRG.169313	TraesCS4A02G131300	A3	A
MSTRG.169324;A3:4A:176538249-176538972:176538249-176538984:+	MSTRG.169324	TraesCS4A02G131700	A3	A
MSTRG.169324;A3:4A:176538249-176538972:176538249-176539008:+	MSTRG.169324	TraesCS4A02G131700	A3	A
MSTRG.169324;A3:4A:176539164-176539253:176539164-176539256:+	MSTRG.169324	TraesCS4A02G131700	A3	A
MSTRG.169327;RI:4A:176598324:176598388-176598485:176598622:-	MSTRG.169327	TraesCS4A02G131800	RI	A
MSTRG.169361;A3:4A:178371603-178373150:178371603-178373152:+	MSTRG.169361	TraesCS4A02G132400	A3	A
MSTRG.169374;A5:4A:179055526-179055616:179055515-179055616:+	MSTRG.169374	TraesCS4A02G132700	A5	A
MSTRG.169374;SE:4A:179056640-179057013:179057080-179057631:+	MSTRG.169374	TraesCS4A02G132700	SE	A
MSTRG.169411;A3:4A:180403968-180404290:180403960-180404290:-	MSTRG.169411	TraesCS4A02G133500	A3	A
MSTRG.169440;A3:4A:182218420-182218487:182218402-182218487:-	MSTRG.169440	TraesCS4A02G134300	A3	A
MSTRG.169440;AF:4A:182219660-182219968:182220014:182219660-182220578:182220634:-	MSTRG.169440	TraesCS4A02G134300	AF	A
MSTRG.169446;A5:4A:182896613-182896705:182896587-182896705:+	MSTRG.169446	TraesCS4A02G134400	A5	A
MSTRG.1694;A3:1A:37465985-37466650:37465985-37467202:+	MSTRG.1694	TraesCS1A02G057100	A3	A
MSTRG.169524;A3:4A:187261563-187263351:187261563-187263366:+	MSTRG.169524	TraesCS4A02G135600	A3	A
MSTRG.169531;AL:4A:188602953-188603182:188603475:188602953-188612094:188612116:+	MSTRG.169531	TraesCS4A02G135800	AL	A
MSTRG.169539;AF:4A:188634326-188634869:188635099:188634326-188635223:188635422:-	MSTRG.169539	TraesCS4A02G135900	AF	A
MSTRG.169554;A3:4A:189606801-189607051:189606801-189607059:+	MSTRG.169554	TraesCS4A02G136000	A3	A
MSTRG.169554;AF:4A:189604833:189605508-189605831:189605660:189605687-189605831:+	MSTRG.169554	TraesCS4A02G136000	AF	A
MSTRG.169577;A3:4A:191038836-191038911:191038836-191038938:+	MSTRG.169577	TraesCS4A02G136400	A3	A
MSTRG.169577;A5:4A:191039800-191039926:191039774-191039926:+	MSTRG.169577	TraesCS4A02G136400	A5	A
MSTRG.169591;A3:4A:192621280-192621388:192621280-192622035:+	MSTRG.169591	TraesCS4A02G136700	A3	A
MSTRG.169631;A3:4A:196572475-196572667:196572475-196572674:+	MSTRG.169631	TraesCS4A02G137200	A3	A
MSTRG.169631;AF:4A:196571398:196571494-196572353:196571660:196571713-196572353:+	MSTRG.169631	TraesCS4A02G137200	AF	A
MSTRG.169658;A5:4A:196783900-196783993:196783889-196783993:+	MSTRG.169658	TraesCS4A02G137500	A5	A
MSTRG.169658;A5:4A:196784500-196784973:196784454-196784973:+	MSTRG.169658	TraesCS4A02G137500	A5	A
MSTRG.169658;A5:4A:196784500-196784973:196784459-196784973:+	MSTRG.169658	TraesCS4A02G137500	A5	A
MSTRG.169721;A3:4A:200091345-200091994:200091321-200091994:-	MSTRG.169721	TraesCS4A02G137900	A3	A
MSTRG.169721;A5:4A:200089049-200089259:200089049-200089370:-	MSTRG.169721	TraesCS4A02G137900	A5	A
MSTRG.169729;RI:4A:201708522:201708698-201709067:201709154:+	MSTRG.169729	TraesCS4A02G138000	RI	A
MSTRG.169782;A3:4A:204957865-204962999:204957865-204963016:+	MSTRG.169782	TraesCS4A02G138400	A3	A
MSTRG.169826;A3:4A:207384935-207385206:207384935-207385289:+	MSTRG.169826	TraesCS4A02G138900	A3	A
MSTRG.169826;A3:4A:207385744-207386656:207385744-207386661:+	MSTRG.169826	TraesCS4A02G138900	A3	A
MSTRG.169826;SE:4A:207385414-207385607:207385744-207386656:+	MSTRG.169826	TraesCS4A02G138900	SE	A
MSTRG.169826;SE:4A:207385414-207385662:207385744-207386656:+	MSTRG.169826	TraesCS4A02G138900	SE	A
MSTRG.169863;A3:4A:210169249-210169350:210169249-210169381:+	MSTRG.169863	TraesCS4A02G139300	A3	A
MSTRG.169863;A3:4A:210169249-210169350:210169249-210169393:+	MSTRG.169863	TraesCS4A02G139300	A3	A
MSTRG.169863;A3:4A:210169249-210169381:210169249-210169393:+	MSTRG.169863	TraesCS4A02G139300	A3	A
MSTRG.169863;RI:4A:210166937:210167035-210167130:210167308:+	MSTRG.169863	TraesCS4A02G139300	RI	A
MSTRG.169875;A3:4A:211000325-211000784:211000325-211000810:+	MSTRG.169875	TraesCS4A02G139600	A3	A
MSTRG.169883;SE:4A:211381840-211382289:211382342-211382950:+	MSTRG.169883	TraesCS4A02G139700	SE	A
MSTRG.169883;SE:4A:211382342-211382426:211382509-211382950:+	MSTRG.169883	TraesCS4A02G139700	SE	A
MSTRG.169897;A3:4A:211668761-211669079:211668761-211669201:+	MSTRG.169897	TraesCS4A02G139800	A3	A
MSTRG.169897;A3:4A:211669646-211670037:211669646-211670513:+	MSTRG.169897	TraesCS4A02G139800	A3	A
MSTRG.169897;A3:4A:211669646-211670479:211669646-211670513:+	MSTRG.169897	TraesCS4A02G139800	A3	A
MSTRG.169897;A3:4A:211670229-211670479:211670229-211670513:+	MSTRG.169897	TraesCS4A02G139800	A3	A
MSTRG.169897;A3:4A:211670624-211671398:211670624-211671615:+	MSTRG.169897	TraesCS4A02G139800	A3	A
MSTRG.169897;A5:4A:211670628-211671615:211670624-211671615:+	MSTRG.169897	TraesCS4A02G139800	A5	A
MSTRG.169897;RI:4A:211670479:211670628-211671615:211672186:+	MSTRG.169897	TraesCS4A02G139800	RI	A
MSTRG.169897;SE:4A:211669646-211670037:211670229-211670513:+	MSTRG.169897	TraesCS4A02G139800	SE	A
MSTRG.169929;A3:4A:214313123-214313171:214313123-214313194:+	MSTRG.169929	TraesCS4A02G140100	A3	A
MSTRG.170070;A3:4A:222562430-222563487:222562430-222564019:+	MSTRG.170070	TraesCS4A02G141800	A3	A
MSTRG.170070;A3:4A:222564200-222564272:222564200-222564288:+	MSTRG.170070	TraesCS4A02G141800	A3	A
MSTRG.170070;A3:4A:222564200-222564272:222564200-222564305:+	MSTRG.170070	TraesCS4A02G141800	A3	A
MSTRG.170070;A3:4A:222564200-222564288:222564200-222564305:+	MSTRG.170070	TraesCS4A02G141800	A3	A
MSTRG.170093;A5:4A:225335910-225335993:225335865-225335993:+	MSTRG.170093	TraesCS4A02G142000	A5	A
MSTRG.170182;A3:4A:229499140-229499697:229499136-229499697:-	MSTRG.170182	TraesCS4A02G142500	A3	A
MSTRG.170182;A3:4A:229499892-229500250:229499889-229500250:-	MSTRG.170182	TraesCS4A02G142500	A3	A
MSTRG.170244;RI:4A:232522710:232522846-232522935:232523385:+	MSTRG.170244	TraesCS4A02G143000	RI	A
MSTRG.170244;SE:4A:232510245-232510367:232510456-232511103:+	MSTRG.170244	TraesCS4A02G143000	SE	A
MSTRG.170244;SE:4A:232512957-232513618:232513863-232522710:+	MSTRG.170244	TraesCS4A02G143000	SE	A
MSTRG.170244;SE:4A:232513863-232515395:232515450-232522710:+	MSTRG.170244	TraesCS4A02G143000	SE	A
MSTRG.170259;A5:4A:236129380-236129464:236129374-236129464:+	MSTRG.170259	TraesCS4A02G143300	A5	A
MSTRG.170324;SE:4A:238383519-238383641:238383712-238383808:-	MSTRG.170324	TraesCS4A02G143700	SE	A
MSTRG.170324;SE:4A:238391881-238402350:238402436-238403107:-	MSTRG.170324	TraesCS4A02G143700	SE	A
MSTRG.170324;SE:4A:238404509-238407744:238407764-238412383:-	MSTRG.170324	TraesCS4A02G143700	SE	A
MSTRG.170395;AF:4A:245257202:245257331-245258578:245257500:245257579-245258578:+	MSTRG.170395	TraesCS4A02G144500	AF	A
MSTRG.170397;A5:4A:242659774-242660863:242659774-242660873:-	MSTRG.170397	TraesCS4A02G144300	A5	A
MSTRG.170397;AF:4A:242660965-242661111:242661132:242660965-242661297:242661639:-	MSTRG.170397	TraesCS4A02G144300	AF	A
MSTRG.170397;RI:4A:242660873:242660965-242661111:242661209:-	MSTRG.170397	TraesCS4A02G144300	RI	A
MSTRG.170397;SE:4A:242659363-242659618:242659774-242660873:-	MSTRG.170397	TraesCS4A02G144300	SE	A
MSTRG.170397;SE:4A:242660965-242661111:242661209-242661297:-	MSTRG.170397	TraesCS4A02G144300	SE	A
MSTRG.170483;SE:4A:248830791-248831614:248831962-248832167:+	MSTRG.170483	TraesCS4A02G145400	SE	A
MSTRG.170525;A3:4A:253214789-253215279:253214789-253215627:+	MSTRG.170525	TraesCS4A02G146000	A3	A
MSTRG.170525;A5:4A:253215537-253215627:253214789-253215627:+	MSTRG.170525	TraesCS4A02G146000	A5	A
MSTRG.170531;A5:4A:253445978-253446203:253445978-253446388:-	MSTRG.170531	TraesCS4A02G146100	A5	A
MSTRG.170556;A3:4A:255332025-255340252:255332025-255340255:+	MSTRG.170556	TraesCS4A02G146300	A3	A
MSTRG.170556;A3:4A:255340394-255340737:255340394-255340750:+	MSTRG.170556	TraesCS4A02G146300	A3	A
MSTRG.170556;A5:4A:255331831-255331943:255331767-255331943:+	MSTRG.170556	TraesCS4A02G146300	A5	A
MSTRG.170573;A3:4A:255594394-255594482:255594388-255594482:-	MSTRG.170573	TraesCS4A02G146400	A3	A
MSTRG.170727;A5:4A:273738809-273739006:273738762-273739006:+	MSTRG.170727	TraesCS4A02G147800	A5	A
MSTRG.170727;RI:4A:273722274:273722483-273722682:273722742:+	MSTRG.170727	TraesCS4A02G147800	RI	A
MSTRG.170727;SE:4A:273722483-273722682:273722742-273723220:+	MSTRG.170727	TraesCS4A02G147800	SE	A
MSTRG.170727;SE:4A:273722742-273722856:273722890-273723220:+	MSTRG.170727	TraesCS4A02G147800	SE	A
MSTRG.170794;A3:4A:279467568-279468972:279467568-279468975:+	MSTRG.170794	TraesCS4A02G148400	A3	A
MSTRG.170794;A5:4A:279469794-279470418:279469515-279470418:+	MSTRG.170794	TraesCS4A02G148400	A5	A
MSTRG.170794;AF:4A:279467503:279467568-279468975:279467723:279467905-279468975:+	MSTRG.170794	TraesCS4A02G148400	AF	A
MSTRG.170827;A3:4A:281683803-281683874:281683803-281683916:+	MSTRG.170827	TraesCS4A02G149000	A3	A
MSTRG.170847;A3:4A:284629571-284631102:284629571-284631105:+	MSTRG.170847	TraesCS4A02G149200	A3	A
MSTRG.170931;A3:4A:290369477-290369580:290369468-290369580:-	MSTRG.170931	TraesCS4A02G149800	A3	A
MSTRG.170931;A5:4A:290370205-290370517:290370205-290370526:-	MSTRG.170931	TraesCS4A02G149800	A5	A
MSTRG.170931;A5:4A:290370205-290370521:290370205-290370526:-	MSTRG.170931	TraesCS4A02G149800	A5	A
MSTRG.170931;SE:4A:290368205-290368729:290368922-290369018:-	MSTRG.170931	TraesCS4A02G149800	SE	A
MSTRG.170963;A5:4A:292928641-292928715:292928604-292928715:+	MSTRG.170963	TraesCS4A02G150000	A5	A
MSTRG.171028;RI:4A:296904152:296904475-296904595:296905330:-	MSTRG.171028	TraesCS4A02G150600	RI	A
MSTRG.171050;A3:4A:298241569-298241663:298241564-298241663:-	MSTRG.171050	TraesCS4A02G150800	A3	A
MSTRG.171050;AL:4A:298240240:298240927-298241663:298241021:298241569-298241663:-	MSTRG.171050	TraesCS4A02G150800	AL	A
MSTRG.171050;AL:4A:298240240:298240927-298241663:298241114:298241564-298241663:-	MSTRG.171050	TraesCS4A02G150800	AL	A
MSTRG.171050;RI:4A:298243090:298243173-298243267:298243512:-	MSTRG.171050	TraesCS4A02G150800	RI	A
MSTRG.171050;SE:4A:298242995-298243090:298243512-298244010:-	MSTRG.171050	TraesCS4A02G150800	SE	A
MSTRG.171052;A5:4A:299601247-299601318:299601247-299601330:-	MSTRG.171052	TraesCS4A02G151000	A5	A
MSTRG.171141;A3:4A:306316559-306319147:306316501-306319147:-	MSTRG.171141	TraesCS4A02G151500	A3	A
MSTRG.171274;A3:4A:311618986-311661439:311618972-311661439:-	MSTRG.171274	TraesCS4A02G156300	A3	A
MSTRG.171274;A3:4A:311661792-311661899:311661787-311661899:-	MSTRG.171274	TraesCS4A02G156300	A3	A
MSTRG.171293;SE:4A:312684418-312691871:312691945-312706997:-	MSTRG.171293	TraesCS4A02G156500	SE	A
MSTRG.171380;A3:4A:318039384-318039481:318039372-318039481:-	MSTRG.171380	TraesCS4A02G157100	A3	A
MSTRG.171421;A3:4A:321192517-321192583:321192517-321192597:+	MSTRG.171421	TraesCS4A02G157500	A3	A
MSTRG.171421;A3:4A:321194876-321195042:321194876-321195056:+	MSTRG.171421	TraesCS4A02G157500	A3	A
MSTRG.171450;A5:4A:323047444-323047516:323047444-323047522:-	MSTRG.171450	TraesCS4A02G157700	A5	A
MSTRG.171539;RI:4A:329185634:329185966-329186066:329186730:+	MSTRG.171539	TraesCS4A02G158900	RI	A
MSTRG.171576;A3:4A:327749793-327749899:327749790-327749899:-	MSTRG.171576	TraesCS4A02G158700	A3	A
MSTRG.171576;A3:4A:327751955-327752059:327751949-327752059:-	MSTRG.171576	TraesCS4A02G158700	A3	A
MSTRG.171649;A3:4A:338743922-338743998:338743919-338743998:-	MSTRG.171649	TraesCS4A02G159400	A3	A
MSTRG.171649;SE:4A:338743362-338743480:338743521-338743596:-	MSTRG.171649	TraesCS4A02G159400	SE	A
MSTRG.171676;A5:4A:343784025-343802068:343784002-343802068:+	MSTRG.171676	TraesCS4A02G160000	A5	A
MSTRG.171677;AF:4A:342446274:342446335-342448414:342448275:342448323-342448414:+	MSTRG.171677	TraesCS4A02G159900	AF	A
MSTRG.171686;A3:4A:343905289-343906037:343905101-343906037:-	MSTRG.171686	TraesCS4A02G160100	A3	A
MSTRG.171686;RI:4A:343903382:343903482-343903760:343903831:-	MSTRG.171686	TraesCS4A02G160100	RI	A
MSTRG.171708;A3:4A:344034265-344034382:344034265-344034387:+	MSTRG.171708	TraesCS4A02G160400	A3	A
MSTRG.171778;SE:4A:349296145-349296654:349296768-349308489:-	MSTRG.171778	TraesCS4A02G161100	SE	A
MSTRG.171778;SE:4A:349309356-349309892:349310166-349310313:-	MSTRG.171778	TraesCS4A02G161100	SE	A
MSTRG.171818;A5:4A:352273857-352274502:352273857-352274574:-	MSTRG.171818	TraesCS4A02G161900	A5	A
MSTRG.171818;A5:4A:352274669-352274750:352274669-352274767:-	MSTRG.171818	TraesCS4A02G161900	A5	A
MSTRG.171818;RI:4A:352273655:352273707-352273785:352273857:-	MSTRG.171818	TraesCS4A02G161900	RI	A
MSTRG.171835;SE:4A:352492442-352492560:352492620-352492699:-	MSTRG.171835	TraesCS4A02G162000	SE	A
MSTRG.171868;A3:4A:356552545-356552630:356552541-356552630:-	MSTRG.171868	TraesCS4A02G162300	A3	A
MSTRG.171868;SE:4A:356553717-356554021:356554145-356554352:-	MSTRG.171868	TraesCS4A02G162300	SE	A
MSTRG.171998;A3:4A:363103762-363103852:363103762-363104012:+	MSTRG.171998	TraesCS4A02G163100	A3	A
MSTRG.171998;RI:4A:363097076:363097131-363097201:363097257:+	MSTRG.171998	TraesCS4A02G163100	RI	A
MSTRG.172047;A3:4A:365654896-365654969:365654896-365654974:+	MSTRG.172047	TraesCS4A02G163400	A3	A
MSTRG.172047;AF:4A:365654004:365654080-365654783:365654508:365654629-365654783:+	MSTRG.172047	TraesCS4A02G163400	AF	A
MSTRG.172047;RI:4A:365654969:365655138-365655458:365655524:+	MSTRG.172047	TraesCS4A02G163400	RI	A
MSTRG.172047;SE:4A:365655138-365655458:365655524-365657508:+	MSTRG.172047	TraesCS4A02G163400	SE	A
MSTRG.172048;A3:4A:369542460-369542541:369542460-369542608:+	MSTRG.172048	TraesCS4A02G163600	A3	A
MSTRG.172102;A5:4A:373809368-373809878:373809191-373809878:+	MSTRG.172102	TraesCS4A02G163800	A5	A
MSTRG.172102;SE:4A:373809191-373809283:373809368-373809878:+	MSTRG.172102	TraesCS4A02G163800	SE	A
MSTRG.172118;A3:4A:374658086-374658921:374658086-374658929:+	MSTRG.172118	TraesCS4A02G163900	A3	A
MSTRG.172139;AF:4A:376716588:376716722-376716994:376716802:376716889-376716994:+	MSTRG.172139	TraesCS4A02G164100	AF	A
MSTRG.172217;SE:4A:383536080-383537459:383537754-383546701:-	MSTRG.172217	TraesCS4A02G164800	SE	A
MSTRG.172225;A3:4A:384395029-384395491:384395017-384395491:-	MSTRG.172225	TraesCS4A02G164900	A3	A
MSTRG.172225;RI:4A:384397769:384397915-384398008:384398270:-	MSTRG.172225	TraesCS4A02G164900	RI	A
MSTRG.172253;A3:4A:385773601-385773729:385773601-385773891:+	MSTRG.172253	TraesCS4A02G165000	A3	A
MSTRG.172253;A5:4A:385772387-385772479:385772318-385772479:+	MSTRG.172253	TraesCS4A02G165000	A5	A
MSTRG.172331;SE:4A:395020442-395021798:395021857-395031484:-	MSTRG.172331	TraesCS4A02G165600	SE	A
MSTRG.172350;SE:4A:396753021-396753535:396753625-396754426:-	MSTRG.172350	TraesCS4A02G165700	SE	A
MSTRG.172380;A3:4A:398499763-398500118:398499038-398500118:-	MSTRG.172380	TraesCS4A02G166000	A3	A
MSTRG.172415;SE:4A:400757697-400757978:400758070-400758157:-	MSTRG.172415	TraesCS4A02G166200	SE	A
MSTRG.172538;A3:4A:414423450-414424022:414423437-414424022:-	MSTRG.172538	TraesCS4A02G167400	A3	A
MSTRG.172538;AF:4A:414423450-414423898:414423947:414423450-414424022:414424116:-	MSTRG.172538	TraesCS4A02G167400	AF	A
MSTRG.172592;A3:4A:418077056-418077456:418077056-418077485:+	MSTRG.172592	TraesCS4A02G167800	A3	A
MSTRG.172592;A3:4A:418077539-418077715:418077539-418077735:+	MSTRG.172592	TraesCS4A02G167800	A3	A
MSTRG.172612;A5:4A:418131024-418131300:418131020-418131300:+	MSTRG.172612	TraesCS4A02G168000	A5	A
MSTRG.172612;A5:4A:418132427-418132718:418132420-418132718:+	MSTRG.172612	TraesCS4A02G168000	A5	A
MSTRG.172620;A3:4A:420020014-420020106:420019748-420020106:-	MSTRG.172620	TraesCS4A02G168300	A3	A
MSTRG.172620;AF:4A:420020195-420020325:420020379:420020195-420020609:420020811:-	MSTRG.172620	TraesCS4A02G168300	AF	A
MSTRG.172630;A3:4A:420520906-420530271:420520825-420530271:-	MSTRG.172630	TraesCS4A02G168400	A3	A
MSTRG.172630;AF:4A:420520906-420521013:420521072:420520906-420530271:420530458:-	MSTRG.172630	TraesCS4A02G168400	AF	A
MSTRG.172682;A3:4A:423587949-423588059:423587941-423588059:-	MSTRG.172682	TraesCS4A02G168900	A3	A
MSTRG.172682;SE:4A:423588497-423589028:423589152-423591098:-	MSTRG.172682	TraesCS4A02G168900	SE	A
MSTRG.172695;A5:4A:425960211-425960397:425960208-425960397:+	MSTRG.172695	TraesCS4A02G169200	A5	A
MSTRG.172831;A3:4A:434078526-434078596:434078501-434078596:-	MSTRG.172831	TraesCS4A02G171400	A3	A
MSTRG.172840;A3:4A:434728442-434728558:434728429-434728558:-	MSTRG.172840	TraesCS4A02G171500	A3	A
MSTRG.172840;A5:4A:434727728-434728179:434727728-434728211:-	MSTRG.172840	TraesCS4A02G171500	A5	A
MSTRG.172980;A3:4A:441763594-441763728:441763594-441763731:+	MSTRG.172980	TraesCS4A02G173500	A3	A
MSTRG.173025;RI:4A:446470385:446470839-446470879:446471790:+	MSTRG.173025	TraesCS4A02G175100	RI	A
MSTRG.173104;A3:4A:447045927-447046019:447045924-447046019:-	MSTRG.173104	TraesCS4A02G176000	A3	A
MSTRG.173104;A3:4A:447046171-447046298:447046154-447046298:-	MSTRG.173104	TraesCS4A02G176000	A3	A
MSTRG.173104;A3:4A:447046174-447046298:447046154-447046298:-	MSTRG.173104	TraesCS4A02G176000	A3	A
MSTRG.173104;A3:4A:447046174-447046298:447046171-447046298:-	MSTRG.173104	TraesCS4A02G176000	A3	A
MSTRG.173141;SE:4A:452346864-452346953:452347003-452347174:-	MSTRG.173141	TraesCS4A02G179100	SE	A
MSTRG.173142;A3:4A:450880874-450880938:450880874-450880948:+	MSTRG.173142	TraesCS4A02G178600	A3	A
MSTRG.173142;SE:4A:450875160-450875261:450875326-450880808:+	MSTRG.173142	TraesCS4A02G178600	SE	A
MSTRG.173157;A3:4A:453440814-453440899:453440814-453440906:+	MSTRG.173157	TraesCS4A02G179700	A3	A
MSTRG.173165;A3:4A:453678624-453678721:453678624-453678733:+	MSTRG.173165	TraesCS4A02G180000	A3	A
MSTRG.173180;A3:4A:455023450-455023557:455023450-455023562:+	MSTRG.173180	TraesCS4A02G180700	A3	A
MSTRG.173254;A3:4A:458855068-458855223:458854802-458855223:-	MSTRG.173254	TraesCS4A02G182600	A3	A
MSTRG.173273;A5:4A:460237883-460238079:460237127-460238079:+	MSTRG.173273	TraesCS4A02G182900	A5	A
MSTRG.173304;A3:4A:462221716-462224467:462221687-462224467:-	MSTRG.173304	TraesCS4A02G184300	A3	A
MSTRG.173325;SE:4A:463543959-463546039:463546116-463546357:+	MSTRG.173325	TraesCS4A02G184600	SE	A
MSTRG.173340;A5:4A:464693185-464693288:464692817-464693288:+	MSTRG.173340	TraesCS4A02G185100	A5	A
MSTRG.173342;A3:4A:464695480-464696723:464695475-464696723:-	MSTRG.173342	TraesCS4A02G185200	A3	A
MSTRG.173346;A3:4A:464768701-464771016:464768694-464771016:-	MSTRG.173346	TraesCS4A02G185400	A3	A
MSTRG.173346;A3:4A:464771192-464771270:464771084-464771270:-	MSTRG.173346	TraesCS4A02G185400	A3	A
MSTRG.173383;A3:4A:465796344-465799327:465796331-465799327:-	MSTRG.173383	TraesCS4A02G186900	A3	A
MSTRG.173383;SE:4A:465794668-465796121:465796331-465799327:-	MSTRG.173383	TraesCS4A02G186900	SE	A
MSTRG.173383;SE:4A:465794668-465796121:465796344-465799327:-	MSTRG.173383	TraesCS4A02G186900	SE	A
MSTRG.173398;SE:4A:466633362-466633736:466633809-466633917:-	MSTRG.173398	TraesCS4A02G187400	SE	A
MSTRG.173401;A5:4A:466924344-466924515:466924264-466924515:+	MSTRG.173401	TraesCS4A02G187800	A5	A
MSTRG.173428;A3:4A:467544784-467544884:467544757-467544884:-	MSTRG.173428	TraesCS4A02G188900	A3	A
MSTRG.173428;SE:4A:467545992-467546129:467546172-467546328:-	MSTRG.173428	TraesCS4A02G188900	SE	A
MSTRG.173481;A3:4A:470100690-470100784:470100690-470100808:+	MSTRG.173481	TraesCS4A02G191000	A3	A
MSTRG.173494;A3:4A:470572764-470572832:470572764-470572838:+	MSTRG.173494	TraesCS4A02G191200	A3	A
MSTRG.173494;RI:4A:470572700:470572764-470572832:470573141:+	MSTRG.173494	TraesCS4A02G191200	RI	A
MSTRG.173533;A5:4A:472918362-472919002:472918353-472919002:+	MSTRG.173533	TraesCS4A02G192300	A5	A
MSTRG.173560;SE:4A:473688103-473688818:473688985-473689380:+	MSTRG.173560	TraesCS4A02G192700	SE	A
MSTRG.173607;A3:4A:475905696-475906664:475905696-475906669:+	MSTRG.173607	TraesCS4A02G193900	A3	A
MSTRG.173610;A5:4A:475917165-475917869:475917165-475917874:-	MSTRG.173610	TraesCS4A02G194100	A5	A
MSTRG.173621;A3:4A:476340698-476340775:476340693-476340775:-	MSTRG.173621	TraesCS4A02G194500	A3	A
MSTRG.173621;A5:4A:476339209-476339520:476339209-476339554:-	MSTRG.173621	TraesCS4A02G194500	A5	A
MSTRG.173643;AF:4A:477307777-477308242:477308364:477307777-477310699:477312593:-	MSTRG.173643	TraesCS4A02G195400	AF	A
MSTRG.173652;A3:4A:477882171-477882511:477882166-477882511:-	MSTRG.173652	TraesCS4A02G195600	A3	A
MSTRG.173652;A3:4A:477882613-477882705:477882559-477882705:-	MSTRG.173652	TraesCS4A02G195600	A3	A
MSTRG.173736;A5:4A:481419508-481419585:481419508-481419647:-	MSTRG.173736	TraesCS4A02G197700	A5	A
MSTRG.173818;RI:4A:487864744:487864919-487865004:487865155:+	MSTRG.173818	TraesCS4A02G199600	RI	A
MSTRG.173818;SE:4A:487862387-487863954:487864035-487864426:+	MSTRG.173818	TraesCS4A02G199600	SE	A
MSTRG.173874;RI:4A:490358242:490358391-490358488:490358547:-	MSTRG.173874	TraesCS4A02G201200	RI	A
MSTRG.173897;A3:4A:491718781-491718883:491718775-491718883:-	MSTRG.173897	TraesCS4A02G202100	A3	A
MSTRG.173959;A3:4A:494641504-494641591:494640859-494641591:-	MSTRG.173959	TraesCS4A02G203900	A3	A
MSTRG.173959;A5:4A:494640247-494640682:494640247-494640792:-	MSTRG.173959	TraesCS4A02G203900	A5	A
MSTRG.173987;AF:4A:495078849:495078904-495084360:495079463:495079540-495084360:+	MSTRG.173987	TraesCS4A02G204000	AF	A
MSTRG.173989;A5:4A:495114860-495116566:495114860-495116576:-	MSTRG.173989	TraesCS4A02G204100	A5	A
MSTRG.173989;A5:4A:495119702-495119776:495119702-495119829:-	MSTRG.173989	TraesCS4A02G204100	A5	A
MSTRG.173992;AF:4A:497010536:497010619-497011908:497010859:497010888-497011908:+	MSTRG.173992	TraesCS4A02G204800	AF	A
MSTRG.174064;A3:4A:501127423-501127577:501127416-501127577:-	MSTRG.174064	TraesCS4A02G207900	A3	A
MSTRG.174072;A3:4A:501138258-501138421:501138253-501138421:-	MSTRG.174072	TraesCS4A02G208100	A3	A
MSTRG.174072;RI:4A:501138644:501138734-501138996:501139153:-	MSTRG.174072	TraesCS4A02G208100	RI	A
MSTRG.174087;A3:4A:502028908-502030304:502028872-502030304:-	MSTRG.174087	TraesCS4A02G209000	A3	A
MSTRG.174102;A5:4A:502901211-502904248:502901207-502904248:+	MSTRG.174102	TraesCS4A02G209400	A5	A
MSTRG.174174;AF:4A:506171473-506171620:506171659:506171473-506172092:506172125:-	MSTRG.174174	TraesCS4A02G211700	AF	A
MSTRG.174190;A3:4A:504867605-504868199:504867605-504868226:+	MSTRG.174190	TraesCS4A02G211200	A3	A
MSTRG.174190;A3:4A:504869030-504869278:504869030-504869344:+	MSTRG.174190	TraesCS4A02G211200	A3	A
MSTRG.174190;A5:4A:504866788-504866881:504866745-504866881:+	MSTRG.174190	TraesCS4A02G211200	A5	A
MSTRG.174190;A5:4A:504868692-504868762:504868687-504868762:+	MSTRG.174190	TraesCS4A02G211200	A5	A
MSTRG.174190;RI:4A:504868646:504868692-504868762:504869030:+	MSTRG.174190	TraesCS4A02G211200	RI	A
MSTRG.174190;RI:4A:504868646:504869030-504869344:504869514:+	MSTRG.174190	TraesCS4A02G211200	RI	A
MSTRG.174240;A3:4A:511090354-511091628:511090354-511091635:+	MSTRG.174240	TraesCS4A02G213000	A3	A
MSTRG.174256;RI:4A:512015200:512015394-512015506:512015589:+	MSTRG.174256	TraesCS4A02G213800	RI	A
MSTRG.174256;RI:4A:512022647:512022729-512023192:512023382:+	MSTRG.174256	TraesCS4A02G213800	RI	A
MSTRG.174259;A3:4A:512356367-512356441:512356367-512356460:+	MSTRG.174259	TraesCS4A02G214200	A3	A
MSTRG.174278;SE:4A:513086126-513086253:513086416-513087199:+	MSTRG.174278	TraesCS4A02G214700	SE	A
MSTRG.174285;A3:4A:513291196-513291296:513291196-513291310:+	MSTRG.174285	TraesCS4A02G215000	A3	A
MSTRG.174285;RI:4A:513290623:513290713-513290809:513290969:+	MSTRG.174285	TraesCS4A02G215000	RI	A
MSTRG.174357;A3:4A:516932330-516932415:516932325-516932415:-	MSTRG.174357	TraesCS4A02G217600	A3	A
MSTRG.174357;A5:4A:516935110-516935206:516935110-516935210:-	MSTRG.174357	TraesCS4A02G217600	A5	A
MSTRG.174398;A3:4A:519676834-519677062:519676834-519677097:+	MSTRG.174398	TraesCS4A02G218300	A3	A
MSTRG.174484;A3:4A:524283915-524285060:524283915-524285091:+	MSTRG.174484	TraesCS4A02G220700	A3	A
MSTRG.174552;A5:4A:527122266-527122395:527122266-527122451:-	MSTRG.174552	TraesCS4A02G221600	A5	A
MSTRG.174643;A3:4A:533014809-533015188:533014809-533015193:+	MSTRG.174643	TraesCS4A02G225200	A3	A
MSTRG.174643;RI:4A:533015621:533015648-533015767:533016059:+	MSTRG.174643	TraesCS4A02G225200	RI	A
MSTRG.174668;A3:4A:534047694-534047812:534047694-534047866:+	MSTRG.174668	TraesCS4A02G225800	A3	A
MSTRG.174691;A3:4A:535246756-535248173:535246750-535248173:-	MSTRG.174691	TraesCS4A02G227000	A3	A
MSTRG.174691;A5:4A:535244780-535246585:535244780-535246619:-	MSTRG.174691	TraesCS4A02G227000	A5	A
MSTRG.174699;A3:4A:535849269-535853198:535849251-535853198:-	MSTRG.174699	TraesCS4A02G227500	A3	A
MSTRG.174712;A3:4A:536202966-536203057:536202954-536203057:-	MSTRG.174712	TraesCS4A02G227900	A3	A
MSTRG.174712;A3:4A:536203207-536209590:536203183-536209590:-	MSTRG.174712	TraesCS4A02G227900	A3	A
MSTRG.174735;A3:4A:537439589-537439920:537439589-537439931:+	MSTRG.174735	TraesCS4A02G228900	A3	A
MSTRG.174741;A5:4A:537594146-537594251:537594146-537594255:-	MSTRG.174741	TraesCS4A02G229200	A5	A
MSTRG.174770;AF:4A:539126594:539126714-539127377:539126732:539126862-539127377:+	MSTRG.174770	TraesCS4A02G229800	AF	A
MSTRG.174791;A3:4A:539753196-539753293:539753196-539753524:+	MSTRG.174791	TraesCS4A02G230600	A3	A
MSTRG.174841;A3:4A:541681285-541681448:541681261-541681448:-	MSTRG.174841	TraesCS4A02G232100	A3	A
MSTRG.174841;A3:4A:541681317-541681448:541681285-541681448:-	MSTRG.174841	TraesCS4A02G232100	A3	A
MSTRG.174842;A3:4A:541991320-541992020:541991317-541992020:-	MSTRG.174842	TraesCS4A02G232500	A3	A
MSTRG.174842;A3:4A:541993404-541994059:541993394-541994059:-	MSTRG.174842	TraesCS4A02G232500	A3	A
MSTRG.174842;AL:4A:541986980:541987331-541988785:541988476:541988704-541988785:-	MSTRG.174842	TraesCS4A02G232500	AL	A
MSTRG.174844;A3:4A:542022068-542022143:542022068-542022183:+	MSTRG.174844	TraesCS4A02G232600	A3	A
MSTRG.174860;A5:4A:542477877-542477942:542477877-542477989:-	MSTRG.174860	TraesCS4A02G233500	A5	A
MSTRG.174860;A5:4A:542477877-542477942:542477877-542478004:-	MSTRG.174860	TraesCS4A02G233500	A5	A
MSTRG.174860;A5:4A:542477877-542477989:542477877-542478004:-	MSTRG.174860	TraesCS4A02G233500	A5	A
MSTRG.174905;A5:4A:544057643-544057737:544057639-544057737:+	MSTRG.174905	TraesCS4A02G235200	A5	A
MSTRG.174945;RI:4A:545601646:545602189-545602277:545602524:-	MSTRG.174945	TraesCS4A02G236800	RI	A
MSTRG.175015;RI:4A:548519113:548519189-548519289:548519402:-	MSTRG.175015	TraesCS4A02G239300	RI	A
MSTRG.175020;A3:4A:548530701-548532039:548530658-548532039:-	MSTRG.175020	TraesCS4A02G239500	A3	A
MSTRG.175042;A3:4A:549805808-549806273:549805782-549806273:-	MSTRG.175042	TraesCS4A02G240100	A3	A
MSTRG.175050;A3:4A:549879588-549880175:549879488-549880175:-	MSTRG.175050	TraesCS4A02G240300	A3	A
MSTRG.175054;AF:4A:550476164:550476365-550477271:550476448:550476524-550477271:+	MSTRG.175054	TraesCS4A02G240800	AF	A
MSTRG.175054;AF:4A:550476164:550476365-550477271:550476466:550476776-550477271:+	MSTRG.175054	TraesCS4A02G240800	AF	A
MSTRG.175068;A3:4A:550500866-550501732:550500866-550501738:+	MSTRG.175068	TraesCS4A02G241200	A3	A
MSTRG.175068;A3:4A:550502089-550502188:550502089-550502198:+	MSTRG.175068	TraesCS4A02G241200	A3	A
MSTRG.175068;A5:4A:550508399-550508537:550508384-550508537:+	MSTRG.175068	TraesCS4A02G241200	A5	A
MSTRG.175068;SE:4A:550500866-550501041:550501105-550501732:+	MSTRG.175068	TraesCS4A02G241200	SE	A
MSTRG.175130;A3:4A:552410935-552413292:552410240-552413292:-	MSTRG.175130	TraesCS4A02G242500	A3	A
MSTRG.175130;A5:4A:552410240-552413254:552410240-552413292:-	MSTRG.175130	TraesCS4A02G242500	A5	A
MSTRG.175130;A5:4A:552412030-552413254:552412030-552413292:-	MSTRG.175130	TraesCS4A02G242500	A5	A
MSTRG.175130;SE:4A:552410240-552411961:552412030-552413254:-	MSTRG.175130	TraesCS4A02G242500	SE	A
MSTRG.175130;SE:4A:552410240-552411961:552412030-552413292:-	MSTRG.175130	TraesCS4A02G242500	SE	A
MSTRG.175153;A3:4A:552894219-552894569:552894189-552894569:-	MSTRG.175153	TraesCS4A02G243100	A3	A
MSTRG.175153;A3:4A:552895067-552895318:552895062-552895318:-	MSTRG.175153	TraesCS4A02G243100	A3	A
MSTRG.175153;A3:4A:552897915-552898261:552897910-552898261:-	MSTRG.175153	TraesCS4A02G243100	A3	A
MSTRG.175153;A5:4A:552895067-552895318:552895067-552895322:-	MSTRG.175153	TraesCS4A02G243100	A5	A
MSTRG.175153;A5:4A:552897517-552897613:552897517-552897656:-	MSTRG.175153	TraesCS4A02G243100	A5	A
MSTRG.175184;A5:4A:554636216-554636698:554636216-554636749:-	MSTRG.175184	TraesCS4A02G244000	A5	A
MSTRG.175213;A3:4A:555512659-555512738:555512659-555512745:+	MSTRG.175213	TraesCS4A02G245200	A3	A
MSTRG.175213;RI:4A:555513190:555513402-555513472:555513531:+	MSTRG.175213	TraesCS4A02G245200	RI	A
MSTRG.175224;A3:4A:555747386-555748320:555747386-555748331:+	MSTRG.175224	TraesCS4A02G245500	A3	A
MSTRG.175235;RI:4A:556256599:556256877-556256988:556257179:+	MSTRG.175235	TraesCS4A02G245800	RI	A
MSTRG.175235;SE:4A:556251269-556253335:556253478-556254980:+	MSTRG.175235	TraesCS4A02G245800	SE	A
MSTRG.175237;A3:4A:556538364-556538449:556538364-556538452:+	MSTRG.175237	TraesCS4A02G246000	A3	A
MSTRG.175237;A5:4A:556537390-556537522:556537318-556537522:+	MSTRG.175237	TraesCS4A02G246000	A5	A
MSTRG.175267;A5:4A:557733616-557733706:557733334-557733706:+	MSTRG.175267	TraesCS4A02G246800	A5	A
MSTRG.175277;A3:4A:558417973-558418059:558417973-558418064:+	MSTRG.175277	TraesCS4A02G247300	A3	A
MSTRG.175328;A3:4A:560411882-560412180:560411850-560412180:-	MSTRG.175328	TraesCS4A02G249300	A3	A
MSTRG.175328;A3:4A:560414151-560414431:560414140-560414431:-	MSTRG.175328	TraesCS4A02G249300	A3	A
MSTRG.175328;A5:4A:560414140-560414402:560414140-560414431:-	MSTRG.175328	TraesCS4A02G249300	A5	A
MSTRG.175341;A3:4A:560910047-560910335:560910043-560910335:-	MSTRG.175341	TraesCS4A02G249600	A3	A
MSTRG.175341;A5:4A:560910425-560910639:560910425-560910647:-	MSTRG.175341	TraesCS4A02G249600	A5	A
MSTRG.175410;AF:4A:564163969-564166907:564166989:564163969-564167445:564167683:-	MSTRG.175410	TraesCS4A02G252200	AF	A
MSTRG.175508;A3:4A:567673740-567674402:567673733-567674402:-	MSTRG.175508	TraesCS4A02G255900	A3	A
MSTRG.175511;A3:4A:567689889-567690174:567689884-567690174:-	MSTRG.175511	TraesCS4A02G256200	A3	A
MSTRG.175544;A5:4A:569889829-569889957:569889829-569889983:-	MSTRG.175544	TraesCS4A02G257200	A5	A
MSTRG.175544;SE:4A:569887059-569888090:569888152-569888946:-	MSTRG.175544	TraesCS4A02G257200	SE	A
MSTRG.175549;A3:4A:569872630-569872720:569872630-569872725:+	MSTRG.175549	TraesCS4A02G256900	A3	A
MSTRG.175558;A3:4A:570467586-570468886:570467532-570468886:-	MSTRG.175558	TraesCS4A02G257700	A3	A
MSTRG.175558;A3:4A:570468991-570469490:570468978-570469490:-	MSTRG.175558	TraesCS4A02G257700	A3	A
MSTRG.175558;SE:4A:570467532-570468743:570468785-570468886:-	MSTRG.175558	TraesCS4A02G257700	SE	A
MSTRG.175573;A3:4A:570995735-570996111:570995692-570996111:-	MSTRG.175573	TraesCS4A02G258200	A3	A
MSTRG.175580;AF:4A:571212739:571213000-571214261:571213761:571213772-571214261:+	MSTRG.175580	TraesCS4A02G258600	AF	A
MSTRG.175592;A3:4A:571586328-571588028:571586328-571588231:+	MSTRG.175592	TraesCS4A02G259000	A3	A
MSTRG.175592;A3:4A:571586328-571588231:571586328-571588259:+	MSTRG.175592	TraesCS4A02G259000	A3	A
MSTRG.175620;A3:4A:572834057-572834239:572834057-572834248:+	MSTRG.175620	TraesCS4A02G260200	A3	A
MSTRG.175665;A3:4A:573886898-573887089:573886892-573887089:-	MSTRG.175665	TraesCS4A02G261600	A3	A
MSTRG.175665;RI:4A:573888124:573888642-573888679:573888710:-	MSTRG.175665	TraesCS4A02G261600	RI	A
MSTRG.175700;A3:4A:575429811-575429917:575429811-575429922:+	MSTRG.175700	TraesCS4A02G263100	A3	A
MSTRG.175726;SE:4A:576158133-576158256:576158323-576158411:-	MSTRG.175726	TraesCS4A02G263900	SE	A
MSTRG.175735;AF:4A:576931979-576932651:576932785:576931979-576933370:576933479:-	MSTRG.175735	TraesCS4A02G264600	AF	A
MSTRG.175824;RI:4A:579854124:579854249-579854347:579854486:-	MSTRG.175824	TraesCS4A02G267500	RI	A
MSTRG.175830;A3:4A:580303191-580303288:580303187-580303288:-	MSTRG.175830	TraesCS4A02G267900	A3	A
MSTRG.175830;RI:4A:580303135:580303191-580303288:580303371:-	MSTRG.175830	TraesCS4A02G267900	RI	A
MSTRG.175831;A3:4A:580297274-580298132:580297274-580298139:+	MSTRG.175831	TraesCS4A02G267800	A3	A
MSTRG.175831;A5:4A:580299999-580300101:580299988-580300101:+	MSTRG.175831	TraesCS4A02G267800	A5	A
MSTRG.175840;RI:4A:580658028:580658078-580658240:580658349:+	MSTRG.175840	TraesCS4A02G268200	RI	A
MSTRG.175840;SE:4A:580658349-580658889:580658984-580659525:+	MSTRG.175840	TraesCS4A02G268200	SE	A
MSTRG.175847;A5:4A:580906578-580906673:580906578-580906677:-	MSTRG.175847	TraesCS4A02G268700	A5	A
MSTRG.175847;AF:4A:580908091-580908549:580908551:580908091-580908952:580909001:-	MSTRG.175847	TraesCS4A02G268700	AF	A
MSTRG.175847;AF:4A:580908091-580908549:580908551:580908091-580908969:580908980:-	MSTRG.175847	TraesCS4A02G268700	AF	A
MSTRG.175867;A3:4A:581332196-581332279:581332146-581332279:-	MSTRG.175867	TraesCS4A02G269900	A3	A
MSTRG.175883;A3:4A:581484166-581485710:581484166-581485725:+	MSTRG.175883	TraesCS4A02G270200	A3	A
MSTRG.175883;A5:4A:581485772-581485846:581485755-581485846:+	MSTRG.175883	TraesCS4A02G270200	A5	A
MSTRG.175899;A3:4A:581939209-581939397:581939209-581939444:+	MSTRG.175899	TraesCS4A02G270900	A3	A
MSTRG.175934;SE:4A:583902429-583903866:583903941-583904024:+	MSTRG.175934	TraesCS4A02G272500	SE	A
MSTRG.175936;A3:4A:583914965-583915789:583914965-583915799:+	MSTRG.175936	TraesCS4A02G272700	A3	A
MSTRG.175936;RI:4A:583914250:583914499-583914903:583914965:+	MSTRG.175936	TraesCS4A02G272700	RI	A
MSTRG.175940;A3:4A:583758691-583759113:583758688-583759113:-	MSTRG.175940	TraesCS4A02G272000	A3	A
MSTRG.175945;A3:4A:583970842-583972066:583970826-583972066:-	MSTRG.175945	TraesCS4A02G273100	A3	A
MSTRG.175951;A3:4A:583979156-583979583:583979119-583979583:-	MSTRG.175951	TraesCS4A02G273200	A3	A
MSTRG.175959;A3:4A:584066471-584066622:584066471-584066789:+	MSTRG.175959	TraesCS4A02G273600	A3	A
MSTRG.175965;A5:4A:584276618-584281831:584276566-584281831:+	MSTRG.175965	TraesCS4A02G274300	A5	A
MSTRG.175965;AF:4A:584272167:584272256-584272852:584272347:584272467-584272852:+	MSTRG.175965	TraesCS4A02G274300	AF	A
MSTRG.175968;RI:4A:584349386:584349694-584349795:584349903:-	MSTRG.175968	TraesCS4A02G274700	RI	A
MSTRG.176004;A3:4A:584931606-584933682:584931606-584933689:+	MSTRG.176004	TraesCS4A02G276600	A3	A
MSTRG.176066;A3:4A:585691718-585691808:585691718-585691812:+	MSTRG.176066	TraesCS4A02G278300	A3	A
MSTRG.176066;AL:4A:585693755-585693837:585694148:585693755-585695257:585695586:+	MSTRG.176066	TraesCS4A02G278300	AL	A
MSTRG.176066;RI:4A:585687398:585687472-585687828:585688349:+	MSTRG.176066	TraesCS4A02G278300	RI	A
MSTRG.176070;A3:4A:586437808-586439278:586437775-586439278:-	MSTRG.176070	TraesCS4A02G278600	A3	A
MSTRG.176211;A5:4A:589015676-589018942:589015656-589018942:+	MSTRG.176211	TraesCS4A02G280600	A5	A
MSTRG.176237;A3:4A:589590268-589590982:589590268-589591094:+	MSTRG.176237	TraesCS4A02G281500	A3	A
MSTRG.176271;RI:4A:590591668:590591789-590591908:590592025:-	MSTRG.176271	TraesCS4A02G283700	RI	A
MSTRG.176275;RI:4A:590665240:590665289-590665383:590665475:-	MSTRG.176275	TraesCS4A02G284000	RI	A
MSTRG.176279;AF:4A:590897794-590900042:590900509:590897794-590902539:590902682:-	MSTRG.176279	TraesCS4A02G284100	AF	A
MSTRG.176320;A3:4A:591848147-591848882:591848147-591848886:+	MSTRG.176320	TraesCS4A02G286000	A3	A
MSTRG.176398;A3:4A:593736931-593737188:593736916-593737188:-	MSTRG.176398	TraesCS4A02G289200	A3	A
MSTRG.176398;RI:4A:593736566:593736636-593736700:593736916:-	MSTRG.176398	TraesCS4A02G289200	RI	A
MSTRG.176402;A3:4A:593762129-593762723:593762081-593762723:-	MSTRG.176402	TraesCS4A02G289300	A3	A
MSTRG.176402;A3:4A:593764377-593764855:593764373-593764855:-	MSTRG.176402	TraesCS4A02G289300	A3	A
MSTRG.176411;AL:4A:594004915:594005395-594028566:594027927:594028309-594028566:-	MSTRG.176411	TraesCS4A02G289600	AL	A
MSTRG.176414;A3:4A:594181558-594182798:594181541-594182798:-	MSTRG.176414	TraesCS4A02G290300	A3	A
MSTRG.176419;A3:4A:594154948-594155085:594154896-594155085:-	MSTRG.176419	TraesCS4A02G290100	A3	A
MSTRG.176439;SE:4A:594666017-594666148:594666287-594667194:-	MSTRG.176439	TraesCS4A02G291600	SE	A
MSTRG.176481;A5:4A:595549382-595551291:595549362-595551291:+	MSTRG.176481	TraesCS4A02G293800	A5	A
MSTRG.176481;A5:4A:595549534-595551291:595549362-595551291:+	MSTRG.176481	TraesCS4A02G293800	A5	A
MSTRG.176481;A5:4A:595550841-595551291:595550831-595551291:+	MSTRG.176481	TraesCS4A02G293800	A5	A
MSTRG.176481;A5:4A:595550925-595551291:595550831-595551291:+	MSTRG.176481	TraesCS4A02G293800	A5	A
MSTRG.176481;A5:4A:595550925-595551291:595550841-595551291:+	MSTRG.176481	TraesCS4A02G293800	A5	A
MSTRG.176481;AF:4A:595546106:595546509-595548989:595548703:595548764-595548989:+	MSTRG.176481	TraesCS4A02G293800	AF	A
MSTRG.176483;A3:4A:595552245-595552727:595552231-595552727:-	MSTRG.176483	TraesCS4A02G294000	A3	A
MSTRG.176483;AF:4A:595555283-595555461:595555560:595555283-595556837:595556867:-	MSTRG.176483	TraesCS4A02G294000	AF	A
MSTRG.176492;A3:4A:595565523-595565612:595565520-595565612:-	MSTRG.176492	TraesCS4A02G294100	A3	A
MSTRG.176492;RI:4A:595566028:595566107-595566205:595566307:-	MSTRG.176492	TraesCS4A02G294100	RI	A
MSTRG.176518;SE:4A:596218924-596220394:596220498-596221994:-	MSTRG.176518	TraesCS4A02G295700	SE	A
MSTRG.176545;A3:4A:596763562-596763656:596763562-596763764:+	MSTRG.176545	TraesCS4A02G297300	A3	A
MSTRG.176549;AF:4A:596816378:596816420-596818722:596816814:596817568-596818722:+	MSTRG.176549	TraesCS4A02G297700	AF	A
MSTRG.176707;A3:4A:599891227-599891333:599891227-599891339:+	MSTRG.176707	TraesCS4A02G304500	A3	A
MSTRG.176732;AF:4A:600900630-600901098:600901212:600900630-600901399:600901536:-	MSTRG.176732	TraesCS4A02G305300	AF	A
MSTRG.176742;A3:4A:600902374-600902467:600902350-600902467:-	MSTRG.176742	TraesCS4A02G305400	A3	A
MSTRG.176742;A3:4A:600902380-600902467:600902350-600902467:-	MSTRG.176742	TraesCS4A02G305400	A3	A
MSTRG.176757;AF:4A:601060868:601060920-601061750:601061321:601061555-601061750:+	MSTRG.176757	TraesCS4A02G306500	AF	A
MSTRG.176776;A3:4A:601278714-601279361:601278714-601279364:+	MSTRG.176776	TraesCS4A02G307300	A3	A
MSTRG.176885;A5:4A:603452227-603452897:603452227-603453011:-	MSTRG.176885	TraesCS4A02G311200	A5	A
MSTRG.176973;A3:4A:605658423-605658831:605658423-605658846:+	MSTRG.176973	TraesCS4A02G315500	A3	A
MSTRG.177077;RI:4A:608608276:608608359-608608414:608608656:+	MSTRG.177077	TraesCS4A02G319800	RI	A
MSTRG.177115;A3:4A:609805717-609805916:609805717-609805922:+	MSTRG.177115	TraesCS4A02G321300	A3	A
MSTRG.177175;SE:4A:611581173-611581332:611581598-611582259:+	MSTRG.177175	TraesCS4A02G323700	SE	A
MSTRG.177191;A3:4A:612065129-612065771:612065129-612065777:+	MSTRG.177191	TraesCS4A02G324500	A3	A
MSTRG.177194;A3:4A:612077078-612077172:612077078-612077175:+	MSTRG.177194	TraesCS4A02G324600	A3	A
MSTRG.177235;RI:4A:613401324:613401386-613401505:613401893:-	MSTRG.177235	TraesCS4A02G326000	RI	A
MSTRG.177290;A5:4A:614242174-614242502:614242174-614242546:-	MSTRG.177290	TraesCS4A02G328900	A5	A
MSTRG.177316;AL:4A:614425386:614425739-614446304:614445393:614446124-614446304:-	MSTRG.177316	TraesCS4A02G329400	AL	A
MSTRG.177321;A3:4A:613606765-613607049:613606762-613607049:-	MSTRG.177321	TraesCS4A02G326800	A3	A
MSTRG.177321;A3:4A:613611254-613611367:613611161-613611367:-	MSTRG.177321	TraesCS4A02G326800	A3	A
MSTRG.177321;A3:4A:613613042-613613162:613613037-613613162:-	MSTRG.177321	TraesCS4A02G326800	A3	A
MSTRG.177321;A5:4A:613611161-613611255:613611161-613611367:-	MSTRG.177321	TraesCS4A02G326800	A5	A
MSTRG.177389;SE:4A:616311761-616312403:616312461-616312670:-	MSTRG.177389	TraesCS4A02G331900	SE	A
MSTRG.177466;A3:4A:617859869-617859985:617859864-617859985:-	MSTRG.177466	TraesCS4A02G334800	A3	A
MSTRG.177574;A5:4A:621170594-621170897:621170594-621170951:-	MSTRG.177574	TraesCS4A02G339600	A5	A
MSTRG.177611;A3:4A:621816549-621816643:621816546-621816643:-	MSTRG.177611	TraesCS4A02G341600	A3	A
MSTRG.177611;RI:4A:621816023:621816549-621816643:621817017:-	MSTRG.177611	TraesCS4A02G341600	RI	A
MSTRG.177623;A3:4A:621841846-621842997:621841846-621843004:+	MSTRG.177623	TraesCS4A02G341700	A3	A
MSTRG.177623;AF:4A:621841671:621841846-621843004:621842181:621842211-621843004:+	MSTRG.177623	TraesCS4A02G341700	AF	A
MSTRG.177623;SE:4A:621843105-621843817:621843891-621845019:+	MSTRG.177623	TraesCS4A02G341700	SE	A
MSTRG.177631;A3:4A:622127675-622128806:622127664-622128806:-	MSTRG.177631	TraesCS4A02G341900	A3	A
MSTRG.177634;A5:4A:622177593-622177957:622177582-622177957:+	MSTRG.177634	TraesCS4A02G342200	A5	A
MSTRG.177650;A3:4A:622222607-622222723:622222591-622222723:-	MSTRG.177650	TraesCS4A02G342400	A3	A
MSTRG.177650;A3:4A:622222925-622223847:622222917-622223847:-	MSTRG.177650	TraesCS4A02G342400	A3	A
MSTRG.177650;A5:4A:622222308-622222515:622222308-622222552:-	MSTRG.177650	TraesCS4A02G342400	A5	A
MSTRG.177715;A3:4A:622285587-622285795:622285587-622286434:+	MSTRG.177715	TraesCS4A02G342700	A3	A
MSTRG.177797;A3:4A:623315170-623315295:623315170-623315299:+	MSTRG.177797	TraesCS4A02G343300	A3	A
MSTRG.177798;A5:4A:623320193-623320443:623320193-623320510:-	MSTRG.177798	TraesCS4A02G343400	A5	A
MSTRG.177979;A3:4A:626347480-626348157:626347475-626348157:-	MSTRG.177979	TraesCS4A02G350000	A3	A
MSTRG.177979;SE:4A:626346075-626346189:626346236-626347288:-	MSTRG.177979	TraesCS4A02G350000	SE	A
MSTRG.178110;A3:4A:629361249-629361345:629361244-629361345:-	MSTRG.178110	TraesCS4A02G355000	A3	A
MSTRG.178156;A5:4A:630772877-630772974:630772877-630773033:-	MSTRG.178156	TraesCS4A02G357200	A5	A
MSTRG.178156;A5:4A:630773362-630773715:630773362-630773740:-	MSTRG.178156	TraesCS4A02G357200	A5	A
MSTRG.178170;A3:4A:630897247-630897890:630897240-630897890:-	MSTRG.178170	TraesCS4A02G357500	A3	A
MSTRG.178170;SE:4A:630875881-630876524:630876635-630877290:-	MSTRG.178170	TraesCS4A02G357500	SE	A
MSTRG.178173;A3:4A:631495068-631495731:631495068-631495745:+	MSTRG.178173	TraesCS4A02G357900	A3	A
MSTRG.178274;A3:4A:634393728-634395895:634393722-634395895:-	MSTRG.178274	TraesCS4A02G360700	A3	A
MSTRG.178274;SE:4A:634396535-634396715:634396772-634397416:-	MSTRG.178274	TraesCS4A02G360700	SE	A
MSTRG.178279;AF:4A:634733441:634733614-634734869:634733842:634734022-634734869:+	MSTRG.178279	TraesCS4A02G361100	AF	A
MSTRG.178335;A3:4A:636643312-636643461:636643312-636643469:+	MSTRG.178335	TraesCS4A02G363200	A3	A
MSTRG.178396;A3:4A:637932799-637933559:637932796-637933559:-	MSTRG.178396	TraesCS4A02G364600	A3	A
MSTRG.178432;A5:4A:636665309-636684499:636665309-636684530:-	MSTRG.178432	TraesCS4A02G363700	A5	A
MSTRG.178435;A3:4A:636665301-636677299:636665301-636677308:+	MSTRG.178435	TraesCS4A02G363500	A3	A
MSTRG.178435;A3:4A:636665301-636677299:636665301-636677316:+	MSTRG.178435	TraesCS4A02G363500	A3	A
MSTRG.178435;A3:4A:636665301-636677299:636665301-636677408:+	MSTRG.178435	TraesCS4A02G363500	A3	A
MSTRG.178435;A3:4A:636665301-636677299:636665301-636677431:+	MSTRG.178435	TraesCS4A02G363500	A3	A
MSTRG.178435;A3:4A:636665301-636677308:636665301-636677316:+	MSTRG.178435	TraesCS4A02G363500	A3	A
MSTRG.178435;A3:4A:636665301-636677308:636665301-636677408:+	MSTRG.178435	TraesCS4A02G363500	A3	A
MSTRG.178435;A3:4A:636665301-636677308:636665301-636677431:+	MSTRG.178435	TraesCS4A02G363500	A3	A
MSTRG.178435;A3:4A:636665301-636677316:636665301-636677408:+	MSTRG.178435	TraesCS4A02G363500	A3	A
MSTRG.178435;A3:4A:636665301-636677316:636665301-636677431:+	MSTRG.178435	TraesCS4A02G363500	A3	A
MSTRG.178435;A3:4A:636665301-636677408:636665301-636677431:+	MSTRG.178435	TraesCS4A02G363500	A3	A
MSTRG.178435;A3:4A:636665301-636677408:636665301-636677436:+	MSTRG.178435	TraesCS4A02G363500	A3	A
MSTRG.178435;A3:4A:636665301-636684542:636665301-636684548:+	MSTRG.178435	TraesCS4A02G363500	A3	A
MSTRG.178435;AF:4A:636662329:636662737-636677436:636665280:636665301-636677436:+	MSTRG.178435	TraesCS4A02G363500	AF	A
MSTRG.178435;AL:4A:636665301-636677299:636677584:636665301-636684476:636685581:+	MSTRG.178435	TraesCS4A02G363500	AL	A
MSTRG.178435;AL:4A:636665301-636677299:636677584:636665301-636684542:636685817:+	MSTRG.178435	TraesCS4A02G363500	AL	A
MSTRG.178435;AL:4A:636665301-636677299:636677584:636665301-636684548:636685582:+	MSTRG.178435	TraesCS4A02G363500	AL	A
MSTRG.178435;AL:4A:636665301-636677316:636677582:636665301-636684542:636685817:+	MSTRG.178435	TraesCS4A02G363500	AL	A
MSTRG.178435;AL:4A:636665301-636677316:636677582:636665301-636684548:636685582:+	MSTRG.178435	TraesCS4A02G363500	AL	A
MSTRG.178435;AL:4A:636665301-636677369:636677613:636665301-636684476:636685581:+	MSTRG.178435	TraesCS4A02G363500	AL	A
MSTRG.178448;AF:4A:639202369:639202785-639204066:639202871:639203055-639204066:+	MSTRG.178448	TraesCS4A02G366100	AF	A
MSTRG.178465;A3:4A:640175953-640176437:640175945-640176437:-	MSTRG.178465	TraesCS4A02G367100	A3	A
MSTRG.178468;A3:4A:640213372-640215536:640213372-640215551:+	MSTRG.178468	TraesCS4A02G367200	A3	A
MSTRG.178684;A5:4A:649896517-649896598:649896496-649896598:+	MSTRG.178684	TraesCS4A02G375100	A5	A
MSTRG.178688;AF:4A:649899338-649900298:649900351:649899338-649905056:649905135:-	MSTRG.178688	TraesCS4A02G375200	AF	A
MSTRG.178740;A3:4A:651625733-651626387:651625733-651626466:+	MSTRG.178740	TraesCS4A02G376900	A3	A
MSTRG.178759;SE:4A:652857517-652857605:652857706-652858919:-	MSTRG.178759	TraesCS4A02G377500	SE	A
MSTRG.178887;A3:4A:658952080-658953573:658952022-658953573:-	MSTRG.178887	TraesCS4A02G381400	A3	A
MSTRG.178887;A5:4A:658950911-658951120:658950911-658951396:-	MSTRG.178887	TraesCS4A02G381400	A5	A
MSTRG.178892;A3:4A:659016167-659016374:659016125-659016374:-	MSTRG.178892	TraesCS4A02G381800	A3	A
MSTRG.178894;SE:4A:658971809-658971894:658972014-658972382:-	MSTRG.178894	TraesCS4A02G381500	SE	A
MSTRG.179063;SE:4A:665606864-665607790:665607969-665608039:-	MSTRG.179063	TraesCS4A02G387900	SE	A
MSTRG.179070;A3:4A:665928504-665928835:665928504-665928843:+	MSTRG.179070	TraesCS4A02G388300	A3	A
MSTRG.179110;A3:4A:665866196-665866275:665866148-665866275:-	MSTRG.179110	TraesCS4A02G388200	A3	A
MSTRG.179110;A5:4A:665865004-665865239:665865004-665865263:-	MSTRG.179110	TraesCS4A02G388200	A5	A
MSTRG.179110;A5:4A:665865004-665865239:665865004-665865313:-	MSTRG.179110	TraesCS4A02G388200	A5	A
MSTRG.179110;A5:4A:665865004-665865239:665865004-665865328:-	MSTRG.179110	TraesCS4A02G388200	A5	A
MSTRG.179174;A5:4A:669239863-669240129:669239863-669240200:-	MSTRG.179174	TraesCS4A02G393500	A5	A
MSTRG.179174;AF:4A:669240317-669240483:669240518:669240317-669240776:669240894:-	MSTRG.179174	TraesCS4A02G393500	AF	A
MSTRG.179174;AF:4A:669240317-669240483:669240518:669240317-669240776:669240980:-	MSTRG.179174	TraesCS4A02G393500	AF	A
MSTRG.179303;AF:4A:673958211:673958248-673958863:673958292:673958340-673958863:+	MSTRG.179303	TraesCS4A02G399200	AF	A
MSTRG.179303;RI:4A:673958863:673958908-673959046:673959213:+	MSTRG.179303	TraesCS4A02G399200	RI	A
MSTRG.179482;SE:4A:679275760-679276415:679276531-679277089:-	MSTRG.179482	TraesCS4A02G406600	SE	A
MSTRG.179513;A3:4A:680373442-680373537:680373434-680373537:-	MSTRG.179513	TraesCS4A02G407600	A3	A
MSTRG.179513;A3:4A:680373911-680373982:680373906-680373982:-	MSTRG.179513	TraesCS4A02G407600	A3	A
MSTRG.179513;A3:4A:680374074-680374175:680374069-680374175:-	MSTRG.179513	TraesCS4A02G407600	A3	A
MSTRG.179513;A3:4A:680374279-680374381:680374246-680374381:-	MSTRG.179513	TraesCS4A02G407600	A3	A
MSTRG.179513;RI:4A:680373537:680373635-680373711:680373911:-	MSTRG.179513	TraesCS4A02G407600	RI	A
MSTRG.179513;RI:4A:680373711:680373911-680373982:680374074:-	MSTRG.179513	TraesCS4A02G407600	RI	A
MSTRG.179537;AF:4A:681713847-681714504:681714657:681713847-681715533:681715634:-	MSTRG.179537	TraesCS4A02G409000	AF	A
MSTRG.179537;AF:4A:681713847-681714504:681714657:681713847-681715778:681715958:-	MSTRG.179537	TraesCS4A02G409000	AF	A
MSTRG.179537;AF:4A:681713847-681715533:681715634:681713847-681715778:681715889:-	MSTRG.179537	TraesCS4A02G409000	AF	A
MSTRG.179537;AF:4A:681713847-681715533:681715634:681713847-681715778:681715958:-	MSTRG.179537	TraesCS4A02G409000	AF	A
MSTRG.179573;A5:4A:683433082-683433153:683433082-683433205:-	MSTRG.179573	TraesCS4A02G410100	A5	A
MSTRG.179573;SE:4A:683428951-683429068:683429173-683429352:-	MSTRG.179573	TraesCS4A02G410100	SE	A
MSTRG.179574;A3:4A:683607909-683608524:683607909-683608578:+	MSTRG.179574	TraesCS4A02G410700	A3	A
MSTRG.179796;A3:4A:690619585-690619666:690619581-690619666:-	MSTRG.179796	TraesCS4A02G419800	A3	A
MSTRG.179830;A3:4A:692073967-692074081:692073959-692074081:-	MSTRG.179830	TraesCS4A02G421400	A3	A
MSTRG.179830;A3:4A:692076744-692077053:692076740-692077053:-	MSTRG.179830	TraesCS4A02G421400	A3	A
MSTRG.179857;A3:4A:693275562-693276928:693275562-693276962:+	MSTRG.179857	TraesCS4A02G422900	A3	A
MSTRG.179926;A3:4A:696006127-696006209:696006121-696006209:-	MSTRG.179926	TraesCS4A02G425000	A3	A
MSTRG.179963;A5:4A:697943904-697943975:697943900-697943975:+	MSTRG.179963	TraesCS4A02G426100	A5	A
MSTRG.179963;SE:4A:697942443-697942581:697942747-697943486:+	MSTRG.179963	TraesCS4A02G426100	SE	A
MSTRG.180018;RI:4A:699790126:699790828-699791182:699791844:-	MSTRG.180018	TraesCS4A02G428500	RI	A
MSTRG.180025;A5:4A:699901404-699902122:699901404-699902215:-	MSTRG.180025	TraesCS4A02G428900	A5	A
MSTRG.180059;SE:4A:701697044-701697931:701697978-701699454:-	MSTRG.180059	TraesCS4A02G430300	SE	A
MSTRG.180117;A3:4A:703263261-703263596:703263258-703263596:-	MSTRG.180117	TraesCS4A02G432200	A3	A
MSTRG.180117;A5:4A:703263667-703264001:703263667-703264018:-	MSTRG.180117	TraesCS4A02G432200	A5	A
MSTRG.180125;A3:4A:703338434-703338509:703338434-703338518:+	MSTRG.180125	TraesCS4A02G432400	A3	A
MSTRG.180125;RI:4A:703340602:703340769-703340796:703341174:+	MSTRG.180125	TraesCS4A02G432400	RI	A
MSTRG.180270;RI:4A:707039270:707039315-707039348:707039709:+	MSTRG.180270	TraesCS4A02G437100	RI	A
MSTRG.180359;SE:4A:710743450-710743788:710743868-710743973:+	MSTRG.180359	TraesCS4A02G442900	SE	A
MSTRG.180420;A5:4A:713351939-713352030:713351939-713352039:-	MSTRG.180420	TraesCS4A02G445300	A5	A
MSTRG.180589;RI:4A:717741884:717741912-717741991:717742009:-	MSTRG.180589	TraesCS4A02G452700	RI	A
MSTRG.180704;A3:4A:722842287-722842424:722842283-722842424:-	MSTRG.180704	TraesCS4A02G457500	A3	A
MSTRG.180704;A5:4A:722842141-722842231:722842141-722842260:-	MSTRG.180704	TraesCS4A02G457500	A5	A
MSTRG.180766;A5:4A:725663166-725663376:725663166-725663447:-	MSTRG.180766	TraesCS4A02G460000	A5	A
MSTRG.181501;A3:4A:742557804-742558351:742557729-742558351:-	MSTRG.181501	TraesCS4A02G495600	A3	A
MSTRG.1881;A3:1A:42644663-42645480:42644663-42645485:+	MSTRG.1881	TraesCS1A02G062400	A3	A
MSTRG.1881;A3:1A:42645992-42646477:42645992-42646514:+	MSTRG.1881	TraesCS1A02G062400	A3	A
MSTRG.188;RI:1A:4047130:4047218-4047824:4047878:+	MSTRG.188	TraesCS1A02G007500	RI	A
MSTRG.2016;RI:1A:48587566:48587746-48588641:48588742:+	MSTRG.2016	TraesCS1A02G065700	RI	A
MSTRG.211063;A3:5A:13297-13724:13285-13724:-	MSTRG.211063	TraesCS5A02G000100	A3	A
MSTRG.211063;A5:5A:15999-16072:15999-16170:-	MSTRG.211063	TraesCS5A02G000100	A5	A
MSTRG.211071;AL:5A:693493-693903:694327:693493-694984:695465:+	MSTRG.211071	TraesCS5A02G000900	AL	A
MSTRG.211071;RI:5A:692930:692973-693222:693333:+	MSTRG.211071	TraesCS5A02G000900	RI	A
MSTRG.211114;A3:5A:1225424-1225598:1225424-1225602:+	MSTRG.211114	TraesCS5A02G001500	A3	A
MSTRG.211114;RI:5A:1225122:1225239-1225323:1225424:+	MSTRG.211114	TraesCS5A02G001500	RI	A
MSTRG.211210;A3:5A:3403805-3403932:3403805-3403959:+	MSTRG.211210	TraesCS5A02G005500	A3	A
MSTRG.211210;RI:5A:3401821:3401857-3401972:3402132:+	MSTRG.211210	TraesCS5A02G005500	RI	A
MSTRG.211291;A5:5A:5297432-5298051:5297393-5298051:+	MSTRG.211291	TraesCS5A02G008000	A5	A
MSTRG.211324;A5:5A:6492001-6492732:6492001-6492776:-	MSTRG.211324	TraesCS5A02G009300	A5	A
MSTRG.211331;SE:5A:6615177-6615846:6615974-6617224:+	MSTRG.211331	TraesCS5A02G009700	SE	A
MSTRG.211345;AF:5A:6675802-6676801:6676835:6675802-6677200:6677498:-	MSTRG.211345	TraesCS5A02G010100	AF	A
MSTRG.211368;A3:5A:7361881-7361955:7361881-7361980:+	MSTRG.211368	TraesCS5A02G011100	A3	A
MSTRG.211452;A5:5A:9658881-9658966:9658859-9658966:+	MSTRG.211452	TraesCS5A02G014400	A5	A
MSTRG.211479;A3:5A:10932157-10933283:10932117-10933283:-	MSTRG.211479	TraesCS5A02G015300	A3	A
MSTRG.211479;A5:5A:10931878-10932061:10931878-10932082:-	MSTRG.211479	TraesCS5A02G015300	A5	A
MSTRG.211482;A3:5A:10480275-10480320:10480275-10480355:+	MSTRG.211482	TraesCS5A02G014900	A3	A
MSTRG.211482;A5:5A:10476285-10477225:10476281-10477225:+	MSTRG.211482	TraesCS5A02G014900	A5	A
MSTRG.211482;A5:5A:10480539-10481103:10480494-10481103:+	MSTRG.211482	TraesCS5A02G014900	A5	A
MSTRG.211482;A5:5A:10480539-10481103:10480518-10481103:+	MSTRG.211482	TraesCS5A02G014900	A5	A
MSTRG.211482;RI:5A:10479614:10479932-10480022:10480291:+	MSTRG.211482	TraesCS5A02G014900	RI	A
MSTRG.211483;RI:5A:10480096:10480422-10480750:10480884:-	MSTRG.211483	TraesCS5A02G015000	RI	A
MSTRG.211499;A5:5A:11068693-11069409:11068693-11069430:-	MSTRG.211499	TraesCS5A02G015600	A5	A
MSTRG.211620;A3:5A:14846654-14848132:14846648-14848132:-	MSTRG.211620	TraesCS5A02G019200	A3	A
MSTRG.211713;A3:5A:16981856-16981940:16981793-16981940:-	MSTRG.211713	TraesCS5A02G020800	A3	A
MSTRG.211713;A5:5A:16980526-16980648:16980526-16980667:-	MSTRG.211713	TraesCS5A02G020800	A5	A
MSTRG.211728;A3:5A:17826816-17826895:17826816-17826913:+	MSTRG.211728	TraesCS5A02G022000	A3	A
MSTRG.211728;A3:5A:17827501-17827622:17827501-17827726:+	MSTRG.211728	TraesCS5A02G022000	A3	A
MSTRG.211728;AF:5A:17824422:17824649-17825517:17825323:17825357-17825517:+	MSTRG.211728	TraesCS5A02G022000	AF	A
MSTRG.211744;SE:5A:18638853-18639104:18639237-18639858:-	MSTRG.211744	TraesCS5A02G022700	SE	A
MSTRG.211796;RI:5A:19268304:19268619-19268674:19268970:-	MSTRG.211796	TraesCS5A02G024900	RI	A
MSTRG.211849;A3:5A:22057600-22058525:22057592-22058525:-	MSTRG.211849	TraesCS5A02G026700	A3	A
MSTRG.211886;A3:5A:23604380-23609081:23603871-23609081:-	MSTRG.211886	TraesCS5A02G027600	A3	A
MSTRG.211886;A3:5A:23604380-23609081:23604332-23609081:-	MSTRG.211886	TraesCS5A02G027600	A3	A
MSTRG.212255;A3:5A:35194600-35194691:35194597-35194691:-	MSTRG.212255	TraesCS5A02G038000	A3	A
MSTRG.212255;AF:5A:35196064-35197378:35197397:35196064-35197531:35197558:-	MSTRG.212255	TraesCS5A02G038000	AF	A
MSTRG.212262;A3:5A:35281033-35281114:35281025-35281114:-	MSTRG.212262	TraesCS5A02G038200	A3	A
MSTRG.212317;A3:5A:36493908-36493999:36493899-36493999:-	MSTRG.212317	TraesCS5A02G040600	A3	A
MSTRG.212317;A3:5A:36495682-36495779:36495673-36495779:-	MSTRG.212317	TraesCS5A02G040600	A3	A
MSTRG.212345;A3:5A:37618538-37619268:37618538-37619285:+	MSTRG.212345	TraesCS5A02G041500	A3	A
MSTRG.212345;SE:5A:37618538-37619285:37619624-37619945:+	MSTRG.212345	TraesCS5A02G041500	SE	A
MSTRG.212352;A3:5A:37623658-37623757:37623617-37623757:-	MSTRG.212352	TraesCS5A02G041600	A3	A
MSTRG.212352;RI:5A:37624408:37624515-37624598:37624798:-	MSTRG.212352	TraesCS5A02G041600	RI	A
MSTRG.212362;A5:5A:37836319-37836490:37836319-37836797:-	MSTRG.212362	TraesCS5A02G041800	A5	A
MSTRG.212395;A3:5A:38736932-38737023:38736932-38737039:+	MSTRG.212395	TraesCS5A02G042700	A3	A
MSTRG.212395;AF:5A:38730270:38730289-38730446:38730321:38730339-38730446:+	MSTRG.212395	TraesCS5A02G042700	AF	A
MSTRG.212395;AF:5A:38730270:38730289-38730446:38730324:38730339-38730446:+	MSTRG.212395	TraesCS5A02G042700	AF	A
MSTRG.212395;RI:5A:38735804:38736085-38736823:38736932:+	MSTRG.212395	TraesCS5A02G042700	RI	A
MSTRG.212412;A3:5A:39854305-39856105:39854300-39856105:-	MSTRG.212412	TraesCS5A02G043500	A3	A
MSTRG.212412;A5:5A:39854305-39856101:39854305-39856105:-	MSTRG.212412	TraesCS5A02G043500	A5	A
MSTRG.212453;A5:5A:41157342-41160829:41157329-41160829:+	MSTRG.212453	TraesCS5A02G045200	A5	A
MSTRG.212453;SE:5A:41161074-41161652:41161847-41162952:+	MSTRG.212453	TraesCS5A02G045200	SE	A
MSTRG.212477;A3:5A:41426143-41426266:41426143-41426343:+	MSTRG.212477	TraesCS5A02G046100	A3	A
MSTRG.212477;AF:5A:41423386:41423579-41424096:41423605:41423665-41424096:+	MSTRG.212477	TraesCS5A02G046100	AF	A
MSTRG.212477;AF:5A:41423386:41423579-41424096:41423617:41423665-41424096:+	MSTRG.212477	TraesCS5A02G046100	AF	A
MSTRG.212560;SE:5A:43541663-43541785:43541930-43542225:+	MSTRG.212560	TraesCS5A02G047900	SE	A
MSTRG.212613;A3:5A:44996400-44996519:44996397-44996519:-	MSTRG.212613	TraesCS5A02G049200	A3	A
MSTRG.212613;A3:5A:44996421-44996519:44996397-44996519:-	MSTRG.212613	TraesCS5A02G049200	A3	A
MSTRG.212613;A3:5A:44996421-44996519:44996400-44996519:-	MSTRG.212613	TraesCS5A02G049200	A3	A
MSTRG.212613;A5:5A:44996759-44997350:44996759-44997566:-	MSTRG.212613	TraesCS5A02G049200	A5	A
MSTRG.212613;A5:5A:44999611-44999733:44999611-44999737:-	MSTRG.212613	TraesCS5A02G049200	A5	A
MSTRG.212613;SE:5A:44996759-44997350:44997439-44997566:-	MSTRG.212613	TraesCS5A02G049200	SE	A
MSTRG.212625;A3:5A:46001995-46002077:46001995-46002100:+	MSTRG.212625	TraesCS5A02G050300	A3	A
MSTRG.212633;A3:5A:46229076-46229180:46229076-46229194:+	MSTRG.212633	TraesCS5A02G050600	A3	A
MSTRG.212641;A5:5A:46586855-46587641:46586855-46587666:-	MSTRG.212641	TraesCS5A02G051400	A5	A
MSTRG.212651;A5:5A:46716358-46716635:46716354-46716635:+	MSTRG.212651	TraesCS5A02G051800	A5	A
MSTRG.212651;RI:5A:46715972:46716047-46716293:46716354:+	MSTRG.212651	TraesCS5A02G051800	RI	A
MSTRG.212651;RI:5A:46716293:46716354-46716635:46716694:+	MSTRG.212651	TraesCS5A02G051800	RI	A
MSTRG.212659;A3:5A:47448030-47448494:47448030-47448509:+	MSTRG.212659	TraesCS5A02G052100	A3	A
MSTRG.212659;SE:5A:47446797-47447578:47447793-47447897:+	MSTRG.212659	TraesCS5A02G052100	SE	A
MSTRG.212706;A3:5A:48891785-48891865:48891781-48891865:-	MSTRG.212706	TraesCS5A02G053700	A3	A
MSTRG.212738;AF:5A:50739301:50739503-50741185:50740064:50740139-50741185:+	MSTRG.212738	TraesCS5A02G054100	AF	A
MSTRG.212742;A5:5A:51211572-51211668:51211537-51211668:+	MSTRG.212742	TraesCS5A02G054400	A5	A
MSTRG.212752;AF:5A:51467801:51467849-51468609:51468313:51468370-51468609:+	MSTRG.212752	TraesCS5A02G054700	AF	A
MSTRG.212812;A3:5A:52858556-52858676:52858556-52858715:+	MSTRG.212812	TraesCS5A02G056700	A3	A
MSTRG.212832;A3:5A:53228586-53228692:53228586-53228702:+	MSTRG.212832	TraesCS5A02G056900	A3	A
MSTRG.212832;A3:5A:53228586-53228698:53228586-53228702:+	MSTRG.212832	TraesCS5A02G056900	A3	A
MSTRG.212832;SE:5A:53228868-53229045:53229241-53229581:+	MSTRG.212832	TraesCS5A02G056900	SE	A
MSTRG.212919;A3:5A:57370449-57370527:57370449-57370534:+	MSTRG.212919	TraesCS5A02G058500	A3	A
MSTRG.212937;SE:5A:59620974-59621070:59621180-59621832:-	MSTRG.212937	TraesCS5A02G059200	SE	A
MSTRG.212944;SE:5A:59706202-59706363:59706572-59706660:-	MSTRG.212944	TraesCS5A02G059500	SE	A
MSTRG.212946;A5:5A:60108415-60108635:60108406-60108635:+	MSTRG.212946	TraesCS5A02G059800	A5	A
MSTRG.212993;A3:5A:60527928-60528011:60527923-60528011:-	MSTRG.212993	TraesCS5A02G060300	A3	A
MSTRG.212993;A5:5A:60527307-60527403:60527307-60527410:-	MSTRG.212993	TraesCS5A02G060300	A5	A
MSTRG.212993;AF:5A:60528336-60529172:60529173:60528336-60529540:60529763:-	MSTRG.212993	TraesCS5A02G060300	AF	A
MSTRG.2132;A3:1A:52059352-52059909:52059346-52059909:-	MSTRG.2132	TraesCS1A02G069400	A3	A
MSTRG.213911;A3:5A:63376961-63377119:63376958-63377119:-	MSTRG.213911	TraesCS5A02G060400	A3	A
MSTRG.213913;A5:5A:64374978-64379296:64374978-64379329:-	MSTRG.213913	TraesCS5A02G060700	A5	A
MSTRG.213921;SE:5A:64655465-64656315:64656419-64656522:+	MSTRG.213921	TraesCS5A02G061000	SE	A
MSTRG.213952;A5:5A:66091284-66091414:66091262-66091414:+	MSTRG.213952	TraesCS5A02G062000	A5	A
MSTRG.214012;A3:5A:68932731-68933465:68932731-68933479:+	MSTRG.214012	TraesCS5A02G063400	A3	A
MSTRG.214012;A3:5A:68936568-68936662:68936568-68936805:+	MSTRG.214012	TraesCS5A02G063400	A3	A
MSTRG.214090;A5:5A:70456375-70498891:70456276-70498891:+	MSTRG.214090	TraesCS5A02G064900	A5	A
MSTRG.214090;MX:5A:70454522-70454970:70455036-70455908:70454522-70455390:70455441-70455908:+	MSTRG.214090	TraesCS5A02G064900	MX	A
MSTRG.214090;SE:5A:70454522-70454970:70455036-70455390:+	MSTRG.214090	TraesCS5A02G064900	SE	A
MSTRG.214090;SE:5A:70454522-70454970:70455036-70455908:+	MSTRG.214090	TraesCS5A02G064900	SE	A
MSTRG.214090;SE:5A:70454522-70455390:70455441-70455908:+	MSTRG.214090	TraesCS5A02G064900	SE	A
MSTRG.214090;SE:5A:70455036-70455390:70455441-70455908:+	MSTRG.214090	TraesCS5A02G064900	SE	A
MSTRG.214090;SE:5A:70490601-70491671:70491757-70491892:+	MSTRG.214090	TraesCS5A02G064900	SE	A
MSTRG.214135;A3:5A:74941571-74943570:74941571-74943572:+	MSTRG.214135	TraesCS5A02G067500	A3	A
MSTRG.214166;A3:5A:77087015-77087103:77086891-77087103:-	MSTRG.214166	TraesCS5A02G068700	A3	A
MSTRG.214214;A3:5A:78969571-78969872:78969568-78969872:-	MSTRG.214214	TraesCS5A02G070500	A3	A
MSTRG.214224;RI:5A:79285247:79285414-79285450:79285465:-	MSTRG.214224	TraesCS5A02G071100	RI	A
MSTRG.214273;SE:5A:82869465-82869867:82869968-82870219:-	MSTRG.214273	TraesCS5A02G072100	SE	A
MSTRG.214341;A5:5A:86181826-86183047:86181826-86183053:-	MSTRG.214341	TraesCS5A02G073800	A5	A
MSTRG.214341;A5:5A:86183272-86184033:86183272-86184114:-	MSTRG.214341	TraesCS5A02G073800	A5	A
MSTRG.214389;A3:5A:88644153-88644872:88644153-88644893:+	MSTRG.214389	TraesCS5A02G074900	A3	A
MSTRG.214525;AF:5A:97564241-97565026:97565142:97564241-97565309:97565491:-	MSTRG.214525	TraesCS5A02G078900	AF	A
MSTRG.214537;A5:5A:98035390-98035563:98035386-98035563:+	MSTRG.214537	TraesCS5A02G079000	A5	A
MSTRG.214537;A5:5A:98035446-98035563:98035390-98035563:+	MSTRG.214537	TraesCS5A02G079000	A5	A
MSTRG.214537;A5:5A:98036985-98037693:98036976-98037693:+	MSTRG.214537	TraesCS5A02G079000	A5	A
MSTRG.214543;A3:5A:98451769-98451889:98451766-98451889:-	MSTRG.214543	TraesCS5A02G079400	A3	A
MSTRG.214543;AL:5A:98447260:98447746-98451528:98451131:98451301-98451528:-	MSTRG.214543	TraesCS5A02G079400	AL	A
MSTRG.214549;A3:5A:99021230-99021323:99021230-99021326:+	MSTRG.214549	TraesCS5A02G079600	A3	A
MSTRG.214619;AF:5A:104246937-104247769:104247794:104246937-104247976:104248012:-	MSTRG.214619	TraesCS5A02G081200	AF	A
MSTRG.214662;RI:5A:106357422:106357887-106357970:106358056:-	MSTRG.214662	TraesCS5A02G082200	RI	A
MSTRG.214666;A3:5A:106729395-106729483:106729386-106729483:-	MSTRG.214666	TraesCS5A02G082300	A3	A
MSTRG.214737;RI:5A:109300931:109301200-109301280:109301403:+	MSTRG.214737	TraesCS5A02G083400	RI	A
MSTRG.214737;RI:5A:109301779:109301785-109301877:109301941:+	MSTRG.214737	TraesCS5A02G083400	RI	A
MSTRG.214737;RI:5A:109303493:109303672-109303753:109303823:+	MSTRG.214737	TraesCS5A02G083400	RI	A
MSTRG.214737;RI:5A:109304596:109304679-109304803:109305128:+	MSTRG.214737	TraesCS5A02G083400	RI	A
MSTRG.214737;SE:5A:109301941-109302010:109302060-109302940:+	MSTRG.214737	TraesCS5A02G083400	SE	A
MSTRG.214738;A3:5A:110364356-110364735:110364145-110364735:-	MSTRG.214738	TraesCS5A02G084500	A3	A
MSTRG.214738;SE:5A:110364860-110364974:110365069-110365431:-	MSTRG.214738	TraesCS5A02G084500	SE	A
MSTRG.214756;AF:5A:111609801:111609908-111619887:111612342:111612360-111619887:+	MSTRG.214756	TraesCS5A02G085100	AF	A
MSTRG.214820;A5:5A:115026781-115026877:115026765-115026877:+	MSTRG.214820	TraesCS5A02G086400	A5	A
MSTRG.214828;A3:5A:115093639-115094550:115093639-115094578:+	MSTRG.214828	TraesCS5A02G086500	A3	A
MSTRG.214828;A3:5A:115094976-115095610:115094976-115095702:+	MSTRG.214828	TraesCS5A02G086500	A3	A
MSTRG.214858;A3:5A:116583448-116583873:116583436-116583873:-	MSTRG.214858	TraesCS5A02G087400	A3	A
MSTRG.214859;A3:5A:116571212-116572961:116571212-116572968:+	MSTRG.214859	TraesCS5A02G087200	A3	A
MSTRG.214911;A3:5A:117497335-117497411:117497335-117497442:+	MSTRG.214911	TraesCS5A02G087700	A3	A
MSTRG.214911;AF:5A:117496375:117496445-117497189:117496858:117496937-117497189:+	MSTRG.214911	TraesCS5A02G087700	AF	A
MSTRG.214913;A3:5A:118661135-118663169:118661135-118663172:+	MSTRG.214913	TraesCS5A02G088100	A3	A
MSTRG.215083;A3:5A:126274204-126274308:126274199-126274308:-	MSTRG.215083	TraesCS5A02G091500	A3	A
MSTRG.215083;RI:5A:126273756:126273895-126274142:126274204:-	MSTRG.215083	TraesCS5A02G091500	RI	A
MSTRG.215088;SE:5A:125841011-125841090:125841174-125841373:+	MSTRG.215088	TraesCS5A02G091200	SE	A
MSTRG.215101;A3:5A:126693329-126693412:126693257-126693412:-	MSTRG.215101	TraesCS5A02G091800	A3	A
MSTRG.215156;A3:5A:130089578-130089782:130089566-130089782:-	MSTRG.215156	TraesCS5A02G093700	A3	A
MSTRG.215157;A3:5A:130133175-130133763:130133175-130133785:+	MSTRG.215157	TraesCS5A02G093900	A3	A
MSTRG.215157;SE:5A:130128728-130128838:130128990-130129308:+	MSTRG.215157	TraesCS5A02G093900	SE	A
MSTRG.215160;SE:5A:130143035-130145222:130145324-130146669:-	MSTRG.215160	TraesCS5A02G094100	SE	A
MSTRG.215215;A5:5A:132102880-132102976:132102880-132103063:-	MSTRG.215215	TraesCS5A02G095100	A5	A
MSTRG.215237;A3:5A:134091704-134091782:134091704-134091800:+	MSTRG.215237	TraesCS5A02G095900	A3	A
MSTRG.215237;A5:5A:134091160-134091559:134091069-134091559:+	MSTRG.215237	TraesCS5A02G095900	A5	A
MSTRG.215240;RI:5A:135059848:135059988-135060074:135060622:+	MSTRG.215240	TraesCS5A02G096100	RI	A
MSTRG.215254;AF:5A:129596748:129597045-129598041:129597368:129597383-129598041:+	MSTRG.215254	TraesCS5A02G093100	AF	A
MSTRG.215255;A3:5A:129605965-129606002:129605929-129606002:-	MSTRG.215255	TraesCS5A02G093200	A3	A
MSTRG.215255;A3:5A:129606073-129606377:129606037-129606377:-	MSTRG.215255	TraesCS5A02G093200	A3	A
MSTRG.215255;A3:5A:129606073-129606413:129605965-129606413:-	MSTRG.215255	TraesCS5A02G093200	A3	A
MSTRG.215255;A3:5A:129606524-129606876:129606521-129606876:-	MSTRG.215255	TraesCS5A02G093200	A3	A
MSTRG.215255;A5:5A:129599550-129605447:129599550-129605450:-	MSTRG.215255	TraesCS5A02G093200	A5	A
MSTRG.215255;A5:5A:129605929-129605966:129605929-129606002:-	MSTRG.215255	TraesCS5A02G093200	A5	A
MSTRG.215255;A5:5A:129606037-129606377:129606037-129606449:-	MSTRG.215255	TraesCS5A02G093200	A5	A
MSTRG.215255;A5:5A:129606073-129606377:129606073-129606413:-	MSTRG.215255	TraesCS5A02G093200	A5	A
MSTRG.215255;MX:5A:129605929-129605966:129606001-129606449:129605965-129606002:129606073-129606413:-	MSTRG.215255	TraesCS5A02G093200	MX	A
MSTRG.215255;MX:5A:129606521-129606876:129606932-129607461:129606521-129607188:129607277-129607461:-	MSTRG.215255	TraesCS5A02G093200	MX	A
MSTRG.215255;RI:5A:129606413:129606448-129606485:129606521:-	MSTRG.215255	TraesCS5A02G093200	RI	A
MSTRG.215255;RI:5A:129606413:129606448-129606485:129606524:-	MSTRG.215255	TraesCS5A02G093200	RI	A
MSTRG.215255;SE:5A:129605965-129606002:129606073-129606413:-	MSTRG.215255	TraesCS5A02G093200	SE	A
MSTRG.215255;SE:5A:129606521-129606876:129606932-129607188:-	MSTRG.215255	TraesCS5A02G093200	SE	A
MSTRG.215255;SE:5A:129606932-129607188:129607277-129607461:-	MSTRG.215255	TraesCS5A02G093200	SE	A
MSTRG.215265;A3:5A:136389968-136390447:136389968-136390456:+	MSTRG.215265	TraesCS5A02G096500	A3	A
MSTRG.215265;A3:5A:136392117-136392264:136392117-136392303:+	MSTRG.215265	TraesCS5A02G096500	A3	A
MSTRG.215265;SE:5A:136391151-136391235:136391375-136391575:+	MSTRG.215265	TraesCS5A02G096500	SE	A
MSTRG.215265;SE:5A:136391974-136392070:136392117-136392423:+	MSTRG.215265	TraesCS5A02G096500	SE	A
MSTRG.215265;SE:5A:136392117-136392264:136392327-136392423:+	MSTRG.215265	TraesCS5A02G096500	SE	A
MSTRG.215265;SE:5A:136392117-136392303:136392327-136392423:+	MSTRG.215265	TraesCS5A02G096500	SE	A
MSTRG.215275;A3:5A:136395705-136395782:136395705-136395794:+	MSTRG.215275	TraesCS5A02G096600	A3	A
MSTRG.215275;A5:5A:136396097-136396179:136396078-136396179:+	MSTRG.215275	TraesCS5A02G096600	A5	A
MSTRG.215275;SE:5A:136396311-136396716:136396753-136397247:+	MSTRG.215275	TraesCS5A02G096600	SE	A
MSTRG.215360;A3:5A:141026215-141026409:141026215-141026415:+	MSTRG.215360	TraesCS5A02G098900	A3	A
MSTRG.215360;A5:5A:141026808-141027526:141026773-141027526:+	MSTRG.215360	TraesCS5A02G098900	A5	A
MSTRG.215370;A5:5A:141880665-141880744:141880665-141880749:-	MSTRG.215370	TraesCS5A02G099200	A5	A
MSTRG.215382;A3:5A:141884111-141885716:141883652-141885716:-	MSTRG.215382	TraesCS5A02G099300	A3	A
MSTRG.215470;A3:5A:148229934-148233260:148229635-148233260:-	MSTRG.215470	TraesCS5A02G101300	A3	A
MSTRG.215477;A5:5A:148829077-148829236:148829077-148829286:-	MSTRG.215477	TraesCS5A02G101400	A5	A
MSTRG.215477;A5:5A:148829374-148829468:148829374-148829509:-	MSTRG.215477	TraesCS5A02G101400	A5	A
MSTRG.215477;AF:5A:148829831-148829927:148830028:148829831-148831396:148831559:-	MSTRG.215477	TraesCS5A02G101400	AF	A
MSTRG.215477;AF:5A:148829831-148829927:148830836:148829831-148831396:148831559:-	MSTRG.215477	TraesCS5A02G101400	AF	A
MSTRG.215493;AF:5A:150401482-150401944:150402052:150401482-150402124:150402285:-	MSTRG.215493	TraesCS5A02G101700	AF	A
MSTRG.215494;A3:5A:150351003-150351610:150350847-150351610:-	MSTRG.215494	TraesCS5A02G101600	A3	A
MSTRG.215494;A3:5A:150351013-150351610:150350847-150351610:-	MSTRG.215494	TraesCS5A02G101600	A3	A
MSTRG.215494;A3:5A:150351013-150351610:150351003-150351610:-	MSTRG.215494	TraesCS5A02G101600	A3	A
MSTRG.215494;A3:5A:150351254-150351610:150350847-150351610:-	MSTRG.215494	TraesCS5A02G101600	A3	A
MSTRG.215494;A3:5A:150351254-150351610:150351003-150351610:-	MSTRG.215494	TraesCS5A02G101600	A3	A
MSTRG.215494;A3:5A:150351254-150351610:150351013-150351610:-	MSTRG.215494	TraesCS5A02G101600	A3	A
MSTRG.215494;AF:5A:150351770-150352884:150353271:150351770-150353982:150354039:-	MSTRG.215494	TraesCS5A02G101600	AF	A
MSTRG.215494;AF:5A:150351770-150352884:150353272:150351770-150353982:150354039:-	MSTRG.215494	TraesCS5A02G101600	AF	A
MSTRG.215494;SE:5A:150351770-150352884:150352982-150353982:-	MSTRG.215494	TraesCS5A02G101600	SE	A
MSTRG.215502;AF:5A:151244712:151245075-151245560:151245349:151245439-151245560:+	MSTRG.215502	TraesCS5A02G101800	AF	A
MSTRG.215502;RI:5A:151245560:151245807-151245910:151246071:+	MSTRG.215502	TraesCS5A02G101800	RI	A
MSTRG.215510;RI:5A:151255339:151255431-151255523:151255654:-	MSTRG.215510	TraesCS5A02G101900	RI	A
MSTRG.215510;RI:5A:151256125:151256229-151256354:151256428:-	MSTRG.215510	TraesCS5A02G101900	RI	A
MSTRG.215574;A3:5A:155590641-155591257:155590641-155591821:+	MSTRG.215574	TraesCS5A02G102300	A3	A
MSTRG.215574;SE:5A:155590641-155591257:155591317-155591821:+	MSTRG.215574	TraesCS5A02G102300	SE	A
MSTRG.215601;SE:5A:158247675-158248170:158248285-158251092:-	MSTRG.215601	TraesCS5A02G102800	SE	A
MSTRG.215619;AF:5A:159532965:159533073-159534489:159533427:159533578-159534489:+	MSTRG.215619	TraesCS5A02G103400	AF	A
MSTRG.215660;A5:5A:161916728-161917199:161916680-161917199:+	MSTRG.215660	TraesCS5A02G103500	A5	A
MSTRG.215660;RI:5A:161917199:161917309-161918117:161918475:+	MSTRG.215660	TraesCS5A02G103500	RI	A
MSTRG.215673;SE:5A:164137414-164137844:164137902-164148323:+	MSTRG.215673	TraesCS5A02G103800	SE	A
MSTRG.215673;SE:5A:164148933-164151463:164151528-164159743:+	MSTRG.215673	TraesCS5A02G103800	SE	A
MSTRG.215746;AF:5A:169308339-169310755:169310806:169308339-169310904:169311493:-	MSTRG.215746	TraesCS5A02G105100	AF	A
MSTRG.215768;A3:5A:170099358-170100032:170099358-170100089:+	MSTRG.215768	TraesCS5A02G105800	A3	A
MSTRG.215797;RI:5A:172467332:172467387-172467473:172467837:+	MSTRG.215797	TraesCS5A02G106000	RI	A
MSTRG.215811;SE:5A:173102096-173112340:173112494-173112628:+	MSTRG.215811	TraesCS5A02G106100	SE	A
MSTRG.215831;SE:5A:170857937-170858367:170858559-170861967:+	MSTRG.215831	TraesCS5A02G105900	SE	A
MSTRG.215854;A3:5A:175834723-175834804:175834723-175834811:+	MSTRG.215854	TraesCS5A02G106400	A3	A
MSTRG.215854;A3:5A:175835257-175835400:175835257-175836166:+	MSTRG.215854	TraesCS5A02G106400	A3	A
MSTRG.215854;A3:5A:175835257-175835430:175835257-175836166:+	MSTRG.215854	TraesCS5A02G106400	A3	A
MSTRG.215965;A5:5A:184229358-184229448:184229358-184229616:-	MSTRG.215965	TraesCS5A02G107600	A5	A
MSTRG.215965;SE:5A:184230155-184230240:184230320-184230403:-	MSTRG.215965	TraesCS5A02G107600	SE	A
MSTRG.216013;A3:5A:188994001-188994419:188994001-188994455:+	MSTRG.216013	TraesCS5A02G107800	A3	A
MSTRG.216034;A5:5A:191038604-191038753:191038487-191038753:+	MSTRG.216034	TraesCS5A02G107900	A5	A
MSTRG.216042;AF:5A:192425606-192426951:192427066:192425606-192428771:192429051:-	MSTRG.216042	TraesCS5A02G108300	AF	A
MSTRG.216042;RI:5A:192423200:192423433-192423505:192423591:-	MSTRG.216042	TraesCS5A02G108300	RI	A
MSTRG.216092;RI:5A:195628459:195628927-195629019:195629101:-	MSTRG.216092	TraesCS5A02G108700	RI	A
MSTRG.216092;SE:5A:195629529-195629908:195630000-195630242:-	MSTRG.216092	TraesCS5A02G108700	SE	A
MSTRG.216106;A3:5A:197213307-197213399:197213307-197213428:+	MSTRG.216106	TraesCS5A02G109000	A3	A
MSTRG.216225;A5:5A:204996688-205000275:204996688-205000440:-	MSTRG.216225	TraesCS5A02G109600	A5	A
MSTRG.216225;A5:5A:205011702-205013193:205011702-205013197:-	MSTRG.216225	TraesCS5A02G109600	A5	A
MSTRG.216343;A3:5A:210834131-210834406:210834036-210834406:-	MSTRG.216343	TraesCS5A02G110700	A3	A
MSTRG.216343;A3:5A:210844642-210844886:210844632-210844886:-	MSTRG.216343	TraesCS5A02G110700	A3	A
MSTRG.216379;A5:5A:215480875-215481927:215480875-215481932:-	MSTRG.216379	TraesCS5A02G111700	A5	A
MSTRG.216379;RI:5A:215482984:215483086-215483159:215483267:-	MSTRG.216379	TraesCS5A02G111700	RI	A
MSTRG.216379;SE:5A:215475737-215477476:215477554-215479803:-	MSTRG.216379	TraesCS5A02G111700	SE	A
MSTRG.216434;A3:5A:218990807-218992162:218990807-218992874:+	MSTRG.216434	TraesCS5A02G112300	A3	A
MSTRG.216434;A5:5A:218990664-218990757:218990652-218990757:+	MSTRG.216434	TraesCS5A02G112300	A5	A
MSTRG.216434;RI:5A:218992162:218992335-218992874:218992933:+	MSTRG.216434	TraesCS5A02G112300	RI	A
MSTRG.216434;SE:5A:218990807-218992162:218992335-218992874:+	MSTRG.216434	TraesCS5A02G112300	SE	A
MSTRG.216531;A3:5A:222591604-222602872:222591604-222602933:+	MSTRG.216531	TraesCS5A02G113000	A3	A
MSTRG.216581;A3:5A:225790374-225790686:225790361-225790686:-	MSTRG.216581	TraesCS5A02G113700	A3	A
MSTRG.216643;AF:5A:229921502:229921619-229922141:229921727:229921833-229922141:+	MSTRG.216643	TraesCS5A02G114800	AF	A
MSTRG.216686;A3:5A:232835965-232837143:232835965-232837150:+	MSTRG.216686	TraesCS5A02G115400	A3	A
MSTRG.216686;AF:5A:232831921:232832114-232835133:232832542:232832622-232835133:+	MSTRG.216686	TraesCS5A02G115400	AF	A
MSTRG.216744;A5:5A:236871547-236872000:236871547-236872228:-	MSTRG.216744	TraesCS5A02G115900	A5	A
MSTRG.216744;A5:5A:236874403-236874640:236874403-236874644:-	MSTRG.216744	TraesCS5A02G115900	A5	A
MSTRG.216744;RI:5A:236873735:236873834-236874051:236874137:-	MSTRG.216744	TraesCS5A02G115900	RI	A
MSTRG.216744;RI:5A:236873735:236873834-236874055:236874137:-	MSTRG.216744	TraesCS5A02G115900	RI	A
MSTRG.216744;RI:5A:236873735:236874137-236874350:236874403:-	MSTRG.216744	TraesCS5A02G115900	RI	A
MSTRG.216777;AF:5A:238823047:238823432-238897390:238893743:238894255-238897390:+	MSTRG.216777	TraesCS5A02G117100	AF	A
MSTRG.216862;A3:5A:244449120-244449844:244448625-244449844:-	MSTRG.216862	TraesCS5A02G118600	A3	A
MSTRG.216881;AF:5A:245965542-245965689:245965753:245965542-245974123:245974205:-	MSTRG.216881	TraesCS5A02G118900	AF	A
MSTRG.216907;A5:5A:246835630-246836458:246835630-246836498:-	MSTRG.216907	TraesCS5A02G119000	A5	A
MSTRG.216907;AF:5A:246841427-246849439:246849574:246841427-246849881:246850008:-	MSTRG.216907	TraesCS5A02G119000	AF	A
MSTRG.216907;SE:5A:246803881-246814561:246814651-246818950:-	MSTRG.216907	TraesCS5A02G119000	SE	A
MSTRG.216926;RI:5A:248529072:248529249-248529345:248529632:-	MSTRG.216926	TraesCS5A02G119300	RI	A
MSTRG.216927;A3:5A:248533746-248534577:248533746-248534789:+	MSTRG.216927	TraesCS5A02G119400	A3	A
MSTRG.216927;AF:5A:248532440:248532510-248532864:248532761:248532778-248532864:+	MSTRG.216927	TraesCS5A02G119400	AF	A
MSTRG.216927;RI:5A:248534577:248534633-248534789:248535026:+	MSTRG.216927	TraesCS5A02G119400	RI	A
MSTRG.216927;SE:5A:248533746-248534577:248534633-248534789:+	MSTRG.216927	TraesCS5A02G119400	SE	A
MSTRG.216951;A5:5A:253599871-253601302:253599861-253601302:+	MSTRG.216951	TraesCS5A02G119800	A5	A
MSTRG.216951;AF:5A:253593261:253593281-253599119:253596070:253596117-253599119:+	MSTRG.216951	TraesCS5A02G119800	AF	A
MSTRG.217017;A3:5A:258062505-258062684:258062505-258062746:+	MSTRG.217017	TraesCS5A02G120600	A3	A
MSTRG.217017;A5:5A:258062505-258062746:258062327-258062746:+	MSTRG.217017	TraesCS5A02G120600	A5	A
MSTRG.217017;AF:5A:258034674:258034733-258061836:258038785:258038895-258061836:+	MSTRG.217017	TraesCS5A02G120600	AF	A
[truncated: 13,961 more rows]

## Sheet: SpecificAS
Supplemental Data 8 List of AS events and GO enrichment results in different categories. AS events and corresponding GO enrichment results including PanAS, VariantAS, specific AS events in different stages, tissues and ploidies and differential AS between genotypes from the same species. Sheet1, PanAS; Sheet2, VariantAS; Sheet3, specific AS events in eight clusters as shown in Fig. 4; Sheet4, GO …
C1	C2	C3	C4	C5	C6	C7	C8
[truncated: 3,842 more rows]

## Sheet: GO(BP)
Supplemental Data 8 List of AS events and GO enrichment results in different categories. AS events and corresponding GO enrichment results including PanAS, VariantAS, specific AS events in different stages, tissues and ploidies and differential AS between genotypes from the same species. Sheet1, PanAS; Sheet2, VariantAS; Sheet3, specific AS events in eight clusters as shown in Fig. 4; Sheet4, GO …
[truncated: 230 more rows]

[truncated: 4 more sheets: GO(CC), GO(MF), AC vs. CS, CM vs. ST]
