# Supplementary material for: Alternative splicing dynamics and evolutionary divergence during embryogenesis in wheat species
Source: Plant Biotechnol J. 2021 Mar 24;19(8):1624–43. doi: 10.1111/pbi.13579 (PMC8384600; doi:10.1111/pbi.13579)
Supplement: Supplementary file 10 — Data S9 Clusters of AS events identified in A, B and D subgenomes of polyploid wheats and their putative ancestors. [file PBI-19-1624-s015.xlsx]

## Sheet: A
Supplemental Data 9 Clusters of AS event identified in A, B and D subgenomes of polyploid wheats and their putative ancestors. Clusters were distinguished by different colors. Sheet1, A subgenome; Sheet2, B subgenome; Sheet3, D subgenome.
Event	Cluster
MSTRG.10434;A5:1A:496477190-496478766:496477138-496478766:+	yellow
MSTRG.10548;A3:1A:499443306-499443431:499443294-499443431:-	yellow
MSTRG.107984;A5:3A:8938962-8939170:8938949-8939170:+	yellow
MSTRG.10804;A3:1A:508150296-508150366:508150296-508150395:+	yellow
MSTRG.108352;A5:3A:15088671-15088742:15088660-15088742:+	yellow
MSTRG.108563;A3:3A:20004556-20015949:20004556-20015952:+	yellow
MSTRG.109528;A3:3A:42031516-42031604:42031516-42031607:+	yellow
MSTRG.109717;A3:3A:47823750-47823828:47823750-47823845:+	yellow
MSTRG.109992;A5:3A:57097363-57097823:57097340-57097823:+	yellow
MSTRG.110051;SE:3A:57900918-57901104:57901330-57901680:-	yellow
MSTRG.110108;RI:3A:59807988:59808010-59808114:59808186:+	yellow
MSTRG.110206;AF:3A:63079244-63079401:63079468:63079244-63079623:63079805:-	yellow
MSTRG.110328;RI:3A:66250264:66250377-66250435:66250726:+	yellow
MSTRG.110489;A3:3A:72413181-72414052:72413181-72414055:+	yellow
MSTRG.111303;AF:3A:110681436-110681586:110681681:110681436-110683829:110683864:-	yellow
MSTRG.111303;AF:3A:110681436-110682782:110682965:110681436-110683829:110683864:-	yellow
MSTRG.111303;AL:3A:110680902:110681436-110683829:110683185:110683600-110683829:-	yellow
MSTRG.111320;RI:3A:111246596:111246650-111246750:111246816:-	yellow
MSTRG.111410;A3:3A:114428827-114428915:114428816-114428915:-	yellow
MSTRG.111410;A3:3A:114429189-114430185:114429171-114430185:-	yellow
MSTRG.111609;A3:3A:125485378-125485606:125485378-125485611:+	yellow
MSTRG.111794;A3:3A:131767906-131768005:131767906-131768031:+	yellow
MSTRG.11182;SE:1A:520338811-520339883:520340032-520340448:-	yellow
MSTRG.112546;A3:3A:176146548-176147505:176146548-176147566:+	yellow
MSTRG.112715;AF:3A:185181857-185182378:185182430:185181857-185182791:185182823:-	yellow
MSTRG.112715;RI:3A:185179118:185179416-185179822:185180266:-	yellow
MSTRG.113053;A3:3A:207848670-207848964:207848663-207848964:-	yellow
MSTRG.113066;A5:3A:208076573-208076663:208076535-208076663:+	yellow
MSTRG.113092;A5:3A:209406314-209406406:209406287-209406406:+	yellow
MSTRG.113154;A3:3A:210097260-210097577:210097260-210097588:+	yellow
MSTRG.113265;A5:3A:217821175-217821583:217821175-217821592:-	yellow
MSTRG.113389;A3:3A:227915663-227915986:227915663-227916236:+	yellow
MSTRG.113389;RI:3A:227914795:227914922-227915023:227915088:+	yellow
MSTRG.113539;AF:3A:235842484-235843037:235843084:235842484-235843320:235843437:-	yellow
MSTRG.113613;AL:3A:243864070-243866191:243867921:243864070-243871471:243872098:+	yellow
MSTRG.113956;A3:3A:269653016-269665460:269653016-269665607:+	yellow
MSTRG.114120;RI:3A:283110364:283110481-283110600:283110923:-	yellow
MSTRG.114714;AF:3A:329526341-329526795:329526832:329526341-329527009:329527094:-	yellow
MSTRG.114792;A5:3A:334176226-334177073:334176222-334177073:+	yellow
MSTRG.115089;A5:3A:354852831-354852927:354852831-354852943:-	yellow
MSTRG.115302;SE:3A:364196383-364196604:364196674-364196773:-	yellow
MSTRG.115437;SE:3A:374676812-374677777:374677872-374677966:+	yellow
MSTRG.115470;A3:3A:376778960-376779032:376778960-376779039:+	yellow
MSTRG.115499;A3:3A:377795989-377796059:377795989-377796084:+	yellow
MSTRG.115910;AL:3A:401707090:401707280-401710370:401709624:401710271-401710370:-	yellow
MSTRG.116086;A3:3A:416449174-416449262:416449174-416449274:+	yellow
MSTRG.116472;RI:3A:437864027:437864160-437864230:437864349:+	yellow
MSTRG.116472;RI:3A:437864451:437864511-437864939:437865380:+	yellow
MSTRG.116487;A3:3A:438600975-438601447:438600975-438601483:+	yellow
MSTRG.116542;SE:3A:442765160-442765235:442765315-442766198:-	yellow
MSTRG.116738;A5:3A:453820758-453821514:453820726-453821514:+	yellow
MSTRG.117074;A3:3A:471358723-471358839:471358696-471358839:-	yellow
MSTRG.117075;A5:3A:471369531-471369951:471369531-471369955:-	yellow
MSTRG.117110;A5:3A:473211096-473211248:473211084-473211248:+	yellow
MSTRG.117200;A3:3A:477143321-477143529:477143321-477143601:+	yellow
MSTRG.117200;AF:3A:477141981:477142072-477143189:477142171:477142240-477143189:+	yellow
MSTRG.117281;A5:3A:480432473-480432886:480432462-480432886:+	yellow
MSTRG.117620;A3:3A:497711773-497713168:497711543-497713168:-	yellow
MSTRG.11790;A3:1A:536662679-536662922:536662671-536662922:-	yellow
MSTRG.117924;A5:3A:511603250-511603399:511603250-511603404:-	yellow
MSTRG.118724;A5:3A:549624749-549625108:549624749-549625115:-	yellow
MSTRG.118724;AF:3A:549625228-549625536:549625574:549625228-549626106:549626149:-	yellow
MSTRG.118972;A3:3A:562352348-562353698:562352294-562353698:-	yellow
MSTRG.119012;A5:3A:564342407-564343303:564342393-564343303:+	yellow
MSTRG.119184;A3:3A:571919572-571919801:571919538-571919801:-	yellow
MSTRG.119416;RI:3A:581407301:581407372-581407443:581407607:-	yellow
MSTRG.119591;A3:3A:589391104-589393038:589391104-589393041:+	yellow
MSTRG.120031;AF:3A:605854223-605855192:605855258:605854223-605855549:605855654:-	yellow
MSTRG.120117;A3:3A:609478808-609478892:609478790-609478892:-	yellow
MSTRG.120140;A3:3A:609952418-609952504:609952418-609952534:+	yellow
MSTRG.120229;A5:3A:614125547-614125634:614125547-614125751:-	yellow
MSTRG.120349;A3:3A:620572631-620572698:620572631-620572743:+	yellow
MSTRG.120349;AL:3A:620574311-620574445:620574486:620574311-620581362:620581749:+	yellow
MSTRG.120370;A3:3A:620764239-620766013:620764191-620766013:-	yellow
MSTRG.120473;A3:3A:624446761-624447245:624446756-624447245:-	yellow
MSTRG.120561;SE:3A:627963024-627963420:627963517-627963683:+	yellow
MSTRG.120946;A5:3A:639702577-639702746:639702565-639702746:+	yellow
MSTRG.121392;SE:3A:656101742-656101841:656101930-656102062:+	yellow
MSTRG.121438;AF:3A:657948506-657948698:657948802:657948506-657949309:657949641:-	yellow
MSTRG.121518;A3:3A:659978006-659978097:659978006-659978177:+	yellow
MSTRG.121542;AL:3A:660862461-660862573:660862987:660862461-660872670:660873139:+	yellow
MSTRG.123303;AF:3A:711071005:711071134-711071943:711071401:711071494-711071943:+	yellow
MSTRG.12485;A3:1A:554287588-554287981:554287588-554288062:+	yellow
MSTRG.124865;A5:3A:746053677-746054159:746053677-746054197:-	yellow
MSTRG.12588;A3:1A:556301354-556302020:556301339-556302020:-	yellow
MSTRG.12829;RI:1A:561974601:561974838-561974947:561975213:+	yellow
MSTRG.12859;A5:1A:562913646-562915471:562913010-562915471:+	yellow
MSTRG.13027;A5:1A:566499057-566499246:566499057-566499892:-	yellow
MSTRG.13229;A3:1A:571347386-571347472:571347386-571347500:+	yellow
MSTRG.13229;AF:1A:571344717:571344804-571345875:571345318:571345363-571345875:+	yellow
MSTRG.13362;SE:1A:574666238-574666554:574666728-574666837:-	yellow
MSTRG.13462;A3:1A:576781095-576781522:576781095-576781528:+	yellow
MSTRG.13899;A3:1A:586718165-586718278:586718161-586718278:-	yellow
MSTRG.1578;A3:1A:34149645-34149730:34149642-34149730:-	yellow
MSTRG.165708;A3:4A:3137224-3137647:3137219-3137647:-	yellow
MSTRG.165792;A3:4A:5223230-5223739:5223227-5223739:-	yellow
MSTRG.165973;A3:4A:11365840-11366237:11365826-11366237:-	yellow
MSTRG.166006;A5:4A:12393162-12393620:12393015-12393620:+	yellow
MSTRG.166074;AL:4A:14024367-14025003:14025455:14024367-14030204:14030215:+	yellow
MSTRG.166074;AL:4A:14024367-14025094:14025477:14024367-14030204:14030215:+	yellow
MSTRG.166677;A3:4A:35616457-35616588:35616457-35616637:+	yellow
MSTRG.166677;AF:4A:35608482:35608497-35615398:35609435:35609475-35615398:+	yellow
MSTRG.166677;RI:4A:35615398:35615444-35615542:35615686:+	yellow
MSTRG.166912;A3:4A:43368624-43368685:43368339-43368685:-	yellow
MSTRG.167042;RI:4A:48155374:48155512-48155925:48156017:-	yellow
MSTRG.167564;RI:4A:75346017:75346326-75346403:75346573:+	yellow
MSTRG.167564;SE:4A:75346573-75346794:75346846-75346921:+	yellow
MSTRG.167663;RI:4A:80141033:80141159-80141229:80141372:-	yellow
MSTRG.167823;AF:4A:89896035:89896231-89896707:89896396:89896633-89896707:+	yellow
MSTRG.167852;RI:4A:90385499:90385586-90385665:90385926:-	yellow
MSTRG.168002;SE:4A:97875126-97875250:97875346-97875473:-	yellow
MSTRG.168019;RI:4A:99027357:99027384-99027477:99027667:+	yellow
MSTRG.168060;A3:4A:101742759-101742850:101742726-101742850:-	yellow
MSTRG.168330;A3:4A:115913139-115913235:115913042-115913235:-	yellow
MSTRG.168330;SE:4A:115913683-115917675:115917757-115917832:-	yellow
MSTRG.168415;RI:4A:120571677:120571762-120571862:120571941:+	yellow
MSTRG.168455;A5:4A:122252346-122252428:122252337-122252428:+	yellow
MSTRG.168548;A3:4A:127807693-127810338:127807693-127810521:+	yellow
MSTRG.168883;AF:4A:146401113:146401194-146401978:146401385:146401526-146401978:+	yellow
MSTRG.168883;SE:4A:146404321-146404657:146405231-146405351:+	yellow
MSTRG.168883;SE:4A:146404321-146405032:146405231-146405351:+	yellow
MSTRG.169050;A3:4A:157335489-157335743:157335486-157335743:-	yellow
MSTRG.169324;A3:4A:176538249-176538972:176538249-176539008:+	yellow
MSTRG.169324;A3:4A:176539164-176539253:176539164-176539256:+	yellow
MSTRG.170259;A5:4A:236129380-236129464:236129374-236129464:+	yellow
MSTRG.170397;SE:4A:242659363-242659618:242659774-242660873:-	yellow
MSTRG.170727;SE:4A:273722483-273722682:273722742-273723220:+	yellow
MSTRG.171141;A3:4A:306316559-306319147:306316501-306319147:-	yellow
MSTRG.171380;A3:4A:318039384-318039481:318039372-318039481:-	yellow
MSTRG.171539;RI:4A:329185634:329185966-329186066:329186730:+	yellow
MSTRG.171677;AF:4A:342446274:342446335-342448414:342448275:342448323-342448414:+	yellow
MSTRG.171778;SE:4A:349296145-349296654:349296768-349308489:-	yellow
MSTRG.171778;SE:4A:349309356-349309892:349310166-349310313:-	yellow
MSTRG.172225;A3:4A:384395029-384395491:384395017-384395491:-	yellow
MSTRG.172225;RI:4A:384397769:384397915-384398008:384398270:-	yellow
MSTRG.172840;A3:4A:434728442-434728558:434728429-434728558:-	yellow
MSTRG.172840;A5:4A:434727728-434728179:434727728-434728211:-	yellow
MSTRG.174190;A3:4A:504869030-504869278:504869030-504869344:+	yellow
MSTRG.174256;RI:4A:512015200:512015394-512015506:512015589:+	yellow
MSTRG.174256;RI:4A:512022647:512022729-512023192:512023382:+	yellow
MSTRG.174712;A3:4A:536202966-536203057:536202954-536203057:-	yellow
MSTRG.174712;A3:4A:536203207-536209590:536203183-536209590:-	yellow
MSTRG.174860;A5:4A:542477877-542477942:542477877-542478004:-	yellow
MSTRG.175130;A5:4A:552410240-552413254:552410240-552413292:-	yellow
MSTRG.175237;A3:4A:556538364-556538449:556538364-556538452:+	yellow
MSTRG.175237;A5:4A:556537390-556537522:556537318-556537522:+	yellow
MSTRG.175508;A3:4A:567673740-567674402:567673733-567674402:-	yellow
MSTRG.175558;A3:4A:570467586-570468886:570467532-570468886:-	yellow
MSTRG.175558;SE:4A:570467532-570468743:570468785-570468886:-	yellow
MSTRG.175580;AF:4A:571212739:571213000-571214261:571213761:571213772-571214261:+	yellow
MSTRG.176398;A3:4A:593736931-593737188:593736916-593737188:-	yellow
MSTRG.176481;AF:4A:595546106:595546509-595548989:595548703:595548764-595548989:+	yellow
MSTRG.176549;AF:4A:596816378:596816420-596818722:596816814:596817568-596818722:+	yellow
MSTRG.177798;A5:4A:623320193-623320443:623320193-623320510:-	yellow
MSTRG.178435;AL:4A:636665301-636677369:636677613:636665301-636684476:636685581:+	yellow
MSTRG.178468;A3:4A:640213372-640215536:640213372-640215551:+	yellow
MSTRG.178740;A3:4A:651625733-651626387:651625733-651626466:+	yellow
MSTRG.179063;SE:4A:665606864-665607790:665607969-665608039:-	yellow
MSTRG.179537;AF:4A:681713847-681714504:681714657:681713847-681715778:681715958:-	yellow
MSTRG.180117;A5:4A:703263667-703264001:703263667-703264018:-	yellow
MSTRG.211452;A5:5A:9658881-9658966:9658859-9658966:+	yellow
MSTRG.211482;A5:5A:10480539-10481103:10480518-10481103:+	yellow
MSTRG.211886;A3:5A:23604380-23609081:23604332-23609081:-	yellow
MSTRG.212641;A5:5A:46586855-46587641:46586855-46587666:-	yellow
MSTRG.213911;A3:5A:63376961-63377119:63376958-63377119:-	yellow
MSTRG.214090;SE:5A:70455036-70455390:70455441-70455908:+	yellow
MSTRG.214224;RI:5A:79285247:79285414-79285450:79285465:-	yellow
MSTRG.214525;AF:5A:97564241-97565026:97565142:97564241-97565309:97565491:-	yellow
MSTRG.214828;A3:5A:115093639-115094550:115093639-115094578:+	yellow
MSTRG.214828;A3:5A:115094976-115095610:115094976-115095702:+	yellow
MSTRG.215215;A5:5A:132102880-132102976:132102880-132103063:-	yellow
MSTRG.215237;A3:5A:134091704-134091782:134091704-134091800:+	yellow
MSTRG.215237;A5:5A:134091160-134091559:134091069-134091559:+	yellow
MSTRG.215255;SE:5A:129606932-129607188:129607277-129607461:-	yellow
MSTRG.215275;A5:5A:136396097-136396179:136396078-136396179:+	yellow
MSTRG.215494;A3:5A:150351254-150351610:150350847-150351610:-	yellow
MSTRG.215494;A3:5A:150351254-150351610:150351003-150351610:-	yellow
MSTRG.215965;A5:5A:184229358-184229448:184229358-184229616:-	yellow
MSTRG.215965;SE:5A:184230155-184230240:184230320-184230403:-	yellow
MSTRG.216034;A5:5A:191038604-191038753:191038487-191038753:+	yellow
MSTRG.216531;A3:5A:222591604-222602872:222591604-222602933:+	yellow
MSTRG.216926;RI:5A:248529072:248529249-248529345:248529632:-	yellow
MSTRG.217226;A3:5A:270180261-270180900:270180261-270180911:+	yellow
MSTRG.217226;RI:5A:270181082:270181198-270181307:270181410:+	yellow
MSTRG.217372;A5:5A:279560665-279560932:279560617-279560932:+	yellow
MSTRG.217888;A3:5A:309944292-309948886:309944246-309948886:-	yellow
MSTRG.217901;A5:5A:310422645-310422766:310422645-310423522:-	yellow
MSTRG.217901;A5:5A:310422645-310422766:310422645-310423527:-	yellow
MSTRG.217901;RI:5A:310422118:310422369-310422553:310422645:-	yellow
MSTRG.217902;A3:5A:310733572-310733645:310733572-310733659:+	yellow
MSTRG.217902;A3:5A:310733937-310734135:310733937-310734237:+	yellow
MSTRG.217960;AF:5A:312887792:312888526-312889219:312888640:312889084-312889219:+	yellow
MSTRG.217960;AF:5A:312888334:312888526-312889219:312888640:312889084-312889219:+	yellow
MSTRG.218029;SE:5A:317232708-317233031:317233093-317233201:+	yellow
MSTRG.218090;A3:5A:321718155-321718228:321718132-321718228:-	yellow
MSTRG.218090;AF:5A:321719858-321720268:321720316:321719858-321720589:321721415:-	yellow
MSTRG.218407;A3:5A:335679489-335680301:335679472-335680301:-	yellow
MSTRG.218407;RI:5A:335677871:335677896-335678005:335678138:-	yellow
MSTRG.218672;A5:5A:350067802-350067873:350067802-350068029:-	yellow
MSTRG.218796;A3:5A:357049404-357050242:357049404-357050247:+	yellow
MSTRG.218847;RI:5A:361870079:361870177-361870272:361870445:+	yellow
MSTRG.218905;A3:5A:364368779-364368871:364368779-364368880:+	yellow
MSTRG.218905;SE:5A:364364778-364365537:364365641-364366958:+	yellow
MSTRG.218977;A3:5A:367598728-367599030:367598728-367599040:+	yellow
MSTRG.218977;A3:5A:367599429-367600198:367599429-367600336:+	yellow
MSTRG.218982;A3:5A:367782857-367782992:367782844-367782992:-	yellow
MSTRG.219031;A3:5A:370242567-370242655:370242567-370242662:+	yellow
MSTRG.219654;A3:5A:402163720-402163888:402163720-402163892:+	yellow
MSTRG.219811;A5:5A:410801803-410801979:410801731-410801979:+	yellow
MSTRG.219851;SE:5A:413418765-413418899:413418961-413419327:-	yellow
MSTRG.220194;RI:5A:429988311:429988351-429988458:429988550:-	yellow
MSTRG.220194;SE:5A:429988753-429988830:429988949-429989105:-	yellow
MSTRG.220939;SE:5A:458969377-458969486:458969539-458969639:-	yellow
MSTRG.221353;A3:5A:474542052-474542518:474542028-474542518:-	yellow
MSTRG.221353;A3:5A:474542196-474542518:474542052-474542518:-	yellow
MSTRG.221353;RI:5A:474541351:474542052-474542518:474543117:-	yellow
MSTRG.221578;RI:5A:481669279:481669470-481669562:481669651:+	yellow
MSTRG.221578;SE:5A:481666708-481666831:481666902-481666984:+	yellow
MSTRG.221585;RI:5A:481901261:481901419-481901519:481901813:-	yellow
MSTRG.221728;A3:5A:486767530-486768373:486767036-486768373:-	yellow
MSTRG.221728;A5:5A:486768499-486769157:486768499-486769226:-	yellow
MSTRG.222240;A3:5A:504768181-504768257:504768181-504768271:+	yellow
MSTRG.222638;A5:5A:519881735-519881818:519881722-519881818:+	yellow
MSTRG.222863;AF:5A:526580584:526581822-526583122:526582021:526582115-526583122:+	yellow
MSTRG.222927;A3:5A:529089608-529089688:529089569-529089688:-	yellow
MSTRG.222927;A3:5A:529089608-529089688:529089593-529089688:-	yellow
MSTRG.223257;A5:5A:539959181-539959757:539959181-539959806:-	yellow
MSTRG.224015;A3:5A:559740567-559740643:559740567-559740675:+	yellow
MSTRG.224015;A3:5A:559740989-559741494:559740989-559741498:+	yellow
MSTRG.224493;AF:5A:572824442:572824879-572827698:572826146:572826454-572827698:+	yellow
MSTRG.224523;A3:5A:573951558-573954776:573951558-573954779:+	yellow
MSTRG.224558;A3:5A:575605894-575609453:575605894-575609456:+	yellow
MSTRG.224694;SE:5A:580284545-580285235:580285257-580286328:-	yellow
MSTRG.224751;A3:5A:582387812-582387926:582387808-582387926:-	yellow
MSTRG.224829;SE:5A:584674179-584674259:584674567-584674805:-	yellow
MSTRG.224888;A5:5A:586601245-586601502:586601225-586601502:+	yellow
MSTRG.225047;A3:5A:592206417-592206486:592206401-592206486:-	yellow
MSTRG.225047;AF:5A:592207394-592208026:592208054:592207394-592208080:592208258:-	yellow
MSTRG.225133;SE:5A:594574042-594574148:594574240-594574476:+	yellow
MSTRG.225280;RI:5A:598865433:598865532-598866221:598866266:+	yellow
MSTRG.226166;A3:5A:622778992-622779540:622778992-622779618:+	yellow
MSTRG.226370;A3:5A:630928161-630928680:630928161-630928683:+	yellow
MSTRG.226688;A5:5A:640729900-640730456:640729900-640730463:-	yellow
MSTRG.227108;A3:5A:651513025-651513114:651513025-651513129:+	yellow
MSTRG.227151;A3:5A:653408954-653409033:653408944-653409033:-	yellow
MSTRG.228272;A3:5A:688301185-688301294:688301135-688301294:-	yellow
MSTRG.228504;RI:5A:693631268:693631408-693631512:693631720:+	yellow
MSTRG.267685;RI:6A:618339:618505-618530:618671:-	yellow
MSTRG.267823;A3:6A:2731123-2731695:2731120-2731695:-	yellow
MSTRG.267823;SE:6A:2728382-2729772:2730916-2731070:-	yellow
MSTRG.267832;AF:6A:2972255:2972430-2974100:2972596:2973332-2974100:+	yellow
MSTRG.268170;SE:6A:10507416-10507763:10508155-10509962:-	yellow
MSTRG.268220;A5:6A:11966261-11966354:11966250-11966354:+	yellow
MSTRG.269353;SE:6A:27781499-27782180:27782216-27782321:-	yellow
MSTRG.269377;A5:6A:28283055-28283584:28283055-28283627:-	yellow
MSTRG.269758;A3:6A:32794083-32795013:32793449-32795013:-	yellow
MSTRG.270131;A3:6A:38440284-38441015:38440284-38442616:+	yellow
MSTRG.270131;AF:6A:38438989:38439356-38440200:38439994:38440019-38440200:+	yellow
MSTRG.270131;AF:6A:38439092:38439356-38440200:38439994:38440019-38440200:+	yellow
MSTRG.270447;A3:6A:48555540-48555642:48555540-48555645:+	yellow
MSTRG.270451;A3:6A:48564017-48564121:48563995-48564121:-	yellow
MSTRG.270720;A3:6A:56251917-56252496:56251661-56252496:-	yellow
MSTRG.271181;A3:6A:71448780-71449196:71448780-71449245:+	yellow
MSTRG.271181;AF:6A:71446741:71446797-71447217:71447081:71447094-71447217:+	yellow
MSTRG.271495;A5:6A:83259933-83260217:83259933-83260239:-	yellow
MSTRG.272265;A5:6A:109493717-109494434:109493713-109494434:+	yellow
MSTRG.272470;AF:6A:119612637-119613208:119613263:119612637-119613509:119613799:-	yellow
MSTRG.272695;A5:6A:131447564-131447642:131447564-131447669:-	yellow
MSTRG.272956;A3:6A:145188988-145189087:145188988-145189090:+	yellow
MSTRG.273053;A3:6A:150983220-150983313:150983213-150983313:-	yellow
MSTRG.273058;A3:6A:151460068-151460243:151460064-151460243:-	yellow
MSTRG.273058;A3:6A:151460319-151460398:151460296-151460398:-	yellow
MSTRG.273442;A3:6A:170903675-170903770:170903675-170903776:+	yellow
MSTRG.273450;SE:6A:171460205-171460288:171460487-171460602:-	yellow
MSTRG.273571;A3:6A:180305872-180305966:180305872-180306021:+	yellow
MSTRG.273895;A3:6A:196190362-196190520:196190362-196190565:+	yellow
MSTRG.273895;A3:6A:196192795-196193232:196192795-196193241:+	yellow
MSTRG.274799;A5:6A:252838386-252844887:252838346-252844887:+	yellow
MSTRG.274860;SE:6A:259203981-259206582:259206683-259207309:+	yellow
MSTRG.275159;A3:6A:282128871-282129460:282128795-282129460:-	yellow
MSTRG.275159;RI:6A:282129460:282130458-282130537:282130691:-	yellow
MSTRG.275202;SE:6A:286333313-286333661:286333737-286334142:-	yellow
MSTRG.275748;SE:6A:330044693-330044811:330044883-330049042:-	yellow
MSTRG.276032;AL:6A:352605560:352606056-352640689:352637590:352637640-352640689:-	yellow
MSTRG.277149;A3:6A:421773845-421773958:421773736-421773958:-	yellow
MSTRG.277263;A5:6A:429392910-429393003:429392887-429393003:+	yellow
MSTRG.277759;A3:6A:455938152-455939493:455938152-455939500:+	yellow
MSTRG.277925;A5:6A:463538786-463540129:463538786-463540205:-	yellow
MSTRG.278286;A5:6A:484859010-484859297:484859010-484859313:-	yellow
MSTRG.278343;SE:6A:487115819-487116848:487116929-487118135:+	yellow
MSTRG.278733;A3:6A:506538876-506539078:506538730-506539078:-	yellow
MSTRG.278733;SE:6A:506536140-506536220:506536324-506536439:-	yellow
MSTRG.278818;A3:6A:511288094-511289362:511287250-511289362:-	yellow
MSTRG.278921;AF:6A:516413708:516413850-516414388:516413853:516414009-516414388:+	yellow
MSTRG.279344;RI:6A:535816741:535817233-535817336:535817479:+	yellow
MSTRG.279874;A3:6A:556972285-556972649:556972228-556972649:-	yellow
MSTRG.279912;RI:6A:558935046:558935114-558935186:558935228:-	yellow
MSTRG.280057;AF:6A:563126499:563126664-563127062:563126959:563126964-563127062:+	yellow
MSTRG.280057;AL:6A:563130357-563130542:563130741:563130357-563130973:563131385:+	yellow
MSTRG.2802;A5:1A:79691405-79691477:79691405-79691495:-	yellow
MSTRG.280572;A3:6A:580196849-580198036:580196849-580198132:+	yellow
MSTRG.280600;A5:6A:580535819-580536395:580535819-580536441:-	yellow
MSTRG.280778;A3:6A:586326689-586326884:586326619-586326884:-	yellow
MSTRG.281684;A3:6A:606971972-606972107:606971972-606972110:+	yellow
MSTRG.281712;A3:6A:607679993-607681867:607679993-607681910:+	yellow
MSTRG.281811;SE:6A:609002816-609002923:609003156-609003257:+	yellow
MSTRG.2912;A5:1A:87199832-87199911:87199805-87199911:+	yellow
MSTRG.2912;SE:1A:87198897-87199567:87199642-87199717:+	yellow
MSTRG.3324;SE:1A:104228246-104228376:104228471-104228842:+	yellow
MSTRG.3361;A5:1A:106225806-106225899:106225806-106225935:-	yellow
MSTRG.3892;A3:1A:134957702-134957788:134957698-134957788:-	yellow
MSTRG.47504;RI:2A:255437:255566-255695:255743:+	yellow
MSTRG.47504;SE:2A:255743-256053:256135-256434:+	yellow
MSTRG.47509;RI:2A:2478262:2478405-2478637:2478791:-	yellow
MSTRG.50013;AF:2A:63133039:63133140-63133615:63133322:63133409-63133615:+	yellow
MSTRG.501;AF:1A:9110418-9110515:9110570:9110418-9111160:9111322:-	yellow
MSTRG.50307;A3:2A:73200884-73200977:73200863-73200977:-	yellow
MSTRG.50316;A3:2A:73529341-73529425:73529341-73529435:+	yellow
MSTRG.50711;A3:2A:84955510-84955638:84955076-84955638:-	yellow
MSTRG.50875;A5:2A:92488568-92490909:92488568-92490927:-	yellow
MSTRG.51434;A5:2A:117401521-117402379:117401521-117402688:-	yellow
MSTRG.51565;MX:2A:124366754-124366890:124366940-124375630:124366754-124375090:124375223-124375630:+	yellow
MSTRG.51565;SE:2A:124366940-124375090:124375223-124375630:+	yellow
MSTRG.51635;SE:2A:127208215-127208599:127208755-127208851:-	yellow
MSTRG.51831;A3:2A:137127901-137127982:137127901-137127991:+	yellow
MSTRG.51871;A3:2A:138916994-138917428:138916952-138917428:-	yellow
MSTRG.51916;RI:2A:141498819:141498932-141499050:141499384:+	yellow
MSTRG.5196;RI:1A:234807329:234807393-234807466:234807504:-	yellow
MSTRG.52052;A3:2A:148855224-148857163:148855224-148857183:+	yellow
MSTRG.52159;A5:2A:156618108-156619122:156618104-156619122:+	yellow
MSTRG.52180;SE:2A:157930185-157930999:157931067-157932116:+	yellow
MSTRG.52538;A5:2A:176869604-176869766:176869539-176869766:+	yellow
MSTRG.52709;A3:2A:186400679-186406523:186400358-186406523:-	yellow
MSTRG.53009;RI:2A:200919963:200920059-200920134:200920249:-	yellow
MSTRG.53145;A3:2A:205923812-205923984:205923812-205923988:+	yellow
MSTRG.53206;AF:2A:209385428-209386065:209386177:209385428-209386494:209386721:-	yellow
MSTRG.53508;A5:2A:233203991-233204211:233203991-233204263:-	yellow
MSTRG.53555;A5:2A:235673775-235674916:235673775-235674965:-	yellow
MSTRG.5378;A5:1A:243619864-243620248:243619864-243620266:-	yellow
MSTRG.53930;A5:2A:267885238-267885847:267885238-267886063:-	yellow
MSTRG.55268;A5:2A:364480087-364480211:364480083-364480211:+	yellow
MSTRG.55319;A3:2A:369502187-369502266:369502187-369502288:+	yellow
MSTRG.55468;AF:2A:378857039-378857668:378857833:378857039-378858058:378858156:-	yellow
MSTRG.55537;A3:2A:382817105-382817213:382817105-382817219:+	yellow
MSTRG.56434;A3:2A:433627351-433629081:433627346-433629081:-	yellow
MSTRG.56937;A3:2A:467222375-467223170:467222375-467223174:+	yellow
MSTRG.5701;A3:1A:259049694-259049784:259049694-259050461:+	yellow
MSTRG.57457;SE:2A:500525142-500527997:500528052-500528843:+	yellow
MSTRG.57529;A3:2A:504547366-504548345:504547148-504548345:-	yellow
MSTRG.57872;A5:2A:522843196-522843651:522843196-522843673:-	yellow
MSTRG.58025;RI:2A:530749434:530749493-530749591:530749689:-	yellow
MSTRG.58580;A5:2A:558527701-558527795:558527671-558527795:+	yellow
MSTRG.59108;A5:2A:584517961-584518050:584517961-584518059:-	yellow
MSTRG.59144;A5:2A:586454647-586455643:586454642-586455643:+	yellow
MSTRG.59469;A3:2A:602450929-602451089:602450929-602451158:+	yellow
MSTRG.59667;AF:2A:608784120:608784449-608786642:608785921:608786268-608786642:+	yellow
MSTRG.59816;RI:2A:612847225:612847405-612847507:612847754:-	yellow
MSTRG.60329;A3:2A:639067227-639067415:639067197-639067415:-	yellow
MSTRG.60329;A5:2A:639068017-639068130:639068017-639068154:-	yellow
MSTRG.60330;A3:2A:640085161-640085616:640085161-640085684:+	yellow
MSTRG.60649;A3:2A:655051853-655051970:655051853-655052097:+	yellow
MSTRG.61415;A3:2A:683558250-683558623:683558250-683558717:+	yellow
MSTRG.61661;RI:2A:690932675:690932727-690932801:690932896:+	yellow
MSTRG.61802;RI:2A:695509306:695509502-695509566:695509691:-	yellow
MSTRG.62033;A3:2A:703871924-703872815:703871924-703872903:+	yellow
MSTRG.6262;RI:1A:290198893:290199124-290199234:290199264:+	yellow
MSTRG.6262;RI:1A:290199388:290199406-290199607:290199707:+	yellow
MSTRG.62882;RI:2A:726024553:726024943-726025024:726025125:+	yellow
MSTRG.63633;A5:2A:744286233-744286418:744286233-744286427:-	yellow
MSTRG.64014;A5:2A:752089816-752090112:752089799-752090112:+	yellow
MSTRG.64165;RI:2A:754360126:754360182-754360263:754360521:-	yellow
MSTRG.7146;A5:1A:337010996-337011101:337010996-337011106:-	yellow
MSTRG.7275;A5:1A:345171272-345171472:345171272-345171574:-	yellow
MSTRG.7461;RI:1A:354938419:354938529-354938669:354938737:-	yellow
MSTRG.7512;A3:1A:357067002-357067092:357066989-357067092:-	yellow
MSTRG.7512;A3:1A:357067185-357067264:357067175-357067264:-	yellow
MSTRG.7899;A3:1A:376137352-376137441:376137327-376137441:-	yellow
MSTRG.7987;A5:1A:381307206-381312116:381307206-381312129:-	yellow
MSTRG.8055;RI:1A:385898495:385898544-385898622:385898716:+	yellow
MSTRG.8654;A3:1A:419480628-419480718:419480628-419480727:+	yellow
MSTRG.8858;RI:1A:428973974:428974035-428974117:428974175:+	yellow
MSTRG.8875;A3:1A:430238440-430239080:430238435-430239080:-	yellow
MSTRG.9473;A3:1A:458906308-458907074:458906308-458907083:+	yellow
MSTRG.9526;AF:1A:461778669-461779531:461779563:461778669-461779668:461779782:-	yellow
MSTRG.9526;RI:1A:461776865:461776960-461777063:461777221:-	yellow
MSTRG.9552;AF:1A:462436435-462437006:462437166:462436435-462437982:462438015:-	yellow
MSTRG.9552;AF:1A:462436435-462437006:462437166:462436435-462437982:462438102:-	yellow
MSTRG.9799;A3:1A:473632456-473632571:473632446-473632571:-	yellow
MSTRG.315243;A5:7A:6497335-6497600:6497335-6497651:-	yellow
MSTRG.316308;A5:7A:27288835-27288965:27288835-27289005:-	yellow
MSTRG.317679;A5:7A:63055643-63055731:63055633-63055731:+	yellow
MSTRG.317762;A3:7A:64612507-64613076:64612501-64613076:-	yellow
MSTRG.317762;A5:7A:64613353-64613880:64613353-64613910:-	yellow
MSTRG.317785;A3:7A:64933885-64934621:64933885-64934798:+	yellow
MSTRG.318236;SE:7A:80063894-80064151:80064269-80064451:+	yellow
MSTRG.318417;A3:7A:85079534-85079619:85079534-85079645:+	yellow
MSTRG.318819;A5:7A:96558766-96559685:96558716-96559685:+	yellow
MSTRG.318837;A3:7A:97251358-97251450:97251340-97251450:-	yellow
MSTRG.319682;SE:7A:127675012-127675211:127675290-127676013:-	yellow
MSTRG.320347;RI:7A:155511610:155511752-155511836:155512087:+	yellow
MSTRG.320347;RI:7A:155512174:155512350-155512440:155512580:+	yellow
MSTRG.321161;SE:7A:190470016-190470399:190470514-190471264:+	yellow
MSTRG.321893;A3:7A:226758073-226758127:226758049-226758127:-	yellow
MSTRG.322138;A3:7A:240085932-240086410:240085932-240086416:+	yellow
MSTRG.322362;A5:7A:254386060-254386527:254386015-254386527:+	yellow
MSTRG.322403;A5:7A:256011083-256015033:256010897-256015033:+	yellow
MSTRG.322682;A3:7A:271796226-271796302:271796112-271796302:-	yellow
MSTRG.322682;AF:7A:271797457-271798488:271798678:271797457-271799473:271799656:-	yellow
MSTRG.322682;AF:7A:271797457-271798488:271798678:271797457-271799719:271799801:-	yellow
MSTRG.323031;A5:7A:290286107-290286216:290286098-290286216:+	yellow
MSTRG.323031;RI:7A:290286505:290286585-290286673:290286867:+	yellow
MSTRG.323205;A5:7A:299531370-299532156:299531370-299532171:-	yellow
MSTRG.323330;A3:7A:307960658-307960731:307960628-307960731:-	yellow
MSTRG.323473;RI:7A:316536892:316537464-316537675:316537820:+	yellow
MSTRG.323529;RI:7A:320979827:320980112-320980291:320980440:-	yellow
MSTRG.323640;A5:7A:329481125-329481326:329481078-329481326:+	yellow
MSTRG.323682;A5:7A:330433180-330433723:330433180-330433957:-	yellow
MSTRG.324314;RI:7A:380176847:380176957-380177315:380177785:-	yellow
MSTRG.324377;A3:7A:383430486-383430568:383430441-383430568:-	yellow
MSTRG.324377;SE:7A:383430852-383430948:383431082-383433316:-	yellow
MSTRG.324448;A3:7A:388772289-388775260:388772289-388775753:+	yellow
MSTRG.324773;A3:7A:413117795-413118170:413117795-413118571:+	yellow
MSTRG.324844;SE:7A:418101263-418101835:418101907-418102135:+	yellow
MSTRG.325149;A3:7A:438170176-438170616:438170176-438170624:+	yellow
MSTRG.325879;A5:7A:474789186-474789262:474789186-474789283:-	yellow
MSTRG.325929;A5:7A:478583115-478583281:478583037-478583281:+	yellow
MSTRG.326099;A3:7A:490167582-490167657:490167576-490167657:-	yellow
MSTRG.327224;RI:7A:544895235:544895293-544895380:544895446:+	yellow
MSTRG.327335;SE:7A:549102510-549105082:549105126-549105251:-	yellow
MSTRG.327507;A3:7A:556505548-556505722:556505545-556505722:-	yellow
MSTRG.327562;A3:7A:559396267-559396366:559396258-559396366:-	yellow
MSTRG.327635;A3:7A:563493763-563495469:563493763-563495697:+	yellow
MSTRG.327636;A3:7A:562899743-562899826:562899739-562899826:-	yellow
MSTRG.328188;SE:7A:583203130-583203514:583203618-583203797:-	yellow
MSTRG.328323;A3:7A:591649265-591649368:591649265-591649371:+	yellow
MSTRG.328427;RI:7A:596688437:596688536-596688629:596688721:+	yellow
MSTRG.329598;A5:7A:641435598-641436432:641435598-641436445:-	yellow
MSTRG.329598;AF:7A:641436535-641436922:641436980:641436535-641437275:641437486:-	yellow
MSTRG.329872;AF:7A:647307613-647308649:647308756:647307613-647308846:647308908:-	yellow
MSTRG.329872;MX:7A:647305999-647306365:647306507-647307566:647305999-647306821:647306963-647307566:-	yellow
MSTRG.330113;A3:7A:657018501-657019324:657018501-657019336:+	yellow
MSTRG.330184;A3:7A:659369664-659369828:659369664-659369913:+	yellow
MSTRG.330619;A3:7A:671469402-671469546:671469173-671469546:-	yellow
MSTRG.330619;SE:7A:671469173-671469281:671469402-671469546:-	yellow
MSTRG.330951;A3:7A:679955943-679956045:679955940-679956045:-	yellow
MSTRG.331116;A3:7A:686109829-686111135:686109786-686111135:-	yellow
MSTRG.331450;A5:7A:693843636-693843991:693843636-693844035:-	yellow
MSTRG.331613;A3:7A:699293951-699294053:699293951-699294064:+	yellow
MSTRG.331750;A3:7A:701405646-701405746:701405646-701405784:+	yellow
MSTRG.10508;A3:1A:498166806-498167398:498166806-498167412:+	turquoise
MSTRG.1063;RI:1A:21023103:21023276-21023349:21023627:+	turquoise
MSTRG.10712;A3:1A:504405122-504405324:504405122-504405333:+	turquoise
MSTRG.108243;A3:3A:12781875-12783014:12781875-12783017:+	turquoise
MSTRG.108243;A5:3A:12781570-12781659:12781457-12781659:+	turquoise
MSTRG.108494;A3:3A:18853167-18853324:18853167-18853353:+	turquoise
MSTRG.108494;A5:3A:18853807-18854035:18853476-18854035:+	turquoise
MSTRG.108641;SE:3A:21214148-21214849:21214975-21215236:-	turquoise
MSTRG.10903;A3:1A:511482318-511483176:511482318-511483878:+	turquoise
MSTRG.109528;A3:3A:42031946-42032034:42031946-42032052:+	turquoise
MSTRG.110039;A5:3A:57858814-57859507:57858814-57859542:-	turquoise
MSTRG.110046;A5:3A:57866066-57866149:57866015-57866149:+	turquoise
MSTRG.110126;SE:3A:60432937-60433623:60433779-60434039:-	turquoise
MSTRG.110264;A3:3A:64781562-64781833:64781562-64781855:+	turquoise
MSTRG.110528;RI:3A:74783735:74783840-74783910:74783975:+	turquoise
MSTRG.110592;A5:3A:78191303-78191434:78191278-78191434:+	turquoise
MSTRG.110592;RI:3A:78191083:78191303-78191434:78191498:+	turquoise
MSTRG.110661;SE:3A:81707143-81707329:81707397-81707938:-	turquoise
MSTRG.110938;A5:3A:95528789-95529936:95528654-95529936:+	turquoise
MSTRG.110938;A5:3A:95528816-95529936:95528789-95529936:+	turquoise
MSTRG.111168;RI:3A:105948814:105948871-105948962:105949122:+	turquoise
MSTRG.111201;RI:3A:107318201:107318297-107319035:107319101:+	turquoise
MSTRG.111216;A5:3A:107419585-107419679:107419585-107419683:-	turquoise
MSTRG.111216;A5:3A:107420984-107421109:107420984-107421124:-	turquoise
MSTRG.111275;SE:3A:108901643-108901937:108902010-108908100:+	turquoise
MSTRG.111310;A3:3A:110790794-110790872:110790794-110790874:+	turquoise
MSTRG.11157;A3:1A:519265869-519265952:519265869-519265967:+	turquoise
MSTRG.11160;RI:1A:519255808:519255853-519255974:519256049:+	turquoise
MSTRG.111649;A5:3A:127192388-127192513:127192388-127192531:-	turquoise
MSTRG.111867;SE:3A:137913995-137914711:137914772-137916750:+	turquoise
MSTRG.112047;A5:3A:148621478-148621758:148621427-148621758:+	turquoise
MSTRG.112221;A3:3A:157025693-157025786:157025693-157025804:+	turquoise
MSTRG.112221;A5:3A:157026195-157026272:157026142-157026272:+	turquoise
MSTRG.112891;A5:3A:196196070-196196163:196196070-196196211:-	turquoise
MSTRG.113054;AF:3A:208031588:208031812-208032581:208031989:208032155-208032581:+	turquoise
MSTRG.113066;A5:3A:208076586-208076663:208076573-208076663:+	turquoise
MSTRG.113125;A3:3A:210259127-210259605:210258614-210259605:-	turquoise
MSTRG.113125;A3:3A:210259127-210259605:210258643-210259605:-	turquoise
MSTRG.113215;AF:3A:214290318-214290542:214290599:214290318-214290953:214291202:-	turquoise
MSTRG.113217;RI:3A:215202922:215203217-215203493:215203500:-	turquoise
MSTRG.113263;RI:3A:217982754:217982859-217983216:217983296:-	turquoise
MSTRG.113557;A3:3A:238677135-238679938:238677114-238679938:-	turquoise
MSTRG.113557;A3:3A:238680189-238686597:238680150-238686597:-	turquoise
MSTRG.113833;A3:3A:261350097-261350228:261349601-261350228:-	turquoise
MSTRG.113882;A5:3A:265172224-265172814:265172224-265173019:-	turquoise
MSTRG.113956;A5:3A:269670980-269671075:269670976-269671075:+	turquoise
MSTRG.114200;A3:3A:291825123-291825586:291825123-291825607:+	turquoise
MSTRG.114276;AF:3A:295947991-295948199:295948249:295947991-295948619:295949238:-	turquoise
MSTRG.114496;SE:3A:313043038-313044366:313044485-313044621:+	turquoise
MSTRG.114496;SE:3A:313046411-313050437:313050570-313051154:+	turquoise
MSTRG.114576;A3:3A:321107003-321113714:321107003-321113749:+	turquoise
MSTRG.114782;SE:3A:333318088-333318660:333318763-333319187:-	turquoise
MSTRG.114792;A3:3A:334181522-334181695:334181522-334181710:+	turquoise
MSTRG.114959;A3:3A:343229406-343229552:343229396-343229552:-	turquoise
MSTRG.114962;A5:3A:343173534-343173610:343173517-343173610:+	turquoise
MSTRG.114962;A5:3A:343180920-343181001:343180818-343181001:+	turquoise
MSTRG.114962;RI:3A:343180763:343180818-343181001:343181092:+	turquoise
MSTRG.114962;SE:3A:343180654-343180763:343180920-343181001:+	turquoise
MSTRG.115183;A3:3A:359358090-359358185:359358090-359358210:+	turquoise
MSTRG.115183;A3:3A:359358961-359359702:359358961-359359760:+	turquoise
MSTRG.115183;AF:3A:359353515:359353595-359357092:359356848:359356983-359357092:+	turquoise
MSTRG.115253;SE:3A:362902700-362903161:362903290-362903428:-	turquoise
MSTRG.115586;A3:3A:384311200-384312534:384311200-384312650:+	turquoise
MSTRG.115640;RI:3A:385524553:385524895-385524984:385525070:-	turquoise
MSTRG.115689;A3:3A:390015678-390015765:390015678-390015771:+	turquoise
MSTRG.115962;A3:3A:407424407-407424537:407424407-407424832:+	turquoise
MSTRG.115962;RI:3A:407424832:407424922-407425332:407425443:+	turquoise
MSTRG.116086;RI:3A:416449007:416449174-416449262:416449465:+	turquoise
MSTRG.116119;RI:3A:416597393:416597423-416597515:416597676:-	turquoise
MSTRG.11613;A3:1A:533466954-533467061:533466954-533467077:+	turquoise
MSTRG.116280;SE:3A:427208996-427209062:427209160-427209240:-	turquoise
MSTRG.116394;SE:3A:433554779-433555123:433555231-433555677:+	turquoise
MSTRG.116651;A3:3A:450013155-450013761:450013155-450013768:+	turquoise
MSTRG.116738;A5:3A:453815538-453815885:453815527-453815885:+	turquoise
MSTRG.116738;SE:3A:453814523-453815153:453815257-453815359:+	turquoise
MSTRG.116952;A3:3A:464908927-464909180:464908927-464909233:+	turquoise
MSTRG.116952;A3:3A:464909582-464910587:464909582-464910590:+	turquoise
MSTRG.116989;A3:3A:467154434-467155082:467153816-467155082:-	turquoise
MSTRG.117037;A3:3A:469077101-469077750:469077082-469077750:-	turquoise
MSTRG.117052;A3:3A:469839518-469840085:469839455-469840085:-	turquoise
MSTRG.117052;A3:3A:469841134-469841278:469841130-469841278:-	turquoise
MSTRG.117281;A5:3A:480435598-480435776:480435469-480435776:+	turquoise
MSTRG.117340;A5:3A:482403594-482403824:482403594-482404118:-	turquoise
MSTRG.117340;A5:3A:482403594-482403845:482403594-482404118:-	turquoise
MSTRG.117340;A5:3A:482403594-482404118:482403594-482404145:-	turquoise
MSTRG.117340;RI:3A:482403561:482403594-482404118:482404295:-	turquoise
MSTRG.117340;SE:3A:482403594-482404118:482404295-482404876:-	turquoise
MSTRG.117340;SE:3A:482404295-482404763:482404798-482404876:-	turquoise
MSTRG.117417;A3:3A:487448894-487448957:487448878-487448957:-	turquoise
MSTRG.117417;A3:3A:487450536-487450614:487450523-487450614:-	turquoise
MSTRG.117423;A3:3A:487853922-487854271:487853583-487854271:-	turquoise
MSTRG.117681;A3:3A:500976723-500976889:500976723-500976903:+	turquoise
MSTRG.117697;A3:3A:501653960-501654673:501653935-501654673:-	turquoise
MSTRG.117760;RI:3A:504624090:504624188-504624274:504624318:+	turquoise
MSTRG.117774;A3:3A:504807304-504807478:504807284-504807478:-	turquoise
MSTRG.117774;RI:3A:504809108:504809272-504809365:504809540:-	turquoise
MSTRG.117792;A3:3A:505217887-505218835:505217887-505218849:+	turquoise
MSTRG.117794;A3:3A:505232516-505232586:505232460-505232586:-	turquoise
MSTRG.117937;A3:3A:511995861-511996265:511995858-511996265:-	turquoise
MSTRG.118048;RI:3A:516122482:516123296-516123375:516123652:-	turquoise
MSTRG.11808;A5:1A:537830728-537831494:537830728-537831499:-	turquoise
MSTRG.118153;A3:3A:521632473-521634124:521632439-521634124:-	turquoise
MSTRG.118260;A3:3A:528525064-528525274:528525064-528525279:+	turquoise
MSTRG.118260;SE:3A:528521999-528522660:528522726-528524980:+	turquoise
MSTRG.118295;A5:3A:529618443-529618546:529618224-529618546:+	turquoise
MSTRG.118380;SE:3A:530182156-530182251:530182366-530183060:+	turquoise
MSTRG.118681;AF:3A:547929047:547929484-547931271:547930052:547930412-547931271:+	turquoise
MSTRG.118788;A3:3A:552277070-552277187:552277070-552277213:+	turquoise
MSTRG.118788;SE:3A:552275761-552275872:552275934-552276016:+	turquoise
MSTRG.118914;A3:3A:557959125-557959210:557959122-557959210:-	turquoise
MSTRG.11911;A3:1A:540888284-540888394:540888262-540888394:-	turquoise
MSTRG.119284;AF:3A:575409915-575410494:575410560:575409915-575410792:575411441:-	turquoise
MSTRG.119395;A3:3A:581260690-581260819:581260403-581260819:-	turquoise
MSTRG.119395;RI:3A:581260819:581260918-581261303:581261386:-	turquoise
MSTRG.11941;A3:1A:542139471-542139764:542139471-542139776:+	turquoise
MSTRG.119863;A3:3A:600008356-600008494:600008356-600008501:+	turquoise
MSTRG.119863;A5:3A:600004749-600005116:600004738-600005116:+	turquoise
MSTRG.119946;RI:3A:603268259:603268292-603268419:603268504:-	turquoise
MSTRG.119970;AF:3A:603931764-603933627:603933830:603931764-603934127:603934238:-	turquoise
MSTRG.120145;A3:3A:610413173-610413266:610413173-610413279:+	turquoise
MSTRG.120184;A3:3A:611947142-611948208:611947142-611948213:+	turquoise
MSTRG.120235;A5:3A:614467273-614467349:614467270-614467349:+	turquoise
MSTRG.120252;RI:3A:614797120:614797625-614797700:614798149:-	turquoise
MSTRG.120349;A3:3A:620572631-620572698:620572631-620572705:+	turquoise
MSTRG.120398;A3:3A:621319306-621319381:621319306-621319434:+	turquoise
MSTRG.120421;A5:3A:623189889-623189998:623189885-623189998:+	turquoise
MSTRG.120561;A5:3A:627962283-627962947:627962277-627962947:+	turquoise
MSTRG.120561;A5:3A:627963756-627964051:627963752-627964051:+	turquoise
MSTRG.120564;SE:3A:628198007-628198601:628198775-628199154:+	turquoise
MSTRG.120815;AF:3A:636821556:636821721-636824553:636823599:636824449-636824553:+	turquoise
MSTRG.12086;A5:1A:545888384-545888482:545888202-545888482:+	turquoise
MSTRG.121015;A3:3A:643748315-643748815:643748308-643748815:-	turquoise
MSTRG.121192;A5:3A:649024288-649024361:649024281-649024361:+	turquoise
MSTRG.121218;A3:3A:649852497-649852580:649852497-649852624:+	turquoise
MSTRG.121218;A5:3A:649851549-649851868:649851490-649851868:+	turquoise
MSTRG.12139;A3:1A:547381926-547382431:547381926-547382436:+	turquoise
MSTRG.121404;A3:3A:656428366-656428525:656428366-656428529:+	turquoise
MSTRG.121404;A5:3A:656429522-656429668:656429515-656429668:+	turquoise
MSTRG.121465;RI:3A:658653575:658653742-658653857:658654031:+	turquoise
MSTRG.121481;A3:3A:659158575-659158963:659158572-659158963:-	turquoise
MSTRG.121494;A5:3A:659527176-659552160:659527176-659552164:-	turquoise
MSTRG.121506;A3:3A:659942202-659946413:659942198-659946413:-	turquoise
MSTRG.121506;A3:3A:659947475-659947711:659947470-659947711:-	turquoise
MSTRG.12199;A3:1A:548565879-548567018:548565872-548567018:-	turquoise
MSTRG.122048;A3:3A:680728873-680731734:680728795-680731734:-	turquoise
MSTRG.122091;AL:3A:681399803-681400838:681401224:681399803-681448801:681449222:+	turquoise
MSTRG.122132;A3:3A:682977865-682977973:682977856-682977973:-	turquoise
MSTRG.122202;A3:3A:684593209-684593700:684593205-684593700:-	turquoise
MSTRG.12353;A3:1A:551321498-551321645:551321363-551321645:-	turquoise
MSTRG.12353;A5:1A:551307035-551320173:551307035-551320197:-	turquoise
MSTRG.12353;RI:1A:551322320:551322408-551322490:551322565:-	turquoise
MSTRG.12378;RI:1A:551606985:551607047-551607878:551607964:-	turquoise
MSTRG.124445;RI:3A:735891134:735891235-735891328:735891508:+	turquoise
MSTRG.124579;A5:3A:739155613-739155684:739155586-739155684:+	turquoise
MSTRG.124798;A5:3A:744057885-744058493:744057865-744058493:+	turquoise
MSTRG.12529;A3:1A:555512888-555513367:555512888-555513583:+	turquoise
MSTRG.12661;A3:1A:557954711-557955640:557954708-557955640:-	turquoise
MSTRG.13025;A5:1A:566484758-566484839:566484758-566484844:-	turquoise
MSTRG.1317;A3:1A:27756111-27756281:27756111-27756289:+	turquoise
MSTRG.13232;SE:1A:571289717-571289802:571289844-571290110:+	turquoise
MSTRG.13513;SE:1A:577843563-577843739:577843834-577844723:-	turquoise
MSTRG.14079;A3:1A:590550301-590550417:590550301-590550420:+	turquoise
MSTRG.14091;A3:1A:591154100-591154239:591154092-591154239:-	turquoise
MSTRG.1458;A5:1A:30190696-30190818:30190074-30190818:+	turquoise
MSTRG.1550;A3:1A:33021594-33022149:33021594-33022158:+	turquoise
MSTRG.1637;A5:1A:34172114-34172193:34172098-34172193:+	turquoise
MSTRG.1637;RI:1A:34169438:34169623-34169700:34169858:+	turquoise
MSTRG.165643;A3:4A:1909119-1911051:1908906-1911051:-	turquoise
MSTRG.165643;A3:4A:1909128-1911051:1908906-1911051:-	turquoise
MSTRG.165792;RI:4A:5223900:5224103-5224256:5224290:-	turquoise
MSTRG.165846;A3:4A:6890440-6891197:6890405-6891197:-	turquoise
MSTRG.166108;RI:4A:15640628:15640771-15640811:15640918:+	turquoise
MSTRG.166471;A3:4A:28560553-28562620:28560541-28562620:-	turquoise
MSTRG.166471;AF:4A:28565942-28566059:28566143:28565942-28566336:28566538:-	turquoise
MSTRG.166477;A3:4A:28996947-28997860:28996947-28997867:+	turquoise
MSTRG.166680;A3:4A:35625575-35626684:35625575-35627770:+	turquoise
MSTRG.166742;A3:4A:37308634-37308725:37308634-37308768:+	turquoise
MSTRG.166742;A5:4A:37309154-37319125:37309104-37319125:+	turquoise
MSTRG.167044;A3:4A:48295723-48296585:48295723-48297257:+	turquoise
MSTRG.167063;A3:4A:48530490-48530578:48530487-48530578:-	turquoise
MSTRG.167182;A3:4A:58526883-58527145:58526883-58527180:+	turquoise
MSTRG.167234;A3:4A:60027946-60028515:60027946-60028547:+	turquoise
MSTRG.167431;A3:4A:68153598-68153791:68153587-68153791:-	turquoise
MSTRG.167431;A5:4A:68155164-68155371:68155164-68155376:-	turquoise
MSTRG.167436;A3:4A:68683991-68684469:68683991-68684472:+	turquoise
MSTRG.167436;RI:4A:68682286:68682343-68682470:68682577:+	turquoise
MSTRG.167663;RI:4A:80141229:80141372-80141455:80141583:-	turquoise
MSTRG.167670;RI:4A:80842831:80842893-80842989:80843066:+	turquoise
MSTRG.167683;A5:4A:81279065-81279690:81279065-81279937:-	turquoise
MSTRG.167715;A3:4A:83354962-83356522:83354953-83356522:-	turquoise
MSTRG.167990;A3:4A:97376667-97376747:97376667-97376752:+	turquoise
MSTRG.168032;A3:4A:99906910-99907044:99906910-99907074:+	turquoise
MSTRG.168032;A3:4A:99909743-99909842:99909743-99909868:+	turquoise
MSTRG.168157;RI:4A:106906874:106906933-106907033:106907084:+	turquoise
MSTRG.168348;AF:4A:117093936-117094111:117094523:117093936-117095066:117095128:-	turquoise
MSTRG.168348;RI:4A:117093138:117093310-117093799:117093936:-	turquoise
MSTRG.168514;RI:4A:125384617:125384707-125384861:125385401:+	turquoise
MSTRG.168625;A3:4A:133064669-133064800:133064669-133064811:+	turquoise
MSTRG.168698;A3:4A:137527989-137528049:137527989-137528064:+	turquoise
MSTRG.168700;SE:4A:137535233-137537085:137537183-137537327:+	turquoise
MSTRG.168709;A3:4A:137891369-137892473:137891369-137892547:+	turquoise
MSTRG.168762;A3:4A:140131421-140133370:140131412-140133370:-	turquoise
MSTRG.168883;A3:4A:146404321-146404657:146404321-146404918:+	turquoise
MSTRG.169016;A3:4A:154502314-154502390:154502314-154502403:+	turquoise
MSTRG.169019;A3:4A:155829414-155829808:155829401-155829808:-	turquoise
MSTRG.169205;AF:4A:167745082:167745392-167746392:167745448:167745741-167746392:+	turquoise
MSTRG.169313;A3:4A:175401686-175402193:175401686-175402266:+	turquoise
MSTRG.169446;A5:4A:182896613-182896705:182896587-182896705:+	turquoise
MSTRG.1694;A3:1A:37465985-37466650:37465985-37467202:+	turquoise
MSTRG.169721;A3:4A:200091345-200091994:200091321-200091994:-	turquoise
MSTRG.169721;A5:4A:200089049-200089259:200089049-200089370:-	turquoise
MSTRG.169897;A3:4A:211669646-211670479:211669646-211670513:+	turquoise
MSTRG.169929;A3:4A:214313123-214313171:214313123-214313194:+	turquoise
MSTRG.170324;SE:4A:238383519-238383641:238383712-238383808:-	turquoise
MSTRG.170395;AF:4A:245257202:245257331-245258578:245257500:245257579-245258578:+	turquoise
MSTRG.170556;A3:4A:255340394-255340737:255340394-255340750:+	turquoise
MSTRG.170794;A3:4A:279467568-279468972:279467568-279468975:+	turquoise
MSTRG.170794;A5:4A:279469794-279470418:279469515-279470418:+	turquoise
MSTRG.171050;A3:4A:298241569-298241663:298241564-298241663:-	turquoise
MSTRG.171050;AL:4A:298240240:298240927-298241663:298241114:298241564-298241663:-	turquoise
MSTRG.171421;A3:4A:321192517-321192583:321192517-321192597:+	turquoise
MSTRG.171421;A3:4A:321194876-321195042:321194876-321195056:+	turquoise
MSTRG.171835;SE:4A:352492442-352492560:352492620-352492699:-	turquoise
MSTRG.172047;RI:4A:365654969:365655138-365655458:365655524:+	turquoise
MSTRG.172102;A5:4A:373809368-373809878:373809191-373809878:+	turquoise
MSTRG.172102;SE:4A:373809191-373809283:373809368-373809878:+	turquoise
MSTRG.172253;A5:4A:385772387-385772479:385772318-385772479:+	turquoise
MSTRG.172331;SE:4A:395020442-395021798:395021857-395031484:-	turquoise
MSTRG.172380;A3:4A:398499763-398500118:398499038-398500118:-	turquoise
MSTRG.172538;AF:4A:414423450-414423898:414423947:414423450-414424022:414424116:-	turquoise
MSTRG.172612;A5:4A:418132427-418132718:418132420-418132718:+	turquoise
MSTRG.172620;A3:4A:420020014-420020106:420019748-420020106:-	turquoise
MSTRG.172620;AF:4A:420020195-420020325:420020379:420020195-420020609:420020811:-	turquoise
MSTRG.172831;A3:4A:434078526-434078596:434078501-434078596:-	turquoise
MSTRG.173157;A3:4A:453440814-453440899:453440814-453440906:+	turquoise
MSTRG.173165;A3:4A:453678624-453678721:453678624-453678733:+	turquoise
MSTRG.173180;A3:4A:455023450-455023557:455023450-455023562:+	turquoise
MSTRG.173383;SE:4A:465794668-465796121:465796331-465799327:-	turquoise
MSTRG.173398;SE:4A:466633362-466633736:466633809-466633917:-	turquoise
MSTRG.173560;SE:4A:473688103-473688818:473688985-473689380:+	turquoise
MSTRG.173818;RI:4A:487864744:487864919-487865004:487865155:+	turquoise
MSTRG.173818;SE:4A:487862387-487863954:487864035-487864426:+	turquoise
MSTRG.173897;A3:4A:491718781-491718883:491718775-491718883:-	turquoise
MSTRG.174102;A5:4A:502901211-502904248:502901207-502904248:+	turquoise
MSTRG.174240;A3:4A:511090354-511091628:511090354-511091635:+	turquoise
MSTRG.174668;A3:4A:534047694-534047812:534047694-534047866:+	turquoise
MSTRG.174699;A3:4A:535849269-535853198:535849251-535853198:-	turquoise
MSTRG.174735;A3:4A:537439589-537439920:537439589-537439931:+	turquoise
MSTRG.174860;A5:4A:542477877-542477942:542477877-542477989:-	turquoise
MSTRG.174905;A5:4A:544057643-544057737:544057639-544057737:+	turquoise
MSTRG.174945;RI:4A:545601646:545602189-545602277:545602524:-	turquoise
MSTRG.175015;RI:4A:548519113:548519189-548519289:548519402:-	turquoise
MSTRG.175042;A3:4A:549805808-549806273:549805782-549806273:-	turquoise
MSTRG.175153;A3:4A:552894219-552894569:552894189-552894569:-	turquoise
MSTRG.175153;A3:4A:552895067-552895318:552895062-552895318:-	turquoise
MSTRG.175153;A5:4A:552895067-552895318:552895067-552895322:-	turquoise
MSTRG.175184;A5:4A:554636216-554636698:554636216-554636749:-	turquoise
MSTRG.175213;A3:4A:555512659-555512738:555512659-555512745:+	turquoise
MSTRG.175213;RI:4A:555513190:555513402-555513472:555513531:+	turquoise
MSTRG.175224;A3:4A:555747386-555748320:555747386-555748331:+	turquoise
MSTRG.175328;A3:4A:560411882-560412180:560411850-560412180:-	turquoise
MSTRG.175328;A5:4A:560414140-560414402:560414140-560414431:-	turquoise
MSTRG.175410;AF:4A:564163969-564166907:564166989:564163969-564167445:564167683:-	turquoise
MSTRG.175665;A3:4A:573886898-573887089:573886892-573887089:-	turquoise
MSTRG.175665;RI:4A:573888124:573888642-573888679:573888710:-	turquoise
MSTRG.175830;RI:4A:580303135:580303191-580303288:580303371:-	turquoise
MSTRG.175959;A3:4A:584066471-584066622:584066471-584066789:+	turquoise
MSTRG.175968;RI:4A:584349386:584349694-584349795:584349903:-	turquoise
MSTRG.176414;A3:4A:594181558-594182798:594181541-594182798:-	turquoise
MSTRG.176439;SE:4A:594666017-594666148:594666287-594667194:-	turquoise
MSTRG.176481;A5:4A:595550925-595551291:595550841-595551291:+	turquoise
MSTRG.176492;A3:4A:595565523-595565612:595565520-595565612:-	turquoise
MSTRG.176492;RI:4A:595566028:595566107-595566205:595566307:-	turquoise
MSTRG.176707;A3:4A:599891227-599891333:599891227-599891339:+	turquoise
MSTRG.177389;SE:4A:616311761-616312403:616312461-616312670:-	turquoise
MSTRG.177634;A5:4A:622177593-622177957:622177582-622177957:+	turquoise
MSTRG.177650;A3:4A:622222607-622222723:622222591-622222723:-	turquoise
MSTRG.177650;A5:4A:622222308-622222515:622222308-622222552:-	turquoise
MSTRG.177797;A3:4A:623315170-623315295:623315170-623315299:+	turquoise
MSTRG.178170;SE:4A:630875881-630876524:630876635-630877290:-	turquoise
MSTRG.178274;A3:4A:634393728-634395895:634393722-634395895:-	turquoise
MSTRG.178274;SE:4A:634396535-634396715:634396772-634397416:-	turquoise
MSTRG.178435;A3:4A:636665301-636677299:636665301-636677408:+	turquoise
MSTRG.178435;A3:4A:636665301-636677316:636665301-636677408:+	turquoise
MSTRG.178435;A3:4A:636665301-636677408:636665301-636677431:+	turquoise
MSTRG.178435;AL:4A:636665301-636677316:636677582:636665301-636684542:636685817:+	turquoise
MSTRG.178435;AL:4A:636665301-636677316:636677582:636665301-636684548:636685582:+	turquoise
MSTRG.178465;A3:4A:640175953-640176437:640175945-640176437:-	turquoise
MSTRG.178759;SE:4A:652857517-652857605:652857706-652858919:-	turquoise
MSTRG.179513;A3:4A:680373442-680373537:680373434-680373537:-	turquoise
MSTRG.179513;RI:4A:680373711:680373911-680373982:680374074:-	turquoise
MSTRG.179574;A3:4A:683607909-683608524:683607909-683608578:+	turquoise
MSTRG.179926;A3:4A:696006127-696006209:696006121-696006209:-	turquoise
MSTRG.180018;RI:4A:699790126:699790828-699791182:699791844:-	turquoise
MSTRG.180704;A5:4A:722842141-722842231:722842141-722842260:-	turquoise
MSTRG.181501;A3:4A:742557804-742558351:742557729-742558351:-	turquoise
MSTRG.211071;RI:5A:692930:692973-693222:693333:+	turquoise
MSTRG.211482;A5:5A:10480539-10481103:10480494-10481103:+	turquoise
MSTRG.212255;A3:5A:35194600-35194691:35194597-35194691:-	turquoise
MSTRG.212255;AF:5A:35196064-35197378:35197397:35196064-35197531:35197558:-	turquoise
MSTRG.212832;A3:5A:53228586-53228698:53228586-53228702:+	turquoise
MSTRG.212944;SE:5A:59706202-59706363:59706572-59706660:-	turquoise
MSTRG.212946;A5:5A:60108415-60108635:60108406-60108635:+	turquoise
MSTRG.213952;A5:5A:66091284-66091414:66091262-66091414:+	turquoise
MSTRG.214135;A3:5A:74941571-74943570:74941571-74943572:+	turquoise
MSTRG.214549;A3:5A:99021230-99021323:99021230-99021326:+	turquoise
MSTRG.214666;A3:5A:106729395-106729483:106729386-106729483:-	turquoise
MSTRG.214737;RI:5A:109300931:109301200-109301280:109301403:+	turquoise
MSTRG.214737;RI:5A:109301779:109301785-109301877:109301941:+	turquoise
MSTRG.214737;SE:5A:109301941-109302010:109302060-109302940:+	turquoise
MSTRG.215157;A3:5A:130133175-130133763:130133175-130133785:+	turquoise
MSTRG.215157;SE:5A:130128728-130128838:130128990-130129308:+	turquoise
MSTRG.215160;SE:5A:130143035-130145222:130145324-130146669:-	turquoise
MSTRG.215265;SE:5A:136392117-136392303:136392327-136392423:+	turquoise
MSTRG.215370;A5:5A:141880665-141880744:141880665-141880749:-	turquoise
MSTRG.215494;AF:5A:150351770-150352884:150353271:150351770-150353982:150354039:-	turquoise
MSTRG.215494;SE:5A:150351770-150352884:150352982-150353982:-	turquoise
MSTRG.215502;AF:5A:151244712:151245075-151245560:151245349:151245439-151245560:+	turquoise
MSTRG.215502;RI:5A:151245560:151245807-151245910:151246071:+	turquoise
MSTRG.215601;SE:5A:158247675-158248170:158248285-158251092:-	turquoise
MSTRG.215746;AF:5A:169308339-169310755:169310806:169308339-169310904:169311493:-	turquoise
MSTRG.215797;RI:5A:172467332:172467387-172467473:172467837:+	turquoise
MSTRG.216225;A5:5A:205011702-205013193:205011702-205013197:-	turquoise
MSTRG.216379;A5:5A:215480875-215481927:215480875-215481932:-	turquoise
MSTRG.216434;RI:5A:218992162:218992335-218992874:218992933:+	turquoise
MSTRG.216581;A3:5A:225790374-225790686:225790361-225790686:-	turquoise
MSTRG.216744;RI:5A:236873735:236874137-236874350:236874403:-	turquoise
MSTRG.216862;A3:5A:244449120-244449844:244448625-244449844:-	turquoise
MSTRG.217297;SE:5A:274784226-274784520:274784630-274785283:+	turquoise
MSTRG.217522;AF:5A:290388798:290388991-290391253:290391041:290391072-290391253:+	turquoise
MSTRG.217522;SE:5A:290391364-290391552:290391679-290391921:+	turquoise
MSTRG.217669;A3:5A:298259984-298260054:298259984-298260186:+	turquoise
MSTRG.217748;RI:5A:301570859:301571089-301571176:301571416:-	turquoise
MSTRG.217901;A3:5A:310422857-310423527:310422645-310423527:-	turquoise
MSTRG.217901;RI:5A:310423527:310423601-310424012:310424098:-	turquoise
MSTRG.217912;A5:5A:310979458-310979550:310979458-310979586:-	turquoise
MSTRG.218064;A5:5A:320222396-320222631:320222252-320222631:+	turquoise
MSTRG.218278;A3:5A:329249026-329249266:329249021-329249266:-	turquoise
MSTRG.218302;A3:5A:330230242-330230331:330230242-330230360:+	turquoise
MSTRG.218507;A3:5A:340132296-340132755:340132296-340132878:+	turquoise
MSTRG.218521;A5:5A:341133917-341134606:341133917-341134665:-	turquoise
MSTRG.218595;A3:5A:345233368-345233732:345233368-345233738:+	turquoise
MSTRG.218740;A3:5A:354317765-354318854:354317730-354318854:-	turquoise
MSTRG.218740;A3:5A:354317794-354318854:354317730-354318854:-	turquoise
MSTRG.218836;RI:5A:361447241:361447329-361447405:361447502:+	turquoise
MSTRG.218872;A3:5A:362793034-362793131:362793028-362793131:-	turquoise
MSTRG.218960;A5:5A:367268531-367269786:367268526-367269786:+	turquoise
MSTRG.219225;A3:5A:381705497-381705661:381705475-381705661:-	turquoise
MSTRG.219353;A3:5A:387928011-387928084:387928005-387928084:-	turquoise
MSTRG.219458;A5:5A:395057511-395057592:395057438-395057592:+	turquoise
MSTRG.219497;A3:5A:395871452-395871750:395871421-395871750:-	turquoise
MSTRG.2194;A5:1A:54349309-54349402:54349295-54349402:+	turquoise
MSTRG.2194;A5:1A:54353737-54354050:54353665-54354050:+	turquoise
MSTRG.219520;A3:5A:396684462-396687257:396684462-396687260:+	turquoise
MSTRG.219561;A5:5A:398283444-398283606:398283444-398283623:-	turquoise
MSTRG.219699;A3:5A:404533854-404533939:404533854-404533968:+	turquoise
MSTRG.219789;A5:5A:409815535-409815662:409815535-409815682:-	turquoise
MSTRG.219791;SE:5A:410498380-410498605:410498693-410498928:+	turquoise
MSTRG.219837;AF:5A:413038906:413039208-413043496:413040822:413043293-413043496:+	turquoise
MSTRG.219869;AF:5A:414410638:414411028-414411505:414411176:414411274-414411505:+	turquoise
MSTRG.220130;A5:5A:427206727-427206866:427206714-427206866:+	turquoise
MSTRG.2201;A5:1A:53853359-53853505:53853306-53853505:+	turquoise
MSTRG.220378;A3:5A:438146296-438146388:438146296-438146410:+	turquoise
MSTRG.220378;A3:5A:438146551-438146653:438146551-438146667:+	turquoise
MSTRG.220378;A3:5A:438147275-438149834:438147275-438149838:+	turquoise
MSTRG.220747;A3:5A:452934481-452935522:452934478-452935522:-	turquoise
MSTRG.220805;SE:5A:455466385-455467276:455467415-455468213:-	turquoise
MSTRG.221113;A3:5A:467397271-467397425:467397266-467397425:-	turquoise
MSTRG.221113;A5:5A:467397966-467399382:467397966-467399410:-	turquoise
MSTRG.221168;SE:5A:470078858-470079398:470079450-470080561:+	turquoise
MSTRG.221351;A3:5A:474830947-474831015:474830940-474831015:-	turquoise
MSTRG.221449;A3:5A:477296960-477297037:477296936-477297037:-	turquoise
MSTRG.221449;A3:5A:477298378-477298827:477298354-477298827:-	turquoise
MSTRG.221479;A3:5A:478323357-478324315:478323318-478324315:-	turquoise
MSTRG.221754;A3:5A:487795438-487795520:487795348-487795520:-	turquoise
MSTRG.222241;A3:5A:504775578-504775845:504775578-504775853:+	turquoise
MSTRG.222332;A3:5A:509102516-509102599:509102516-509102609:+	turquoise
MSTRG.222393;RI:5A:510289302:510289378-510289461:510289590:+	turquoise
MSTRG.222669;A5:5A:519954549-519954920:519954412-519954920:+	turquoise
MSTRG.222890;RI:5A:528113989:528114228-528114337:528114741:+	turquoise
MSTRG.222927;A3:5A:529089593-529089688:529089569-529089688:-	turquoise
MSTRG.223476;A3:5A:546530837-546530902:546530837-546530913:+	turquoise
MSTRG.223826;A5:5A:554348404-554349402:554346850-554349402:+	turquoise
MSTRG.223826;SE:5A:554346850-554348079:554348404-554349402:+	turquoise
MSTRG.224177;A5:5A:564241195-564241303:564241195-564241306:-	turquoise
MSTRG.224358;A3:5A:569287994-569288334:569287989-569288334:-	turquoise
MSTRG.224358;A3:5A:569288410-569288515:569288406-569288515:-	turquoise
MSTRG.224380;A5:5A:569867782-569868195:569867737-569868195:+	turquoise
MSTRG.224418;A5:5A:570717299-570717333:570717230-570717333:+	turquoise
MSTRG.224557;A3:5A:575601800-575603016:575601800-575603020:+	turquoise
MSTRG.224558;SE:5A:575604043-575604602:575604633-575604758:+	turquoise
MSTRG.224558;SE:5A:575605076-575605737:575605894-575609456:+	turquoise
MSTRG.224922;A3:5A:588848915-588849010:588848915-588849013:+	turquoise
MSTRG.225725;A5:5A:609273027-609273126:609273023-609273126:+	turquoise
MSTRG.225774;RI:5A:611340858:611341041-611341069:611341134:+	turquoise
MSTRG.225918;A3:5A:616522917-616522995:616522917-616523000:+	turquoise
MSTRG.226303;A3:5A:626608391-626610650:626608391-626610651:+	turquoise
MSTRG.226591;A3:5A:637128281-637128393:637128278-637128393:-	turquoise
MSTRG.226832;A5:5A:645134991-645136219:645134991-645136258:-	turquoise
MSTRG.226838;A3:5A:645265443-645265729:645265425-645265729:-	turquoise
MSTRG.226858;A5:5A:645979906-645980194:645979901-645980194:+	turquoise
MSTRG.227073;RI:5A:650835337:650835437-650835526:650835591:+	turquoise
MSTRG.227108;A3:5A:651513025-651513114:651513025-651513153:+	turquoise
MSTRG.227175;A3:5A:654064899-654065712:654064899-654065761:+	turquoise
MSTRG.227191;A3:5A:654110202-654110277:654110193-654110277:-	turquoise
MSTRG.227193;A3:5A:654383266-654383347:654383263-654383347:-	turquoise
MSTRG.227193;A3:5A:654385366-654385785:654385329-654385785:-	turquoise
MSTRG.227318;SE:5A:659131766-659137027:659137063-659137362:-	turquoise
MSTRG.227350;A3:5A:659725141-659725742:659725136-659725742:-	turquoise
MSTRG.227417;A3:5A:662561189-662561265:662561175-662561265:-	turquoise
MSTRG.227598;A3:5A:667074932-667075012:667074914-667075012:-	turquoise
MSTRG.227808;A3:5A:673188874-673189469:673188874-673189509:+	turquoise
MSTRG.227905;A5:5A:676597572-676597731:676597572-676597762:-	turquoise
MSTRG.227912;A3:5A:677138505-677138679:677138486-677138679:-	turquoise
MSTRG.227969;A3:5A:679490805-679491227:679489994-679491227:-	turquoise
MSTRG.228048;A3:5A:680834061-680834210:680834061-680834269:+	turquoise
MSTRG.228127;A3:5A:683374952-683375125:683374915-683375125:-	turquoise
MSTRG.228127;A3:5A:683375237-683375693:683375228-683375693:-	turquoise
MSTRG.228127;A5:5A:683350378-683374590:683350378-683374634:-	turquoise
MSTRG.229086;A5:5A:708444754-708444869:708444754-708444871:-	turquoise
MSTRG.245;A5:1A:5494389-5494524:5494291-5494524:+	turquoise
MSTRG.269574;A3:6A:30423705-30424373:30423705-30424379:+	turquoise
MSTRG.269639;A5:6A:31357440-31358067:31357440-31358071:-	turquoise
MSTRG.269748;A3:6A:33010998-33011105:33010998-33011300:+	turquoise
MSTRG.270178;A3:6A:39144266-39144357:39144266-39144368:+	turquoise
MSTRG.270255;RI:6A:42126909:42126964-42127051:42127576:+	turquoise
MSTRG.270488;A5:6A:49194475-49195018:49194471-49195018:+	turquoise
MSTRG.270615;RI:6A:53259709:53259850-53260159:53260228:+	turquoise
MSTRG.270906;A3:6A:61396595-61396679:61396542-61396679:-	turquoise
MSTRG.270906;MX:6A:61394881-61394997:61395118-61396433:61394881-61395551:61395640-61396433:-	turquoise
MSTRG.270906;SE:6A:61385397-61385973:61386044-61394770:-	turquoise
MSTRG.271164;RI:6A:70571284:70571972-70572186:70572413:+	turquoise
MSTRG.271198;AF:6A:72429378:72430741-72431178:72430895:72430925-72431178:+	turquoise
MSTRG.271231;A3:6A:73380652-73382151:73380652-73382844:+	turquoise
MSTRG.272166;A3:6A:106934765-106936099:106934760-106936099:-	turquoise
MSTRG.272166;SE:6A:106931731-106931864:106932032-106934620:-	turquoise
MSTRG.272170;A5:6A:106982533-106985003:106982533-106985045:-	turquoise
MSTRG.272187;A3:6A:107173951-107174034:107173951-107174072:+	turquoise
MSTRG.272187;SE:6A:107175054-107175315:107175497-107175667:+	turquoise
MSTRG.272353;A3:6A:115014340-115014474:115014340-115014484:+	turquoise
MSTRG.272542;A5:6A:121886960-121890077:121886960-121890215:-	turquoise
MSTRG.272546;A5:6A:123458423-123458511:123458411-123458511:+	turquoise
MSTRG.272546;SE:6A:123459373-123459515:123459559-123459645:+	turquoise
MSTRG.272656;A3:6A:129744893-129744978:129744893-129744999:+	turquoise
MSTRG.272867;A3:6A:141295237-141295478:141295237-141295487:+	turquoise
MSTRG.272867;AF:6A:141293042:141293155-141294877:141293323:141293455-141294877:+	turquoise
MSTRG.272921;RI:6A:143715164:143715640-143715750:143715804:-	turquoise
MSTRG.272940;RI:6A:144519511:144519779-144520035:144520324:+	turquoise
MSTRG.273430;A5:6A:170901458-170901549:170901458-170901565:-	turquoise
MSTRG.273450;A5:6A:171461341-171461618:171461341-171461635:-	turquoise
MSTRG.273451;A3:6A:171804738-171805511:171804723-171805511:-	turquoise
MSTRG.273738;RI:6A:187902504:187902736-187902871:187903028:+	turquoise
MSTRG.273739;SE:6A:187910350-187910595:187910665-187910830:-	turquoise
MSTRG.273921;A5:6A:200191813-200192496:200191807-200192496:+	turquoise
MSTRG.274106;A3:6A:209390998-209391857:209390992-209391857:-	turquoise
MSTRG.274338;RI:6A:219638731:219638780-219638981:219639049:-	turquoise
MSTRG.274384;A5:6A:222696315-222696364:222696315-222696505:-	turquoise
MSTRG.274860;A3:6A:259207384-259207811:259207384-259207891:+	turquoise
MSTRG.274860;RI:6A:259206582:259206683-259207891:259207961:+	turquoise
MSTRG.275069;A3:6A:273167528-273167605:273167528-273167640:+	turquoise
MSTRG.275069;A3:6A:273167528-273167608:273167528-273167640:+	turquoise
MSTRG.275069;RI:6A:273167438:273167528-273167640:273167662:+	turquoise
MSTRG.275331;A3:6A:298563565-298563656:298563565-298563659:+	turquoise
MSTRG.275331;RI:6A:298563861:298563937-298564026:298564153:+	turquoise
MSTRG.275331;RI:6A:298564254:298564360-298564499:298564857:+	turquoise
MSTRG.275366;A5:6A:301089820-301089951:301089820-301089956:-	turquoise
MSTRG.275374;RI:6A:301952767:301952883-301952992:301953345:+	turquoise
MSTRG.275845;A3:6A:337723609-337723710:337723594-337723710:-	turquoise
MSTRG.275845;RI:6A:337725057:337725115-337725196:337725309:-	turquoise
MSTRG.275999;A3:6A:349524851-349524960:349524846-349524960:-	turquoise
MSTRG.276120;A5:6A:358146121-358146581:358146111-358146581:+	turquoise
MSTRG.276287;A3:6A:367771856-367772110:367771856-367772116:+	turquoise
MSTRG.276361;A3:6A:373994503-373994602:373994498-373994602:-	turquoise
MSTRG.276361;RI:6A:373992994:373993134-373993255:373993638:-	turquoise
MSTRG.276607;A3:6A:389165174-389165258:389165174-389165347:+	turquoise
MSTRG.276741;A3:6A:397530226-397530301:397530223-397530301:-	turquoise
MSTRG.276843;A3:6A:402952278-402952356:402952275-402952356:-	turquoise
MSTRG.276863;A3:6A:404686103-404686723:404686103-404686726:+	turquoise
MSTRG.276863;A3:6A:404688906-404689006:404688906-404689011:+	turquoise
MSTRG.276877;A5:6A:405451620-405451807:405451620-405451811:-	turquoise
MSTRG.276911;MX:6A:408041916-408042032:408042152-408052221:408041916-408051420:408051540-408052221:-	turquoise
MSTRG.277108;A5:6A:420828223-420828314:420828223-420828383:-	turquoise
MSTRG.277263;RI:6A:429393003:429393045-429394007:429394328:+	turquoise
MSTRG.277819;A3:6A:457393425-457393875:457393356-457393875:-	turquoise
MSTRG.277925;A3:6A:463539049-463540205:463538786-463540205:-	turquoise
MSTRG.277936;AL:6A:464689261-464689495:464689684:464689261-464692519:464692930:+	turquoise
MSTRG.278067;A5:6A:472513871-472515694:472513820-472515694:+	turquoise
MSTRG.278090;RI:6A:473744740:473744904-473745644:473745776:-	turquoise
MSTRG.278110;A3:6A:475261918-475262414:475261918-475262491:+	turquoise
MSTRG.278280;A3:6A:484610935-484611571:484610935-484611647:+	turquoise
MSTRG.278280;SE:6A:484609712-484610256:484610371-484610768:+	turquoise
MSTRG.278343;A3:6A:487120086-487121004:487120086-487121026:+	turquoise
MSTRG.278402;A5:6A:492095278-492095377:492095239-492095377:+	turquoise
MSTRG.278412;AF:6A:492708280-492708800:492708953:492708280-492709023:492709262:-	turquoise
MSTRG.278558;A5:6A:498810585-498810792:498810568-498810792:+	turquoise
MSTRG.278657;A3:6A:503729632-503729716:503729632-503729720:+	turquoise
MSTRG.278740;A3:6A:507117423-507117890:507117423-507117894:+	turquoise
MSTRG.278886;RI:6A:515029272:515029351-515029441:515029499:+	turquoise
MSTRG.279058;A3:6A:521483133-521483348:521483133-521483357:+	turquoise
MSTRG.279112;SE:6A:524333148-524333307:524333434-524334822:-	turquoise
MSTRG.279252;A5:6A:531701922-531706529:531701922-531706539:-	turquoise
MSTRG.279319;A5:6A:534786586-534787364:534786515-534787364:+	turquoise
MSTRG.279319;RI:6A:534783452:534783798-534784087:534784137:+	turquoise
MSTRG.279414;RI:6A:538031778:538031850-538031944:538033118:+	turquoise
MSTRG.279532;A5:6A:544204486-544204588:544204486-544204596:-	turquoise
MSTRG.279565;A3:6A:546478800-546479903:546478763-546479903:-	turquoise
MSTRG.279675;A5:6A:550741958-550742133:550741945-550742133:+	turquoise
MSTRG.279675;SE:6A:550740494-550740614:550740659-550741835:+	turquoise
MSTRG.279777;A3:6A:554517710-554518015:554517710-554518022:+	turquoise
MSTRG.280031;RI:6A:562690391:562690572-562690669:562690769:-	turquoise
MSTRG.280057;A3:6A:563129170-563130047:563129170-563130050:+	turquoise
MSTRG.280095;RI:6A:564271618:564271775-564271868:564271949:-	turquoise
MSTRG.280179;SE:6A:567933815-567934011:567934187-567935478:-	turquoise
MSTRG.2803;A3:1A:79702427-79702502:79702298-79702502:-	turquoise
MSTRG.2803;A5:1A:79699204-79699289:79699204-79699416:-	turquoise
MSTRG.280526;A5:6A:578896074-578896154:578896074-578896162:-	turquoise
MSTRG.280554;A3:6A:579442434-579443051:579442333-579443051:-	turquoise
MSTRG.280554;A3:6A:579443498-579444011:579443494-579444011:-	turquoise
MSTRG.280747;A3:6A:585439737-585440005:585439681-585440005:-	turquoise
MSTRG.280747;A3:6A:585440070-585440895:585440065-585440895:-	turquoise
MSTRG.280856;A3:6A:588460174-588460299:588460156-588460299:-	turquoise
MSTRG.281017;SE:6A:592684731-592685849:592685970-592686585:+	turquoise
MSTRG.281136;A3:6A:594988787-594988880:594988777-594988880:-	turquoise
MSTRG.281900;RI:6A:609452604:609453083-609453173:609453271:+	turquoise
MSTRG.2948;SE:1A:89406713-89407137:89407199-89407298:+	turquoise
MSTRG.2999;RI:1A:91501382:91501473-91501942:91502453:+	turquoise
MSTRG.3118;A3:1A:95855160-95855290:95855154-95855290:-	turquoise
MSTRG.3118;A3:1A:95855197-95855290:95855154-95855290:-	turquoise
MSTRG.3421;A5:1A:109428473-109428648:109428473-109428667:-	turquoise
MSTRG.376;SE:1A:6570399-6570911:6570988-6571161:-	turquoise
MSTRG.3822;AF:1A:130910489-130911312:130911487:130910489-130912583:130913217:-	turquoise
MSTRG.3842;AF:1A:132134079-132134474:132135498:132134079-132135715:132135868:-	turquoise
MSTRG.4234;A3:1A:157312930-157314086:157312497-157314086:-	turquoise
MSTRG.4671;RI:1A:191857581:191857666-191857763:191857858:-	turquoise
MSTRG.47504;A3:2A:254951-255437:254951-256434:+	turquoise
MSTRG.47504;RI:2A:256053:256135-256434:256517:+	turquoise
MSTRG.47504;SE:2A:254951-255437:255743-256434:+	turquoise
MSTRG.47574;RI:2A:3444512:3444596-3444666:3444767:+	turquoise
MSTRG.47640;RI:2A:4218913:4219645-4219749:4219974:-	turquoise
MSTRG.4789;RI:1A:204828014:204828532-204828616:204828726:+	turquoise
MSTRG.48221;A3:2A:16675952-16676034:16675940-16676034:-	turquoise
MSTRG.48704;A3:2A:28789830-28791239:28789820-28791239:-	turquoise
MSTRG.48706;SE:2A:28800706-28801884:28802279-28803237:+	turquoise
MSTRG.48930;A5:2A:32337430-32337571:32337430-32337626:-	turquoise
MSTRG.49024;A3:2A:34330011-34330123:34330011-34330126:+	turquoise
MSTRG.49164;A3:2A:37091301-37091407:37091301-37091433:+	turquoise
MSTRG.4935;A3:1A:217611420-217611507:217611372-217611507:-	turquoise
MSTRG.49558;RI:2A:47918285:47918389-47918526:47918598:-	turquoise
MSTRG.49623;A3:2A:50055694-50055773:50055683-50055773:-	turquoise
MSTRG.49646;A3:2A:51514162-51514240:51514143-51514240:-	turquoise
MSTRG.49721;A3:2A:53604876-53604904:53604876-53604931:+	turquoise
MSTRG.49721;A5:2A:53604987-53606363:53604984-53606363:+	turquoise
MSTRG.49920;RI:2A:61286809:61286831-61287108:61287122:+	turquoise
MSTRG.50058;RI:2A:65185773:65185856-65185933:65186055:-	turquoise
MSTRG.50072;A3:2A:65518981-65520043:65518967-65520043:-	turquoise
MSTRG.50114;A3:2A:67068048-67068107:67068031-67068107:-	turquoise
MSTRG.5017;AL:1A:223444462-223446681:223446898:223444462-223455085:223455182:+	turquoise
MSTRG.50483;A5:2A:79205061-79205141:79205057-79205141:+	turquoise
MSTRG.50634;A3:2A:83817413-83817492:83817409-83817492:-	turquoise
MSTRG.50634;A5:2A:83816668-83817181:83816668-83817185:-	turquoise
MSTRG.51121;AF:2A:102329022-102329919:102330003:102329022-102330114:102330284:-	turquoise
MSTRG.51121;RI:2A:102326064:102326493-102326608:102326688:-	turquoise
MSTRG.51193;A3:2A:105490539-105490602:105490539-105490612:+	turquoise
MSTRG.51380;A3:2A:115119010-115119573:115119007-115119573:-	turquoise
MSTRG.51380;RI:2A:115120122:115120188-115120216:115120335:-	turquoise
MSTRG.51380;SE:2A:115120317-115120407:115120472-115120562:-	turquoise
MSTRG.5151;A3:1A:232342334-232342411:232342334-232342450:+	turquoise
MSTRG.51749;A5:2A:133698180-133699523:133698180-133699712:-	turquoise
MSTRG.51992;A5:2A:144956461-144956558:144956461-144956575:-	turquoise
MSTRG.51992;SE:2A:144957321-144957410:144957485-144957574:-	turquoise
MSTRG.5201;AF:1A:234211227:234211239-234231928:234212019:234212102-234231928:+	turquoise
MSTRG.52180;A3:2A:157933403-157933579:157933403-157933581:+	turquoise
MSTRG.5229;RI:1A:237328362:237328454-237328537:237328581:-	turquoise
MSTRG.52409;SE:2A:168983909-168984281:168984369-168984850:-	turquoise
MSTRG.52547;A3:2A:177011332-177011403:177011332-177011413:+	turquoise
MSTRG.52548;A3:2A:176889782-176889872:176889782-176889875:+	turquoise
MSTRG.52548;RI:2A:176890104:176890163-176890241:176890551:+	turquoise
MSTRG.52590;A3:2A:179292862-179293292:179292862-179293309:+	turquoise
MSTRG.52744;A3:2A:187956588-187956667:187956583-187956667:-	turquoise
MSTRG.52839;A3:2A:193706145-193707227:193706145-193707243:+	turquoise
MSTRG.52846;A3:2A:193875353-193875444:193875348-193875444:-	turquoise
MSTRG.52846;A3:2A:193875517-193875994:193875497-193875994:-	turquoise
MSTRG.53054;A3:2A:203006078-203006999:203006075-203006999:-	turquoise
MSTRG.53335;A3:2A:218143243-218143635:218143235-218143635:-	turquoise
MSTRG.53335;A3:2A:218145597-218146052:218145578-218146052:-	turquoise
MSTRG.53623;A3:2A:240811479-240811533:240811440-240811533:-	turquoise
MSTRG.53623;A5:2A:240804135-240810847:240804135-240811086:-	turquoise
MSTRG.53699;AL:2A:250827011:250827521-250829519:250828996:250829410-250829519:-	turquoise
MSTRG.53699;AL:2A:250827011:250827521-250829519:250829017:250829434-250829519:-	turquoise
MSTRG.53699;AL:2A:250827011:250827521-250829519:250829045:250829434-250829519:-	turquoise
MSTRG.53699;RI:2A:250831187:250831268-250831755:250831879:-	turquoise
MSTRG.53712;A3:2A:252094915-252094996:252094915-252095002:+	turquoise
MSTRG.53759;A3:2A:257780557-257781468:257780557-257781471:+	turquoise
MSTRG.54167;A3:2A:285610319-285611054:285610270-285611054:-	turquoise
MSTRG.54617;A3:2A:323014630-323014703:323014604-323014703:-	turquoise
MSTRG.54617;RI:2A:323013128:323013258-323013343:323013558:-	turquoise
MSTRG.54617;RI:2A:323013650:323013779-323013860:323013923:-	turquoise
MSTRG.55022;A5:2A:350398803-350399511:350398803-350399537:-	turquoise
MSTRG.55022;RI:2A:350404464:350404661-350404759:350404779:-	turquoise
MSTRG.55022;SE:2A:350404779-350405865:350406058-350413122:-	turquoise
MSTRG.55033;A3:2A:350729021-350729120:350728992-350729120:-	turquoise
MSTRG.55054;A5:2A:352429705-352429833:352429685-352429833:+	turquoise
MSTRG.55054;A5:2A:352429998-352430171:352429995-352430171:+	turquoise
MSTRG.55260;A5:2A:362052124-362052191:362052094-362052191:+	turquoise
MSTRG.55321;A3:2A:369813464-369813994:369813464-369814021:+	turquoise
MSTRG.55418;A3:2A:376753688-376753771:376753683-376753771:-	turquoise
MSTRG.55418;A5:2A:376752850-376753326:376752850-376753539:-	turquoise
MSTRG.55468;AF:2A:378857039-378857137:378857210:378857039-378858058:378858156:-	turquoise
MSTRG.5548;SE:1A:252502826-252503543:252503609-252503683:-	turquoise
MSTRG.55556;A3:2A:384678724-384679075:384678724-384679084:+	turquoise
MSTRG.55727;RI:2A:393343679:393343769-393343970:393344249:-	turquoise
MSTRG.5594;RI:1A:254386009:254386106-254386185:254386674:-	turquoise
MSTRG.55978;A3:2A:410274451-410274540:410274442-410274540:-	turquoise
MSTRG.55978;A3:2A:410274836-410274953:410274832-410274953:-	turquoise
MSTRG.56039;A3:2A:413336726-413337713:413336623-413337713:-	turquoise
MSTRG.56328;A3:2A:428120701-428124656:428120701-428124659:+	turquoise
MSTRG.56434;A3:2A:433626979-433627066:433626972-433627066:-	turquoise
MSTRG.56445;RI:2A:434985688:434985765-434985943:434986371:+	turquoise
MSTRG.56596;A3:2A:445332137-445332684:445332137-445332689:+	turquoise
MSTRG.56601;AF:2A:445715745-445715932:445716023:445715745-445717086:445717333:-	turquoise
MSTRG.56609;AL:2A:445363051:445363520-445366443:445365418:445365814-445366443:-	turquoise
MSTRG.56609;AL:2A:445363112:445363520-445366443:445365418:445365814-445366443:-	turquoise
MSTRG.56648;A5:2A:447994860-447996042:447994856-447996042:+	turquoise
MSTRG.56688;SE:2A:450535157-450536073:450536089-450536170:-	turquoise
MSTRG.56862;A5:2A:460907278-460907368:460907278-460907407:-	turquoise
MSTRG.56904;A5:2A:464855662-464855752:464855662-464855809:-	turquoise
MSTRG.56936;A5:2A:467233124-467233263:467233124-467233296:-	turquoise
MSTRG.56937;RI:2A:467223724:467223852-467224909:467225088:+	turquoise
MSTRG.56938;AF:2A:467691661:467691834-467692750:467692273:467692397-467692750:+	turquoise
MSTRG.57421;A5:2A:497449106-497449180:497449106-497449237:-	turquoise
MSTRG.57485;A3:2A:501850256-501852118:501850245-501852118:-	turquoise
MSTRG.57526;RI:2A:504284734:504285129-504285419:504285485:-	turquoise
MSTRG.57603;A5:2A:507693502-507693587:507693502-507693639:-	turquoise
MSTRG.57796;A3:2A:516895750-516895833:516895565-516895833:-	turquoise
MSTRG.5783;AF:1A:265021828:265026260-265028800:265026380:265026443-265028800:+	turquoise
MSTRG.5803;A3:1A:267142154-267142235:267142154-267142238:+	turquoise
MSTRG.58095;A5:2A:534622826-534622918:534622796-534622918:+	turquoise
MSTRG.58203;SE:2A:539324856-539325193:539325345-539326486:+	turquoise
MSTRG.5821;SE:1A:267347820-267347977:267348071-267352046:-	turquoise
MSTRG.58255;A5:2A:542643642-542643721:542643632-542643721:+	turquoise
MSTRG.58255;RI:2A:542646396:542646610-542646710:542646834:+	turquoise
MSTRG.58322;SE:2A:544309109-544309187:544309251-544309664:+	turquoise
MSTRG.58495;RI:2A:553486661:553486822-553486895:553487070:-	turquoise
MSTRG.58512;RI:2A:554452428:554452592-554452784:554453311:+	turquoise
MSTRG.58512;SE:2A:554451202-554452010:554452280-554452428:+	turquoise
MSTRG.58666;A3:2A:562515626-562524419:562515611-562524419:-	turquoise
MSTRG.58802;A3:2A:566855374-566855812:566855374-566855820:+	turquoise
MSTRG.58853;A3:2A:570782979-570783080:570782976-570783080:-	turquoise
MSTRG.59105;SE:2A:584065072-584065340:584065445-584065932:+	turquoise
MSTRG.59132;A3:2A:585660823-585661661:585660823-585661674:+	turquoise
MSTRG.59147;SE:2A:586897412-586897979:586898106-586899024:-	turquoise
MSTRG.59161;A3:2A:587732742-587735996:587732742-587735999:+	turquoise
MSTRG.59316;SE:2A:594996015-594996138:594996195-594997909:-	turquoise
MSTRG.59376;A5:2A:597846222-597846316:597846219-597846316:+	turquoise
MSTRG.59470;A3:2A:602798320-602800111:602798320-602800121:+	turquoise
MSTRG.59478;A3:2A:603083259-603083883:603083228-603083883:-	turquoise
MSTRG.59667;SE:2A:608784449-608786642:608787132-608787906:+	turquoise
MSTRG.5991;AF:1A:276863535-276863774:276864079:276863535-276864418:276864446:-	turquoise
MSTRG.5991;SE:1A:276863071-276863315:276863345-276863428:-	turquoise
MSTRG.5991;SE:1A:276863535-276864112:276864219-276864418:-	turquoise
MSTRG.60130;A3:2A:628584339-628584414:628584339-628584422:+	turquoise
MSTRG.60130;A3:2A:628584526-628584614:628584526-628584616:+	turquoise
MSTRG.60380;SE:2A:642574868-642575356:642575495-642576066:-	turquoise
MSTRG.60471;A5:2A:646867151-646867271:646867116-646867271:+	turquoise
MSTRG.60636;A3:2A:654871360-654871433:654871360-654871510:+	turquoise
MSTRG.60636;A5:2A:654871067-654871150:654871047-654871150:+	turquoise
MSTRG.60674;A3:2A:656821330-656821419:656821330-656821432:+	turquoise
MSTRG.60734;A3:2A:659650127-659650224:659650121-659650224:-	turquoise
MSTRG.60910;A3:2A:668530954-668531036:668530932-668531036:-	turquoise
MSTRG.60910;RI:2A:668529627:668530315-668530400:668530538:-	turquoise
MSTRG.60969;SE:2A:670230597-670233352:670233758-670234632:-	turquoise
MSTRG.6119;A3:1A:281889712-281889951:281889480-281889951:-	turquoise
MSTRG.6120;A3:1A:282550939-282551060:282550939-282551092:+	turquoise
MSTRG.61267;A3:2A:678672005-678672578:678671993-678672578:-	turquoise
MSTRG.61450;AF:2A:684886212:684886305-684888510:684886640:684886651-684888510:+	turquoise
MSTRG.61450;RI:2A:684888510:684889291-684889448:684889532:+	turquoise
MSTRG.61592;RI:2A:688624215:688624987-688625099:688625173:-	turquoise
MSTRG.61615;A5:2A:689625858-689625950:689625858-689625986:-	turquoise
MSTRG.61615;SE:2A:689621672-689625543:689625574-689625696:-	turquoise
MSTRG.61936;A5:2A:700668577-700668667:700668571-700668667:+	turquoise
MSTRG.61975;A3:2A:701481818-701482075:701481818-701482078:+	turquoise
MSTRG.61975;AF:2A:701479855:701479882-701480874:701479886:701479943-701480874:+	turquoise
MSTRG.62069;A5:2A:704767153-704768124:704767153-704768247:-	turquoise
MSTRG.62121;SE:2A:705877001-705877288:705877388-705877598:+	turquoise
MSTRG.62374;SE:2A:713544054-713544365:713544432-713545303:+	turquoise
MSTRG.62539;A3:2A:717582336-717582417:717582321-717582417:-	turquoise
MSTRG.62619;A3:2A:718972214-718972290:718972207-718972290:-	turquoise
MSTRG.62619;SE:2A:718970509-718971333:718971412-718971566:-	turquoise
MSTRG.62880;RI:2A:725991548:725992142-725992200:725992232:-	turquoise
MSTRG.6291;SE:1A:291253671-291254506:291254588-291255179:+	turquoise
MSTRG.63071;SE:2A:729688186-729688361:729688456-729688735:+	turquoise
MSTRG.63129;AL:2A:732563857:732564239-732568429:732567932:732567965-732568429:-	turquoise
MSTRG.63347;A3:2A:735865476-735865603:735865336-735865603:-	turquoise
MSTRG.63347;A5:2A:735865336-735865422:735865336-735865603:-	turquoise
MSTRG.6361;A5:1A:294039754-294040055:294039745-294040055:+	turquoise
MSTRG.63673;SE:2A:745002700-745002812:745003040-745003121:-	turquoise
MSTRG.64088;A5:2A:752870354-752870422:752870354-752870483:-	turquoise
MSTRG.64088;RI:2A:752869066:752869113-752869229:752869300:-	turquoise
MSTRG.64124;RI:2A:753535519:753535890-753535976:753537128:+	turquoise
MSTRG.64165;A3:2A:754360521-754360600:754360504-754360600:-	turquoise
MSTRG.64957;A3:2A:767942542-767943350:767942542-767943353:+	turquoise
MSTRG.6517;A3:1A:301781462-301781566:301781456-301781566:-	turquoise
MSTRG.65415;SE:2A:777497601-777497683:777497730-777498379:+	turquoise
MSTRG.6579;SE:1A:305004897-305004986:305005147-305005924:-	turquoise
MSTRG.6592;A5:1A:306119939-306120033:306119928-306120033:+	turquoise
MSTRG.6638;RI:1A:308950731:308951171-308951253:308951350:-	turquoise
MSTRG.687;SE:1A:12099341-12099868:12099951-12100073:-	turquoise
MSTRG.6913;A3:1A:324496590-324497399:324496578-324497399:-	turquoise
MSTRG.729;A5:1A:12915309-12916281:12915259-12916281:+	turquoise
MSTRG.7490;SE:1A:355733740-355734203:355734301-355734394:-	turquoise
MSTRG.7674;A3:1A:366267328-366267799:366267328-366267805:+	turquoise
MSTRG.7752;A3:1A:369050630-369050701:369050630-369050755:+	turquoise
MSTRG.7752;RI:1A:369053995:369054073-369054169:369054485:+	turquoise
MSTRG.7752;SE:1A:369053236-369053801:369053859-369053995:+	turquoise
MSTRG.7987;A5:1A:381257641-381304920:381257641-381304927:-	turquoise
MSTRG.8119;A3:1A:389064390-389064719:389064390-389064724:+	turquoise
MSTRG.8178;AF:1A:392777543:392777682-392778168:392777878:392777899-392778168:+	turquoise
MSTRG.8282;RI:1A:397771907:397772320-397772417:397772518:-	turquoise
MSTRG.8514;SE:1A:409841427-409841840:409841879-409841961:-	turquoise
MSTRG.8574;A3:1A:413786500-413788984:413786500-413789048:+	turquoise
MSTRG.8756;A3:1A:424804686-424805375:424804686-424805613:+	turquoise
MSTRG.8756;A5:1A:424805503-424805613:424804686-424805613:+	turquoise
MSTRG.8756;SE:1A:424804686-424805375:424805503-424805613:+	turquoise
MSTRG.884;A5:1A:15436951-15437087:15436948-15437087:+	turquoise
MSTRG.8;A3:1A:1160127-1160392:1160124-1160392:-	turquoise
MSTRG.8;A3:1A:1162452-1162546:1162446-1162546:-	turquoise
MSTRG.8;A3:1A:1162452-1162546:1162449-1162546:-	turquoise
MSTRG.9410;RI:1A:455026347:455026427-455026522:455026584:+	turquoise
MSTRG.946;A5:1A:18292367-18293114:18292367-18293230:-	turquoise
MSTRG.946;RI:1A:18290592:18290621-18290713:18290826:-	turquoise
MSTRG.9594;A3:1A:463829411-463829493:463829395-463829493:-	turquoise
MSTRG.9654;RI:1A:466037595:466037640-466037765:466037813:+	turquoise
MSTRG.9654;RI:1A:466038258:466038342-466038370:466038551:+	turquoise
MSTRG.315378;RI:7A:8381127:8381468-8381577:8381600:+	turquoise
MSTRG.315523;RI:7A:10909779:10909979-10910058:10910414:-	turquoise
MSTRG.315608;AF:7A:12758674-12759642:12759826:12758674-12760079:12760296:-	turquoise
MSTRG.315880;SE:7A:18873749-18873823:18873903-18873975:-	turquoise
MSTRG.316676;AL:7A:36929769-36929864:36930353:36929769-36931967:36932169:+	turquoise
MSTRG.317095;A5:7A:47293340-47293975:47293340-47293979:-	turquoise
MSTRG.317256;A5:7A:51381034-51381232:51381025-51381232:+	turquoise
MSTRG.317304;A5:7A:52969551-52969632:52969551-52969649:-	turquoise
MSTRG.317305;A5:7A:53617280-53617903:53617280-53617906:-	turquoise
MSTRG.317491;A5:7A:59402040-59402161:59402040-59402169:-	turquoise
MSTRG.317659;A5:7A:62527658-62528226:62527648-62528226:+	turquoise
MSTRG.317724;A3:7A:63706223-63706697:63706202-63706697:-	turquoise
MSTRG.317869;A5:7A:67670523-67670599:67670523-67670621:-	turquoise
MSTRG.318898;A3:7A:99798993-99799096:99798970-99799096:-	turquoise
MSTRG.318986;A3:7A:105169673-105169972:105169673-105170516:+	turquoise
MSTRG.319014;SE:7A:105496652-105496773:105496802-105496952:+	turquoise
MSTRG.319227;A3:7A:112265981-112269741:112265981-112269746:+	turquoise
MSTRG.319572;A5:7A:125260096-125260197:125260091-125260197:+	turquoise
MSTRG.319587;A5:7A:125487596-125488728:125487596-125488771:-	turquoise
MSTRG.319592;RI:7A:125715000:125715151-125715257:125715936:+	turquoise
MSTRG.319601;RI:7A:126049715:126049791-126049896:126050105:-	turquoise
MSTRG.319677;A3:7A:127575929-127576151:127575927-127576151:-	turquoise
MSTRG.319677;SE:7A:127573980-127574576:127574791-127575060:-	turquoise
MSTRG.319907;SE:7A:135705058-135708246:135708334-135708436:-	turquoise
MSTRG.320168;AF:7A:147070633-147070935:147071203:147070633-147071335:147071348:-	turquoise
MSTRG.320319;A3:7A:153377553-153378076:153377549-153378076:-	turquoise
MSTRG.320319;A5:7A:153376429-153376525:153376429-153376532:-	turquoise
MSTRG.320358;A3:7A:156106698-156107229:156106698-156107290:+	turquoise
MSTRG.320391;A3:7A:157012912-157013033:157012898-157013033:-	turquoise
MSTRG.320718;A3:7A:171434396-171434625:171434396-171434681:+	turquoise
MSTRG.320718;AF:7A:171434040:171434145-171434274:171434187:171434194-171434274:+	turquoise
MSTRG.320861;A3:7A:178005391-178006532:178005391-178006538:+	turquoise
MSTRG.321023;A3:7A:184935019-184935127:184935014-184935127:-	turquoise
MSTRG.321080;A3:7A:187938316-187939333:187938316-187939348:+	turquoise
MSTRG.321364;A3:7A:199013677-199015329:199013667-199015329:-	turquoise
MSTRG.321364;A3:7A:199015445-199015535:199015440-199015535:-	turquoise
MSTRG.321439;A3:7A:202737641-202737919:202737641-202737924:+	turquoise
MSTRG.321509;SE:7A:206718530-206719408:206719548-206719992:-	turquoise
MSTRG.321622;A3:7A:211638748-211638839:211638748-211638842:+	turquoise
MSTRG.321846;A5:7A:223532569-223532672:223532569-223532677:-	turquoise
MSTRG.321867;A3:7A:224315897-224316115:224315845-224316115:-	turquoise
MSTRG.321874;A5:7A:224989427-224989839:224989423-224989839:+	turquoise
MSTRG.322133;RI:7A:240083939:240083958-240084033:240084085:+	turquoise
MSTRG.322372;A3:7A:254882774-254883134:254882774-254883572:+	turquoise
MSTRG.322378;A3:7A:254901430-254901510:254901423-254901510:-	turquoise
MSTRG.322607;A3:7A:267572444-267572586:267572444-267572592:+	turquoise
MSTRG.322607;A3:7A:267573350-267573424:267573350-267573432:+	turquoise
MSTRG.323030;A3:7A:288869485-288869594:288869485-288869597:+	turquoise
MSTRG.323078;A3:7A:293096516-293097732:293096516-293097750:+	turquoise
MSTRG.323078;A5:7A:293095990-293096352:293095963-293096352:+	turquoise
MSTRG.323205;A3:7A:299531955-299532171:299531370-299532171:-	turquoise
MSTRG.324058;SE:7A:359051443-359051601:359052089-359052304:+	turquoise
MSTRG.324094;A3:7A:363996824-363996929:363996799-363996929:-	turquoise
MSTRG.324260;AF:7A:376608450:376608611-376609421:376608749:376609096-376609421:+	turquoise
MSTRG.324314;RI:7A:380176847:380176957-380177592:380177785:-	turquoise
MSTRG.324888;A3:7A:423558725-423559834:423558725-423559848:+	turquoise
MSTRG.324930;RI:7A:426803290:426803574-426803647:426803747:-	turquoise
MSTRG.325107;A3:7A:436072145-436072237:436072101-436072237:-	turquoise
MSTRG.325227;SE:7A:442270331-442270478:442270570-442270763:+	turquoise
MSTRG.325537;SE:7A:459007290-459007378:459007511-459007991:-	turquoise
MSTRG.325547;A5:7A:459624341-459625337:459624337-459625337:+	turquoise
MSTRG.325547;RI:7A:459624194:459624249-459624292:459624337:+	turquoise
MSTRG.325895;A5:7A:477021296-477021416:477021296-477021464:-	turquoise
MSTRG.325945;AF:7A:481250445-481250953:481251192:481250445-481251772:481251809:-	turquoise
MSTRG.325945;SE:7A:481248941-481249024:481249113-481249333:-	turquoise
MSTRG.325948;RI:7A:481586082:481586449-481586543:481586787:+	turquoise
MSTRG.326094;A5:7A:487712665-487712756:487712662-487712756:+	turquoise
MSTRG.326105;A3:7A:490275979-490276315:490275955-490276315:-	turquoise
MSTRG.326350;SE:7A:502357630-502357745:502357867-502358671:+	turquoise
MSTRG.326396;RI:7A:503855802:503855904-503856043:503856262:-	turquoise
MSTRG.326396;SE:7A:503857775-503858177:503858237-503858685:-	turquoise
MSTRG.326759;A3:7A:521956484-521956598:521956478-521956598:-	turquoise
MSTRG.326759;A5:7A:521957312-521957862:521957312-521957885:-	turquoise
MSTRG.326956;RI:7A:534402505:534402987-534403080:534403120:+	turquoise
MSTRG.326969;RI:7A:532707441:532707461-532707643:532707705:+	turquoise
MSTRG.327010;RI:7A:537060101:537060242-537060408:537060587:-	turquoise
MSTRG.327010;RI:7A:537061887:537061938-537062056:537062386:-	turquoise
MSTRG.327012;A3:7A:536981399-536981866:536981371-536981866:-	turquoise
MSTRG.327218;A5:7A:544263697-544264058:544263697-544264149:-	turquoise
MSTRG.327361;A5:7A:550297632-550298251:550297590-550298251:+	turquoise
MSTRG.327510;RI:7A:556662060:556662200-556662284:556662571:+	turquoise
MSTRG.327510;SE:7A:556659140-556660051:556660212-556660557:+	turquoise
MSTRG.327635;A3:7A:563493763-563495469:563493763-563495702:+	turquoise
MSTRG.327769;RI:7A:567453360:567453636-567453703:567453790:-	turquoise
MSTRG.327893;A5:7A:573434225-573435051:573434173-573435051:+	turquoise
MSTRG.328991;AF:7A:620635117-620635242:620635397:620635117-620635896:620637025:-	turquoise
MSTRG.329359;A3:7A:634381855-634382008:634381855-634382015:+	turquoise
MSTRG.329612;A5:7A:642093020-642093197:642093020-642093209:-	turquoise
MSTRG.330079;A5:7A:655370259-655370372:655370229-655370372:+	turquoise
MSTRG.330313;AF:7A:663956194:663956229-663957818:663957330:663957741-663957818:+	turquoise
MSTRG.330412;A5:7A:666609226-666609338:666609226-666609341:-	turquoise
MSTRG.330418;A3:7A:667213244-667213548:667213244-667213582:+	turquoise
MSTRG.330619;SE:7A:671469792-671470686:671470753-671472963:-	turquoise
MSTRG.331713;AF:7A:700711257-700711934:700712021:700711257-700713573:700713655:-	turquoise
MSTRG.331794;A3:7A:702403229-702403615:702403229-702403636:+	turquoise
MSTRG.331892;SE:7A:705272077-705272302:705272520-705272929:+	turquoise
MSTRG.332004;A5:7A:707967900-707967978:707967900-707967987:-	turquoise
MSTRG.332089;A3:7A:709264417-709264503:709264405-709264503:-	turquoise
MSTRG.332263;SE:7A:713738185-713738889:713739001-713740551:+	turquoise
MSTRG.333202;A3:7A:735407208-735407354:735407143-735407354:-	turquoise
MSTRG.110279;RI:3A:65344003:65344052-65344162:65344362:-	tan
MSTRG.112416;A5:3A:169855008-169856486:169855008-169856552:-	tan
MSTRG.113123;AF:3A:210249488-210250283:210250313:210249488-210250487:210250676:-	tan
MSTRG.113215;A5:3A:214288793-214290089:214288793-214290142:-	tan
MSTRG.113871;A5:3A:264024866-264025116:264024866-264025217:-	tan
MSTRG.114291;A5:3A:296923873-296924081:296923873-296924190:-	tan
MSTRG.114496;RI:3A:313051407:313051470-313051866:313052197:+	tan
MSTRG.118108;A3:3A:519274206-519274298:519274197-519274298:-	tan
MSTRG.12405;A5:1A:552165142-552165249:552165099-552165249:+	tan
MSTRG.12405;A5:1A:552166257-552167075:552166252-552167075:+	tan
MSTRG.12871;AF:1A:563159306:563159390-563161040:563160155:563160446-563161040:+	tan
MSTRG.165814;RI:4A:5985278:5985352-5985452:5985775:-	tan
MSTRG.167613;RI:4A:76931103:76931138-76931253:76931342:+	tan
MSTRG.168268;A5:4A:112936370-112936716:112936370-112936743:-	tan
MSTRG.169191;A5:4A:166297664-166298032:166297604-166298032:+	tan
MSTRG.169191;A5:4A:166298874-166298946:166298853-166298946:+	tan
MSTRG.169191;AF:4A:166297504:166297664-166298032:166297792:166297861-166298032:+	tan
MSTRG.169191;AF:4A:166297522:166297604-166298032:166297792:166297861-166298032:+	tan
MSTRG.169205;AF:4A:167745267:167745392-167746392:167745448:167745741-167746392:+	tan
MSTRG.169205;RI:4A:167746919:167746969-167747111:167747176:+	tan
MSTRG.170070;A3:4A:222564200-222564288:222564200-222564305:+	tan
MSTRG.170847;A3:4A:284629571-284631102:284629571-284631105:+	tan
MSTRG.175153;A3:4A:552897915-552898261:552897910-552898261:-	tan
MSTRG.175153;A5:4A:552897517-552897613:552897517-552897656:-	tan
MSTRG.175726;SE:4A:576158133-576158256:576158323-576158411:-	tan
MSTRG.176279;AF:4A:590897794-590900042:590900509:590897794-590902539:590902682:-	tan
MSTRG.176973;A3:4A:605658423-605658831:605658423-605658846:+	tan
MSTRG.178688;AF:4A:649899338-649900298:649900351:649899338-649905056:649905135:-	tan
MSTRG.179070;A3:4A:665928504-665928835:665928504-665928843:+	tan
MSTRG.212659;SE:5A:47446797-47447578:47447793-47447897:+	tan
MSTRG.214756;AF:5A:111609801:111609908-111619887:111612342:111612360-111619887:+	tan
MSTRG.216951;A5:5A:253599871-253601302:253599861-253601302:+	tan
MSTRG.216951;AF:5A:253593261:253593281-253599119:253596070:253596117-253599119:+	tan
MSTRG.218959;SE:5A:367137073-367141125:367141175-367141548:+	tan
MSTRG.220976;A5:5A:461494410-461494599:461494410-461494605:-	tan
MSTRG.222862;A5:5A:526578122-526578307:526578111-526578307:+	tan
MSTRG.226529;SE:5A:635270306-635270453:635270617-635271112:-	tan
MSTRG.226669;RI:5A:640168027:640168660-640168748:640168924:-	tan
MSTRG.227258;A3:5A:657194340-657194436:657194337-657194436:-	tan
MSTRG.271365;A3:6A:77785845-77785940:77785841-77785940:-	tan
MSTRG.276519;A3:6A:384089056-384089151:384089051-384089151:-	tan
MSTRG.277335;A3:6A:432879979-432880553:432879974-432880553:-	tan
MSTRG.277799;SE:6A:457088136-457088355:457088432-457088535:-	tan
MSTRG.278325;RI:6A:486823659:486823823-486823912:486823923:+	tan
MSTRG.3192;SE:1A:99003993-99008252:99008353-99008948:+	tan
MSTRG.50952;SE:2A:95995132-95995240:95995297-95996549:+	tan
MSTRG.5142;A3:1A:232086982-232092317:232086929-232092317:-	tan
MSTRG.51795;A5:2A:136335943-136337184:136335943-136337302:-	tan
MSTRG.51917;A3:2A:141506137-141506719:141506116-141506719:-	tan
MSTRG.52822;SE:2A:192069564-192069663:192069738-192069817:-	tan
MSTRG.5375;A3:1A:243865693-243865884:243865558-243865884:-	tan
MSTRG.55415;SE:2A:376100975-376107854:376107962-376108047:+	tan
MSTRG.5594;RI:1A:254383244:254384255-254384367:254385399:-	tan
MSTRG.56062;A3:2A:414500868-414500959:414500868-414501028:+	tan
MSTRG.58598;AF:2A:559119646-559120072:559120147:559119646-559120954:559121057:-	tan
MSTRG.62848;A3:2A:724736679-724736759:724736667-724736759:-	tan
MSTRG.6402;A3:1A:295585721-295586073:295585701-295586073:-	tan
MSTRG.6592;A3:1A:306120345-306120733:306120345-306120773:+	tan
MSTRG.7469;A3:1A:355336887-355337206:355336883-355337206:-	tan
MSTRG.9127;RI:1A:443194175:443194332-443194413:443194526:-	tan
MSTRG.9800;A5:1A:474189529-474189981:474189529-474190153:-	tan
MSTRG.321161;SE:7A:190470016-190470424:190470514-190471264:+	tan
MSTRG.321258;A5:7A:195309433-195309538:195309433-195309542:-	tan
MSTRG.321364;A3:7A:199012742-199013146:199012730-199013146:-	tan
MSTRG.321746;RI:7A:218234078:218234204-218234292:218234676:+	tan
MSTRG.322133;A3:7A:240082523-240083569:240082523-240083592:+	tan
MSTRG.323447;SE:7A:314410923-314412108:314412203-314412293:+	tan
MSTRG.323447;SE:7A:314412725-314418430:314418522-314418703:+	tan
MSTRG.324036;AF:7A:356369907-356371456:356371526:356369907-356372575:356372698:-	tan
MSTRG.324036;RI:7A:356368476:356368610-356368656:356368692:-	tan
MSTRG.325006;A3:7A:430781424-430781583:430781424-430781674:+	tan
MSTRG.327635;A3:7A:563493763-563495469:563493763-563495834:+	tan
MSTRG.327635;A3:7A:563493763-563495702:563493763-563495834:+	tan
MSTRG.327672;A3:7A:563814954-563816401:563814954-563816413:+	tan
MSTRG.330408;A3:7A:666810603-666810695:666810594-666810695:-	tan
MSTRG.1074;A5:1A:21037981-21038067:21037966-21038067:+	salmon
MSTRG.110834;A3:3A:90302126-90302217:90302068-90302217:-	salmon
MSTRG.117110;RI:3A:473210966:473211096-473211248:473211330:+	salmon
MSTRG.11996;AF:1A:544048753-544048912:544049068:544048753-544049200:544049251:-	salmon
MSTRG.123242;A3:3A:709063141-709063253:709063117-709063253:-	salmon
MSTRG.167663;RI:4A:80139925:80140119-80140189:80140233:-	salmon
MSTRG.167663;RI:4A:80140337:80140438-80140531:80140748:-	salmon
MSTRG.167705;A3:4A:82656004-82656089:82656004-82656122:+	salmon
MSTRG.167753;A5:4A:85577703-85581017:85577703-85581022:-	salmon
MSTRG.168831;A5:4A:141108874-141109184:141108874-141109466:-	salmon
MSTRG.171998;RI:4A:363097076:363097131-363097201:363097257:+	salmon
MSTRG.173987;AF:4A:495078849:495078904-495084360:495079463:495079540-495084360:+	salmon
MSTRG.179174;A5:4A:669239863-669240129:669239863-669240200:-	salmon
MSTRG.179174;AF:4A:669240317-669240483:669240518:669240317-669240776:669240894:-	salmon
MSTRG.179174;AF:4A:669240317-669240483:669240518:669240317-669240776:669240980:-	salmon
MSTRG.179963;SE:4A:697942443-697942581:697942747-697943486:+	salmon
MSTRG.180125;A3:4A:703338434-703338509:703338434-703338518:+	salmon
MSTRG.180125;RI:4A:703340602:703340769-703340796:703341174:+	salmon
MSTRG.211796;RI:5A:19268304:19268619-19268674:19268970:-	salmon
MSTRG.212317;A3:5A:36493908-36493999:36493899-36493999:-	salmon
MSTRG.212317;A3:5A:36495682-36495779:36495673-36495779:-	salmon
MSTRG.214341;A5:5A:86181826-86183047:86181826-86183053:-	salmon
MSTRG.215255;RI:5A:129606413:129606448-129606485:129606521:-	salmon
MSTRG.216225;A5:5A:204996688-205000275:204996688-205000440:-	salmon
MSTRG.216777;AF:5A:238823047:238823432-238897390:238893743:238894255-238897390:+	salmon
MSTRG.217017;A5:5A:258062505-258062746:258062327-258062746:+	salmon
MSTRG.217017;AF:5A:258034674:258034733-258061836:258038785:258038895-258061836:+	salmon
MSTRG.217017;SE:5A:258062327-258062411:258062505-258062746:+	salmon
MSTRG.217214;A3:5A:269528269-269528859:269528157-269528859:-	salmon
MSTRG.218772;A3:5A:356132951-356133670:356132951-356133693:+	salmon
MSTRG.220758;AL:5A:453344926-453345366:453345609:453344926-453347029:453347029:+	salmon
MSTRG.221658;RI:5A:484432980:484433079-484433155:484433216:+	salmon
MSTRG.222910;A3:5A:528605027-528606085:528605027-528606088:+	salmon
MSTRG.224490;A5:5A:572817882-572817959:572817814-572817959:+	salmon
MSTRG.224490;A5:5A:572819954-572820190:572819950-572820190:+	salmon
MSTRG.225674;RI:5A:607681462:607681519-607681621:607681851:-	salmon
MSTRG.227370;A3:5A:660831096-660831568:660831096-660831578:+	salmon
MSTRG.267764;A3:6A:1659877-1659990:1659874-1659990:-	salmon
MSTRG.268513;A5:6A:16230362-16230470:16230260-16230470:+	salmon
MSTRG.268575;AF:6A:16593508-16593604:16593873:16593508-16658506:16658761:-	salmon
MSTRG.270698;A3:6A:55552064-55552185:55552020-55552185:-	salmon
MSTRG.272088;A3:6A:103958112-103958666:103958112-103958766:+	salmon
MSTRG.272088;SE:6A:103954278-103954902:103954970-103955178:+	salmon
MSTRG.275374;AF:6A:301947177:301947332-301947791:301947355:301947390-301947791:+	salmon
MSTRG.278364;A3:6A:489513288-489524040:489513255-489524040:-	salmon
MSTRG.279668;A3:6A:550638922-550639030:550638918-550639030:-	salmon
MSTRG.281136;A3:6A:594989032-594989307:594989021-594989307:-	salmon
MSTRG.281687;A3:6A:606986491-606986715:606986454-606986715:-	salmon
MSTRG.3421;A5:1A:109428473-109428648:109428473-109428689:-	salmon
MSTRG.3421;A5:1A:109428473-109428667:109428473-109428689:-	salmon
MSTRG.3555;A3:1A:115367746-115367900:115367739-115367900:-	salmon
MSTRG.454;A3:1A:7652138-7652353:7651931-7652353:-	salmon
MSTRG.48121;SE:2A:15007680-15009299:15009359-15010083:+	salmon
MSTRG.50611;A5:2A:82350543-82351375:82350543-82351424:-	salmon
MSTRG.52822;A5:2A:192068273-192069113:192068273-192069176:-	salmon
MSTRG.53030;A3:2A:202042254-202049382:202041973-202049382:-	salmon
MSTRG.5693;A5:1A:258740362-258743780:258740327-258743780:+	salmon
MSTRG.5693;A5:1A:258740362-258743780:258740359-258743780:+	salmon
MSTRG.58082;A3:2A:534603047-534604473:534603044-534604473:-	salmon
MSTRG.62272;RI:2A:709847166:709847197-709847231:709847332:+	salmon
MSTRG.62304;A5:2A:711882409-711883920:711882409-711884110:-	salmon
MSTRG.62304;AF:2A:711884636-711885197:711885302:711884636-711885941:711886005:-	salmon
MSTRG.63048;A3:2A:729283182-729284634:729283182-729284638:+	salmon
MSTRG.6652;SE:1A:309459182-309462547:309462842-309465855:-	salmon
MSTRG.8044;A5:1A:385650861-385651026:385650861-385651092:-	salmon
MSTRG.9379;A3:1A:454343282-454343547:454343282-454343553:+	salmon
MSTRG.9410;A5:1A:455035295-455035546:455035127-455035546:+	salmon
MSTRG.317871;SE:7A:67675506-67676083:67676183-67676255:+	salmon
MSTRG.326723;A5:7A:519848104-519848596:519848104-519848618:-	salmon
MSTRG.326955;RI:7A:534332522:534332775-534332875:534332950:+	salmon
MSTRG.328171;SE:7A:582634695-582636936:582637102-582638406:-	salmon
MSTRG.328842;A3:7A:615332602-615333370:615332602-615333421:+	salmon
MSTRG.331594;A3:7A:698689169-698689273:698689146-698689273:-	salmon
MSTRG.331594;A5:7A:698688566-698688645:698688566-698688671:-	salmon
MSTRG.109905;A3:3A:54941045-54941127:54939967-54941127:-	royalblue
MSTRG.109905;A5:3A:54942381-54942617:54942381-54943057:-	royalblue
MSTRG.119587;A5:3A:589374129-589374201:589374129-589374219:-	royalblue
MSTRG.122148;A3:3A:683193458-683194207:683193041-683194207:-	royalblue
MSTRG.177321;A3:4A:613611254-613611367:613611161-613611367:-	royalblue
MSTRG.277335;A5:6A:432877409-432877514:432877409-432877519:-	royalblue
MSTRG.277679;A3:6A:452637665-452637818:452637662-452637818:-	royalblue
MSTRG.4614;A3:1A:186715039-186715601:186714911-186715601:-	royalblue
MSTRG.48255;SE:2A:16881663-16882724:16882765-16883106:-	royalblue
MSTRG.52919;AF:2A:196527537-196527621:196527642:196527537-196527726:196527809:-	royalblue
MSTRG.58125;A3:2A:535714807-535715312:535714807-535715315:+	royalblue
MSTRG.64413;AF:2A:759484565:759484607-759484901:759484754:759484769-759484901:+	royalblue
MSTRG.6746;A5:1A:313745131-313745226:313745119-313745226:+	royalblue
MSTRG.317243;A5:7A:51370683-51370766:51370679-51370766:+	royalblue
MSTRG.317859;A3:7A:67510675-67511246:67510655-67511246:-	royalblue
MSTRG.317859;AL:7A:67504292:67504789-67510388:67508225:67508558-67510388:-	royalblue
MSTRG.319991;RI:7A:139099262:139099357-139099406:139099456:+	royalblue
MSTRG.323387;SE:7A:308453042-308453837:308453995-308454829:+	royalblue
MSTRG.325282;A3:7A:445626797-445627725:445626255-445627725:-	royalblue
MSTRG.329661;A3:7A:642948598-642948747:642948598-642948754:+	royalblue
MSTRG.329661;SE:7A:642945522-642945723:642945973-642946687:+	royalblue
MSTRG.10302;AF:1A:493206651:493206782-493208390:493207877:493207897-493208390:+	red
MSTRG.10482;A5:1A:497517948-497518036:497517912-497518036:+	red
MSTRG.10482;AF:1A:497514548:497514566-497517434:497516530:497516632-497517434:+	red
MSTRG.10807;A5:1A:508526400-508527011:508526290-508527011:+	red
MSTRG.109198;AF:3A:35761240:35761296-35763018:35762779:35762808-35763018:+	red
MSTRG.109528;RI:3A:42031301:42031403-42031484:42031516:+	red
MSTRG.109757;A3:3A:51401436-51401529:51401436-51401533:+	red
MSTRG.110603;A3:3A:79381386-79381482:79381383-79381482:-	red
MSTRG.11083;A3:1A:516775847-516775931:516775847-516775941:+	red
MSTRG.11102;A5:1A:517516651-517516760:517516648-517516760:+	red
MSTRG.111304;A3:3A:110309730-110310090:110309730-110310100:+	red
MSTRG.111304;A3:3A:110315877-110316234:110315877-110316247:+	red
MSTRG.111887;SE:3A:137575007-137576398:137576423-137578372:+	red
MSTRG.111997;A3:3A:145620246-145620327:145620241-145620327:-	red
MSTRG.112082;A5:3A:150723151-150724902:150723074-150724902:+	red
MSTRG.112082;AF:3A:150718366:150718850-150720271:150718869:150719317-150720271:+	red
MSTRG.11338;A5:1A:525139056-525139157:525139056-525139174:-	red
MSTRG.113646;AF:3A:246042250-246043378:246043567:246042250-246044283:246044388:-	red
MSTRG.114177;A3:3A:288538230-288538369:288538230-288538500:+	red
MSTRG.114657;A5:3A:325298307-325298393:325298297-325298393:+	red
MSTRG.114962;A5:3A:343174341-343174477:343174333-343174477:+	red
MSTRG.115302;A5:3A:364197115-364197208:364197115-364197224:-	red
MSTRG.115689;A3:3A:390013087-390013578:390013087-390013612:+	red
MSTRG.11586;AF:1A:533143224:533143237-533144308:533143366:533143622-533144308:+	red
MSTRG.11586;AF:1A:533143260:533143323-533144308:533143366:533143622-533144308:+	red
MSTRG.115962;SE:3A:407424407-407424537:407424568-407424832:+	red
MSTRG.115990;A3:3A:408025512-408025598:408025467-408025598:-	red
MSTRG.115990;A5:3A:408025952-408026054:408025952-408026200:-	red
MSTRG.116048;A3:3A:413999148-413999232:413999145-413999232:-	red
MSTRG.11613;AF:1A:533462482:533462486-533463184:533462754:533462814-533463184:+	red
MSTRG.116883;A3:3A:460148909-460149031:460148822-460149031:-	red
MSTRG.117305;A5:3A:481875220-481875289:481875016-481875289:+	red
MSTRG.117795;A3:3A:506433481-506433863:506433481-506433917:+	red
MSTRG.11790;A3:1A:536661676-536661845:536661668-536661845:-	red
MSTRG.11790;A3:1A:536661949-536662041:536661909-536662041:-	red
MSTRG.11790;A3:1A:536663605-536663736:536663592-536663736:-	red
MSTRG.118076;A5:3A:517078235-517078737:517078232-517078737:+	red
MSTRG.118318;AF:3A:531446721:531448409-531451328:531449269:531449309-531451328:+	red
MSTRG.118394;RI:3A:533623427:533623697-533623787:533623870:+	red
MSTRG.118490;SE:3A:537498431-537498521:537498603-537498700:+	red
MSTRG.118594;AF:3A:544378679:544378733-544379460:544379314:544379363-544379460:+	red
MSTRG.118728;RI:3A:549431974:549432159-549432306:549432506:-	red
MSTRG.118728;RI:3A:549431974:549432164-549432306:549432506:-	red
MSTRG.118776;A5:3A:552023021-552023109:552023021-552023247:-	red
MSTRG.119060;A3:3A:566135647-566137085:566135647-566137128:+	red
MSTRG.119060;A5:3A:566137936-566138128:566137904-566138128:+	red
MSTRG.119565;A3:3A:586887095-586887203:586887091-586887203:-	red
MSTRG.119688;A3:3A:594016450-594026842:594016435-594026842:-	red
MSTRG.119775;A3:3A:597164711-597165712:597164711-597165718:+	red
MSTRG.12013;A3:1A:544366441-544366571:544366422-544366571:-	red
MSTRG.120283;AF:3A:616468720:616469289-616470583:616470054:616470183-616470583:+	red
MSTRG.120664;SE:3A:631577295-631577812:631577984-631578939:+	red
MSTRG.120713;A3:3A:633060338-633060416:633060316-633060416:-	red
MSTRG.121218;SE:3A:649851920-649852228:649852300-649852405:+	red
MSTRG.121254;A3:3A:651518915-651519091:651518023-651519091:-	red
MSTRG.12285;A3:1A:550313309-550314018:550313115-550314018:-	red
MSTRG.123363;SE:3A:712453758-712454464:712454517-712455059:+	red
MSTRG.123584;AF:3A:716068001:716068048-716069094:716068629:716068684-716069094:+	red
MSTRG.124138;A3:3A:729874122-729874605:729874118-729874605:-	red
MSTRG.124143;SE:3A:729949106-729949571:729949748-729949862:+	red
MSTRG.12608;SE:1A:556958060-556961338:556961439-556962187:-	red
MSTRG.165634;A3:4A:1230218-1230305:1230218-1230312:+	red
MSTRG.165634;A3:4A:1231067-1231142:1231067-1231171:+	red
MSTRG.166074;A3:4A:14024367-14025003:14024367-14025094:+	red
MSTRG.166182;A5:4A:17265406-17265493:17265406-17265497:-	red
MSTRG.166823;AF:4A:40246792:40246846-40249211:40248068:40248089-40249211:+	red
MSTRG.166830;SE:4A:40451260-40452514:40452592-40452685:-	red
MSTRG.167446;A3:4A:69268439-69271250:69268422-69271250:-	red
MSTRG.167551;A3:4A:74603778-74603856:74603754-74603856:-	red
MSTRG.167670;A3:4A:80841886-80842315:80841886-80842404:+	red
MSTRG.168354;A3:4A:115564945-115565052:115564945-115565164:+	red
MSTRG.168381;SE:4A:118638758-118639293:118639353-118639545:-	red
MSTRG.168560;A5:4A:127481429-127483180:127481220-127483180:+	red
MSTRG.169327;RI:4A:176598324:176598388-176598485:176598622:-	red
MSTRG.169658;A5:4A:196784500-196784973:196784454-196784973:+	red
MSTRG.169658;A5:4A:196784500-196784973:196784459-196784973:+	red
MSTRG.169863;A3:4A:210169249-210169350:210169249-210169381:+	red
MSTRG.169863;A3:4A:210169249-210169350:210169249-210169393:+	red
MSTRG.170727;RI:4A:273722274:273722483-273722682:273722742:+	red
MSTRG.170727;SE:4A:273722742-273722856:273722890-273723220:+	red
MSTRG.172217;SE:4A:383536080-383537459:383537754-383546701:-	red
MSTRG.173959;A3:4A:494641504-494641591:494640859-494641591:-	red
MSTRG.173989;A5:4A:495114860-495116566:495114860-495116576:-	red
MSTRG.174691;A3:4A:535246756-535248173:535246750-535248173:-	red
MSTRG.174741;A5:4A:537594146-537594251:537594146-537594255:-	red
MSTRG.174844;A3:4A:542022068-542022143:542022068-542022183:+	red
MSTRG.175130;SE:4A:552410240-552411961:552412030-552413292:-	red
MSTRG.175847;AF:4A:580908091-580908549:580908551:580908091-580908952:580909001:-	red
MSTRG.175847;AF:4A:580908091-580908549:580908551:580908091-580908969:580908980:-	red
MSTRG.175867;A3:4A:581332196-581332279:581332146-581332279:-	red
MSTRG.175936;A3:4A:583914965-583915789:583914965-583915799:+	red
MSTRG.176066;AL:4A:585693755-585693837:585694148:585693755-585695257:585695586:+	red
MSTRG.176211;A5:4A:589015676-589018942:589015656-589018942:+	red
MSTRG.176518;SE:4A:596218924-596220394:596220498-596221994:-	red
MSTRG.177235;RI:4A:613401324:613401386-613401505:613401893:-	red
MSTRG.177623;SE:4A:621843105-621843817:621843891-621845019:+	red
MSTRG.177979;A3:4A:626347480-626348157:626347475-626348157:-	red
MSTRG.177979;SE:4A:626346075-626346189:626346236-626347288:-	red
MSTRG.178435;A3:4A:636665301-636677308:636665301-636677431:+	red
MSTRG.178435;A3:4A:636665301-636684542:636665301-636684548:+	red
MSTRG.179537;AF:4A:681713847-681715533:681715634:681713847-681715778:681715889:-	red
MSTRG.179537;AF:4A:681713847-681715533:681715634:681713847-681715778:681715958:-	red
MSTRG.211071;AL:5A:693493-693903:694327:693493-694984:695465:+	red
MSTRG.211331;SE:5A:6615177-6615846:6615974-6617224:+	red
MSTRG.211479;A3:5A:10932157-10933283:10932117-10933283:-	red
MSTRG.211479;A5:5A:10931878-10932061:10931878-10932082:-	red
MSTRG.211482;A5:5A:10476285-10477225:10476281-10477225:+	red
MSTRG.212262;A3:5A:35281033-35281114:35281025-35281114:-	red
MSTRG.212477;AF:5A:41423386:41423579-41424096:41423605:41423665-41424096:+	red
MSTRG.212477;AF:5A:41423386:41423579-41424096:41423617:41423665-41424096:+	red
MSTRG.212613;SE:5A:44996759-44997350:44997439-44997566:-	red
MSTRG.212706;A3:5A:48891785-48891865:48891781-48891865:-	red
MSTRG.212832;A3:5A:53228586-53228692:53228586-53228702:+	red
MSTRG.214913;A3:5A:118661135-118663169:118661135-118663172:+	red
MSTRG.215156;A3:5A:130089578-130089782:130089566-130089782:-	red
MSTRG.215255;A5:5A:129599550-129605447:129599550-129605450:-	red
MSTRG.216686;AF:5A:232831921:232832114-232835133:232832542:232832622-232835133:+	red
MSTRG.216907;A5:5A:246835630-246836458:246835630-246836498:-	red
MSTRG.216907;AF:5A:246841427-246849439:246849574:246841427-246849881:246850008:-	red
MSTRG.216927;AF:5A:248532440:248532510-248532864:248532761:248532778-248532864:+	red
MSTRG.216927;RI:5A:248534577:248534633-248534789:248535026:+	red
MSTRG.217017;RI:5A:258062157:258062327-258062411:258062505:+	red
MSTRG.217161;A3:5A:266998040-266998125:266998040-266998148:+	red
MSTRG.217626;SE:5A:296724248-296724975:296725084-296726092:-	red
MSTRG.217901;A5:5A:310423601-310423797:310423601-310424012:-	red
MSTRG.218740;A3:5A:354317794-354318854:354317765-354318854:-	red
MSTRG.2188;AF:1A:54076446-54077252:54077351:54076446-54078060:54078135:-	red
MSTRG.219125;A5:5A:376992385-376992553:376992385-376992556:-	red
MSTRG.219355;A3:5A:388166580-388167230:388166580-388167279:+	red
MSTRG.219462;AF:5A:394758405-394758681:394758707:394758405-394759269:394759429:-	red
MSTRG.219739;A3:5A:406837479-406837582:406837479-406837585:+	red
MSTRG.220336;A5:5A:436590570-436629368:436590570-436629382:-	red
MSTRG.222388;RI:5A:510282112:510282261-510282342:510282586:+	red
MSTRG.222882;A5:5A:527845022-527845115:527845014-527845115:+	red
MSTRG.223008;A3:5A:533022193-533022276:533022181-533022276:-	red
MSTRG.223925;A3:5A:556686936-556687023:556686933-556687023:-	red
MSTRG.224633;A5:5A:578054300-578054487:578054164-578054487:+	red
MSTRG.225157;AL:5A:595421429-595421531:595421761:595421429-595423182:595423861:+	red
MSTRG.225230;RI:5A:597793300:597793426-597793498:597793688:-	red
MSTRG.226971;A3:5A:649189439-649189710:649189439-649189715:+	red
MSTRG.226971;A3:5A:649191341-649191565:649191341-649191574:+	red
MSTRG.227258;A3:5A:657193974-657194066:657193962-657194066:-	red
MSTRG.227725;AF:5A:670621595:670621695-670622381:670621981:670622199-670622381:+	red
MSTRG.227911;A3:5A:677130426-677131491:677130415-677131491:-	red
MSTRG.227911;A3:5A:677131416-677131491:677130415-677131491:-	red
MSTRG.229086;A3:5A:708443565-708443673:708443551-708443673:-	red
MSTRG.2360;SE:1A:60355284-60355683:60355760-60355869:-	red
MSTRG.2428;SE:1A:63051700-63051807:63052038-63052124:-	red
MSTRG.269126;AL:6A:24707700-24709572:24709952:24707700-24710014:24710231:+	red
MSTRG.270824;A3:6A:59783615-59786242:59783615-59787708:+	red
MSTRG.270824;AL:6A:59710822-59710913:59711349:59710822-59787737:59788203:+	red
MSTRG.271273;A3:6A:74317858-74318425:74317844-74318425:-	red
MSTRG.271580;SE:6A:85752525-85752894:85752963-85753183:+	red
MSTRG.272187;RI:6A:107173267:107173399-107173506:107173562:+	red
MSTRG.272630;A3:6A:128438248-128438317:128438248-128438341:+	red
MSTRG.272921;RI:6A:143715164:143715610-143715720:143715804:-	red
MSTRG.273135;A5:6A:155572629-155572663:155572629-155572675:-	red
MSTRG.273226;SE:6A:158916695-158918437:158918501-158919315:+	red
MSTRG.273418;SE:6A:170012046-170013100:170013160-170013778:-	red
MSTRG.273606;RI:6A:180921513:180921603-180921714:180921836:+	red
MSTRG.274338;SE:6A:219640350-219640429:219640529-219640624:-	red
MSTRG.274354;A5:6A:221342446-221342650:221342308-221342650:+	red
MSTRG.274393;A5:6A:223409288-223410118:223409280-223410118:+	red
MSTRG.274393;RI:6A:223411900:223411996-223412228:223412354:+	red
MSTRG.274860;MX:6A:259203981-259206582:259206683-259207891:259203981-259207309:259207384-259207891:+	red
MSTRG.276081;A3:6A:356203597-356207391:356203556-356207391:-	red
MSTRG.276081;A3:6A:356203597-356207391:356203568-356207391:-	red
MSTRG.276081;SE:6A:356202128-356203504:356203556-356207391:-	red
MSTRG.276081;SE:6A:356202128-356203504:356203568-356207391:-	red
MSTRG.276741;A3:6A:397532606-397532693:397532560-397532693:-	red
MSTRG.276942;A3:6A:410577841-410577953:410577841-410577968:+	red
MSTRG.277146;SE:6A:421767575-421767650:421767713-421767899:+	red
MSTRG.277514;AF:6A:445258432:445258908-445259819:445259520:445259733-445259819:+	red
MSTRG.277925;A3:6A:463539439-463540129:463539049-463540129:-	red
MSTRG.278015;A3:6A:469018115-469018214:469018115-469018219:+	red
MSTRG.278202;A5:6A:480647701-480649061:480647701-480649301:-	red
MSTRG.278357;A5:6A:488609625-488610777:488609625-488610794:-	red
MSTRG.278357;RI:6A:488609152:488609225-488609370:488609445:-	red
MSTRG.278403;A5:6A:492279887-492280052:492279826-492280052:+	red
MSTRG.278469;A3:6A:494478179-494478312:494478179-494478447:+	red
MSTRG.278558;SE:6A:498810134-498810495:498810585-498810792:+	red
MSTRG.279112;A3:6A:524333434-524334822:524333148-524334822:-	red
MSTRG.279722;A3:6A:552739680-552740050:552739676-552740050:-	red
MSTRG.279919;A3:6A:558973901-558974026:558973901-558974031:+	red
MSTRG.280201;A3:6A:568510197-568510868:568510190-568510868:-	red
MSTRG.280566;A3:6A:580157992-580158479:580157992-580158505:+	red
MSTRG.280642;A5:6A:581894138-581894572:581894138-581894806:-	red
MSTRG.281198;A5:6A:596086306-596086392:596086306-596086396:-	red
MSTRG.281611;A3:6A:604881160-604881496:604881160-604881530:+	red
MSTRG.281639;A3:6A:605376357-605376741:605376335-605376741:-	red
MSTRG.2828;A5:1A:82534561-82534976:82534561-82535118:-	red
MSTRG.3418;SE:1A:108769747-108769861:108769969-108770326:+	red
MSTRG.3459;A5:1A:111151385-111151948:111151385-111152927:-	red
MSTRG.3515;AF:1A:113880028-113880707:113880731:113880028-113881639:113881678:-	red
MSTRG.3996;AF:1A:141434495-141437015:141437082:141434495-141437470:141437604:-	red
MSTRG.4852;A3:1A:208909424-208909916:208909424-208909989:+	red
MSTRG.4852;A3:1A:208910107-208910186:208910107-208910191:+	red
MSTRG.48888;A3:2A:31690454-31690551:31690454-31690560:+	red
MSTRG.48888;A3:2A:31692511-31693093:31692511-31693114:+	red
MSTRG.48888;SE:2A:31691896-31692387:31692511-31693093:+	red
MSTRG.4892;A5:1A:213255773-213255867:213255773-213255907:-	red
MSTRG.49192;AF:2A:38217025:38217083-38218158:38217155:38217197-38218158:+	red
MSTRG.49192;AF:2A:38217030:38217074-38218158:38217155:38217197-38218158:+	red
MSTRG.50040;A3:2A:63825773-63826065:63825773-63826073:+	red
MSTRG.50370;A3:2A:75137689-75137918:75137684-75137918:-	red
MSTRG.50669;A3:2A:84939749-84939833:84939749-84939843:+	red
MSTRG.50711;RI:2A:84955638:84955689-84955797:84956043:-	red
MSTRG.5201;AF:1A:234210182:234210347-234231928:234211227:234211239-234231928:+	red
MSTRG.5201;AF:1A:234210182:234210347-234231928:234211229:234211239-234231928:+	red
MSTRG.52939;RI:2A:197790556:197790856-197790920:197790948:-	red
MSTRG.53134;A3:2A:206116088-206117043:206116088-206117055:+	red
MSTRG.5333;A3:1A:241677963-241678594:241677946-241678594:-	red
MSTRG.53360;SE:2A:220361413-220364282:220364410-220364506:+	red
MSTRG.53589;AF:2A:238014151-238018352:238018542:238014151-238022176:238022248:-	red
MSTRG.53607;RI:2A:238736199:238736671-238736706:238736803:+	red
MSTRG.54174;A5:2A:288987338-288987560:288987338-288987574:-	red
MSTRG.54741;AF:2A:332016156-332016249:332016407:332016156-332019957:332020028:-	red
MSTRG.54741;AL:2A:332005823:332006117-332015481:332008391:332008758-332015481:-	red
MSTRG.55054;RI:2A:352429833:352429998-352430171:352430541:+	red
MSTRG.55343;A3:2A:371341518-371341613:371341518-371341617:+	red
MSTRG.55343;A5:2A:371340996-371341245:371340993-371341245:+	red
MSTRG.55468;AF:2A:378857039-378857137:378857210:378857039-378857668:378857833:-	red
MSTRG.56546;SE:2A:440074533-440078398:440078508-440080446:+	red
MSTRG.56609;A5:2A:445371551-445371658:445371551-445371667:-	red
MSTRG.56609;AL:2A:445363104:445363520-445366443:445365407:445365814-445366443:-	red
MSTRG.57524;A5:2A:504272781-504272858:504272380-504272858:+	red
MSTRG.57943;A3:2A:527912859-527912944:527912856-527912944:-	red
MSTRG.57943;A3:2A:527918242-527918325:527918240-527918325:-	red
MSTRG.58497;AF:2A:554012069:554012336-554019428:554015608:554015698-554019428:+	red
MSTRG.58580;A3:2A:558528438-558528532:558528438-558528541:+	red
MSTRG.58580;RI:2A:558528102:558528251-558528340:558528438:+	red
MSTRG.58815;A3:2A:568579503-568579584:568579496-568579584:-	red
MSTRG.58842;A5:2A:570156106-570156887:570156106-570156891:-	red
MSTRG.58851;AF:2A:570731411:570731458-570732356:570732228:570732309-570732356:+	red
MSTRG.59182;A3:2A:588259807-588259905:588259770-588259905:-	red
MSTRG.59182;A5:2A:588258395-588258484:588258395-588258560:-	red
MSTRG.59374;A3:2A:597506864-597511854:597506864-597511874:+	red
MSTRG.59453;SE:2A:602132279-602132793:602132850-602132956:-	red
MSTRG.59468;RI:2A:602446485:602446621-602446711:602446746:-	red
MSTRG.60112;A3:2A:628066257-628066594:628066160-628066594:-	red
MSTRG.60969;AF:2A:670230597-670231729:670231842:670230597-670234632:670234747:-	red
MSTRG.61661;RI:2A:690932427:690932572-690932675:690932896:+	red
MSTRG.61677;AF:2A:691478774-691480216:691480286:691478774-691480346:691480515:-	red
MSTRG.61936;SE:2A:700666836-700668481:700668571-700668667:+	red
MSTRG.62458;A5:2A:715827409-715827502:715827409-715827513:-	red
MSTRG.63262;A5:2A:735006756-735006875:735006756-735006924:-	red
MSTRG.64254;A3:2A:756485937-756486529:756485937-756486537:+	red
MSTRG.65151;MX:2A:771505655-771505773:771505831-771506286:771505655-771505936:771506000-771506286:+	red
MSTRG.65151;RI:2A:771506439:771506519-771506615:771506729:+	red
MSTRG.65475;A3:2A:778021310-778021441:778021310-778021448:+	red
MSTRG.6652;AF:1A:309459182-309462238:309462491:309459182-309465855:309466238:-	red
MSTRG.6825;AF:1A:320224445-320224585:320224716:320224445-320225051:320225138:-	red
MSTRG.7297;A3:1A:345789126-345789215:345789126-345789222:+	red
MSTRG.7404;A3:1A:351880644-351882136:351880644-351882140:+	red
MSTRG.8407;A3:1A:403657876-403657956:403657804-403657956:-	red
MSTRG.8756;A5:1A:424804686-424805613:424804677-424805613:+	red
MSTRG.8767;A3:1A:425252920-425253012:425252911-425253012:-	red
MSTRG.8;A3:1A:1159973-1160086:1159964-1160086:-	red
MSTRG.9036;AF:1A:439066057:439067390-439070335:439069451:439069462-439070335:+	red
MSTRG.9142;A3:1A:443709008-443711721:443708956-443711721:-	red
MSTRG.9271;A5:1A:449199154-449199790:449199154-449199828:-	red
MSTRG.9447;A5:1A:458225587-458226354:458225587-458226686:-	red
MSTRG.9447;SE:1A:458227891-458228509:458228589-458229934:-	red
MSTRG.9799;A3:1A:473634293-473634658:473634265-473634658:-	red
MSTRG.9887;A5:1A:477731161-477731260:477731157-477731260:+	red
MSTRG.315372;A3:7A:8261084-8261987:8260981-8261987:-	red
MSTRG.316481;RI:7A:32024629:32024882-32024965:32025032:+	red
MSTRG.317678;A3:7A:62882232-62882321:62882232-62882333:+	red
MSTRG.317871;A3:7A:67675545-67676083:67675545-67676108:+	red
MSTRG.319158;A3:7A:109357938-109358059:109357938-109358086:+	red
MSTRG.319492;A3:7A:120981816-120982001:120981791-120982001:-	red
MSTRG.319731;A3:7A:128925565-128925653:128925557-128925653:-	red
MSTRG.319918;A3:7A:136346632-136346706:136346618-136346706:-	red
MSTRG.319991;AF:7A:139099323:139099357-139099406:139099358:139099381-139099406:+	red
MSTRG.321258;A3:7A:195309168-195309278:195309141-195309278:-	red
MSTRG.321445;A5:7A:202745508-202745954:202745504-202745954:+	red
MSTRG.322239;A3:7A:246709497-246709597:246709497-246709613:+	red
MSTRG.324311;A5:7A:380285786-380286395:380285748-380286395:+	red
MSTRG.324854;A5:7A:419780124-419780216:419780124-419780222:-	red
MSTRG.325056;A3:7A:433419085-433419153:433419085-433419161:+	red
MSTRG.325140;A3:7A:437405451-437405810:437405448-437405810:-	red
MSTRG.325140;A5:7A:437405983-437406077:437405983-437406420:-	red
MSTRG.325843;A3:7A:474292838-474293732:474292838-474293738:+	red
MSTRG.326054;A5:7A:487249310-487256630:487249294-487256630:+	red
MSTRG.326396;RI:7A:503855802:503856193-503856217:503856262:-	red
MSTRG.326425;RI:7A:506683653:506683737-506683872:506684101:-	red
MSTRG.326425;RI:7A:506683653:506683751-506683872:506684101:-	red
MSTRG.327166;A3:7A:542633964-542634175:542633956-542634175:-	red
MSTRG.327208;SE:7A:543775654-543775789:543775841-543776984:+	red
MSTRG.327218;SE:7A:544263697-544263932:544263980-544264058:-	red
MSTRG.327506;A3:7A:556501227-556501634:556501227-556501782:+	red
MSTRG.327589;A5:7A:561615138-561615324:561615138-561615328:-	red
MSTRG.328572;AF:7A:604390637:604390794-604394531:604394117:604394262-604394531:+	red
MSTRG.329872;AF:7A:647306507-647307566:647307641:647306507-647315560:647315577:-	red
MSTRG.330319;A3:7A:663543996-663544178:663543992-663544178:-	red
MSTRG.330511;A3:7A:669778656-669778853:669778623-669778853:-	red
MSTRG.330707;A3:7A:673782750-673783225:673782750-673783838:+	red
MSTRG.331556;A5:7A:696976392-696976612:696975802-696976612:+	red
MSTRG.10822;A5:1A:508633390-508635192:508633385-508635192:+	purple
MSTRG.110619;A5:3A:80088572-80088659:80088555-80088659:+	purple
MSTRG.111961;SE:3A:144155775-144156160:144156636-144163148:-	purple
MSTRG.113819;SE:3A:260066619-260067381:260067517-260069150:-	purple
MSTRG.115868;A5:3A:402081909-402085368:402081653-402085368:+	purple
MSTRG.116354;AF:3A:430796019-430796724:430796931:430796019-430797513:430797805:-	purple
MSTRG.116552;AL:3A:443817490-443817857:443818325:443817490-443820180:443821082:+	purple
MSTRG.116787;SE:3A:456443397-456445745:456445821-456445899:+	purple
MSTRG.118153;A5:3A:521631554-521632230:521631554-521632235:-	purple
MSTRG.118353;A3:3A:532450510-532450693:532450505-532450693:-	purple
MSTRG.118934;A3:3A:559530597-559530739:559530587-559530739:-	purple
MSTRG.119271;A5:3A:574996476-574996604:574996395-574996604:+	purple
MSTRG.119882;A5:3A:600328088-600328373:600328088-600328481:-	purple
MSTRG.120977;AL:3A:641862986:641863493-641873242:641872234:641872608-641873242:-	purple
MSTRG.165974;A3:4A:11647037-11648290:11647037-11648295:+	purple
MSTRG.167032;A3:4A:47635746-47636474:47635746-47636487:+	purple
MSTRG.168889;RI:4A:147019307:147019354-147019469:147019531:-	purple
MSTRG.169140;AF:4A:163915069-163915596:163916187:163915069-163917886:163918461:-	purple
MSTRG.171052;A5:4A:299601247-299601318:299601247-299601330:-	purple
MSTRG.175130;SE:4A:552410240-552411961:552412030-552413254:-	purple
MSTRG.175735;AF:4A:576931979-576932651:576932785:576931979-576933370:576933479:-	purple
MSTRG.176275;RI:4A:590665240:590665289-590665383:590665475:-	purple
MSTRG.212395;AF:5A:38730270:38730289-38730446:38730324:38730339-38730446:+	purple
MSTRG.217214;A5:5A:269528944-269529239:269528944-269529344:-	purple
MSTRG.217214;RI:5A:269527696:269527842-269527970:269528269:-	purple
MSTRG.217901;A5:5A:310422369-310422497:310422369-310422553:-	purple
MSTRG.221831;A3:5A:490311445-490313392:490311431-490313392:-	purple
MSTRG.222238;A5:5A:503947716-503948674:503947667-503948674:+	purple
MSTRG.222239;A3:5A:504761303-504761857:504761303-504761866:+	purple
MSTRG.222324;AL:5A:508873174-508873796:508874060:508873174-508875960:508876436:+	purple
MSTRG.222540;SE:5A:514426348-514426554:514426658-514428518:+	purple
MSTRG.222540;SE:5A:514426348-514426560:514426658-514428518:+	purple
MSTRG.224857;A3:5A:585489636-585489726:585489627-585489726:-	purple
MSTRG.227368;A5:5A:660441707-660444499:660441707-660445212:-	purple
MSTRG.2671;AF:1A:73293272:73293715-73296119:73295079:73295105-73296119:+	purple
MSTRG.269758;SE:6A:32793449-32793957:32794083-32795013:-	purple
MSTRG.275775;A5:6A:332187608-332188373:332187608-332188628:-	purple
MSTRG.275775;SE:6A:332177654-332178868:332178956-332187565:-	purple
MSTRG.276246;A3:6A:366032134-366035594:366032118-366035594:-	purple
MSTRG.276783;RI:6A:399879384:399879473-399881226:399881298:-	purple
MSTRG.277777;RI:6A:456596971:456597466-456597560:456597623:+	purple
MSTRG.277777;SE:6A:456598459-456598957:456599037-456599948:+	purple
MSTRG.278536;A5:6A:496843452-496843530:496843452-496843534:-	purple
MSTRG.280071;A3:6A:562529585-562529655:562529582-562529655:-	purple
MSTRG.280071;A3:6A:562532216-562532317:562532213-562532317:-	purple
MSTRG.280071;SE:6A:562529879-562531554:562531801-562532007:-	purple
MSTRG.282508;A3:6A:616754421-616755136:616754418-616755136:-	purple
MSTRG.282508;A3:6A:616755221-616755324:616755185-616755324:-	purple
MSTRG.282508;SE:6A:616754418-616755136:616755185-616755324:-	purple
MSTRG.3634;A5:1A:119705291-119706625:119705099-119706625:+	purple
MSTRG.3697;A3:1A:123549775-123550263:123549742-123550263:-	purple
MSTRG.3697;A3:1A:123552120-123552223:123552115-123552223:-	purple
MSTRG.49666;RI:2A:51672011:51672085-51672201:51672260:-	purple
MSTRG.49980;SE:2A:62383286-62388469:62388570-62388702:-	purple
MSTRG.50059;A5:2A:65400246-65401405:65400061-65401405:+	purple
MSTRG.51795;A3:2A:136339717-136339952:136339314-136339952:-	purple
MSTRG.51795;SE:2A:136339314-136339546:136339717-136339952:-	purple
MSTRG.52067;A3:2A:149210394-149211102:149210370-149211102:-	purple
MSTRG.52067;A5:2A:149211158-149212377:149211158-149212434:-	purple
MSTRG.55112;RI:2A:355455285:355455351-355455471:355455529:+	purple
MSTRG.55187;SE:2A:360745217-360745624:360745715-360745819:+	purple
MSTRG.56647;A5:2A:447909403-447909475:447909403-447909539:-	purple
MSTRG.57421;A5:2A:497447950-497448328:497447950-497448338:-	purple
MSTRG.58042;A3:2A:531596910-531596985:531596883-531596985:-	purple
MSTRG.58042;A3:2A:531596910-531596985:531596886-531596985:-	purple
MSTRG.58042;A3:2A:531600563-531601227:531600519-531601227:-	purple
MSTRG.59661;A3:2A:608619162-608619243:608619158-608619243:-	purple
MSTRG.63854;A3:2A:748443511-748443600:748443511-748443656:+	purple
MSTRG.6609;RI:1A:307040584:307040598-307040664:307041216:+	purple
MSTRG.6609;SE:1A:307037567-307037755:307037803-307040054:+	purple
MSTRG.6652;A5:1A:309459182-309462195:309459182-309462238:-	purple
MSTRG.6914;A3:1A:324501004-324501794:324499744-324501794:-	purple
MSTRG.75;SE:1A:1347673-1347818:1347990-1348064:-	purple
MSTRG.907;AL:1A:16390219-16390689:16391082:16390219-16409550:16409972:+	purple
MSTRG.316881;A3:7A:42499118-42499511:42499118-42500219:+	purple
MSTRG.317868;AF:7A:67619418-67619561:67619610:67619418-67619846:67620144:-	purple
MSTRG.318919;A3:7A:100761078-100761263:100761027-100761263:-	purple
MSTRG.318919;A5:7A:100763754-100765061:100763754-100765558:-	purple
MSTRG.321554;A5:7A:209151036-209157322:209150679-209157322:+	purple
MSTRG.321554;A5:7A:209157947-209158700:209157912-209158700:+	purple
MSTRG.324927;A3:7A:426573977-426574137:426573977-426574162:+	purple
MSTRG.326002;AF:7A:484219123:484219532-484220479:484219747:484219874-484220479:+	purple
MSTRG.326002;AF:7A:484219486:484219532-484220479:484219747:484219874-484220479:+	purple
MSTRG.326002;RI:7A:484220479:484220720-484221294:484221435:+	purple
MSTRG.326030;A5:7A:485611005-485611381:485610020-485611381:+	purple
MSTRG.326179;A5:7A:494131821-494136010:494131769-494136010:+	purple
MSTRG.327224;A3:7A:544894972-544895191:544894972-544895235:+	purple
MSTRG.328351;A5:7A:592920256-592920615:592920256-592920638:-	purple
MSTRG.328351;AF:7A:592920256-592920615:592920838:592920256-592921379:592921389:-	purple
MSTRG.328810;SE:7A:613632421-613632530:613632661-613632776:+	purple
MSTRG.109348;A3:3A:38267864-38268625:38267830-38268625:-	pink
MSTRG.109650;A5:3A:46871021-46871525:46871021-46871639:-	pink
MSTRG.112347;RI:3A:164409349:164409448-164409537:164409641:+	pink
MSTRG.112715;AF:3A:185181857-185182791:185182823:185181857-185182980:185183049:-	pink
MSTRG.112715;SE:3A:185177984-185179118:185180266-185181519:-	pink
MSTRG.113066;A5:3A:208076586-208076663:208076535-208076663:+	pink
MSTRG.113066;A5:3A:208080659-208081103:208080655-208081103:+	pink
MSTRG.113066;RI:3A:208076484:208076535-208076663:208076755:+	pink
MSTRG.113154;A3:3A:210095414-210096112:210095414-210097095:+	pink
MSTRG.113355;A3:3A:227364763-227364937:227364763-227364940:+	pink
MSTRG.113984;SE:3A:272786500-272792697:272792792-272796109:+	pink
MSTRG.114390;A5:3A:303547595-303547680:303547470-303547680:+	pink
MSTRG.114714;AF:3A:329526341-329527009:329527094:329526341-329531464:329531566:-	pink
MSTRG.115315;A3:3A:365964791-365966217:365964791-365966221:+	pink
MSTRG.115501;AF:3A:378810956-378811923:378812083:378810956-378814679:378814833:-	pink
MSTRG.116280;A3:3A:427208515-427208624:427208496-427208624:-	pink
MSTRG.116487;A3:3A:438600975-438601449:438600975-438601483:+	pink
MSTRG.116542;SE:3A:442765160-442765235:442765305-442766198:-	pink
MSTRG.116552;A3:3A:443817490-443817579:443817490-443817857:+	pink
MSTRG.117454;A5:3A:489203608-489203677:489203581-489203677:+	pink
MSTRG.117466;A3:3A:489751614-489752204:489751555-489752204:-	pink
MSTRG.117466;A3:3A:489754391-489754610:489754386-489754610:-	pink
MSTRG.117730;SE:3A:502505786-502506093:502506135-502506294:-	pink
MSTRG.118496;A3:3A:538011537-538011634:538011537-538011644:+	pink
MSTRG.118936;A3:3A:559542026-559542872:559541901-559542872:-	pink
MSTRG.119060;SE:3A:566123802-566124403:566124467-566132880:+	pink
MSTRG.119604;A5:3A:589790210-589791470:589790210-589791492:-	pink
MSTRG.120371;A3:3A:620996862-620997032:620996845-620997032:-	pink
MSTRG.120371;A3:3A:620996963-620997032:620996845-620997032:-	pink
MSTRG.1204;A5:1A:24139319-24139404:24139296-24139404:+	pink
MSTRG.120661;A3:3A:630926982-630927097:630926883-630927097:-	pink
MSTRG.120848;SE:3A:638025389-638026448:638026576-638026648:+	pink
MSTRG.121425;A3:3A:657616916-657617733:657616856-657617733:-	pink
MSTRG.121523;A3:3A:660509132-660512140:660509129-660512140:-	pink
MSTRG.123107;A5:3A:704972199-704972663:704972193-704972663:+	pink
MSTRG.123584;SE:3A:716068048-716068614:716068684-716069094:+	pink
MSTRG.12360;A5:1A:551485731-551486342:551485731-551486480:-	pink
MSTRG.123849;A5:3A:724318653-724319333:724318649-724319333:+	pink
MSTRG.13592;A5:1A:579300753-579300963:579300753-579300978:-	pink
MSTRG.1509;A3:1A:31779317-31780160:31779317-31780379:+	pink
MSTRG.166446;A3:4A:27570164-27570253:27570164-27570287:+	pink
MSTRG.168002;A3:4A:97875346-97875473:97875126-97875473:-	pink
MSTRG.168354;A3:4A:115570435-115570515:115570435-115570528:+	pink
MSTRG.168514;A3:4A:125380707-125382975:125380707-125382981:+	pink
MSTRG.168722;AL:4A:137961582-137962022:137963556:137961582-137967795:137968353:+	pink
MSTRG.168883;A3:4A:146404321-146404657:146404321-146405032:+	pink
MSTRG.168928;AF:4A:148759646-148759913:148760011:148759646-148762135:148762319:-	pink
MSTRG.169411;A3:4A:180403968-180404290:180403960-180404290:-	pink
MSTRG.169897;A3:4A:211668761-211669079:211668761-211669201:+	pink
MSTRG.170397;SE:4A:242660965-242661111:242661209-242661297:-	pink
MSTRG.170531;A5:4A:253445978-253446203:253445978-253446388:-	pink
MSTRG.170827;A3:4A:281683803-281683874:281683803-281683916:+	pink
MSTRG.172630;A3:4A:420520906-420530271:420520825-420530271:-	pink
MSTRG.173652;A3:4A:477882171-477882511:477882166-477882511:-	pink
MSTRG.174842;A3:4A:541993404-541994059:541993394-541994059:-	pink
MSTRG.175020;A3:4A:548530701-548532039:548530658-548532039:-	pink
MSTRG.175050;A3:4A:549879588-549880175:549879488-549880175:-	pink
MSTRG.175068;SE:4A:550500866-550501041:550501105-550501732:+	pink
MSTRG.175511;A3:4A:567689889-567690174:567689884-567690174:-	pink
MSTRG.175883;A3:4A:581484166-581485710:581484166-581485725:+	pink
MSTRG.175883;A5:4A:581485772-581485846:581485755-581485846:+	pink
MSTRG.175940;A3:4A:583758691-583759113:583758688-583759113:-	pink
MSTRG.176757;AF:4A:601060868:601060920-601061750:601061321:601061555-601061750:+	pink
MSTRG.178435;A3:4A:636665301-636677308:636665301-636677408:+	pink
MSTRG.178892;A3:4A:659016167-659016374:659016125-659016374:-	pink
MSTRG.180025;A5:4A:699901404-699902122:699901404-699902215:-	pink
MSTRG.212345;A3:5A:37618538-37619268:37618538-37619285:+	pink
MSTRG.212812;A3:5A:52858556-52858676:52858556-52858715:+	pink
MSTRG.214273;SE:5A:82869465-82869867:82869968-82870219:-	pink
MSTRG.215083;RI:5A:126273756:126273895-126274142:126274204:-	pink
MSTRG.215255;SE:5A:129606521-129606876:129606932-129607188:-	pink
MSTRG.215265;A3:5A:136389968-136390447:136389968-136390456:+	pink
MSTRG.215494;A3:5A:150351013-150351610:150350847-150351610:-	pink
MSTRG.215494;A3:5A:150351013-150351610:150351003-150351610:-	pink
MSTRG.215494;AF:5A:150351770-150352884:150353272:150351770-150353982:150354039:-	pink
MSTRG.216042;AF:5A:192425606-192426951:192427066:192425606-192428771:192429051:-	pink
MSTRG.216042;RI:5A:192423200:192423433-192423505:192423591:-	pink
MSTRG.216343;A3:5A:210834131-210834406:210834036-210834406:-	pink
MSTRG.216744;RI:5A:236873735:236873834-236874055:236874137:-	pink
MSTRG.217841;A3:5A:307349086-307349176:307349086-307349191:+	pink
MSTRG.218759;A3:5A:355186540-355186775:355186540-355186809:+	pink
MSTRG.2187;A3:1A:54023146-54024023:54023142-54024023:-	pink
MSTRG.218809;A5:5A:358490515-358490855:358490515-358490930:-	pink
MSTRG.218809;AF:5A:358491271-358492412:358492637:358491271-358492687:358492886:-	pink
MSTRG.219393;A3:5A:390235113-390235621:390235113-390235630:+	pink
MSTRG.219393;A3:5A:390235761-390236342:390235761-390236345:+	pink
MSTRG.220901;AF:5A:458197673:458197963-458201679:458198739:458198760-458201679:+	pink
MSTRG.220939;A3:5A:458968401-458968483:458968368-458968483:-	pink
MSTRG.221388;RI:5A:475644417:475644758-475644801:475644837:+	pink
MSTRG.222283;A5:5A:505595896-505595970:505595846-505595970:+	pink
MSTRG.223363;A3:5A:543927809-543928005:543927620-543928005:-	pink
MSTRG.224423;A3:5A:570934381-570934476:570934365-570934476:-	pink
MSTRG.224423;AF:5A:570936164-570936250:570936267:570936164-570936790:570936827:-	pink
MSTRG.224557;AF:5A:575601387:575601800-575603016:575602563:575602881-575603016:+	pink
MSTRG.225701;A3:5A:608605620-608605702:608605616-608605702:-	pink
MSTRG.226210;RI:5A:624215091:624215184-624215499:624215584:-	pink
MSTRG.227217;A3:5A:654620802-654621425:654620786-654621425:-	pink
MSTRG.227268;AF:5A:657382452-657383260:657383379:657382452-657383672:657383878:-	pink
MSTRG.267693;A3:6A:639665-640022:639653-640022:-	pink
MSTRG.268575;RI:6A:16593009:16593268-16593329:16593508:-	pink
MSTRG.269862;A5:6A:34179331-34180674:34179277-34180674:+	pink
MSTRG.271283;A5:6A:74027308-74027447:74027308-74027685:-	pink
MSTRG.271;AF:1A:281581:281723-298529:289750:289892-298529:+	pink
MSTRG.271;AL:1A:283239-291409:291723:283239-300045:300198:+	pink
MSTRG.273353;SE:6A:166804484-166804859:166804959-166805788:+	pink
MSTRG.273361;AF:6A:166979067:166979189-166979946:166979585:166979587-166979946:+	pink
MSTRG.273450;A5:6A:171456342-171456436:171456342-171456704:-	pink
MSTRG.274639;A3:6A:242204904-242205155:242204902-242205155:-	pink
MSTRG.274860;SE:6A:259206683-259207309:259207384-259207891:+	pink
MSTRG.274863;A3:6A:256464758-256464947:256464741-256464947:-	pink
MSTRG.274863;A5:6A:256464421-256464674:256464421-256464693:-	pink
MSTRG.275017;AF:6A:270606803-270607303:270607470:270606803-270609760:270610267:-	pink
MSTRG.275017;RI:6A:270609760:270609813-270610127:270610267:-	pink
MSTRG.275318;A3:6A:297717903-297718722:297717903-297718741:+	pink
MSTRG.275615;RI:6A:321273719:321274050-321275175:321275294:-	pink
MSTRG.276081;A3:6A:356203568-356207391:356203556-356207391:-	pink
MSTRG.276081;A3:6A:356203996-356207391:356203568-356207391:-	pink
MSTRG.276670;SE:6A:392938453-392940595:392940687-392942838:-	pink
MSTRG.277427;AF:6A:440528694:440528821-440529457:440529312:440529370-440529457:+	pink
MSTRG.277557;SE:6A:446738651-446738727:446738775-446739545:-	pink
MSTRG.277631;RI:6A:449639990:449640063-449640158:449640256:+	pink
MSTRG.277925;A5:6A:463539049-463540129:463539049-463540205:-	pink
MSTRG.277946;A3:6A:465226627-465227233:465226627-465227249:+	pink
MSTRG.278564;AF:6A:499009976-499012133:499012242:499009976-499012344:499012455:-	pink
MSTRG.278569;RI:6A:499207755:499207815-499207954:499207992:-	pink
MSTRG.278674;A3:6A:503822471-503822543:503822471-503822548:+	pink
MSTRG.278674;A5:6A:503822291-503822397:503822286-503822397:+	pink
MSTRG.278947;SE:6A:517661745-517664008:517664156-517664899:+	pink
MSTRG.279425;A3:6A:538044320-538044455:538044320-538044462:+	pink
MSTRG.279474;SE:6A:540621213-540622847:540622883-540622972:-	pink
MSTRG.280054;A3:6A:562939867-562939963:562939867-562939969:+	pink
MSTRG.280054;A3:6A:562942668-562942756:562942668-562942768:+	pink
MSTRG.280245;A3:6A:570941011-570941218:570941011-570941222:+	pink
MSTRG.281139;A5:6A:595179309-595179610:595179297-595179610:+	pink
MSTRG.281139;RI:6A:595179610:595179762-595179831:595180017:+	pink
MSTRG.282508;SE:6A:616754421-616755136:616755221-616755324:-	pink
MSTRG.3034;A3:1A:93394987-93395191:93394966-93395191:-	pink
MSTRG.3727;A3:1A:124893146-124893221:124893120-124893221:-	pink
MSTRG.3727;A3:1A:124893373-124893827:124893366-124893827:-	pink
MSTRG.3863;A3:1A:132798742-132798807:132798731-132798807:-	pink
MSTRG.3863;AF:1A:132799297-132800071:132800151:132799297-132800662:132800828:-	pink
MSTRG.4016;A5:1A:143810928-143817645:143810921-143817645:+	pink
MSTRG.4016;RI:1A:143817925:143818190-143818268:143818327:+	pink
MSTRG.49025;RI:2A:34517747:34518122-34518256:34518422:-	pink
MSTRG.49633;SE:2A:50973929-50974002:50974056-50974429:+	pink
MSTRG.49644;A5:2A:51499501-51499594:51499501-51499608:-	pink
MSTRG.5000;A3:1A:222351100-222366288:222351024-222366288:-	pink
MSTRG.50340;AF:2A:74162453:74162599-74163964:74163535:74163623-74163964:+	pink
MSTRG.50713;SE:2A:86968106-86968789:86969017-86971245:-	pink
MSTRG.51386;AF:2A:115449099:115449551-115453038:115452511:115452588-115453038:+	pink
MSTRG.5229;A3:1A:237329003-237329723:237328970-237329723:-	pink
MSTRG.52362;AF:2A:166755099-166755555:166755827:166755099-166757134:166757932:-	pink
MSTRG.5333;RI:1A:241677702:241677946-241678594:241678816:-	pink
MSTRG.53688;A3:2A:249751484-249752890:249751481-249752890:-	pink
MSTRG.53688;A3:2A:249752998-249753256:249752978-249753256:-	pink
MSTRG.53688;SE:2A:249753985-249754284:249754373-249754988:-	pink
MSTRG.5378;A3:1A:243621084-243621189:243621049-243621189:-	pink
MSTRG.53984;A3:2A:273289295-273296004:273289017-273296004:-	pink
[truncated: 3,099 more rows]

## Sheet: B
Supplemental Data 9 Clusters of AS event identified in A, B and D subgenomes of polyploid wheats and their putative ancestors. Clusters were distinguished by different colors. Sheet1, A subgenome; Sheet2, B subgenome; Sheet3, D subgenome.
Event	Cluster
MSTRG.126015;A5:3B:23946287-23946490:23946287-23946496:-	yellow
MSTRG.126487;RI:3B:40183582:40183852-40183892:40184024:-	yellow
MSTRG.128409;RI:3B:123125380:123125480-123126641:123126737:+	yellow
MSTRG.129874;AF:3B:201341268-201341762:201341963:201341268-201341979:201342200:-	yellow
MSTRG.130909;AF:3B:245902936:245903204-245903977:245903471:245903551-245903977:+	yellow
MSTRG.131129;SE:3B:256781100-256781946:256782023-256782683:+	yellow
MSTRG.131250;SE:3B:262843878-262854594:262854705-262856639:+	yellow
MSTRG.132922;RI:3B:406613865:406613917-406613995:406614077:+	yellow
MSTRG.132964;A3:3B:410041238-410041837:410041238-410041857:+	yellow
MSTRG.132964;A5:3B:410042005-410042083:410042000-410042083:+	yellow
MSTRG.134177;SE:3B:482484770-482484847:482484899-482489357:+	yellow
MSTRG.135575;A5:3B:567259193-567259294:567259193-567259308:-	yellow
MSTRG.137812;AF:3B:695781303:695781524-695782314:695781681:695781771-695782314:+	yellow
MSTRG.139182;AF:3B:754874453:754874567-754875463:754874691:754874747-754875463:+	yellow
MSTRG.16788;A3:1B:69828988-69829062:69828969-69829062:-	yellow
MSTRG.182148;A3:4B:18425742-18426307:18425742-18426358:+	yellow
MSTRG.182280;RI:4B:21555440:21555490-21555582:21556027:-	yellow
MSTRG.182575;SE:4B:31707204-31707537:31707622-31707715:-	yellow
MSTRG.183221;SE:4B:68091452-68092742:68092811-68094496:+	yellow
MSTRG.183271;SE:4B:69313342-69318054:69318120-69319246:+	yellow
MSTRG.183431;A3:4B:77661391-77663083:77661388-77663083:-	yellow
MSTRG.184855;A3:4B:171616945-171617074:171616939-171617074:-	yellow
MSTRG.186312;A3:4B:295701180-295701347:295701180-295701357:+	yellow
MSTRG.188284;A5:4B:438227626-438227743:438227626-438227747:-	yellow
MSTRG.189098;SE:4B:495591892-495592579:495592722-495593443:-	yellow
MSTRG.189584;A5:4B:527277934-527279925:527277932-527279925:+	yellow
MSTRG.190314;A3:4B:568715789-568719318:568715789-568719321:+	yellow
MSTRG.21178;AF:1B:341929459:341930021-341931167:341930555:341930694-341931167:+	yellow
MSTRG.22116;SE:1B:409678225-409678428:409678468-409679617:-	yellow
MSTRG.231288;SE:5B:83612372-83612834:83612900-83613239:+	yellow
MSTRG.232037;RI:5B:103317507:103317921-103318123:103318639:+	yellow
MSTRG.232234;A3:5B:111199782-111200482:111199779-111200482:-	yellow
MSTRG.233213;RI:5B:173856856:173856943-173856983:173857237:+	yellow
MSTRG.233914;SE:5B:221199585-221203076:221203204-221203295:+	yellow
MSTRG.23510;RI:1B:496568860:496568925-496569098:496569190:-	yellow
MSTRG.240876;A5:5B:566496950-566497091:566496945-566497091:+	yellow
MSTRG.24100;A5:1B:530060397-530061023:530060397-530061068:-	yellow
MSTRG.241734;A3:5B:601328318-601328642:601328291-601328642:-	yellow
MSTRG.242277;RI:5B:622736885:622737151-622737236:622737865:+	yellow
MSTRG.242723;A3:5B:643469280-643469374:643469272-643469374:-	yellow
MSTRG.24319;A3:1B:542926753-542926874:542926630-542926874:-	yellow
MSTRG.244323;A3:5B:694519534-694519839:694519531-694519839:-	yellow
MSTRG.25551;A5:1B:596494076-596494687:596494076-596494717:-	yellow
MSTRG.26192;A5:1B:624882707-624882791:624882699-624882791:+	yellow
MSTRG.26366;A5:1B:630062612-630062699:630062612-630062750:-	yellow
MSTRG.282858;A3:6B:7153902-7154007:7153791-7154007:-	yellow
MSTRG.284027;AF:6B:41439428:41439733-41442797:41440637:41441169-41442797:+	yellow
MSTRG.286493;A3:6B:147584309-147584717:147584309-147584723:+	yellow
MSTRG.288870;RI:6B:274209135:274209245-274209433:274209483:-	yellow
MSTRG.290656;A3:6B:404418236-404418851:404418227-404418851:-	yellow
MSTRG.291015;SE:6B:432005958-432008010:432008086-432008579:+	yellow
MSTRG.293116;AF:6B:563146748-563146947:563147711:563146748-563149602:563149687:-	yellow
MSTRG.293155;A5:6B:566280139-566280228:566280139-566280295:-	yellow
MSTRG.293744;A3:6B:606284482-606284995:606284482-606285280:+	yellow
MSTRG.294799;A5:6B:652376850-652376979:652376850-652377008:-	yellow
MSTRG.294799;RI:6B:652376313:652376407-652376522:652376850:-	yellow
MSTRG.66359;A3:2B:17041213-17041393:17041213-17041656:+	yellow
MSTRG.68713;A5:2B:97929476-97929725:97929431-97929725:+	yellow
MSTRG.68713;AF:2B:97928751:97928838-97929325:97928946:97928998-97929325:+	yellow
MSTRG.69100;A3:2B:114061588-114061675:114061583-114061675:-	yellow
MSTRG.70295;RI:2B:168617155:168617211-168617300:168618058:-	yellow
MSTRG.70295;SE:2B:168618058-168618203:168618371-168620879:-	yellow
MSTRG.70446;A3:2B:176410140-176410284:176410126-176410284:-	yellow
MSTRG.72377;A3:2B:298167422-298167511:298167418-298167511:-	yellow
MSTRG.73456;A5:2B:377098694-377098830:377098690-377098830:+	yellow
MSTRG.73487;A3:2B:379881031-379881146:379880977-379881146:-	yellow
MSTRG.74123;A3:2B:415446419-415446816:415446415-415446816:-	yellow
MSTRG.74365;A5:2B:434010623-434013829:434010623-434013851:-	yellow
MSTRG.75998;A5:2B:524179042-524180587:524179042-524181022:-	yellow
MSTRG.76379;A5:2B:546950657-546950740:546950657-546950766:-	yellow
MSTRG.76494;A3:2B:551641220-551641923:551640564-551641923:-	yellow
MSTRG.76512;A5:2B:553976614-553977176:553976544-553977176:+	yellow
MSTRG.76742;A3:2B:569129420-569132193:569129384-569132193:-	yellow
MSTRG.77384;A3:2B:611284311-611284401:611284295-611284401:-	yellow
MSTRG.77911;A5:2B:641865740-641866107:641865736-641866107:+	yellow
MSTRG.77911;RI:2B:641867390:641867592-641867710:641868255:+	yellow
MSTRG.78113;A3:2B:653594572-653594937:653594501-653594937:-	yellow
MSTRG.79365;A5:2B:706588001-706588471:706587871-706588471:+	yellow
MSTRG.80996;A5:2B:767695402-767695475:767695402-767695527:-	yellow
MSTRG.334768;A5:7B:61273869-61274059:61273813-61274059:+	yellow
MSTRG.334792;A3:7B:62691462-62692027:62691462-62692032:+	yellow
MSTRG.334792;A5:7B:62692092-62692963:62692088-62692963:+	yellow
MSTRG.335739;A3:7B:109035249-109035391:109035249-109035414:+	yellow
MSTRG.337206;A5:7B:203280099-203280368:203280099-203280373:-	yellow
MSTRG.337454;A3:7B:217800165-217800254:217800070-217800254:-	yellow
MSTRG.338110;A5:7B:263110533-263110616:263110529-263110616:+	yellow
MSTRG.338798;AF:7B:325988601-325988778:325988890:325988601-325988904:325988973:-	yellow
MSTRG.338804;A5:7B:326394457-326394694:326394445-326394694:+	yellow
MSTRG.339301;A3:7B:370261656-370262225:370261604-370262225:-	yellow
MSTRG.340326;A3:7B:427711130-427711173:427711118-427711173:-	yellow
MSTRG.341725;A3:7B:511621395-511623208:511621395-511623248:+	yellow
MSTRG.343668;A3:7B:611720900-611721305:611720900-611721308:+	yellow
MSTRG.125054;A3:3B:219021-219106:219021-219110:+	turquoise
MSTRG.125057;AF:3B:334498:334960-336340:335689:336015-336340:+	turquoise
MSTRG.125094;AL:3B:1602365:1602889-1617287:1616559:1617084-1617287:-	turquoise
MSTRG.125137;AF:3B:2883520:2883627-2885453:2884379:2884403-2885453:+	turquoise
MSTRG.125142;A3:3B:2282513-2282636:2282513-2282676:+	turquoise
MSTRG.125142;A3:3B:2283043-2283922:2283043-2283983:+	turquoise
MSTRG.125329;A3:3B:6252381-6252470:6252325-6252470:-	turquoise
MSTRG.125362;SE:3B:7066110-7066748:7066949-7067586:-	turquoise
MSTRG.125367;A3:3B:7183969-7184056:7183969-7184059:+	turquoise
MSTRG.125399;A5:3B:7610453-7610532:7610442-7610532:+	turquoise
MSTRG.125449;A5:3B:8736291-8736372:8736273-8736372:+	turquoise
MSTRG.125449;A5:3B:8737555-8737653:8737514-8737653:+	turquoise
MSTRG.125511;A3:3B:9932328-9932400:9932024-9932400:-	turquoise
MSTRG.125746;A3:3B:16453242-16453353:16453242-16453365:+	turquoise
MSTRG.125746;RI:3B:16453353:16453497-16453573:16453775:+	turquoise
MSTRG.125907;A5:3B:21385159-21386429:21385159-21386451:-	turquoise
MSTRG.125941;RI:3B:22197555:22197617-22197720:22198079:+	turquoise
MSTRG.126015;A5:3B:23946287-23946461:23946287-23946490:-	turquoise
MSTRG.126015;A5:3B:23946287-23946461:23946287-23946496:-	turquoise
MSTRG.126023;A3:3B:24387359-24388214:24387359-24388230:+	turquoise
MSTRG.126023;A3:3B:24387359-24388230:24387359-24388255:+	turquoise
MSTRG.126025;A3:3B:24013428-24013504:24013400-24013504:-	turquoise
MSTRG.126025;RI:3B:24007385:24007730-24007792:24007918:-	turquoise
MSTRG.126406;A3:3B:35874974-35875064:35874964-35875064:-	turquoise
MSTRG.126406;A3:3B:35875374-35875890:35875370-35875890:-	turquoise
MSTRG.126415;A3:3B:36466870-36468148:36466806-36468148:-	turquoise
MSTRG.126415;SE:3B:36465086-36465288:36465375-36465710:-	turquoise
MSTRG.126581;SE:3B:42145022-42145629:42145676-42145768:-	turquoise
MSTRG.126639;A5:3B:43739151-43739583:43739151-43739607:-	turquoise
MSTRG.126655;A3:3B:44280447-44280759:44280447-44280769:+	turquoise
MSTRG.126750;SE:3B:47463802-47463884:47463954-47465066:-	turquoise
MSTRG.126781;A3:3B:48886419-48886644:48886414-48886644:-	turquoise
MSTRG.126781;AF:3B:48888868-48888969:48889011:48888868-48889226:48889260:-	turquoise
MSTRG.126815;A3:3B:49859304-49859408:49859304-49859435:+	turquoise
MSTRG.126840;A3:3B:50796006-50796079:50795980-50796079:-	turquoise
MSTRG.126840;A5:3B:50796151-50796233:50796151-50796248:-	turquoise
MSTRG.126844;A3:3B:50912212-50912583:50912212-50912589:+	turquoise
MSTRG.126884;A3:3B:51944565-51945895:51944565-51945915:+	turquoise
MSTRG.126936;A3:3B:52727316-52727408:52727238-52727408:-	turquoise
MSTRG.126936;A3:3B:52727524-52727606:52727521-52727606:-	turquoise
MSTRG.127014;A3:3B:55457479-55457908:55457460-55457908:-	turquoise
MSTRG.127014;A3:3B:55458040-55458326:55457974-55458326:-	turquoise
MSTRG.127054;A3:3B:56341419-56341558:56341413-56341558:-	turquoise
MSTRG.127089;A5:3B:59185406-59185549:59185265-59185549:+	turquoise
MSTRG.127095;A3:3B:59213192-59213328:59213192-59213346:+	turquoise
MSTRG.127095;RI:3B:59211459:59211532-59211607:59211711:+	turquoise
MSTRG.127145;A3:3B:60253359-60253417:60253359-60253454:+	turquoise
MSTRG.127203;AF:3B:62945115:62945364-62946076:62945830:62945965-62946076:+	turquoise
MSTRG.127224;A3:3B:63110595-63110681:63110576-63110681:-	turquoise
MSTRG.127224;A5:3B:63107648-63107771:63107648-63107811:-	turquoise
MSTRG.127245;A5:3B:64244895-64244984:64244895-64245016:-	turquoise
MSTRG.127294;SE:3B:66050918-66052210:66052367-66055040:-	turquoise
MSTRG.127302;AL:3B:66180176:66180645-66185006:66183959:66184752-66185006:-	turquoise
MSTRG.127302;AL:3B:66180222:66180645-66185006:66183959:66184752-66185006:-	turquoise
MSTRG.127333;A3:3B:66879807-66879883:66879795-66879883:-	turquoise
MSTRG.127366;A3:3B:67935593-67942359:67935593-67942379:+	turquoise
MSTRG.127366;AF:3B:67932345:67932416-67935276:67934318:67934519-67935276:+	turquoise
MSTRG.127366;AL:3B:67935593-67942268:67942287:67935593-67942359:67942849:+	turquoise
MSTRG.127384;A5:3B:68903544-68903628:68903544-68903633:-	turquoise
MSTRG.127385;A5:3B:68911398-68911517:68911398-68911520:-	turquoise
MSTRG.127425;A5:3B:70872583-70873048:70872563-70873048:+	turquoise
MSTRG.127454;A5:3B:71465582-71465784:71465565-71465784:+	turquoise
MSTRG.127455;A3:3B:71394093-71394338:71394093-71394357:+	turquoise
MSTRG.127455;A3:3B:71397633-71398397:71397633-71398403:+	turquoise
MSTRG.127521;RI:3B:74282010:74282153-74282260:74282864:+	turquoise
MSTRG.127554;A3:3B:76509425-76509610:76509415-76509610:-	turquoise
MSTRG.127575;A3:3B:77688984-77690788:77688984-77690967:+	turquoise
MSTRG.127575;A3:3B:77691060-77691568:77691060-77691649:+	turquoise
MSTRG.127585;AF:3B:78395170:78395260-78396051:78395818:78395842-78396051:+	turquoise
MSTRG.127715;A3:3B:83883645-83883737:83883645-83883780:+	turquoise
MSTRG.127720;SE:3B:83905040-83905756:83907208-83907332:-	turquoise
MSTRG.127729;A3:3B:84729899-84730014:84729264-84730014:-	turquoise
MSTRG.127729;AL:3B:84728889:84729264-84730014:84729459:84729899-84730014:-	turquoise
MSTRG.127729;RI:3B:84730014:84730063-84730173:84730373:-	turquoise
MSTRG.127826;A3:3B:90472592-90472670:90472587-90472670:-	turquoise
MSTRG.127826;RI:3B:90470745:90470891-90470971:90471072:-	turquoise
MSTRG.127906;AF:3B:92604953:92605324-92607128:92606864:92607040-92607128:+	turquoise
MSTRG.127946;A3:3B:97077848-97077928:97077848-97077934:+	turquoise
MSTRG.127952;A3:3B:97739233-97739554:97739132-97739554:-	turquoise
MSTRG.127952;A3:3B:97744146-97744296:97744137-97744296:-	turquoise
MSTRG.128028;A3:3B:103034253-103034930:103034196-103034930:-	turquoise
MSTRG.128104;A5:3B:107323925-107324006:107323925-107324021:-	turquoise
MSTRG.128186;RI:3B:112460225:112460258-112460354:112460405:+	turquoise
MSTRG.128186;SE:3B:112460405-112461292:112461472-112462165:+	turquoise
MSTRG.128199;A5:3B:113914664-113914751:113914657-113914751:+	turquoise
MSTRG.128199;AF:3B:113914591:113914642-113914751:113914647:113914664-113914751:+	turquoise
MSTRG.128218;RI:3B:114200472:114200544-114200584:114200678:+	turquoise
MSTRG.128233;A3:3B:114729714-114729830:114729705-114729830:-	turquoise
MSTRG.128233;A3:3B:114731930-114731990:114731906-114731990:-	turquoise
MSTRG.128243;A3:3B:115553375-115553927:115553375-115553957:+	turquoise
MSTRG.128303;A3:3B:117556448-117556527:117556431-117556527:-	turquoise
MSTRG.128310;A5:3B:117577119-117578458:117577119-117578494:-	turquoise
MSTRG.128310;A5:3B:117578976-117580126:117578976-117580282:-	turquoise
MSTRG.128409;A3:3B:123125480-123125614:123125480-123126641:+	turquoise
MSTRG.128409;SE:3B:123125480-123125609:123125762-123126641:+	turquoise
MSTRG.128455;SE:3B:125783647-125783955:125784231-125785483:-	turquoise
MSTRG.128493;A3:3B:127930191-127930275:127930176-127930275:-	turquoise
MSTRG.128643;A3:3B:136443378-136444515:136443378-136444526:+	turquoise
MSTRG.128655;A3:3B:136483960-136484073:136483960-136484082:+	turquoise
MSTRG.128676;A3:3B:138502720-138502885:138502720-138502891:+	turquoise
MSTRG.128710;A5:3B:140687907-140688573:140687825-140688573:+	turquoise
MSTRG.128730;RI:3B:140988825:140988901-140988986:140989020:-	turquoise
MSTRG.128750;AF:3B:142718252:142718324-142718786:142718447:142718481-142718786:+	turquoise
MSTRG.128750;AF:3B:142718296:142718324-142718786:142718447:142718481-142718786:+	turquoise
MSTRG.128750;AF:3B:142718296:142718324-142718786:142718622:142718650-142718786:+	turquoise
MSTRG.128796;AF:3B:144816443-144816741:144816743:144816443-144817236:144817514:-	turquoise
MSTRG.128842;A3:3B:147405309-147417568:147405309-147417583:+	turquoise
MSTRG.128844;A3:3B:147548187-147548257:147548176-147548257:-	turquoise
MSTRG.128844;A3:3B:147548587-147548853:147548509-147548853:-	turquoise
MSTRG.128884;A5:3B:149227878-149227950:149227859-149227950:+	turquoise
MSTRG.128893;RI:3B:149466553:149466636-149466723:149466801:-	turquoise
MSTRG.128942;A5:3B:153665518-153667484:153665518-153667546:-	turquoise
MSTRG.128942;A5:3B:153665518-153667491:153665518-153667500:-	turquoise
MSTRG.128942;A5:3B:153665518-153667491:153665518-153667546:-	turquoise
MSTRG.128942;A5:3B:153665518-153667500:153665518-153667527:-	turquoise
MSTRG.128942;A5:3B:153665518-153667500:153665518-153667534:-	turquoise
MSTRG.128942;A5:3B:153665518-153667500:153665518-153667546:-	turquoise
MSTRG.128942;A5:3B:153665518-153667503:153665518-153667520:-	turquoise
MSTRG.128942;A5:3B:153665518-153667503:153665518-153667546:-	turquoise
MSTRG.128942;A5:3B:153665518-153667520:153665518-153667546:-	turquoise
MSTRG.128942;A5:3B:153665518-153667527:153665518-153667546:-	turquoise
MSTRG.128942;A5:3B:153665518-153667534:153665518-153667546:-	turquoise
MSTRG.128942;RI:3B:153667546:153667737-153667770:153668202:-	turquoise
MSTRG.128951;SE:3B:154211413-154211519:154211563-154211872:+	turquoise
MSTRG.128974;A5:3B:155020118-155020197:155020066-155020197:+	turquoise
MSTRG.128990;RI:3B:156571983:156572112-156572192:156572410:+	turquoise
MSTRG.129006;SE:3B:157911160-157912133:157912253-157912606:+	turquoise
MSTRG.129043;A3:3B:158702535-158703000:158702535-158703019:+	turquoise
MSTRG.129189;A3:3B:166513800-166514370:166513734-166514370:-	turquoise
MSTRG.129189;SE:3B:166516064-166516435:166516484-166517072:-	turquoise
MSTRG.129335;A3:3B:172316747-172316820:172316712-172316820:-	turquoise
MSTRG.129335;A3:3B:172317945-172318443:172317934-172318443:-	turquoise
MSTRG.129487;A5:3B:180275878-180276487:180275865-180276487:+	turquoise
MSTRG.129487;AF:3B:180274601:180274802-180275269:180275033:180275179-180275269:+	turquoise
MSTRG.129487;AF:3B:180274610:180274802-180275269:180275033:180275179-180275269:+	turquoise
MSTRG.129499;A3:3B:181284965-181286358:181284965-181286363:+	turquoise
MSTRG.129499;A5:3B:181288517-181289434:181288513-181289434:+	turquoise
MSTRG.129502;A3:3B:181317440-181317987:181317440-181317992:+	turquoise
MSTRG.129504;A5:3B:181494372-181495305:181494318-181495305:+	turquoise
MSTRG.129504;A5:3B:181495933-181496685:181495909-181496685:+	turquoise
MSTRG.129518;AL:3B:182324489-182338092:182339139:182324489-182343472:182343627:+	turquoise
MSTRG.129532;AF:3B:182747437-182747583:182747616:182747437-182747971:182748207:-	turquoise
MSTRG.129620;A3:3B:187588529-187589809:187588522-187589809:-	turquoise
MSTRG.129651;A3:3B:188246652-188246937:188246498-188246937:-	turquoise
MSTRG.129730;SE:3B:190902798-190903194:190903251-190904815:+	turquoise
MSTRG.129731;A3:3B:190921628-190921898:190921628-190921904:+	turquoise
MSTRG.129731;SE:3B:190914168-190914956:190915223-190921372:+	turquoise
MSTRG.129750;SE:3B:194074066-194074196:194074383-194075027:-	turquoise
MSTRG.129774;RI:3B:195099429:195099587-195099671:195099725:-	turquoise
MSTRG.129859;A3:3B:200482622-200482709:200482608-200482709:-	turquoise
MSTRG.129859;AF:3B:200484316-200484830:200484926:200484316-200485190:200485252:-	turquoise
MSTRG.129985;AF:3B:203646453-203652679:203652721:203646453-203654666:203654938:-	turquoise
MSTRG.130006;RI:3B:204287636:204287725-204287797:204287908:+	turquoise
MSTRG.130024;A3:3B:206188669-206190141:206188669-206190154:+	turquoise
MSTRG.130024;RI:3B:206190141:206190417-206190442:206190972:+	turquoise
MSTRG.130395;A3:3B:222814868-222814960:222814852-222814960:-	turquoise
MSTRG.130395;A3:3B:222815153-222815535:222815143-222815535:-	turquoise
MSTRG.130395;SE:3B:222814258-222814712:222814868-222814960:-	turquoise
MSTRG.130438;A5:3B:224485986-224487805:224485986-224487817:-	turquoise
MSTRG.130455;A3:3B:225173838-225176982:225173819-225176982:-	turquoise
MSTRG.130455;A3:3B:225173847-225176982:225173819-225176982:-	turquoise
MSTRG.130455;AF:3B:225177054-225177548:225178261:225177054-225180552:225180695:-	turquoise
MSTRG.130455;SE:3B:225177054-225178809:225178926-225180552:-	turquoise
MSTRG.130502;A5:3B:228208273-228208377:228208271-228208377:+	turquoise
MSTRG.130502;A5:3B:228208280-228208377:228208271-228208377:+	turquoise
MSTRG.130502;RI:3B:228206986:228207101-228207202:228207236:+	turquoise
MSTRG.130518;AF:3B:229159684:229159855-229162162:229161688:229161831-229162162:+	turquoise
MSTRG.130691;A5:3B:235886683-235918992:235886683-235919000:-	turquoise
MSTRG.130694;A3:3B:236123018-236123822:236123018-236123894:+	turquoise
MSTRG.130713;RI:3B:236499762:236499814-236499902:236500005:-	turquoise
MSTRG.130715;AF:3B:236361335-236362543:236362603:236361335-236362611:236362712:-	turquoise
MSTRG.130722;A3:3B:237110091-237110216:237110091-237110252:+	turquoise
MSTRG.130726;A3:3B:237293025-237293291:237293016-237293291:-	turquoise
MSTRG.130726;A3:3B:237293363-237293500:237293330-237293500:-	turquoise
MSTRG.130730;A3:3B:237336286-237337120:237336266-237337120:-	turquoise
MSTRG.130756;AF:3B:238496353-238496443:238496462:238496353-238497398:238497547:-	turquoise
MSTRG.130786;A5:3B:239884595-239884718:239884492-239884718:+	turquoise
MSTRG.130786;SE:3B:239883020-239884077:239884106-239884251:+	turquoise
MSTRG.130786;SE:3B:239883020-239884251:239884492-239884718:+	turquoise
MSTRG.130799;A5:3B:239900175-239902153:239900175-239902183:-	turquoise
MSTRG.130800;RI:3B:239915927:239916118-239916227:239916492:-	turquoise
MSTRG.130840;RI:3B:241677211:241677432-241677565:241677643:-	turquoise
MSTRG.130843;SE:3B:242163874-242164668:242165059-242165729:+	turquoise
MSTRG.130884;A5:3B:243809609-243809779:243809604-243809779:+	turquoise
MSTRG.130886;SE:3B:243939538-243940020:243940054-243940181:+	turquoise
MSTRG.130894;A5:3B:244624821-244624916:244624817-244624916:+	turquoise
MSTRG.130894;RI:3B:244624146:244624240-244624319:244624368:+	turquoise
MSTRG.130939;A5:3B:245945185-245945262:245945134-245945262:+	turquoise
MSTRG.130939;AL:3B:245946960-245947408:245947862:245946960-245948998:245949576:+	turquoise
MSTRG.131003;SE:3B:250575280-250575476:250575645-250575764:-	turquoise
MSTRG.131005;RI:3B:250802960:250803397-250803454:250803468:-	turquoise
MSTRG.131006;RI:3B:250817962:250817990-250819132:250819491:-	turquoise
MSTRG.131046;A3:3B:252596184-252596813:252596181-252596813:-	turquoise
MSTRG.131064;AF:3B:253897329-253897506:253897579:253897329-253897639:253897649:-	turquoise
MSTRG.131109;A3:3B:256200665-256202319:256200613-256202319:-	turquoise
MSTRG.131109;SE:3B:256202498-256202703:256202877-256205758:-	turquoise
MSTRG.131129;RI:3B:256780845:256780933-256781013:256781100:+	turquoise
MSTRG.131135;A3:3B:257102368-257102468:257102361-257102468:-	turquoise
MSTRG.131138;A3:3B:257210175-257210288:257210175-257210292:+	turquoise
MSTRG.131139;A3:3B:257242795-257242893:257242795-257242932:+	turquoise
MSTRG.131152;A5:3B:257780739-257781159:257780695-257781159:+	turquoise
MSTRG.131218;A3:3B:260852862-260852951:260852858-260852951:-	turquoise
MSTRG.131247;A5:3B:262733655-262735465:262733651-262735465:+	turquoise
MSTRG.131247;SE:3B:262733655-262735465:262735792-262736634:+	turquoise
MSTRG.131250;SE:3B:262843878-262854636:262854705-262856639:+	turquoise
MSTRG.131261;AF:3B:263782966:263783027-263788750:263787826:263788007-263788750:+	turquoise
MSTRG.131261;AF:3B:263782966:263783027-263788750:263787853:263788007-263788750:+	turquoise
MSTRG.131286;AF:3B:266563760:266563952-266566515:266564600:266564673-266566515:+	turquoise
MSTRG.131288;A3:3B:263265008-263265107:263265005-263265107:-	turquoise
MSTRG.131288;A3:3B:263269141-263269226:263269068-263269226:-	turquoise
MSTRG.131327;A3:3B:269251765-269252883:269251765-269252929:+	turquoise
MSTRG.131362;A3:3B:273249822-273250313:273249822-273250913:+	turquoise
MSTRG.131362;A5:3B:273250993-273251104:273249822-273251104:+	turquoise
MSTRG.131362;SE:3B:273249822-273250313:273250993-273251104:+	turquoise
MSTRG.131362;SE:3B:273249822-273250913:273250993-273251104:+	turquoise
MSTRG.131464;RI:3B:279965377:279966281-279966423:279966490:+	turquoise
MSTRG.131464;RI:3B:279967929:279967996-279968117:279968221:+	turquoise
MSTRG.131464;SE:3B:279967136-279967929:279967996-279968117:+	turquoise
MSTRG.131514;A5:3B:289596853-289597049:289596788-289597049:+	turquoise
MSTRG.131537;SE:3B:292020661-292020799:292020864-292020965:+	turquoise
MSTRG.131575;AF:3B:299120405:299120699-299128098:299126546:299126614-299128098:+	turquoise
MSTRG.131587;A3:3B:299786320-299794707:299786288-299794707:-	turquoise
MSTRG.131640;A5:3B:305538518-305538607:305538456-305538607:+	turquoise
MSTRG.131664;A3:3B:308403303-308403378:308403219-308403378:-	turquoise
MSTRG.131716;SE:3B:312163474-312170210:312170323-312183626:+	turquoise
MSTRG.131734;A3:3B:314354830-314355257:314354830-314355271:+	turquoise
MSTRG.131750;A5:3B:316620806-316620934:316620806-316621248:-	turquoise
MSTRG.131768;A3:3B:319826536-319829980:319826536-319830001:+	turquoise
MSTRG.131797;A5:3B:322287276-322287412:322287268-322287412:+	turquoise
MSTRG.131835;A5:3B:325851324-325852357:325851306-325852357:+	turquoise
MSTRG.131932;RI:3B:335117220:335117368-335117518:335117683:+	turquoise
MSTRG.131939;A3:3B:333462704-333462815:333462704-333462902:+	turquoise
MSTRG.131939;A5:3B:333461987-333462201:333461586-333462201:+	turquoise
MSTRG.131952;A5:3B:336929945-336931119:336929945-336931160:-	turquoise
MSTRG.131952;RI:3B:336932814:336932861-336932946:336933015:-	turquoise
MSTRG.132011;A3:3B:341954879-341955537:341954879-341955567:+	turquoise
MSTRG.132065;A5:3B:346621113-346621192:346621108-346621192:+	turquoise
MSTRG.132065;AF:3B:346608795:346609281-346613516:346609509:346609628-346613516:+	turquoise
MSTRG.132065;AF:3B:346608795:346609281-346613516:346609597:346609628-346613516:+	turquoise
MSTRG.132085;A3:3B:347799899-347800454:347799838-347800454:-	turquoise
MSTRG.132103;SE:3B:348488021-348488549:348488774-348488922:-	turquoise
MSTRG.132104;A3:3B:348108569-348108745:348108569-348108871:+	turquoise
MSTRG.132114;RI:3B:349303589:349303770-349303870:349304013:-	turquoise
MSTRG.132120;A3:3B:349943682-349944020:349943661-349944020:-	turquoise
MSTRG.132147;A3:3B:351288775-351288867:351288775-351288871:+	turquoise
MSTRG.132147;A5:3B:351288328-351288431:351288318-351288431:+	turquoise
MSTRG.132170;A3:3B:352236553-352236667:352236553-352236727:+	turquoise
MSTRG.132182;A3:3B:353996648-353996764:353996487-353996764:-	turquoise
MSTRG.132182;A5:3B:353996824-354000597:353996824-354000644:-	turquoise
MSTRG.132239;A3:3B:358678826-358680207:358678826-358680231:+	turquoise
MSTRG.132259;A3:3B:361012553-361019918:361012520-361019918:-	turquoise
MSTRG.132260;A3:3B:360109121-360109207:360109117-360109207:-	turquoise
MSTRG.132260;SE:3B:360109595-360109913:360110041-360110124:-	turquoise
MSTRG.132264;A3:3B:361749065-361753004:361749062-361753004:-	turquoise
MSTRG.132275;A5:3B:362482201-362482294:362482201-362482304:-	turquoise
MSTRG.132321;A3:3B:366553799-366553927:366553799-366553930:+	turquoise
MSTRG.132328;SE:3B:367449044-367449129:367449236-367450946:+	turquoise
MSTRG.132346;AF:3B:368116027-368116100:368116106:368116027-368120796:368120850:-	turquoise
MSTRG.132396;A3:3B:370162429-370163238:370162429-370163243:+	turquoise
MSTRG.132396;A5:3B:370163808-370163911:370163799-370163911:+	turquoise
MSTRG.132396;RI:3B:370165716:370165843-370165866:370166028:+	turquoise
MSTRG.132430;AF:3B:373138892-373139000:373139160:373138892-373140327:373140674:-	turquoise
MSTRG.132430;SE:3B:373138599-373138793:373138892-373140327:-	turquoise
MSTRG.132469;A3:3B:375496892-375497007:375496884-375497007:-	turquoise
MSTRG.132469;RI:3B:375497007:375497146-375497475:375497535:-	turquoise
MSTRG.132524;A5:3B:379679478-379679573:379679455-379679573:+	turquoise
MSTRG.132537;A3:3B:380888816-380888886:380888816-380888911:+	turquoise
MSTRG.132551;RI:3B:381766080:381766409-381766491:381767017:+	turquoise
MSTRG.132562;A3:3B:382004441-382005360:382004436-382005360:-	turquoise
MSTRG.132564;A3:3B:382318380-382318869:382318380-382318892:+	turquoise
MSTRG.132574;A5:3B:382656848-382656945:382656845-382656945:+	turquoise
MSTRG.132574;RI:3B:382657515:382657541-382657632:382657785:+	turquoise
MSTRG.132574;RI:3B:382657632:382657785-382657865:382657913:+	turquoise
MSTRG.132574;SE:3B:382657913-382658239:382658353-382658470:+	turquoise
MSTRG.132574;SE:3B:382658561-382658662:382658809-382659888:+	turquoise
MSTRG.132587;SE:3B:384310933-384311603:384312119-384312237:+	turquoise
MSTRG.132590;A5:3B:384331645-384332970:384331645-384332986:-	turquoise
MSTRG.132594;A5:3B:384885762-384887074:384885643-384887074:+	turquoise
MSTRG.132624;RI:3B:386522696:386522845-386522929:386523284:+	turquoise
MSTRG.132636;A5:3B:386376765-386376845:386376765-386376874:-	turquoise
MSTRG.132636;A5:3B:386377798-386378320:386377798-386378384:-	turquoise
MSTRG.132647;A5:3B:388104031-388106135:388104031-388106264:-	turquoise
MSTRG.132647;SE:3B:388104031-388105230:388105300-388106264:-	turquoise
MSTRG.132662;A3:3B:389040226-389040810:389040226-389040844:+	turquoise
MSTRG.132662;A5:3B:389039949-389040135:389039946-389040135:+	turquoise
MSTRG.132662;RI:3B:389042625:389042748-389043253:389043321:+	turquoise
MSTRG.132665;A3:3B:389258095-389258170:389258095-389258248:+	turquoise
MSTRG.132667;A3:3B:389264251-389264339:389264246-389264339:-	turquoise
MSTRG.132681;AF:3B:389789477:389789691-389790586:389790375:389790434-389790586:+	turquoise
MSTRG.132712;SE:3B:392746655-392747344:392748367-392748808:+	turquoise
MSTRG.132779;RI:3B:396274052:396274227-396274306:396275300:+	turquoise
MSTRG.132783;AF:3B:396879064-396881308:396881611:396879064-396881718:396882145:-	turquoise
MSTRG.132783;RI:3B:396881718:396881795-396881890:396882145:-	turquoise
MSTRG.132789;A5:3B:397262524-397263371:397262507-397263371:+	turquoise
MSTRG.132801;A3:3B:398589979-398590568:398589842-398590568:-	turquoise
MSTRG.132812;A3:3B:398964498-398964606:398964498-398964613:+	turquoise
MSTRG.132870;A3:3B:403110733-403110838:403110733-403110943:+	turquoise
MSTRG.132877;SE:3B:404420680-404420767:404420823-404420899:-	turquoise
MSTRG.132880;A3:3B:404827026-404827135:404826990-404827135:-	turquoise
MSTRG.132896;A3:3B:405416281-405422555:405416281-405422558:+	turquoise
MSTRG.132922;A3:3B:406614865-406615233:406614865-406615332:+	turquoise
MSTRG.132922;A3:3B:406614865-406615233:406614865-406615377:+	turquoise
MSTRG.132922;A3:3B:406614865-406615332:406614865-406615377:+	turquoise
MSTRG.132922;A5:3B:406613756-406613865:406613687-406613865:+	turquoise
MSTRG.132922;RI:3B:406613865:406613891-406613995:406614077:+	turquoise
MSTRG.132922;RI:3B:406614502:406614528-406614633:406614715:+	turquoise
MSTRG.132949;A3:3B:409277741-409278083:409277741-409278087:+	turquoise
MSTRG.132951;AF:3B:409541400:409541600-409543400:409542877:409543041-409543400:+	turquoise
MSTRG.132951;AF:3B:409541447:409541600-409543400:409542877:409543041-409543400:+	turquoise
MSTRG.132957;SE:3B:409603424-409603863:409603904-409604217:-	turquoise
MSTRG.132960;A3:3B:409874820-409876081:409874795-409876081:-	turquoise
MSTRG.132979;A5:3B:411427094-411427799:411427094-411427843:-	turquoise
MSTRG.132982;AF:3B:411831372:411831543-411834005:411832823:411832903-411834005:+	turquoise
MSTRG.133010;RI:3B:413037219:413037254-413037366:413037447:+	turquoise
MSTRG.133045;A5:3B:416126548-416127277:416126521-416127277:+	turquoise
MSTRG.133081;A3:3B:417726248-417726384:417726248-417726429:+	turquoise
MSTRG.133096;A3:3B:418454478-418455185:418454464-418455185:-	turquoise
MSTRG.133123;SE:3B:419556304-419556403:419556530-419556849:+	turquoise
MSTRG.133135;SE:3B:420408291-420408655:420408791-420408883:-	turquoise
MSTRG.133164;A3:3B:421660981-421661184:421660977-421661184:-	turquoise
MSTRG.133165;A3:3B:421666940-421667084:421666940-421667087:+	turquoise
MSTRG.133210;A3:3B:424790876-424791281:424790871-424791281:-	turquoise
MSTRG.133210;RI:3B:424791443:424791562-424791632:424791765:-	turquoise
MSTRG.133268;A3:3B:429274527-429274747:429274527-429274755:+	turquoise
MSTRG.133268;RI:3B:429274075:429274231-429274331:429274527:+	turquoise
MSTRG.133288;A3:3B:431043127-431044197:431043124-431044197:-	turquoise
MSTRG.133288;RI:3B:431044854:431045002-431045094:431045196:-	turquoise
MSTRG.133288;RI:3B:431046251:431046313-431046505:431046593:-	turquoise
MSTRG.133297;A3:3B:431583655-431584151:431583655-431584158:+	turquoise
MSTRG.133297;SE:3B:431583377-431583597:431583655-431584151:+	turquoise
MSTRG.133300;A5:3B:431587156-431587298:431587152-431587298:+	turquoise
MSTRG.133300;A5:3B:431587166-431587298:431587156-431587298:+	turquoise
MSTRG.133300;SE:3B:431586384-431586486:431586786-431586898:+	turquoise
MSTRG.133310;A5:3B:432845110-432846039:432845110-432846499:-	turquoise
MSTRG.133324;A5:3B:434047723-434047939:434047707-434047939:+	turquoise
MSTRG.133324;A5:3B:434047814-434047939:434047707-434047939:+	turquoise
MSTRG.133346;A3:3B:434985370-434985460:434985370-434985468:+	turquoise
MSTRG.133350;AF:3B:435856721:435857388-435863507:435862232:435862636-435863507:+	turquoise
MSTRG.133350;RI:3B:435866254:435866449-435866540:435866995:+	turquoise
MSTRG.133383;A3:3B:437499469-437501111:437499469-437501124:+	turquoise
MSTRG.133383;A5:3B:437503282-437503539:437503278-437503539:+	turquoise
MSTRG.133389;A3:3B:437823265-437823351:437823246-437823351:-	turquoise
MSTRG.133399;SE:3B:438580649-438581565:438581641-438582545:-	turquoise
MSTRG.133401;A3:3B:438544148-438544451:438544145-438544451:-	turquoise
MSTRG.133401;AF:3B:438545352-438546482:438546523:438545352-438548795:438548897:-	turquoise
MSTRG.133401;RI:3B:438544451:438544943-438545018:438545352:-	turquoise
MSTRG.133503;A5:3B:445604716-445605635:445604709-445605635:+	turquoise
MSTRG.133511;A5:3B:445886960-445887224:445886960-445887249:-	turquoise
MSTRG.133538;A3:3B:447231302-447231368:447231302-447231384:+	turquoise
MSTRG.133538;AF:3B:447229394:447229416-447229786:447229555:447229707-447229786:+	turquoise
MSTRG.133538;RI:3B:447231222:447231302-447231368:447231513:+	turquoise
MSTRG.133538;SE:3B:447230117-447231222:447231302-447231368:+	turquoise
MSTRG.133544;A3:3B:447982327-447983048:447981826-447983048:-	turquoise
MSTRG.133544;A5:3B:447983153-447983231:447983153-447983354:-	turquoise
MSTRG.133544;RI:3B:447981011:447981826-447982128:447982327:-	turquoise
MSTRG.133544;SE:3B:447981826-447982128:447982327-447983048:-	turquoise
MSTRG.133571;A3:3B:448754818-448755277:448754727-448755277:-	turquoise
MSTRG.133571;RI:3B:448754184:448754217-448754257:448754378:-	turquoise
MSTRG.133589;A3:3B:450379639-450379800:450379621-450379800:-	turquoise
MSTRG.133613;A5:3B:452110193-452110697:452110193-452110700:-	turquoise
MSTRG.133613;SE:3B:452107953-452108917:452109000-452110111:-	turquoise
MSTRG.133649;A3:3B:454368238-454368879:454367766-454368879:-	turquoise
MSTRG.133649;SE:3B:454367766-454368142:454368269-454368849:-	turquoise
MSTRG.133670;RI:3B:455061204:455061274-455061371:455061501:+	turquoise
MSTRG.133671;A3:3B:455065899-455066459:455065826-455066459:-	turquoise
MSTRG.133671;A3:3B:455065904-455066459:455065826-455066459:-	turquoise
MSTRG.133671;A3:3B:455065904-455066459:455065899-455066459:-	turquoise
MSTRG.133671;A3:3B:455066866-455067273:455066861-455067273:-	turquoise
MSTRG.133953;A3:3B:469768183-469768277:469768171-469768277:-	turquoise
MSTRG.133968;A3:3B:470851522-470851591:470851522-470851604:+	turquoise
MSTRG.133985;A5:3B:472113005-472113235:472113005-472113563:-	turquoise
MSTRG.133985;AF:3B:472116061-472116734:472116805:472116061-472116918:472117075:-	turquoise
MSTRG.133985;AF:3B:472116061-472116734:472116888:472116061-472116918:472117075:-	turquoise
MSTRG.133985;MX:3B:472113005-472113563:472113713-472114281:472113005-472114168:472114203-472114281:-	turquoise
MSTRG.133985;RI:3B:472112972:472113005-472113235:472113713:-	turquoise
MSTRG.133985;RI:3B:472112972:472113005-472113563:472113713:-	turquoise
MSTRG.133985;SE:3B:472113005-472113563:472113713-472114281:-	turquoise
MSTRG.133985;SE:3B:472113005-472114168:472114203-472114281:-	turquoise
MSTRG.133985;SE:3B:472115494-472115670:472115735-472115970:-	turquoise
MSTRG.133985;SE:3B:472116061-472116734:472116850-472116918:-	turquoise
MSTRG.133994;A3:3B:472863335-472864589:472863268-472864589:-	turquoise
MSTRG.133995;AF:3B:473183926-473183994:473184101:473183926-473184147:473184169:-	turquoise
MSTRG.134006;RI:3B:473237253:473237264-473237367:473237826:+	turquoise
MSTRG.134048;A3:3B:476944843-476945343:476944695-476945343:-	turquoise
MSTRG.134048;SE:3B:476944695-476944826:476944843-476945343:-	turquoise
MSTRG.134116;AF:3B:479298179:479298345-479299168:479298885:479298910-479299168:+	turquoise
MSTRG.134165;A3:3B:481620783-481620892:481620741-481620892:-	turquoise
MSTRG.134165;RI:3B:481620695:481620741-481620892:481621340:-	turquoise
MSTRG.134165;RI:3B:481620695:481620783-481620892:481621340:-	turquoise
MSTRG.134170;A3:3B:482256056-482256169:482256056-482256182:+	turquoise
MSTRG.134177;A3:3B:482489405-482489501:482489405-482489508:+	turquoise
MSTRG.134177;SE:3B:482481882-482482559:482482658-482484675:+	turquoise
MSTRG.134276;A5:3B:486381566-486382686:486381566-486382692:-	turquoise
MSTRG.134290;A3:3B:487049062-487049797:487049054-487049797:-	turquoise
MSTRG.134317;AF:3B:489352449:489352518-489353894:489353451:489353492-489353894:+	turquoise
MSTRG.134326;A3:3B:489695428-489695663:489695428-489695668:+	turquoise
MSTRG.134326;A3:3B:489697333-489697455:489697333-489697536:+	turquoise
MSTRG.134326;RI:3B:489697177:489697333-489697536:489697824:+	turquoise
MSTRG.134378;RI:3B:493120331:493120454-493120535:493120647:+	turquoise
MSTRG.134383;A3:3B:493651289-493651389:493651271-493651389:-	turquoise
MSTRG.134383;A5:3B:493651494-493651562:493651494-493651579:-	turquoise
MSTRG.134383;SE:3B:493648545-493649100:493649294-493649629:-	turquoise
MSTRG.134383;SE:3B:493649735-493650038:493650134-493650239:-	turquoise
MSTRG.134432;A5:3B:498054915-498055004:498054906-498055004:+	turquoise
MSTRG.134455;A3:3B:499165205-499165260:499165205-499165314:+	turquoise
MSTRG.134505;A5:3B:502641475-502641584:502641471-502641584:+	turquoise
MSTRG.134505;AF:3B:502638685:502638985-502639355:502639108:502639203-502639355:+	turquoise
MSTRG.134505;AF:3B:502638685:502638985-502639355:502639182:502639203-502639355:+	turquoise
MSTRG.134559;A5:3B:506624452-506629249:506624452-506629393:-	turquoise
MSTRG.134565;A5:3B:507130502-507131717:507130454-507131717:+	turquoise
MSTRG.134569;A3:3B:507275827-507275915:507275808-507275915:-	turquoise
MSTRG.134587;A3:3B:508254853-508255109:508254824-508255109:-	turquoise
MSTRG.134587;A5:3B:508252319-508252947:508252319-508252982:-	turquoise
MSTRG.134589;A3:3B:508479784-508479932:508479781-508479932:-	turquoise
MSTRG.134641;A3:3B:511073349-511073891:511073303-511073891:-	turquoise
MSTRG.134763;A5:3B:521696293-521698704:521696289-521698704:+	turquoise
MSTRG.134789;AF:3B:523571127-523571540:523571587:523571127-523571779:523571965:-	turquoise
MSTRG.134789;RI:3B:523569886:523570320-523570400:523571127:-	turquoise
MSTRG.134831;A3:3B:526488507-526490134:526488507-526490153:+	turquoise
MSTRG.134847;SE:3B:526963077-526963759:526963997-526965585:-	turquoise
MSTRG.134855;A3:3B:527302215-527302852:527302210-527302852:-	turquoise
MSTRG.134856;A3:3B:527296580-527296873:527296580-527296926:+	turquoise
MSTRG.134868;A3:3B:527900763-527901844:527900763-527902030:+	turquoise
MSTRG.134868;MX:3B:527900243-527900727:527900763-527901844:527900243-527901157:527901229-527901844:+	turquoise
MSTRG.134868;MX:3B:527900243-527900727:527900763-527902030:527900243-527901157:527901229-527902030:+	turquoise
MSTRG.134868;SE:3B:527900243-527900727:527900763-527901844:+	turquoise
MSTRG.134868;SE:3B:527900243-527901157:527901229-527902030:+	turquoise
MSTRG.134906;A3:3B:530264948-530265035:530264943-530265035:-	turquoise
MSTRG.134927;A3:3B:531793093-531793229:531793093-531793275:+	turquoise
MSTRG.134927;A3:3B:531794327-531794422:531794327-531794440:+	turquoise
MSTRG.134929;A3:3B:532022608-532022689:532022605-532022689:-	turquoise
MSTRG.134962;A3:3B:535520092-535520174:535520092-535520178:+	turquoise
MSTRG.134962;SE:3B:535514333-535515170:535515307-535515959:+	turquoise
MSTRG.134975;A3:3B:536078779-536078876:536078770-536078876:-	turquoise
MSTRG.134982;RI:3B:536435206:536435469-536435674:536435826:-	turquoise
MSTRG.135006;AF:3B:539100916-539101063:539101110:539100916-539101214:539102134:-	turquoise
MSTRG.135012;A3:3B:539597720-539597806:539597712-539597806:-	turquoise
MSTRG.135012;SE:3B:539595513-539596569:539596659-539597673:-	turquoise
MSTRG.135055;A3:3B:541203716-541204244:541203654-541204244:-	turquoise
MSTRG.135104;RI:3B:544110247:544110333-544110442:544110997:+	turquoise
MSTRG.135108;RI:3B:543881033:543881081-543881296:543882031:+	turquoise
MSTRG.135132;A3:3B:545066971-545067154:545066971-545067159:+	turquoise
MSTRG.135141;A3:3B:545195900-545195994:545195900-545195997:+	turquoise
MSTRG.135240;A3:3B:551497675-551497767:551497675-551497772:+	turquoise
MSTRG.135240;A3:3B:551500223-551500292:551500223-551500303:+	turquoise
MSTRG.135242;A3:3B:551513775-551514236:551513766-551514236:-	turquoise
MSTRG.135244;A3:3B:550655970-550656477:550655970-550656527:+	turquoise
MSTRG.135253;RI:3B:552476989:552477005-552477027:552477335:+	turquoise
MSTRG.135280;A3:3B:554697714-554697958:554697687-554697958:-	turquoise
MSTRG.135280;A3:3B:554698857-554698935:554698852-554698935:-	turquoise
MSTRG.135280;AF:3B:554700041-554701125:554701298:554700041-554701605:554701750:-	turquoise
MSTRG.135301;SE:3B:554989825-554990039:554990094-554990372:+	turquoise
MSTRG.135304;A3:3B:555271439-555271700:555271378-555271700:-	turquoise
MSTRG.135417;A3:3B:559331844-559331929:559331844-559331932:+	turquoise
MSTRG.135470;AF:3B:561537762:561538063-561539501:561538925:561538990-561539501:+	turquoise
MSTRG.135470;RI:3B:561539693:561539740-561539847:561539941:+	turquoise
MSTRG.135535;A5:3B:565728499-565729751:565728499-565729887:-	turquoise
MSTRG.135535;A5:3B:565728499-565729751:565728499-565729922:-	turquoise
MSTRG.135536;A3:3B:565732001-565732080:565731993-565732080:-	turquoise
MSTRG.135555;AF:3B:566836105-566836683:566836799:566836105-566836855:566837249:-	turquoise
MSTRG.135565;A3:3B:567245707-567245792:567245707-567245816:+	turquoise
MSTRG.135620;A5:3B:571142435-571142661:571142430-571142661:+	turquoise
MSTRG.135660;AF:3B:572742316:572742505-572744259:572742595:572742655-572744259:+	turquoise
MSTRG.135728;A5:3B:576145589-576145683:576145589-576145700:-	turquoise
MSTRG.135728;SE:3B:576143491-576144000:576144125-576144454:-	turquoise
MSTRG.135755;SE:3B:578399247-578401181:578401241-578401427:+	turquoise
MSTRG.135783;A5:3B:579307147-579307454:579307147-579307474:-	turquoise
MSTRG.135795;AF:3B:580026078:580026150-580030920:580030088:580030207-580030920:+	turquoise
MSTRG.135806;A3:3B:581031004-581031820:581031004-581031828:+	turquoise
MSTRG.135806;AF:3B:581026448:581026595-581029703:581029424:581029451-581029703:+	turquoise
MSTRG.135806;AL:3B:581031004-581031820:581031825:581031004-581031828:581032209:+	turquoise
MSTRG.135842;A3:3B:581968609-581968872:581968332-581968872:-	turquoise
MSTRG.135842;A5:3B:581969040-581969124:581969040-581969159:-	turquoise
MSTRG.135861;A5:3B:583380665-583381693:583380535-583381693:+	turquoise
MSTRG.135861;AF:3B:583380484:583380535-583381693:583380827:583380910-583381693:+	turquoise
MSTRG.135861;AF:3B:583380518:583380665-583381693:583380827:583380910-583381693:+	turquoise
MSTRG.135903;A3:3B:583992946-583993027:583992943-583993027:-	turquoise
MSTRG.135908;SE:3B:586510880-586511530:586511654-586511745:+	turquoise
MSTRG.135915;A3:3B:586864781-586864880:586864775-586864880:-	turquoise
MSTRG.135948;A3:3B:590292028-590294317:590292028-590294320:+	turquoise
MSTRG.135967;A3:3B:591457122-591457841:591457116-591457841:-	turquoise
MSTRG.135967;A3:3B:591459290-591459382:591459281-591459382:-	turquoise
MSTRG.135967;AF:3B:591459462-591460543:591460582:591459462-591460719:591460832:-	turquoise
MSTRG.135986;A3:3B:592817893-592867079:592817885-592867079:-	turquoise
MSTRG.135986;A5:3B:592817885-592867061:592817885-592867079:-	turquoise
MSTRG.136023;A3:3B:596430616-596430790:596430518-596430790:-	turquoise
MSTRG.136047;A3:3B:597454019-597454098:597454019-597454104:+	turquoise
MSTRG.136151;A5:3B:603465113-603465252:603465113-603465260:-	turquoise
MSTRG.136152;A3:3B:603574138-603574223:603574129-603574223:-	turquoise
MSTRG.136166;SE:3B:604271786-604271877:604272030-604272801:-	turquoise
MSTRG.136173;AF:3B:605270267-605270759:605270840:605270267-605270902:605270942:-	turquoise
MSTRG.136187;A5:3B:605667852-605668015:605667852-605668051:-	turquoise
MSTRG.136188;A3:3B:606167421-606167545:606167421-606167550:+	turquoise
MSTRG.136243;A3:3B:610221443-610221555:610221356-610221555:-	turquoise
MSTRG.136255;A3:3B:609349674-609349767:609349674-609349776:+	turquoise
MSTRG.136270;AF:3B:611726344:611726453-611727463:611726561:611726629-611727463:+	turquoise
MSTRG.136277;A3:3B:612098339-612098412:612098339-612098417:+	turquoise
MSTRG.136287;A3:3B:612410428-612411053:612410428-612411081:+	turquoise
MSTRG.136288;AF:3B:612413160-612414554:612414616:612413160-612415049:612415252:-	turquoise
MSTRG.136298;SE:3B:613804240-613804361:613804464-613804687:+	turquoise
MSTRG.136318;SE:3B:614915727-614917044:614917121-614919210:-	turquoise
MSTRG.136430;A3:3B:621149294-621149380:621149294-621149410:+	turquoise
MSTRG.136451;A3:3B:622769893-622770337:622769888-622770337:-	turquoise
MSTRG.136451;A3:3B:622770548-622774748:622770537-622774748:-	turquoise
MSTRG.136459;A3:3B:623657203-623658355:623657203-623658360:+	turquoise
MSTRG.136471;A3:3B:625201225-625202537:625201221-625202537:-	turquoise
MSTRG.136531;RI:3B:628477831:628477875-628477968:628478331:-	turquoise
MSTRG.136549;A3:3B:630004396-630004488:630004374-630004488:-	turquoise
MSTRG.136634;SE:3B:636447838-636448094:636448258-636448361:-	turquoise
MSTRG.136641;RI:3B:637059026:637059098-637059183:637059313:+	turquoise
MSTRG.136645;A3:3B:636738338-636738418:636738325-636738418:-	turquoise
MSTRG.136645;A3:3B:636739353-636739431:636739324-636739431:-	turquoise
MSTRG.136645;A5:3B:636739521-636740375:636739521-636740386:-	turquoise
MSTRG.136645;A5:3B:636740483-636741160:636740483-636741172:-	turquoise
MSTRG.136653;A3:3B:637616853-637616938:637616846-637616938:-	turquoise
MSTRG.136689;A5:3B:640055959-640056288:640055924-640056288:+	turquoise
MSTRG.136695;A3:3B:640071957-640074406:640071800-640074406:-	turquoise
MSTRG.136697;A5:3B:640658624-640658733:640658620-640658733:+	turquoise
MSTRG.136697;RI:3B:640655709:640655798-640655904:640655933:+	turquoise
MSTRG.136783;RI:3B:644910276:644910553-644910620:644910651:+	turquoise
MSTRG.136831;AF:3B:647816204:647816215-647816896:647816739:647816804-647816896:+	turquoise
MSTRG.136831;SE:3B:647816973-647817333:647817430-647817594:+	turquoise
MSTRG.136831;SE:3B:647816973-647817343:647817430-647817594:+	turquoise
MSTRG.136852;A3:3B:648734632-648734763:648734632-648734765:+	turquoise
MSTRG.136853;A5:3B:648739922-648739998:648739922-648740018:-	turquoise
MSTRG.136889;A3:3B:650604276-650604417:650604261-650604417:-	turquoise
MSTRG.136907;A3:3B:650803946-650804120:650803930-650804120:-	turquoise
MSTRG.136916;SE:3B:651279001-651279357:651279440-651279693:+	turquoise
MSTRG.136917;A3:3B:651370323-651370496:651370323-651370543:+	turquoise
MSTRG.136946;A3:3B:652735746-652735825:652735746-652735842:+	turquoise
MSTRG.136949;A5:3B:652911498-652911663:652911498-652911671:-	turquoise
MSTRG.137003;A5:3B:655635954-655636158:655635934-655636158:+	turquoise
MSTRG.137003;RI:3B:655636158:655636199-655636285:655636362:+	turquoise
MSTRG.137020;SE:3B:656287573-656288397:656288525-656288597:+	turquoise
MSTRG.137073;RI:3B:659574793:659574914-659575053:659575234:+	turquoise
MSTRG.137116;A3:3B:661345913-661345990:661345913-661346005:+	turquoise
MSTRG.137160;A5:3B:663129067-663129147:663129067-663129235:-	turquoise
MSTRG.137161;A3:3B:663977557-663978387:663977557-663978397:+	turquoise
MSTRG.137163;AF:3B:664109036:664109439-664110354:664109592:664109822-664110354:+	turquoise
MSTRG.137164;A3:3B:664113429-664113543:664113409-664113543:-	turquoise
MSTRG.137214;A3:3B:667384668-667385163:667384661-667385163:-	turquoise
MSTRG.137216;A3:3B:667718176-667718624:667718157-667718624:-	turquoise
MSTRG.137226;A5:3B:667166653-667166736:667166650-667166736:+	turquoise
MSTRG.137237;A3:3B:668070903-668070994:668070900-668070994:-	turquoise
MSTRG.137237;A5:3B:668072519-668072620:668072519-668072716:-	turquoise
MSTRG.137253;A5:3B:669716218-669716978:669716218-669716982:-	turquoise
MSTRG.137321;A3:3B:671669138-671669224:671669119-671669224:-	turquoise
MSTRG.137420;A5:3B:676271405-676271487:676271405-676271494:-	turquoise
MSTRG.137425;AF:3B:676615515:676615743-676617036:676616011:676616062-676617036:+	turquoise
MSTRG.137441;A5:3B:678022305-678022466:678021989-678022466:+	turquoise
MSTRG.137442;A5:3B:678146415-678146722:678146356-678146722:+	turquoise
MSTRG.137482;AF:3B:680254883-680255962:680256068:680254883-680256272:680256425:-	turquoise
MSTRG.137546;A3:3B:683343720-683343846:683343720-683343893:+	turquoise
MSTRG.137546;A3:3B:683344072-683344161:683344072-683344167:+	turquoise
MSTRG.137640;AF:3B:686376777:686376908-686377743:686377535:686377566-686377743:+	turquoise
MSTRG.137640;RI:3B:686379284:686379463-686379546:686379701:+	turquoise
MSTRG.137655;A3:3B:686730607-686730738:686730607-686730742:+	turquoise
MSTRG.137676;A3:3B:688397741-688397838:688397738-688397838:-	turquoise
MSTRG.137705;A5:3B:689509033-689510220:689509028-689510220:+	turquoise
MSTRG.137706;A5:3B:689521335-689521660:689521269-689521660:+	turquoise
MSTRG.137741;A3:3B:690857453-690857568:690857453-690857625:+	turquoise
MSTRG.137744;A3:3B:691267732-691267825:691267729-691267825:-	turquoise
MSTRG.137751;A3:3B:692037742-692038942:692037742-692038952:+	turquoise
MSTRG.137751;A3:3B:692040830-692041624:692040830-692041657:+	turquoise
MSTRG.137774;SE:3B:694021975-694022582:694022647-694022938:+	turquoise
MSTRG.137866;A3:3B:698611898-698612197:698611898-698612203:+	turquoise
MSTRG.137880;A5:3B:699695195-699696388:699695195-699696404:-	turquoise
MSTRG.137992;A3:3B:705546857-705546965:705546857-705546989:+	turquoise
MSTRG.138051;A3:3B:707416775-707417424:707416604-707417424:-	turquoise
MSTRG.138051;SE:3B:707416144-707416528:707416604-707417424:-	turquoise
MSTRG.138095;SE:3B:708951183-708952421:708952717-708952807:+	turquoise
MSTRG.138100;A3:3B:708938855-708939208:708938855-708939321:+	turquoise
MSTRG.138128;A3:3B:710583470-710585505:710583470-710585557:+	turquoise
MSTRG.138128;RI:3B:710581776:710583334-710583362:710583470:+	turquoise
MSTRG.138291;A5:3B:722352911-722353009:722352907-722353009:+	turquoise
MSTRG.138296;A5:3B:722478689-722479118:722478689-722479123:-	turquoise
MSTRG.138307;SE:3B:723028287-723029260:723029385-723030071:+	turquoise
MSTRG.138318;AF:3B:723445392-723445520:723445547:723445392-723445999:723446042:-	turquoise
MSTRG.138318;AF:3B:723445392-723445520:723445547:723445392-723445999:723446378:-	turquoise
MSTRG.138343;A5:3B:724752869-724753040:724752869-724753069:-	turquoise
MSTRG.138351;A5:3B:725116751-725117543:725116751-725118066:-	turquoise
MSTRG.138554;A3:3B:732615073-732615275:732615057-732615275:-	turquoise
MSTRG.138677;A3:3B:736672610-736672982:736672565-736672982:-	turquoise
MSTRG.138679;AF:3B:736926824-736927622:736927664:736926824-736928127:736928182:-	turquoise
MSTRG.138679;AF:3B:736926824-736928127:736928182:736926824-736930061:736930378:-	turquoise
MSTRG.138679;AL:3B:736890578:736890934-736925675:736925153:736925585-736925675:-	turquoise
MSTRG.138706;A3:3B:737755424-737761915:737755419-737761915:-	turquoise
MSTRG.138706;RI:3B:737761915:737762014-737762115:737762211:-	turquoise
MSTRG.138706;SE:3B:737755424-737755899:737755974-737761915:-	turquoise
MSTRG.138723;A5:3B:738319102-738319206:738319102-738319285:-	turquoise
MSTRG.138734;A5:3B:738699312-738699653:738699115-738699653:+	turquoise
MSTRG.138810;AL:3B:740504221-740505027:740505248:740504221-740518303:740518744:+	turquoise
MSTRG.138909;A3:3B:745541149-745541222:745541149-745541241:+	turquoise
MSTRG.139311;A5:3B:757921490-757925684:757921490-757925720:-	turquoise
MSTRG.139376;SE:3B:760135643-760136085:760136424-760136801:+	turquoise
MSTRG.139380;A5:3B:760479984-760480068:760479984-760480103:-	turquoise
MSTRG.139381;AF:3B:760606440-760606618:760606789:760606440-760607801:760607820:-	turquoise
MSTRG.139427;A5:3B:762306468-762307447:762306464-762307447:+	turquoise
MSTRG.139628;A5:3B:768262246-768264617:768262227-768264617:+	turquoise
MSTRG.139789;A3:3B:773050990-773051591:773050969-773051591:-	turquoise
MSTRG.139789;SE:3B:773049980-773050149:773050214-773050672:-	turquoise
MSTRG.139867;A3:3B:775829974-775830054:775829974-775830129:+	turquoise
MSTRG.139867;RI:3B:775830426:775830551-775830647:775831248:+	turquoise
MSTRG.139970;A3:3B:779536161-779536265:779536150-779536265:-	turquoise
MSTRG.139970;A3:3B:779536389-779536609:779536329-779536609:-	turquoise
MSTRG.139978;RI:3B:779578110:779578208-779578294:779578427:-	turquoise
MSTRG.140121;A5:3B:783466365-783466856:783466365-783466860:-	turquoise
MSTRG.140121;A5:3B:783466365-783466856:783466365-783466879:-	turquoise
MSTRG.140135;SE:3B:782837530-782837598:782837708-782837777:-	turquoise
MSTRG.140324;A3:3B:791282426-791284356:791282426-791284420:+	turquoise
MSTRG.140324;A5:3B:791281577-791281672:791281562-791281672:+	turquoise
MSTRG.140399;A5:3B:792800986-792801050:792800986-792801073:-	turquoise
MSTRG.140399;RI:3B:792803819:792804625-792804737:792804970:-	turquoise
MSTRG.140495;A3:3B:794869091-794869200:794869075-794869200:-	turquoise
MSTRG.140495;A5:3B:794868715-794868800:794868715-794868805:-	turquoise
MSTRG.140506;A3:3B:795331189-795331559:795331189-795331568:+	turquoise
MSTRG.140589;A5:3B:798166025-798167126:798166025-798167136:-	turquoise
MSTRG.140604;A3:3B:798305209-798305846:798305186-798305846:-	turquoise
MSTRG.140611;A3:3B:798548935-798549047:798548930-798549047:-	turquoise
MSTRG.140611;AL:3B:798547520:798547815-798549047:798548822:798548930-798549047:-	turquoise
MSTRG.140613;A3:3B:798506149-798506249:798506145-798506249:-	turquoise
MSTRG.140719;A3:3B:802849339-802849673:802849317-802849673:-	turquoise
MSTRG.140925;RI:3B:808013190:808013307-808013398:808013581:+	turquoise
MSTRG.141023;A3:3B:810327022-810327678:810327022-810327773:+	turquoise
MSTRG.141034;A3:3B:810536006-810536749:810536006-810537032:+	turquoise
MSTRG.141034;SE:3B:810536006-810536795:810536889-810537032:+	turquoise
MSTRG.141034;SE:3B:810536006-810536834:810536889-810537032:+	turquoise
MSTRG.141037;A5:3B:810561301-810561418:810561301-810561424:-	turquoise
MSTRG.141093;A3:3B:812574837-812574930:812574832-812574930:-	turquoise
MSTRG.141222;A5:3B:816009139-816018097:816009029-816018097:+	turquoise
MSTRG.141222;A5:3B:816009165-816018097:816009029-816018097:+	turquoise
MSTRG.141222;A5:3B:816009233-816018097:816009029-816018097:+	turquoise
MSTRG.141222;A5:3B:816009233-816018097:816009165-816018097:+	turquoise
MSTRG.141222;A5:3B:816009281-816018097:816009029-816018097:+	turquoise
MSTRG.141222;A5:3B:816009281-816018097:816009139-816018097:+	turquoise
MSTRG.141222;A5:3B:816009281-816018097:816009165-816018097:+	turquoise
MSTRG.141222;A5:3B:816009281-816018097:816009233-816018097:+	turquoise
MSTRG.141224;A3:3B:816011272-816012004:816011245-816012004:-	turquoise
MSTRG.141224;A5:3B:816012648-816012839:816012648-816013052:-	turquoise
MSTRG.141224;RI:3B:816012380:816012447-816012567:816012648:-	turquoise
MSTRG.141297;RI:3B:817822149:817822323-817822472:817822666:-	turquoise
MSTRG.141330;A5:3B:818873736-818874246:818873736-818874284:-	turquoise
MSTRG.141453;A3:3B:822103722-822105040:822103722-822105045:+	turquoise
MSTRG.141461;A5:3B:822113209-822113637:822113209-822113641:-	turquoise
MSTRG.141461;SE:3B:822113209-822113637:822113699-822114539:-	turquoise
MSTRG.141461;SE:3B:822113209-822113641:822113699-822114539:-	turquoise
MSTRG.141468;A3:3B:822191552-822191629:822191539-822191629:-	turquoise
MSTRG.141487;A3:3B:822824709-822825270:822824709-822825273:+	turquoise
MSTRG.141487;SE:3B:822825435-822826108:822826309-822826426:+	turquoise
MSTRG.141535;A3:3B:823579197-823579346:823579158-823579346:-	turquoise
MSTRG.141728;RI:3B:829113281:829113478-829113629:829113827:+	turquoise
MSTRG.14211;A3:1B:1204330-1204431:1204324-1204431:-	turquoise
MSTRG.14211;A3:1B:1204472-1204873:1204469-1204873:-	turquoise
MSTRG.14310;A5:1B:3654230-3657715:3654221-3657715:+	turquoise
MSTRG.14350;A5:1B:4322057-4322143:4322057-4322148:-	turquoise
MSTRG.14455;A3:1B:6475306-6475651:6475306-6475655:+	turquoise
MSTRG.14604;A3:1B:9078843-9078944:9078843-9078952:+	turquoise
MSTRG.14604;A3:1B:9080629-9080808:9080629-9080811:+	turquoise
MSTRG.14604;AF:1B:9075765:9075859-9076403:9076182:9076275-9076403:+	turquoise
MSTRG.14620;A5:1B:9720458-9720631:9720458-9720656:-	turquoise
MSTRG.14620;A5:1B:9722182-9722266:9722182-9722284:-	turquoise
MSTRG.14643;AF:1B:10113703-10114049:10114127:10113703-10151886:10151903:-	turquoise
MSTRG.14688;A3:1B:11692944-11693378:11692920-11693378:-	turquoise
MSTRG.14791;A3:1B:14151640-14151735:14151640-14151798:+	turquoise
MSTRG.14842;RI:1B:15169332:15169481-15169580:15169704:-	turquoise
MSTRG.14845;AL:1B:15383110:15383467-15439773:15438996:15439687-15439773:-	turquoise
MSTRG.15006;SE:1B:17811285-17811820:17811897-17812071:-	turquoise
MSTRG.15021;AL:1B:17732626-17739854:17739883:17732626-17771117:17771315:+	turquoise
MSTRG.15021;AL:1B:17732626-17746355:17746835:17732626-17771117:17771315:+	turquoise
MSTRG.15030;AF:1B:17793569-17793670:17793937:17793569-17794944:17795262:-	turquoise
MSTRG.15030;AF:1B:17793569-17793764:17793939:17793569-17794944:17795262:-	turquoise
MSTRG.15050;A5:1B:19029073-19029606:19028953-19029606:+	turquoise
MSTRG.15050;RI:1B:19030572:19030748-19030837:19031332:+	turquoise
MSTRG.15083;RI:1B:20167558:20168718-20168803:20169768:+	turquoise
MSTRG.15104;A3:1B:20592716-20593862:20592701-20593862:-	turquoise
MSTRG.15212;A3:1B:25812793-25814013:25812786-25814013:-	turquoise
MSTRG.15250;SE:1B:26783127-26783722:26783895-26784000:-	turquoise
MSTRG.15400;A3:1B:31857822-31857902:31857819-31857902:-	turquoise
MSTRG.15400;AF:1B:31858588-31859071:31859598:31858588-31860089:31860195:-	turquoise
MSTRG.15400;SE:1B:31858588-31859071:31859737-31860089:-	turquoise
MSTRG.15414;A5:1B:32761608-32762166:32761578-32762166:+	turquoise
MSTRG.15418;A5:1B:31904361-31904769:31904338-31904769:+	turquoise
MSTRG.15577;SE:1B:40181604-40181679:40181771-40181850:+	turquoise
MSTRG.15646;A5:1B:42348036-42348124:42348033-42348124:+	turquoise
MSTRG.16111;A5:1B:43630463-43631317:43630338-43631317:+	turquoise
MSTRG.16139;A3:1B:45200445-45200595:45200424-45200595:-	turquoise
MSTRG.16157;A5:1B:46691091-46692253:46691027-46692253:+	turquoise
MSTRG.16348;AF:1B:53050199:53050353-53050930:53050418:53050643-53050930:+	turquoise
MSTRG.16431;A5:1B:54886133-54886218:54886117-54886218:+	turquoise
MSTRG.16444;A3:1B:56879969-56880071:56879922-56880071:-	turquoise
MSTRG.16471;A5:1B:57616340-57617614:57616187-57617614:+	turquoise
MSTRG.16471;A5:1B:57617713-57619247:57617709-57619247:+	turquoise
MSTRG.16517;SE:1B:58706500-58706759:58706839-58707638:+	turquoise
MSTRG.16621;AF:1B:62451423-62452135:62452337:62451423-62452463:62453152:-	turquoise
MSTRG.16639;AF:1B:63188247:63188287-63189685:63189528:63189596-63189685:+	turquoise
MSTRG.16664;A5:1B:63959443-63960233:63959443-63960236:-	turquoise
MSTRG.16739;A5:1B:67538995-67539606:67538970-67539606:+	turquoise
MSTRG.16788;SE:1B:69828259-69828455:69828531-69828879:-	turquoise
MSTRG.16918;SE:1B:80955397-80956519:80956628-80956990:+	turquoise
MSTRG.16956;A3:1B:83209049-83212044:83209043-83212044:-	turquoise
MSTRG.16956;AF:1B:83209049-83209148:83209210:83209049-83212044:83212328:-	turquoise
MSTRG.17111;A3:1B:90940303-90941190:90940299-90941190:-	turquoise
MSTRG.17111;A3:1B:90942482-90942558:90942468-90942558:-	turquoise
MSTRG.17120;A3:1B:90712246-90712331:90712246-90712334:+	turquoise
MSTRG.17211;A5:1B:95322546-95322850:95322396-95322850:+	turquoise
MSTRG.17231;SE:1B:95738405-95738500:95738612-95739041:-	turquoise
MSTRG.17238;A5:1B:96589745-96589825:96589731-96589825:+	turquoise
MSTRG.17238;RI:1B:96589156:96589223-96589298:96589386:+	turquoise
MSTRG.17268;A5:1B:99596319-99596802:99596319-99596823:-	turquoise
MSTRG.17297;A3:1B:100651670-100651821:100651665-100651821:-	turquoise
MSTRG.17297;A3:1B:100652984-100653843:100652960-100653843:-	turquoise
MSTRG.17317;RI:1B:101590463:101590800-101590840:101591225:-	turquoise
MSTRG.17362;A3:1B:104776110-104776182:104776102-104776182:-	turquoise
MSTRG.17412;AL:1B:108209932:108210417-108214378:108213092:108213470-108214378:-	turquoise
MSTRG.17458;SE:1B:111263923-111264602:111264636-111264821:-	turquoise
MSTRG.17483;A3:1B:111371914-111372022:111371911-111372022:-	turquoise
MSTRG.17503;SE:1B:112695787-112696058:112696153-112696588:-	turquoise
MSTRG.17568;A3:1B:115954817-115955704:115954817-115955714:+	turquoise
MSTRG.17568;AF:1B:115953191:115953344-115954412:115953631:115953685-115954412:+	turquoise
MSTRG.17592;A5:1B:117186744-117186958:117186731-117186958:+	turquoise
MSTRG.17635;A3:1B:119886244-119887065:119886244-119887117:+	turquoise
MSTRG.17952;A3:1B:137152787-137153365:137152787-137153747:+	turquoise
MSTRG.17959;A3:1B:137446241-137447309:137446241-137447387:+	turquoise
MSTRG.17967;A3:1B:137872440-137872533:137872440-137872548:+	turquoise
MSTRG.17983;A3:1B:138572709-138578384:138572709-138578416:+	turquoise
MSTRG.17983;RI:1B:138580447:138580497-138580570:138580770:+	turquoise
MSTRG.17983;SE:1B:138578468-138579016:138579075-138579741:+	turquoise
MSTRG.18029;A3:1B:139674061-139674201:139674051-139674201:-	turquoise
MSTRG.18029;A3:1B:139674084-139674201:139674051-139674201:-	turquoise
MSTRG.18053;A5:1B:142523212-142523572:142523212-142523577:-	turquoise
MSTRG.181589;A3:4B:235944-236078:235942-236078:-	turquoise
MSTRG.181607;A3:4B:1047467-1047737:1047459-1047737:-	turquoise
MSTRG.181629;A5:4B:1255285-1255550:1255271-1255550:+	turquoise
MSTRG.181634;RI:4B:1782325:1782344-1782441:1783131:+	turquoise
MSTRG.18168;A3:1B:148898589-148899360:148898589-148899363:+	turquoise
MSTRG.181763;AF:4B:5455789:5456004-5456556:5456110:5456124-5456556:+	turquoise
MSTRG.181764;A3:4B:5458646-5459504:5458639-5459504:-	turquoise
MSTRG.181789;RI:4B:6011424:6011472-6011524:6011930:+	turquoise
MSTRG.181886;A3:4B:9678710-9678813:9678710-9678825:+	turquoise
MSTRG.181886;A5:4B:9681592-9681694:9681532-9681694:+	turquoise
MSTRG.181888;AF:4B:9954306:9954492-9956090:9954873:9954911-9956090:+	turquoise
MSTRG.181902;A5:4B:10611027-10612963:10611027-10612978:-	turquoise
MSTRG.181915;A5:4B:11349199-11349491:11349199-11349533:-	turquoise
MSTRG.181915;RI:4B:11348542:11348639-11349054:11349199:-	turquoise
MSTRG.181936;A3:4B:11906397-11906497:11906382-11906497:-	turquoise
MSTRG.181949;A3:4B:11914106-11914202:11913998-11914202:-	turquoise
MSTRG.181988;A3:4B:13409436-13409554:13409436-13409561:+	turquoise
MSTRG.181995;RI:4B:13425160:13425191-13425278:13425361:-	turquoise
MSTRG.181995;RI:4B:13425908:13426012-13426124:13426156:-	turquoise
MSTRG.182003;AF:4B:13981014-13981142:13981177:13981014-13981621:13981870:-	turquoise
MSTRG.182022;A3:4B:14119708-14119797:14119705-14119797:-	turquoise
MSTRG.182023;RI:4B:14388749:14389019-14389068:14389403:+	turquoise
MSTRG.182119;RI:4B:17257036:17257062-17257090:17257134:+	turquoise
MSTRG.18211;A3:1B:151468308-151468401:151468271-151468401:-	turquoise
MSTRG.182142;A5:4B:17994238-17994753:17994161-17994753:+	turquoise
MSTRG.182148;A3:4B:18423702-18424132:18423702-18424136:+	turquoise
MSTRG.182148;A5:4B:18424514-18424624:18424452-18424624:+	turquoise
MSTRG.182148;RI:4B:18423625:18423702-18424136:18424452:+	turquoise
MSTRG.182148;SE:4B:18423702-18424136:18424452-18424624:+	turquoise
MSTRG.182223;A3:4B:19741484-19741562:19741484-19741588:+	turquoise
MSTRG.182236;A3:4B:20589602-20590368:20589578-20590368:-	turquoise
MSTRG.182270;RI:4B:21317583:21317663-21317806:21317862:-	turquoise
MSTRG.182312;A3:4B:22903091-22903518:22903086-22903518:-	turquoise
MSTRG.182393;RI:4B:25836477:25836600-25836736:25837112:-	turquoise
MSTRG.182408;A3:4B:25954744-25955047:25954737-25955047:-	turquoise
MSTRG.182479;A5:4B:27798349-27799428:27798349-27799485:-	turquoise
MSTRG.182508;A3:4B:28194354-28194505:28194187-28194505:-	turquoise
MSTRG.182508;RI:4B:28194103:28194187-28194286:28194354:-	turquoise
MSTRG.182508;SE:4B:28194187-28194286:28194354-28194505:-	turquoise
MSTRG.182517;A3:4B:28402712-28403423:28402712-28403493:+	turquoise
MSTRG.182518;A3:4B:28407468-28408761:28407468-28408777:+	turquoise
MSTRG.182518;AF:4B:28404790:28405055-28408777:28408436:28408488-28408777:+	turquoise
MSTRG.182527;A3:4B:28624614-28625774:28624609-28625774:-	turquoise
MSTRG.182534;AF:4B:28715217:28715368-28715766:28715482:28715530-28715766:+	turquoise
MSTRG.182557;A5:4B:29708831-29710049:29708831-29710303:-	turquoise
MSTRG.18258;A3:1B:154166640-154166770:154166632-154166770:-	turquoise
MSTRG.182591;A5:4B:32252236-32252331:32252236-32252351:-	turquoise
MSTRG.182598;AF:4B:32488337-32488452:32488513:32488337-32490630:32491121:-	turquoise
MSTRG.182603;A3:4B:32807477-32807572:32807477-32807575:+	turquoise
MSTRG.182603;SE:4B:32806670-32806873:32806995-32807361:+	turquoise
MSTRG.182616;A5:4B:33068383-33069060:33068383-33069140:-	turquoise
MSTRG.182616;RI:4B:33068062:33068171-33068296:33068383:-	turquoise
MSTRG.182652;A3:4B:34715431-34716640:34715431-34716647:+	turquoise
MSTRG.182652;RI:4B:34718287:34718406-34718507:34718607:+	turquoise
MSTRG.182652;SE:4B:34721233-34721425:34721541-34721624:+	turquoise
MSTRG.182691;AF:4B:37317942-37319856:37319872:37317942-37320436:37320613:-	turquoise
MSTRG.182691;RI:4B:37317502:37317585-37317680:37317755:-	turquoise
MSTRG.182733;A5:4B:39248952-39249024:39248867-39249024:+	turquoise
MSTRG.182733;RI:4B:39243310:39243463-39243593:39243660:+	turquoise
MSTRG.182733;SE:4B:39244810-39246259:39246570-39248755:+	turquoise
MSTRG.18276;A3:1B:155425428-155425512:155425428-155425545:+	turquoise
MSTRG.182777;A5:4B:41781241-41781314:41781236-41781314:+	turquoise
MSTRG.182807;AF:4B:42938982-42939665:42939702:42938982-42939784:42940110:-	turquoise
MSTRG.182844;A3:4B:44916369-44918374:44916341-44918374:-	turquoise
MSTRG.182857;SE:4B:45773326-45773479:45773595-45774246:+	turquoise
MSTRG.182868;A3:4B:46618475-46619852:46618475-46619906:+	turquoise
MSTRG.18287;SE:1B:156592089-156592376:156592488-156593953:+	turquoise
MSTRG.182881;A5:4B:47444938-47445051:47444894-47445051:+	turquoise
MSTRG.182895;A3:4B:47618955-47619045:47618950-47619045:-	turquoise
MSTRG.182895;A3:4B:47623850-47623970:47623841-47623970:-	turquoise
MSTRG.182895;A5:4B:47619205-47619722:47619205-47619799:-	turquoise
MSTRG.182897;A3:4B:49737625-49737885:49737625-49737890:+	turquoise
MSTRG.182898;RI:4B:49468519:49468608-49468710:49468772:-	turquoise
MSTRG.182908;A3:4B:49747938-49748037:49747925-49748037:-	turquoise
MSTRG.182909;SE:4B:49754496-49755083:49755178-49755303:+	turquoise
MSTRG.182910;AF:4B:49760341-49760492:49760545:49760341-49761754:49761820:-	turquoise
MSTRG.182921;A3:4B:51117485-51117634:51117485-51117649:+	turquoise
MSTRG.182970;A3:4B:53592669-53592746:53592659-53592746:-	turquoise
MSTRG.182975;RI:4B:54138729:54138775-54138861:54138947:-	turquoise
MSTRG.183018;A3:4B:56987272-56987621:56987030-56987621:-	turquoise
MSTRG.18301;A3:1B:156853549-156855256:156853512-156855256:-	turquoise
MSTRG.183043;A3:4B:57859165-57859392:57859165-57859423:+	turquoise
MSTRG.183082;RI:4B:58783523:58783576-58783616:58783792:-	turquoise
MSTRG.183082;RI:4B:58783523:58783639-58783685:58783792:-	turquoise
MSTRG.183093;A3:4B:60205774-60205862:60205765-60205862:-	turquoise
MSTRG.183097;A3:4B:60368640-60369775:60368626-60369775:-	turquoise
MSTRG.183098;A5:4B:60373818-60373894:60373815-60373894:+	turquoise
MSTRG.183124;SE:4B:61309815-61309923:61310082-61314441:-	turquoise
MSTRG.183136;A3:4B:62965292-62965389:62965292-62965397:+	turquoise
MSTRG.183136;A5:4B:62962968-62965200:62962955-62965200:+	turquoise
MSTRG.183164;A3:4B:64108408-64108478:64108385-64108478:-	turquoise
MSTRG.183170;SE:4B:64800487-64800606:64800695-64801345:+	turquoise
MSTRG.183311;A3:4B:71582239-71583419:71582239-71583433:+	turquoise
MSTRG.183311;A5:4B:71587207-71587929:71587186-71587929:+	turquoise
MSTRG.183312;A5:4B:71343341-71343425:71343337-71343425:+	turquoise
MSTRG.183370;AF:4B:74668283:74668458-74671154:74670405:74670419-74671154:+	turquoise
MSTRG.18340;A5:1B:159388852-159394425:159388849-159394425:+	turquoise
MSTRG.18344;A3:1B:159632656-159632726:159632649-159632726:-	turquoise
MSTRG.183477;A5:4B:80991604-81012333:80991598-81012333:+	turquoise
MSTRG.183477;AF:4B:80985879:80986204-80988243:80987591:80987757-80988243:+	turquoise
MSTRG.18347;A5:1B:159917010-159917097:159917010-159917105:-	turquoise
MSTRG.183498;A3:4B:81359810-81359887:81359810-81360121:+	turquoise
MSTRG.183499;SE:4B:81364202-81364720:81364773-81364868:-	turquoise
MSTRG.183515;RI:4B:82603829:82604340-82604466:82604576:+	turquoise
MSTRG.18351;A5:1B:160018628-160019077:160018558-160019077:+	turquoise
MSTRG.183522;A3:4B:82420585-82420703:82420585-82420785:+	turquoise
MSTRG.183522;A3:4B:82420585-82420729:82420585-82420785:+	turquoise
MSTRG.183522;A5:4B:82417158-82417799:82417145-82417799:+	turquoise
MSTRG.183522;RI:4B:82420785:82420822-82420904:82421058:+	turquoise
MSTRG.183565;A3:4B:86075777-86075869:86075777-86075880:+	turquoise
MSTRG.183565;A3:4B:86076191-86076793:86076191-86076809:+	turquoise
MSTRG.183585;RI:4B:87405870:87405885-87405967:87406007:+	turquoise
MSTRG.18358;A3:1B:160326729-160326816:160326720-160326816:-	turquoise
MSTRG.18358;A3:1B:160326938-160327573:160326934-160327573:-	turquoise
MSTRG.183647;AF:4B:90719744:90719770-90722044:90720240:90720445-90722044:+	turquoise
MSTRG.18365;AF:1B:161202973:161203068-161204137:161203249:161203339-161204137:+	turquoise
MSTRG.183749;SE:4B:96188631-96188872:96188953-96189421:+	turquoise
MSTRG.183755;A5:4B:96928374-96928992:96928351-96928992:+	turquoise
MSTRG.183808;A3:4B:99965362-99965448:99965357-99965448:-	turquoise
MSTRG.183829;A5:4B:101297185-101297267:101297179-101297267:+	turquoise
MSTRG.183833;A3:4B:101304992-101305221:101304992-101305256:+	turquoise
MSTRG.183918;SE:4B:106973518-106973983:106974124-106976734:-	turquoise
MSTRG.183933;A3:4B:107659140-107659280:107659131-107659280:-	turquoise
MSTRG.183947;AF:4B:108344836:108345131-108345827:108345401:108345532-108345827:+	turquoise
MSTRG.183967;SE:4B:109405131-109405387:109405582-109405779:-	turquoise
MSTRG.184005;A5:4B:112039812-112039905:112039812-112039930:-	turquoise
MSTRG.184027;SE:4B:113965286-113965365:113965438-113970752:-	turquoise
MSTRG.184045;RI:4B:115559307:115559353-115559455:115559591:-	turquoise
MSTRG.184056;A3:4B:116213625-116213770:116213570-116213770:-	turquoise
MSTRG.184056;AF:4B:116213903-116213991:116214267:116213903-116214620:116214713:-	turquoise
MSTRG.184063;A5:4B:116480463-116481166:116480463-116481187:-	turquoise
MSTRG.184112;AF:4B:119273679:119273773-119275154:119273853:119273874-119275154:+	turquoise
MSTRG.184176;RI:4B:123499977:123500301-123500546:123502527:+	turquoise
MSTRG.184212;RI:4B:125381646:125381736-125381995:125382152:-	turquoise
MSTRG.184229;A5:4B:126600497-126601410:126600497-126601519:-	turquoise
MSTRG.184268;A3:4B:128540417-128541205:128540417-128541233:+	turquoise
MSTRG.184330;RI:4B:132335328:132335479-132335564:132335739:-	turquoise
MSTRG.184330;SE:4B:132336151-132336550:132336631-132338178:-	turquoise
MSTRG.184425;A5:4B:139753475-139753662:139753266-139753662:+	turquoise
MSTRG.184427;A5:4B:139547767-139547860:139547767-139547904:-	turquoise
MSTRG.184480;A5:4B:142521403-142521714:142521369-142521714:+	turquoise
MSTRG.184480;RI:4B:142519931:142520126-142520186:142520280:+	turquoise
MSTRG.184480;RI:4B:142519931:142520126-142520203:142520280:+	turquoise
MSTRG.184546;A3:4B:146495799-146496191:146495786-146496191:-	turquoise
MSTRG.184559;RI:4B:147366870:147366872-147367515:147367653:+	turquoise
MSTRG.184559;SE:4B:147366041-147366588:147366615-147366870:+	turquoise
MSTRG.184562;A3:4B:147380249-147381173:147380243-147381173:-	turquoise
MSTRG.184562;A3:4B:147382233-147383124:147382228-147383124:-	turquoise
MSTRG.18458;MX:1B:165072589-165072764:165072818-165074591:165072589-165073673:165073727-165074591:+	turquoise
MSTRG.18458;SE:1B:165072589-165072764:165072818-165073673:+	turquoise
MSTRG.18458;SE:1B:165072589-165072764:165072818-165074591:+	turquoise
MSTRG.184638;A3:4B:155375152-155375270:155375152-155375604:+	turquoise
MSTRG.184638;AF:4B:155371654:155371701-155372778:155371822:155371861-155372778:+	turquoise
MSTRG.184676;AF:4B:158280078-158280211:158280458:158280078-158281132:158281555:-	turquoise
MSTRG.184686;A3:4B:159604284-159604698:159604284-159604733:+	turquoise
MSTRG.184686;AF:4B:159600779:159601243-159603949:159603623:159603772-159603949:+	turquoise
MSTRG.184704;A3:4B:159625383-159625451:159625366-159625451:-	turquoise
MSTRG.18472;AF:1B:167110604-167110776:167110923:167110604-167111093:167111433:-	turquoise
MSTRG.184742;A3:4B:165306383-165307001:165306344-165307001:-	turquoise
MSTRG.184742;RI:4B:165307001:165307220-165307926:165308219:-	turquoise
MSTRG.18479;SE:1B:167930328-167931193:167931934-167932125:+	turquoise
MSTRG.18480;A3:1B:167998353-167999054:167998344-167999054:-	turquoise
MSTRG.18480;A5:1B:167998344-167999054:167998344-167999058:-	turquoise
MSTRG.184861;SE:4B:171657835-171658363:171658438-171658509:-	turquoise
MSTRG.184861;SE:4B:171659005-171659133:171659235-171659366:-	turquoise
MSTRG.184885;SE:4B:172507040-172508224:172508379-172508456:+	turquoise
MSTRG.184896;A3:4B:173174554-173175479:173174554-173175484:+	turquoise
MSTRG.184898;AL:4B:173175473:173175650-173179298:173176384:173176913-173179298:-	turquoise
MSTRG.184898;SE:4B:173179404-173179502:173179594-173179893:-	turquoise
MSTRG.184916;A3:4B:173364522-173364603:173364516-173364603:-	turquoise
MSTRG.184924;A3:4B:175471777-175474276:175471777-175474288:+	turquoise
MSTRG.184925;A3:4B:175309594-175310093:175309095-175310093:-	turquoise
MSTRG.184925;A3:4B:175309858-175310093:175309594-175310093:-	turquoise
MSTRG.184925;AF:4B:175309594-175309680:175309724:175309594-175310093:175310361:-	turquoise
MSTRG.184925;AF:4B:175311624-175312103:175312190:175311624-175312423:175312456:-	turquoise
MSTRG.184925;RI:4B:175308108:175308298-175308433:175308600:-	turquoise
MSTRG.184926;RI:4B:175537757:175537845-175537976:175538075:+	turquoise
MSTRG.184959;A3:4B:177855164-177855246:177855164-177855252:+	turquoise
MSTRG.184972;A5:4B:178073260-178073456:178073260-178074212:-	turquoise
MSTRG.185013;A3:4B:180943863-180943970:180943858-180943970:-	turquoise
MSTRG.185024;A3:4B:181434766-181435249:181434766-181435271:+	turquoise
MSTRG.185024;SE:4B:181434019-181434348:181434458-181434579:+	turquoise
MSTRG.185028;A3:4B:181516529-181516605:181516522-181516605:-	turquoise
MSTRG.185039;A5:4B:182259059-182259167:182258925-182259167:+	turquoise
MSTRG.185046;SE:4B:182665726-182666497:182667737-182668085:+	turquoise
MSTRG.185052;A3:4B:182776233-182776297:182776233-182776307:+	turquoise
MSTRG.185052;A5:4B:182765695-182776167:182765534-182776167:+	turquoise
MSTRG.185052;SE:4B:182765534-182765630:182765695-182776167:+	turquoise
MSTRG.185053;SE:4B:183519750-183519898:183519975-183521289:-	turquoise
MSTRG.185106;RI:4B:185228390:185228575-185228690:185228779:-	turquoise
MSTRG.185106;RI:4B:185228690:185228779-185229002:185229189:-	turquoise
MSTRG.185132;A3:4B:187357258-187357351:187357258-187357354:+	turquoise
MSTRG.185132;A3:4B:187357503-187357631:187357503-187357634:+	turquoise
MSTRG.185132;A3:4B:187357786-187357878:187357786-187357881:+	turquoise
MSTRG.185203;A3:4B:192115325-192116052:192115286-192116052:-	turquoise
MSTRG.185228;A5:4B:193526142-193561974:193526057-193561974:+	turquoise
MSTRG.185228;A5:4B:193526142-193561974:193526112-193561974:+	turquoise
MSTRG.185230;AF:4B:193545491-193546386:193546671:193545491-193546944:193547360:-	turquoise
MSTRG.185256;A5:4B:195462801-195462886:195462801-195462890:-	turquoise
MSTRG.185297;A3:4B:201771930-201773099:201771919-201773099:-	turquoise
MSTRG.185339;A3:4B:207093280-207094096:207093280-207094099:+	turquoise
MSTRG.185339;RI:4B:207103096:207103234-207103524:207103591:+	turquoise
MSTRG.185339;SE:4B:207094364-207095875:207095976-207096310:+	turquoise
MSTRG.185454;RI:4B:211980413:211980517-211980597:211980683:+	turquoise
MSTRG.185463;A3:4B:213966731-213967165:213966731-213967179:+	turquoise
MSTRG.185463;A5:4B:213964672-213965552:213964543-213965552:+	turquoise
MSTRG.185518;A3:4B:217854503-217854571:217854503-217854574:+	turquoise
MSTRG.185518;AF:4B:217846208:217846330-217847778:217847394:217847459-217847778:+	turquoise
MSTRG.185518;SE:4B:217848334-217848432:217848541-217849148:+	turquoise
MSTRG.185525;AF:4B:218587866-218588138:218588379:218587866-218588519:218588781:-	turquoise
MSTRG.185550;A3:4B:221192154-221192556:221192154-221192559:+	turquoise
MSTRG.185550;A3:4B:221192770-221192885:221192770-221193733:+	turquoise
MSTRG.185662;A3:4B:232107998-232108088:232107998-232108125:+	turquoise
MSTRG.185702;A3:4B:235356034-235356491:235355965-235356491:-	turquoise
MSTRG.185753;A3:4B:240207485-240207584:240207466-240207584:-	turquoise
MSTRG.185760;AL:4B:241336663:241336881-241340673:241340232:241340478-241340673:-	turquoise
MSTRG.185870;RI:4B:250707065:250707173-250707265:250707963:+	turquoise
MSTRG.185949;A3:4B:256339912-256339995:256339912-256339999:+	turquoise
MSTRG.185967;AF:4B:258761684:258761903-258775176:258771676:258771752-258775176:+	turquoise
MSTRG.18597;A5:1B:173130514-173130589:173130514-173130605:-	turquoise
MSTRG.185987;A3:4B:260039595-260039668:260039590-260039668:-	turquoise
MSTRG.185987;A5:4B:260038040-260038116:260038040-260038143:-	turquoise
MSTRG.185987;SE:4B:260038304-260039040:260039106-260039426:-	turquoise
MSTRG.186025;A5:4B:266084483-266084591:266084402-266084591:+	turquoise
MSTRG.186025;AF:4B:266078944:266079360-266079702:266079466:266079635-266079702:+	turquoise
MSTRG.186025;AF:4B:266078944:266079360-266079702:266079574:266079635-266079702:+	turquoise
MSTRG.186025;AF:4B:266079271:266079360-266079702:266079574:266079635-266079702:+	turquoise
MSTRG.186025;AF:4B:266079280:266079360-266079702:266079574:266079635-266079702:+	turquoise
MSTRG.186031;A5:4B:269176014-269176218:269175967-269176218:+	turquoise
MSTRG.18604;A3:1B:173973134-173973249:173973020-173973249:-	turquoise
MSTRG.186089;A5:4B:273687935-273688335:273687915-273688335:+	turquoise
MSTRG.186089;AF:4B:273687826:273687887-273688304:273687895:273687915-273688304:+	turquoise
MSTRG.186100;AF:4B:273982316:273982442-273983106:273982889:273983048-273983106:+	turquoise
MSTRG.186100;RI:4B:273983106:273983214-273983645:273983767:+	turquoise
MSTRG.186130;A3:4B:277408643-277408720:277408595-277408720:-	turquoise
MSTRG.186130;A5:4B:277398382-277398466:277398382-277398563:-	turquoise
MSTRG.186154;A5:4B:278420799-278421074:278420799-278421122:-	turquoise
MSTRG.186154;A5:4B:278422363-278422441:278422363-278422480:-	turquoise
MSTRG.18615;A3:1B:174644476-174644652:174644470-174644652:-	turquoise
MSTRG.186206;AF:4B:285530769:285530915-285532911:285531017:285531067-285532911:+	turquoise
MSTRG.186212;SE:4B:286071373-286072250:286072409-286072786:-	turquoise
MSTRG.186215;SE:4B:286744852-286748160:286748261-286748575:+	turquoise
MSTRG.186270;RI:4B:291854976:291855068-291855162:291855392:-	turquoise
MSTRG.186312;A3:4B:295671200-295671249:295671200-295671302:+	turquoise
MSTRG.186312;SE:4B:295672129-295689546:295689638-295701076:+	turquoise
MSTRG.186338;A3:4B:299708776-299708869:299708773-299708869:-	turquoise
MSTRG.186363;A5:4B:300938085-300938317:300938085-300938360:-	turquoise
MSTRG.186388;A3:4B:302858437-302859345:302858437-302859349:+	turquoise
MSTRG.186393;A3:4B:304068209-304068791:304068209-304068885:+	turquoise
MSTRG.186393;RI:4B:304068885:304069022-304069116:304069237:+	turquoise
MSTRG.186403;AF:4B:305488929-305488997:305489025:305488929-305490182:305490344:-	turquoise
MSTRG.186417;A3:4B:306602085-306604935:306602085-306604952:+	turquoise
MSTRG.186417;A5:4B:306600240-306601823:306600139-306601823:+	turquoise
MSTRG.186417;SE:4B:306602085-306604935:306605040-306605160:+	turquoise
MSTRG.186472;A3:4B:310974855-310974938:310974855-310976207:+	turquoise
MSTRG.186472;SE:4B:310974855-310974938:310975060-310976207:+	turquoise
MSTRG.186479;A3:4B:311371736-311372387:311371596-311372387:-	turquoise
MSTRG.186479;A5:4B:311352418-311368940:311352418-311369027:-	turquoise
MSTRG.186555;A5:4B:316952214-316982507:316952214-316982511:-	turquoise
MSTRG.186555;AF:4B:316996868-316996994:316997045:316996868-316997177:316997285:-	turquoise
MSTRG.186638;A3:4B:323784975-323791750:323784975-323791760:+	turquoise
MSTRG.186638;AF:4B:323784751:323784975-323791750:323786411:323786815-323791750:+	turquoise
MSTRG.186641;RI:4B:322669462:322669493-322669571:322669745:+	turquoise
MSTRG.18665;A3:1B:178096421-178096851:178096421-178096882:+	turquoise
MSTRG.186688;AF:4B:327528233:327528360-327528648:327528374:327528398-327528648:+	turquoise
MSTRG.186696;A5:4B:328107117-328111626:328107093-328111626:+	turquoise
MSTRG.186696;A5:4B:328111968-328112612:328111896-328112612:+	turquoise
MSTRG.186696;SE:4B:328112810-328113657:328113748-328115375:+	turquoise
MSTRG.18673;A3:1B:178511223-178512670:178511223-178512823:+	turquoise
MSTRG.186760;A3:4B:334103678-334103762:334103678-334103775:+	turquoise
MSTRG.186825;A5:4B:339265649-339266692:339265202-339266692:+	turquoise
MSTRG.186825;A5:4B:339266838-339266921:339266783-339266921:+	turquoise
MSTRG.186904;A5:4B:342852247-342853460:342852247-342853526:-	turquoise
MSTRG.186904;AF:4B:342856771-342857814:342858008:342856771-342858037:342858441:-	turquoise
MSTRG.186922;A3:4B:347371222-347386741:347371219-347386741:-	turquoise
MSTRG.186940;A3:4B:348945485-348945578:348945485-348945634:+	turquoise
MSTRG.186940;A3:4B:348945485-348945578:348945485-348945640:+	turquoise
MSTRG.187062;A5:4B:357960177-357960602:357960177-357960620:-	turquoise
MSTRG.187062;AF:4B:357960177-357960296:357960308:357960177-357960602:357960806:-	turquoise
MSTRG.187082;A5:4B:359722894-359723315:359722830-359723315:+	turquoise
MSTRG.187092;A3:4B:360231687-360231781:360231636-360231781:-	turquoise
MSTRG.187134;A3:4B:364046563-364046957:364046563-364046961:+	turquoise
MSTRG.187205;AF:4B:369485064:369485263-369486194:369485392:369485474-369486194:+	turquoise
MSTRG.187209;A3:4B:369522459-369522540:369522459-369522558:+	turquoise
MSTRG.187284;RI:4B:375393785:375393811-375393874:375394006:+	turquoise
MSTRG.187307;A5:4B:376424977-376425044:376424977-376425075:-	turquoise
MSTRG.187323;A3:4B:377800438-377801156:377800386-377801156:-	turquoise
MSTRG.187323;A3:4B:377800462-377801156:377800386-377801156:-	turquoise
MSTRG.187323;A3:4B:377800462-377801156:377800438-377801156:-	turquoise
MSTRG.187325;A5:4B:377933651-377933742:377933633-377933742:+	turquoise
MSTRG.187325;RI:4B:377933742:377933934-377934023:377934130:+	turquoise
MSTRG.18735;A3:1B:184218976-184219168:184218954-184219168:-	turquoise
MSTRG.187442;SE:4B:386025875-386025947:386026044-386026446:-	turquoise
MSTRG.187461;A3:4B:386745886-386745988:386745879-386745988:-	turquoise
MSTRG.187461;A3:4B:386746508-386747635:386746429-386747635:-	turquoise
MSTRG.187472;RI:4B:387869563:387869754-387869853:387869984:-	turquoise
MSTRG.187481;A3:4B:388620886-388621025:388620778-388621025:-	turquoise
MSTRG.187522;AF:4B:391537600:391537784-391538217:391537884:391537901-391538217:+	turquoise
MSTRG.187522;RI:4B:391540022:391540099-391540176:391540227:+	turquoise
MSTRG.187532;A3:4B:392108799-392108879:392108708-392108879:-	turquoise
MSTRG.187532;RI:4B:392109169:392109332-392109429:392109525:-	turquoise
MSTRG.187551;A5:4B:394376061-394376172:394376061-394376280:-	turquoise
MSTRG.187560;A3:4B:394549222-394549471:394549222-394549474:+	turquoise
MSTRG.187568;A5:4B:394644320-394644416:394644320-394644419:-	turquoise
MSTRG.187583;A3:4B:395817997-395818397:395817965-395818397:-	turquoise
MSTRG.187600;A3:4B:396713670-396714948:396713657-396714948:-	turquoise
MSTRG.187613;A5:4B:398557758-398559159:398557723-398559159:+	turquoise
MSTRG.187627;A3:4B:398574706-398574816:398574685-398574816:-	turquoise
MSTRG.187634;A3:4B:399287804-399288365:399287795-399288365:-	turquoise
MSTRG.187704;A5:4B:404128081-404128250:404128081-404128294:-	turquoise
MSTRG.18779;A3:1B:186463232-186463323:186463232-186463330:+	turquoise
MSTRG.187806;SE:4B:408982549-408982631:408982735-408983360:-	turquoise
MSTRG.187832;AF:4B:411519395:411519553-411520025:411519675:411519880-411520025:+	turquoise
MSTRG.187832;AF:4B:411519452:411519553-411520025:411519675:411519880-411520025:+	turquoise
MSTRG.187832;RI:4B:411525678:411526128-411526223:411527030:+	turquoise
MSTRG.187833;A3:4B:411630409-411631619:411630409-411631628:+	turquoise
MSTRG.187833;RI:4B:411630146:411630215-411630324:411630409:+	turquoise
MSTRG.187861;A3:4B:412769390-412769800:412769390-412769804:+	turquoise
MSTRG.187884;A3:4B:413448658-413448739:413448652-413448739:-	turquoise
MSTRG.187884;SE:4B:413447507-413447634:413447748-413447861:-	turquoise
MSTRG.18793;A5:1B:187709755-187710036:187709755-187710050:-	turquoise
MSTRG.18797;A3:1B:188264135-188265091:188263966-188265091:-	turquoise
MSTRG.18797;RI:1B:188263763:188263966-188264046:188264135:-	turquoise
MSTRG.187986;AL:4B:420194336:420194735-420198508:420197892:420198347-420198508:-	turquoise
MSTRG.188013;A3:4B:421853778-421854658:421853760-421854658:-	turquoise
MSTRG.188030;A3:4B:423038674-423044166:423038674-423044171:+	turquoise
MSTRG.188042;AF:4B:423767659:423767924-423772660:423772031:423772259-423772660:+	turquoise
MSTRG.188047;A3:4B:424059744-424060242:424059744-424060252:+	turquoise
MSTRG.188063;RI:4B:425196542:425197219-425197297:425197440:-	turquoise
MSTRG.188063;SE:4B:425197440-425197757:425198008-425199336:-	turquoise
MSTRG.188087;A3:4B:427300600-427300692:427300600-427300760:+	turquoise
MSTRG.188113;A3:4B:428833566-428837073:428833566-428837143:+	turquoise
MSTRG.188122;A3:4B:428468694-428469620:428468674-428469620:-	turquoise
MSTRG.188133;A5:4B:429092998-429093263:429092919-429093263:+	turquoise
MSTRG.188241;A3:4B:436310517-436311479:436310504-436311479:-	turquoise
MSTRG.188241;AL:4B:436308183:436308661-436310175:436309588:436309660-436310175:-	turquoise
MSTRG.188241;AL:4B:436308333:436308661-436310175:436309588:436309660-436310175:-	turquoise
MSTRG.188287;SE:4B:438343351-438343426:438343500-438343963:-	turquoise
MSTRG.188290;A5:4B:438375859-438376440:438375855-438376440:+	turquoise
MSTRG.188337;RI:4B:441676001:441676052-441676152:441676211:-	turquoise
MSTRG.188346;A5:4B:443453714-443454034:443453714-443454107:-	turquoise
MSTRG.188346;AF:4B:443454289-443454683:443454750:443454289-443454954:443454979:-	turquoise
MSTRG.188374;A3:4B:445844381-445844581:445844378-445844581:-	turquoise
MSTRG.188374;A3:4B:445845653-445845879:445845603-445845879:-	turquoise
MSTRG.188378;AF:4B:446331101:446331324-446335810:446335367:446335670-446335810:+	turquoise
MSTRG.188378;RI:4B:446335810:446335838-446335902:446336003:+	turquoise
MSTRG.188406;AF:4B:448531386:448531842-448532953:448532567:448532785-448532953:+	turquoise
MSTRG.188406;RI:4B:448531386:448531538-448531635:448531842:+	turquoise
MSTRG.188462;SE:4B:450919064-450919142:450919247-450931694:-	turquoise
MSTRG.188479;A3:4B:451902522-451902644:451902522-451902647:+	turquoise
MSTRG.188486;A3:4B:452732645-452732723:452732640-452732723:-	turquoise
MSTRG.188509;A3:4B:454033901-454034003:454033901-454034036:+	turquoise
MSTRG.188516;A3:4B:454514247-454514914:454514247-454515037:+	turquoise
MSTRG.188516;SE:4B:454514247-454514914:454514972-454515037:+	turquoise
MSTRG.188519;A5:4B:454705120-454705208:454705120-454705259:-	turquoise
MSTRG.188530;RI:4B:455025816:455025865-455025947:455026030:-	turquoise
MSTRG.188538;A3:4B:455978404-455978633:455978404-455978648:+	turquoise
MSTRG.188551;A3:4B:456606587-456608830:456606584-456608830:-	turquoise
MSTRG.188563;A5:4B:457801516-457802580:457801516-457802639:-	turquoise
MSTRG.188594;MX:4B:460332704-460333329:460333652-460337121:460332704-460335636:460335851-460337121:-	turquoise
MSTRG.188594;SE:4B:460333652-460335636:460335851-460337121:-	turquoise
MSTRG.188615;A3:4B:462216464-462216940:462216464-462216966:+	turquoise
MSTRG.188615;A3:4B:462217039-462217255:462217039-462217261:+	turquoise
MSTRG.188639;RI:4B:463582642:463582743-463583010:463583086:+	turquoise
MSTRG.18867;A3:1B:192692570-192692973:192692567-192692973:-	turquoise
MSTRG.18867;A3:1B:192693104-192693209:192693084-192693209:-	turquoise
MSTRG.188686;RI:4B:466590666:466590698-466590880:466591055:+	turquoise
MSTRG.188689;AF:4B:466696075:466696108-466697568:466697298:466697316-466697568:+	turquoise
MSTRG.188711;A3:4B:467917638-467917708:467917629-467917708:-	turquoise
MSTRG.188712;A3:4B:468238103-468238189:468238100-468238189:-	turquoise
MSTRG.188714;A3:4B:468272862-468272947:468272829-468272947:-	turquoise
MSTRG.188737;A3:4B:470967316-470967876:470967316-470967895:+	turquoise
MSTRG.188737;RI:4B:470965140:470965457-470965579:470965924:+	turquoise
MSTRG.188737;RI:4B:470967876:470968354-470968465:470968786:+	turquoise
MSTRG.18890;SE:1B:195375520-195381208:195381262-195381610:-	turquoise
MSTRG.188911;A3:4B:481602477-481602557:481602477-481602574:+	turquoise
MSTRG.188917;MX:4B:482664471-482664991:482665036-482665577:482664471-482665072:482665123-482665577:-	turquoise
MSTRG.188945;A3:4B:484095429-484095870:484095429-484095940:+	turquoise
MSTRG.189000;A5:4B:489675146-489675244:489675146-489675248:-	turquoise
MSTRG.189013;A3:4B:491023110-491023213:491023110-491023216:+	turquoise
MSTRG.189013;A3:4B:491023110-491023213:491023110-491023236:+	turquoise
MSTRG.189013;RI:4B:491021909:491021964-491022039:491022123:+	turquoise
MSTRG.189028;SE:4B:493764836-493765156:493765718-493766474:+	turquoise
MSTRG.189083;SE:4B:496281892-496282372:496282527-496282997:+	turquoise
MSTRG.18910;A3:1B:196875610-196875697:196875610-196875701:+	turquoise
MSTRG.18910;A5:1B:196875863-196875959:196875796-196875959:+	turquoise
MSTRG.189117;A5:4B:497230019-497230406:497230019-497230423:-	turquoise
MSTRG.189146;A5:4B:498376298-498376991:498376298-498377065:-	turquoise
MSTRG.189147;A5:4B:498394217-498394642:498394115-498394642:+	turquoise
MSTRG.189147;SE:4B:498393036-498393192:498393291-498393891:+	turquoise
MSTRG.189156;SE:4B:499848071-499848153:499848390-499848941:+	turquoise
MSTRG.189158;A5:4B:500263652-500264640:500263652-500264663:-	turquoise
MSTRG.189165;A3:4B:500840978-500841251:500840978-500842027:+	turquoise
MSTRG.189221;A3:4B:506144981-506145628:506144957-506145628:-	turquoise
MSTRG.189221;A3:4B:506144988-506145628:506144957-506145628:-	turquoise
MSTRG.189235;A3:4B:506926014-506926439:506925726-506926439:-	turquoise
MSTRG.189310;AF:4B:512661330-512661502:512661549:512661330-512706577:512706663:-	turquoise
MSTRG.189327;A3:4B:513724187-513724989:513724165-513724989:-	turquoise
MSTRG.189342;RI:4B:514057161:514057312-514057379:514057516:-	turquoise
MSTRG.189343;SE:4B:514061514-514061639:514061737-514062558:-	turquoise
MSTRG.189352;A5:4B:515054862-515055083:515054862-515055182:-	turquoise
MSTRG.189412;A5:4B:517960279-517960626:517960279-517960633:-	turquoise
MSTRG.189434;A3:4B:518153034-518154103:518153028-518154103:-	turquoise
MSTRG.189467;AF:4B:519789255:519789461-519790983:519789787:519790258-519790983:+	turquoise
MSTRG.189471;A3:4B:520213872-520213966:520213872-520213975:+	turquoise
MSTRG.189471;A3:4B:520214176-520214255:520214176-520214327:+	turquoise
MSTRG.189511;SE:4B:522523102-522523715:522523741-522532811:+	turquoise
MSTRG.18954;RI:1B:199667976:199668054-199668141:199669401:-	turquoise
MSTRG.18954;RI:1B:199669583:199669654-199669810:199669894:-	turquoise
MSTRG.18954;RI:1B:199669583:199669654-199669849:199669894:-	turquoise
MSTRG.189564;A3:4B:526728070-526728383:526728070-526728482:+	turquoise
MSTRG.189567;SE:4B:526930611-526930681:526930799-526930869:-	turquoise
MSTRG.189571;A3:4B:526954252-526955335:526954137-526955335:-	turquoise
MSTRG.189582;RI:4B:527006435:527006796-527006895:527007151:+	turquoise
MSTRG.189588;A3:4B:527297504-527297630:527297483-527297630:-	turquoise
MSTRG.189630;A5:4B:529849220-529850465:529849220-529850470:-	turquoise
MSTRG.189745;A5:4B:535080925-535081199:535080922-535081199:+	turquoise
MSTRG.189745;A5:4B:535081704-535081779:535081700-535081779:+	turquoise
MSTRG.189784;RI:4B:537155418:537155472-537155570:537155706:-	turquoise
MSTRG.189786;A3:4B:537478203-537478704:537478203-537478960:+	turquoise
MSTRG.189809;SE:4B:538997511-538997894:538999669-539002961:-	turquoise
MSTRG.189812;A3:4B:538268892-538269470:538268820-538269470:-	turquoise
MSTRG.189812;SE:4B:538267653-538267757:538267802-538268464:-	turquoise
MSTRG.189812;SE:4B:538267653-538267757:538267832-538268464:-	turquoise
MSTRG.189820;RI:4B:539967008:539967123-539967199:539967425:-	turquoise
MSTRG.189826;A5:4B:540718809-540721676:540718801-540721676:+	turquoise
MSTRG.18982;SE:1B:201755806-201756003:201756332-201756428:+	turquoise
MSTRG.189837;A3:4B:541901538-541902134:541901538-541902236:+	turquoise
MSTRG.189853;A5:4B:543065964-543066041:543065918-543066041:+	turquoise
MSTRG.189854;AF:4B:543288293-543288411:543288444:543288293-543289034:543289263:-	turquoise
MSTRG.189888;A5:4B:545030500-545030874:545030500-545030897:-	turquoise
MSTRG.189972;A3:4B:551050025-551050167:551050025-551050171:+	turquoise
MSTRG.190098;A5:4B:558580895-558581077:558578918-558581077:+	turquoise
MSTRG.190102;A5:4B:559281811-559281913:559281792-559281913:+	turquoise
MSTRG.190117;A5:4B:560021482-560021556:560021482-560021609:-	turquoise
MSTRG.190171;SE:4B:562705893-562705995:562706286-562706951:+	turquoise
MSTRG.190171;SE:4B:562705893-562706171:562706286-562706951:+	turquoise
MSTRG.190224;RI:4B:564902783:564902800-564902834:564903073:-	turquoise
MSTRG.190224;RI:4B:564902783:564902869-564902909:564903073:-	turquoise
MSTRG.190251;A5:4B:566599471-566599970:566599471-566599974:-	turquoise
MSTRG.190293;AF:4B:568555627:568555736-568556502:568555938:568556081-568556502:+	turquoise
MSTRG.190314;A5:4B:568666314-568668153:568666255-568668153:+	turquoise
MSTRG.190324;A3:4B:569632513-569633004:569632345-569633004:-	turquoise
MSTRG.190331;SE:4B:570090569-570091137:570091175-570091302:-	turquoise
MSTRG.190357;RI:4B:571468679:571468918-571469170:571469225:-	turquoise
MSTRG.190399;A3:4B:574225654-574226755:574225645-574226755:-	turquoise
MSTRG.190401;SE:4B:574443938-574444073:574444128-574444223:+	turquoise
MSTRG.190404;A3:4B:574525535-574525621:574525535-574525630:+	turquoise
MSTRG.190410;A3:4B:574944168-574944244:574944168-574944250:+	turquoise
MSTRG.190418;SE:4B:575040928-575041121:575041158-575041297:+	turquoise
MSTRG.19041;A3:1B:206034613-206034697:206034613-206034699:+	turquoise
MSTRG.19041;RI:1B:206031778:206031840-206033700:206033714:+	turquoise
MSTRG.19041;SE:1B:206031840-206033700:206033714-206033877:+	turquoise
MSTRG.190438;A5:4B:576109118-576109215:576109114-576109215:+	turquoise
MSTRG.190470;A3:4B:578037142-578038102:578037142-578038188:+	turquoise
MSTRG.190474;A3:4B:578043985-578044274:578043976-578044274:-	turquoise
MSTRG.190474;RI:4B:578042137:578042231-578042261:578042602:-	turquoise
MSTRG.190489;AF:4B:579097605:579098003-579099553:579098759:579099115-579099553:+	turquoise
MSTRG.19049;A5:1B:206427752-206428079:206427732-206428079:+	turquoise
MSTRG.19049;A5:1B:206428672-206428995:206428667-206428995:+	turquoise
MSTRG.190564;RI:4B:581903377:581903467-581903564:581903767:+	turquoise
MSTRG.190564;RI:4B:581903377:581903767-581903862:581903929:+	turquoise
MSTRG.190564;SE:4B:581898720-581900701:581901357-581901436:+	turquoise
MSTRG.190581;SE:4B:582360709-582361053:582361201-582361722:-	turquoise
MSTRG.19062;A3:1B:207271716-207271797:207271716-207271804:+	turquoise
MSTRG.190660;A3:4B:586577715-586578105:586577715-586578110:+	turquoise
MSTRG.190660;A5:4B:586576297-586576381:586576262-586576381:+	turquoise
MSTRG.190702;A5:4B:588904781-588904939:588904761-588904939:+	turquoise
MSTRG.190732;A5:4B:591498841-591499299:591498808-591499299:+	turquoise
MSTRG.190798;SE:4B:594874237-594874865:594874981-594875523:-	turquoise
MSTRG.190800;A3:4B:595273956-595275611:595273951-595275611:-	turquoise
MSTRG.190803;A3:4B:595469718-595473957:595469713-595473957:-	turquoise
MSTRG.190804;A3:4B:595282753-595282836:595282727-595282836:-	turquoise
MSTRG.190837;A3:4B:596678879-596679034:596678879-596679043:+	turquoise
MSTRG.190837;A3:4B:596678879-596679043:596678879-596679049:+	turquoise
MSTRG.190837;A3:4B:596679126-596679190:596679126-596679407:+	turquoise
MSTRG.190837;A3:4B:596679126-596679407:596679126-596679540:+	turquoise
MSTRG.190837;A3:4B:596679126-596679407:596679126-596679543:+	turquoise
MSTRG.190837;A5:4B:596679623-596679716:596679618-596679716:+	turquoise
MSTRG.190837;A5:4B:596679804-596680058:596679766-596680058:+	turquoise
MSTRG.190837;RI:4B:596680058:596680124-596680213:596680269:+	turquoise
MSTRG.190837;SE:4B:596679623-596679716:596679766-596680058:+	turquoise
MSTRG.190847;AF:4B:597975161:597975367-597977571:597976648:597976651-597977571:+	turquoise
MSTRG.190847;RI:4B:597979435:597979495-597979581:597979740:+	turquoise
MSTRG.190872;A5:4B:598411505-598411771:598411501-598411771:+	turquoise
MSTRG.19089;A3:1B:211313572-211313732:211313013-211313732:-	turquoise
MSTRG.19089;A3:1B:211314036-211326446:211314009-211326446:-	turquoise
MSTRG.190915;A3:4B:601191853-601191979:601191853-601191981:+	turquoise
MSTRG.190960;A5:4B:601532126-601532981:601532122-601532981:+	turquoise
MSTRG.190960;RI:4B:601533261:601533383-601533477:601533537:+	turquoise
MSTRG.190990;A3:4B:604147745-604148145:604147685-604148145:-	turquoise
MSTRG.191026;RI:4B:605830220:605830309-605830402:605830516:-	turquoise
MSTRG.191070;A3:4B:608943357-608943658:608943357-608943661:+	turquoise
MSTRG.191070;SE:4B:608942349-608942444:608942520-608942688:+	turquoise
MSTRG.191136;A3:4B:611857698-611857963:611857695-611857963:-	turquoise
MSTRG.191163;RI:4B:613152932:613153108-613153210:613153357:-	turquoise
MSTRG.191183;SE:4B:613909270-613911742:613911789-613911933:-	turquoise
MSTRG.19119;A3:1B:212749841-212749924:212749836-212749924:-	turquoise
MSTRG.191221;A3:4B:615830871-615831120:615830871-615831156:+	turquoise
MSTRG.191234;RI:4B:616998578:616998780-616998874:616999584:-	turquoise
MSTRG.191238;A3:4B:617283041-617283783:617283041-617283885:+	turquoise
MSTRG.191428;A5:4B:625074193-625075325:625073292-625075325:+	turquoise
MSTRG.191478;A3:4B:627323413-627325410:627323395-627325410:-	turquoise
MSTRG.191610;A3:4B:633778318-633778402:633778314-633778402:-	turquoise
MSTRG.191711;A3:4B:638117681-638118378:638117676-638118378:-	turquoise
MSTRG.191711;A3:4B:638118601-638118778:638118582-638118778:-	turquoise
MSTRG.191752;A3:4B:640018292-640018385:640018283-640018385:-	turquoise
MSTRG.191756;RI:4B:640104765:640104878-640104960:640105112:-	turquoise
MSTRG.191783;RI:4B:641269842:641270129-641270257:641270411:-	turquoise
MSTRG.191784;AF:4B:641419426:641419606-641421104:641420524:641420555-641421104:+	turquoise
MSTRG.19178;A3:1B:216467723-216484000:216467723-216484070:+	turquoise
MSTRG.19178;SE:1B:216467723-216484070:216484152-216491436:+	turquoise
MSTRG.19178;SE:1B:216467723-216491436:216491502-216492011:+	turquoise
MSTRG.19178;SE:1B:216484152-216491436:216491502-216492011:+	turquoise
MSTRG.191895;SE:4B:645301031-645301209:645301382-645304032:-	turquoise
MSTRG.191914;A3:4B:646141298-646141467:646141241-646141467:-	turquoise
MSTRG.192023;SE:4B:649584921-649585026:649585058-649585175:-	turquoise
MSTRG.192053;A3:4B:650688215-650688355:650688215-650688363:+	turquoise
MSTRG.192067;A3:4B:650935104-650935205:650935104-650935247:+	turquoise
MSTRG.192067;A3:4B:650935308-650935414:650935308-650935417:+	turquoise
MSTRG.192085;A5:4B:650974726-650974809:650974717-650974809:+	turquoise
MSTRG.192085;A5:4B:650975492-650975787:650975465-650975787:+	turquoise
MSTRG.192085;RI:4B:650972572:650972607-650972691:650972915:+	turquoise
MSTRG.19209;RI:1B:218445877:218446161-218446294:218446450:-	turquoise
MSTRG.19209;SE:1B:218422951-218445877:218446161-218446294:-	turquoise
MSTRG.192266;A5:4B:657156477-657184881:657156477-657184914:-	turquoise
MSTRG.19228;A3:1B:220751941-220752978:220751941-220752988:+	turquoise
MSTRG.192299;A5:4B:657823906-657823995:657823899-657823995:+	turquoise
MSTRG.192300;A5:4B:657986754-657987049:657986754-657987053:-	turquoise
MSTRG.192354;A3:4B:659584944-659585030:659584926-659585030:-	turquoise
MSTRG.192354;A3:4B:659584944-659585030:659584933-659585030:-	turquoise
MSTRG.192368;SE:4B:659159116-659159439:659159539-659159670:-	turquoise
MSTRG.192398;A3:4B:660583257-660583931:660583257-660583942:+	turquoise
MSTRG.192405;A3:4B:660592301-660592371:660592301-660592378:+	turquoise
MSTRG.19254;A3:1B:222308296-222308396:222308296-222308428:+	turquoise
MSTRG.19254;RI:1B:222312265:222312813-222312906:222313182:+	turquoise
MSTRG.192559;SE:4B:664775163-664775244:664775306-664775378:-	turquoise
MSTRG.192559;SE:4B:664776120-664776499:664776582-664777068:-	turquoise
MSTRG.19257;A3:1B:223143741-223143951:223143741-223143956:+	turquoise
MSTRG.192654;A3:4B:667416140-667416760:667416137-667416760:-	turquoise
MSTRG.192654;A3:4B:667417198-667417534:667417195-667417534:-	turquoise
MSTRG.192666;A3:4B:667628843-667628933:667628834-667628933:-	turquoise
MSTRG.192669;A3:4B:667615999-667616149:667615968-667616149:-	turquoise
MSTRG.192669;A5:4B:667613379-667613501:667613379-667613639:-	turquoise
MSTRG.192694;AF:4B:668213578:668214416-668216687:668215911:668215988-668216687:+	turquoise
MSTRG.192716;AF:4B:668363185:668363376-668446647:668445454:668445559-668446647:+	turquoise
MSTRG.192716;AF:4B:668363265:668363376-668364463:668363604:668363774-668364463:+	turquoise
MSTRG.192716;AF:4B:668401146:668401166-668446647:668445454:668445559-668446647:+	turquoise
MSTRG.192753;A5:4B:670410601-670430350:670410583-670430350:+	turquoise
MSTRG.192804;A5:4B:672241841-672242607:672241841-672242712:-	turquoise
MSTRG.192817;A3:4B:673113270-673113446:673113252-673113446:-	turquoise
MSTRG.192817;RI:4B:673113446:673113671-673113732:673113815:-	turquoise
MSTRG.192819;A3:4B:672304863-672304942:672304863-672304968:+	turquoise
MSTRG.192820;SE:4B:673189396-673189505:673189692-673189808:-	turquoise
MSTRG.19336;A3:1B:229301995-229302936:229301961-229302936:-	turquoise
MSTRG.19336;RI:1B:229301313:229301327-229301646:229301786:-	turquoise
MSTRG.19371;SE:1B:230027169-230027264:230027636-230028057:+	turquoise
MSTRG.19447;AF:1B:236969246-236972496:236972616:236969246-236984312:236984380:-	turquoise
MSTRG.19498;RI:1B:242238826:242239174-242239348:242239603:-	turquoise
MSTRG.19554;A5:1B:245936989-245937111:245936989-245937116:-	turquoise
MSTRG.19561;AF:1B:246769227-246784536:246784561:246769227-246799907:246799954:-	turquoise
MSTRG.19561;RI:1B:246768841:246769021-246769095:246769227:-	turquoise
MSTRG.19581;SE:1B:249509908-249510157:249510248-249511724:-	turquoise
MSTRG.19604;A3:1B:249632658-249633049:249632658-249633060:+	turquoise
MSTRG.19610;SE:1B:252028713-252033142:252033264-252033340:+	turquoise
MSTRG.19656;AL:1B:254449407:254449869-254460432:254450910:254451233-254460432:-	turquoise
MSTRG.19656;AL:1B:254449407:254449869-254460432:254450971:254451233-254460432:-	turquoise
MSTRG.19666;A5:1B:255508972-255510743:255508972-255510760:-	turquoise
MSTRG.19678;RI:1B:256206983:256207345-256207450:256207556:+	turquoise
MSTRG.19725;A3:1B:259788488-259788567:259788485-259788567:-	turquoise
MSTRG.19736;SE:1B:261843658-261844372:261845097-261845208:+	turquoise
MSTRG.19761;A5:1B:263558943-263559021:263558924-263559021:+	turquoise
MSTRG.19768;SE:1B:263979593-263980404:263980554-263980961:+	turquoise
MSTRG.19811;SE:1B:266262180-266262663:266262738-266263793:-	turquoise
MSTRG.19882;A3:1B:268799823-268800172:268799823-268800182:+	turquoise
MSTRG.19882;SE:1B:268800537-268801085:268801336-268801451:+	turquoise
MSTRG.19895;A3:1B:269218737-269219325:269218719-269219325:-	turquoise
MSTRG.19899;RI:1B:269645228:269645306-269645632:269645746:+	turquoise
MSTRG.19911;SE:1B:270319330-270320334:270320453-270320858:+	turquoise
MSTRG.19982;A3:1B:277764064-277764988:277764064-277764992:+	turquoise
MSTRG.19982;AF:1B:277760262:277760762-277761332:277761131:277761171-277761332:+	turquoise
MSTRG.19982;AF:1B:277760304:277760762-277761332:277761131:277761171-277761332:+	turquoise
MSTRG.19991;RI:1B:277962063:277962139-277962476:277962588:-	turquoise
MSTRG.19991;SE:1B:277962702-277962853:277962862-277962947:-	turquoise
MSTRG.20043;RI:1B:280162860:280162922-280162953:280162991:+	turquoise
MSTRG.20130;A3:1B:284045795-284046187:284045432-284046187:-	turquoise
MSTRG.20130;AF:1B:284045432-284046187:284046249:284045432-284047427:284047557:-	turquoise
MSTRG.20130;RI:1B:284045293:284045795-284046187:284046249:-	turquoise
MSTRG.20175;A3:1B:286712257-286712347:286712215-286712347:-	turquoise
MSTRG.20194;A3:1B:287707838-287708659:287707838-287708669:+	turquoise
MSTRG.20194;A5:1B:287705683-287706350:287705681-287706350:+	turquoise
MSTRG.20194;A5:1B:287705979-287706350:287705681-287706350:+	turquoise
MSTRG.20203;A3:1B:288161343-288161874:288161343-288161879:+	turquoise
MSTRG.20224;A3:1B:288804213-288804446:288804213-288804471:+	turquoise
MSTRG.20224;A3:1B:288805652-288805762:288805652-288805766:+	turquoise
MSTRG.20224;SE:1B:288802375-288803147:288803199-288804063:+	turquoise
MSTRG.20226;RI:1B:288811075:288811172-288811263:288811752:-	turquoise
MSTRG.20293;A3:1B:292422275-292422990:292422275-292423024:+	turquoise
MSTRG.20293;A3:1B:292423633-292424231:292423633-292424234:+	turquoise
MSTRG.20408;A3:1B:300574948-300575079:300574948-300575103:+	turquoise
MSTRG.20442;A3:1B:302518875-302518982:302518872-302518982:-	turquoise
MSTRG.20555;AF:1B:307425225:307425419-307426552:307425899:307425936-307426552:+	turquoise
MSTRG.20561;A3:1B:306068975-306069396:306068826-306069396:-	turquoise
MSTRG.20561;A3:1B:306071200-306072420:306071193-306072420:-	turquoise
MSTRG.20658;A3:1B:314566310-314568603:314566310-314568617:+	turquoise
MSTRG.20783;SE:1B:322480858-322480984:322481002-322481201:+	turquoise
MSTRG.20807;RI:1B:323635531:323635625-323635700:323636091:+	turquoise
MSTRG.20861;A5:1B:327227953-327228262:327227944-327228262:+	turquoise
MSTRG.20883;A3:1B:327577876-327578448:327577565-327578448:-	turquoise
MSTRG.20883;RI:1B:327576123:327576531-327576775:327576944:-	turquoise
MSTRG.20919;AF:1B:328989297:328989430-328989989:328989582:328989741-328989989:+	turquoise
MSTRG.20927;A3:1B:329489122-329489625:329489119-329489625:-	turquoise
MSTRG.20952;A3:1B:330503272-330503586:330503254-330503586:-	turquoise
MSTRG.20954;A3:1B:330504884-330506167:330504884-330506180:+	turquoise
MSTRG.21001;A5:1B:332160422-332160565:332160422-332160579:-	turquoise
MSTRG.21001;SE:1B:332158872-332158978:332159059-332160216:-	turquoise
MSTRG.21017;A3:1B:332806580-332806900:332806545-332806900:-	turquoise
MSTRG.21017;AF:1B:332807306-332807907:332808057:332807306-332808181:332808356:-	turquoise
MSTRG.21039;A3:1B:334242503-334243030:334242489-334243030:-	turquoise
MSTRG.21039;AF:1B:334243639-334244788:334244839:334243639-334244961:334245064:-	turquoise
MSTRG.21039;AF:1B:334243639-334244961:334245064:334243639-334246235:334246456:-	turquoise
MSTRG.21039;RI:1B:334243030:334243358-334243396:334243639:-	turquoise
MSTRG.21040;A3:1B:334309121-334309222:334309099-334309222:-	turquoise
MSTRG.21040;SE:1B:334309367-334309939:334309953-334310052:-	turquoise
MSTRG.21047;SE:1B:334312697-334312805:334313188-334313725:-	turquoise
MSTRG.21065;AF:1B:336201435:336201520-336204802:336202986:336204500-336204802:+	turquoise
MSTRG.21070;A3:1B:336646908-336647189:336646908-336648703:+	turquoise
MSTRG.21090;SE:1B:338010645-338010724:338010771-338010864:-	turquoise
MSTRG.21155;A5:1B:340463778-340464324:340463774-340464324:+	turquoise
MSTRG.21174;A3:1B:341138309-341138411:341138302-341138411:-	turquoise
MSTRG.21174;A5:1B:341138877-341139077:341138877-341139081:-	turquoise
MSTRG.21333;AF:1B:352880707-352880875:352881030:352880707-352882687:352883055:-	turquoise
MSTRG.21345;RI:1B:353946403:353946656-353946749:353946912:-	turquoise
MSTRG.21347;A3:1B:354223490-354223804:354223490-354223807:+	turquoise
MSTRG.21347;RI:1B:354223969:354224076-354224165:354224241:+	turquoise
MSTRG.21352;RI:1B:354657196:354657254-354657401:354657442:-	turquoise
MSTRG.21362;A3:1B:355155722-355156607:355155722-355156626:+	turquoise
MSTRG.21388;A3:1B:357208539-357208720:357208539-357208806:+	turquoise
MSTRG.21392;RI:1B:357431840:357431972-357432067:357432106:-	turquoise
MSTRG.21410;A3:1B:359196391-359196466:359196391-359196471:+	turquoise
MSTRG.21411;A3:1B:359199670-359200004:359199605-359200004:-	turquoise
MSTRG.21422;A3:1B:359895085-359895272:359895085-359896274:+	turquoise
MSTRG.21422;RI:1B:359895019:359895085-359895272:359896404:+	turquoise
MSTRG.21425;A3:1B:359901367-359902719:359901367-359902723:+	turquoise
MSTRG.21470;AF:1B:364418274:364418416-364419022:364418491:364418534-364419022:+	turquoise
MSTRG.21474;A5:1B:364121169-364121289:364121169-364121304:-	turquoise
MSTRG.21492;A3:1B:365693049-365693133:365693018-365693133:-	turquoise
MSTRG.21507;A3:1B:368410975-368411523:368410975-368411530:+	turquoise
MSTRG.21529;A3:1B:369198328-369198446:369198328-369198486:+	turquoise
MSTRG.21548;A3:1B:370163826-370163933:370163826-370163936:+	turquoise
MSTRG.21556;A5:1B:371142306-371142394:371142293-371142394:+	turquoise
MSTRG.21566;AF:1B:372153114-372154409:372154470:372153114-372155012:372155156:-	turquoise
MSTRG.21575;A5:1B:372220985-372222037:372220985-372222040:-	turquoise
MSTRG.21604;AF:1B:374316756:374316887-374319204:374317332:374317369-374319204:+	turquoise
MSTRG.21604;SE:1B:374316887-374316985:374317081-374319204:+	turquoise
MSTRG.21617;A3:1B:374010332-374010436:374009659-374010436:-	turquoise
MSTRG.21617;A5:1B:374009659-374010166:374009659-374010436:-	turquoise
MSTRG.21617;A5:1B:374009659-374010417:374009659-374010436:-	turquoise
MSTRG.21677;A5:1B:379630804-379630891:379630804-379630982:-	turquoise
MSTRG.21704;A3:1B:380893296-380893511:380893274-380893511:-	turquoise
MSTRG.21731;A3:1B:383803910-383804095:383803904-383804095:-	turquoise
MSTRG.21739;A3:1B:384298974-384299080:384298971-384299080:-	turquoise
MSTRG.21739;SE:1B:384300021-384300454:384300567-384300807:-	turquoise
MSTRG.21746;A5:1B:385172682-385172769:385172682-385172808:-	turquoise
MSTRG.21751;AF:1B:385298582-385300862:385301172:385298582-385301807:385302437:-	turquoise
MSTRG.21757;AF:1B:386159117:386159426-386159767:386159625:386159670-386159767:+	turquoise
MSTRG.21766;A3:1B:386267376-386267466:386267373-386267466:-	turquoise
MSTRG.21766;SE:1B:386266815-386267275:386267376-386267466:-	turquoise
MSTRG.21786;A5:1B:389093953-389094022:389093953-389094043:-	turquoise
MSTRG.21791;A3:1B:388767818-388768817:388767783-388768817:-	turquoise
MSTRG.21791;A5:1B:388767595-388767677:388767595-388767680:-	turquoise
MSTRG.21816;A3:1B:390617400-390617468:390617400-390617480:+	turquoise
MSTRG.21845;A5:1B:392110086-392110234:392110086-392110284:-	turquoise
MSTRG.21913;A3:1B:396362311-396362909:396362306-396362909:-	turquoise
MSTRG.21929;A5:1B:397052466-397052552:397052423-397052552:+	turquoise
MSTRG.21929;RI:1B:397052552:397052713-397052835:397052881:+	turquoise
MSTRG.21941;A3:1B:397794917-397795019:397794917-397795035:+	turquoise
MSTRG.22000;A3:1B:402144589-402144663:402144584-402144663:-	turquoise
MSTRG.22016;A3:1B:403099753-403099843:403099719-403099843:-	turquoise
MSTRG.22016;A5:1B:403099481-403099581:403099481-403099601:-	turquoise
MSTRG.22028;A3:1B:403417137-403417219:403417137-403417226:+	turquoise
MSTRG.22039;A3:1B:404516189-404516303:404516168-404516303:-	turquoise
MSTRG.22083;A5:1B:407305325-407305810:407305290-407305810:+	turquoise
MSTRG.22083;AF:1B:407305028:407305169-407305810:407305262:407305290-407305810:+	turquoise
MSTRG.22083;AF:1B:407305028:407305169-407305810:407305262:407305325-407305810:+	turquoise
MSTRG.22083;RI:1B:407305810:407305875-407305954:407306018:+	turquoise
MSTRG.22083;SE:1B:407306018-407306199:407306358-407309330:+	turquoise
MSTRG.22111;A5:1B:409635222-409635574:409635222-409635579:-	turquoise
MSTRG.22140;RI:1B:411568827:411568992-411569076:411569185:-	turquoise
MSTRG.22142;A5:1B:411824646-411824956:411824646-411825042:-	turquoise
MSTRG.22157;SE:1B:412859304-412859383:412859461-412870935:+	turquoise
MSTRG.22158;A3:1B:412872103-412895313:412872083-412895313:-	turquoise
MSTRG.22158;A3:1B:412896242-412896673:412896205-412896673:-	turquoise
MSTRG.22167;A3:1B:414162166-414162246:414162139-414162246:-	turquoise
MSTRG.22167;RI:1B:414162416:414162525-414162600:414162661:-	turquoise
MSTRG.22168;AF:1B:414778176-414778439:414778487:414778176-414778594:414778845:-	turquoise
MSTRG.22170;A5:1B:414801811-414801904:414801796-414801904:+	turquoise
MSTRG.22207;A3:1B:415224551-415224951:415224551-415224966:+	turquoise
MSTRG.22223;A3:1B:418806137-418806436:418806118-418806436:-	turquoise
MSTRG.22256;A3:1B:420359130-420359251:420359130-420359278:+	turquoise
MSTRG.22256;SE:1B:420360308-420360604:420361671-420362097:+	turquoise
MSTRG.22287;A5:1B:423208234-423208335:423208234-423208341:-	turquoise
MSTRG.22289;AF:1B:423582861:423583041-423584546:423583665:423583819-423584546:+	turquoise
MSTRG.22291;A3:1B:423591847-423591925:423591844-423591925:-	turquoise
MSTRG.22298;A3:1B:423643889-423644064:423643885-423644064:-	turquoise
MSTRG.22356;A3:1B:426685281-426686267:426685209-426686267:-	turquoise
MSTRG.22356;A3:1B:426686634-426686730:426686631-426686730:-	turquoise
MSTRG.22394;SE:1B:427779605-427779828:427779880-427780288:-	turquoise
MSTRG.22406;RI:1B:428110600:428110995-428111023:428111285:-	turquoise
MSTRG.22503;A3:1B:433438351-433438424:433438351-433438439:+	turquoise
MSTRG.22506;RI:1B:434087200:434087507-434087582:434087635:+	turquoise
MSTRG.22542;A3:1B:435367229-435367907:435367229-435367932:+	turquoise
MSTRG.22562;A3:1B:437552111-437552208:437552102-437552208:-	turquoise
MSTRG.22574;A3:1B:438030287-438030379:438030278-438030379:-	turquoise
MSTRG.22578;AF:1B:438034071:438034184-438035186:438034246:438034424-438035186:+	turquoise
MSTRG.22578;SE:1B:438035437-438035686:438035820-438036287:+	turquoise
MSTRG.22590;AF:1B:439116296:439116398-439116661:439116462:439116534-439116661:+	turquoise
MSTRG.22627;A3:1B:440278911-440278989:440278911-440279009:+	turquoise
MSTRG.22640;A3:1B:442171941-442172565:442171937-442172565:-	turquoise
MSTRG.22644;A3:1B:442178237-442179058:442178187-442179058:-	turquoise
MSTRG.22683;SE:1B:444788267-444788763:444789010-444789320:-	turquoise
MSTRG.22702;A3:1B:446028132-446028214:446028132-446028254:+	turquoise
MSTRG.22721;SE:1B:447323962-447324338:447324471-447325491:-	turquoise
MSTRG.22738;RI:1B:448530193:448530266-448530366:448530937:+	turquoise
MSTRG.22786;SE:1B:451910314-451910401:451910424-451914010:+	turquoise
MSTRG.22788;A5:1B:452024251-452024710:452024223-452024710:+	turquoise
MSTRG.22799;A3:1B:452575700-452576628:452575689-452576628:-	turquoise
MSTRG.22799;A5:1B:452574334-452575248:452574334-452575316:-	turquoise
MSTRG.22800;A3:1B:452742001-452742096:452742001-452742107:+	turquoise
MSTRG.22836;A5:1B:454913996-454917040:454913996-454917042:-	turquoise
MSTRG.22849;AF:1B:456185916-456186364:456186398:456185916-456187955:456188362:-	turquoise
MSTRG.22856;A3:1B:456270663-456270983:456270647-456270983:-	turquoise
MSTRG.22856;AF:1B:456272069-456272254:456272388:456272069-456274145:456274343:-	turquoise
MSTRG.22856;RI:1B:456266869:456266916-456266997:456267215:-	turquoise
MSTRG.22863;A5:1B:456998593-456999111:456998587-456999111:+	turquoise
MSTRG.22874;A3:1B:457380402-457380511:457379651-457380511:-	turquoise
MSTRG.229128;RI:5B:758295:758317-758440:758672:+	turquoise
MSTRG.229148;A3:5B:2560876-2561672:2560630-2561672:-	turquoise
MSTRG.229149;A3:5B:1741009-1741900:1741003-1741900:-	turquoise
MSTRG.229149;RI:5B:1741900:1741959-1742386:1742771:-	turquoise
MSTRG.229149;RI:5B:1743669:1743740-1743862:1743960:-	turquoise
MSTRG.22924;AF:1B:460143014:460143516-460144718:460143911:460143968-460144718:+	turquoise
MSTRG.229329;A5:5B:8934707-8934793:8934707-8934824:-	turquoise
MSTRG.229332;A5:5B:8905646-8905961:8905646-8905963:-	turquoise
MSTRG.229332;RI:5B:8911193:8911512-8911588:8911642:-	turquoise
MSTRG.22934;AF:1B:460557028-460557440:460557504:460557028-460557703:460557864:-	turquoise
MSTRG.229445;A5:5B:13174487-13175207:13174483-13175207:+	turquoise
MSTRG.229467;A3:5B:13723310-13723522:13723310-13723530:+	turquoise
MSTRG.229467;A5:5B:13722959-13723247:13722955-13723247:+	turquoise
MSTRG.229467;AL:5B:13725744-13725832:13726264:13725744-13727111:13727194:+	turquoise
MSTRG.229568;A3:5B:16001627-16001780:16001624-16001780:-	turquoise
MSTRG.229568;A5:5B:16003131-16003225:16003131-16003232:-	turquoise
MSTRG.229597;A3:5B:16420732-16421353:16420732-16421385:+	turquoise
MSTRG.229634;RI:5B:17981386:17981441-17981481:17981523:-	turquoise
MSTRG.229714;A5:5B:21412266-21412378:21412260-21412378:+	turquoise
MSTRG.229773;RI:5B:23550519:23550900-23551059:23551262:-	turquoise
MSTRG.229807;A5:5B:24675778-24676339:24675778-24676358:-	turquoise
MSTRG.229864;A3:5B:27298281-27298454:27298281-27298481:+	turquoise
MSTRG.229864;A3:5B:27299024-27299259:27299024-27299269:+	turquoise
MSTRG.229864;AF:5B:27293959:27293988-27294978:27294178:27294335-27294978:+	turquoise
MSTRG.229883;A3:5B:27818224-27818391:27818200-27818391:-	turquoise
MSTRG.229972;A3:5B:34007975-34008136:34007965-34008136:-	turquoise
MSTRG.229974;SE:5B:34040127-34040694:34040967-34041420:+	turquoise
MSTRG.230075;A3:5B:36219047-36219771:36219040-36219771:-	turquoise
MSTRG.230075;A5:5B:36219830-36219911:36219830-36219942:-	turquoise
MSTRG.230075;AF:5B:36220114-36220642:36220752:36220114-36221047:36221187:-	turquoise
MSTRG.23010;AF:1B:465977021:465977231-465978570:465977371:465977388-465978570:+	turquoise
MSTRG.23016;A5:1B:466087336-466087454:466087308-466087454:+	turquoise
MSTRG.230221;SE:5B:42158191-42159347:42159413-42160403:-	turquoise
MSTRG.230278;A3:5B:44658112-44658200:44658104-44658200:-	turquoise
MSTRG.230349;A3:5B:45876556-45876653:45876547-45876653:-	turquoise
MSTRG.230383;SE:5B:47728072-47728313:47728669-47729435:-	turquoise
MSTRG.230412;SE:5B:49562306-49562477:49562720-49562784:-	turquoise
MSTRG.230481;A3:5B:51634630-51634749:51634630-51634752:+	turquoise
MSTRG.230482;A3:5B:51790914-51791638:51790914-51791742:+	turquoise
MSTRG.230495;AL:5B:51838764-51839124:51839444:51838764-51842429:51842907:+	turquoise
MSTRG.230495;SE:5B:51836079-51836158:51836561-51836644:+	turquoise
MSTRG.230519;SE:5B:53023160-53023237:53023365-53023966:+	turquoise
MSTRG.230521;A3:5B:53255637-53257396:53255632-53257396:-	turquoise
MSTRG.230559;AF:5B:55092510:55092573-55096031:55095721:55095753-55096031:+	turquoise
MSTRG.230565;AL:5B:55310938-55311193:55311902:55310938-55318583:55319055:+	turquoise
MSTRG.230573;A5:5B:55370552-55371136:55370394-55371136:+	turquoise
MSTRG.230577;A3:5B:55501165-55501291:55501165-55501334:+	turquoise
MSTRG.230577;A3:5B:55501349-55501423:55501349-55501440:+	turquoise
MSTRG.23059;A5:1B:470296858-470297494:470296819-470297494:+	turquoise
MSTRG.230659;A5:5B:59158463-59159208:59158455-59159208:+	turquoise
MSTRG.230670;SE:5B:59179715-59179836:59179914-59180318:-	turquoise
MSTRG.230670;SE:5B:59179715-59179840:59179914-59180318:-	turquoise
MSTRG.230770;A3:5B:63469404-63469787:63469404-63469793:+	turquoise
MSTRG.230779;A5:5B:63845669-63846941:63845640-63846941:+	turquoise
MSTRG.230779;A5:5B:63846139-63846941:63845640-63846941:+	turquoise
MSTRG.230803;A5:5B:64257105-64257199:64257039-64257199:+	turquoise
MSTRG.230803;RI:5B:64256016:64256120-64256218:64256315:+	turquoise
MSTRG.23087;A3:1B:471185255-471185335:471185233-471185335:-	turquoise
MSTRG.230886;A3:5B:69135560-69136109:69135560-69136253:+	turquoise
MSTRG.230902;A3:5B:69558438-69558641:69558434-69558641:-	turquoise
MSTRG.230902;A5:5B:69554332-69554430:69554332-69554439:-	turquoise
MSTRG.230906;AF:5B:69862006-69862368:69862464:69862006-69863525:69863620:-	turquoise
MSTRG.230906;AF:5B:69862006-69862368:69862464:69862006-69863692:69863897:-	turquoise
MSTRG.230906;AF:5B:69862006-69863525:69863620:69862006-69863692:69863897:-	turquoise
MSTRG.230976;A3:5B:72109237-72110108:72109234-72110108:-	turquoise
MSTRG.230999;AF:5B:73347238:73347429-73347787:73347495:73347528-73347787:+	turquoise
MSTRG.231034;RI:5B:74989572:74989856-74989930:74990078:-	turquoise
MSTRG.231140;A3:5B:79347685-79347855:79347685-79347903:+	turquoise
MSTRG.231140;A3:5B:79348435-79348515:79348435-79348527:+	turquoise
MSTRG.231140;A3:5B:79348435-79348527:79348435-79348603:+	turquoise
MSTRG.231190;AF:5B:82442840:82443093-82443376:82443111:82443195-82443376:+	turquoise
MSTRG.231288;MX:5B:83612372-83612834:83612900-83613831:83612372-83613239:83613290-83613831:+	turquoise
MSTRG.231288;SE:5B:83612372-83612834:83612900-83613831:+	turquoise
MSTRG.231288;SE:5B:83612372-83613239:83613290-83613831:+	turquoise
MSTRG.23133;A3:1B:476017049-476017625:476017049-476017627:+	turquoise
MSTRG.231356;AF:5B:83783488:83783613-83785272:83785074:83785149-83785272:+	turquoise
MSTRG.231361;A3:5B:84662477-84665728:84662477-84665750:+	turquoise
MSTRG.231510;RI:5B:88860136:88860270-88860361:88860930:+	turquoise
MSTRG.231516;SE:5B:89232300-89232411:89232759-89232892:+	turquoise
MSTRG.231553;A3:5B:91197542-91197631:91197533-91197631:-	turquoise
MSTRG.231553;AF:5B:91199190-91199696:91199754:91199190-91199876:91200016:-	turquoise
MSTRG.231553;AF:5B:91199190-91199696:91199754:91199190-91199876:91200384:-	turquoise
MSTRG.231562;AF:5B:92237538-92237712:92237758:92237538-92237834:92237878:-	turquoise
MSTRG.231562;AF:5B:92237538-92237712:92237758:92237538-92237834:92237960:-	turquoise
MSTRG.231562;RI:5B:92234114:92234281-92234317:92234332:-	turquoise
MSTRG.23166;AL:1B:477393588-477393859:477394517:477393588-477405973:477406362:+	turquoise
MSTRG.23189;A3:1B:479793600-479794008:479793600-479794110:+	turquoise
MSTRG.231907;AF:5B:96139625-96139781:96139840:96139625-96139913:96140058:-	turquoise
MSTRG.231936;A3:5B:97491860-97492531:97491857-97492531:-	turquoise
MSTRG.231954;SE:5B:98663170-98663464:98663512-98663698:+	turquoise
MSTRG.23195;A5:1B:480369356-480369456:480369356-480369460:-	turquoise
MSTRG.23198;SE:1B:480478599-480479217:480479297-480480870:-	turquoise
MSTRG.231998;A3:5B:101544605-101545320:101544605-101545341:+	turquoise
MSTRG.232040;A3:5B:103334994-103335074:103334991-103335074:-	turquoise
MSTRG.232040;RI:5B:103333815:103334361-103334440:103334648:-	turquoise
MSTRG.232139;A3:5B:106957515-106959186:106957512-106959186:-	turquoise
MSTRG.232233;AF:5B:111681773-111683019:111683032:111681773-111683138:111683396:-	turquoise
MSTRG.232234;A5:5B:111199782-111200482:111199782-111200491:-	turquoise
MSTRG.232234;SE:5B:111201931-111202108:111202411-111202892:-	turquoise
MSTRG.232246;RI:5B:112264276:112264936-112265480:112266201:-	turquoise
MSTRG.23227;A3:1B:480973210-480973372:480973210-480973376:+	turquoise
MSTRG.23227;SE:1B:480971660-480971742:480971786-480971851:+	turquoise
MSTRG.232334;A3:5B:116893624-116894027:116893560-116894027:-	turquoise
MSTRG.232335;A3:5B:116834988-116835366:116834777-116835366:-	turquoise
MSTRG.232337;SE:5B:116844265-116844621:116844673-116845006:-	turquoise
MSTRG.232356;A3:5B:118525384-118525982:118525384-118525995:+	turquoise
MSTRG.232356;AF:5B:118521660:118521772-118524990:118521866:118521927-118524990:+	turquoise
MSTRG.232391;A5:5B:120537226-120537306:120537226-120537310:-	turquoise
MSTRG.232391;RI:5B:120532236:120532596-120533437:120533610:-	turquoise
MSTRG.232405;AF:5B:121000836:121001078-121002705:121001294:121001374-121002705:+	turquoise
MSTRG.232408;A5:5B:121206630-121206727:121206614-121206727:+	turquoise
MSTRG.232409;A3:5B:121247990-121248907:121247990-121248935:+	turquoise
MSTRG.232409;AF:5B:121246641:121246828-121247883:121247663:121247689-121247883:+	turquoise
MSTRG.232426;SE:5B:121677269-121677595:121677751-121678100:-	turquoise
MSTRG.232467;A3:5B:123754767-123754852:123754767-123754858:+	turquoise
MSTRG.23247;A3:1B:482715571-482715670:482715492-482715670:-	turquoise
MSTRG.23247;RI:1B:482714697:482714834-482714955:482715082:-	turquoise
MSTRG.232488;A3:5B:125229724-125231338:125229724-125231348:+	turquoise
MSTRG.23250;AF:1B:483289079:483289429-483290306:483289811:483289933-483290306:+	turquoise
MSTRG.232514;A5:5B:126241965-126242114:126241957-126242114:+	turquoise
MSTRG.232577;A5:5B:129324712-129326596:129324588-129326596:+	turquoise
MSTRG.232577;AF:5B:129324142:129324712-129326596:129326187:129326505-129326596:+	turquoise
MSTRG.232583;AF:5B:129717313:129717440-129718956:129718289:129718329-129718956:+	turquoise
MSTRG.232583;RI:5B:129719138:129719200-129719483:129719622:+	turquoise
MSTRG.232584;A3:5B:129721733-129721998:129721720-129721998:-	turquoise
MSTRG.232591;A3:5B:130391442-130391641:130391370-130391641:-	turquoise
MSTRG.232591;A3:5B:130393038-130393150:130393033-130393150:-	turquoise
MSTRG.232629;A3:5B:132609008-132609098:132609002-132609098:-	turquoise
MSTRG.232630;RI:5B:132293448:132293653-132293690:132293873:-	turquoise
MSTRG.232630;SE:5B:132294286-132294549:132294638-132294790:-	turquoise
MSTRG.232637;AF:5B:133016333-133018563:133018630:133016333-133018683:133018921:-	turquoise
MSTRG.232657;A5:5B:134138516-134138612:134138516-134138699:-	turquoise
MSTRG.232659;A5:5B:134535010-134535616:134534977-134535616:+	turquoise
MSTRG.232671;SE:5B:134917449-134918451:134918495-134918890:-	turquoise
MSTRG.232717;A3:5B:136405689-136406167:136405689-136406176:+	turquoise
MSTRG.232717;A3:5B:136407658-136407753:136407658-136408107:+	turquoise
MSTRG.232717;SE:5B:136406871-136406956:136407096-136407256:+	turquoise
MSTRG.232717;SE:5B:136407658-136407753:136407800-136408107:+	turquoise
MSTRG.232717;SE:5B:136407800-136407946:136408011-136408107:+	turquoise
MSTRG.232738;SE:5B:138774735-138775072:138775191-138776909:-	turquoise
MSTRG.232760;A5:5B:139349660-139349739:139349660-139349744:-	turquoise
MSTRG.232763;AF:5B:140730365:140730447-140730628:140730468:140730541-140730628:+	turquoise
MSTRG.232776;A3:5B:141148991-141149656:141148986-141149656:-	turquoise
MSTRG.232851;A5:5B:146267823-146267900:146267823-146268089:-	turquoise
MSTRG.232855;A3:5B:146367162-146367421:146367162-146367693:+	turquoise
MSTRG.232857;RI:5B:146807694:146807764-146807791:146807828:-	turquoise
MSTRG.232868;A5:5B:147158403-147158485:147158403-147158499:-	turquoise
MSTRG.232954;RI:5B:153192756:153192987-153193174:153193614:+	turquoise
MSTRG.232954;RI:5B:153192756:153192987-153193205:153193614:+	turquoise
MSTRG.232954;RI:5B:153192756:153192999-153193174:153193614:+	turquoise
MSTRG.232978;A5:5B:157385195-157393140:157385195-157393177:-	turquoise
MSTRG.233012;A5:5B:158788122-158788197:158788122-158788201:-	turquoise
MSTRG.233058;SE:5B:162492687-162493288:162493421-162494055:-	turquoise
MSTRG.233101;A3:5B:166539403-166539496:166539403-166539512:+	turquoise
MSTRG.233111;A3:5B:166367079-166367677:166367013-166367677:-	turquoise
MSTRG.23312;A3:1B:486545310-486546480:486544880-486546480:-	turquoise
MSTRG.23312;RI:1B:486544688:486544880-486545099:486545310:-	turquoise
MSTRG.23312;SE:1B:486544880-486545099:486545310-486546480:-	turquoise
MSTRG.233135;A3:5B:167292586-167292976:167292586-167293012:+	turquoise
MSTRG.233178;A3:5B:170567483-170568512:170567483-170568542:+	turquoise
MSTRG.233238;A3:5B:174867739-174867835:174867141-174867835:-	turquoise
MSTRG.233238;SE:5B:174867141-174867439:174867739-174867835:-	turquoise
MSTRG.233248;RI:5B:176214362:176215040-176215179:176215745:-	turquoise
MSTRG.233252;SE:5B:176587267-176591044:176591103-176603972:-	turquoise
MSTRG.233305;AL:5B:181484331-181486076:181486180:181484331-181489389:181489502:+	turquoise
MSTRG.233305;RI:5B:181483150:181483242-181483341:181484331:+	turquoise
MSTRG.233337;A3:5B:182478056-182478166:182478056-182478261:+	turquoise
MSTRG.233337;AF:5B:182472412:182472546-182475625:182475210:182475263-182475625:+	turquoise
MSTRG.233337;AF:5B:182474736:182475002-182475625:182475210:182475263-182475625:+	turquoise
MSTRG.233353;A5:5B:184784668-184785048:184784605-184785048:+	turquoise
MSTRG.233390;A3:5B:187047612-187047691:187047612-187047781:+	turquoise
MSTRG.233396;AF:5B:188018472-188019167:188019450:188018472-188020394:188020581:-	turquoise
MSTRG.233396;AF:5B:188018472-188019167:188019450:188018472-188020394:188020716:-	turquoise
MSTRG.233452;A3:5B:191958481-191959070:191958481-191959079:+	turquoise
MSTRG.233467;A3:5B:192863733-192865187:192862800-192865187:-	turquoise
MSTRG.233467;AL:5B:192862021:192862800-192865187:192863504:192863733-192865187:-	turquoise
MSTRG.233540;RI:5B:198031544:198031631-198031726:198031917:-	turquoise
MSTRG.233540;RI:5B:198031726:198031917-198032008:198033049:-	turquoise
MSTRG.23360;A3:1B:488217519-488217601:488217503-488217601:-	turquoise
MSTRG.23365;A3:1B:489132401-489132949:489132401-489133438:+	turquoise
MSTRG.23367;A3:1B:488822485-488823201:488822304-488823201:-	turquoise
MSTRG.233681;A5:5B:206797838-206797919:206797834-206797919:+	turquoise
MSTRG.233697;A3:5B:208428639-208435380:208428639-208435429:+	turquoise
MSTRG.233703;A3:5B:208709082-208709288:208709041-208709288:-	turquoise
MSTRG.233747;SE:5B:211585485-211585651:211585785-211585909:+	turquoise
MSTRG.233771;A3:5B:212790534-212790616:212790477-212790616:-	turquoise
MSTRG.233771;A3:5B:212790534-212790616:212790493-212790616:-	turquoise
MSTRG.233771;RI:5B:212790616:212790819-212790927:212791209:-	turquoise
MSTRG.233817;A3:5B:216394644-216394722:216394561-216394722:-	turquoise
MSTRG.233817;AF:5B:216396762-216398840:216398866:216396762-216398982:216399179:-	turquoise
MSTRG.233817;MX:5B:216394561-216394722:216394778-216396631:216394561-216394779:216394827-216396631:-	turquoise
MSTRG.233851;AL:5B:217592441:217592826-217613443:217608367:217608990-217613443:-	turquoise
MSTRG.233876;A3:5B:219089259-219089364:219089233-219089364:-	turquoise
MSTRG.233897;A5:5B:220326609-220326708:220326589-220326708:+	turquoise
MSTRG.233899;A3:5B:219992193-219992276:219992173-219992276:-	turquoise
MSTRG.233914;A3:5B:221199089-221199461:221199089-221199467:+	turquoise
MSTRG.233914;A5:5B:221198898-221198985:221198879-221198985:+	turquoise
MSTRG.233940;RI:5B:222368862:222369107-222369180:222369434:+	turquoise
MSTRG.233950;SE:5B:223125996-223126394:223126861-223131255:-	turquoise
MSTRG.233957;A3:5B:223983726-223983849:223983711-223983849:-	turquoise
MSTRG.234010;A3:5B:227643368-227643473:227643368-227643476:+	turquoise
MSTRG.234010;A5:5B:227639403-227640552:227639393-227640552:+	turquoise
MSTRG.23407;A5:1B:491038695-491039371:491038695-491039395:-	turquoise
MSTRG.23408;A3:1B:491082758-491083868:491082758-491083983:+	turquoise
MSTRG.234099;A3:5B:233695073-233695959:233695073-233695987:+	turquoise
MSTRG.234270;A5:5B:243144811-243144904:243144803-243144904:+	turquoise
MSTRG.234282;A3:5B:243849244-243849719:243849106-243849719:-	turquoise
MSTRG.234282;A3:5B:243850289-243850368:243850270-243850368:-	turquoise
MSTRG.234317;A3:5B:245828248-245828359:245828220-245828359:-	turquoise
MSTRG.234317;A3:5B:245829175-245829341:245828460-245829341:-	turquoise
MSTRG.234317;RI:5B:245828359:245828460-245829026:245829175:-	turquoise
MSTRG.234317;SE:5B:245828460-245829026:245829175-245829341:-	turquoise
MSTRG.234347;A5:5B:247254752-247255431:247254710-247255431:+	turquoise
MSTRG.234347;AF:5B:247251981:247252021-247254224:247252023:247252039-247254224:+	turquoise
MSTRG.234353;A3:5B:247345589-247345678:247345586-247345678:-	turquoise
MSTRG.234353;A3:5B:247348750-247348907:247348741-247348907:-	turquoise
MSTRG.234353;SE:5B:247346841-247348314:247348355-247348523:-	turquoise
MSTRG.234384;A3:5B:249368813-249368938:249368813-249369070:+	turquoise
MSTRG.234409;A3:5B:251561621-251561802:251561597-251561802:-	turquoise
MSTRG.234452;A3:5B:254942746-254942825:254942746-254942828:+	turquoise
MSTRG.234500;SE:5B:256039335-256039518:256039684-256045449:-	turquoise
MSTRG.234517;A3:5B:256902844-256902926:256902844-256902930:+	turquoise
MSTRG.234564;A3:5B:259546033-259546139:259546030-259546139:-	turquoise
MSTRG.234571;A5:5B:259565555-259565625:259565555-259565649:-	turquoise
MSTRG.234571;SE:5B:259565772-259573644:259573702-259574014:-	turquoise
MSTRG.234638;A3:5B:263228399-263228794:263228321-263228794:-	turquoise
MSTRG.234638;SE:5B:263229173-263229401:263229474-263229983:-	turquoise
MSTRG.234641;A5:5B:263515173-263515298:263515170-263515298:+	turquoise
MSTRG.234681;SE:5B:266011821-266011910:266012002-266012629:+	turquoise
MSTRG.234708;A3:5B:267417697-267417746:267417697-267417999:+	turquoise
MSTRG.234747;AF:5B:270438134-270441311:270441562:270438134-270441586:270441880:-	turquoise
MSTRG.234847;A5:5B:274351637-274351867:274351385-274351867:+	turquoise
MSTRG.234847;RI:5B:274351461:274351637-274351867:274352076:+	turquoise
MSTRG.234847;SE:5B:274349124-274349226:274349267-274351218:+	turquoise
MSTRG.234847;SE:5B:274351385-274351461:274351637-274351867:+	turquoise
MSTRG.234857;A3:5B:274463346-274463576:274463346-274463601:+	turquoise
MSTRG.234857;A3:5B:274463785-274463875:274463785-274463888:+	turquoise
MSTRG.234881;AF:5B:275240442-275240534:275240646:275240442-275240775:275241067:-	turquoise
MSTRG.234930;A3:5B:277249988-277250394:277249980-277250394:-	turquoise
MSTRG.234930;RI:5B:277249023:277249246-277249341:277249458:-	turquoise
MSTRG.234942;A5:5B:277638222-277638413:277638222-277638417:-	turquoise
MSTRG.234951;A3:5B:278107369-278108924:278107315-278108924:-	turquoise
MSTRG.234956;A5:5B:278229327-278233388:278229296-278233388:+	turquoise
MSTRG.234964;RI:5B:278796135:278796195-278796297:278796384:+	turquoise
MSTRG.234964;RI:5B:278797316:278797379-278797462:278797792:+	turquoise
MSTRG.235017;A3:5B:281065328-281065432:281065328-281065434:+	turquoise
MSTRG.235017;A5:5B:281065546-281065744:281065533-281065744:+	turquoise
MSTRG.235032;A5:5B:281577760-281577858:281577755-281577858:+	turquoise
MSTRG.235051;A5:5B:282045609-282046060:282045600-282046060:+	turquoise
MSTRG.23508;A5:1B:496561289-496562198:496561289-496562238:-	turquoise
MSTRG.235102;A3:5B:285504331-285504418:285504323-285504418:-	turquoise
MSTRG.23510;A3:1B:496569190-496569570:496569117-496569570:-	turquoise
MSTRG.235110;A3:5B:285937699-285939047:285937669-285939047:-	turquoise
MSTRG.235152;A5:5B:289581206-289581673:289581206-289581682:-	turquoise
MSTRG.235155;A5:5B:289594165-289595723:289594165-289595773:-	turquoise
MSTRG.235182;A3:5B:291080456-291086820:291080456-291086825:+	turquoise
MSTRG.235204;A5:5B:292734801-292735495:292734723-292735495:+	turquoise
MSTRG.235217;A3:5B:293550176-293550903:293550172-293550903:-	turquoise
MSTRG.235231;A5:5B:294131096-294132258:294131096-294132515:-	turquoise
MSTRG.235244;SE:5B:295214378-295214478:295215017-295215195:+	turquoise
MSTRG.23526;A5:1B:498630710-498631322:498630658-498631322:+	turquoise
MSTRG.23528;A3:1B:498683231-498683975:498683231-498683992:+	turquoise
MSTRG.23528;RI:1B:498685227:498685708-498685773:498685948:+	turquoise
MSTRG.235377;AF:5B:304692940-304693116:304693358:304692940-304693716:304693817:-	turquoise
MSTRG.235381;A3:5B:304821755-304822830:304821755-304822845:+	turquoise
MSTRG.235383;A3:5B:305056031-305056106:305056026-305056106:-	turquoise
MSTRG.235383;RI:5B:305055905:305056026-305056106:305056177:-	turquoise
MSTRG.235383;RI:5B:305055905:305056031-305056106:305056177:-	turquoise
MSTRG.235396;A5:5B:305596298-305596636:305596298-305596711:-	turquoise
MSTRG.235396;AF:5B:305597052-305597818:305597869:305597052-305598566:305598669:-	turquoise
MSTRG.235396;AF:5B:305597052-305597818:305597869:305597052-305598566:305598672:-	turquoise
MSTRG.235396;AF:5B:305597052-305597818:305597921:305597052-305598566:305598669:-	turquoise
MSTRG.235396;AF:5B:305597052-305597818:305597921:305597052-305598566:305598672:-	turquoise
MSTRG.235396;RI:5B:305596636:305596729-305596760:305597052:-	turquoise
MSTRG.235410;A3:5B:307264157-307264734:307264157-307264785:+	turquoise
MSTRG.235410;AF:5B:307262786:307263188-307263998:307263431:307263549-307263998:+	turquoise
MSTRG.235439;A3:5B:309028573-309028661:309028567-309028661:-	turquoise
MSTRG.235439;AF:5B:309029041-309029447:309029734:309029041-309029828:309030043:-	turquoise
MSTRG.235450;A5:5B:309679136-309680047:309679136-309680146:-	turquoise
MSTRG.235458;RI:5B:309809843:309809958-309810046:309810180:+	turquoise
MSTRG.235458;SE:5B:309813210-309813659:309813817-309814384:+	turquoise
MSTRG.235518;RI:5B:313142517:313142604-313142704:313143044:+	turquoise
MSTRG.235526;AF:5B:313149209:313149462-313150007:313149593:313149699-313150007:+	turquoise
MSTRG.235526;AF:5B:313149344:313149587-313150007:313149593:313149699-313150007:+	turquoise
MSTRG.235558;A3:5B:315190094-315190175:315190088-315190175:-	turquoise
MSTRG.235570;A3:5B:315811318-315811779:315810460-315811779:-	turquoise
MSTRG.235570;SE:5B:315810460-315811147:315811318-315811779:-	turquoise
MSTRG.235576;A5:5B:315943266-315943378:315943257-315943378:+	turquoise
MSTRG.235579;A3:5B:315926197-315926311:315926197-315926319:+	turquoise
MSTRG.235581;A3:5B:316378616-316379567:316378616-316379588:+	turquoise
MSTRG.235592;A3:5B:316368798-316369112:316368798-316369122:+	turquoise
MSTRG.235598;A5:5B:317312265-317312491:317312265-317312499:-	turquoise
MSTRG.235606;A3:5B:318172741-318173417:318172741-318173450:+	turquoise
MSTRG.235608;A5:5B:318395915-318395985:318395915-318395989:-	turquoise
MSTRG.235622;A3:5B:319329200-319329312:319329164-319329312:-	turquoise
MSTRG.235650;A3:5B:321127278-321127365:321127278-321127371:+	turquoise
MSTRG.235650;RI:5B:321129024:321129103-321129177:321129295:+	turquoise
MSTRG.235650;SE:5B:321129496-321130084:321130273-321130906:+	turquoise
MSTRG.235659;AF:5B:321530917-321533094:321533181:321530917-321533483:321533695:-	turquoise
MSTRG.235668;AF:5B:321962304:321962481-321963102:321962663:321962727-321963102:+	turquoise
MSTRG.235675;A3:5B:322276172-322277721:322276172-322277734:+	turquoise
MSTRG.235675;A3:5B:322279635-322279981:322279635-322279989:+	turquoise
MSTRG.235684;A3:5B:322555777-322556589:322555759-322556589:-	turquoise
MSTRG.235684;A5:5B:322555522-322555627:322555522-322555643:-	turquoise
MSTRG.235694;A3:5B:323703945-323704047:323703945-323704050:+	turquoise
MSTRG.235708;A5:5B:323865879-323865963:323865875-323865963:+	turquoise
MSTRG.235759;RI:5B:327599594:327599667-327600184:327600242:-	turquoise
MSTRG.235759;SE:5B:327599667-327599742:327599783-327600184:-	turquoise
MSTRG.235768;A3:5B:327749376-327749519:327749333-327749519:-	turquoise
MSTRG.235768;SE:5B:327747172-327749272:327749333-327749519:-	turquoise
MSTRG.235775;A3:5B:328107148-328107212:328107148-328107232:+	turquoise
MSTRG.235785;A3:5B:328374798-328374952:328374792-328374952:-	turquoise
MSTRG.23578;A5:1B:501331817-501331943:501331817-501332015:-	turquoise
MSTRG.235875;AF:5B:334687221-334687366:334687574:334687221-334687941:334688236:-	turquoise
MSTRG.235897;A3:5B:335942588-335942706:335942588-335942709:+	turquoise
MSTRG.235902;A3:5B:336245409-336245553:336245380-336245553:-	turquoise
MSTRG.235991;A3:5B:340626323-340629159:340626323-340629162:+	turquoise
MSTRG.236001;AF:5B:341071502-341071580:341071620:341071502-341072103:341072126:-	turquoise
MSTRG.236054;A5:5B:344313975-344314137:344313975-344314154:-	turquoise
MSTRG.236054;SE:5B:344314207-344314368:344314428-344314543:-	turquoise
MSTRG.236055;A3:5B:341530567-341530640:341530567-341530681:+	turquoise
MSTRG.236059;A5:5B:344610556-344611781:344610556-344611784:-	turquoise
MSTRG.236059;AF:5B:344611983-344612080:344612208:344611983-344612488:344612559:-	turquoise
MSTRG.236066;A3:5B:344936442-344936736:344936442-344936767:+	turquoise
MSTRG.236073;A3:5B:345053608-345053700:345053608-345053710:+	turquoise
MSTRG.236187;A3:5B:352133652-352134873:352133652-352134899:+	turquoise
MSTRG.236190;A3:5B:352310310-352310395:352310310-352310701:+	turquoise
MSTRG.236190;A5:5B:352310600-352310701:352310580-352310701:+	turquoise
MSTRG.236190;SE:5B:352310310-352310395:352310580-352310701:+	turquoise
MSTRG.236200;RI:5B:353016864:353016914-353016999:353017145:-	turquoise
MSTRG.236226;A5:5B:354289608-354291762:354289535-354291762:+	turquoise
MSTRG.236293;A5:5B:359475986-359476230:359475915-359476230:+	turquoise
MSTRG.236312;A5:5B:361541262-361541971:361541262-361542014:-	turquoise
MSTRG.236325;RI:5B:363255323:363255406-363255511:363255634:+	turquoise
MSTRG.236402;AF:5B:369619232-369619415:369619429:369619232-369619979:369620089:-	turquoise
MSTRG.236402;AF:5B:369619232-369619979:369620089:369619232-369621123:369621331:-	turquoise
MSTRG.236406;RI:5B:369635031:369635269-369635307:369635592:-	turquoise
MSTRG.236434;AF:5B:372089772:372089973-372091618:372091499:372091511-372091618:+	turquoise
MSTRG.236472;AF:5B:374451897-374451989:374452052:374451897-374452130:374452506:-	turquoise
MSTRG.23653;A3:1B:507851069-507851918:507851066-507851918:-	turquoise
MSTRG.236549;A5:5B:378994234-378997808:378994234-378997831:-	turquoise
MSTRG.23654;A3:1B:508397651-508397725:508397639-508397725:-	turquoise
MSTRG.236556;A5:5B:379815417-379816114:379815413-379816114:+	turquoise
MSTRG.236594;A3:5B:382227872-382228185:382227853-382228185:-	turquoise
MSTRG.236594;A5:5B:382228291-382228780:382228291-382228782:-	turquoise
MSTRG.236597;AF:5B:382382220-382386033:382386091:382382220-382386183:382386325:-	turquoise
MSTRG.23659;A3:1B:508543957-508544105:508543957-508544108:+	turquoise
MSTRG.23659;A5:1B:508541271-508541373:508541265-508541373:+	turquoise
MSTRG.236685;A5:5B:387364096-387365477:387363754-387365477:+	turquoise
MSTRG.236696;A3:5B:387739184-387739273:387739184-387739276:+	turquoise
MSTRG.236700;SE:5B:387904793-387905333:387905585-387906299:-	turquoise
MSTRG.236744;A5:5B:391396948-391397739:391396948-391397743:-	turquoise
MSTRG.236818;A3:5B:394974670-394974762:394974670-394974784:+	turquoise
MSTRG.236861;AF:5B:397435068-397435146:397435339:397435068-397435462:397435784:-	turquoise
MSTRG.23686;A5:1B:509888724-509888794:509888714-509888794:+	turquoise
MSTRG.23686;RI:1B:509890283:509890424-509890515:509890864:+	turquoise
MSTRG.23686;SE:1B:509887456-509888059:509888106-509888622:+	turquoise
MSTRG.23687;A3:1B:509893270-509893345:509893267-509893345:-	turquoise
MSTRG.236924;AF:5B:400443972-400444078:400444104:400443972-400444885:400444939:-	turquoise
MSTRG.23695;A3:1B:510791371-510791579:510791371-510791871:+	turquoise
MSTRG.236962;A3:5B:403184761-403185410:403184710-403185410:-	turquoise
MSTRG.236962;AF:5B:403185725-403186318:403186361:403185725-403189994:403190068:-	turquoise
MSTRG.236980;AF:5B:403783372-403784160:403784369:403783372-403784432:403784620:-	turquoise
MSTRG.237088;RI:5B:410529218:410529338-410529736:410530562:+	turquoise
MSTRG.237109;A5:5B:411810758-411810853:411810758-411810878:-	turquoise
MSTRG.23713;A5:1B:511448146-511448254:511448099-511448254:+	turquoise
MSTRG.23722;A3:1B:512157266-512157908:512157266-512157912:+	turquoise
MSTRG.23722;A5:1B:512157038-512157152:512157032-512157152:+	turquoise
MSTRG.23727;A3:1B:512421669-512422029:512421669-512422032:+	turquoise
MSTRG.23727;RI:1B:512420755:512420852-512420946:512421046:+	turquoise
MSTRG.237292;A3:5B:421180327-421180433:421180327-421180446:+	turquoise
MSTRG.237335;A5:5B:423796915-423797020:423796869-423797020:+	turquoise
MSTRG.237345;A3:5B:424333302-424334482:424333302-424334486:+	turquoise
MSTRG.237345;SE:5B:424333302-424334482:424334590-424335162:+	turquoise
MSTRG.237345;SE:5B:424333302-424334486:424334590-424335162:+	turquoise
MSTRG.237370;A3:5B:425879677-425879800:425879677-425879858:+	turquoise
MSTRG.237402;A5:5B:428129990-428130641:428129788-428130641:+	turquoise
MSTRG.237476;SE:5B:432155938-432156032:432156057-432156139:+	turquoise
MSTRG.237535;A5:5B:433896590-433897014:433896590-433897048:-	turquoise
MSTRG.237547;A3:5B:434413860-434413894:434413860-434413989:+	turquoise
MSTRG.237553;AF:5B:435155800:435155878-435156449:435156029:435156191-435156449:+	turquoise
MSTRG.237554;AF:5B:434827143-434827329:434827516:434827143-434827823:434827879:-	turquoise
MSTRG.237554;AF:5B:434922730-434922892:434923013:434922730-434924372:434924450:-	turquoise
MSTRG.237564;SE:5B:435942455-435943058:435944386-435944478:+	turquoise
MSTRG.237585;SE:5B:436098153-436098693:436098745-436099449:+	turquoise
MSTRG.23761;A3:1B:513545773-513546823:513545768-513546823:-	turquoise
MSTRG.23761;A3:1B:513545778-513546733:513545773-513546733:-	turquoise
MSTRG.23761;A3:1B:513545778-513546823:513545773-513546823:-	turquoise
MSTRG.23761;A5:1B:513545778-513546733:513545778-513546823:-	turquoise
MSTRG.237676;SE:5B:440245475-440245797:440245880-440246327:-	turquoise
MSTRG.237722;A3:5B:441450277-441450482:441450109-441450482:-	turquoise
MSTRG.237726;A3:5B:441532365-441533036:441532362-441533036:-	turquoise
MSTRG.237878;SE:5B:448131055-448131566:448131897-448132253:-	turquoise
MSTRG.237944;AF:5B:450840218-450840730:450840791:450840218-450841937:450842116:-	turquoise
MSTRG.23802;A3:1B:516951599-516951912:516951500-516951912:-	turquoise
MSTRG.238038;SE:5B:455294297-455294633:455294862-455294982:-	turquoise
MSTRG.238068;A3:5B:455738454-455738564:455738454-455738567:+	turquoise
MSTRG.238078;AF:5B:456977613:456977891-456978416:456978117:456978327-456978416:+	turquoise
MSTRG.238078;AF:5B:456977625:456977891-456978416:456978117:456978327-456978416:+	turquoise
MSTRG.238078;RI:5B:456982248:456982439-456982531:456982620:+	turquoise
MSTRG.238113;A3:5B:458151032-458154173:458151005-458154173:-	turquoise
MSTRG.238131;A3:5B:458903788-458903866:458903788-458903899:+	turquoise
MSTRG.238134;A5:5B:458933385-458933474:458933383-458933474:+	turquoise
MSTRG.238185;A3:5B:461132892-461132980:461132892-461132986:+	turquoise
MSTRG.238195;A5:5B:461298756-461299144:461298751-461299144:+	turquoise
MSTRG.238195;SE:5B:461296423-461298494:461298535-461298641:+	turquoise
MSTRG.238211;SE:5B:462124928-462126010:462126390-462126634:+	turquoise
MSTRG.238241;SE:5B:463230045-463230132:463230135-463230217:-	turquoise
MSTRG.238261;A3:5B:464327739-464327840:464327734-464327840:-	turquoise
MSTRG.238323;A3:5B:466776659-466776743:466776659-466776746:+	turquoise
MSTRG.238324;A3:5B:466779688-466780204:466779661-466780204:-	turquoise
MSTRG.238324;A3:5B:466780713-466781324:466780707-466781324:-	turquoise
MSTRG.238331;A3:5B:467023976-467024321:467023937-467024321:-	turquoise
MSTRG.238364;RI:5B:469101860:469101928-469102016:469102103:-	turquoise
MSTRG.238364;RI:5B:469102016:469102103-469102301:469102396:-	turquoise
MSTRG.238384;RI:5B:469973675:469973766-469973859:469973895:+	turquoise
MSTRG.238389;A5:5B:470212141-470212270:470212141-470212275:-	turquoise
MSTRG.238405;A5:5B:470977562-470977713:470977562-470977741:-	turquoise
MSTRG.238405;AF:5B:470977562-470977713:470978019:470977562-470978586:470979072:-	turquoise
MSTRG.238414;A3:5B:471309988-471310237:471309988-471310243:+	turquoise
MSTRG.238439;A3:5B:473115261-473115351:473115247-473115351:-	turquoise
MSTRG.238462;AF:5B:473642528-473643174:473643196:473642528-473643401:473643509:-	turquoise
MSTRG.23852;A3:1B:518537667-518537875:518537667-518537881:+	turquoise
MSTRG.238535;AF:5B:476791506:476791541-476792839:476791785:476791878-476792839:+	turquoise
MSTRG.238555;A3:5B:477496331-477496559:477496331-477496564:+	turquoise
MSTRG.238584;A3:5B:478308728-478308810:478308703-478308810:-	turquoise
MSTRG.238626;A5:5B:479642900-479643297:479642847-479643297:+	turquoise
MSTRG.238632;SE:5B:479828202-479828525:479828657-479829024:+	turquoise
MSTRG.238656;A5:5B:480162673-480162747:480162623-480162747:+	turquoise
MSTRG.238665;A5:5B:480759054-480794182:480758981-480794182:+	turquoise
MSTRG.238729;A5:5B:485912812-485912903:485912812-485912991:-	turquoise
MSTRG.238740;A3:5B:486086856-486086939:486086846-486086939:-	turquoise
MSTRG.238740;RI:5B:486085304:486085389-486085648:486085919:-	turquoise
MSTRG.238753;A3:5B:486733459-486733640:486733369-486733640:-	turquoise
MSTRG.238819;A5:5B:489811503-489811675:489811503-489811706:-	turquoise
MSTRG.238836;A3:5B:490620153-490621406:490620138-490621406:-	turquoise
MSTRG.238871;RI:5B:491587272:491587402-491587536:491587642:-	turquoise
MSTRG.238900;A5:5B:492449215-492449315:492449215-492449336:-	turquoise
MSTRG.238900;SE:5B:492447331-492447568:492447706-492448579:-	turquoise
MSTRG.238987;A3:5B:496527074-496527176:496527069-496527176:-	turquoise
[truncated: 3,711 more rows]

## Sheet: D
Supplemental Data 9 Clusters of AS event identified in A, B and D subgenomes of polyploid wheats and their putative ancestors. Clusters were distinguished by different colors. Sheet1, A subgenome; Sheet2, B subgenome; Sheet3, D subgenome.
Event	Cluster
MSTRG.101035;A3:2D:511918289-511919860:511918289-511919882:+	yellow
MSTRG.101558;AF:2D:524580100-524580172:524580174:524580100-524580211:524580403:-	yellow
MSTRG.102232;A5:2D:539885498-539885687:539885498-539885777:-	yellow
MSTRG.103285;AF:2D:565183162-565183723:565183960:565183162-565184098:565184125:-	yellow
MSTRG.142321;A3:3D:7608557-7609141:7608537-7609141:-	yellow
MSTRG.142321;A3:3D:7611795-7612829:7611788-7612829:-	yellow
MSTRG.143031;A3:3D:19535892-19536217:19535884-19536217:-	yellow
MSTRG.144692;RI:3D:54366118:54366165-54366277:54366477:-	yellow
MSTRG.145064;AF:3D:64082902-64083354:64083396:64082902-64083660:64083929:-	yellow
MSTRG.145676;A3:3D:81369679-81370644:81369656-81370644:-	yellow
MSTRG.150105;A3:3D:213038157-213042082:213038057-213042082:-	yellow
MSTRG.151761;A5:3D:274365039-274365867:274365039-274365879:-	yellow
MSTRG.151771;SE:3D:274628310-274628420:274628527-274630279:+	yellow
MSTRG.155874;A3:3D:394570749-394570855:394570749-394570881:+	yellow
MSTRG.158403;A3:3D:461211703-461212845:461211703-461212850:+	yellow
MSTRG.159066;A3:3D:479608074-479608432:479608074-479608439:+	yellow
MSTRG.162523;AF:3D:561450125-561451459:561451524:561450125-561451857:561451995:-	yellow
MSTRG.193797;AF:4D:16235086-16235344:16235544:16235086-16235711:16235987:-	yellow
MSTRG.194467;A3:4D:31650070-31652115:31650070-31652143:+	yellow
MSTRG.195902;A5:4D:68427426-68427521:68427423-68427521:+	yellow
MSTRG.196101;RI:4D:74080333:74080527-74080607:74080768:-	yellow
MSTRG.197475;RI:4D:111938482:111938577-111938678:111938820:-	yellow
MSTRG.198234;A3:4D:130572204-130572291:130572199-130572291:-	yellow
MSTRG.200395;A3:4D:208561691-208561793:208561688-208561793:-	yellow
MSTRG.201616;SE:4D:251519210-251522049:251522385-251523297:-	yellow
MSTRG.204811;SE:4D:354995496-354995679:354995769-354997929:+	yellow
MSTRG.205048;A3:4D:363661451-363661685:363661451-363661693:+	yellow
MSTRG.207633;A5:4D:437811012-437813911:437811004-437813911:+	yellow
MSTRG.207679;AF:4D:439123514-439124603:439124605:439123514-439124741:439125148:-	yellow
MSTRG.207803;A5:4D:442165928-442166503:442165924-442166503:+	yellow
MSTRG.210180;A3:4D:493919321-493919532:493919288-493919532:-	yellow
MSTRG.246253;A3:5D:28668000-28668138:28667998-28668138:-	yellow
MSTRG.249345;A5:5D:103194992-103213199:103194992-103213203:-	yellow
MSTRG.249985;A5:5D:119490847-119491366:119490847-119491402:-	yellow
MSTRG.250485;SE:5D:135523170-135524339:135524422-135524497:-	yellow
MSTRG.250659;A3:5D:141430390-141441517:141430249-141441517:-	yellow
MSTRG.252324;A3:5D:206599851-206600011:206599851-206600078:+	yellow
MSTRG.252324;RI:5D:206602117:206602194-206602285:206602770:+	yellow
MSTRG.253861;A5:5D:251308891-251308971:251308891-251308975:-	yellow
MSTRG.255281;A3:5D:294586266-294586344:294586266-294586371:+	yellow
MSTRG.258409;A3:5D:376307440-376307876:376307416-376307876:-	yellow
MSTRG.258930;RI:5D:388104261:388104440-388104543:388104674:+	yellow
MSTRG.259269;A3:5D:396428503-396429626:396428503-396429636:+	yellow
MSTRG.259286;A3:5D:396692086-396692435:396692086-396692446:+	yellow
MSTRG.261948;A3:5D:450657847-450658332:450657847-450658349:+	yellow
MSTRG.263228;RI:5D:481164070:481164258-481164914:481165092:+	yellow
MSTRG.263675;AF:5D:488342478:488342699-488343624:488342832:488342962-488343624:+	yellow
MSTRG.263918;AL:5D:492281294-492281386:492281901:492281294-492287484:492287866:+	yellow
MSTRG.28906;SE:1D:9872017-9872719:9873271-9873613:+	yellow
MSTRG.298142;AF:6D:17317308:17317462-17317662:17317492:17317593-17317662:+	yellow
MSTRG.299413;A3:6D:46847126-46847202:46847121-46847202:-	yellow
MSTRG.299413;AF:6D:46849918-46850717:46850785:46849918-46851199:46851319:-	yellow
MSTRG.302625;RI:6D:124948030:124948083-124948186:124948771:+	yellow
MSTRG.303923;SE:6D:162973461-162973592:162973755-162975867:-	yellow
MSTRG.303933;A3:6D:163131417-163131648:163131417-163131716:+	yellow
MSTRG.304060;A3:6D:168249953-168253338:168249951-168253338:-	yellow
MSTRG.305291;SE:6D:210751131-210752681:210753012-210753507:+	yellow
MSTRG.305291;SE:6D:210751131-210753507:210753580-210770390:+	yellow
MSTRG.306055;A3:6D:237823063-237823131:237823063-237823143:+	yellow
MSTRG.306055;A5:6D:237813921-237814011:237813918-237814011:+	yellow
MSTRG.306686;A3:6D:262015034-262015226:262015034-262015229:+	yellow
MSTRG.307179;AF:6D:277145607-277146155:277146217:277145607-277148499:277149525:-	yellow
MSTRG.308674;A3:6D:319697197-319697278:319697167-319697278:-	yellow
MSTRG.312122;A3:6D:420749104-420749199:420749067-420749199:-	yellow
MSTRG.313506;AF:6D:449812439-449812901:449812975:449812439-449813034:449813133:-	yellow
MSTRG.313583;A3:6D:450893123-450893219:450893118-450893219:-	yellow
MSTRG.314164;A3:6D:460733861-460735705:460733861-460735716:+	yellow
MSTRG.314164;A3:6D:460733861-460735716:460733861-460735730:+	yellow
MSTRG.314526;A3:6D:467047946-467048733:467047946-467048752:+	yellow
MSTRG.31623;A3:1D:66990520-66991969:66990508-66991969:-	yellow
MSTRG.31796;A5:1D:72901246-72901334:72901243-72901334:+	yellow
MSTRG.33835;A3:1D:137073215-137073626:137073215-137074188:+	yellow
MSTRG.34335;A3:1D:155344490-155345519:155344480-155345519:-	yellow
MSTRG.34563;A3:1D:164430934-164446594:164430881-164446594:-	yellow
MSTRG.35227;A3:1D:190481366-190482056:190481366-190482060:+	yellow
MSTRG.36313;A3:1D:220927581-220927916:220927564-220927916:-	yellow
MSTRG.36799;AF:1D:236318543:236318771-236321431:236319604:236319680-236321431:+	yellow
MSTRG.38623;A3:1D:290443287-290443421:290443287-290443473:+	yellow
MSTRG.40594;A3:1D:348050956-348051804:348050956-348051807:+	yellow
MSTRG.41552;A3:1D:374484195-374484343:374484186-374484343:-	yellow
MSTRG.41894;A3:1D:383320445-383321440:383320440-383321440:-	yellow
MSTRG.41986;A3:1D:385809520-385809651:385809499-385809651:-	yellow
MSTRG.42616;A3:1D:401676345-401676442:401676331-401676442:-	yellow
MSTRG.44017;A3:1D:432792299-432793372:432792299-432793435:+	yellow
MSTRG.44916;A5:1D:451956947-451957501:451956947-451957599:-	yellow
MSTRG.46436;A5:1D:478815688-478816142:478815680-478816142:+	yellow
MSTRG.46436;AF:1D:478815523:478815688-478816142:478815849:478815957-478816142:+	yellow
MSTRG.46585;A3:1D:481388888-481389661:481388849-481389661:-	yellow
MSTRG.82325;AF:2D:679124-679903:679951:679124-680106:680438:-	yellow
MSTRG.82348;SE:2D:279417-280070:280376-280857:-	yellow
MSTRG.83300;A3:2D:15724031-15724886:15724031-15724895:+	yellow
MSTRG.85090;A5:2D:48328248-48328368:48328149-48328368:+	yellow
MSTRG.85716;A3:2D:64191556-64192516:64191553-64192516:-	yellow
MSTRG.86841;A5:2D:90716567-90716652:90716567-90716655:-	yellow
MSTRG.87704;A3:2D:111344199-111344421:111344199-111344437:+	yellow
MSTRG.88048;A3:2D:119947931-119948003:119947931-119948009:+	yellow
MSTRG.88579;SE:2D:132696264-132697057:132697924-132699205:+	yellow
MSTRG.89442;A5:2D:159688043-159689741:159688043-159690151:-	yellow
MSTRG.91597;AF:2D:226539766-226540277:226540345:226539766-226543476:226543547:-	yellow
MSTRG.92754;RI:2D:267705827:267706331-267706427:267706864:+	yellow
MSTRG.94707;RI:2D:327753932:327754136-327754797:327755026:-	yellow
MSTRG.95933;AF:2D:364164204:364164396-364164987:364164905:364164910-364164987:+	yellow
MSTRG.96252;A5:2D:372700617-372701845:372700617-372701848:-	yellow
MSTRG.98228;A3:2D:429091741-429091825:429091721-429091825:-	yellow
MSTRG.98228;RI:2D:429091825:429092199-429092242:429092487:-	yellow
MSTRG.99096;A5:2D:455892324-455893849:455892245-455893849:+	yellow
MSTRG.99367;SE:2D:462783963-462784969:462785037-462786663:+	yellow
MSTRG.349000;A5:7D:22530099-22531015:22530099-22531087:-	yellow
MSTRG.353691;SE:7D:123654443-123654541:123654562-123655087:+	yellow
MSTRG.357927;A3:7D:242776087-242776707:242776087-242776710:+	yellow
MSTRG.357973;SE:7D:244153328-244153918:244154087-244154680:-	yellow
MSTRG.358254;A5:7D:252547186-252547410:252547169-252547410:+	yellow
MSTRG.361138;SE:7D:358719047-358724724:358724817-358725439:-	yellow
MSTRG.361226;AF:7D:362361951:362362131-362364128:362363082:362363087-362364128:+	yellow
MSTRG.366933;A5:7D:520408126-520408336:520408126-520408351:-	yellow
MSTRG.366933;AL:7D:520326968:520326986-520405919:520403534:520403920-520405919:-	yellow
MSTRG.367522;A3:7D:535311204-535311972:535311204-535311975:+	yellow
MSTRG.367522;A3:7D:535311204-535311972:535311204-535311996:+	yellow
MSTRG.368769;AF:7D:562389785:562389950-562425150:562403042:562403167-562425150:+	yellow
MSTRG.369976;A3:7D:588082155-588082255:588082149-588082255:-	yellow
MSTRG.369982;A3:7D:588409845-588430929:588409838-588430929:-	yellow
MSTRG.370215;A3:7D:593178788-593179128:593178783-593179128:-	yellow
MSTRG.100041;SE:2D:482664625-482664817:482664939-482665022:+	turquoise
MSTRG.100056;A3:2D:482803695-482804419:482803305-482804419:-	turquoise
MSTRG.100152;A3:2D:484796951-484797038:484796945-484797038:-	turquoise
MSTRG.100152;A3:2D:484800933-484801013:484800926-484801013:-	turquoise
MSTRG.100152;RI:2D:484800729:484800926-484801013:484801082:-	turquoise
MSTRG.100204;A5:2D:486248656-486249288:486248651-486249288:+	turquoise
MSTRG.100204;RI:2D:486249288:486249340-486249722:486249821:+	turquoise
MSTRG.100271;RI:2D:488220140:488220266-488220363:488220862:+	turquoise
MSTRG.100366;A5:2D:490679666-490680609:490679666-490680622:-	turquoise
MSTRG.100394;A3:2D:491380600-491380680:491380589-491380680:-	turquoise
MSTRG.100413;RI:2D:491808612:491808712-491808801:491808912:+	turquoise
MSTRG.100440;A3:2D:492714758-492715144:492714758-492715172:+	turquoise
MSTRG.100518;A3:2D:494640109-494640192:494640109-494640210:+	turquoise
MSTRG.100518;A3:2D:494642602-494642790:494642602-494642820:+	turquoise
MSTRG.100566;A3:2D:496337205-496337302:496337205-496337328:+	turquoise
MSTRG.100600;A3:2D:497906159-497906609:497906154-497906609:-	turquoise
MSTRG.100600;A5:2D:497907026-497907125:497907026-497907201:-	turquoise
MSTRG.100605;A3:2D:498032675-498033144:498032659-498033144:-	turquoise
MSTRG.100605;A3:2D:498033374-498033866:498033283-498033866:-	turquoise
MSTRG.100629;A3:2D:498232793-498233004:498232793-498233261:+	turquoise
MSTRG.100879;RI:2D:506758084:506758347-506758495:506758761:-	turquoise
MSTRG.101035;RI:2D:511917608:511917727-511917823:511917955:+	turquoise
MSTRG.101049;A3:2D:511941682-511941830:511941682-511941846:+	turquoise
MSTRG.101101;A3:2D:513463531-513463617:513463531-513463623:+	turquoise
MSTRG.101101;RI:2D:513459136:513459274-513459395:513459511:+	turquoise
MSTRG.101128;RI:2D:514343515:514343592-514343910:514344089:-	turquoise
MSTRG.101193;SE:2D:515828803-515828882:515828965-515829086:-	turquoise
MSTRG.101194;A5:2D:516122054-516123021:516122054-516123101:-	turquoise
MSTRG.101289;A5:2D:518262231-518262360:518262185-518262360:+	turquoise
MSTRG.101291;A3:2D:518270597-518270677:518270581-518270677:-	turquoise
MSTRG.101373;RI:2D:520582111:520583247-520583476:520583523:-	turquoise
MSTRG.101480;SE:2D:523021875-523022506:523022579-523022680:+	turquoise
MSTRG.101492;RI:2D:523308386:523309428-523309658:523309893:-	turquoise
MSTRG.101492;SE:2D:523309428-523309658:523309893-523310052:-	turquoise
MSTRG.101528;A5:2D:524148608-524149036:524148539-524149036:+	turquoise
MSTRG.101557;A3:2D:524572853-524573081:524572853-524573089:+	turquoise
MSTRG.101614;RI:2D:526374970:526374972-526375050:526375132:+	turquoise
MSTRG.101661;A3:2D:527387748-527387844:527387748-527387855:+	turquoise
MSTRG.101661;RI:2D:527388357:527388415-527389129:527389233:+	turquoise
MSTRG.101869;A5:2D:531937620-531938159:531937620-531938188:-	turquoise
MSTRG.101884;A5:2D:532177505-532177594:532177505-532177648:-	turquoise
MSTRG.101907;A5:2D:532429403-532429481:532429403-532429486:-	turquoise
MSTRG.101914;A3:2D:533133165-533133728:533133165-533133767:+	turquoise
MSTRG.102030;AF:2D:535572366-535572557:535572599:535572366-535572956:535573199:-	turquoise
MSTRG.102092;A3:2D:536915886-536915975:536915886-536915981:+	turquoise
MSTRG.102092;A3:2D:536916098-536916324:536916098-536916594:+	turquoise
MSTRG.102118;A3:2D:537214644-537215183:537214644-537215258:+	turquoise
MSTRG.102118;AF:2D:537212731:537212868-537213453:537213345:537213369-537213453:+	turquoise
MSTRG.102123;RI:2D:537458358:537458717-537458919:537459017:-	turquoise
MSTRG.102184;A5:2D:538728046-538728414:538728042-538728414:+	turquoise
MSTRG.102216;A5:2D:538678079-538678159:538678047-538678159:+	turquoise
MSTRG.102216;A5:2D:538679690-538680495:538679655-538680495:+	turquoise
MSTRG.102301;RI:2D:541472750:541472768-541472878:541473772:+	turquoise
MSTRG.102301;RI:2D:541472750:541473531-541473688:541473772:+	turquoise
MSTRG.102402;RI:2D:543199747:543199792-543199867:543200001:+	turquoise
MSTRG.102435;A3:2D:544655766-544655864:544655766-544655873:+	turquoise
MSTRG.102441;A3:2D:544785442-544787083:544785437-544787083:-	turquoise
MSTRG.102451;RI:2D:544879191:544879357-544879445:544879963:+	turquoise
MSTRG.102497;A3:2D:545851719-545852252:545851691-545852252:-	turquoise
MSTRG.102498;AF:2D:545853778:545853864-545854708:545854124:545854178-545854708:+	turquoise
MSTRG.102569;A3:2D:547772251-547772371:547772251-547772379:+	turquoise
MSTRG.102596;A3:2D:548271643-548273045:548271630-548273045:-	turquoise
MSTRG.102690;A5:2D:551892122-551892588:551892122-551892672:-	turquoise
MSTRG.102690;RI:2D:551890264:551890325-551890438:551890494:-	turquoise
MSTRG.102818;AF:2D:555218702:555218884-555220400:555219069:555219287-555220400:+	turquoise
MSTRG.102852;A3:2D:556050952-556051265:556050952-556051292:+	turquoise
MSTRG.102895;SE:2D:556926816-556927155:556927304-556927621:+	turquoise
MSTRG.103019;A5:2D:559395016-559395957:559395016-559396065:-	turquoise
MSTRG.103125;A3:2D:561835510-561835781:561835510-561835784:+	turquoise
MSTRG.103125;A5:2D:561833630-561834587:561833570-561834587:+	turquoise
MSTRG.103291;RI:2D:565308234:565308317-565308400:565308544:-	turquoise
MSTRG.103291;SE:2D:565309337-565309494:565309616-565309738:-	turquoise
MSTRG.103357;SE:2D:566758007-566759453:566759557-566760080:+	turquoise
MSTRG.103418;A3:2D:568079333-568079441:568079325-568079441:-	turquoise
MSTRG.103418;RI:2D:568081061:568081219-568081309:568081393:-	turquoise
MSTRG.103472;AF:2D:569256579-569256736:569256741:569256579-569257399:569257527:-	turquoise
MSTRG.103565;A3:2D:571178690-571178796:571178690-571178799:+	turquoise
MSTRG.103565;RI:2D:571181072:571181222-571181255:571181421:+	turquoise
MSTRG.103565;RI:2D:571181255:571181286-571181320:571181421:+	turquoise
MSTRG.103577;A3:2D:572081730-572081825:572081601-572081825:-	turquoise
MSTRG.103607;A5:2D:572786555-572788467:572786533-572788467:+	turquoise
MSTRG.103727;A3:2D:576282411-576282541:576282411-576282545:+	turquoise
MSTRG.103727;SE:2D:576280689-576281644:576281705-576281785:+	turquoise
MSTRG.103734;A3:2D:576285885-576286076:576285885-576286080:+	turquoise
MSTRG.103734;A3:2D:576289614-576289720:576289614-576289723:+	turquoise
MSTRG.103772;A3:2D:577152880-577152966:577152874-577152966:-	turquoise
MSTRG.103791;MX:2D:577602509-577602629:577602686-577604037:577602509-577603008:577603128-577604037:-	turquoise
MSTRG.103893;A3:2D:579967815-579968093:579967801-579968093:-	turquoise
MSTRG.103907;A3:2D:580235283-580235998:580235283-580236007:+	turquoise
MSTRG.104003;SE:2D:582869383-582870732:582870842-582871918:+	turquoise
MSTRG.104086;A3:2D:584863354-584863430:584863347-584863430:-	turquoise
MSTRG.104348;SE:2D:590148822-590150381:590150480-590152638:-	turquoise
MSTRG.104349;AF:2D:590153362:590153481-590155560:590153596:590153701-590155560:+	turquoise
MSTRG.104383;RI:2D:591021687:591022077-591022158:591022259:+	turquoise
MSTRG.104466;RI:2D:592634370:592634436-592634480:592634813:+	turquoise
MSTRG.104513;A3:2D:593734403-593734622:593734403-593734746:+	turquoise
MSTRG.104533;A3:2D:593803525-593803790:593803525-593803794:+	turquoise
MSTRG.104557;SE:2D:594545789-594546068:594546139-594546555:+	turquoise
MSTRG.104613;SE:2D:596029649-596029836:596029931-596030203:+	turquoise
MSTRG.104631;A3:2D:596254247-596254327:596254244-596254327:-	turquoise
MSTRG.104631;A3:2D:596254250-596254327:596254247-596254327:-	turquoise
MSTRG.104712;A3:2D:598715130-598715815:598715079-598715815:-	turquoise
MSTRG.104900;RI:2D:602508305:602508399-602508482:602508563:+	turquoise
MSTRG.105080;A3:2D:607419910-607421353:607419907-607421353:-	turquoise
MSTRG.105080;RI:2D:607421900:607422319-607422401:607423455:-	turquoise
MSTRG.105083;RI:2D:607635876:607636031-607636123:607636213:+	turquoise
MSTRG.105112;A3:2D:607934259-607934848:607934259-607934852:+	turquoise
MSTRG.105505;A5:2D:615715707-615716011:615715621-615716011:+	turquoise
MSTRG.105543;SE:2D:616576492-616577140:616577232-616578631:+	turquoise
MSTRG.105603;AF:2D:617405521:617406221-617409298:617408476:617408497-617409298:+	turquoise
MSTRG.105603;AF:2D:617408476:617408497-617409298:617408581:617408869-617409298:+	turquoise
MSTRG.105825;A5:2D:620512995-620513075:620512995-620513079:-	turquoise
MSTRG.105966;A3:2D:622915808-622916330:622915800-622916330:-	turquoise
MSTRG.105966;A5:2D:622917076-622917196:622917076-622917227:-	turquoise
MSTRG.105967;A3:2D:622919031-622919175:622919031-622919179:+	turquoise
MSTRG.105968;A3:2D:622924217-622924300:622924207-622924300:-	turquoise
MSTRG.106156;A5:2D:627251650-627251773:627251650-627251806:-	turquoise
MSTRG.106156;SE:2D:627255362-627255844:627256338-627256703:-	turquoise
MSTRG.106237;A3:2D:628598854-628599374:628598854-628599394:+	turquoise
MSTRG.106237;A5:2D:628598114-628598460:628596811-628598460:+	turquoise
MSTRG.106237;AF:2D:628596785:628596811-628598460:628597715:628598114-628598460:+	turquoise
MSTRG.106237;RI:2D:628598774:628598854-628599374:628599431:+	turquoise
MSTRG.106237;SE:2D:628596811-628598023:628598114-628598460:+	turquoise
MSTRG.106255;A3:2D:628937793-628937946:628937736-628937946:-	turquoise
MSTRG.106268;A3:2D:629207993-629208086:629207990-629208086:-	turquoise
MSTRG.106526;A5:2D:634053824-634054325:634053824-634054378:-	turquoise
MSTRG.106549;A3:2D:634476069-634476380:634476069-634476430:+	turquoise
MSTRG.106622;SE:2D:635594265-635594393:635594459-635594599:-	turquoise
MSTRG.106766;A3:2D:637636982-637677269:637636943-637677269:-	turquoise
MSTRG.106766;A3:2D:637637233-637677269:637636943-637677269:-	turquoise
MSTRG.107410;A3:2D:648476411-648476519:648476373-648476519:-	turquoise
MSTRG.107551;A3:2D:650833836-650833902:650833822-650833902:-	turquoise
MSTRG.107552;A3:2D:650862215-650862558:650862211-650862558:-	turquoise
MSTRG.107576;A3:2D:651278106-651278182:651278106-651278186:+	turquoise
MSTRG.107579;AF:2D:651283324-651283623:651283767:651283324-651284999:651285283:-	turquoise
MSTRG.107580;RI:2D:651316922:651316995-651317076:651317259:-	turquoise
MSTRG.107603;A5:2D:651611679-651612464:651611679-651612473:-	turquoise
MSTRG.141894;A3:3D:1640599-1644051:1640530-1644051:-	turquoise
MSTRG.141948;A5:3D:2147640-2147715:2147640-2147733:-	turquoise
MSTRG.142179;A3:3D:5872349-5872420:5872349-5872442:+	turquoise
MSTRG.142197;A5:3D:6168117-6169044:6168117-6169062:-	turquoise
MSTRG.142211;A5:3D:6335466-6336131:6335252-6336131:+	turquoise
MSTRG.142222;A3:3D:6413405-6413551:6413405-6413555:+	turquoise
MSTRG.142234;A3:3D:6663245-6663841:6663245-6663867:+	turquoise
MSTRG.142234;A3:3D:6663245-6663851:6663245-6663867:+	turquoise
MSTRG.142244;A3:3D:6750972-6751049:6750972-6751088:+	turquoise
MSTRG.142269;A3:3D:7026986-7028090:7026986-7028124:+	turquoise
MSTRG.142306;A5:3D:7434556-7434635:7434467-7434635:+	turquoise
MSTRG.142306;AF:3D:7433458:7433514-7434336:7433905:7433988-7434336:+	turquoise
MSTRG.142382;RI:3D:8971249:8971486-8971586:8971750:-	turquoise
MSTRG.142536;A3:3D:11761203-11761302:11761203-11761318:+	turquoise
MSTRG.142536;RI:3D:11760548:11760692-11760768:11760970:+	turquoise
MSTRG.142731;A3:3D:14847131-14847207:14847131-14847215:+	turquoise
MSTRG.142751;A5:3D:15205732-15205822:15205649-15205822:+	turquoise
MSTRG.142857;SE:3D:16507276-16507485:16507549-16508017:-	turquoise
MSTRG.142875;A5:3D:16875819-16877000:16875815-16877000:+	turquoise
MSTRG.143213;A5:3D:22089536-22089766:22089505-22089766:+	turquoise
MSTRG.143252;A3:3D:23062844-23062981:23062841-23062981:-	turquoise
MSTRG.143301;AF:3D:23673037:23673276-23674639:23674105:23674190-23674639:+	turquoise
MSTRG.143316;A3:3D:24101526-24102519:24101520-24102519:-	turquoise
MSTRG.143316;RI:3D:24099609:24100227-24100314:24100421:-	turquoise
MSTRG.143407;A5:3D:26257911-26258351:26257887-26258351:+	turquoise
MSTRG.143432;A3:3D:26450184-26450528:26450184-26450546:+	turquoise
MSTRG.143544;A5:3D:28734049-28734220:28733429-28734220:+	turquoise
MSTRG.143608;A3:3D:29885460-29885533:29885437-29885533:-	turquoise
MSTRG.143608;A5:3D:29885605-29885687:29885605-29885702:-	turquoise
MSTRG.143610;AF:3D:29967361:29967659-29969056:29967685:29967730-29969056:+	turquoise
MSTRG.143657;A3:3D:30298742-30298832:30298742-30298835:+	turquoise
MSTRG.143657;SE:3D:30299077-30299182:30299251-30299392:+	turquoise
MSTRG.143787;A3:3D:33188813-33189655:33188813-33189670:+	turquoise
MSTRG.143865;A5:3D:36360644-36361153:36360644-36361267:-	turquoise
MSTRG.143940;A3:3D:37752193-37752448:37752193-37752453:+	turquoise
MSTRG.144002;A3:3D:39599473-39599558:39599460-39599558:-	turquoise
MSTRG.144005;SE:3D:39537133-39538008:39538400-39539005:+	turquoise
MSTRG.144097;A3:3D:41697777-41697903:41697774-41697903:-	turquoise
MSTRG.144138;SE:3D:42489048-42492786:42492847-42493098:-	turquoise
MSTRG.144204;AF:3D:43962688:43962784-43965260:43965101:43965162-43965260:+	turquoise
MSTRG.144255;A5:3D:45067922-45068003:45067922-45068038:-	turquoise
MSTRG.144271;A3:3D:45752882-45753148:45752882-45753167:+	turquoise
MSTRG.144274;A3:3D:45761873-45761926:45761873-45761954:+	turquoise
MSTRG.144322;A5:3D:46256920-46257003:46256869-46257003:+	turquoise
MSTRG.144322;SE:3D:46259178-46259716:46259806-46260017:+	turquoise
MSTRG.144471;A3:3D:48864580-48865338:48864580-48865374:+	turquoise
MSTRG.144507;A3:3D:49640657-49640918:49640657-49640952:+	turquoise
MSTRG.144507;AF:3D:49637250:49637295-49638280:49637979:49638176-49638280:+	turquoise
MSTRG.144515;AF:3D:49649755-49649850:49650052:49649755-49650132:49650312:-	turquoise
MSTRG.144515;AF:3D:49649755-49649900:49650096:49649755-49650132:49650312:-	turquoise
MSTRG.144522;RI:3D:49881855:49881967-49883180:49883218:-	turquoise
MSTRG.144594;SE:3D:51689675-51690985:51691113-51691816:-	turquoise
MSTRG.144647;A3:3D:53464789-53465039:53464789-53465082:+	turquoise
MSTRG.144692;A3:3D:54366167-54366277:54366165-54366277:-	turquoise
MSTRG.144692;RI:3D:54366118:54366167-54366277:54366477:-	turquoise
MSTRG.144851;A3:3D:58091679-58094629:58091605-58094629:-	turquoise
MSTRG.144870;A5:3D:58429002-58430811:58428975-58430811:+	turquoise
MSTRG.145035;RI:3D:63356235:63356274-63356347:63356402:+	turquoise
MSTRG.145095;SE:3D:64767901-64767982:64768566-64769231:-	turquoise
MSTRG.145181;A3:3D:67057227-67057353:67057227-67057579:+	turquoise
MSTRG.145181;A3:3D:67058343-67058428:67058343-67058640:+	turquoise
MSTRG.145181;A3:3D:67059637-67059689:67059637-67059718:+	turquoise
MSTRG.145181;RI:3D:67058258:67058343-67058428:67058812:+	turquoise
MSTRG.145181;RI:3D:67058258:67058343-67058640:67058812:+	turquoise
MSTRG.145181;RI:3D:67059548:67059637-67059689:67060055:+	turquoise
MSTRG.145181;SE:3D:67057227-67057353:67057433-67057579:+	turquoise
MSTRG.145181;SE:3D:67057227-67057388:67057496-67057579:+	turquoise
MSTRG.145181;SE:3D:67062087-67062648:67062669-67063396:+	turquoise
MSTRG.145197;AF:3D:67710616:67710715-67711027:67710774:67710928-67711027:+	turquoise
MSTRG.145197;SE:3D:67710715-67710832:67710867-67711027:+	turquoise
MSTRG.145211;AF:3D:68081434-68081505:68081771:68081434-68081775:68081972:-	turquoise
MSTRG.145211;SE:3D:68078822-68079497:68079586-68081168:-	turquoise
MSTRG.145244;SE:3D:68844414-68844845:68844972-68845086:-	turquoise
MSTRG.145268;AF:3D:69793480:69793684-69794244:69793800:69793832-69794244:+	turquoise
MSTRG.145284;A5:3D:70242509-70244021:70242477-70244021:+	turquoise
MSTRG.145287;SE:3D:70276417-70276600:70276668-70277209:-	turquoise
MSTRG.145373;A5:3D:72252415-72252542:72252311-72252542:+	turquoise
MSTRG.145376;SE:3D:71970782-71970884:71970952-71971103:+	turquoise
MSTRG.145499;A3:3D:75986610-75987606:75986610-75987616:+	turquoise
MSTRG.145499;AF:3D:75984838:75984964-75985693:75985482:75985487-75985693:+	turquoise
MSTRG.145507;SE:3D:76378532-76379117:76380703-76385557:-	turquoise
MSTRG.145659;A3:3D:80947704-80948638:80947683-80948638:-	turquoise
MSTRG.145664;AF:3D:81363781:81365159-81366425:81365251:81365322-81366425:+	turquoise
MSTRG.145677;A5:3D:81373314-81374188:81373314-81374196:-	turquoise
MSTRG.145710;RI:3D:82099961:82100064-82100190:82100251:+	turquoise
MSTRG.145714;A3:3D:82743810-82744148:82743765-82744148:-	turquoise
MSTRG.145810;RI:3D:84881143:84881553-84881634:84881809:+	turquoise
MSTRG.145833;A3:3D:84911072-84911186:84911066-84911186:-	turquoise
MSTRG.145961;A3:3D:89214950-89215202:89214950-89215219:+	turquoise
MSTRG.145961;A3:3D:89216148-89216314:89216148-89216320:+	turquoise
MSTRG.145961;A3:3D:89216148-89216314:89216148-89216369:+	turquoise
MSTRG.145961;RI:3D:89214834:89214950-89215219:89215259:+	turquoise
MSTRG.146028;A3:3D:91219696-91219831:91219696-91219834:+	turquoise
MSTRG.146052;A3:3D:91377434-91377536:91377430-91377536:-	turquoise
MSTRG.146125;A3:3D:93261180-93261488:93261175-93261488:-	turquoise
MSTRG.146134;A3:3D:93484431-93484909:93484193-93484909:-	turquoise
MSTRG.146238;A3:3D:96127011-96127103:96126944-96127103:-	turquoise
MSTRG.146238;RI:3D:96126816:96127011-96127103:96127145:-	turquoise
MSTRG.146256;A3:3D:96397825-96397912:96397814-96397912:-	turquoise
MSTRG.146341;A3:3D:98889387-98889864:98889319-98889864:-	turquoise
MSTRG.146508;A3:3D:104025841-104026191:104025774-104026191:-	turquoise
MSTRG.146515;A5:3D:104216433-104216509:104216286-104216509:+	turquoise
MSTRG.146600;A5:3D:107066230-107066582:107066223-107066582:+	turquoise
MSTRG.146602;AF:3D:107072982-107073379:107073738:107072982-107075960:107076067:-	turquoise
MSTRG.146719;A3:3D:110396069-110396219:110396056-110396219:-	turquoise
MSTRG.146719;A5:3D:110393956-110395157:110393956-110395161:-	turquoise
MSTRG.146824;A5:3D:113518184-113518630:113518184-113518668:-	turquoise
MSTRG.146955;A3:3D:116400606-116400830:116400606-116400835:+	turquoise
MSTRG.147041;A3:3D:120292707-120293113:120292698-120293113:-	turquoise
MSTRG.147087;RI:3D:121735116:121735208-121735306:121735402:-	turquoise
MSTRG.147263;A5:3D:126217639-126218354:126217626-126218354:+	turquoise
MSTRG.147275;A3:3D:126365974-126366080:126365971-126366080:-	turquoise
MSTRG.147282;A5:3D:126388912-126389698:126388912-126389769:-	turquoise
MSTRG.147287;A3:3D:126948765-126949656:126948765-126949659:+	turquoise
MSTRG.147287;A3:3D:126950835-126950887:126950835-126950910:+	turquoise
MSTRG.147287;RI:3D:126950434:126950490-126950768:126950835:+	turquoise
MSTRG.147287;RI:3D:126950768:126950835-126950887:126951016:+	turquoise
MSTRG.147287;RI:3D:126950768:126950835-126950910:126951016:+	turquoise
MSTRG.147287;RI:3D:126951114:126951181-126951535:126952020:+	turquoise
MSTRG.147302;A5:3D:127335435-127336197:127335381-127336197:+	turquoise
MSTRG.147302;A5:3D:127343176-127343641:127343078-127343641:+	turquoise
MSTRG.147337;A5:3D:128441936-128442148:128441893-128442148:+	turquoise
MSTRG.147341;A3:3D:128995896-128996764:128995865-128996764:-	turquoise
MSTRG.147341;A3:3D:128996888-128997428:128996870-128997428:-	turquoise
MSTRG.147341;A3:3D:128996920-128997428:128996870-128997428:-	turquoise
MSTRG.147341;A3:3D:128996920-128997428:128996888-128997428:-	turquoise
MSTRG.147386;A3:3D:130503053-130503191:130503053-130503205:+	turquoise
MSTRG.147387;SE:3D:130505305-130505401:130505437-130506163:+	turquoise
MSTRG.147392;A3:3D:130933473-130935526:130933473-130935542:+	turquoise
MSTRG.147410;A5:3D:131248271-131248715:131248271-131249557:-	turquoise
MSTRG.147431;A3:3D:131805837-131806187:131805683-131806187:-	turquoise
MSTRG.147636;A5:3D:137002516-137002821:137002307-137002821:+	turquoise
MSTRG.147636;AF:3D:137001255:137001943-137002821:137002001:137002516-137002821:+	turquoise
MSTRG.147636;AF:3D:137001255:137001943-137002821:137002179:137002307-137002821:+	turquoise
MSTRG.147666;A5:3D:137633637-137634029:137633543-137634029:+	turquoise
MSTRG.147672;A3:3D:137983388-137983977:137983377-137983977:-	turquoise
MSTRG.147672;A3:3D:137983388-137983977:137983383-137983977:-	turquoise
MSTRG.147678;AF:3D:138194458-138194949:138195034:138194458-138195312:138195386:-	turquoise
MSTRG.147740;AF:3D:140417718:140418454-140424738:140418733:140419524-140424738:+	turquoise
MSTRG.147810;AF:3D:141661974-141662164:141662273:141661974-141663067:141663331:-	turquoise
MSTRG.147895;SE:3D:144299925-144300215:144300337-144300558:-	turquoise
MSTRG.147994;SE:3D:147830720-147830796:147830858-147830962:+	turquoise
MSTRG.148132;A3:3D:152486188-152486280:152486185-152486280:-	turquoise
MSTRG.148138;A3:3D:152552649-152553565:152552649-152553583:+	turquoise
MSTRG.148160;A3:3D:152847964-152848085:152847961-152848085:-	turquoise
MSTRG.148168;SE:3D:153170697-153172355:153172437-153172534:-	turquoise
MSTRG.148186;A3:3D:153507667-153509824:153507648-153509824:-	turquoise
MSTRG.148186;A3:3D:153507676-153509824:153507648-153509824:-	turquoise
MSTRG.148186;A3:3D:153509896-153511440:153509892-153511440:-	turquoise
MSTRG.148204;A3:3D:154614715-154614807:154614696-154614807:-	turquoise
MSTRG.148204;SE:3D:154615255-154615351:154615411-154615804:-	turquoise
MSTRG.148326;A3:3D:157101432-157101692:157101432-157102117:+	turquoise
MSTRG.148326;RI:3D:157098780:157098833-157098915:157099016:+	turquoise
MSTRG.148332;A5:3D:157753348-157755471:157753345-157755471:+	turquoise
MSTRG.148337;SE:3D:157773603-157773765:157773829-157774633:+	turquoise
MSTRG.148342;SE:3D:158074111-158074986:158075195-158075963:+	turquoise
MSTRG.148377;A3:3D:159424561-159425595:159424561-159425667:+	turquoise
MSTRG.148393;SE:3D:159620223-159621374:159621672-159622078:-	turquoise
MSTRG.148400;A3:3D:159792681-159794992:159792675-159794992:-	turquoise
MSTRG.148445;A3:3D:160911897-160912036:160911837-160912036:-	turquoise
MSTRG.148489;SE:3D:161709205-161709289:161709417-161709640:-	turquoise
MSTRG.148515;AF:3D:162846776:162847133-162848412:162847241:162847402-162848412:+	turquoise
MSTRG.148519;AF:3D:163117812-163121727:163121988:163117812-163122126:163122210:-	turquoise
MSTRG.148612;RI:3D:165860313:165860534-165860667:165860745:-	turquoise
MSTRG.148624;A3:3D:166481854-166482448:166481854-166482457:+	turquoise
MSTRG.148624;SE:3D:166482982-166484006:166484397-166485089:+	turquoise
MSTRG.148668;A3:3D:167554401-167555247:167554401-167555274:+	turquoise
MSTRG.148668;A5:3D:167554621-167555274:167554401-167555274:+	turquoise
MSTRG.148706;A5:3D:168503795-168504256:168503790-168504256:+	turquoise
MSTRG.148718;A3:3D:168585989-168586112:168585989-168586442:+	turquoise
MSTRG.148718;A5:3D:168585573-168585745:168585568-168585745:+	turquoise
MSTRG.148727;A5:3D:168854542-168854632:168854530-168854632:+	turquoise
MSTRG.148735;RI:3D:169426767:169427275-169427357:169427713:+	turquoise
MSTRG.148749;A5:3D:169742692-169742787:169742688-169742787:+	turquoise
MSTRG.148752;A3:3D:169790745-169790821:169790745-169790829:+	turquoise
MSTRG.148790;A5:3D:170552454-170552896:170552450-170552896:+	turquoise
MSTRG.148790;AL:3D:170552450-170552896:170553357:170552450-170554354:170554440:+	turquoise
MSTRG.148790;RI:3D:170551808:170551874-170551972:170552025:+	turquoise
MSTRG.148832;A3:3D:171334954-171335043:171334951-171335043:-	turquoise
MSTRG.148839;A5:3D:172030722-172030849:172030722-172030866:-	turquoise
MSTRG.148885;A3:3D:172898818-172898913:172898818-172898916:+	turquoise
MSTRG.148895;SE:3D:173597790-173605811:173605972-173606148:-	turquoise
MSTRG.148905;A3:3D:173630037-173630137:173630002-173630137:-	turquoise
MSTRG.148905;SE:3D:173627762-173629517:173629626-173629897:-	turquoise
MSTRG.148922;A3:3D:174053621-174055644:174053613-174055644:-	turquoise
MSTRG.148922;A3:3D:174056541-174057027:174056519-174057027:-	turquoise
MSTRG.148922;SE:3D:174056519-174057027:174057056-174057158:-	turquoise
MSTRG.148950;A5:3D:174924780-174926050:174924780-174926080:-	turquoise
MSTRG.149025;SE:3D:177370577-177370660:177370876-177371565:-	turquoise
MSTRG.149113;A5:3D:179914479-179914902:179914435-179914902:+	turquoise
MSTRG.149202;A3:3D:182365621-182367169:182365574-182367169:-	turquoise
MSTRG.149208;A3:3D:182418130-182418310:182418019-182418310:-	turquoise
MSTRG.149263;SE:3D:184119694-184119792:184120076-184121191:-	turquoise
MSTRG.149327;AF:3D:185790029:185790201-185792430:185791713:185791759-185792430:+	turquoise
MSTRG.149371;A3:3D:186611792-186611854:186611766-186611854:-	turquoise
MSTRG.149371;SE:3D:186612582-186612657:186612732-186612821:-	turquoise
MSTRG.149387;A3:3D:184591571-184591655:184591568-184591655:-	turquoise
MSTRG.149410;A3:3D:187836083-187837233:187836083-187837279:+	turquoise
MSTRG.149410;SE:3D:187831842-187833159:187833298-187834674:+	turquoise
MSTRG.149423;RI:3D:188356140:188356211-188356335:188357672:+	turquoise
MSTRG.149798;A3:3D:200395876-200395953:200395876-200396054:+	turquoise
MSTRG.149865;SE:3D:204700071-204704875:204705146-204706254:-	turquoise
MSTRG.150105;SE:3D:213043757-213043893:213044012-213045333:-	turquoise
MSTRG.150243;A3:3D:216422803-216422894:216422587-216422894:-	turquoise
MSTRG.150414;AF:3D:223466412:223466691-223469873:223469233:223469303-223469873:+	turquoise
MSTRG.150467;A3:3D:225524010-225524098:225524010-225524101:+	turquoise
MSTRG.150467;RI:3D:225524247:225524405-225524670:225524747:+	turquoise
MSTRG.150471;AF:3D:225865535-225866201:225866235:225865535-225867858:225868186:-	turquoise
MSTRG.150546;A3:3D:228193436-228193515:228193436-228193535:+	turquoise
MSTRG.150546;A5:3D:228168103-228173331:228168057-228173331:+	turquoise
MSTRG.150577;A5:3D:229477122-229478921:229477122-229478924:-	turquoise
MSTRG.150577;RI:3D:229474056:229474548-229475333:229475689:-	turquoise
MSTRG.150577;RI:3D:229476921:229476968-229477053:229477122:-	turquoise
MSTRG.150607;RI:3D:230762141:230762219-230762301:230762504:+	turquoise
MSTRG.150761;A3:3D:236628437-236633697:236628430-236633697:-	turquoise
MSTRG.150811;A3:3D:238617398-238621423:238617398-238621433:+	turquoise
MSTRG.150878;SE:3D:241665453-241666220:241666356-241668065:-	turquoise
MSTRG.151046;SE:3D:247882215-247882329:247882463-247883023:+	turquoise
MSTRG.151046;SE:3D:247882215-247882389:247882463-247883023:+	turquoise
MSTRG.151053;A3:3D:248537295-248537471:248537295-248537597:+	turquoise
MSTRG.151053;RI:3D:248535605:248535802-248535905:248535955:+	turquoise
MSTRG.151063;SE:3D:248811805-248812755:248813072-248813214:-	turquoise
MSTRG.151094;A3:3D:250042283-250042456:250042268-250042456:-	turquoise
MSTRG.151208;A3:3D:253617452-253617540:253617452-253617562:+	turquoise
MSTRG.151310;A3:3D:256148331-256148436:256148311-256148436:-	turquoise
MSTRG.151310;A3:3D:256148599-256149217:256148586-256149217:-	turquoise
MSTRG.151310;A5:3D:256147528-256147606:256147528-256147610:-	turquoise
MSTRG.151310;RI:3D:256145601:256145685-256146290:256146673:-	turquoise
MSTRG.151310;RI:3D:256145601:256145685-256146515:256146673:-	turquoise
MSTRG.151310;SE:3D:256145685-256146290:256146431-256146515:-	turquoise
MSTRG.151310;SE:3D:256145685-256146290:256146673-256147468:-	turquoise
MSTRG.151310;SE:3D:256145685-256146515:256146673-256147468:-	turquoise
MSTRG.151323;A3:3D:256988831-256988923:256988827-256988923:-	turquoise
MSTRG.151323;A5:3D:256988452-256988554:256988452-256988557:-	turquoise
MSTRG.151406;A5:3D:260337210-260337300:260337131-260337300:+	turquoise
MSTRG.151406;AF:3D:260332127:260332393-260336973:260334181:260334185-260336973:+	turquoise
MSTRG.151441;A3:3D:261738727-261744231:261738727-261744295:+	turquoise
MSTRG.151441;AF:3D:261735956:261736331-261736762:261736421:261736550-261736762:+	turquoise
MSTRG.151478;SE:3D:262996035-262996114:262996370-262996444:-	turquoise
MSTRG.151494;A3:3D:263799561-263801835:263799524-263801835:-	turquoise
MSTRG.151494;A5:3D:263799318-263799413:263799318-263799417:-	turquoise
MSTRG.151494;AF:3D:263814086-263818103:263818121:263814086-263818450:263818937:-	turquoise
MSTRG.151494;AF:3D:263814086-263818103:263818124:263814086-263818450:263818937:-	turquoise
MSTRG.151494;AF:3D:263814086-263818103:263818185:263814086-263818450:263818937:-	turquoise
MSTRG.151498;A3:3D:263341321-263341393:263341321-263341466:+	turquoise
MSTRG.151498;A5:3D:263340598-263340683:263340473-263340683:+	turquoise
MSTRG.151498;RI:3D:263340398:263340473-263340683:263340796:+	turquoise
MSTRG.151498;RI:3D:263340398:263340598-263340683:263340796:+	turquoise
MSTRG.151540;A3:3D:264704108-264704361:264704108-264704367:+	turquoise
MSTRG.151540;A3:3D:264709956-264710245:264709956-264710290:+	turquoise
MSTRG.151561;A5:3D:266393058-266413312:266393058-266413349:-	turquoise
MSTRG.151561;A5:3D:266417375-266417456:266417375-266417465:-	turquoise
MSTRG.151561;A5:3D:266417721-266419537:266417721-266419544:-	turquoise
MSTRG.151566;A3:3D:266635336-266635434:266635325-266635434:-	turquoise
MSTRG.151600;SE:3D:268141057-268141684:268141812-268142717:-	turquoise
MSTRG.151629;RI:3D:268942118:268942197-268942308:268942361:+	turquoise
MSTRG.151693;SE:3D:271483973-271495109:271495162-271495303:-	turquoise
MSTRG.151693;SE:3D:271496625-271496731:271496809-271499277:-	turquoise
MSTRG.151758;A3:3D:274338808-274338983:274338808-274339025:+	turquoise
MSTRG.151758;RI:3D:274340266:274340314-274340394:274340606:+	turquoise
MSTRG.151761;A5:3D:274359029-274365040:274359029-274365047:-	turquoise
MSTRG.151773;A3:3D:274726371-274727764:274726371-274727768:+	turquoise
MSTRG.151819;A5:3D:275864785-275866352:275864785-275866418:-	turquoise
MSTRG.151838;A5:3D:275998065-275998171:275997840-275998171:+	turquoise
MSTRG.151868;A5:3D:276751011-276751160:276751011-276751163:-	turquoise
MSTRG.151876;A3:3D:277131229-277132292:277131229-277132661:+	turquoise
MSTRG.151876;SE:3D:277131229-277132292:277132760-277132926:+	turquoise
MSTRG.151876;SE:3D:277131229-277132661:277132760-277132926:+	turquoise
MSTRG.151903;A3:3D:277548202-277548306:277548170-277548306:-	turquoise
MSTRG.151927;A3:3D:278451649-278451783:278451646-278451783:-	turquoise
MSTRG.151927;A3:3D:278452081-278452183:278452075-278452183:-	turquoise
MSTRG.151999;A3:3D:279904463-279905272:279904458-279905272:-	turquoise
MSTRG.152004;A3:3D:281084332-281085157:281084332-281085205:+	turquoise
MSTRG.152004;RI:3D:281085157:281085386-281085491:281085678:+	turquoise
MSTRG.152004;RI:3D:281085157:281085386-281085527:281085678:+	turquoise
MSTRG.152037;SE:3D:281343998-281351586:281351650-281351861:+	turquoise
MSTRG.152140;SE:3D:285114978-285115072:285115125-285115218:-	turquoise
MSTRG.152206;SE:3D:287288337-287288901:287289021-287289144:+	turquoise
MSTRG.152210;RI:3D:287052737:287053335-287053920:287053966:-	turquoise
MSTRG.152220;A3:3D:287478350-287478765:287478322-287478765:-	turquoise
MSTRG.152237;A3:3D:288104827-288104894:288104827-288104897:+	turquoise
MSTRG.152310;A5:3D:290138058-290139358:290138033-290139358:+	turquoise
MSTRG.152310;SE:3D:290137385-290137711:290137825-290137942:+	turquoise
MSTRG.152310;SE:3D:290137385-290137942:290138058-290139358:+	turquoise
MSTRG.152351;A5:3D:291757919-291759073:291757761-291759073:+	turquoise
MSTRG.152351;A5:3D:291757945-291759073:291757919-291759073:+	turquoise
MSTRG.152392;A5:3D:292372916-292372997:292372887-292372997:+	turquoise
MSTRG.152414;A3:3D:293191532-293191597:293191532-293191615:+	turquoise
MSTRG.152464;A3:3D:295139161-295139236:295139161-295139265:+	turquoise
MSTRG.152477;A3:3D:295263251-295264623:295263251-295264647:+	turquoise
MSTRG.152477;SE:3D:295261013-295261921:295261978-295262359:+	turquoise
MSTRG.152554;A3:3D:297467622-297467699:297467598-297467699:-	turquoise
MSTRG.152554;SE:3D:297466329-297467547:297467598-297467699:-	turquoise
MSTRG.152554;SE:3D:297466329-297467547:297467622-297467699:-	turquoise
MSTRG.152560;A3:3D:297595300-297595638:297595300-297595663:+	turquoise
MSTRG.152670;A3:3D:300776426-300776762:300776426-300776796:+	turquoise
MSTRG.152762;A3:3D:303585352-303585488:303585307-303585488:-	turquoise
MSTRG.152884;A3:3D:307232587-307232670:307232587-307232674:+	turquoise
MSTRG.152933;A3:3D:308268266-308268861:308268221-308268861:-	turquoise
MSTRG.152985;A5:3D:309660087-309660235:309660087-309660644:-	turquoise
MSTRG.153009;A5:3D:309999373-309999553:309999373-309999559:-	turquoise
MSTRG.153017;A3:3D:310710188-310710500:310710188-310710506:+	turquoise
MSTRG.153047;A3:3D:311661095-311661723:311661095-311661791:+	turquoise
MSTRG.153047;A5:3D:311659900-311660007:311659684-311660007:+	turquoise
MSTRG.153091;SE:3D:313180026-313180114:313180203-313180805:-	turquoise
MSTRG.153102;A3:3D:313288805-313291609:313288708-313291609:-	turquoise
MSTRG.153104;A3:3D:313305892-313305962:313305892-313305968:+	turquoise
MSTRG.153120;A3:3D:313893621-313893691:313893621-313893703:+	turquoise
MSTRG.153120;A5:3D:313893624-313893691:313893621-313893691:+	turquoise
MSTRG.153120;AL:3D:313895663-313895690:313895777:313895663-313898230:313898355:+	turquoise
MSTRG.153142;A3:3D:313927616-313928506:313927613-313928506:-	turquoise
MSTRG.153142;A3:3D:313928588-313929015:313928585-313929015:-	turquoise
MSTRG.153142;A5:3D:313932301-313932408:313932301-313932492:-	turquoise
MSTRG.153172;A3:3D:315483747-315483856:315483747-315483891:+	turquoise
MSTRG.153253;A3:3D:318510189-318510271:318510189-318510308:+	turquoise
MSTRG.153306;AF:3D:320637713-320638235:320638291:320637713-320638573:320638890:-	turquoise
MSTRG.153317;SE:3D:320836405-320836904:320837011-320838245:-	turquoise
MSTRG.153372;A3:3D:322065727-322065798:322065727-322065812:+	turquoise
MSTRG.153372;A3:3D:322065727-322065812:322065727-322065855:+	turquoise
MSTRG.153425;A3:3D:324317830-324319393:324317830-324319405:+	turquoise
MSTRG.153501;A3:3D:326701260-326702213:326701245-326702213:-	turquoise
MSTRG.153518;A5:3D:327310960-327311683:327310877-327311683:+	turquoise
MSTRG.153518;RI:3D:327310821:327310877-327311683:327311840:+	turquoise
MSTRG.153561;A5:3D:328391022-328391711:328391000-328391711:+	turquoise
MSTRG.153561;A5:3D:328392756-328393182:328392738-328393182:+	turquoise
MSTRG.153567;AF:3D:328518485-328518780:328518857:328518485-328519133:328519307:-	turquoise
MSTRG.153633;A5:3D:330277444-330277574:330277444-330277584:-	turquoise
MSTRG.153633;AF:3D:330278016-330286955:330287081:330278016-330287175:330287236:-	turquoise
MSTRG.153633;SE:3D:330278016-330286955:330287097-330287175:-	turquoise
MSTRG.153699;AL:3D:332493276-332493614:332494041:332493276-332506575:332506799:+	turquoise
MSTRG.153699;SE:3D:332491290-332491380:332491461-332493062:+	turquoise
MSTRG.153703;A3:3D:332631984-332633016:332631984-332633078:+	turquoise
MSTRG.153837;A3:3D:336587213-336587304:336587213-336587307:+	turquoise
MSTRG.153856;SE:3D:337308483-337308597:337308652-337308751:+	turquoise
MSTRG.153867;A5:3D:337528325-337528935:337528325-337528971:-	turquoise
MSTRG.153871;A5:3D:337961392-337961625:337961234-337961625:+	turquoise
MSTRG.153871;AF:3D:337951675:337952330-337958717:337957589:337957841-337958717:+	turquoise
MSTRG.153897;AF:3D:338314969:338315141-338316955:338315246:338315382-338316955:+	turquoise
MSTRG.153951;SE:3D:339861863-339862806:339862882-339863787:-	turquoise
MSTRG.153959;A3:3D:339851013-339852022:339851010-339852022:-	turquoise
MSTRG.153959;A3:3D:339852374-339852679:339852371-339852679:-	turquoise
MSTRG.153959;SE:3D:339853580-339854623:339854683-339856853:-	turquoise
MSTRG.154035;A3:3D:342114620-342114899:342114620-342114902:+	turquoise
MSTRG.154040;A3:3D:342430485-342430604:342430485-342430691:+	turquoise
MSTRG.154165;SE:3D:346358265-346358415:346359432-346359997:+	turquoise
MSTRG.154196;A3:3D:347416634-347416702:347416634-347416718:+	turquoise
MSTRG.154196;RI:3D:347414758:347414784-347415165:347415264:+	turquoise
MSTRG.154222;RI:3D:347605128:347605184-347605275:347605331:+	turquoise
MSTRG.154326;SE:3D:351089338-351089427:351089591-351089827:-	turquoise
MSTRG.154356;A5:3D:352114609-352115195:352114609-352115334:-	turquoise
MSTRG.154356;AF:3D:352116591-352117255:352117529:352116591-352119144:352119240:-	turquoise
MSTRG.154379;A5:3D:352798210-352801056:352798210-352801060:-	turquoise
MSTRG.154387;SE:3D:352952777-352953726:352953809-352954337:-	turquoise
MSTRG.154530;SE:3D:356827375-356827466:356827615-356827710:-	turquoise
MSTRG.154686;SE:3D:360630533-360630738:360630801-360630914:+	turquoise
MSTRG.154694;RI:3D:360634540:360634628-360634763:360634995:+	turquoise
MSTRG.154694;RI:3D:360634763:360634814-360634900:360634995:+	turquoise
MSTRG.154711;A3:3D:361166266-361167421:361166266-361167600:+	turquoise
MSTRG.154712;A3:3D:361371924-361371993:361371924-361372006:+	turquoise
MSTRG.154718;A5:3D:361385058-361385136:361385050-361385136:+	turquoise
MSTRG.154765;A5:3D:362198746-362198976:362198746-362199338:-	turquoise
MSTRG.154765;AF:3D:362201812-362202490:362202581:362201812-362202675:362202693:-	turquoise
MSTRG.154765;SE:3D:362198746-362199338:362199451-362199918:-	turquoise
MSTRG.154765;SE:3D:362199451-362199918:362199953-362200031:-	turquoise
MSTRG.154792;RI:3D:363071796:363072034-363072335:363072467:-	turquoise
MSTRG.154794;RI:3D:363272597:363272664-363272761:363272907:-	turquoise
MSTRG.154902;SE:3D:365534833-365535330:365535434-365535511:-	turquoise
MSTRG.154914;RI:3D:365919944:365920040-365920407:365920598:-	turquoise
MSTRG.154942;A5:3D:366455045-366455125:366455045-366455173:-	turquoise
MSTRG.155019;SE:3D:369411888-369411991:369412068-369412676:-	turquoise
MSTRG.155042;A5:3D:370117996-370118731:370117879-370118731:+	turquoise
MSTRG.155067;A5:3D:371367426-371368000:371367426-371368010:-	turquoise
MSTRG.155141;RI:3D:373808670:373808883-373809008:373809194:-	turquoise
MSTRG.155181;RI:3D:374928103:374928250-374928303:374928651:+	turquoise
MSTRG.155219;SE:3D:375698273-375698476:375698764-375699149:+	turquoise
MSTRG.155253;A3:3D:376923379-376924253:376923354-376924253:-	turquoise
MSTRG.155317;A5:3D:378574696-378574764:378574696-378574781:-	turquoise
MSTRG.155371;A5:3D:379821011-379821180:379821001-379821180:+	turquoise
MSTRG.155437;A5:3D:381630864-381630949:381630858-381630949:+	turquoise
MSTRG.155452;A3:3D:381988870-381989591:381988870-381989609:+	turquoise
MSTRG.155468;A5:3D:382098201-382099059:382098193-382099059:+	turquoise
MSTRG.155554;A3:3D:384665093-384665194:384665082-384665194:-	turquoise
MSTRG.155595;A5:3D:386436273-386436375:386436269-386436375:+	turquoise
MSTRG.155874;A3:3D:394572355-394572488:394572355-394573893:+	turquoise
MSTRG.155908;A3:3D:395081206-395081284:395081163-395081284:-	turquoise
MSTRG.155908;A5:3D:395081206-395081276:395081206-395081284:-	turquoise
MSTRG.155935;A5:3D:396208505-396210556:396208501-396210556:+	turquoise
MSTRG.156080;A3:3D:400736234-400737174:400736234-400737439:+	turquoise
MSTRG.156080;AF:3D:400735263:400735285-400736184:400735448:400735617-400736184:+	turquoise
MSTRG.156119;A3:3D:401883524-401884161:401883519-401884161:-	turquoise
MSTRG.156120;A3:3D:401871402-401871582:401871402-401871763:+	turquoise
MSTRG.156120;RI:3D:401871175:401871402-401871582:401871836:+	turquoise
MSTRG.156152;A3:3D:402463918-402465534:402463918-402465720:+	turquoise
MSTRG.156152;A3:3D:402464919-402465534:402464919-402465720:+	turquoise
MSTRG.156152;MX:3D:402463918-402464403:402464439-402465720:402463918-402464847:402464919-402465720:+	turquoise
MSTRG.156152;SE:3D:402463918-402464403:402464439-402465534:+	turquoise
MSTRG.156152;SE:3D:402463918-402464403:402464439-402465720:+	turquoise
MSTRG.156152;SE:3D:402463918-402464847:402464919-402465534:+	turquoise
MSTRG.156152;SE:3D:402463918-402464847:402464919-402465720:+	turquoise
MSTRG.156227;A3:3D:404012032-404012165:404011997-404012165:-	turquoise
MSTRG.156269;SE:3D:405373435-405373616:405373669-405378439:-	turquoise
MSTRG.156390;AF:3D:409018298-409018386:409018693:409018298-409020554:409022067:-	turquoise
MSTRG.156421;A5:3D:409932717-409932828:409932713-409932828:+	turquoise
MSTRG.156536;A3:3D:412785186-412785289:412785153-412785289:-	turquoise
MSTRG.156539;RI:3D:412827315:412827353-412827450:412827532:-	turquoise
MSTRG.156540;A3:3D:412833713-412834354:412833713-412834360:+	turquoise
MSTRG.156597;A3:3D:414650030-414650479:414650026-414650479:-	turquoise
MSTRG.156603;RI:3D:414766433:414766684-414766910:414767100:-	turquoise
MSTRG.156627;A3:3D:415157966-415158445:415157959-415158445:-	turquoise
MSTRG.156698;SE:3D:417160805-417161218:417161325-417161455:-	turquoise
MSTRG.156704;A3:3D:417204410-417209000:417204405-417209000:-	turquoise
MSTRG.156720;A5:3D:417501119-417501247:417501071-417501247:+	turquoise
MSTRG.156720;A5:3D:417504380-417505276:417504350-417505276:+	turquoise
MSTRG.156720;RI:3D:417508159:417508359-417508477:417508658:+	turquoise
MSTRG.156724;SE:3D:417740136-417740373:417740567-417741022:+	turquoise
MSTRG.156802;A3:3D:418782361-418783458:418782361-418783463:+	turquoise
MSTRG.156802;SE:3D:418781406-418781568:418781633-418781885:+	turquoise
MSTRG.156838;SE:3D:419874052-419874139:419874300-419874387:-	turquoise
MSTRG.156946;SE:3D:422479286-422479361:422479401-422479648:+	turquoise
MSTRG.156954;SE:3D:422546754-422546906:422547045-422547144:+	turquoise
MSTRG.156980;A3:3D:422958146-422958220:422958100-422958220:-	turquoise
MSTRG.156981;A3:3D:423386508-423386591:423386508-423386598:+	turquoise
MSTRG.157037;A3:3D:424892233-424892322:424892233-424892428:+	turquoise
MSTRG.157182;A3:3D:429304107-429307658:429304105-429307658:-	turquoise
MSTRG.157189;A3:3D:429597604-429597711:429597604-429597718:+	turquoise
MSTRG.157221;RI:3D:430346009:430346102-430346292:430346554:+	turquoise
MSTRG.157273;A3:3D:432029899-432030199:432029879-432030199:-	turquoise
MSTRG.157273;RI:3D:432030988:432031236-432031349:432031812:-	turquoise
MSTRG.157310;SE:3D:433315296-433316896:433317842-433319251:-	turquoise
MSTRG.157320;AF:3D:433440031-433441250:433441807:433440031-433442287:433442785:-	turquoise
MSTRG.157396;SE:3D:435121797-435125705:435125791-435126071:+	turquoise
MSTRG.157451;A5:3D:436648587-436649198:436648575-436649198:+	turquoise
MSTRG.157451;SE:3D:436648575-436648659:436648761-436649198:+	turquoise
MSTRG.157475;A5:3D:437357023-437357975:437357023-437357979:-	turquoise
MSTRG.157485;A5:3D:437674012-437674103:437674004-437674103:+	turquoise
MSTRG.157560;RI:3D:438943414:438943627-438944095:438944895:+	turquoise
MSTRG.157562;A3:3D:438947374-438947624:438947270-438947624:-	turquoise
MSTRG.157562;SE:3D:438945181-438945620:438945745-438946073:-	turquoise
MSTRG.157594;SE:3D:439664239-439664773:439664923-439665087:-	turquoise
MSTRG.157648;RI:3D:441138001:441138087-441138296:441138496:-	turquoise
MSTRG.157687;RI:3D:442754606:442754760-442755772:442756036:+	turquoise
MSTRG.157695;SE:3D:442811363-442812025:442812134-442813705:-	turquoise
MSTRG.157781;AF:3D:445025467:445025647-445026656:445026300:445026489-445026656:+	turquoise
MSTRG.157803;AF:3D:445808247-445809622:445809661:445808247-445810413:445811062:-	turquoise
MSTRG.157863;A3:3D:447635071-447635150:447635003-447635150:-	turquoise
MSTRG.157889;A3:3D:448263420-448264426:448263420-448264429:+	turquoise
MSTRG.157889;A5:3D:448263483-448264426:448263420-448264426:+	turquoise
MSTRG.157953;AF:3D:449753378-449754503:449754519:449753378-449754631:449754779:-	turquoise
MSTRG.157985;A5:3D:451228562-451228645:451228556-451228645:+	turquoise
MSTRG.157989;RI:3D:451234648:451234692-451234759:451235231:-	turquoise
MSTRG.158103;A3:3D:453999498-453999670:453999400-453999670:-	turquoise
MSTRG.158233;A3:3D:456632639-456632828:456632630-456632828:-	turquoise
MSTRG.158237;A3:3D:456911945-456912030:456911936-456912030:-	turquoise
MSTRG.158306;A3:3D:458619274-458620113:458619274-458620116:+	turquoise
MSTRG.158306;A3:3D:458621673-458622261:458621673-458622271:+	turquoise
MSTRG.158307;A3:3D:458625352-458625423:458625343-458625423:-	turquoise
MSTRG.158307;A5:3D:458626317-458626470:458626317-458626506:-	turquoise
MSTRG.158367;SE:3D:459892386-459893134:459893269-459893410:+	turquoise
MSTRG.158422;AF:3D:461666735-461668063:461668106:461666735-461668549:461668822:-	turquoise
MSTRG.158445;SE:3D:462234696-462235009:462235086-462235538:+	turquoise
MSTRG.158643;A3:3D:467285603-467287003:467285603-467287015:+	turquoise
MSTRG.158643;RI:3D:467284567:467284708-467284840:467284947:+	turquoise
MSTRG.158643;SE:3D:467280371-467281275:467282800-467284567:+	turquoise
MSTRG.158688;A3:3D:468975938-468976391:468975927-468976391:-	turquoise
MSTRG.158688;A3:3D:468977607-468978072:468977604-468978072:-	turquoise
MSTRG.158718;A3:3D:469483631-469483697:469483631-469483712:+	turquoise
MSTRG.158830;AF:3D:473461862-473462142:473462203:473461862-473462348:473462804:-	turquoise
MSTRG.158830;RI:3D:473460998:473461042-473461135:473461498:-	turquoise
MSTRG.158837;A3:3D:473747401-473747536:473747393-473747536:-	turquoise
MSTRG.158837;SE:3D:473748282-473748464:473748699-473749135:-	turquoise
MSTRG.158959;A3:3D:476984746-476984813:476984746-476984820:+	turquoise
MSTRG.158988;A3:3D:477449785-477449873:477449766-477449873:-	turquoise
MSTRG.158988;A3:3D:477451633-477451798:477451616-477451798:-	turquoise
MSTRG.158988;A5:3D:477448884-477448964:477448884-477449013:-	turquoise
MSTRG.158995;A5:3D:477889020-477889311:477889020-477889312:-	turquoise
MSTRG.159068;A5:3D:479626040-479628873:479626040-479628916:-	turquoise
MSTRG.159154;A3:3D:481510554-481511030:481510549-481511030:-	turquoise
MSTRG.159168;A3:3D:481529498-481529871:481529489-481529871:-	turquoise
MSTRG.159327;A3:3D:485066296-485066384:485066296-485066402:+	turquoise
MSTRG.159327;A5:3D:485065684-485065975:485065680-485065975:+	turquoise
MSTRG.159327;A5:3D:485065772-485065975:485065684-485065975:+	turquoise
MSTRG.159327;SE:3D:485064988-485065352:485065449-485065611:+	turquoise
MSTRG.159332;RI:3D:485359829:485359903-485359996:485360702:+	turquoise
MSTRG.159447;A3:3D:488114540-488114624:488114540-488114646:+	turquoise
MSTRG.159527;SE:3D:489550564-489550789:489550851-489550941:-	turquoise
MSTRG.159536;A3:3D:490242721-490242794:490242682-490242794:-	turquoise
MSTRG.159536;SE:3D:490241188-490241502:490241667-490242448:-	turquoise
MSTRG.159582;A3:3D:491958975-491959117:491958954-491959117:-	turquoise
MSTRG.159704;AF:3D:496099181-496099406:496099518:496099181-496101924:496102397:-	turquoise
MSTRG.159860;AF:3D:499039459:499039622-499040529:499040007:499040088-499040529:+	turquoise
MSTRG.159883;AF:3D:499630371:499630516-499631343:499630795:499630905-499631343:+	turquoise
MSTRG.159886;AF:3D:499843818:499843977-499844935:499844363:499844414-499844935:+	turquoise
MSTRG.159946;A3:3D:500541417-500541554:500541386-500541554:-	turquoise
MSTRG.159946;AF:3D:500541965-500542370:500542640:500541965-500542766:500542806:-	turquoise
MSTRG.159947;A3:3D:500554815-500554988:500554815-500554998:+	turquoise
MSTRG.159947;SE:3D:500546633-500548607:500548750-500554662:+	turquoise
MSTRG.160043;A5:3D:502961575-502961667:502961575-502961694:-	turquoise
MSTRG.160054;A3:3D:503741820-503742181:503741820-503742186:+	turquoise
MSTRG.160217;RI:3D:507486968:507487041-507487174:507487275:+	turquoise
MSTRG.160230;A3:3D:508068197-508068264:508068197-508068267:+	turquoise
MSTRG.160230;A3:3D:508069111-508069183:508069111-508069192:+	turquoise
MSTRG.160482;A5:3D:513948820-513948901:513948820-513948908:-	turquoise
MSTRG.160493;A3:3D:514657552-514657643:514657504-514657643:-	turquoise
MSTRG.160498;A3:3D:514265204-514265583:514265204-514265587:+	turquoise
MSTRG.160549;A3:3D:515763981-515767386:515763981-515767410:+	turquoise
MSTRG.160549;SE:3D:515768269-515768626:515768691-515769036:+	turquoise
MSTRG.160556;RI:3D:515959573:515960354-515960427:515960693:+	turquoise
MSTRG.160588;SE:3D:516664850-516665722:516665806-516667348:-	turquoise
MSTRG.160599;A3:3D:516881458-516881533:516881445-516881533:-	turquoise
MSTRG.160620;A3:3D:517482893-517483116:517482890-517483116:-	turquoise
MSTRG.160620;A3:3D:517486417-517486483:517486402-517486483:-	turquoise
MSTRG.160745;A5:3D:520219823-520222666:520219823-520222702:-	turquoise
MSTRG.160795;A5:3D:520946748-520946894:520946741-520946894:+	turquoise
MSTRG.160795;SE:3D:520944941-520945048:520945140-520945497:+	turquoise
MSTRG.160839;A3:3D:522777669-522777710:522777639-522777710:-	turquoise
MSTRG.160853;A3:3D:523153348-523154513:523153348-523154529:+	turquoise
MSTRG.160891;A3:3D:523706365-523706423:523706365-523706537:+	turquoise
MSTRG.160891;RI:3D:523706312:523706365-523706537:523706654:+	turquoise
MSTRG.160891;RI:3D:523706312:523706422-523706480:523706654:+	turquoise
MSTRG.160929;RI:3D:523808835:523808861-523808937:523809287:-	turquoise
MSTRG.160947;A5:3D:524782420-524783780:524782420-524783924:-	turquoise
MSTRG.160975;A3:3D:524867862-524867981:524867862-524867990:+	turquoise
MSTRG.160997;A3:3D:525736172-525736404:525736167-525736404:-	turquoise
MSTRG.161151;A5:3D:529771927-529771973:529771924-529771973:+	turquoise
MSTRG.161151;AF:3D:529756897:529756970-529770983:529770423:529770492-529770983:+	turquoise
MSTRG.161151;AF:3D:529756897:529756970-529770983:529770452:529770492-529770983:+	turquoise
MSTRG.161151;RI:3D:529771873:529771927-529771973:529772376:+	turquoise
MSTRG.161238;A3:3D:532174132-532174212:532174118-532174212:-	turquoise
MSTRG.161378;A5:3D:535995202-535995751:535995202-535995760:-	turquoise
MSTRG.161539;A5:3D:540087254-540087351:540087254-540087355:-	turquoise
MSTRG.161667;AF:3D:543767239-543767602:543767628:543767239-543768425:543768603:-	turquoise
MSTRG.161764;A3:3D:545969402-545969489:545969396-545969489:-	turquoise
MSTRG.161773;SE:3D:546245213-546246191:546246316-546246890:+	turquoise
MSTRG.161784;A5:3D:546337434-546338406:546337434-546338468:-	turquoise
MSTRG.161796;A3:3D:546474689-546474769:546474643-546474769:-	turquoise
MSTRG.161810;SE:3D:546698783-546699076:546699174-546699657:+	turquoise
MSTRG.161898;A3:3D:548524664-548524863:548524664-548524872:+	turquoise
MSTRG.161898;A5:3D:548527894-548529839:548527589-548529839:+	turquoise
MSTRG.161898;RI:3D:548527491:548527587-548527733:548527894:+	turquoise
MSTRG.161929;SE:3D:549515384-549515598:549516463-549516550:-	turquoise
MSTRG.162033;A5:3D:551393942-551394345:551393942-551394354:-	turquoise
MSTRG.162045;A3:3D:551982522-551982975:551982473-551982975:-	turquoise
MSTRG.162046;A3:3D:551988226-551988749:551988165-551988749:-	turquoise
MSTRG.162046;SE:3D:551987728-551987818:551987923-551988108:-	turquoise
MSTRG.162100;A5:3D:552950215-552950491:552950211-552950491:+	turquoise
MSTRG.162100;RI:3D:552952938:552953216-552953265:552953939:+	turquoise
MSTRG.162119;A3:3D:553216082-553216176:553216082-553216192:+	turquoise
MSTRG.162234;A5:3D:555483574-555483764:555483377-555483764:+	turquoise
MSTRG.162234;AF:3D:555476973:555477078-555478244:555477637:555477692-555478244:+	turquoise
MSTRG.162465;A5:3D:560107542-560107623:560107525-560107623:+	turquoise
MSTRG.162652;A3:3D:563860780-563861998:563860780-563862002:+	turquoise
MSTRG.162652;A5:3D:563860780-563861998:563860745-563861998:+	turquoise
MSTRG.162733;A3:3D:565037551-565037633:565037551-565037636:+	turquoise
MSTRG.162749;A3:3D:565389217-565389554:565389155-565389554:-	turquoise
MSTRG.162749;A3:3D:565389228-565389554:565389217-565389554:-	turquoise
MSTRG.162836;A5:3D:567232725-567233011:567232725-567233360:-	turquoise
MSTRG.162894;A5:3D:568494383-568494486:568494356-568494486:+	turquoise
MSTRG.163014;A3:3D:570838946-570839647:570838946-570839737:+	turquoise
MSTRG.163014;A5:3D:570838777-570838875:570838605-570838875:+	turquoise
MSTRG.163014;AF:3D:570838559:570838605-570838875:570838708:570838777-570838875:+	turquoise
MSTRG.163530;A3:3D:579732131-579732287:579732131-579732398:+	turquoise
MSTRG.163530;A3:3D:579732699-579732834:579732699-579732885:+	turquoise
MSTRG.163561;A5:3D:580540518-580540597:580540514-580540597:+	turquoise
MSTRG.163561;SE:3D:580539880-580540448:580540518-580540597:+	turquoise
MSTRG.163567;A3:3D:580721351-580721582:580721344-580721582:-	turquoise
MSTRG.163611;A3:3D:581524304-581524395:581524302-581524395:-	turquoise
MSTRG.163644;SE:3D:581984115-581984504:581984637-581984726:+	turquoise
MSTRG.163653;A3:3D:582028039-582028142:582028039-582028166:+	turquoise
MSTRG.163859;A5:3D:585084054-585084909:585084050-585084909:+	turquoise
MSTRG.163859;AF:3D:585083928:585084050-585084909:585084630:585084670-585084909:+	turquoise
MSTRG.163863;A3:3D:584941169-584941249:584941148-584941249:-	turquoise
MSTRG.163863;SE:3D:584941352-584941658:584941702-584941906:-	turquoise
MSTRG.163952;SE:3D:586198283-586198351:586198461-586198530:-	turquoise
MSTRG.164000;A3:3D:587439382-587439542:587439382-587439545:+	turquoise
MSTRG.164057;A5:3D:588695126-588695730:588695112-588695730:+	turquoise
MSTRG.164057;RI:3D:588696535:588696701-588696801:588697734:+	turquoise
MSTRG.164062;A3:3D:588728926-588729022:588728926-588729026:+	turquoise
MSTRG.164279;RI:3D:591876210:591876443-591876555:591877361:+	turquoise
MSTRG.164279;SE:3D:591873480-591873586:591873690-591874934:+	turquoise
MSTRG.164433;A3:3D:595109369-595109481:595108340-595109481:-	turquoise
MSTRG.164438;A3:3D:595070408-595070563:595070399-595070563:-	turquoise
MSTRG.164438;SE:3D:595071759-595072537:595072650-595072751:-	turquoise
MSTRG.164648;A5:3D:598884710-598884803:598884710-598884841:-	turquoise
MSTRG.164679;RI:3D:599267024:599267459-599267728:599267867:-	turquoise
MSTRG.164720;AF:3D:600125638-600126195:600126216:600125638-600126791:600126996:-	turquoise
MSTRG.164731;AL:3D:600422537-600423027:600423379:600422537-600426283:600426362:+	turquoise
MSTRG.164833;A5:3D:602750933-602751014:602750933-602751023:-	turquoise
MSTRG.164923;A3:3D:603868307-603868426:603868307-603868437:+	turquoise
MSTRG.164923;RI:3D:603868640:603868672-603868777:603868827:+	turquoise
MSTRG.164977;SE:3D:604685096-604685880:604685943-604686118:+	turquoise
MSTRG.164987;SE:3D:604861631-604861941:604862073-604862139:+	turquoise
MSTRG.164991;A3:3D:604865733-604867082:604865712-604867082:-	turquoise
MSTRG.165047;A5:3D:606301065-606301157:606301026-606301157:+	turquoise
MSTRG.165082;A3:3D:606891491-606891784:606891491-606891819:+	turquoise
MSTRG.165082;AF:3D:606889230:606889551-606891247:606890132:606890351-606891247:+	turquoise
MSTRG.165085;SE:3D:606929161-606930033:606930561-606930721:+	turquoise
MSTRG.165151;A5:3D:608066936-608067280:608066936-608067737:-	turquoise
MSTRG.165292;A3:3D:610199871-610201031:610199871-610201036:+	turquoise
MSTRG.165365;RI:3D:611407610:611407921-611407946:611408153:+	turquoise
MSTRG.165478;AF:3D:613382725:613382736-613384159:613383729:613383815-613384159:+	turquoise
MSTRG.192848;A3:4D:466610-467088:466606-467088:-	turquoise
MSTRG.192850;SE:4D:477568-478250:478319-478772:+	turquoise
MSTRG.192897;A3:4D:1241838-1241917:1241838-1241953:+	turquoise
MSTRG.192908;A5:4D:1371030-1371707:1371030-1371821:-	turquoise
MSTRG.193012;A3:4D:3597225-3598126:3597225-3598133:+	turquoise
MSTRG.193064;A3:4D:4132582-4132659:4132582-4132684:+	turquoise
MSTRG.193114;A5:4D:4770487-4770591:4770487-4770687:-	turquoise
MSTRG.193146;A3:4D:5550475-5552330:5550475-5552351:+	turquoise
MSTRG.193152;A5:4D:5687069-5687160:5687069-5687164:-	turquoise
MSTRG.193152;AF:4D:5687284-5688784:5688875:5687284-5688994:5689154:-	turquoise
MSTRG.193152;AF:4D:5687284-5688784:5688875:5687284-5688994:5689486:-	turquoise
MSTRG.193155;A5:4D:5676121-5676611:5676121-5676614:-	turquoise
MSTRG.193158;A3:4D:5785053-5785182:5785053-5785187:+	turquoise
MSTRG.193174;AF:4D:6045354-6047060:6047080:6045354-6047211:6047455:-	turquoise
MSTRG.193200;A3:4D:6492871-6493942:6492871-6493960:+	turquoise
MSTRG.193202;SE:4D:6518798-6518882:6518955-6519494:+	turquoise
MSTRG.193221;A5:4D:6650520-6650667:6650520-6650725:-	turquoise
MSTRG.193254;A3:4D:7413247-7415882:7413132-7415882:-	turquoise
MSTRG.193254;SE:4D:7413247-7414516:7414614-7415882:-	turquoise
MSTRG.193265;A3:4D:7592079-7592194:7592079-7592201:+	turquoise
MSTRG.193292;A5:4D:7832668-7832785:7832659-7832785:+	turquoise
MSTRG.193292;RI:4D:7832189:7832291-7832389:7832468:+	turquoise
MSTRG.193292;RI:4D:7833224:7833338-7833423:7833490:+	turquoise
MSTRG.193428;RI:4D:10270172:10271255-10271358:10271778:-	turquoise
MSTRG.193434;SE:4D:10255086-10255308:10255409-10255490:+	turquoise
MSTRG.193510;A3:4D:11573255-11573395:11573255-11573420:+	turquoise
MSTRG.193517;SE:4D:11917335-11918860:11918912-11919616:-	turquoise
MSTRG.193528;A3:4D:12021227-12021302:12021227-12021308:+	turquoise
MSTRG.193578;A5:4D:12526458-12528609:12526395-12528609:+	turquoise
MSTRG.193587;A5:4D:12546935-12547024:12546935-12547092:-	turquoise
MSTRG.193749;A3:4D:15716663-15718365:15716656-15718365:-	turquoise
MSTRG.193749;AF:4D:15718707-15719086:15719187:15718707-15719498:15719518:-	turquoise
MSTRG.193749;AF:4D:15718707-15719086:15719187:15718707-15719498:15719530:-	turquoise
MSTRG.193820;A3:4D:16357727-16357878:16357562-16357878:-	turquoise
MSTRG.193820;RI:4D:16357478:16357562-16357659:16357727:-	turquoise
MSTRG.193824;A3:4D:16541459-16542878:16541459-16542894:+	turquoise
MSTRG.193825;A3:4D:16643396-16644024:16643386-16644024:-	turquoise
MSTRG.193840;AF:4D:16797473:16797629-16798030:16797754:16797803-16798030:+	turquoise
MSTRG.193866;A3:4D:17250491-17250566:17250488-17250566:-	turquoise
MSTRG.193911;RI:4D:18691507:18691621-18691712:18691712:-	turquoise
MSTRG.193935;SE:4D:19300514-19301038:19301106-19301364:-	turquoise
MSTRG.193943;A3:4D:19407403-19407476:19407388-19407476:-	turquoise
MSTRG.194024;SE:4D:20432093-20432307:20432354-20433238:+	turquoise
MSTRG.194073;A5:4D:21689734-21689859:21689697-21689859:+	turquoise
MSTRG.194079;A3:4D:21766617-21767312:21766617-21767420:+	turquoise
MSTRG.194084;AF:4D:21888349-21888839:21888966:21888349-21889221:21889283:-	turquoise
MSTRG.194084;AL:4D:21862198:21862231-21886468:21885582:21885599-21886468:-	turquoise
MSTRG.194084;SE:4D:21887021-21887408:21887530-21887730:-	turquoise
MSTRG.194106;A3:4D:22580793-22581505:22580793-22581522:+	turquoise
MSTRG.194108;AF:4D:22588679:22588882-22590236:22589717:22589771-22590236:+	turquoise
MSTRG.194219;RI:4D:25437354:25437462-25437543:25437624:+	turquoise
MSTRG.194284;A3:4D:27156193-27156660:27156183-27156660:-	turquoise
MSTRG.194388;SE:4D:29838223-29838976:29839088-29840365:+	turquoise
MSTRG.194399;A3:4D:30197284-30198567:30197281-30198567:-	turquoise
MSTRG.194405;AF:4D:30218940-30220691:30221003:30218940-30222695:30222931:-	turquoise
MSTRG.194406;AF:4D:30275414:30276639-30278784:30278133:30278353-30278784:+	turquoise
MSTRG.194471;A3:4D:31761187-31762987:31761187-31763088:+	turquoise
MSTRG.194497;A3:4D:32233512-32233984:32233512-32233997:+	turquoise
MSTRG.194497;A5:4D:32233296-32233392:32233229-32233392:+	turquoise
MSTRG.194573;A3:4D:34703243-34703780:34703243-34703787:+	turquoise
MSTRG.194662;A3:4D:36593654-36593732:36593644-36593732:-	turquoise
MSTRG.194662;A3:4D:36594111-36594520:36594103-36594520:-	turquoise
MSTRG.194662;A3:4D:36594716-36595266:36594663-36595266:-	turquoise
MSTRG.194754;A5:4D:39404393-39404608:39404385-39404608:+	turquoise
MSTRG.194846;A3:4D:41218877-41220701:41218865-41220701:-	turquoise
MSTRG.194853;A5:4D:41729384-41729769:41729384-41729817:-	turquoise
MSTRG.194861;A3:4D:41913774-41913855:41913774-41913939:+	turquoise
MSTRG.194861;A3:4D:41914701-41914791:41914701-41914797:+	turquoise
MSTRG.194862;A3:4D:42097359-42098629:42097359-42098642:+	turquoise
MSTRG.194862;AF:4D:42097241:42097359-42098642:42097843:42097864-42098642:+	turquoise
MSTRG.194894;AF:4D:43057550:43057608-43058801:43057888:43058539-43058801:+	turquoise
MSTRG.194900;A3:4D:43302075-43302318:43302075-43302339:+	turquoise
MSTRG.194900;RI:4D:43301598:43301722-43301983:43302075:+	turquoise
MSTRG.194900;SE:4D:43304662-43304746:43304787-43304938:+	turquoise
MSTRG.194909;SE:4D:43647439-43648955:43649098-43651979:-	turquoise
MSTRG.194918;A5:4D:43669582-43669923:43669582-43669931:-	turquoise
MSTRG.194986;A3:4D:45665693-45665807:45665690-45665807:-	turquoise
MSTRG.195027;A5:4D:46592726-46595731:46592688-46595731:+	turquoise
MSTRG.195105;SE:4D:47850861-47851911:47851962-47852277:+	turquoise
MSTRG.195140;A5:4D:48704968-48706080:48704961-48706080:+	turquoise
MSTRG.195145;A3:4D:48719408-48719499:48719359-48719499:-	turquoise
MSTRG.195145;AF:4D:48719642-48721255:48721330:48719642-48722326:48722436:-	turquoise
MSTRG.195153;AL:4D:49077432:49077695-49084075:49083624:49083990-49084075:-	turquoise
MSTRG.195266;SE:4D:51556505-51556936:51557060-51558204:+	turquoise
MSTRG.195314;SE:4D:52754621-52754719:52754812-52755266:-	turquoise
MSTRG.195361;A3:4D:53761018-53761087:53760987-53761087:-	turquoise
MSTRG.195393;A5:4D:54681327-54681895:54681288-54681895:+	turquoise
MSTRG.195400;SE:4D:54809419-54809799:54809922-54810014:-	turquoise
MSTRG.195402;A3:4D:55053184-55053245:55053166-55053245:-	turquoise
MSTRG.195407;A3:4D:55066229-55066327:55066132-55066327:-	turquoise
MSTRG.195407;RI:4D:55066327:55066451-55066526:55066609:-	turquoise
MSTRG.195410;A3:4D:55249889-55249971:55249889-55249982:+	turquoise
MSTRG.195430;A3:4D:55355590-55355734:55355590-55355790:+	turquoise
MSTRG.195430;RI:4D:55355790:55355827-55355909:55356063:+	turquoise
MSTRG.195431;SE:4D:55361286-55361998:55362066-55362256:-	turquoise
MSTRG.195453;RI:4D:56708317:56708686-56708716:56708776:+	turquoise
MSTRG.195476;A3:4D:57473112-57474491:57473112-57474496:+	turquoise
MSTRG.195490;A3:4D:57678306-57678395:57678306-57678406:+	turquoise
MSTRG.195506;A3:4D:58139167-58139875:58139167-58139928:+	turquoise
MSTRG.195521;SE:4D:58148852-58153014:58153112-58153221:+	turquoise
MSTRG.195521;SE:4D:58148852-58153014:58153116-58153221:+	turquoise
MSTRG.195539;RI:4D:58388088:58388180-58388523:58388643:-	turquoise
MSTRG.195594;A3:4D:60128359-60128450:60128359-60128462:+	turquoise
MSTRG.195612;A3:4D:60879347-60879447:60879347-60879461:+	turquoise
MSTRG.195612;RI:4D:60878110:60878403-60878710:60878849:+	turquoise
MSTRG.195619;A3:4D:61152383-61160969:61152383-61160987:+	turquoise
MSTRG.195706;A3:4D:63231345-63231701:63231340-63231701:-	turquoise
MSTRG.195802;A3:4D:65533051-65534814:65533051-65534898:+	turquoise
MSTRG.195838;A3:4D:66316648-66316740:66316611-66316740:-	turquoise
MSTRG.195838;A3:4D:66317121-66317193:66317073-66317193:-	turquoise
MSTRG.195879;A5:4D:67461694-67461823:67461694-67461844:-	turquoise
MSTRG.195902;RI:4D:68423729:68423833-68423963:68423980:+	turquoise
MSTRG.195902;RI:4D:68423963:68423980-68424074:68424162:+	turquoise
MSTRG.195913;A3:4D:68708745-68709463:68708745-68709471:+	turquoise
MSTRG.195924;A3:4D:68809663-68809891:68809663-68809926:+	turquoise
MSTRG.195936;A3:4D:69253319-69254084:69253297-69254084:-	turquoise
MSTRG.195982;SE:4D:70231221-70231323:70231379-70231504:-	turquoise
MSTRG.196153;A3:4D:75265646-75265729:75265624-75265729:-	turquoise
MSTRG.196157;A3:4D:75501757-75507943:75501757-75507954:+	turquoise
MSTRG.196157;A5:4D:75508374-75508949:75508369-75508949:+	turquoise
MSTRG.196409;A3:4D:82867999-82868091:82867951-82868091:-	turquoise
MSTRG.196424;A3:4D:83282873-83283316:83282864-83283316:-	turquoise
MSTRG.196429;A5:4D:83137113-83137193:83137100-83137193:+	turquoise
MSTRG.196430;A5:4D:83150165-83150416:83150165-83150441:-	turquoise
MSTRG.196603;A3:4D:87714865-87715801:87714865-87715860:+	turquoise
MSTRG.196616;SE:4D:88144067-88144151:88144231-88144320:-	turquoise
MSTRG.196635;A3:4D:88156598-88156737:88156593-88156737:-	turquoise
MSTRG.196635;A3:4D:88157472-88157592:88157468-88157592:-	turquoise
MSTRG.196830;A3:4D:94260731-94261067:94260635-94261067:-	turquoise
MSTRG.196911;A5:4D:95878850-95879032:95878850-95879034:-	turquoise
MSTRG.197001;A5:4D:97967581-97968250:97967581-97968430:-	turquoise
MSTRG.197017;AF:4D:98441953:98441979-98442362:98441990:98442171-98442362:+	turquoise
MSTRG.197028;A3:4D:98449108-98449200:98449108-98449254:+	turquoise
MSTRG.197072;A5:4D:99658573-99659158:99658573-99659211:-	turquoise
MSTRG.197208;A3:4D:103254820-103255693:103254812-103255693:-	turquoise
MSTRG.197347;A5:4D:108015811-108051186:108015811-108051285:-	turquoise
MSTRG.197365;A3:4D:108836650-108836990:108836650-108836993:+	turquoise
MSTRG.197419;AF:4D:110012449:110012637-110015836:110013696:110014414-110015836:+	turquoise
MSTRG.197419;SE:4D:110019415-110019960:110020004-110020089:+	turquoise
MSTRG.197455;A3:4D:111134119-111137128:111134119-111137141:+	turquoise
MSTRG.197472;SE:4D:111597518-111597845:111597916-111598032:-	turquoise
MSTRG.197476;A3:4D:111939208-111940167:111939208-111940461:+	turquoise
MSTRG.197538;RI:4D:113151711:113151967-113152083:113152215:-	turquoise
MSTRG.197538;RI:4D:113154098:113154201-113154377:113154463:-	turquoise
MSTRG.197538;RI:4D:113154098:113154250-113154377:113154463:-	turquoise
MSTRG.197538;SE:4D:113155265-113155347:113155476-113159647:-	turquoise
MSTRG.197607;A3:4D:116150957-116151128:116150957-116151134:+	turquoise
MSTRG.197692;A3:4D:118434071-118434177:118434066-118434177:-	turquoise
MSTRG.197723;A5:4D:119409490-119409995:119409490-119410049:-	turquoise
MSTRG.197724;SE:4D:119366005-119366107:119366245-119366989:-	turquoise
MSTRG.197730;A5:4D:119821961-119823618:119821870-119823618:+	turquoise
MSTRG.197769;A3:4D:120883599-120883756:120883592-120883756:-	turquoise
MSTRG.197769;RI:4D:120882134:120882507-120882628:120882843:-	turquoise
MSTRG.197866;SE:4D:122694467-122694636:122694887-122695930:+	turquoise
MSTRG.197868;A3:4D:122715696-122715789:122715696-122715792:+	turquoise
MSTRG.197868;A3:4D:122715944-122716072:122715944-122716075:+	turquoise
MSTRG.198013;RI:4D:124259676:124260280-124261345:124261610:-	turquoise
MSTRG.198127;RI:4D:127155199:127155450-127155484:127157127:-	turquoise
MSTRG.198127;RI:4D:127157815:127157882-127158630:127158731:-	turquoise
MSTRG.198162;A3:4D:128679832-128679931:128679832-128679934:+	turquoise
MSTRG.198314;AL:4D:133461117-133461218:133461386:133461117-133461947:133462598:+	turquoise
MSTRG.198348;SE:4D:134140683-134141132:134141238-134141408:-	turquoise
MSTRG.198349;A3:4D:132935347-132935739:132935028-132935739:-	turquoise
MSTRG.198349;A3:4D:132942049-132942193:132942045-132942193:-	turquoise
MSTRG.198349;A5:4D:132935028-132935246:132935028-132935739:-	turquoise
MSTRG.198349;A5:4D:132935347-132935739:132935347-132935786:-	turquoise
MSTRG.198349;RI:4D:132935246:132935347-132935786:132935845:-	turquoise
MSTRG.198349;SE:4D:132935028-132935246:132935347-132935739:-	turquoise
MSTRG.198352;A5:4D:134538820-134539094:134538784-134539094:+	turquoise
MSTRG.198470;A3:4D:136959282-136959839:136959282-136959842:+	turquoise
MSTRG.198470;A3:4D:136960705-136960826:136960705-136960832:+	turquoise
MSTRG.198496;A5:4D:138262432-138262700:138262432-138262715:-	turquoise
MSTRG.198575;A3:4D:139208458-139208562:139208458-139208655:+	turquoise
MSTRG.198664;A5:4D:144884781-144885337:144884781-144885465:-	turquoise
MSTRG.198730;A5:4D:147452432-147452953:147452432-147453009:-	turquoise
MSTRG.198756;A5:4D:148418278-148419107:148418229-148419107:+	turquoise
MSTRG.199047;A5:4D:158901593-158902550:158901593-158902793:-	turquoise
MSTRG.199047;RI:4D:158901085:158901160-158901336:158901484:-	turquoise
MSTRG.199116;A5:4D:161261045-161263695:161261045-161263734:-	turquoise
MSTRG.199289;A3:4D:166938907-166940689:166938907-166940694:+	turquoise
MSTRG.199420;A3:4D:172022472-172022581:172022472-172022629:+	turquoise
MSTRG.199463;A5:4D:173132619-173132736:173132619-173132762:-	turquoise
MSTRG.199644;RI:4D:179861756:179861930-179862016:179862039:-	turquoise
MSTRG.199708;A3:4D:182068305-182068396:182068275-182068396:-	turquoise
MSTRG.199733;RI:4D:183384134:183384150-183384172:183384485:+	turquoise
MSTRG.199843;A3:4D:188713087-188713486:188713087-188713491:+	turquoise
MSTRG.199874;RI:4D:189695335:189695443-189695526:189695672:-	turquoise
MSTRG.200145;A3:4D:198583940-198593684:198583940-198593688:+	turquoise
MSTRG.200337;A5:4D:206059977-206066500:206059977-206066515:-	turquoise
MSTRG.200445;A5:4D:210457604-210462053:210457604-210462072:-	turquoise
MSTRG.200445;SE:4D:210453245-210456413:210456461-210456787:-	turquoise
MSTRG.200551;SE:4D:214323724-214324759:214324828-214324982:+	turquoise
MSTRG.200568;A5:4D:214752488-214752837:214752388-214752837:+	turquoise
MSTRG.200752;SE:4D:220007627-220012881:220013051-220013385:+	turquoise
MSTRG.200765;AF:4D:220468056-220468534:220468838:220468056-220468893:220468990:-	turquoise
MSTRG.200765;AF:4D:220468056-220468893:220468990:220468056-220469127:220469329:-	turquoise
MSTRG.200861;A5:4D:223630015-223630203:223630006-223630203:+	turquoise
MSTRG.200954;A5:4D:226564719-226577038:226564632-226577038:+	turquoise
MSTRG.201078;A5:4D:230488179-230488247:230488179-230488283:-	turquoise
MSTRG.201078;A5:4D:230488179-230488280:230488179-230488283:-	turquoise
MSTRG.201078;A5:4D:230488179-230488283:230488179-230488332:-	turquoise
MSTRG.201078;RI:4D:230490364:230491008-230491133:230491165:-	turquoise
MSTRG.201143;A3:4D:234396006-234396096:234395973-234396096:-	turquoise
MSTRG.201208;A3:4D:236391491-236391839:236391491-236391851:+	turquoise
MSTRG.201216;AL:4D:236937283-236938796:236939808:236937283-236939882:236939976:+	turquoise
MSTRG.201277;A3:4D:238637042-238637136:238637037-238637136:-	turquoise
MSTRG.201277;A3:4D:238638467-238638562:238638416-238638562:-	turquoise
MSTRG.201277;A3:4D:238638984-238640474:238638910-238640474:-	turquoise
MSTRG.201460;SE:4D:245095345-245097170:245097288-245108845:-	turquoise
MSTRG.201617;A3:4D:251528487-251530413:251528487-251530419:+	turquoise
MSTRG.201647;A3:4D:252173157-252173253:252173135-252173253:-	turquoise
MSTRG.201647;RI:4D:252171036:252171717-252171891:252172003:-	turquoise
MSTRG.201708;SE:4D:254663492-254673029:254673134-254673258:+	turquoise
MSTRG.201755;A3:4D:256555010-256555127:256555010-256555132:+	turquoise
MSTRG.201811;A3:4D:258883941-258884392:258883872-258884392:-	turquoise
MSTRG.201811;SE:4D:258886258-258886705:258886797-258886878:-	turquoise
MSTRG.201928;A5:4D:263950221-263950820:263950221-263951455:-	turquoise
MSTRG.202088;A3:4D:268070674-268070881:268070648-268070881:-	turquoise
MSTRG.202255;A5:4D:274543044-274543256:274543009-274543256:+	turquoise
MSTRG.202271;A3:4D:275210229-275211597:275209926-275211597:-	turquoise
MSTRG.202489;A3:4D:282198381-282198819:282198381-282198854:+	turquoise
MSTRG.202489;RI:4D:282200529:282200621-282200708:282201105:+	turquoise
MSTRG.202781;SE:4D:292910523-292911042:292911150-292911619:+	turquoise
MSTRG.202792;A3:4D:293138464-293138629:293138450-293138629:-	turquoise
MSTRG.202792;A3:4D:293145367-293145457:293145364-293145457:-	turquoise
MSTRG.202810;A3:4D:293549072-293550357:293549069-293550357:-	turquoise
MSTRG.202817;RI:4D:293864954:293865046-293865140:293865370:-	turquoise
MSTRG.202860;SE:4D:294445540-294445842:294446292-294446362:-	turquoise
MSTRG.202860;SE:4D:294455003-294456069:294456289-294456420:-	turquoise
MSTRG.203096;A3:4D:301296227-301296691:301296227-301296695:+	turquoise
MSTRG.203121;A3:4D:301733965-301746749:301733954-301746749:-	turquoise
MSTRG.203122;RI:4D:301760610:301760822-301761394:301761785:-	turquoise
MSTRG.203128;AF:4D:302403083-302403189:302403517:302403083-302405618:302405718:-	turquoise
MSTRG.203150;AF:4D:302681400:302681560-302682353:302681563:302681932-302682353:+	turquoise
MSTRG.203150;RI:4D:302685019:302686834-302686926:302687438:+	turquoise
MSTRG.203330;A3:4D:308594116-308594552:308594039-308594552:-	turquoise
MSTRG.203390;A3:4D:310104168-310104411:310104168-310104427:+	turquoise
MSTRG.203390;SE:4D:310103999-310104079:310104168-310104411:+	turquoise
MSTRG.203393;A3:4D:310399821-310399920:310399819-310399920:-	turquoise
MSTRG.203410;A3:4D:311160477-311162127:311160390-311162127:-	turquoise
MSTRG.203410;A5:4D:311159293-311160048:311159293-311160216:-	turquoise
MSTRG.203515;A3:4D:314403595-314404649:314403592-314404649:-	turquoise
MSTRG.203596;A3:4D:317538024-317538274:317537913-317538274:-	turquoise
MSTRG.203701;A5:4D:320589719-320589820:320589707-320589820:+	turquoise
MSTRG.203778;A3:4D:322660046-322660255:322660046-322660258:+	turquoise
MSTRG.203778;A3:4D:322662073-322662159:322662073-322662162:+	turquoise
MSTRG.203793;AF:4D:323109076-323109479:323109546:323109076-323110465:323110717:-	turquoise
MSTRG.203822;SE:4D:323605892-323606190:323606494-323606719:-	turquoise
MSTRG.203834;A5:4D:324004237-324004660:324004170-324004660:+	turquoise
MSTRG.203834;A5:4D:324007481-324008543:324006962-324008543:+	turquoise
MSTRG.203900;A5:4D:326386233-326386707:326386233-326386712:-	turquoise
MSTRG.203924;RI:4D:327429181:327429259-327429314:327429398:+	turquoise
MSTRG.204002;SE:4D:329138563-329138645:329138749-329139404:-	turquoise
MSTRG.204108;A3:4D:333266691-333267610:333266691-333267615:+	turquoise
MSTRG.204108;A3:4D:333267873-333269982:333267873-333269991:+	turquoise
MSTRG.204163;RI:4D:334963429:334963552-334963655:334963728:-	turquoise
MSTRG.204175;A3:4D:335334942-335335501:335334937-335335501:-	turquoise
MSTRG.204175;SE:4D:335334479-335334606:335334720-335334833:-	turquoise
MSTRG.204184;A3:4D:335774197-335774819:335774197-335774880:+	turquoise
MSTRG.204188;A5:4D:335779117-335781066:335778949-335781066:+	turquoise
MSTRG.204209;AF:4D:336538058-336542157:336542194:336538058-336542264:336542654:-	turquoise
MSTRG.204236;SE:4D:337066253-337067242:337067433-337068521:-	turquoise
MSTRG.204324;A3:4D:339035346-339035477:339035335-339035477:-	turquoise
MSTRG.204350;A5:4D:339076356-339076431:339076351-339076431:+	turquoise
MSTRG.204370;A3:4D:340549830-340549903:340549780-340549903:-	turquoise
MSTRG.204391;A3:4D:341523609-341524488:341523603-341524488:-	turquoise
MSTRG.204393;A3:4D:341404571-341404972:341404049-341404972:-	turquoise
MSTRG.204393;A3:4D:341405248-341405429:341405219-341405429:-	turquoise
MSTRG.204475;A3:4D:344367622-344367700:344367618-344367700:-	turquoise
MSTRG.204489;RI:4D:344863048:344863133-344863233:344863312:+	turquoise
MSTRG.204536;SE:4D:346137441-346137582:346137669-346137811:-	turquoise
MSTRG.204558;A3:4D:347235314-347236143:347235314-347236203:+	turquoise
MSTRG.204558;A3:4D:347235314-347236143:347235314-347236218:+	turquoise
MSTRG.204558;A3:4D:347235314-347236203:347235314-347236218:+	turquoise
MSTRG.204600;A3:4D:348431648-348433495:348431648-348433589:+	turquoise
MSTRG.204601;A3:4D:348299416-348299493:348299416-348299504:+	turquoise
MSTRG.204634;A3:4D:349185309-349185755:349185309-349185762:+	turquoise
MSTRG.204736;A5:4D:352753745-352754522:352753745-352754526:-	turquoise
MSTRG.204736;A5:4D:352753745-352754522:352753745-352754712:-	turquoise
MSTRG.204752;A5:4D:353425873-353426746:353425861-353426746:+	turquoise
MSTRG.204757;A5:4D:353521814-353522072:353521604-353522072:+	turquoise
MSTRG.204933;A5:4D:359633619-359633784:359633619-359633788:-	turquoise
MSTRG.204955;AF:4D:360496152-360496578:360496618:360496152-360497053:360497097:-	turquoise
MSTRG.204955;AF:4D:360496152-360496578:360496618:360496152-360497053:360497449:-	turquoise
MSTRG.204955;SE:4D:360494972-360495429:360495550-360495630:-	turquoise
MSTRG.204973;A3:4D:360763821-360764010:360763818-360764010:-	turquoise
MSTRG.204984;A3:4D:361039745-361040372:361039711-361040372:-	turquoise
MSTRG.205013;A3:4D:362119897-362119987:362119897-362120037:+	turquoise
MSTRG.205013;A3:4D:362124220-362124700:362124220-362124735:+	turquoise
MSTRG.205050;A3:4D:363684515-363684606:363684515-363684630:+	turquoise
MSTRG.205058;A3:4D:363924653-363925475:363924611-363925475:-	turquoise
MSTRG.205143;SE:4D:366318605-366318870:366318950-366319302:+	turquoise
MSTRG.205144;SE:4D:366326918-366327235:366327289-366333943:-	turquoise
MSTRG.205144;SE:4D:366327289-366327367:366327472-366333943:-	turquoise
MSTRG.205166;A3:4D:367042773-367042900:367042773-367043119:+	turquoise
MSTRG.205166;A3:4D:367042773-367042916:367042773-367043119:+	turquoise
MSTRG.205166;SE:4D:367042773-367042900:367042998-367043119:+	turquoise
MSTRG.205186;AF:4D:368004414:368005131-368006032:368005705:368005933-368006032:+	turquoise
MSTRG.205228;A3:4D:369262556-369262657:369262553-369262657:-	turquoise
MSTRG.205228;A5:4D:369258727-369262114:369258727-369262261:-	turquoise
MSTRG.205228;A5:4D:369258727-369262261:369258727-369262306:-	turquoise
MSTRG.205314;RI:4D:371792998:371793105-371793254:371793514:+	turquoise
MSTRG.205314;SE:4D:371792262-371792371:371792430-371792998:+	turquoise
MSTRG.205344;AF:4D:372529002-372529210:372529263:372529002-372530833:372531027:-	turquoise
MSTRG.205450;A3:4D:375381565-375381647:375381565-375381672:+	turquoise
MSTRG.205481;A3:4D:377826113-377827562:377826113-377827586:+	turquoise
MSTRG.205526;AL:4D:379241065-379245733:379246152:379241065-379249428:379250638:+	turquoise
MSTRG.205538;RI:4D:379349784:379349816-379349998:379350173:+	turquoise
MSTRG.205580;SE:4D:380249433-380249526:380249609-380249716:-	turquoise
MSTRG.205687;A3:4D:384268181-384268904:384268181-384268911:+	turquoise
MSTRG.205762;A3:4D:385988211-385989336:385988208-385989336:-	turquoise
MSTRG.205762;RI:4D:385990550:385990657-385990772:385990787:-	turquoise
MSTRG.205804;A3:4D:386838678-386838843:386838675-386838843:-	turquoise
MSTRG.205804;A5:4D:386839424-386840042:386839424-386840046:-	turquoise
MSTRG.205830;A3:4D:387811801-387814970:387811784-387814970:-	turquoise
MSTRG.205862;A5:4D:388930404-388931518:388930404-388931600:-	turquoise
MSTRG.205921;A3:4D:390263139-390264372:390263139-390264406:+	turquoise
MSTRG.205921;A3:4D:390264533-390264603:390264533-390264612:+	turquoise
MSTRG.205928;A5:4D:390603642-390604153:390603642-390604183:-	turquoise
MSTRG.206042;SE:4D:394374374-394376429:394376491-394376990:+	turquoise
MSTRG.206165;A5:4D:397695595-397695693:397695595-397695697:-	turquoise
MSTRG.206205;A3:4D:398909802-398909897:398909624-398909897:-	turquoise
MSTRG.206273;A5:4D:401098127-401098503:401098127-401098698:-	turquoise
MSTRG.206275;A3:4D:401206658-401207404:401206658-401207421:+	turquoise
MSTRG.206292;A5:4D:401638021-401638523:401638021-401638533:-	turquoise
MSTRG.206313;A5:4D:402234420-402234750:402234420-402234754:-	turquoise
MSTRG.206342;A3:4D:402528368-402528901:402528260-402528901:-	turquoise
MSTRG.206343;A3:4D:402548423-402548896:402548423-402548979:+	turquoise
MSTRG.206423;A5:4D:405059723-405059841:405059723-405059845:-	turquoise
MSTRG.206426;A5:4D:404662050-404662129:404662034-404662129:+	turquoise
MSTRG.206513;A3:4D:407116387-407116586:407116377-407116586:-	turquoise
MSTRG.206513;A3:4D:407116408-407116586:407116387-407116586:-	turquoise
MSTRG.206513;A5:4D:407117104-407117412:407117104-407117453:-	turquoise
MSTRG.206513;A5:4D:407117104-407117449:407117104-407117453:-	turquoise
MSTRG.206535;A3:4D:408288658-408290062:408288658-408290777:+	turquoise
MSTRG.206535;AF:4D:408288558:408288658-408290777:408290007:408290140-408290777:+	turquoise
MSTRG.206769;A3:4D:415296966-415297826:415296249-415297826:-	turquoise
MSTRG.206769;A3:4D:415297036-415297826:415296249-415297826:-	turquoise
MSTRG.206777;SE:4D:415912865-415913653:415913745-415914151:+	turquoise
MSTRG.206812;AF:4D:416763697-416764287:416764334:416763697-416764553:416764725:-	turquoise
MSTRG.206819;A3:4D:416935907-416936688:416935901-416936688:-	turquoise
MSTRG.206819;A5:4D:416935617-416935743:416935617-416935809:-	turquoise
MSTRG.206866;AF:4D:417932765:417934166-417934655:417934315:417934371-417934655:+	turquoise
MSTRG.206899;A5:4D:418571555-418571774:418571555-418571873:-	turquoise
MSTRG.206901;RI:4D:418618269:418618381-418618448:418618571:-	turquoise
MSTRG.206936;A3:4D:418531121-418531331:418530779-418531331:-	turquoise
MSTRG.206936;RI:4D:418530619:418530779-418531024:418531121:-	turquoise
MSTRG.206936;RI:4D:418530619:418530779-418531030:418531121:-	turquoise
MSTRG.206936;RI:4D:418530619:418530779-418531035:418531121:-	turquoise
MSTRG.206936;RI:4D:418531331:418531402-418531790:418531963:-	turquoise
MSTRG.206936;SE:4D:418530779-418531024:418531121-418531331:-	turquoise
MSTRG.206936;SE:4D:418530779-418531035:418531121-418531331:-	turquoise
MSTRG.206973;A5:4D:420506342-420506528:420506342-420507116:-	turquoise
MSTRG.207007;A3:4D:421337197-421338263:421337191-421338263:-	turquoise
MSTRG.207060;RI:4D:422548288:422548876-422548981:422549305:+	turquoise
MSTRG.207072;AF:4D:422959834:422960486-422961753:422960806:422961324-422961753:+	turquoise
MSTRG.207091;A5:4D:423591128-423592288:423591116-423592288:+	turquoise
MSTRG.207091;A5:4D:423591209-423592288:423591128-423592288:+	turquoise
MSTRG.207134;AF:4D:424469970-424470920:424471059:424469970-424473272:424473639:-	turquoise
MSTRG.207261;A3:4D:428383413-428383609:428383356-428383609:-	turquoise
MSTRG.207287;SE:4D:428964700-428965576:428965671-428965815:-	turquoise
MSTRG.207293;A3:4D:428967352-428967449:428967352-428967458:+	turquoise
MSTRG.207349;A5:4D:431414140-431416382:431414140-431416387:-	turquoise
MSTRG.207395;SE:4D:432934312-432934869:432934983-432935148:-	turquoise
MSTRG.207527;RI:4D:435097166:435097496-435097694:435097792:-	turquoise
MSTRG.207527;RI:4D:435097940:435098201-435099390:435099483:-	turquoise
MSTRG.207531;A5:4D:435007092-435007368:435007089-435007368:+	turquoise
MSTRG.207589;A3:4D:436377357-436377431:436377325-436377431:-	turquoise
MSTRG.207633;A3:4D:437813982-437814062:437813982-437814073:+	turquoise
MSTRG.207710;A3:4D:439780034-439780537:439780034-439780670:+	turquoise
MSTRG.207710;SE:4D:439769890-439770852:439770907-439771348:+	turquoise
MSTRG.207776;A3:4D:441483218-441483297:441483218-441483354:+	turquoise
MSTRG.207776;A3:4D:441483218-441483300:441483218-441483354:+	turquoise
MSTRG.207832;A3:4D:442735068-442735139:442735068-442735148:+	turquoise
MSTRG.207941;SE:4D:445483971-445484184:445485682-445485774:+	turquoise
MSTRG.208050;A3:4D:448520007-448520146:448519959-448520146:-	turquoise
MSTRG.208182;RI:4D:451297196:451297303-451297343:451297486:-	turquoise
MSTRG.208257;A3:4D:453225631-453225728:453225613-453225728:-	turquoise
MSTRG.208340;A5:4D:455531350-455531856:455531292-455531856:+	turquoise
MSTRG.208367;A5:4D:455898367-455898488:455898367-455898520:-	turquoise
MSTRG.208379;A5:4D:456050620-456050697:456050620-456050723:-	turquoise
MSTRG.208397;A3:4D:456492081-456492302:456492081-456492316:+	turquoise
MSTRG.208397;AF:4D:456490371:456490602-456490958:456490693:456490778-456490958:+	turquoise
MSTRG.208492;A3:4D:459555845-459556130:459555845-459556145:+	turquoise
MSTRG.208526;RI:4D:460481844:460481932-460482092:460482155:-	turquoise
MSTRG.208532;A5:4D:460563781-460563953:460563756-460563953:+	turquoise
MSTRG.208638;A3:4D:462835748-462835826:462835748-462835855:+	turquoise
MSTRG.208641;SE:4D:463337279-463337385:463337764-463338397:-	turquoise
MSTRG.208667;A3:4D:463913380-463914051:463913380-463914231:+	turquoise
MSTRG.208738;A3:4D:465123768-465124727:465123768-465124730:+	turquoise
MSTRG.208738;RI:4D:465123217:465123251-465123404:465123607:+	turquoise
MSTRG.208758;A3:4D:465562142-465562222:465562131-465562222:-	turquoise
MSTRG.208847;A3:4D:467436270-467436673:467436264-467436673:-	turquoise
MSTRG.208847;RI:4D:467437272:467437362-467437393:467437534:-	turquoise
MSTRG.208894;A5:4D:468263495-468263600:468263481-468263600:+	turquoise
MSTRG.208950;A3:4D:469569079-469571014:469569079-469571023:+	turquoise
MSTRG.208950;RI:4D:469571014:469571296-469571342:469571571:+	turquoise
MSTRG.208951;A5:4D:469428408-469428941:469428404-469428941:+	turquoise
MSTRG.208979;A3:4D:469607455-469607604:469607455-469607608:+	turquoise
MSTRG.209093;SE:4D:472520177-472520555:472520736-472520833:-	turquoise
MSTRG.209108;A3:4D:472929107-472930535:472929102-472930535:-	turquoise
MSTRG.209108;A5:4D:472927006-472927360:472927006-472927377:-	turquoise
MSTRG.209152;A3:4D:473814920-473814991:473814915-473814991:-	turquoise
MSTRG.209164;A3:4D:474012783-474012873:474012771-474012873:-	turquoise
MSTRG.209177;RI:4D:474434705:474434791-474434877:474434981:-	turquoise
MSTRG.209177;RI:4D:474436510:474436641-474436787:474436811:-	turquoise
MSTRG.209178;A3:4D:474440691-474441357:474440691-474441378:+	turquoise
MSTRG.209178;AF:4D:474437466:474437559-474439516:474438676:474438858-474439516:+	turquoise
MSTRG.209178;RI:4D:474441357:474441417-474441503:474441662:+	turquoise
MSTRG.209188;A3:4D:474589911-474590020:474589911-474590023:+	turquoise
MSTRG.209188;SE:4D:474573589-474574454:474574573-474574945:+	turquoise
MSTRG.209253;RI:4D:476315564:476315661-476315750:476315828:-	turquoise
MSTRG.209253;RI:4D:476315750:476315828-476315904:476315995:-	turquoise
MSTRG.209331;AF:4D:477895790-477896565:477896634:477895790-477896857:477897029:-	turquoise
MSTRG.209385;A5:4D:479366419-479367528:479366387-479367528:+	turquoise
MSTRG.209385;RI:4D:479367528:479367679-479367758:479367855:+	turquoise
MSTRG.209410;SE:4D:479689437-479689660:479689730-479689868:-	turquoise
MSTRG.209452;A3:4D:480825857-480825927:480825857-480825939:+	turquoise
MSTRG.209453;A3:4D:480872907-480873009:480872907-480873061:+	turquoise
MSTRG.209469;RI:4D:481138786:481138983-481139070:481139577:-	turquoise
MSTRG.209469;RI:4D:481140019:481140149-481140261:481140429:-	turquoise
MSTRG.209501;RI:4D:481616778:481616903-481616982:481617035:-	turquoise
MSTRG.209501;RI:4D:481616982:481617035-481617173:481617253:-	turquoise
MSTRG.209554;RI:4D:482773480:482773523-482773589:482774318:+	turquoise
MSTRG.209554;RI:4D:482773480:482773683-482773765:482774318:+	turquoise
MSTRG.209568;RI:4D:483061246:483061562-483061644:483061874:-	turquoise
MSTRG.209579;SE:4D:483177593-483177908:483177943-483178042:+	turquoise
MSTRG.209659;RI:4D:484290742:484290833-484290913:484291009:+	turquoise
MSTRG.209663;A3:4D:484390777-484390876:484390777-484390894:+	turquoise
MSTRG.209678;A3:4D:484663701-484663795:484663680-484663795:-	turquoise
MSTRG.209678;A3:4D:484663701-484663795:484663686-484663795:-	turquoise
MSTRG.209678;AF:4D:484664505-484666332:484666667:484664505-484668903:484669297:-	turquoise
MSTRG.209678;AF:4D:484664505-484666332:484666784:484664505-484668903:484669297:-	turquoise
MSTRG.209786;SE:4D:486187389-486187683:486187722-486188374:-	turquoise
MSTRG.210078;A5:4D:490938938-490939060:490938938-490939065:-	turquoise
MSTRG.210180;SE:4D:493919662-493920338:493920421-493921907:-	turquoise
MSTRG.210180;SE:4D:493920421-493920942:493921007-493921907:-	turquoise
MSTRG.210314;AF:4D:497173709-497174499:497174580:497173709-497174739:497175062:-	turquoise
MSTRG.210325;SE:4D:497202197-497202760:497202955-497203230:-	turquoise
MSTRG.210354;RI:4D:497943364:497943595-497943673:497944153:+	turquoise
MSTRG.210358;A3:4D:498046614-498046706:498046605-498046706:-	turquoise
MSTRG.210375;A3:4D:498176755-498176877:498176748-498176877:-	turquoise
MSTRG.210375;RI:4D:498176877:498176990-498177072:498177224:-	turquoise
MSTRG.210375;SE:4D:498177224-498178659:498178742-498178876:-	turquoise
MSTRG.210403;A3:4D:498896108-498896291:498896108-498896300:+	turquoise
MSTRG.210403;RI:4D:498895251:498895677-498895798:498895873:+	turquoise
MSTRG.210405;SE:4D:498960145-498960542:498960652-498960910:+	turquoise
MSTRG.210426;A3:4D:499390714-499390817:499390708-499390817:-	turquoise
MSTRG.210534;A5:4D:500414902-500415293:500414902-500415388:-	turquoise
MSTRG.210539;A3:4D:501321483-501324778:501321369-501324778:-	turquoise
MSTRG.210597;A5:4D:502554306-502570419:502554306-502570474:-	turquoise
MSTRG.210664;A3:4D:503791878-503791986:503791828-503791986:-	turquoise
MSTRG.210690;RI:4D:504081146:504081203-504081285:504081334:-	turquoise
MSTRG.210696;A5:4D:504091033-504091332:504091029-504091332:+	turquoise
MSTRG.210905;SE:4D:507890574-507890723:507890868-507891097:+	turquoise
MSTRG.210926;A3:4D:508262060-508262146:508262060-508262157:+	turquoise
MSTRG.210996;A5:4D:509226763-509226854:509226763-509226861:-	turquoise
MSTRG.211047;A3:4D:509828304-509828395:509828291-509828395:-	turquoise
MSTRG.245010;RI:5D:557308:557451-557553:558092:-	turquoise
MSTRG.245065;A3:5D:1613469-1614137:1613469-1614322:+	turquoise
MSTRG.245079;A3:5D:569139-569992:569139-571709:+	turquoise
MSTRG.245079;RI:5D:568267:568653-569080:569139:+	turquoise
MSTRG.245093;RI:5D:2140229:2140367-2140499:2140616:+	turquoise
MSTRG.245106;A3:5D:2668508-2668716:2668490-2668716:-	turquoise
MSTRG.245270;SE:5D:5792439-5793513:5794356-5794606:+	turquoise
MSTRG.245271;A3:5D:5803436-5804256:5803424-5804256:-	turquoise
MSTRG.245271;A3:5D:5807132-5807760:5807129-5807760:-	turquoise
MSTRG.245358;SE:5D:7601113-7601206:7601484-7601883:-	turquoise
MSTRG.245433;A3:5D:8048441-8048527:8048438-8048527:-	turquoise
MSTRG.245444;A5:5D:8530748-8531239:8530748-8531241:-	turquoise
MSTRG.245567;A3:5D:10897507-10898657:10897507-10898660:+	turquoise
MSTRG.245647;AF:5D:12923555:12923660-12924528:12924131:12924188-12924528:+	turquoise
MSTRG.245661;AF:5D:13789883-13790972:13791126:13789883-13791287:13791311:-	turquoise
MSTRG.245709;A5:5D:14965550-14965819:14965455-14965819:+	turquoise
MSTRG.245764;A5:5D:16199525-16200885:16199525-16200915:-	turquoise
MSTRG.245802;A3:5D:17238234-17239691:17238231-17239691:-	turquoise
MSTRG.245802;A3:5D:17239826-17239910:17239808-17239910:-	turquoise
MSTRG.245854;A5:5D:18190563-18190739:18190519-18190739:+	turquoise
MSTRG.245962;A3:5D:20962870-20962954:20962870-20962972:+	turquoise
MSTRG.245962;A3:5D:20963089-20964552:20963089-20964555:+	turquoise
MSTRG.245996;A3:5D:22377478-22378115:22377478-22378252:+	turquoise
MSTRG.246021;A5:5D:22403153-22403226:22403153-22403266:-	turquoise
MSTRG.246021;RI:5D:22402011:22402095-22402548:22403153:-	turquoise
MSTRG.246255;A3:5D:28932930-28933006:28932930-28933035:+	turquoise
MSTRG.246271;A5:5D:29166263-29166357:29166259-29166357:+	turquoise
MSTRG.246452;A3:5D:33657024-33657451:33656932-33657451:-	turquoise
MSTRG.246587;A3:5D:36481218-36481490:36481218-36481493:+	turquoise
MSTRG.246603;A5:5D:37047296-37047711:37047290-37047711:+	turquoise
MSTRG.246633;RI:5D:37328641:37328741-37328817:37328875:+	turquoise
MSTRG.246755;A3:5D:41547875-41548555:41547834-41548555:-	turquoise
MSTRG.246755;A3:5D:41547875-41548555:41547841-41548555:-	turquoise
MSTRG.246833;A3:5D:42907071-42907237:42907071-42907262:+	turquoise
MSTRG.246926;A5:5D:44700200-44700276:44700200-44700291:-	turquoise
MSTRG.247060;SE:5D:47028582-47028754:47029215-47029327:-	turquoise
MSTRG.247117;RI:5D:48836311:48836513-48836631:48836748:+	turquoise
MSTRG.247117;RI:5D:48836631:48836748-48836826:48836857:+	turquoise
MSTRG.247120;A3:5D:49018779-49019510:49018779-49019614:+	turquoise
MSTRG.247120;A3:5D:49019729-49019834:49019729-49019837:+	turquoise
MSTRG.247161;A3:5D:50320910-50321993:50320910-50321996:+	turquoise
MSTRG.247161;AF:5D:50319267:50319364-50320756:50320035:50320047-50320756:+	turquoise
MSTRG.247161;SE:5D:50322441-50322512:50322646-50323168:+	turquoise
MSTRG.247500;A3:5D:57991496-57991578:57991496-57991601:+	turquoise
MSTRG.247562;A3:5D:59032760-59033226:59032760-59033313:+	turquoise
MSTRG.247642;A3:5D:61047736-61047954:61047736-61047975:+	turquoise
MSTRG.247661;A3:5D:61471920-61472182:61471912-61472182:-	turquoise
MSTRG.247671;A3:5D:61698521-61698958:61697788-61698958:-	turquoise
MSTRG.247671;A3:5D:61698604-61698958:61697788-61698958:-	turquoise
MSTRG.247671;A3:5D:61700755-61701185:61700666-61701185:-	turquoise
MSTRG.247671;A5:5D:61697788-61698522:61697788-61698958:-	turquoise
MSTRG.247869;A3:5D:66761917-66762536:66761882-66762536:-	turquoise
MSTRG.247879;A3:5D:67865907-67866661:67865907-67866663:+	turquoise
MSTRG.247906;A3:5D:68231530-68232890:68231530-68232903:+	turquoise
MSTRG.247910;SE:5D:68901331-68901422:68901561-68901807:-	turquoise
MSTRG.247912;A5:5D:68704474-68704649:68704474-68704701:-	turquoise
MSTRG.247972;A3:5D:70639272-70639355:70639267-70639355:-	turquoise
MSTRG.247972;A5:5D:70638648-70638747:70638648-70638754:-	turquoise
MSTRG.248283;RI:5D:71912935:71913945-71914026:71914178:-	turquoise
MSTRG.248287;A3:5D:71895579-71898292:71894963-71898292:-	turquoise
MSTRG.248287;AF:5D:71898893-71899361:71899543:71898893-71900273:71900335:-	turquoise
MSTRG.248287;AF:5D:71898893-71899361:71899648:71898893-71900273:71900335:-	turquoise
MSTRG.248361;A3:5D:74089522-74090481:74089474-74090481:-	turquoise
MSTRG.248470;AF:5D:76206442-76206647:76206677:76206442-76207186:76207243:-	turquoise
MSTRG.248470;SE:5D:76203807-76203978:76204404-76206324:-	turquoise
MSTRG.248470;SE:5D:76203807-76203978:76204912-76206324:-	turquoise
MSTRG.248567;A3:5D:79741943-79742190:79741943-79742193:+	turquoise
MSTRG.248604;RI:5D:80300944:80301023-80301132:80301504:+	turquoise
MSTRG.248622;A5:5D:80373073-80373193:80373055-80373193:+	turquoise
MSTRG.248622;RI:5D:80372347:80372376-80372470:80372741:+	turquoise
MSTRG.248679;A3:5D:82183402-82183583:82183402-82183586:+	turquoise
MSTRG.248870;AF:5D:88140173:88140419-88144178:88144055:88144087-88144178:+	turquoise
MSTRG.248896;A3:5D:88876339-88876516:88876300-88876516:-	turquoise
MSTRG.249001;SE:5D:92142410-92147977:92148073-92149333:-	turquoise
MSTRG.249004;A5:5D:92290885-92290989:92290853-92290989:+	turquoise
MSTRG.249004;SE:5D:92291103-92291338:92291449-92292308:+	turquoise
MSTRG.249034;SE:5D:93062828-93062912:93063067-93063233:+	turquoise
MSTRG.249035;A3:5D:93067835-93068058:93067830-93068058:-	turquoise
MSTRG.249062;A3:5D:94341081-94341799:94341081-94341820:+	turquoise
MSTRG.249065;A5:5D:94067586-94067694:94067571-94067694:+	turquoise
MSTRG.249161;SE:5D:97576768-97577421:97577441-97577529:+	turquoise
MSTRG.249204;A3:5D:98747014-98747101:98746477-98747101:-	turquoise
MSTRG.249204;A5:5D:98745675-98745821:98745675-98746417:-	turquoise
MSTRG.249287;A3:5D:101453273-101454230:101453268-101454230:-	turquoise
MSTRG.249311;A3:5D:101698609-101698935:101698609-101698966:+	turquoise
MSTRG.249311;A3:5D:101699798-101699889:101699798-101699901:+	turquoise
MSTRG.249317;A5:5D:102030954-102032169:102030954-102032178:-	turquoise
MSTRG.249497;SE:5D:107567832-107568188:107568240-107568580:-	turquoise
MSTRG.249515;SE:5D:108113340-108119868:108119932-108120217:+	turquoise
MSTRG.249523;A5:5D:108370957-108371208:108370800-108371208:+	turquoise
MSTRG.249630;SE:5D:111603787-111606911:111607083-111607328:+	turquoise
MSTRG.249647;A5:5D:112050622-112050719:112050606-112050719:+	turquoise
MSTRG.249647;A5:5D:112051506-112052135:112051501-112052135:+	turquoise
MSTRG.249704;A5:5D:113390158-113415241:113390113-113415241:+	turquoise
MSTRG.249704;A5:5D:113390158-113415241:113390150-113415241:+	turquoise
MSTRG.249786;SE:5D:115641923-115642442:115642519-115644606:-	turquoise
MSTRG.249840;A3:5D:117266756-117267029:117266661-117267029:-	turquoise
MSTRG.249840;A3:5D:117267091-117267195:117267086-117267195:-	turquoise
MSTRG.249840;RI:5D:117266617:117266756-117267029:117267091:-	turquoise
MSTRG.249985;A3:5D:119491513-119491854:119491510-119491854:-	turquoise
MSTRG.249985;RI:5D:119491330:119491365-119491402:119491510:-	turquoise
MSTRG.249994;AF:5D:121085756-121085971:121086264:121085756-121086632:121086873:-	turquoise
MSTRG.250001;A3:5D:121089902-121090134:121089888-121090134:-	turquoise
MSTRG.250008;A3:5D:121292046-121292286:121292046-121292290:+	turquoise
MSTRG.250056;RI:5D:122197857:122197872-122197969:122198119:-	turquoise
MSTRG.250057;A3:5D:122205379-122205454:122205379-122205459:+	turquoise
MSTRG.250080;A3:5D:123448680-123448880:123448680-123448892:+	turquoise
MSTRG.250080;SE:5D:123449279-123449375:123449422-123449730:+	turquoise
MSTRG.250094;RI:5D:123883515:123883557-123883645:123883822:+	turquoise
MSTRG.250254;A3:5D:128547668-128547843:128547662-128547843:-	turquoise
MSTRG.250254;AF:5D:128548011-128548824:128548903:128548011-128550017:128550228:-	turquoise
MSTRG.250268;A3:5D:128574260-128574361:128574257-128574361:-	turquoise
MSTRG.250334;A3:5D:130659096-130659181:130659096-130659188:+	turquoise
MSTRG.250402;A3:5D:132881098-132887280:132881098-132887322:+	turquoise
MSTRG.250446;SE:5D:134472921-134473246:134473369-134473478:-	turquoise
MSTRG.250452;AF:5D:134779295:134780170-134782358:134781757:134781869-134782358:+	turquoise
MSTRG.250460;A5:5D:134917855-134918744:134917851-134918744:+	turquoise
MSTRG.250485;A5:5D:135523170-135523916:135523170-135524339:-	turquoise
MSTRG.250485;SE:5D:135523059-135523138:135523170-135524339:-	turquoise
MSTRG.250600;A3:5D:138471361-138471444:138471361-138471609:+	turquoise
MSTRG.250600;A3:5D:138471801-138471884:138471801-138471892:+	turquoise
MSTRG.250600;A5:5D:138471524-138471609:138471361-138471609:+	turquoise
MSTRG.250600;A5:5D:138472316-138472406:138472148-138472406:+	turquoise
MSTRG.250600;SE:5D:138471361-138471444:138471524-138471609:+	turquoise
MSTRG.250601;AF:5D:138484253-138484879:138485074:138484253-138491281:138491537:-	turquoise
MSTRG.250601;AF:5D:138484253-138491038:138491071:138484253-138491281:138491537:-	turquoise
MSTRG.250659;SE:5D:141424461-141430142:141430390-141441517:-	turquoise
MSTRG.250915;A5:5D:155846663-155851999:155846611-155851999:+	turquoise
MSTRG.251060;A5:5D:160872161-160872246:160872161-160872263:-	turquoise
MSTRG.251060;A5:5D:160872161-160872260:160872161-160872263:-	turquoise
MSTRG.251060;RI:5D:160871872:160872161-160872263:160872332:-	turquoise
MSTRG.251100;A5:5D:162431833-162439894:162431638-162439894:+	turquoise
MSTRG.251143;SE:5D:164594900-164595022:164595035-164603735:-	turquoise
MSTRG.251467;A3:5D:175639541-175639618:175639505-175639618:-	turquoise
MSTRG.251468;A3:5D:175762037-175762114:175762037-175762130:+	turquoise
MSTRG.251502;A3:5D:176095127-176095218:176095123-176095218:-	turquoise
MSTRG.251502;A3:5D:176097738-176097826:176097699-176097826:-	turquoise
MSTRG.251601;A3:5D:179943745-179943830:179943745-179943833:+	turquoise
MSTRG.251613;SE:5D:180482081-180482244:180482258-180482431:+	turquoise
MSTRG.251665;A3:5D:181883271-181883545:181883271-181883557:+	turquoise
MSTRG.251665;A5:5D:181882650-181882825:181882638-181882825:+	turquoise
MSTRG.251690;A5:5D:184039379-184041375:184039263-184041375:+	turquoise
MSTRG.251690;SE:5D:184029758-184037354:184037508-184037648:+	turquoise
MSTRG.251783;RI:5D:187957847:187958258-187958298:187958452:+	turquoise
MSTRG.251803;SE:5D:189171151-189172346:189172485-189178809:-	turquoise
MSTRG.251837;A3:5D:190264576-190264653:190264576-190264672:+	turquoise
MSTRG.251837;A3:5D:190264717-190266011:190264717-190266063:+	turquoise
MSTRG.251976;A3:5D:193636300-193636367:193636283-193636367:-	turquoise
MSTRG.251976;SE:5D:193634128-193634204:193634302-193634418:-	turquoise
MSTRG.252028;AF:5D:196854727-196855421:196855621:196854727-196858133:196858745:-	turquoise
MSTRG.252053;A3:5D:197415053-197415149:197415053-197415167:+	turquoise
MSTRG.252160;A3:5D:201668231-201668297:201668231-201668318:+	turquoise
MSTRG.252179;A5:5D:202397778-202397960:202396647-202397960:+	turquoise
MSTRG.252202;A3:5D:202906272-202906478:202906272-202906519:+	turquoise
MSTRG.252202;A3:5D:202906745-202906849:202906745-202907013:+	turquoise
MSTRG.252202;A3:5D:202906745-202906849:202906745-202907037:+	turquoise
MSTRG.252202;A3:5D:202906745-202907013:202906745-202907037:+	turquoise
MSTRG.252202;RI:5D:202906519:202906745-202907013:202907112:+	turquoise
MSTRG.252259;A5:5D:204862523-204862619:204862517-204862619:+	turquoise
MSTRG.252290;RI:5D:205872143:205872719-205872801:205873169:+	turquoise
MSTRG.252311;SE:5D:206103099-206104672:206104746-206104973:-	turquoise
MSTRG.252334;A5:5D:207164658-207164756:207164638-207164756:+	turquoise
MSTRG.252360;A3:5D:207777387-207777484:207777387-207777507:+	turquoise
MSTRG.252364;A3:5D:208132714-208132804:208132714-208132820:+	turquoise
MSTRG.252364;A5:5D:208132733-208132820:208132714-208132820:+	turquoise
MSTRG.252364;SE:5D:208132924-208133301:208133425-208135994:+	turquoise
MSTRG.252364;SE:5D:208132924-208133307:208133425-208135994:+	turquoise
MSTRG.252395;A3:5D:209498535-209500791:209498435-209500791:-	turquoise
MSTRG.252395;A3:5D:209500848-209500940:209500843-209500940:-	turquoise
MSTRG.252403;A3:5D:209312697-209312789:209312697-209312799:+	turquoise
MSTRG.252403;SE:5D:209310111-209310207:209310258-209310569:+	turquoise
MSTRG.252556;A3:5D:213471925-213474084:213471922-213474084:-	turquoise
MSTRG.252566;A5:5D:213945632-213945720:213945632-213945761:-	turquoise
MSTRG.252672;A3:5D:216385096-216385583:216385096-216385607:+	turquoise
MSTRG.252840;A3:5D:221011717-221012372:221011717-221012386:+	turquoise
MSTRG.252882;A5:5D:222419838-222420601:222419823-222420601:+	turquoise
MSTRG.252882;A5:5D:222422022-222422114:222420822-222422114:+	turquoise
MSTRG.252904;RI:5D:223231489:223231787-223231901:223232332:+	turquoise
MSTRG.252923;A3:5D:223649149-223649244:223648912-223649244:-	turquoise
MSTRG.252923;A3:5D:223649546-223650302:223649517-223650302:-	turquoise
MSTRG.252923;RI:5D:223648813:223649149-223649244:223649339:-	turquoise
MSTRG.252957;A3:5D:224870324-224871842:224870320-224871842:-	turquoise
MSTRG.252992;A5:5D:225251262-225251373:225251245-225251373:+	turquoise
MSTRG.253060;A3:5D:228063346-228063670:228063338-228063670:-	turquoise
MSTRG.253096;AF:5D:228773203:228773233-228775730:228773455:228774273-228775730:+	turquoise
MSTRG.253123;A3:5D:229354246-229354309:229354189-229354309:-	turquoise
MSTRG.253259;RI:5D:233735967:233736022-233736046:233736077:+	turquoise
MSTRG.253334;RI:5D:235911347:235911399-235911511:235911566:-	turquoise
MSTRG.253350;A3:5D:236446738-236447152:236446738-236447188:+	turquoise
MSTRG.253382;SE:5D:238118824-238118970:238119032-238119356:-	turquoise
MSTRG.253441;AF:5D:239281137-239281225:239281437:239281137-239281548:239281850:-	turquoise
MSTRG.253484;A3:5D:240498946-240499341:240498946-240499419:+	turquoise
MSTRG.253498;SE:5D:240850856-240851815:240851937-240852400:+	turquoise
MSTRG.253503;A3:5D:241023357-241024043:241023271-241024043:-	turquoise
MSTRG.253507;A5:5D:241246900-241247097:241246855-241247097:+	turquoise
MSTRG.253551;A3:5D:242017867-242017957:242017859-242017957:-	turquoise
MSTRG.253554;A3:5D:242361229-242361337:242361226-242361337:-	turquoise
MSTRG.253554;A3:5D:242361232-242361337:242361226-242361337:-	turquoise
MSTRG.253554;A3:5D:242361232-242361337:242361229-242361337:-	turquoise
MSTRG.253562;SE:5D:242576957-242580063:242580229-242580407:+	turquoise
MSTRG.253624;SE:5D:244366257-244366665:244366743-244368248:-	turquoise
MSTRG.253626;A5:5D:244618270-244618499:244618247-244618499:+	turquoise
MSTRG.253683;A3:5D:246298154-246298446:246298154-246298791:+	turquoise
MSTRG.253693;A3:5D:246343817-246343884:246343817-246343926:+	turquoise
MSTRG.253883;A3:5D:252218485-252218988:252218473-252218988:-	turquoise
MSTRG.253883;SE:5D:252217123-252217408:252217437-252217528:-	turquoise
MSTRG.253914;A3:5D:253183174-253183257:253183166-253183257:-	turquoise
MSTRG.253914;RI:5D:253201590:253201733-253201824:253202059:-	turquoise
MSTRG.253928;SE:5D:253380572-253380734:253380837-253381176:-	turquoise
MSTRG.254009;A3:5D:255686147-255688738:255686147-255688765:+	turquoise
MSTRG.254010;A3:5D:255690279-255690367:255690260-255690367:-	turquoise
MSTRG.254013;A3:5D:255944855-255946406:255944855-255946439:+	turquoise
MSTRG.254029;A3:5D:256459279-256459967:256459275-256459967:-	turquoise
MSTRG.254036;A5:5D:256466264-256475303:256466264-256475359:-	turquoise
MSTRG.254091;A5:5D:258251301-258251386:258251268-258251386:+	turquoise
MSTRG.254166;A3:5D:260491334-260491701:260491334-260491707:+	turquoise
MSTRG.254216;A3:5D:261986391-261986733:261986391-261986743:+	turquoise
MSTRG.254235;SE:5D:262836927-262837105:262837196-262838386:+	turquoise
MSTRG.254240;A3:5D:262671583-262671626:262671583-262671643:+	turquoise
MSTRG.254260;SE:5D:263142254-263142488:263142786-263143616:+	turquoise
MSTRG.254324;A3:5D:265556426-265556516:265556350-265556516:-	turquoise
MSTRG.254386;A3:5D:267615823-267616047:267615823-267616069:+	turquoise
MSTRG.254443;SE:5D:268946499-268947036:268947102-268947225:-	turquoise
MSTRG.254447;A3:5D:269240655-269241721:269240655-269241736:+	turquoise
MSTRG.254465;A3:5D:269735675-269735768:269735663-269735768:-	turquoise
MSTRG.254465;A3:5D:269739117-269739250:269739112-269739250:-	turquoise
MSTRG.254465;A5:5D:269740567-269740933:269740567-269741008:-	turquoise
[truncated: 3,609 more rows]
