# Supplementary material for: Alternative splicing dynamics and evolutionary divergence during embryogenesis in wheat species
Source: Plant Biotechnol J. 2021 Mar 24;19(8):1624–43. doi: 10.1111/pbi.13579 (PMC8384600; doi:10.1111/pbi.13579)
Supplement: Supplementary file 11 — Data S10 Conserved AS triads identified using chain files from A, B and D subgenomes of Chinese Spring. [file PBI-19-1624-s002.xlsx]

## Sheet: Sheet1
Supplemental Data 10 Conserved AS event triads identified using chain files from A, B and D subgenomes of Chinese Spring. A common event name was endowed to each triad in column 1. Type of each event triad was also indicated.
EventTraids_Name	Traid_A	Traid_B	Traid_D	Type
Event0001	MSTRG.107637;A3:3A:431222:431233:+	MSTRG.125053;A3:3B:266086:266097:+	MSTRG.142031;A3:3D:3336619:3336630:+	A3
Event0002	MSTRG.108022;A5:3A:9550062:9550066:-	MSTRG.125329;A5:3B:6253083:6253087:-	MSTRG.142059;A5:3D:3990557:3990561:-	A5
Event0003	MSTRG.108943;A3:3A:27590439:27589345:-	MSTRG.126305;A3:3B:32286799:32285681:-	MSTRG.143063;A3:3D:19960808:19959701:-	A3
Event0004	MSTRG.108943;RI:3A:27589345-27589427:-	MSTRG.126305;RI:3B:32285681-32285763:-	MSTRG.143063;RI:3D:19959701-19959781:-	RI
Event0005	MSTRG.109446;A3:3A:40828768:40828742:-	MSTRG.126840;A3:3B:50796006:50795980:-	MSTRG.143608;A3:3D:29885460:29885434:-	A3
Event0006	MSTRG.109582;A3:3A:44728939:44729459:+	MSTRG.127000;A3:3B:54995812:54996329:+	MSTRG.143755;A3:3D:32343959:32344464:+	A3
Event0007	MSTRG.109646;A3:3A:46832615:46832623:+	MSTRG.127078;A3:3B:59027276:59027284:+	MSTRG.143841;A3:3D:36011324:36011332:+	A3
Event0008	MSTRG.109717;A3:3A:47822888:47822901:+	MSTRG.127145;A3:3B:60252497:60252510:+	MSTRG.143940;A3:3D:37753072:37753085:+	A3
Event0009	MSTRG.109748;A3:3A:50889914:50889917:+	MSTRG.127203;A3:3B:62946597:62946600:+	MSTRG.143994;A3:3D:39387825:39387828:+	A3
Event0010	MSTRG.109875;A3:3A:53837871:53837384:-	MSTRG.127302;A3:3B:66185851:66185350:-	MSTRG.144138;A3:3D:42493941:42493445:-	A3
Event0011	MSTRG.109875;A3:3A:53839602:53837384:-	MSTRG.127302;A3:3B:66187582:66185350:-	MSTRG.144138;A3:3D:42495645:42493445:-	A3
Event0012	MSTRG.109875;A3:3A:53839602:53837871:-	MSTRG.127302;A3:3B:66187582:66185851:-	MSTRG.144138;A3:3D:42495645:42493941:-	A3
Event0013	MSTRG.109875;A5:3A:53837045:53837798:-	MSTRG.127302;A5:3B:66185006:66185778:-	MSTRG.144138;A5:3D:42493098:42493868:-	A5
Event0014	MSTRG.109875;A5:3A:53837045:53837999:-	MSTRG.127302;A5:3B:66185006:66185979:-	MSTRG.144138;A5:3D:42493098:42494069:-	A5
Event0015	MSTRG.109875;A5:3A:53837798:53837999:-	MSTRG.127302;A5:3B:66185778:66185979:-	MSTRG.144138;A5:3D:42493868:42494069:-	A5
Event0016	MSTRG.109875;RI:3A:53837384-53837798:-	MSTRG.127302;RI:3B:66185350-66185778:-	MSTRG.144138;RI:3D:42493445-42493868:-	RI
Event0017	MSTRG.109875;RI:3A:53837871-53837999:-	MSTRG.127302;RI:3B:66185851-66185979:-	MSTRG.144138;RI:3D:42493941-42494069:-	RI
Event0018	MSTRG.109901;A3:3A:54657665:54657901:+	MSTRG.127311;A3:3B:66576818:66577058:+	MSTRG.144140;A3:3D:42732875:42733120:+	A3
Event0019	MSTRG.109901;A5:3A:54657988:54657779:+	MSTRG.127311;A5:3B:66577145:66576932:+	MSTRG.144140;A5:3D:42733208:42732989:+	A5
Event0020	MSTRG.109901;RI:3A:54657779-54657901:+	MSTRG.127311;RI:3B:66576932-66577058:+	MSTRG.144140;RI:3D:42732989-42733120:+	RI
Event0021	MSTRG.109992;A3:3A:57094735:57094739:+	MSTRG.127425;A3:3B:70869994:70869998:+	MSTRG.144261;A3:3D:45240369:45240373:+	A3
Event0022	MSTRG.110005;A3:3A:57261929:57261948:+	MSTRG.127455;A3:3B:71394338:71394357:+	MSTRG.144271;A3:3D:45753148:45753167:+	A3
Event0023	MSTRG.110008;A3:3A:57282066:57282069:+	MSTRG.127455;A3:3B:71402447:71402450:+	MSTRG.144274;A3:3D:45760345:45760348:+	A3
Event0024	MSTRG.110170;A3:3A:61347151:61347187:+	MSTRG.127585;A3:3B:78396896:78396932:+	MSTRG.144471;A3:3D:48865338:48865374:+	A3
Event0025	MSTRG.110191;A3:3A:62426384:62426387:+	MSTRG.127604;A3:3B:78746268:78746271:+	MSTRG.144505;A3:3D:49519152:49519155:+	A3
Event0026	MSTRG.110279;A3:3A:65344362:65344052:-	MSTRG.127729;A3:3B:84730373:84730063:-	MSTRG.144692;A3:3D:54366477:54366167:-	A3
Event0027	MSTRG.110279;A5:3A:65344003:65344162:-	MSTRG.127729;A5:3B:84730014:84730173:-	MSTRG.144692;A5:3D:54366118:54366277:-	A5
Event0028	MSTRG.110279;RI:3A:65344052-65344162:-	MSTRG.127729;RI:3B:84730063-84730173:-	MSTRG.144692;RI:3D:54366167-54366277:-	RI
Event0029	MSTRG.110333;RI:3A:66272135-66272467:-	MSTRG.127807;RI:3B:90158799-90159149:-	MSTRG.144820;RI:3D:57178501-57178847:-	RI
Event0030	MSTRG.110363;A5:3A:67384081:67384054:+	MSTRG.127906;A5:3B:92605317:92605290:+	MSTRG.144870;A5:3D:58429002:58428975:+	A5
Event0031	MSTRG.110363;A5:3A:67384088:67384054:+	MSTRG.127906;A5:3B:92605324:92605290:+	MSTRG.144870;A5:3D:58429009:58428975:+	A5
Event0032	MSTRG.110363;A5:3A:67384088:67384081:+	MSTRG.127906;A5:3B:92605324:92605317:+	MSTRG.144870;A5:3D:58429009:58429002:+	A5
Event0033	MSTRG.110424;A5:3A:69651076:69651533:-	MSTRG.127952;A5:3B:97742354:97742810:-	MSTRG.144961;A5:3D:61573625:61574082:-	A5
Event0034	MSTRG.110424;RI:3A:69651447-69651533:-	MSTRG.127952;RI:3B:97742725-97742810:-	MSTRG.144961;RI:3D:61573996-61574082:-	RI
Event0035	MSTRG.110432;A3:3A:69662312:69662322:+	MSTRG.127959;A3:3B:97755665:97755675:+	MSTRG.144966;A3:3D:61593778:61593788:+	A3
Event0036	MSTRG.110489;A3:3A:72414052:72414055:+	MSTRG.128024;A3:3B:102753138:102753141:+	MSTRG.145035;A3:3D:63355247:63355250:+	A3
Event0037	MSTRG.110528;A5:3A:74783840:74783802:+	MSTRG.128099;A5:3B:106965043:106965005:+	MSTRG.145081;A5:3D:64372432:64372394:+	A5
Event0038	MSTRG.110536;A5:3A:75149717:75149732:-	MSTRG.128104;A5:3B:107324006:107324021:-	MSTRG.145085;A5:3D:64481258:64481273:-	A5
Event0039	MSTRG.110592;A3:3A:78191083:78191096:+	MSTRG.128169;A3:3B:111853966:111853979:+	MSTRG.145181;A3:3D:67063396:67063409:+	A3
Event0040	MSTRG.110592;A3:3A:78191096:78191434:+	MSTRG.128169;A3:3B:111853979:111854314:+	MSTRG.145181;A3:3D:67063409:67063751:+	A3
Event0041	MSTRG.110592;A5:3A:78191303:78191278:+	MSTRG.128169;A5:3B:111854186:111854161:+	MSTRG.145181;A5:3D:67063616:67063591:+	A5
Event0042	MSTRG.110592;A5:3A:78191498:78191278:+	MSTRG.128169;A5:3B:111854378:111854161:+	MSTRG.145181;A5:3D:67063815:67063591:+	A5
Event0043	MSTRG.110592;A5:3A:78191498:78191303:+	MSTRG.128169;A5:3B:111854378:111854186:+	MSTRG.145181;A5:3D:67063815:67063616:+	A5
Event0044	MSTRG.110592;RI:3A:78191278-78191434:+	MSTRG.128169;RI:3B:111854161-111854314:+	MSTRG.145181;RI:3D:67063591-67063751:+	RI
Event0045	MSTRG.110592;RI:3A:78191303-78191434:+	MSTRG.128169;RI:3B:111854186-111854314:+	MSTRG.145181;RI:3D:67063616-67063751:+	RI
Event0046	MSTRG.110592;SE:3A:78189887-78190272:78190293-78191083:+	MSTRG.128169;SE:3B:111852793-111853217:111853238-111853966:+	MSTRG.145181;SE:3D:67062087-67062648:67062669-67063396:+	SE
Event0047	MSTRG.110592;SE:3A:78189887-78190272:78190293-78191096:+	MSTRG.128169;SE:3B:111852793-111853217:111853238-111853966:+	MSTRG.145181;SE:3D:67062087-67062648:67062669-67063396:+	SE
Event0048	MSTRG.110770;RI:3A:86367199-86367371:+	MSTRG.128339;RI:3B:118736281-118736451:+	MSTRG.145407;RI:3D:73387872-73388044:+	RI
Event0049	MSTRG.110835;A3:3A:90793331:90793341:+	MSTRG.128409;A3:3B:123124533:123124543:+	MSTRG.145499;A3:3D:75987606:75987616:+	A3
Event0050	MSTRG.110835;A3:3A:90793331:90793587:+	MSTRG.128409;A3:3B:123124533:123124789:+	MSTRG.145499;A3:3D:75987606:75987862:+	A3
Event0051	MSTRG.110835;A3:3A:90793331:90793600:+	MSTRG.128409;A3:3B:123124533:123124802:+	MSTRG.145499;A3:3D:75987606:75987875:+	A3
Event0052	MSTRG.110835;A3:3A:90793587:90793600:+	MSTRG.128409;A3:3B:123124789:123124802:+	MSTRG.145499;A3:3D:75987862:75987875:+	A3
Event0053	MSTRG.110835;A5:3A:90793772:90793498:+	MSTRG.128409;A5:3B:123124974:123124700:+	MSTRG.145499;A5:3D:75988047:75987773:+	A5
Event0054	MSTRG.110835;RI:3A:90793498-90793587:+	MSTRG.128409;RI:3B:123124700-123124789:+	MSTRG.145499;RI:3D:75987773-75987862:+	RI
Event0055	MSTRG.110945;A3:3A:95532903:95532880:-	MSTRG.128487;A3:3B:127295774:127295750:-	MSTRG.145676;A3:3D:81369679:81369656:-	A3
Event0056	MSTRG.111073;A3:3A:101894018:101893776:-	MSTRG.128618;A3:3B:133819311:133819069:-	MSTRG.145833;A3:3D:84911072:84910827:-	A3
Event0057	MSTRG.111073;RI:3A:101893776-101893883:-	MSTRG.128618;RI:3B:133819069-133819176:-	MSTRG.145833;RI:3D:84910827-84910935:-	RI
Event0058	MSTRG.111073;SE:3A:101893776-101893883:101894018-101894130:-	MSTRG.128618;SE:3B:133819069-133819176:133819311-133819425:-	MSTRG.145833;SE:3D:84910827-84910935:84911072-84911186:-	SE
Event0059	MSTRG.111111;A3:3A:102685236:102685245:+	MSTRG.128655;A3:3B:136484073:136484082:+	MSTRG.145878;A3:3D:86356624:86356633:+	A3
Event0060	MSTRG.111168;A3:3A:105947805:105948174:+	MSTRG.128676;A3:3B:138501412:138501780:+	MSTRG.145961;A3:3D:89214834:89215202:+	A3
Event0061	MSTRG.111168;A3:3A:105947805:105948191:+	MSTRG.128676;A3:3B:138501412:138501797:+	MSTRG.145961;A3:3D:89214834:89215219:+	A3
Event0062	MSTRG.111168;A3:3A:105948174:105948191:+	MSTRG.128676;A3:3B:138501780:138501797:+	MSTRG.145961;A3:3D:89215202:89215219:+	A3
Event0063	MSTRG.111168;A3:3A:105948929:105948962:+	MSTRG.128676;A3:3B:138502527:138502560:+	MSTRG.145961;A3:3D:89215955:89215988:+	A3
Event0064	MSTRG.111168;A5:3A:105948231:105947921:+	MSTRG.128676;A5:3B:138501837:138501528:+	MSTRG.145961;A5:3D:89215259:89214950:+	A5
Event0065	MSTRG.111168;RI:3A:105947921-105948174:+	MSTRG.128676;RI:3B:138501528-138501780:+	MSTRG.145961;RI:3D:89214950-89215202:+	RI
Event0066	MSTRG.111168;RI:3A:105947921-105948191:+	MSTRG.128676;RI:3B:138501528-138501797:+	MSTRG.145961;RI:3D:89214950-89215219:+	RI
Event0067	MSTRG.111201;A3:3A:107317267:107317272:+	MSTRG.128710;A3:3B:140686786:140686791:+	MSTRG.146015;A3:3D:91030773:91030778:+	A3
Event0068	MSTRG.111220;A3:3A:107398749:107398752:+	MSTRG.128712;A3:3B:140851341:140851344:+	MSTRG.146028;A3:3D:91219831:91219834:+	A3
Event0069	MSTRG.111220;A3:3A:107401219:107401222:+	MSTRG.128712;A3:3B:140853773:140853776:+	MSTRG.146028;A3:3D:91222281:91222284:+	A3
Event0070	MSTRG.111228;A3:3A:107735356:107735389:+	MSTRG.128723;A3:3B:141123645:141123678:+	MSTRG.146048;A3:3D:91664793:91664826:+	A3
Event0071	MSTRG.111216;A5:3A:107421109:107421124:-	MSTRG.128730;A5:3B:140990114:140990129:-	MSTRG.146052;A5:3D:91377346:91377361:-	A5
Event0072	MSTRG.118661;A3:3A:547234714:547234555:-	MSTRG.128769;A3:3B:144057943:144057772:-	MSTRG.146094;A3:3D:92750403:92750227:-	A3
Event0073	MSTRG.118661;RI:3A:547234555-547234666:-	MSTRG.128769;RI:3B:144057772-144057895:-	MSTRG.146094;RI:3D:92750227-92750355:-	RI
Event0074	MSTRG.111401;A5:3A:114444577:114444938:-	MSTRG.128841;A5:3B:147608052:147608422:-	MSTRG.146249;A5:3D:96411060:96411416:-	A5
Event0075	MSTRG.111466;A3:3A:117834269:117835052:+	MSTRG.128895;A3:3B:150656995:150657766:+	MSTRG.146366;A3:3D:100227215:100227986:+	A3
Event0076	MSTRG.111466;RI:3A:117834952-117835052:+	MSTRG.128895;RI:3B:150657666-150657766:+	MSTRG.146366;RI:3D:100227886-100227986:+	RI
Event0077	MSTRG.111609;A3:3A:125485606:125485611:+	MSTRG.129315;A3:3B:171590934:171590939:+	MSTRG.146955;A3:3D:116400830:116400835:+	A3
Event0078	MSTRG.111649;SE:3A:127195385-127195795:127195865-127197340:-	MSTRG.129335;SE:3B:172319396-172319824:172319894-172321581:-	MSTRG.147041;SE:3D:120292707-120293113:120293183-120294701:-	SE
Event0079	MSTRG.111752;A3:3A:130839850:130839832:-	MSTRG.129417;A3:3B:175761305:175761287:-	MSTRG.147153;A3:3D:123300056:123300038:-	A3
Event0080	MSTRG.111757;A3:3A:130852161:130851597:-	MSTRG.129419;A3:3B:175777731:175777167:-	MSTRG.147156;A3:3D:123315089:123314525:-	A3
Event0081	MSTRG.111757;RI:3A:130851597-130851701:-	MSTRG.129419;RI:3B:175777167-175777271:-	MSTRG.147156;RI:3D:123314525-123314629:-	RI
Event0082	MSTRG.111823;A3:3A:134241898:134241915:+	MSTRG.129470;A3:3B:179375014:179375031:+	MSTRG.147246;A3:3D:125486314:125486331:+	A3
Event0083	MSTRG.111824;A5:3A:134247224:134247427:-	MSTRG.129471;A5:3B:179380677:179380885:-	MSTRG.147247;A5:3D:125497076:125497278:-	A5
Event0084	MSTRG.111836;A3:3A:135971744:135971926:+	MSTRG.129487;A3:3B:180277802:180277985:+	MSTRG.147263;A3:3D:126219840:126220023:+	A3
Event0085	MSTRG.111836;A3:3A:135971744:135972012:+	MSTRG.129487;A3:3B:180277802:180278070:+	MSTRG.147263;A3:3D:126219840:126220109:+	A3
Event0086	MSTRG.111836;A3:3A:135971926:135972012:+	MSTRG.129487;A3:3B:180277985:180278070:+	MSTRG.147263;A3:3D:126220023:126220109:+	A3
Event0087	MSTRG.111836;A5:3A:135969648:135969635:+	MSTRG.129487;A5:3B:180275878:180275865:+	MSTRG.147263;A5:3D:126217639:126217626:+	A5
Event0088	MSTRG.111836;A5:3A:135971867:135971784:+	MSTRG.129487;A5:3B:180277925:180277842:+	MSTRG.147263;A5:3D:126219963:126219880:+	A5
Event0089	MSTRG.111836;RI:3A:135971784-135971926:+	MSTRG.129487;RI:3B:180277842-180277985:+	MSTRG.147263;RI:3D:126219880-126220023:+	RI
Event0090	MSTRG.111836;RI:3A:135971867-135972012:+	MSTRG.129487;RI:3B:180277925-180278070:+	MSTRG.147263;RI:3D:126219963-126220109:+	RI
Event0091	MSTRG.111836;SE:3A:135970515-135971744:135971784-135971926:+	MSTRG.129487;SE:3B:180276632-180277802:180277842-180277985:+	MSTRG.147263;SE:3D:126218499-126219840:126219880-126220023:+	SE
Event0092	MSTRG.111847;SE:3A:136529984-136531115:136531245-136531333:-	MSTRG.129491;SE:3B:180882012-180883309:180883439-180883527:-	MSTRG.147275;SE:3D:126366248-126369412:126369542-126369630:-	SE
Event0093	MSTRG.111887;A3:3A:137580170:137580173:+	MSTRG.129499;A3:3B:181289434:181289437:+	MSTRG.147287;A3:3D:126949656:126949659:+	A3
Event0094	MSTRG.111982;A3:3A:145259284:145259290:+	MSTRG.129659;A3:3B:188417295:188417301:+	MSTRG.147454;A3:3D:132161279:132161285:+	A3
Event0095	MSTRG.112026;A3:3A:147792978:147792981:+	MSTRG.129690;A3:3B:190472665:190472668:+	MSTRG.147521;A3:3D:134086933:134086936:+	A3
Event0096	MSTRG.112048;SE:3A:148607748-148608154:148608211-148609789:+	MSTRG.129730;SE:3B:190902798-190903194:190903251-190904815:+	MSTRG.147538;SE:3D:134498174-134498569:134498626-134502841:+	SE
Event0097	MSTRG.112047;A5:3A:148618946:148618913:+	MSTRG.129731;A5:3B:190913705:190913672:+	MSTRG.147556;A5:3D:134559950:134559917:+	A5
Event0098	MSTRG.112047;A5:3A:148621478:148621427:+	MSTRG.129731;A5:3B:190921628:190921577:+	MSTRG.147556;A5:3D:134562747:134562696:+	A5
Event0099	MSTRG.112153;SE:3A:154036242-154037186:154037212-154037723:-	MSTRG.129763;SE:3B:194763307-194764252:194764278-194764745:-	MSTRG.147649;SE:3D:136406648-136407712:136407738-136408251:-	SE
Event0100	MSTRG.112155;A5:3A:154073341:154073500:-	MSTRG.129774;A5:3B:195099429:195099588:-	MSTRG.147650;A5:3D:136415822:136415981:-	A5
Event0101	MSTRG.112155;SE:3A:154075107-154075785:154075811-154076585:-	MSTRG.129774;SE:3B:195101208-195102182:195102208-195103009:-	MSTRG.147650;SE:3D:136417603-136418367:136418393-136419255:-	SE
Event0102	MSTRG.112221;A3:3A:157025786:157025804:+	MSTRG.129929;A3:3B:201873882:201873900:+	MSTRG.147739;A3:3D:138889058:138889076:+	A3
Event0103	MSTRG.112221;A3:3A:157027984:157027992:+	MSTRG.129929;A3:3B:201876074:201876082:+	MSTRG.147739;A3:3D:138891391:138891399:+	A3
Event0104	MSTRG.112221;A3:3A:157027992:157029073:+	MSTRG.129929;A3:3B:201876082:201877247:+	MSTRG.147739;A3:3D:138891399:138892595:+	A3
Event0105	MSTRG.112257;A3:3A:160074718:160074910:+	MSTRG.129983;A3:3B:203643232:203643424:+	MSTRG.147809;A3:3D:141658370:141658572:+	A3
Event0106	MSTRG.112257;RI:3A:160074820-160074910:+	MSTRG.129983;RI:3B:203643334-203643424:+	MSTRG.147809;RI:3D:141658472-141658572:+	RI
Event0107	MSTRG.112292;SE:3A:161449353-161450177:161450213-161450704:-	MSTRG.130005;SE:3B:204285032-204285777:204285813-204286283:-	MSTRG.147842;SE:3D:142479572-142480313:142480349-142480819:-	SE
Event0108	MSTRG.112293;SE:3A:161461298-161461433:161461810-161464121:-	MSTRG.130007;SE:3B:204297233-204297364:204297738-204299859:-	MSTRG.147844;SE:3D:142492006-142492137:142492514-142494613:-	SE
Event0109	MSTRG.112715;SE:3A:185177984-185179118:185179416-185179822:-	MSTRG.130715;SE:3B:236357600-236358605:236358903-236359308:-	MSTRG.148393;SE:3D:159620223-159621374:159621672-159622078:-	SE
Event0110	MSTRG.112735;A3:3A:186847082:186847073:-	MSTRG.130726;A3:3B:237293025:237293016:-	MSTRG.148424;A3:3D:160614219:160614210:-	A3
Event0111	MSTRG.112735;A3:3A:186847417:186847384:-	MSTRG.130726;A3:3B:237293363:237293330:-	MSTRG.148424;A3:3D:160614554:160614521:-	A3
Event0112	MSTRG.113012;A3:3A:203985085:203984874:-	MSTRG.130840;A3:3B:241677643:241677432:-	MSTRG.148612;A3:3D:165860745:165860534:-	A3
Event0113	MSTRG.113012;A5:3A:203984653:203985007:-	MSTRG.130840;A5:3B:241677211:241677565:-	MSTRG.148612;A5:3D:165860313:165860667:-	A5
Event0114	MSTRG.113012;RI:3A:203984874-203985007:-	MSTRG.130840;RI:3B:241677432-241677565:-	MSTRG.148612;RI:3D:165860534-165860667:-	RI
Event0115	MSTRG.113016;A3:3A:204827035:204827044:+	MSTRG.130843;A3:3B:242163340:242163349:+	MSTRG.148624;A3:3D:166482448:166482457:+	A3
Event0116	MSTRG.113016;SE:3A:204827569-204828384:204828775-204836385:+	MSTRG.130843;SE:3B:242163874-242164668:242165059-242165729:+	MSTRG.148624;SE:3D:166482982-166484006:166484397-166485089:+	SE
Event0117	MSTRG.112908;A5:3A:197430641:197430637:+	MSTRG.130894;A5:3B:244624821:244624817:+	MSTRG.148749;A5:3D:169742692:169742688:+	A5
Event0118	MSTRG.112910;A3:3A:197434886:197434894:+	MSTRG.130897;A3:3B:244660270:244660278:+	MSTRG.148752;A3:3D:169790821:169790829:+	A3
Event0119	MSTRG.113066;A5:3A:208080659:208080655:+	MSTRG.130939;A5:3B:245946960:245946956:+	MSTRG.148790;A5:3D:170552454:170552450:+	A5
Event0120	MSTRG.113125;A3:3A:210258643:210258614:-	MSTRG.131006;A3:3B:250816992:250816963:-	MSTRG.148842;A3:3D:172380807:172380778:-	A3
Event0121	MSTRG.113142;A5:3A:210952438:210952640:-	MSTRG.131009;A5:3B:250979009:250979211:-	MSTRG.148853;A5:3D:172607579:172607781:-	A5
Event0122	MSTRG.113142;RI:3A:210952568-210952640:-	MSTRG.131009;RI:3B:250979139-250979211:-	MSTRG.148853;RI:3D:172607709-172607781:-	RI
Event0123	MSTRG.113163;A5:3A:211957427:211957740:-	MSTRG.131032;A5:3B:252346912:252347218:-	MSTRG.148895;A5:3D:173606562:173606861:-	A5
Event0124	MSTRG.113170;A3:3A:212132098:212132095:-	MSTRG.131046;A3:3B:252596184:252596181:-	MSTRG.148919;A3:3D:173715673:173715670:-	A3
Event0125	MSTRG.113215;A5:3A:214290089:214290142:-	MSTRG.131064;A5:3B:253896364:253896417:-	MSTRG.148950;A5:3D:174926080:174926133:-	A5
Event0126	MSTRG.113265;A3:3A:217824776:217824770:-	MSTRG.131109;A3:3B:256202504:256202498:-	MSTRG.149017;A3:3D:177060786:177060780:-	A3
Event0127	MSTRG.113307;A3:3A:221667841:221667845:+	MSTRG.131138;A3:3B:257210288:257210292:+	MSTRG.149089;A3:3D:179083556:179083560:+	A3
Event0128	MSTRG.113323;A5:3A:223531786:223531742:+	MSTRG.131152;A5:3B:257780739:257780695:+	MSTRG.149113;A5:3D:179914479:179914435:+	A5
Event0129	MSTRG.113338;A5:3A:224369759:224369746:+	MSTRG.131156;A5:3B:257836473:257836460:+	MSTRG.149114;A5:3D:179938930:179938917:+	A5
Event0130	MSTRG.113338;A5:3A:224370096:224370066:+	MSTRG.131156;A5:3B:257836810:257836780:+	MSTRG.149114;A5:3D:179939267:179939237:+	A5
Event0131	MSTRG.113460;A5:3A:232273215:232273230:-	MSTRG.131243;A5:3B:261883887:261883902:-	MSTRG.149227;A5:3D:182652246:182652261:-	A5
Event0132	MSTRG.113539;A3:3A:235826162:235825732:-	MSTRG.131288;A3:3B:263262303:263261873:-	MSTRG.149387;A3:3D:184589013:184588583:-	A3
Event0133	MSTRG.113539;A3:3A:235828823:235828820:-	MSTRG.131288;A3:3B:263265008:263265005:-	MSTRG.149387;A3:3D:184591885:184591882:-	A3
Event0134	MSTRG.113539;A5:3A:235825604:235826010:-	MSTRG.131288;A5:3B:263261745:263262151:-	MSTRG.149387;A5:3D:184588455:184588861:-	A5
Event0135	MSTRG.113539;RI:3A:235825732-235826010:-	MSTRG.131288;RI:3B:263261873-263262151:-	MSTRG.149387;RI:3D:184588583-184588861:-	RI
Event0136	MSTRG.113882;A3:3A:265179895:265179874:-	MSTRG.131587;A3:3B:299786320:299786299:-	MSTRG.149865;A3:3D:204705167:204705146:-	A3
Event0137	MSTRG.113882;A3:3A:265179915:265179874:-	MSTRG.131587;A3:3B:299786340:299786299:-	MSTRG.149865;A3:3D:204705187:204705146:-	A3
Event0138	MSTRG.113882;A3:3A:265179915:265179895:-	MSTRG.131587;A3:3B:299786340:299786320:-	MSTRG.149865;A3:3D:204705187:204705167:-	A3
Event0139	MSTRG.114177;A5:3A:288536846:288536235:+	MSTRG.131768;A5:3B:319824745:319824143:+	MSTRG.151441;A5:3D:261736933:261736331:+	A5
Event0140	MSTRG.114177;RI:3A:288536235-288536675:+	MSTRG.131768;RI:3B:319824143-319824574:+	MSTRG.151441;RI:3D:261736331-261736762:+	RI
Event0141	MSTRG.114962;A3:3A:343174262:343174275:+	MSTRG.131797;A3:3B:322287197:322287210:+	MSTRG.151591;A3:3D:268054992:268055005:+	A3
Event0142	MSTRG.114962;A5:3A:343180920:343180818:+	MSTRG.131797;A5:3B:322301317:322301215:+	MSTRG.151591;A5:3D:268056636:268056534:+	A5
Event0143	MSTRG.114962;A5:3A:343181092:343181087:+	MSTRG.131797;A5:3B:322301489:322301484:+	MSTRG.151591;A5:3D:268056808:268056803:+	A5
Event0144	MSTRG.114657;A3:3A:325296453:325296459:+	MSTRG.131945;A3:3B:335845103:335845109:+	MSTRG.151540;A3:3D:264704361:264704367:+	A3
Event0145	MSTRG.113938;A3:3A:269393459:269393759:+	MSTRG.132104;A3:3B:348106811:348107111:+	MSTRG.151053;A3:3D:248535605:248535905:+	A3
Event0146	MSTRG.113938;A5:3A:269393809:269393656:+	MSTRG.132104;A5:3B:348107161:348107008:+	MSTRG.151053;A5:3D:248535955:248535802:+	A5
Event0147	MSTRG.113938;RI:3A:269393656-269393759:+	MSTRG.132104;RI:3B:348107008-348107111:+	MSTRG.151053;RI:3D:248535802-248535905:+	RI
Event0148	MSTRG.114576;A5:3A:321107003:321106904:+	MSTRG.132130;A5:3B:350424721:350424622:+	MSTRG.150928;A5:3D:244289741:244289642:+	A5
Event0149	MSTRG.115306;SE:3A:365360875-365360985:365361092-365362808:+	MSTRG.132328;SE:3B:367449044-367449129:367449236-367450946:+	MSTRG.151771;SE:3D:274628310-274628420:274628527-274630279:+	SE
Event0150	MSTRG.115315;A3:3A:365966217:365966221:+	MSTRG.132329;A3:3B:367480275:367480279:+	MSTRG.151773;A3:3D:274727764:274727768:+	A3
Event0151	MSTRG.113819;SE:3A:260066619-260067208:260067290-260069150:-	MSTRG.132468;SE:3B:376631952-376632546:376632628-376634268:-	MSTRG.150878;SE:3D:241665453-241666046:241666129-241666220:-	SE
Event0152	MSTRG.113819;SE:3A:260066619-260067208:260067290-260067381:-	MSTRG.132468;SE:3B:376631952-376632546:376632628-376634268:-	MSTRG.150878;SE:3D:241665453-241666046:241666129-241666220:-	SE
Event0153	MSTRG.115590;A3:3A:382144161:382144279:+	MSTRG.132574;A3:3B:382657515:382657632:+	MSTRG.152310;A3:3D:290136985:290137104:+	A3
Event0154	MSTRG.115590;A5:3A:382143683:382143496:+	MSTRG.132574;A5:3B:382657035:382656848:+	MSTRG.152310;A5:3D:290136502:290136315:+	A5
Event0155	MSTRG.115590;A5:3A:382144432:382144187:+	MSTRG.132574;A5:3B:382657785:382657541:+	MSTRG.152310;A5:3D:290137257:290137011:+	A5
Event0156	MSTRG.115590;A5:3A:382145239:382145214:+	MSTRG.132574;A5:3B:382658586:382658561:+	MSTRG.152310;A5:3D:290138058:290138033:+	A5
Event0157	MSTRG.115590;RI:3A:382143496-382143593:+	MSTRG.132574;RI:3B:382656848-382656945:+	MSTRG.152310;RI:3D:290136315-290136412:+	RI
Event0158	MSTRG.115590;RI:3A:382144187-382144279:+	MSTRG.132574;RI:3B:382657541-382657632:+	MSTRG.152310;RI:3D:290137011-290137104:+	RI
Event0159	MSTRG.115590;SE:3A:382144560-382144892:382145006-382145123:+	MSTRG.132574;SE:3B:382657913-382658239:382658353-382658470:+	MSTRG.152310;SE:3D:290137385-290137711:290137825-290137942:+	SE
Event0160	MSTRG.115590;SE:3A:382145239-382145314:382145461-382146553:+	MSTRG.132574;SE:3B:382658561-382658662:382658809-382659888:+	MSTRG.152310;SE:3D:290138058-290138133:290138280-290139358:+	SE
Event0161	MSTRG.115590;SE:3A:382145214-382145314:382145461-382146553:+	MSTRG.132574;SE:3B:382658561-382658662:382658809-382659888:+	MSTRG.152310;SE:3D:290138058-290138133:290138280-290139358:+	SE
Event0162	MSTRG.115689;A3:3A:390013578:390013612:+	MSTRG.132662;A3:3B:389040810:389040844:+	MSTRG.152461;A3:3D:294735307:294735341:+	A3
Event0163	MSTRG.115689;A5:3A:390012810:390012807:+	MSTRG.132662;A5:3B:389039949:389039946:+	MSTRG.152461;A5:3D:294734452:294734449:+	A5
Event0164	MSTRG.115746;A3:3A:393103971:393103764:-	MSTRG.132668;A3:3B:389310669:389310462:-	MSTRG.152468;A3:3D:295150645:295150438:-	A3
Event0165	MSTRG.115828;A3:3A:396619065:396619032:-	MSTRG.132758;A3:3B:394096712:394096679:-	MSTRG.152616;A3:3D:298593826:298593793:-	A3
Event0166	MSTRG.115828;A3:3A:396619065:396619035:-	MSTRG.132758;A3:3B:394096712:394096682:-	MSTRG.152616;A3:3D:298593826:298593796:-	A3
Event0167	MSTRG.115828;A3:3A:396619068:396619065:-	MSTRG.132758;A3:3B:394096715:394096712:-	MSTRG.152616;A3:3D:298593829:298593826:-	A3
Event0168	MSTRG.115828;A3:3A:396621424:396621421:-	MSTRG.132758;A3:3B:394098968:394098965:-	MSTRG.152616;A3:3D:298596077:298596074:-	A3
Event0169	MSTRG.116552;A3:3A:443817350:443817857:+	MSTRG.133227;A3:3B:426310763:426311270:+	MSTRG.153585;A3:3D:328975514:328976021:+	A3
Event0170	MSTRG.116552;A5:3A:443818115:443817490:+	MSTRG.133227;A5:3B:426311528:426310903:+	MSTRG.153585;A5:3D:328976279:328975654:+	A5
Event0171	MSTRG.116552;RI:3A:443817490-443817857:+	MSTRG.133227;RI:3B:426310903-426311270:+	MSTRG.153585;RI:3D:328975654-328976021:+	RI
Event0172	MSTRG.116738;A5:3A:453815538:453815527:+	MSTRG.133341;A5:3B:434400588:434400577:+	MSTRG.153828;A5:3D:336535504:336535493:+	A5
Event0173	MSTRG.116738;A5:3A:453820758:453820726:+	MSTRG.133341;A5:3B:434405195:434405163:+	MSTRG.153828;A5:3D:336539387:336539355:+	A5
Event0174	MSTRG.116758;SE:3A:455031219-455032358:455032438-455033196:-	MSTRG.133348;SE:3B:435295378-435296756:435296842-435297791:-	MSTRG.153867;SE:3D:337529158-337530293:337530379-337531136:-	SE
Event0175	MSTRG.218685;A5:5A:350542140:350542165:-	MSTRG.133511;A5:3B:445887249:445887274:-	MSTRG.254296;A5:5D:264495631:264495656:-	A5
Event0176	MSTRG.116990;A5:3A:466810379:466810233:+	MSTRG.133550;A5:3B:447642175:447642028:+	MSTRG.154222;A5:3D:347605331:347605184:+	A5
Event0177	MSTRG.116990;RI:3A:466810233-466810323:+	MSTRG.133550;RI:3B:447642028-447642119:+	MSTRG.154222;RI:3D:347605184-347605275:+	RI
Event0178	MSTRG.117002;A3:3A:467348389:467348217:-	MSTRG.133554;A3:3B:448231745:448231573:-	MSTRG.154232;A3:3D:348430532:348430361:-	A3
Event0179	MSTRG.117002;RI:3A:467348217-467348313:-	MSTRG.133554;RI:3B:448231573-448231669:-	MSTRG.154232;RI:3D:348430361-348430456:-	RI
Event0180	MSTRG.117022;A3:3A:468533557:468533310:-	MSTRG.133575;A3:3B:449207614:449207367:-	MSTRG.154316;A3:3D:350797241:350796994:-	A3
Event0181	MSTRG.117022;A5:3A:468533189:468533398:-	MSTRG.133575;A5:3B:449207246:449207455:-	MSTRG.154316;A5:3D:350796873:350797082:-	A5
Event0182	MSTRG.117022;RI:3A:468533310-468533398:-	MSTRG.133575;RI:3B:449207367-449207455:-	MSTRG.154316;RI:3D:350796994-350797082:-	RI
Event0183	MSTRG.117058;A5:3A:470829222:470829243:-	MSTRG.133600;A5:3B:451361080:451361101:-	MSTRG.154362;A5:3D:352367407:352367428:-	A5
Event0184	MSTRG.117074;A3:3A:471358723:471358696:-	MSTRG.133605;A3:3B:451841604:451841577:-	MSTRG.154384;A3:3D:352787389:352787362:-	A3
Event0185	MSTRG.117074;A3:3A:471359088:471358696:-	MSTRG.133605;A3:3B:451841969:451841577:-	MSTRG.154384;A3:3D:352787754:352787362:-	A3
Event0186	MSTRG.117074;RI:3A:471358696-471358839:-	MSTRG.133605;RI:3B:451841577-451841720:-	MSTRG.154384;RI:3D:352787362-352787505:-	RI
Event0187	MSTRG.117083;A3:3A:471823423:471822705:-	MSTRG.133613;A3:3B:452110904:452110189:-	MSTRG.154387;A3:3D:352955136:352954415:-	A3
Event0188	MSTRG.117083;A5:3A:471822627:471823218:-	MSTRG.133613;A5:3B:452110111:452110699:-	MSTRG.154387;A5:3D:352954337:352954931:-	A5
Event0189	MSTRG.117083;A5:3A:471822627:471823221:-	MSTRG.133613;A5:3B:452110111:452110702:-	MSTRG.154387;A5:3D:352954337:352954934:-	A5
Event0190	MSTRG.117083;A5:3A:471823218:471823221:-	MSTRG.133613;A5:3B:452110699:452110702:-	MSTRG.154387;A5:3D:352954931:352954934:-	A5
Event0191	MSTRG.117083;RI:3A:471822705-471823218:-	MSTRG.133613;RI:3B:452110189-452110699:-	MSTRG.154387;RI:3D:352954415-352954931:-	RI
Event0192	MSTRG.117083;SE:3A:471821093-471822019:471822102-471822627:-	MSTRG.133613;SE:3B:452107953-452108917:452109000-452110111:-	MSTRG.154387;SE:3D:352952777-352953726:352953809-352954337:-	SE
Event0193	MSTRG.117107;A3:3A:473216522:473216517:-	MSTRG.133671;A3:3B:455065904:455065899:-	MSTRG.154446;A3:3D:354620838:354620833:-	A3
Event0194	MSTRG.117144;A3:3A:474966045:474965738:-	MSTRG.133712;A3:3B:457022601:457022294:-	MSTRG.154500;A3:3D:355888889:355888582:-	A3
Event0195	MSTRG.117144;A3:3A:474966089:474965738:-	MSTRG.133712;A3:3B:457022645:457022294:-	MSTRG.154500;A3:3D:355888933:355888582:-	A3
Event0196	MSTRG.117144;A3:3A:474966089:474966045:-	MSTRG.133712;A3:3B:457022645:457022601:-	MSTRG.154500;A3:3D:355888933:355888889:-	A3
Event0197	MSTRG.117200;A3:3A:477138573:477138579:+	MSTRG.133749;A3:3B:459248144:459248150:+	MSTRG.154576;A3:3D:357636205:357636211:+	A3
Event0198	MSTRG.117200;A3:3A:477140647:477141000:+	MSTRG.133749;A3:3B:459251042:459251384:+	MSTRG.154576;A3:3D:357638640:357638993:+	A3
Event0199	MSTRG.117200;A3:3A:477141587:477141599:+	MSTRG.133749;A3:3B:459252450:459252462:+	MSTRG.154576;A3:3D:357640163:357640175:+	A3
Event0200	MSTRG.117242;A3:3A:478689236:478688416:-	MSTRG.133879;A3:3B:465340733:465339868:-	MSTRG.154624;A3:3D:359320419:359319581:-	A3
Event0201	MSTRG.117242;SE:3A:478691278-478691469:478691548-478691703:-	MSTRG.133879;SE:3B:465342771-465342957:465343036-465343191:-	MSTRG.154624;SE:3D:359322568-359322759:359322838-359322993:-	SE
Event0202	MSTRG.117281;A5:3A:480432473:480432462:+	MSTRG.133918;A5:3B:466686650:466686639:+	MSTRG.154686;A5:3D:360629705:360629694:+	A5
Event0203	MSTRG.117305;A3:3A:481875289:481875302:+	MSTRG.133968;A3:3B:470851591:470851604:+	MSTRG.154712;A3:3D:361371993:361372006:+	A3
Event0204	MSTRG.117340;A3:3A:482404295:482403594:-	MSTRG.133985;A3:3B:472113713:472113005:-	MSTRG.154765;A3:3D:362199451:362198746:-	A3
Event0205	MSTRG.117340;A5:3A:482403561:482403824:-	MSTRG.133985;A5:3B:472112972:472113235:-	MSTRG.154765;A5:3D:362198713:362198976:-	A5
Event0206	MSTRG.117340;A5:3A:482403561:482404145:-	MSTRG.133985;A5:3B:472112972:472113563:-	MSTRG.154765;A5:3D:362198713:362199301:-	A5
Event0207	MSTRG.117340;A5:3A:482403824:482404145:-	MSTRG.133985;A5:3B:472113235:472113563:-	MSTRG.154765;A5:3D:362198976:362199301:-	A5
Event0208	MSTRG.117340;RI:3A:482403594-482403824:-	MSTRG.133985;RI:3B:472113005-472113235:-	MSTRG.154765;RI:3D:362198746-362198976:-	RI
Event0209	MSTRG.117340;RI:3A:482403594-482404145:-	MSTRG.133985;RI:3B:472113005-472113563:-	MSTRG.154765;RI:3D:362198746-362199301:-	RI
Event0210	MSTRG.117340;SE:3A:482403594-482403824:482404295-482404876:-	MSTRG.133985;SE:3B:472113005-472113235:472113713-472114281:-	MSTRG.154765;SE:3D:362198746-362198976:362199451-362199918:-	SE
Event0211	MSTRG.117340;SE:3A:482403594-482404145:482404295-482404763:-	MSTRG.133985;SE:3B:472113005-472113563:472113713-472114168:-	MSTRG.154765;SE:3D:362199070-362199301:362199451-362200031:-	SE
Event0212	MSTRG.117340;SE:3A:482403594-482404763:482404798-482404876:-	MSTRG.133985;SE:3B:472113713-472114168:472114203-472114281:-	MSTRG.154765;SE:3D:362198746-362199918:362199953-362200031:-	SE
Event0213	MSTRG.117340;SE:3A:482404295-482404763:482404798-482404876:-	MSTRG.133985;SE:3B:472113713-472114168:472114203-472114281:-	MSTRG.154765;SE:3D:362198746-362199918:362199953-362200031:-	SE
Event0214	MSTRG.117351;A3:3A:483457089:483457085:-	MSTRG.133994;A3:3B:472860905:472860901:-	MSTRG.154792;A3:3D:363065851:363065847:-	A3
Event0215	MSTRG.117351;A3:3A:483459598:483459165:-	MSTRG.133994;A3:3B:472863335:472862902:-	MSTRG.154792;A3:3D:363072467:363072034:-	A3
Event0216	MSTRG.117351;A5:3A:483458927:483459466:-	MSTRG.133994;A5:3B:472862664:472863203:-	MSTRG.154792;A5:3D:363071796:363072335:-	A5
Event0217	MSTRG.117351;A5:3A:483461288:483461307:-	MSTRG.133994;A5:3B:472864765:472864784:-	MSTRG.154792;A5:3D:363074161:363074180:-	A5
Event0218	MSTRG.117351;RI:3A:483459165-483459466:-	MSTRG.133994;RI:3B:472862902-472863203:-	MSTRG.154792;RI:3D:363072034-363072335:-	RI
Event0219	MSTRG.117370;A3:3A:485013395:485013370:-	MSTRG.134011;A3:3B:474030220:474030195:-	MSTRG.154828;A3:3D:363870338:363870313:-	A3
Event0220	MSTRG.117409;A3:3A:487434111:487434118:+	MSTRG.134037;A3:3B:475829556:475829563:+	MSTRG.154884;A3:3D:365331492:365331499:+	A3
Event0221	MSTRG.117417;A3:3A:487448894:487448878:-	MSTRG.134046;A3:3B:476041919:476041903:-	MSTRG.154902;A3:3D:365533831:365533815:-	A3
Event0222	MSTRG.117454;A3:3A:489192745:489192749:+	MSTRG.134085;A3:3B:478078016:478078020:+	MSTRG.154958;A3:3D:366923069:366923073:+	A3
Event0223	MSTRG.117454;A5:3A:489192137:489191761:+	MSTRG.134085;A5:3B:478077407:478077030:+	MSTRG.154958;A5:3D:366922456:366922080:+	A5
Event0224	MSTRG.117454;A5:3A:489192137:489191954:+	MSTRG.134085;A5:3B:478077407:478077223:+	MSTRG.154958;A5:3D:366922456:366922273:+	A5
Event0225	MSTRG.117454;RI:3A:489191761-489191837:+	MSTRG.134085;RI:3B:478077030-478077106:+	MSTRG.154958;RI:3D:366922080-366922156:+	RI
Event0226	MSTRG.117454;RI:3A:489191954-489192056:+	MSTRG.134085;RI:3B:478077223-478077326:+	MSTRG.154958;RI:3D:366922273-366922375:+	RI
Event0227	MSTRG.117478;SE:3A:490625346-490625552:490625592-490626053:-	MSTRG.134147;SE:3B:480378013-480378218:480378258-480378720:-	MSTRG.155019;SE:3D:369415237-369415430:369415470-369415933:-	SE
Event0228	MSTRG.117505;SE:3A:492323300-492324020:492324119-492324706:+	MSTRG.134177;SE:3B:482481882-482482559:482482658-482484675:+	MSTRG.155071;SE:3D:371440993-371441670:371441769-371442552:+	SE
Event0229	MSTRG.117556;SE:3A:494998078-494998655:494998764-494999383:+	MSTRG.134297;SE:3B:487205327-487213302:487213411-487213977:+	MSTRG.155135;SE:3D:373474795-373475381:373475490-373475804:+	SE
Event0230	MSTRG.117697;A3:3A:501653960:501653935:-	MSTRG.134343;A3:3B:491534318:491534293:-	MSTRG.155253;A3:3D:376923379:376923354:-	A3
Event0231	MSTRG.117697;A3:3A:501654831:501654828:-	MSTRG.134343;A3:3B:491534753:491534750:-	MSTRG.155253;A3:3D:376924411:376924408:-	A3
Event0232	MSTRG.117730;A5:3A:502507557:502507574:-	MSTRG.134383;A5:3B:493651562:493651579:-	MSTRG.155317;A5:3D:378574764:378574781:-	A5
Event0233	MSTRG.117792;A5:3A:505229035:505229021:+	MSTRG.134432;A5:3B:498055140:498055126:+	MSTRG.155468;A5:3D:382100268:382100254:+	A5
Event0234	MSTRG.117799;A3:3A:506668900:506668904:+	MSTRG.134459;A3:3B:499354848:499354852:+	MSTRG.155518;A3:3D:384002936:384002940:+	A3
Event0235	MSTRG.117812;A3:3A:507291938:507291927:-	MSTRG.134481;A3:3B:500545216:500545205:-	MSTRG.155554;A3:3D:384665093:384665082:-	A3
Event0236	MSTRG.117823;A5:3A:507771175:507771384:-	MSTRG.134495;A5:3B:501987293:501987501:-	MSTRG.155591;A5:3D:386302591:386302800:-	A5
Event0237	MSTRG.117823;RI:3A:507771296-507771384:-	MSTRG.134495;RI:3B:501987414-501987501:-	MSTRG.155591;RI:3D:386302712-386302800:-	RI
Event0238	MSTRG.117895;A5:3A:510297913:510297865:+	MSTRG.134565;A5:3B:507130502:507130454:+	MSTRG.155724;A5:3D:389631412:389631364:+	A5
Event0239	MSTRG.117902;A5:3A:510721125:510720878:+	MSTRG.134571;A5:3B:507388093:507387849:+	MSTRG.155752;A5:3D:390199702:390199457:+	A5
Event0240	MSTRG.117902;RI:3A:510720878-510720985:+	MSTRG.134571;RI:3B:507387849-507387953:+	MSTRG.155752;RI:3D:390199457-390199562:+	RI
Event0241	MSTRG.117920;A3:3A:511075869:511075838:-	MSTRG.134587;A3:3B:508253426:508253395:-	MSTRG.155780;A3:3D:390667103:390667072:-	A3
Event0242	MSTRG.117924;A3:3A:511603255:511603250:-	MSTRG.134589;A3:3B:508479786:508479781:-	MSTRG.155785;A3:3D:391262634:391262629:-	A3
Event0243	MSTRG.117924;A5:3A:511603399:511603404:-	MSTRG.134589;A5:3B:508479927:508479932:-	MSTRG.155785;A5:3D:391262776:391262781:-	A5
Event0244	MSTRG.117964;A5:3A:513607324:513607347:-	MSTRG.134665;A5:3B:513568673:513568696:-	MSTRG.155856;A5:3D:393657290:393657313:-	A5
Event0245	MSTRG.117967;A5:3A:513890587:513890820:-	MSTRG.134670;A5:3B:513666784:513667016:-	MSTRG.155857;A5:3D:394058265:394058506:-	A5
Event0246	MSTRG.117967;RI:3A:513890706-513890820:-	MSTRG.134670;RI:3B:513666903-513667016:-	MSTRG.155857;RI:3D:394058384-394058506:-	RI
Event0247	MSTRG.117967;RI:3A:513890714-513890820:-	MSTRG.134670;RI:3B:513666911-513667016:-	MSTRG.155857;RI:3D:394058392-394058506:-	RI
Event0248	MSTRG.117983;A3:3A:514112282:514111766:-	MSTRG.134676;A3:3B:513997414:513996898:-	MSTRG.155879;A3:3D:394755770:394755254:-	A3
Event0249	MSTRG.117983;RI:3A:514111766-514111851:-	MSTRG.134676;RI:3B:513996898-513996983:-	MSTRG.155879;RI:3D:394755254-394755339:-	RI
Event0250	MSTRG.118017;A3:3A:514626249:514626245:-	MSTRG.134731;A3:3B:519862161:519862157:-	MSTRG.155908;A3:3D:395081376:395081372:-	A3
Event0251	MSTRG.118017;A3:3A:514626278:514626245:-	MSTRG.134731;A3:3B:519862190:519862157:-	MSTRG.155908;A3:3D:395081405:395081372:-	A3
Event0252	MSTRG.118017;A3:3A:514626278:514626249:-	MSTRG.134731;A3:3B:519862190:519862161:-	MSTRG.155908;A3:3D:395081405:395081376:-	A3
Event0253	MSTRG.118017;A3:3A:514626586:514626566:-	MSTRG.134731;A3:3B:519862498:519862478:-	MSTRG.155908;A3:3D:395081707:395081687:-	A3
Event0254	MSTRG.118017;A3:3A:514626596:514626566:-	MSTRG.134731;A3:3B:519862508:519862478:-	MSTRG.155908;A3:3D:395081717:395081687:-	A3
Event0255	MSTRG.118017;A3:3A:514626596:514626586:-	MSTRG.134731;A3:3B:519862508:519862498:-	MSTRG.155908;A3:3D:395081717:395081707:-	A3
Event0256	MSTRG.118052;A3:3A:516554683:516554671:-	MSTRG.134784;A3:3B:522395340:522395328:-	MSTRG.155962;A3:3D:397138249:397138237:-	A3
Event0257	MSTRG.118076;A3:3A:517076231:517076537:+	MSTRG.134799;A3:3B:523559825:523560158:+	MSTRG.155988;A3:3D:397779227:397779549:+	A3
Event0258	MSTRG.118076;A3:3A:517076231:517076666:+	MSTRG.134799;A3:3B:523559825:523560287:+	MSTRG.155988;A3:3D:397779227:397779678:+	A3
Event0259	MSTRG.118076;A3:3A:517076537:517076666:+	MSTRG.134799;A3:3B:523560158:523560287:+	MSTRG.155988;A3:3D:397779549:397779678:+	A3
Event0260	MSTRG.118076;A3:3A:517077732:517077735:+	MSTRG.134799;A3:3B:523561413:523561416:+	MSTRG.155988;A3:3D:397780793:397780796:+	A3
Event0261	MSTRG.118076;A5:3A:517074919:517074889:+	MSTRG.134799;A5:3B:523558439:523558409:+	MSTRG.155988;A5:3D:397777858:397777828:+	A5
Event0262	MSTRG.118076;A5:3A:517076068:517074889:+	MSTRG.134799;A5:3B:523559663:523558409:+	MSTRG.155988;A5:3D:397779065:397777828:+	A5
Event0263	MSTRG.118076;A5:3A:517076759:517076536:+	MSTRG.134799;A5:3B:523560380:523560157:+	MSTRG.155988;A5:3D:397779771:397779548:+	A5
Event0264	MSTRG.118076;RI:3A:517076536-517076666:+	MSTRG.134799;RI:3B:523560157-523560287:+	MSTRG.155988;RI:3D:397779548-397779678:+	RI
Event0265	MSTRG.118092;A3:3A:518486916:518487160:+	MSTRG.134818;A3:3B:525156011:525156270:+	MSTRG.156036;A3:3D:399296848:399297110:+	A3
Event0266	MSTRG.118092;A5:3A:518483774:518483758:+	MSTRG.134818;A5:3B:525154573:525154557:+	MSTRG.156036;A5:3D:399295543:399295527:+	A5
Event0267	MSTRG.118092;A5:3A:518487673:518487172:+	MSTRG.134818;A5:3B:525156778:525156282:+	MSTRG.156036;A5:3D:399297626:399297122:+	A5
Event0268	MSTRG.118092;RI:3A:518487016-518487160:+	MSTRG.134818;RI:3B:525156111-525156270:+	MSTRG.156036;RI:3D:399296948-399297110:+	RI
Event0269	MSTRG.118092;RI:3A:518487172-518487489:+	MSTRG.134818;RI:3B:525156282-525156594:+	MSTRG.156036;RI:3D:399297122-399297442:+	RI
Event0270	MSTRG.118153;A3:3A:521635031:521635027:-	MSTRG.134847;A3:3B:526966512:526966508:-	MSTRG.156105;A3:3D:401177439:401177435:-	A3
Event0271	MSTRG.118153;A5:3A:521636799:521636890:-	MSTRG.134847;A5:3B:526968099:526968190:-	MSTRG.156105;A5:3D:401179163:401179254:-	A5
Event0272	MSTRG.118159;A3:3A:521712811:521712827:+	MSTRG.134849;A3:3B:527161440:527161456:+	MSTRG.156108;A3:3D:401298757:401298773:+	A3
Event0273	MSTRG.118164;A3:3A:522188137:522188132:-	MSTRG.134855;A3:3B:527302215:527302210:-	MSTRG.156119;A3:3D:401883524:401883519:-	A3
Event0274	MSTRG.118167;A3:3A:522176852:522176905:+	MSTRG.134856;A3:3B:527296873:527296926:+	MSTRG.156120;A3:3D:401873958:401874011:+	A3
Event0275	MSTRG.118234;A3:3A:525640910:525640907:-	MSTRG.134895;A3:3B:529807720:529807717:-	MSTRG.156207;A3:3D:403703996:403703993:-	A3
Event0276	MSTRG.119056;A3:3A:565784719:565784673:-	MSTRG.135242;A3:3B:551514986:551514940:-	MSTRG.156980;A3:3D:422958146:422958100:-	A3
Event0277	MSTRG.119056;A3:3A:565785570:565785565:-	MSTRG.135242;A3:3B:551515682:551515677:-	MSTRG.156980;A3:3D:422958854:422958849:-	A3
Event0278	MSTRG.119056;A5:3A:565784536:565784793:-	MSTRG.135242;A5:3B:551514803:551515060:-	MSTRG.156980;A5:3D:422957963:422958220:-	A5
Event0279	MSTRG.119056;RI:3A:565784673-565784793:-	MSTRG.135242;RI:3B:551514940-551515060:-	MSTRG.156980;RI:3D:422958100-422958220:-	RI
Event0280	MSTRG.119056;RI:3A:565784719-565784793:-	MSTRG.135242;RI:3B:551514986-551515060:-	MSTRG.156980;RI:3D:422958146-422958220:-	RI
Event0281	MSTRG.119098;A3:3A:568147899:568147951:+	MSTRG.135494;A3:3B:562445078:562445130:+	MSTRG.157215;A3:3D:430147613:430147665:+	A3
Event0282	MSTRG.119098;A5:3A:568147856:568147802:+	MSTRG.135494;A5:3B:562445041:562444989:+	MSTRG.157215;A5:3D:430147570:430147518:+	A5
Event0283	MSTRG.119140;A3:3A:569424013:569423993:-	MSTRG.135511;A3:3B:564247615:564247595:-	MSTRG.157273;A3:3D:432029899:432029879:-	A3
Event0284	MSTRG.119237;SE:3A:573977373-573984677:573984763-573985049:+	MSTRG.135620;SE:3B:571142774-571145880:571145966-571146151:+	MSTRG.157396;SE:3D:435121797-435125705:435125791-435126071:+	SE
Event0285	MSTRG.119339;A3:3A:577564743:577564737:-	MSTRG.135689;A3:3B:574682846:574682840:-	MSTRG.157535;A3:3D:438609406:438609400:-	A3
Event0286	MSTRG.119354;SE:3A:578876808-578877246:578877371-578877708:-	MSTRG.135728;SE:3B:576143491-576144000:576144125-576144454:-	MSTRG.157562;SE:3D:438945181-438945620:438945745-438946073:-	SE
Event0287	MSTRG.119465;A3:3A:584296345:584296324:-	MSTRG.135809;A3:3B:581080160:581080139:-	MSTRG.157707;A3:3D:443269791:443269770:-	A3
Event0288	MSTRG.119465;SE:3A:584296345-584296529:584296586-584296667:-	MSTRG.135809;SE:3B:581080160-581080326:581080383-581080464:-	MSTRG.157707;SE:3D:443269770-443269969:443270026-443270107:-	SE
Event0289	MSTRG.119465;SE:3A:584296324-584296529:584296586-584296667:-	MSTRG.135809;SE:3B:581080160-581080326:581080383-581080464:-	MSTRG.157707;SE:3D:443269770-443269969:443270026-443270107:-	SE
Event0290	MSTRG.119483;RI:3A:585020574-585020897:+	MSTRG.135833;RI:3B:581963029-581963339:+	MSTRG.157743;RI:3D:444057489-444057806:+	RI
Event0291	MSTRG.119484;A3:3A:585022433:585021905:-	MSTRG.135834;A3:3B:581964885:581964354:-	MSTRG.157744;A3:3D:444059325:444058794:-	A3
Event0292	MSTRG.119484;RI:3A:585021905-585021966:-	MSTRG.135834;RI:3B:581964354-581964415:-	MSTRG.157744;RI:3D:444058794-444058855:-	RI
Event0293	MSTRG.119485;A5:3A:585027746:585027781:-	MSTRG.135842;A5:3B:581969124:581969159:-	MSTRG.157745;A5:3D:444063495:444063530:-	A5
Event0294	MSTRG.119489;A3:3A:585038621:585038602:-	MSTRG.135843;A3:3B:581979011:581978992:-	MSTRG.157758;A3:3D:444076321:444076302:-	A3
Event0295	MSTRG.119508;A5:3A:586410585:586410465:+	MSTRG.135861;A5:3B:583380665:583380535:+	MSTRG.157781;A5:3D:445025647:445025517:+	A5
Event0296	MSTRG.119565;A3:3A:586888857:586888854:-	MSTRG.135903;A3:3B:583995507:583995504:-	MSTRG.157828;A3:3D:445300609:445300606:-	A3
Event0297	MSTRG.119574;A5:3A:588827341:588827326:+	MSTRG.135908;A5:3B:586513569:586513554:+	MSTRG.157845;A5:3D:447126916:447126901:+	A5
Event0298	MSTRG.119591;A3:3A:589393038:589393041:+	MSTRG.135918;A3:3B:587565927:587565930:+	MSTRG.157880;A3:3D:447989496:447989499:+	A3
Event0299	MSTRG.119829;A3:3A:598672607:598672604:-	MSTRG.136130;A3:3B:602436271:602436268:-	MSTRG.158192;A3:3D:455953859:455953856:-	A3
Event0300	MSTRG.119857;A3:3A:599795599:599795590:-	MSTRG.136152;A3:3B:603574138:603574129:-	MSTRG.158237;A3:3D:456911945:456911936:-	A3
Event0301	MSTRG.119891;A3:3A:600923354:600923356:+	MSTRG.136186;A3:3B:605663546:605663548:+	MSTRG.158306;A3:3D:458622261:458622263:+	A3
Event0302	MSTRG.119943;A5:3A:602918371:602917836:+	MSTRG.136256;A5:3B:610750059:610749476:+	MSTRG.158378;A5:3D:460498090:460497505:+	A5
Event0303	MSTRG.119943;RI:3A:602917836-602918224:+	MSTRG.136256;RI:3B:610749476-610749912:+	MSTRG.158378;RI:3D:460497505-460497943:+	RI
Event0304	MSTRG.119955;SE:3A:603797060-603797323:603797404-603797742:-	MSTRG.136268;SE:3B:611694067-611694330:611694411-611694750:-	MSTRG.158398;SE:3D:461206141-461206404:461206485-461206823:-	SE
Event0305	MSTRG.120091;RI:3A:608191747-608191828:+	MSTRG.136374;RI:3B:618151210-618151295:+	MSTRG.158557;RI:3D:464803067-464803149:+	RI
Event0306	MSTRG.120140;A5:3A:609947339:609947329:+	MSTRG.136430;A5:3B:621144161:621144151:+	MSTRG.158643;A5:3D:467279628:467279618:+	A5
Event0307	MSTRG.120174;A3:3A:611199818:611199813:-	MSTRG.136451;A3:3B:622769893:622769888:-	MSTRG.158688;A3:3D:468975281:468975276:-	A3
Event0308	MSTRG.120174;A3:3A:611200475:611200464:-	MSTRG.136451;A3:3B:622770548:622770537:-	MSTRG.158688;A3:3D:468975938:468975927:-	A3
Event0309	MSTRG.120174;A3:3A:611202835:611202832:-	MSTRG.136451;A3:3B:622775844:622775841:-	MSTRG.158688;A3:3D:468977607:468977604:-	A3
Event0310	MSTRG.120283;A5:3A:616471057:616470853:+	MSTRG.136554;A5:3B:630366260:630366056:+	MSTRG.158848;A5:3D:474120397:474120193:+	A5
Event0311	MSTRG.120370;A3:3A:620763733:620763323:-	MSTRG.136634;A3:3B:636448258:636447838:-	MSTRG.158976;A3:3D:477248132:477247709:-	A3
Event0312	MSTRG.120370;A5:3A:620763258:620763569:-	MSTRG.136634;A5:3B:636447773:636448094:-	MSTRG.158976;A5:3D:477247644:477247968:-	A5
Event0313	MSTRG.120370;RI:3A:620763323-620763569:-	MSTRG.136634;RI:3B:636447838-636448094:-	MSTRG.158976;RI:3D:477247709-477247968:-	RI
Event0314	MSTRG.120370;SE:3A:620763323-620763569:620763733-620763836:-	MSTRG.136634;SE:3B:636447838-636448094:636448258-636448361:-	MSTRG.158976;SE:3D:477247709-477247968:477248132-477248237:-	SE
Event0315	MSTRG.120371;A3:3A:620995022:620995003:-	MSTRG.136645;A3:3B:636739343:636739324:-	MSTRG.158988;A3:3D:477449785:477449766:-	A3
Event0316	MSTRG.120371;A3:3A:620996862:620996845:-	MSTRG.136645;A3:3B:636741276:636741259:-	MSTRG.158988;A3:3D:477451633:477451616:-	A3
Event0317	MSTRG.120398;A3:3A:621319131:621319381:+	MSTRG.136651;A3:3B:637083241:637083492:+	MSTRG.159010;A3:3D:477901849:477902100:+	A3
Event0318	MSTRG.120398;A3:3A:621319810:621319813:+	MSTRG.136651;A3:3B:637084207:637084210:+	MSTRG.159010;A3:3D:477902529:477902532:+	A3
Event0319	MSTRG.120398;A3:3A:621319813:621320006:+	MSTRG.136651;A3:3B:637084210:637084403:+	MSTRG.159010;A3:3D:477902532:477902725:+	A3
Event0320	MSTRG.120398;A5:3A:621320047:621319920:+	MSTRG.136651;A5:3B:637084444:637084317:+	MSTRG.159010;A5:3D:477902766:477902639:+	A5
Event0321	MSTRG.120398;RI:3A:621319306-621319381:+	MSTRG.136651;RI:3B:637083416-637083492:+	MSTRG.159010;RI:3D:477902024-477902100:+	RI
Event0322	MSTRG.120398;RI:3A:621319920-621320006:+	MSTRG.136651;RI:3B:637084317-637084403:+	MSTRG.159010;RI:3D:477902639-477902725:+	RI
Event0323	MSTRG.120399;A3:3A:621325644:621325630:-	MSTRG.136652;A3:3B:637090461:637090447:-	MSTRG.159011;A3:3D:477908123:477908109:-	A3
Event0324	MSTRG.120399;A3:3A:621329679:621329664:-	MSTRG.136652;A3:3B:637094366:637094351:-	MSTRG.159011;A3:3D:477912265:477912250:-	A3
Event0325	MSTRG.120473;A3:3A:624446761:624446756:-	MSTRG.136740;A3:3B:642480501:642480496:-	MSTRG.159154;A3:3D:481510554:481510549:-	A3
Event0326	MSTRG.120481;A3:3A:624535721:624535712:-	MSTRG.136745;A3:3B:642821980:642821971:-	MSTRG.159168;A3:3D:481529498:481529489:-	A3
Event0327	MSTRG.120561;A5:3A:627963756:627963752:+	MSTRG.136831;A5:3B:647817667:647817663:+	MSTRG.159327;A5:3D:485065684:485065680:+	A5
Event0328	MSTRG.120561;SE:3A:627963024-627963420:627963517-627963683:+	MSTRG.136831;SE:3B:647816973-647817333:647817430-647817594:+	MSTRG.159327;SE:3D:485064988-485065352:485065449-485065611:+	SE
Event0329	MSTRG.120640;A3:3A:630799614:630799609:-	MSTRG.136882;A3:3B:650068527:650068522:-	MSTRG.159397;A3:3D:487143234:487143229:-	A3
Event0330	MSTRG.120661;A3:3A:630924166:630924163:-	MSTRG.136904;A3:3B:650355037:650355034:-	MSTRG.159417;A3:3D:487232304:487232301:-	A3
Event0331	MSTRG.120661;A3:3A:630924724:630924721:-	MSTRG.136904;A3:3B:650355489:650355486:-	MSTRG.159417;A3:3D:487232756:487232753:-	A3
Event0332	MSTRG.120666;A3:3A:631581841:631581825:-	MSTRG.136907;A3:3B:650803946:650803930:-	MSTRG.159441;A3:3D:487813348:487813332:-	A3
Event0333	MSTRG.120707;A3:3A:632739126:632739016:-	MSTRG.136944;A3:3B:652295135:652295025:-	MSTRG.159536;A3:3D:490240781:490240671:-	A3
Event0334	MSTRG.120707;A5:3A:632739166:632739219:-	MSTRG.136944;A5:3B:652295175:652295228:-	MSTRG.159536;A5:3D:490240821:490240874:-	A5
Event0335	MSTRG.120771;A3:3A:635099105:635099178:+	MSTRG.136980;A3:3B:654478978:654479051:+	MSTRG.159692;A3:3D:495572880:495572953:+	A3
Event0336	MSTRG.120848;SE:3A:638025389-638026448:638026576-638026648:+	MSTRG.137020;SE:3B:656287573-656288397:656288525-656288597:+	MSTRG.159764;SE:3D:496783233-496784321:496784449-496784521:+	SE
Event0337	MSTRG.120946;A5:3A:639705013:639704988:+	MSTRG.137138;A5:3B:661829853:661829828:+	MSTRG.159947;A5:3D:500546062:500546037:+	A5
Event0338	MSTRG.120946;A5:3A:639705036:639704988:+	MSTRG.137138;A5:3B:661829876:661829828:+	MSTRG.159947;A5:3D:500546085:500546037:+	A5
Event0339	MSTRG.120946;A5:3A:639705036:639705013:+	MSTRG.137138;A5:3B:661829876:661829853:+	MSTRG.159947;A5:3D:500546085:500546062:+	A5
Event0340	MSTRG.120976;A3:3A:641827087:641827080:-	MSTRG.137164;A3:3B:664112977:664112970:-	MSTRG.160043;A3:3D:502962221:502962214:-	A3
Event0341	MSTRG.120974;A3:3A:642033708:642033696:-	MSTRG.137172;A3:3B:664890271:664890259:-	MSTRG.160053;A3:3D:503737537:503737525:-	A3
Event0342	MSTRG.120980;A5:3A:642160020:642160000:+	MSTRG.137178;A5:3B:665259085:665259065:+	MSTRG.160057;A5:3D:503858135:503858115:+	A5
Event0343	MSTRG.120982;A3:3A:642164124:642163933:-	MSTRG.137179;A3:3B:665263401:665263210:-	MSTRG.160059;A3:3D:503862146:503861955:-	A3
Event0344	MSTRG.120982;RI:3A:642163933-642164038:-	MSTRG.137179;RI:3B:665263210-665263315:-	MSTRG.160059;RI:3D:503861955-503862060:-	RI
Event0345	MSTRG.121034;A3:3A:643540078:643540081:+	MSTRG.137226;A3:3B:667167901:667167904:+	MSTRG.160140;A3:3D:505398854:505398857:+	A3
Event0346	MSTRG.121034;A3:3A:643543900:643544035:+	MSTRG.137226;A3:3B:667171714:667171849:+	MSTRG.160140;A3:3D:505402673:505402808:+	A3
Event0347	MSTRG.121036;A5:3A:644806768:644806864:-	MSTRG.137237;A5:3B:668072620:668072716:-	MSTRG.160159;A5:3D:506174889:506174985:-	A5
Event0348	MSTRG.121060;A3:3A:645548305:645547987:-	MSTRG.137253;A3:3B:669716218:669715900:-	MSTRG.160218;A3:3D:507491633:507491315:-	A3
Event0349	MSTRG.121060;A5:3A:645547179:645548159:-	MSTRG.137253;A5:3B:669715092:669716072:-	MSTRG.160218;A5:3D:507490507:507491487:-	A5
Event0350	MSTRG.121060;RI:3A:645547987-645548159:-	MSTRG.137253;RI:3B:669715900-669716072:-	MSTRG.160218;RI:3D:507491315-507491487:-	RI
Event0351	MSTRG.121071;A3:3A:645603703:645603709:+	MSTRG.137284;A3:3B:669946662:669946668:+	MSTRG.160230;A3:3D:508068264:508068270:+	A3
Event0352	MSTRG.121090;A3:3A:646673052:646673079:+	MSTRG.137322;A3:3B:671837891:671837918:+	MSTRG.160267;A3:3D:508607275:508607302:+	A3
Event0353	MSTRG.121103;A3:3A:647145808:647145803:-	MSTRG.137333;A3:3B:672382751:672382746:-	MSTRG.160312;A3:3D:510285424:510285419:-	A3
Event0354	MSTRG.121158;A3:3A:648022680:648022683:+	MSTRG.137392;A3:3B:674424364:674424367:+	MSTRG.160396;A3:3D:512261302:512261305:+	A3
Event0355	MSTRG.121197;A5:3A:648867946:648867953:-	MSTRG.137420;A5:3B:676271487:676271494:-	MSTRG.160482;A5:3D:513948901:513948908:-	A5
Event0356	MSTRG.121192;SE:3A:649025895-649026169:649026198-649027186:+	MSTRG.137425;SE:3B:676615743-676616024:676616053-676617036:+	MSTRG.160499;SE:3D:514268019-514268287:514268316-514269269:+	SE
Event0357	MSTRG.121192;SE:3A:649025895-649026169:649026207-649027186:+	MSTRG.137425;SE:3B:676615743-676616024:676616062-676617036:+	MSTRG.160499;SE:3D:514268019-514268287:514268325-514269269:+	SE
Event0358	MSTRG.121245;A3:3A:650422825:650423695:+	MSTRG.137460;A3:3B:679197513:679198367:+	MSTRG.160556;A3:3D:515959573:515960427:+	A3
Event0359	MSTRG.121245;A5:3A:650423961:650423622:+	MSTRG.137460;A5:3B:679198633:679198294:+	MSTRG.160556;A5:3D:515960693:515960354:+	A5
Event0360	MSTRG.121245;RI:3A:650423622-650423695:+	MSTRG.137460;RI:3B:679198294-679198367:+	MSTRG.160556;RI:3D:515960354-515960427:+	RI
Event0361	MSTRG.121290;A3:3A:653245736:653245732:-	MSTRG.137505;A3:3B:681102233:681102229:-	MSTRG.160614;A3:3D:517280024:517280020:-	A3
Event0362	MSTRG.121290;A3:3A:653246256:653246247:-	MSTRG.137505;A3:3B:681102801:681102792:-	MSTRG.160614;A3:3D:517280599:517280590:-	A3
Event0363	MSTRG.121294;A3:3A:653327501:653327486:-	MSTRG.137510;A3:3B:681208212:681208197:-	MSTRG.160620;A3:3D:517486417:517486402:-	A3
Event0364	MSTRG.121404;A3:3A:656428525:656428529:+	MSTRG.137655;A3:3B:686730738:686730742:+	MSTRG.160795;A3:3D:520945733:520945737:+	A3
Event0365	MSTRG.121404;A5:3A:656429522:656429515:+	MSTRG.137655;A5:3B:686731718:686731711:+	MSTRG.160795;A5:3D:520946748:520946741:+	A5
Event0366	MSTRG.121432;A5:3A:657934588:657934522:+	MSTRG.137706;A5:3B:689521335:689521269:+	MSTRG.160854;A5:3D:523165123:523165057:+	A5
Event0367	MSTRG.121432;RI:3A:657934522-657934899:+	MSTRG.137706;RI:3B:689521269-689521660:+	MSTRG.160854;RI:3D:523165057-523165448:+	RI
Event0368	MSTRG.121432;RI:3A:657934588-657934899:+	MSTRG.137706;RI:3B:689521335-689521660:+	MSTRG.160854;RI:3D:523165123-523165448:+	RI
Event0369	MSTRG.121481;A5:3A:659160586:659160730:-	MSTRG.137755;A5:3B:692222333:692222477:-	MSTRG.160947;A5:3D:524783780:524783924:-	A5
Event0370	MSTRG.121492;A3:3A:659402230:659402220:-	MSTRG.137762;A3:3B:692844628:692844618:-	MSTRG.160977;A3:3D:524874001:524873991:-	A3
Event0371	MSTRG.121506;A3:3A:659947475:659947470:-	MSTRG.137775;A3:3B:694034232:694034227:-	MSTRG.160997;A3:3D:525736172:525736167:-	A3
Event0372	MSTRG.121518;A3:3A:659974664:659974673:+	MSTRG.137783;A3:3B:694167796:694167805:+	MSTRG.160994;A3:3D:525745418:525745427:+	A3
Event0373	MSTRG.121542;A3:3A:660857473:660857480:+	MSTRG.137812;A3:3B:695783255:695783262:+	MSTRG.161039;A3:3D:526461360:526461367:+	A3
Event0374	MSTRG.121714;A3:3A:667357369:667357355:-	MSTRG.137963;A3:3B:704327993:704327979:-	MSTRG.161238;A3:3D:532174132:532174118:-	A3
Event0375	MSTRG.121818;A3:3A:671641164:671641161:-	MSTRG.138077;A3:3B:708242690:708242687:-	MSTRG.161378;A3:3D:535994998:535994995:-	A3
Event0376	MSTRG.121947;A5:3A:674983068:674983072:-	MSTRG.138200;A5:3B:716147978:716147982:-	MSTRG.161539;A5:3D:540087351:540087355:-	A5
Event0377	MSTRG.122046;A5:3A:680354222:680354598:-	MSTRG.138234;A5:3B:719086976:719087352:-	MSTRG.161663;A5:3D:543504320:543504696:-	A5
Event0378	MSTRG.122046;RI:3A:680354504-680354598:-	MSTRG.138234;RI:3B:719087258-719087352:-	MSTRG.161663;RI:3D:543504602-543504696:-	RI
Event0379	MSTRG.122162;A3:3A:683515985:683515982:-	MSTRG.138329;A3:3B:723990807:723990804:-	MSTRG.161812;A3:3D:546807674:546807671:-	A3
Event0380	MSTRG.122164;A3:3A:683530986:683530402:-	MSTRG.138334;A3:3B:724002096:724001512:-	MSTRG.161818;A3:3D:546819758:546819174:-	A3
Event0381	MSTRG.122164;RI:3A:683530402-683530574:-	MSTRG.138334;RI:3B:724001512-724001684:-	MSTRG.161818;RI:3D:546819174-546819346:-	RI
Event0382	MSTRG.122532;A5:3A:692623333:692623136:+	MSTRG.138734;A5:3B:738699312:738699115:+	MSTRG.162234;A5:3D:555483574:555483377:+	A5
Event0383	MSTRG.122576;A5:3A:693485283:693484564:+	MSTRG.138797;A5:3B:740040846:740040113:+	MSTRG.162337;A5:3D:557722370:557721637:+	A5
Event0384	MSTRG.122743;A5:3A:697491543:697491588:-	MSTRG.138987;A5:3B:749147082:749147127:-	MSTRG.162555;A5:3D:561762092:561762137:-	A5
Event0385	MSTRG.123163;A3:3A:707124649:707124796:+	MSTRG.139427;A3:3B:762307307:762307447:+	MSTRG.163118;A3:3D:573119852:573119999:+	A3
Event0386	MSTRG.123202;A5:3A:708234582:708234578:+	MSTRG.139456;A5:3B:763066949:763066945:+	MSTRG.163138;A5:3D:573684000:573683996:+	A5
Event0387	MSTRG.123522;A5:3A:714947721:714947697:+	MSTRG.139846;A5:3B:774472018:774471994:+	MSTRG.163530;A5:3D:579729596:579729572:+	A5
Event0388	MSTRG.123584;A3:3A:716070423:716070635:+	MSTRG.139867;A3:3B:775830426:775830647:+	MSTRG.163561;A3:3D:580542135:580542347:+	A3
Event0389	MSTRG.123584;A5:3A:716068684:716068680:+	MSTRG.139867;A5:3B:775826929:775826925:+	MSTRG.163561;A5:3D:580540518:580540514:+	A5
Event0390	MSTRG.123584;SE:3A:716068048-716068614:716068684-716069094:+	MSTRG.139867;SE:3B:775826295-775826859:775826929-775827008:+	MSTRG.163561;SE:3D:580539880-580540448:580540518-580540597:+	SE
Event0391	MSTRG.123849;A3:3A:724317501:724317510:+	MSTRG.140506;A3:3B:795331559:795331568:+	MSTRG.164304;A3:3D:593085588:593085597:+	A3
Event0392	MSTRG.123971;RI:3A:726139042-726139154:-	MSTRG.140611;RI:3B:798548935-798549047:-	MSTRG.164433;RI:3D:595109369-595109481:-	RI
Event0393	MSTRG.124594;A3:3A:739396601:739396604:+	MSTRG.141235;A3:3B:816304541:816304544:+	MSTRG.165090;A3:3D:607003261:607003264:+	A3
Event0394	MSTRG.124598;A3:3A:739518325:739518322:-	MSTRG.141241;A3:3B:816520251:816520248:-	MSTRG.165093;A3:3D:607064899:607064896:-	A3
Event0395	MSTRG.124718;A5:3A:742443439:742443536:-	MSTRG.141356;A5:3B:819791814:819791912:-	MSTRG.165210;A5:3D:609088753:609088853:-	A5
Event0396	MSTRG.124718;SE:3A:742441604-742441683:742441745-742441900:-	MSTRG.141356;SE:3B:819789970-819790055:819790117-819790271:-	MSTRG.165210;SE:3D:609086895-609086976:609087038-609087192:-	SE
Event0397	MSTRG.124809;A3:3A:744379682:744379687:+	MSTRG.141453;A3:3B:822105040:822105045:+	MSTRG.165292;A3:3D:610201031:610201036:+	A3
Event0398	MSTRG.125041;A3:3A:750507194:750507181:-	MSTRG.141535;A3:3B:823580981:823580968:-	MSTRG.165548;A3:3D:614206830:614206817:-	A3
Event0399	MSTRG.8;A3:1A:1159973:1159964:-	MSTRG.14211;A3:1B:1204330:1204321:-	MSTRG.28491;A3:1D:2077646:2077637:-	A3
Event0400	MSTRG.120;A3:1A:3256458:3255964:-	MSTRG.14350;A3:1B:4321033:4320541:-	MSTRG.28429;A3:1D:548839:548348:-	A3
Event0401	MSTRG.120;RI:1A:3255964-3256072:-	MSTRG.14350;RI:1B:4320541-4320647:-	MSTRG.28429;RI:1D:548348-548453:-	RI
Event0402	MSTRG.426;A5:1A:7179300:7179291:+	MSTRG.14544;A5:1B:8249954:8249945:+	MSTRG.28664;A5:1D:5512362:5512353:+	A5
Event0403	MSTRG.794;A3:1A:13976432:13976435:+	MSTRG.14980;A3:1B:17686737:17686740:+	MSTRG.29033;A3:1D:11854450:11854453:+	A3
Event0404	MSTRG.819;A3:1A:14161851:14161856:+	MSTRG.15012;A3:1B:17891101:17891106:+	MSTRG.29089;A3:1D:12328911:12328916:+	A3
Event0405	MSTRG.1063;RI:1A:21023276-21023349:+	MSTRG.15314;RI:1B:28763343-28763419:+	MSTRG.29405;RI:1D:19185519-19185592:+	RI
Event0406	MSTRG.1074;A3:1A:21038067:21038070:+	MSTRG.15339;A3:1B:28814175:28814178:+	MSTRG.29435;A3:1D:19262096:19262099:+	A3
Event0407	MSTRG.1082;A3:1A:21282469:21282466:-	MSTRG.15400;A3:1B:31857822:31857819:-	MSTRG.29448;A3:1D:19876846:19876843:-	A3
Event0408	MSTRG.1082;A5:1A:21282261:21282396:-	MSTRG.15400;A5:1B:31857614:31857749:-	MSTRG.29448;A5:1D:19876638:19876773:-	A5
Event0409	MSTRG.1082;SE:1A:21282469-21282538:21282633-21282713:-	MSTRG.15400;SE:1B:31857822-31857902:31857997-31858077:-	MSTRG.29448;SE:1D:19876843-19876928:19877023-19877103:-	SE
Event0410	MSTRG.1128;A5:1A:21334054:21334031:+	MSTRG.15418;A5:1B:31904361:31904338:+	MSTRG.29455;A5:1D:19896846:19896823:+	A5
Event0411	MSTRG.1242;A3:1A:25541936:25542152:+	MSTRG.15561;A3:1B:39850446:39850662:+	MSTRG.29683;A3:1D:24536049:24536265:+	A3
Event0412	MSTRG.1242;A5:1A:25542242:25542047:+	MSTRG.15561;A5:1B:39850752:39850557:+	MSTRG.29683;A5:1D:24536355:24536160:+	A5
Event0413	MSTRG.1242;RI:1A:25542047-25542152:+	MSTRG.15561;RI:1B:39850557-39850662:+	MSTRG.29683;RI:1D:24536160-24536265:+	RI
Event0414	MSTRG.1407;RI:1A:29280426-29280501:+	MSTRG.16161;RI:1B:46884095-46884181:+	MSTRG.29888;RI:1D:28290185-28290295:+	RI
Event0415	MSTRG.1536;RI:1A:32893348-32893433:+	MSTRG.16345;RI:1B:52900944-52901029:+	MSTRG.30355;RI:1D:34620245-34620330:+	RI
Event0416	MSTRG.1652;A3:1A:36269324:36269311:-	MSTRG.16444;A3:1B:56881309:56881296:-	MSTRG.30435;A3:1D:36833856:36833843:-	A3
Event0417	MSTRG.1881;A3:1A:42645480:42645485:+	MSTRG.16639;A3:1B:63190557:63190562:+	MSTRG.30678;A3:1D:43276817:43276822:+	A3
Event0418	MSTRG.1895;A3:1A:44410485:44410491:+	MSTRG.16665;A3:1B:63963078:63963084:+	MSTRG.30710;A3:1D:44645677:44645683:+	A3
Event0419	MSTRG.1951;SE:1A:46295262-46295756:46295818-46295912:-	MSTRG.16711;SE:1B:66499832-66500082:66500144-66500238:-	MSTRG.30777;SE:1D:46449373-46449963:46450025-46450119:-	SE
Event0420	MSTRG.1970;A3:1A:47586477:47586482:+	MSTRG.16733;A3:1B:67448665:67448670:+	MSTRG.30814;A3:1D:47715224:47715229:+	A3
Event0421	MSTRG.2016;A3:1A:48578414:48578417:+	MSTRG.16756;A3:1B:68070634:68070637:+	MSTRG.30843;A3:1D:48383211:48383214:+	A3
Event0422	MSTRG.2018;A3:1A:48976470:48976481:+	MSTRG.16768;A3:1B:69537112:69537123:+	MSTRG.30865;A3:1D:49415781:49415792:+	A3
Event0423	MSTRG.2046;A3:1A:49284520:49284523:+	MSTRG.16813;A3:1B:70325897:70325900:+	MSTRG.30903;A3:1D:49939514:49939517:+	A3
Event0424	MSTRG.2187;A5:1A:54025451:54025464:-	MSTRG.17111;A5:1B:90942710:90942723:-	MSTRG.31179;A5:1D:55659229:55659242:-	A5
Event0425	MSTRG.2273;A3:1A:57768696:57769178:+	MSTRG.17198;A3:1B:94831640:94832122:+	MSTRG.31317;A3:1D:59133749:59134231:+	A3
Event0426	MSTRG.2273;RI:1A:57769153-57769178:+	MSTRG.17198;RI:1B:94832097-94832122:+	MSTRG.31317;RI:1D:59134206-59134231:+	RI
Event0427	MSTRG.2313;A3:1A:58748575:58748557:-	MSTRG.17231;A3:1B:95737035:95737017:-	MSTRG.31347;A3:1D:59965986:59965968:-	A3
Event0428	MSTRG.2313;A5:1A:58748716:58748921:-	MSTRG.17231;A5:1B:95737171:95737379:-	MSTRG.31347;A5:1D:59966122:59966330:-	A5
Event0429	MSTRG.2313;RI:1A:58748813-58748921:-	MSTRG.17231;RI:1B:95737271-95737379:-	MSTRG.31347;RI:1D:59966222-59966330:-	RI
Event0430	MSTRG.2339;A3:1A:59614531:59614999:+	MSTRG.17250;A3:1B:98167883:98168347:+	MSTRG.31404;A3:1D:61485528:61485996:+	A3
Event0431	MSTRG.2339;A3:1A:59615577:59615621:+	MSTRG.17250;A3:1B:98168925:98168969:+	MSTRG.31404;A3:1D:61486574:61486618:+	A3
Event0432	MSTRG.2339;A5:1A:59615269:59614880:+	MSTRG.17250;A5:1B:98168617:98168229:+	MSTRG.31404;A5:1D:61486266:61485877:+	A5
Event0433	MSTRG.2339;RI:1A:59614880-59614999:+	MSTRG.17250;RI:1B:98168229-98168347:+	MSTRG.31404;RI:1D:61485877-61485996:+	RI
Event0434	MSTRG.2360;A3:1A:60357500:60357396:-	MSTRG.17268;A3:1B:99598460:99598356:-	MSTRG.31444;A3:1D:62418278:62418174:-	A3
Event0435	MSTRG.2390;A3:1A:61389030:61389027:-	MSTRG.17297;A3:1B:100651665:100651662:-	MSTRG.31479;A3:1D:63023721:63023718:-	A3
Event0436	MSTRG.2390;A3:1A:61389035:61389027:-	MSTRG.17297;A3:1B:100651670:100651662:-	MSTRG.31479;A3:1D:63023726:63023718:-	A3
Event0437	MSTRG.2390;A3:1A:61389035:61389030:-	MSTRG.17297;A3:1B:100651670:100651665:-	MSTRG.31479;A3:1D:63023726:63023721:-	A3
Event0438	MSTRG.2390;A3:1A:61390428:61390346:-	MSTRG.17297;A3:1B:100653066:100652984:-	MSTRG.31479;A3:1D:63025179:63025097:-	A3
Event0439	MSTRG.2427;RI:1A:63046992-63047067:+	MSTRG.17355;RI:1B:104767509-104767582:+	MSTRG.31518;RI:1D:63945523-63945599:+	RI
Event0440	MSTRG.2431;A3:1A:63061633:63061629:-	MSTRG.17362;A3:1B:104777887:104777883:-	MSTRG.31532;A3:1D:64113814:64113810:-	A3
Event0441	MSTRG.2587;A3:1A:69191967:69191964:-	MSTRG.17458;A3:1B:111263926:111263923:-	MSTRG.31685;A3:1D:69617834:69617831:-	A3
Event0442	MSTRG.2627;A3:1A:71559883:71559874:-	MSTRG.17503;A3:1B:112696752:112696743:-	MSTRG.31736;A3:1D:71045456:71045447:-	A3
Event0443	MSTRG.2671;A3:1A:73297345:73297355:+	MSTRG.17568;A3:1B:115955704:115955714:+	MSTRG.31812;A3:1D:73676782:73676792:+	A3
Event0444	MSTRG.2695;A3:1A:73321401:73321396:-	MSTRG.17591;A3:1B:117178303:117178298:-	MSTRG.31817;A3:1D:73723042:73723037:-	A3
Event0445	MSTRG.2696;A3:1A:73326535:73326546:+	MSTRG.17592;A3:1B:117183508:117183519:+	MSTRG.31832;A3:1D:73728385:73728396:+	A3
Event0446	MSTRG.2696;SE:1A:73325067-73325514:73325573-73326000:+	MSTRG.17592;SE:1B:117181995-117182417:117182476-117182918:+	MSTRG.31832;SE:1D:73726838-73727274:73727333-73727776:+	SE
Event0447	MSTRG.2742;A3:1A:77072145:77072151:+	MSTRG.17630;A3:1B:119767640:119767646:+	MSTRG.31918;A3:1D:76453255:76453261:+	A3
Event0448	MSTRG.3246;A3:1A:99905370:99905703:+	MSTRG.17887;A3:1B:134436820:134437144:+	MSTRG.32123;A3:1D:81177702:81178032:+	A3
Event0449	MSTRG.3246;RI:1A:99905573-99905703:+	MSTRG.17887;RI:1B:134437014-134437144:+	MSTRG.32123;RI:1D:81177902-81178032:+	RI
Event0450	MSTRG.2768;A3:1A:78328968:78329720:+	MSTRG.17944;A3:1B:137128581:137129330:+	MSTRG.32232;A3:1D:84504998:84505735:+	A3
Event0451	MSTRG.2768;RI:1A:78329605-78329720:+	MSTRG.17944;RI:1B:137129215-137129330:+	MSTRG.32232;RI:1D:84505620-84505735:+	RI
Event0452	MSTRG.2803;A5:1A:79699289:79699416:-	MSTRG.17993;A5:1B:137646572:137646699:-	MSTRG.32286;A5:1D:85196688:85196815:-	A5
Event0453	MSTRG.176531;A3:4A:596506757:596506760:+	MSTRG.181967;A3:4B:12528775:12528778:+	MSTRG.193246;A3:4D:7110362:7110365:+	A3
Event0454	MSTRG.3118;A3:1A:95855197:95855160:-	MSTRG.18211;A3:1B:151468308:151468271:-	MSTRG.32733;A3:1D:100322486:100322449:-	A3
Event0455	MSTRG.175726;SE:4A:576158133-576158256:576158323-576158411:-	MSTRG.182738;SE:4B:39902191-39902313:39902380-39902468:-	MSTRG.194284;SE:4D:27155304-27155427:27155494-27155582:-	SE
Event0456	MSTRG.175003;A5:4A:547979534:547979869:-	MSTRG.183327;A5:4B:72901853:72902194:-	MSTRG.195162;A5:4D:49369166:49369500:-	A5
Event0457	MSTRG.174321;A5:4A:515465084:515465076:+	MSTRG.183760;A5:4B:97073966:97073958:+	MSTRG.195826;A5:4D:66514406:66514398:+	A5
Event0458	MSTRG.174317;A3:4A:515002294:515002246:-	MSTRG.183767;A3:4B:96936912:96936864:-	MSTRG.195838;A3:4D:66317121:66317073:-	A3
Event0459	MSTRG.174357;A3:4A:516932330:516932325:-	MSTRG.183808;A3:4B:99965362:99965357:-	MSTRG.195879;A3:4D:67462427:67462422:-	A3
Event0460	MSTRG.174393;A5:4A:519630686:519630680:+	MSTRG.183829;A5:4B:101297185:101297179:+	MSTRG.195913;A5:4D:68708573:68708567:+	A5
Event0461	MSTRG.174394;A5:4A:519572011:519572006:+	MSTRG.183831;A5:4B:101264858:101264853:+	MSTRG.195914;A5:4D:68661234:68661229:+	A5
Event0462	MSTRG.174398;A3:4A:519677062:519677097:+	MSTRG.183833;A3:4B:101305221:101305256:+	MSTRG.195924;A3:4D:68809891:68809926:+	A3
Event0463	MSTRG.174551;A5:4A:527498060:527498314:-	MSTRG.183885;A5:4B:105351843:105352097:-	MSTRG.196039;A5:4D:72236000:72236254:-	A5
Event0464	MSTRG.174551;RI:4A:527498226-527498314:-	MSTRG.183885;RI:4B:105352009-105352097:-	MSTRG.196039;RI:4D:72236166-72236254:-	RI
Event0465	MSTRG.173891;A3:4A:490600248:490600241:-	MSTRG.184027;A3:4B:113965445:113965438:-	MSTRG.196333;A3:4D:80978064:80978057:-	A3
Event0466	MSTRG.173891;SE:4A:490600089-490600168:490600241-490600527:-	MSTRG.184027;SE:4B:113965286-113965365:113965438-113970752:-	MSTRG.196333;SE:4D:80977905-80977984:80978057-80978328:-	SE
Event0467	MSTRG.173936;A3:4A:494045359:494045353:-	MSTRG.184078;A3:4B:117083411:117083405:-	MSTRG.196393;A3:4D:82738749:82738743:-	A3
Event0468	MSTRG.173981;A3:4A:496063663:496063658:-	MSTRG.184104;A3:4B:118663040:118663035:-	MSTRG.196444;A3:4D:83854308:83854303:-	A3
Event0469	MSTRG.174072;A3:4A:501139153:501138734:-	MSTRG.184212;A3:4B:125382152:125381736:-	MSTRG.196635;A3:4D:88157472:88157049:-	A3
Event0470	MSTRG.174072;A5:4A:501138644:501138996:-	MSTRG.184212;A5:4B:125381646:125381995:-	MSTRG.196635;A5:4D:88156959:88157315:-	A5
Event0471	MSTRG.174072;RI:4A:501138734-501138996:-	MSTRG.184212;RI:4B:125381736-125381995:-	MSTRG.196635;RI:4D:88157049-88157315:-	RI
Event0472	MSTRG.3495;A3:1A:112941468:112941828:+	MSTRG.18458;A3:1B:165074808:165075170:+	MSTRG.33031;A3:1D:109475438:109475800:+	A3
Event0473	MSTRG.3495;RI:1A:112941665-112941828:+	MSTRG.18458;RI:1B:165075005-165075170:+	MSTRG.33031;RI:1D:109475635-109475800:+	RI
Event0474	MSTRG.3495;SE:1A:112936354-112936529:112936583-112941253:+	MSTRG.18458;SE:1B:165072589-165072764:165072818-165073673:+	MSTRG.33031;SE:1D:109473227-109473402:109473456-109475221:+	SE
Event0475	MSTRG.3495;SE:1A:112936354-112936529:112936583-112937438:+	MSTRG.18458;SE:1B:165072589-165072764:165072818-165073673:+	MSTRG.33031;SE:1D:109473227-109473402:109473456-109475221:+	SE
Event0476	MSTRG.3495;SE:1A:112936354-112937438:112937492-112941253:+	MSTRG.18458;SE:1B:165072818-165073673:165073727-165074591:+	MSTRG.33031;SE:1D:109473227-109474311:109474365-109475221:+	SE
Event0477	MSTRG.3495;SE:1A:112936583-112937438:112937492-112941253:+	MSTRG.18458;SE:1B:165072818-165073673:165073727-165074591:+	MSTRG.33031;SE:1D:109473227-109474311:109474365-109475221:+	SE
Event0478	MSTRG.3570;A3:1A:116696049:116696452:+	MSTRG.18498;A3:1B:168972640:168973043:+	MSTRG.33077;A3:1D:110734086:110734491:+	A3
Event0479	MSTRG.3570;A5:1A:116696729:116696355:+	MSTRG.18498;A5:1B:168973320:168972946:+	MSTRG.33077;A5:1D:110734768:110734392:+	A5
Event0480	MSTRG.3570;RI:1A:116696355-116696452:+	MSTRG.18498;RI:1B:168972946-168973043:+	MSTRG.33077;RI:1D:110734392-110734491:+	RI
Event0481	MSTRG.173107;A3:4A:449815735:449815726:-	MSTRG.185029;A3:4B:181688237:181688228:-	MSTRG.197723;A3:4D:119407640:119407631:-	A3
Event0482	MSTRG.173142;A3:4A:450880938:450880948:+	MSTRG.185052;A3:4B:182776297:182776307:+	MSTRG.197761;A3:4D:119911777:119911787:+	A3
Event0483	MSTRG.173142;A5:4A:450882668:450882640:+	MSTRG.185052;A5:4B:182778013:182777985:+	MSTRG.197761;A5:4D:119913509:119913481:+	A5
Event0484	MSTRG.170900;A3:4A:288679967:288679981:+	MSTRG.185310;A3:4B:203208855:203208869:+	MSTRG.199843;A3:4D:188712792:188712806:+	A3
Event0485	MSTRG.172253;A3:4A:385769097:385769100:+	MSTRG.185339;A3:4B:207094096:207094099:+	MSTRG.199217;A3:4D:164876987:164876990:+	A3
Event0486	MSTRG.172253;A3:4A:385773729:385773891:+	MSTRG.185339;A3:4B:207103362:207103524:+	MSTRG.199217;A3:4D:164882757:164882919:+	A3
Event0487	MSTRG.3607;A3:1A:117909620:117909601:-	MSTRG.18540;A3:1B:170572612:170572593:-	MSTRG.33113;A3:1D:111550412:111550393:-	A3
Event0488	MSTRG.169903;A3:4A:212689461:212689469:+	MSTRG.185454;A3:4B:211977375:211977383:+	MSTRG.199925;A3:4D:191279946:191279954:+	A3
Event0489	MSTRG.170393;A3:4A:242870116:242870112:-	MSTRG.185702;A3:4B:235358015:235358011:-	MSTRG.201811;A3:4D:258885915:258885911:-	A3
Event0490	MSTRG.3721;A3:1A:124887029:124886981:-	MSTRG.18626;A3:1B:175416553:175416505:-	MSTRG.33224;A3:1D:114355202:114355154:-	A3
Event0491	MSTRG.172069;A3:4A:371765489:371765484:-	MSTRG.186555;A3:4B:316951971:316951966:-	MSTRG.199514;A3:4D:175088744:175088739:-	A3
Event0492	MSTRG.3770;A5:1A:127353618:127353284:+	MSTRG.18665;A5:1B:178096763:178096421:+	MSTRG.33296;A5:1D:116454448:116454106:+	A5
Event0493	MSTRG.171050;A3:4A:298241569:298241564:-	MSTRG.187092;A3:4B:360230262:360230257:-	MSTRG.201277;A3:4D:238637042:238637037:-	A3
Event0494	MSTRG.3863;A3:1A:132798742:132798731:-	MSTRG.18735;A3:1B:184218779:184218768:-	MSTRG.33443;A3:1D:121240741:121240730:-	A3
Event0495	MSTRG.3921;SE:1A:135517436-135517994:135518077-135518356:-	MSTRG.18793;SE:1B:187705674-187709672:187709755-187710036:-	MSTRG.33510;SE:1D:123108370-123108929:123109012-123109291:-	SE
Event0496	MSTRG.167431;A3:4A:68153590:68153587:-	MSTRG.188796;A3:4B:474385464:474385461:-	MSTRG.205804;A3:4D:386838678:386838675:-	A3
Event0497	MSTRG.167431;A3:4A:68153598:68153587:-	MSTRG.188796;A3:4B:474385472:474385461:-	MSTRG.205804;A3:4D:386838686:386838675:-	A3
Event0498	MSTRG.167431;A3:4A:68153598:68153590:-	MSTRG.188796;A3:4B:474385472:474385464:-	MSTRG.205804;A3:4D:386838686:386838678:-	A3
Event0499	MSTRG.167431;A5:4A:68155085:68155089:-	MSTRG.188796;A5:4B:474387014:474387018:-	MSTRG.205804;A5:4D:386840042:386840046:-	A5
Event0500	MSTRG.167431;SE:4A:68153906-68154129:68154235-68154318:-	MSTRG.188796;SE:4B:474385778-474385997:474386103-474386186:-	MSTRG.205804;SE:4D:386838958-386839175:386839281-386839364:-	SE
Event0501	MSTRG.167436;A3:4A:68684469:68684472:+	MSTRG.188811;A3:4B:475806342:475806345:+	MSTRG.205813;A3:4D:387333232:387333235:+	A3
Event0502	MSTRG.4016;A3:1A:143817925:143818268:+	MSTRG.18883;A3:1B:194792195:194792538:+	MSTRG.34122;A3:1D:145940314:145940657:+	A3
Event0503	MSTRG.4016;A5:1A:143818327:143818190:+	MSTRG.18883;A5:1B:194792597:194792460:+	MSTRG.34122;A5:1D:145940716:145940579:+	A5
Event0504	MSTRG.4016;RI:1A:143818190-143818268:+	MSTRG.18883;RI:1B:194792460-194792538:+	MSTRG.34122;RI:1D:145940579-145940657:+	RI
Event0505	MSTRG.167464;A3:4A:70313864:70313858:-	MSTRG.188837;A3:4B:477229014:477229008:-	MSTRG.205862;A3:4D:388930404:388930398:-	A3
Event0506	MSTRG.167503;A5:4A:71996962:71996952:+	MSTRG.188901;A5:4B:480048629:480048619:+	MSTRG.205921;A5:4D:390263139:390263129:+	A5
Event0507	MSTRG.167523;A3:4A:73453956:73453973:+	MSTRG.188911;A3:4B:481602557:481602574:+	MSTRG.205982;A3:4D:391720399:391720416:+	A3
Event0508	MSTRG.167579;SE:4A:75835044-75840225:75840287-75840806:+	MSTRG.188945;SE:4B:484097606-484102912:484102974-484103493:+	MSTRG.206042;SE:4D:394374374-394376429:394376491-394376990:+	SE
Event0509	MSTRG.167615;SE:4A:76936209-76936947:76937003-76937931:+	MSTRG.188968;SE:4B:486278227-486279254:486279310-486280478:+	MSTRG.206093;SE:4D:395376401-395377191:395377247-395378181:+	SE
Event0510	MSTRG.167159;A5:4A:56500707:56500741:-	MSTRG.189022;A5:4B:492211329:492211363:-	MSTRG.206207;A5:4D:399177965:399177999:-	A5
Event0511	MSTRG.167160;A3:4A:56503207:56503204:-	MSTRG.189023;A3:4B:492216046:492216043:-	MSTRG.206208;A3:4D:399182233:399182230:-	A3
Event0512	MSTRG.167233;A3:4A:60020257:60020235:-	MSTRG.189146;A3:4B:498377197:498377175:-	MSTRG.206342;A3:4D:402530748:402530726:-	A3
Event0513	MSTRG.167234;A3:4A:60036823:60036906:+	MSTRG.189147;A3:4B:498392909:498392992:+	MSTRG.206343;A3:4D:402548896:402548979:+	A3
Event0514	MSTRG.167234;A5:4A:60026732:60026727:+	MSTRG.189147;A5:4B:498383060:498383055:+	MSTRG.206343;A5:4D:402537994:402537989:+	A5
Event0515	MSTRG.167234;SE:4A:60027205-60027935:60027946-60028547:+	MSTRG.189147;SE:4B:498383534-498384361:498384372-498384488:+	MSTRG.206343;SE:4D:402538468-402539264:402539275-402539873:+	SE
Event0516	MSTRG.167237;A3:4A:60650212:60650215:+	MSTRG.189156;A3:4B:499841328:499841331:+	MSTRG.206353;A3:4D:403128417:403128420:+	A3
Event0517	MSTRG.167279;A5:4A:62296065:62296050:+	MSTRG.189186;A5:4B:502407398:502407383:+	MSTRG.206426;A5:4D:404661667:404661652:+	A5
Event0518	MSTRG.166677;A3:4A:35616588:35616637:+	MSTRG.189701;A3:4B:533489645:533489694:+	MSTRG.207493;A3:4D:434266149:434266198:+	A3
Event0519	MSTRG.166680;A3:4A:35626684:35627770:+	MSTRG.189702;A3:4B:533499699:533500808:+	MSTRG.207494;A3:4D:434274579:434275701:+	A3
Event0520	MSTRG.166446;A3:4A:27570253:27570287:+	MSTRG.189837;A3:4B:541902537:541902571:+	MSTRG.207654;A3:4D:438144128:438144162:+	A3
Event0521	MSTRG.166487;A5:4A:29164465:29164438:+	MSTRG.189880;A5:4B:545024928:545024901:+	MSTRG.207743;A5:4D:439855385:439855358:+	A5
Event0522	MSTRG.166501;SE:4A:29176957-29177149:29177209-29177493:-	MSTRG.189888;SE:4B:545035828-545036018:545036078-545036361:-	MSTRG.207742;SE:4D:439867712-439867902:439867962-439868254:-	SE
Event0523	MSTRG.179492;A3:4A:679977215:679977210:-	MSTRG.190800;A3:4B:595273956:595273951:-	MSTRG.209108;A3:4D:472929107:472929102:-	A3
Event0524	MSTRG.179495;A3:4A:680022515:680022510:-	MSTRG.190803;A3:4B:595469718:595469713:-	MSTRG.209116;A3:4D:473132196:473132191:-	A3
Event0525	MSTRG.179497;A3:4A:679984881:679984839:-	MSTRG.190804;A3:4B:595281018:595280976:-	MSTRG.209120;A3:4D:472935825:472935783:-	A3
Event0526	MSTRG.179497;A3:4A:679986568:679986565:-	MSTRG.190804;A3:4B:595282727:595282724:-	MSTRG.209120;A3:4D:472937507:472937504:-	A3
Event0527	MSTRG.179513;A3:4A:680374074:680374069:-	MSTRG.190824;A3:4B:596376590:596376585:-	MSTRG.209152;A3:4D:473815083:473815078:-	A3
Event0528	MSTRG.179573;A3:4A:683433513:683433508:-	MSTRG.190902;A3:4B:600438007:600438002:-	MSTRG.209242;A3:4D:476205812:476205807:-	A3
Event0529	MSTRG.227441;A5:5A:663291154:663291378:-	MSTRG.191182;A5:4B:613325477:613325701:-	MSTRG.209582;A5:4D:483114986:483115210:-	A5
Event0530	MSTRG.227441;RI:5A:663291313-663291378:-	MSTRG.191182;RI:4B:613325636-613325701:-	MSTRG.209582;RI:4D:483115145-483115210:-	RI
Event0531	MSTRG.227514;A3:5A:665473034:665473013:-	MSTRG.191234;A3:4B:616998780:616998759:-	MSTRG.209678;A3:4D:484663701:484663680:-	A3
Event0532	MSTRG.227521;A3:5A:665593404:665593408:+	MSTRG.191238;A3:4B:617281956:617281960:+	MSTRG.209679;A3:4D:484676334:484676338:+	A3
Event0533	MSTRG.227520;A3:5A:665613585:665613590:+	MSTRG.191239;A3:4B:617381429:617381434:+	MSTRG.209685;A3:4D:484689883:484689888:+	A3
Event0534	MSTRG.227598;A3:5A:667073280:667073263:-	MSTRG.191329;A3:4B:621328567:621328550:-	MSTRG.209809;A3:4D:486640790:486640773:-	A3
Event0535	MSTRG.227617;A3:5A:667328272:667327981:-	MSTRG.191347;A3:4B:621820582:621820291:-	MSTRG.209825;A3:4D:486942340:486942049:-	A3
Event0536	MSTRG.227617;RI:5A:667327981-667328057:-	MSTRG.191347;RI:4B:621820291-621820367:-	MSTRG.209825;RI:4D:486942049-486942125:-	RI
Event0537	MSTRG.227731;A5:5A:670821368:670821312:+	MSTRG.191483;A5:4B:627521619:627521563:+	MSTRG.209966;A5:4D:489188859:489188803:+	A5
Event0538	MSTRG.227839;A3:5A:673785181:673785177:-	MSTRG.191610;A3:4B:633778318:633778314:-	MSTRG.210213;A3:4D:494286765:494286761:-	A3
Event0539	MSTRG.227912;A3:5A:677138505:677138486:-	MSTRG.191711;A3:4B:638118601:638118582:-	MSTRG.210325;A3:4D:497204295:497204276:-	A3
Event0540	MSTRG.227956;A3:5A:678626017:678625775:-	MSTRG.191756;A3:4B:640105112:640104878:-	MSTRG.210375;A3:4D:498177224:498176990:-	A3
Event0541	MSTRG.227956;A5:5A:678625662:678625865:-	MSTRG.191756;A5:4B:640104765:640104960:-	MSTRG.210375;A5:4D:498176877:498177072:-	A5
Event0542	MSTRG.228163;A5:5A:684691407:684691446:-	MSTRG.191914;A5:4B:646141624:646141663:-	MSTRG.210560;A5:4D:502037797:502037836:-	A5
Event0543	MSTRG.228291;A3:5A:688765798:688765802:+	MSTRG.192053;A3:4B:650687889:650687893:+	MSTRG.210696;A3:4D:504092526:504092530:+	A3
Event0544	MSTRG.228308;A3:5A:688963188:688963191:+	MSTRG.192067;A3:4B:650935414:650935417:+	MSTRG.210713;A3:4D:504315742:504315745:+	A3
Event0545	MSTRG.228326;A5:5A:688987349:688987340:+	MSTRG.192085;A5:4B:650974726:650974717:+	MSTRG.210734;A5:4D:504342872:504342863:+	A5
Event0546	MSTRG.228326;A5:5A:688988146:688988119:+	MSTRG.192085;A5:4B:650975492:650975465:+	MSTRG.210734;A5:4D:504343671:504343644:+	A5
Event0547	MSTRG.5024;A5:1A:223948613:223949018:-	MSTRG.19209;A5:1B:218445877:218446294:-	MSTRG.34533;A5:1D:163432104:163432521:-	A5
Event0548	MSTRG.5024;RI:1A:223948885-223949018:-	MSTRG.19209;RI:1B:218446161-218446294:-	MSTRG.34533;RI:1D:163432388-163432521:-	RI
Event0549	MSTRG.4619;A3:1A:186990282:186990203:-	MSTRG.19325;A3:1B:228171692:228171613:-	MSTRG.33629;A3:1D:127927829:127927750:-	A3
Event0550	MSTRG.5124;A3:1A:230469644:230469641:-	MSTRG.19471;A3:1B:238673508:238673505:-	MSTRG.34604;A3:1D:165473908:165473905:-	A3
Event0551	MSTRG.4755;A3:1A:201856518:201856272:-	MSTRG.19554;A3:1B:245936989:245936743:-	MSTRG.33604;A3:1D:127216617:127216371:-	A3
Event0552	MSTRG.4755;A5:1A:201856156:201856432:-	MSTRG.19554;A5:1B:245936627:245936903:-	MSTRG.33604;A5:1D:127216255:127216531:-	A5
Event0553	MSTRG.4755;A5:1A:201856627:201856632:-	MSTRG.19554;A5:1B:245937111:245937116:-	MSTRG.33604;A5:1D:127216740:127216745:-	A5
Event0554	MSTRG.4755;A5:1A:201856627:201856647:-	MSTRG.19554;A5:1B:245937111:245937131:-	MSTRG.33604;A5:1D:127216740:127216760:-	A5
Event0555	MSTRG.4755;A5:1A:201856632:201856647:-	MSTRG.19554;A5:1B:245937116:245937131:-	MSTRG.33604;A5:1D:127216745:127216760:-	A5
Event0556	MSTRG.4755;RI:1A:201856272-201856432:-	MSTRG.19554;RI:1B:245936743-245936903:-	MSTRG.33604;RI:1D:127216371-127216531:-	RI
Event0557	MSTRG.5151;A3:1A:232342411:232342414:+	MSTRG.19610;A3:1B:252033340:252033343:+	MSTRG.34871;A3:1D:176922668:176922671:+	A3
Event0558	MSTRG.5151;A5:1A:232342623:232342614:+	MSTRG.19610;A5:1B:252033552:252033543:+	MSTRG.34871;A5:1D:176922880:176922871:+	A5
Event0559	MSTRG.5275;SE:1A:238654017-238655060:238655232-238656201:+	MSTRG.19797;SE:1B:266087730-266088270:266088442-266089305:+	MSTRG.35278;SE:1D:192547685-192548667:192548839-192549757:+	SE
Event0560	MSTRG.5290;SE:1A:238682095-238682603:238682678-238684527:-	MSTRG.19811;SE:1B:266262180-266262663:266262738-266263793:-	MSTRG.35292;SE:1D:192585499-192585975:192586050-192587100:-	SE
Event0561	MSTRG.5330;A3:1A:241318506:241318509:+	MSTRG.19882;A3:1B:268801082:268801085:+	MSTRG.35349;A3:1D:194137468:194137471:+	A3
Event0562	MSTRG.5429;A3:1A:247315074:247315071:-	MSTRG.19985;A3:1B:277423155:277423152:-	MSTRG.35449;A3:1D:196796378:196796375:-	A3
Event0563	MSTRG.5600;A3:1A:254994533:254994542:+	MSTRG.20218;A3:1B:288953344:288953353:+	MSTRG.35573;A3:1D:201055143:201055152:+	A3
Event0564	MSTRG.5593;A3:1A:254382753:254382757:+	MSTRG.20224;A3:1B:288805762:288805766:+	MSTRG.35567;A3:1D:200876460:200876464:+	A3
Event0565	MSTRG.5593;SE:1A:254377684-254380542:254380594-254381169:+	MSTRG.20224;SE:1B:288802375-288803147:288803199-288804063:+	MSTRG.35567;SE:1D:200873383-200874175:200874227-200874837:+	SE
Event0566	MSTRG.5748;A3:1A:261133016:261133029:+	MSTRG.20408;A3:1B:300573768:300573781:+	MSTRG.35737;A3:1D:204630489:204630502:+	A3
Event0567	MSTRG.5748;A3:1A:261133016:261133039:+	MSTRG.20408;A3:1B:300573768:300573791:+	MSTRG.35737;A3:1D:204630489:204630512:+	A3
Event0568	MSTRG.5748;A3:1A:261133029:261133039:+	MSTRG.20408;A3:1B:300573781:300573791:+	MSTRG.35737;A3:1D:204630502:204630512:+	A3
Event0569	MSTRG.5748;A3:1A:261133415:261133425:+	MSTRG.20408;A3:1B:300574166:300574176:+	MSTRG.35737;A3:1D:204630884:204630894:+	A3
Event0570	MSTRG.5748;A3:1A:261133415:261133431:+	MSTRG.20408;A3:1B:300574166:300574182:+	MSTRG.35737;A3:1D:204630884:204630900:+	A3
Event0571	MSTRG.5748;A3:1A:261133425:261133431:+	MSTRG.20408;A3:1B:300574176:300574182:+	MSTRG.35737;A3:1D:204630894:204630900:+	A3
Event0572	MSTRG.5748;A3:1A:261134049:261134053:+	MSTRG.20408;A3:1B:300574840:300574844:+	MSTRG.35737;A3:1D:204631558:204631562:+	A3
Event0573	MSTRG.5783;A5:1A:265026260:265021971:+	MSTRG.20429;A5:1B:302210708:302206419:+	MSTRG.35792;A5:1D:206499566:206495277:+	A5
Event0574	MSTRG.5783;RI:1A:265021971-265022056:+	MSTRG.20429;RI:1B:302206419-302206504:+	MSTRG.35792;RI:1D:206495277-206495362:+	RI
Event0575	MSTRG.6033;A3:1A:277637262:277637269:+	MSTRG.20611;A3:1B:310363639:310363646:+	MSTRG.36188;A3:1D:216723091:216723098:+	A3
Event0576	MSTRG.6119;SE:1A:281889480-281889650:281889712-281889951:-	MSTRG.20641;SE:1B:313083488-313083657:313083719-313083958:-	MSTRG.36250;SE:1D:218977321-218977492:218977554-218977793:-	SE
Event0577	MSTRG.6120;A3:1A:282550767:282550781:+	MSTRG.20658;A3:1B:314568603:314568617:+	MSTRG.36269;A3:1D:219482439:219482453:+	A3
Event0578	MSTRG.6239;A5:1A:288516383:288516843:-	MSTRG.20773;A5:1B:321882581:321883041:-	MSTRG.36355;A5:1D:222343292:222343752:-	A5
Event0579	MSTRG.6262;A3:1A:290199388:290199607:+	MSTRG.20783;A3:1B:322480984:322481201:+	MSTRG.36378;A3:1D:223168329:223168547:+	A3
Event0580	MSTRG.6262;A5:1A:290199707:290199406:+	MSTRG.20783;A5:1B:322481301:322481002:+	MSTRG.36378;A5:1D:223168647:223168347:+	A5
Event0581	MSTRG.6262;RI:1A:290199406-290199607:+	MSTRG.20783;RI:1B:322481002-322481201:+	MSTRG.36378;RI:1D:223168347-223168547:+	RI
Event0582	MSTRG.6291;A3:1A:291253356:291253367:+	MSTRG.20822;A3:1B:324353489:324353500:+	MSTRG.36421;A3:1D:224404783:224404794:+	A3
Event0583	MSTRG.6291;A3:1A:291254506:291254509:+	MSTRG.20822;A3:1B:324354642:324354645:+	MSTRG.36421;A3:1D:224405877:224405880:+	A3
Event0584	MSTRG.6291;SE:1A:291253671-291254506:291254588-291255179:+	MSTRG.20822;SE:1B:324353804-324354642:324354724-324355314:+	MSTRG.36421;SE:1D:224405098-224405877:224405959-224406483:+	SE
Event0585	MSTRG.6291;SE:1A:291253671-291254509:291254588-291255179:+	MSTRG.20822;SE:1B:324353804-324354645:324354724-324355314:+	MSTRG.36421;SE:1D:224405098-224405880:224405959-224406483:+	SE
Event0586	MSTRG.6402;SE:1A:295585701-295586073:295586894-295587015:-	MSTRG.20883;SE:1B:327575788-327576123:327576944-327577063:-	MSTRG.36526;SE:1D:228069279-228069614:228070408-228070527:-	SE
Event0587	MSTRG.6572;A5:1A:304038549:304038648:-	MSTRG.21047;A5:1B:334313725:334313824:-	MSTRG.36927;A5:1D:240127575:240127674:-	A5
Event0588	MSTRG.7016;A5:1A:331320162:331320167:-	MSTRG.21367;A5:1B:355675557:355675562:-	MSTRG.37604;A5:1D:257411734:257411739:-	A5
Event0589	MSTRG.7475;A5:1A:355347925:355348088:-	MSTRG.21751;A5:1B:385300862:385301025:-	MSTRG.38418;A5:1D:283622191:283622355:-	A5
Event0590	MSTRG.7475;RI:1A:355348009-355348088:-	MSTRG.21751;RI:1B:385300946-385301025:-	MSTRG.38418;RI:1D:283622275-283622355:-	RI
Event0591	MSTRG.7489;A3:1A:355722364:355721256:-	MSTRG.21760;A3:1B:386198881:386197809:-	MSTRG.38431;A3:1D:284246841:284245787:-	A3
Event0592	MSTRG.7489;A3:1A:355722375:355722364:-	MSTRG.21760;A3:1B:386198892:386198881:-	MSTRG.38431;A3:1D:284246852:284246841:-	A3
Event0593	MSTRG.7489;RI:1A:355721256-355721404:-	MSTRG.21760;RI:1B:386197809-386197957:-	MSTRG.38431;RI:1D:284245787-284245935:-	RI
Event0594	MSTRG.7491;A3:1A:356391300:356391312:+	MSTRG.21762;A3:1B:386518400:386518412:+	MSTRG.38451;A3:1D:284710158:284710170:+	A3
Event0595	MSTRG.7526;A5:1A:358179154:358179327:-	MSTRG.21786;A5:1B:389093870:389094043:-	MSTRG.38515;A5:1D:286754127:286754300:-	A5
Event0596	MSTRG.7526;RI:1A:358179237-358179327:-	MSTRG.21786;RI:1B:389093953-389094043:-	MSTRG.38515;RI:1D:286754210-286754300:-	RI
Event0597	MSTRG.7532;A3:1A:358761973:358761970:-	MSTRG.21789;A3:1B:389213503:389213500:-	MSTRG.38531;A3:1D:287457457:287457454:-	A3
Event0598	MSTRG.7522;A5:1A:357774995:357774998:-	MSTRG.21791;A5:1B:388767677:388767680:-	MSTRG.38516;A5:1D:286383489:286383492:-	A5
Event0599	MSTRG.7522;SE:1A:357766081-357766684:357766803-357767441:-	MSTRG.21791;SE:1B:388759300-388760347:388760466-388761352:-	MSTRG.38516;SE:1D:286376152-286376724:286376843-286377668:-	SE
Event0600	MSTRG.7541;RI:1A:359690162-359690365:+	MSTRG.21796;RI:1B:389735785-389735995:+	MSTRG.38541;RI:1D:288148139-288148345:+	RI
Event0601	MSTRG.7609;A5:1A:363452796:363452515:+	MSTRG.21848;A5:1B:392435042:392434761:+	MSTRG.38651;A5:1D:291492564:291492283:+	A5
Event0602	MSTRG.7609;RI:1A:363452515-363452599:+	MSTRG.21848;RI:1B:392434761-392434845:+	MSTRG.38651;RI:1D:291492283-291492367:+	RI
Event0603	MSTRG.7630;A3:1A:364228118:364227974:-	MSTRG.21869;A3:1B:393077669:393077525:-	MSTRG.38675;A3:1D:292081935:292081791:-	A3
Event0604	MSTRG.7630;A5:1A:364228242:364228860:-	MSTRG.21869;A5:1B:393077793:393078411:-	MSTRG.38675;A5:1D:292082059:292082665:-	A5
Event0605	MSTRG.7752;A3:1A:369053995:369054166:+	MSTRG.21941;A3:1B:397797073:397797242:+	MSTRG.38814;A3:1D:296278213:296278381:+	A3
Event0606	MSTRG.7837;A3:1A:372943725:372943707:-	MSTRG.22016;A3:1B:403099771:403099753:-	MSTRG.38950;A3:1D:298949646:298949628:-	A3
Event0607	MSTRG.7837;A5:1A:372943538:372943557:-	MSTRG.22016;A5:1B:403099581:403099601:-	MSTRG.38950;A5:1D:298949457:298949476:-	A5
Event0608	MSTRG.7899;RI:1A:376146315-376146396:-	MSTRG.22086;RI:1B:406349237-406349317:-	MSTRG.39063;RI:1D:301240825-301240906:-	RI
Event0609	MSTRG.7921;A3:1A:377428896:377429120:+	MSTRG.22109;A3:1B:409629245:409629469:+	MSTRG.39085;A3:1D:302818797:302819021:+	A3
Event0610	MSTRG.7921;A5:1A:377429323:377428940:+	MSTRG.22109;A5:1B:409629672:409629289:+	MSTRG.39085;A5:1D:302819224:302818841:+	A5
Event0611	MSTRG.7921;RI:1A:377428940-377429120:+	MSTRG.22109;RI:1B:409629289-409629469:+	MSTRG.39085;RI:1D:302818841-302819021:+	RI
Event0612	MSTRG.8044;A5:1A:385651026:385651092:-	MSTRG.22168;A5:1B:414776573:414776639:-	MSTRG.39195;A5:1D:307208019:307208085:-	A5
Event0613	MSTRG.8046;A5:1A:385658471:385658013:+	MSTRG.22170;A5:1B:414800092:414799632:+	MSTRG.39197;A5:1D:307214738:307214278:+	A5
Event0614	MSTRG.8046;A5:1A:385658951:385658783:+	MSTRG.22170;A5:1B:414800753:414800585:+	MSTRG.39197;A5:1D:307215386:307215218:+	A5
Event0615	MSTRG.8046;RI:1A:385658013-385658106:+	MSTRG.22170;RI:1B:414799632-414799727:+	MSTRG.39197;RI:1D:307214278-307214373:+	RI
Event0616	MSTRG.8151;SE:1A:391258024-391258789:391258876-391258985:-	MSTRG.22259;SE:1B:421098016-421098787:421098874-421098986:-	MSTRG.39371;SE:1D:311367402-311368181:311368268-311368380:-	SE
Event0617	MSTRG.8151;SE:1A:391258024-391258985:391259037-391260041:-	MSTRG.22259;SE:1B:421098016-421098986:421099038-421100348:-	MSTRG.39371;SE:1D:311367402-311368380:311368432-311369360:-	SE
Event0618	MSTRG.8177;A5:1A:392527411:392528067:-	MSTRG.22287;A5:1B:423207526:423208182:-	MSTRG.39433;A5:1D:312971077:312971733:-	A5
Event0619	MSTRG.8177;A5:1A:392528067:392528226:-	MSTRG.22287;A5:1B:423208182:423208341:-	MSTRG.39433;A5:1D:312971733:312971892:-	A5
Event0620	MSTRG.8177;RI:1A:392527965-392528067:-	MSTRG.22287;RI:1B:423208080-423208182:-	MSTRG.39433;RI:1D:312971631-312971733:-	RI
Event0621	MSTRG.8177;RI:1A:392528119-392528226:-	MSTRG.22287;RI:1B:423208234-423208341:-	MSTRG.39433;RI:1D:312971785-312971892:-	RI
Event0622	MSTRG.8180;A3:1A:392785373:392785370:-	MSTRG.22291;A3:1B:423591847:423591844:-	MSTRG.39441;A3:1D:313214909:313214906:-	A3
Event0623	MSTRG.8180;A5:1A:392785455:392786138:-	MSTRG.22291;A5:1B:423591925:423592607:-	MSTRG.39441;A5:1D:313214991:313215673:-	A5
Event0624	MSTRG.8180;RI:1A:392786054-392786138:-	MSTRG.22291;RI:1B:423592523-423592607:-	MSTRG.39441;RI:1D:313215589-313215673:-	RI
Event0625	MSTRG.8208;SE:1A:394256794-394257059:394257112-394257199:-	MSTRG.22308;SE:1B:423964621-423964886:423964939-423965026:-	MSTRG.39465;SE:1D:313856175-313856439:313856492-313856579:-	SE
Event0626	MSTRG.8260;A3:1A:396429551:396429548:-	MSTRG.22400;A3:1B:428070685:428070682:-	MSTRG.39549;A3:1D:315980431:315980428:-	A3
Event0627	MSTRG.8282;A5:1A:397773115:397773267:-	MSTRG.22417;A5:1B:428810048:428810200:-	MSTRG.39581;A5:1D:316682150:316682302:-	A5
Event0628	MSTRG.8282;RI:1A:397772518-397773115:-	MSTRG.22417;RI:1B:428809432-428810048:-	MSTRG.39581;RI:1D:316681553-316682150:-	RI
Event0629	MSTRG.8317;A3:1A:399498242:399498238:-	MSTRG.22445;A3:1B:430163175:430163171:-	MSTRG.39667;A3:1D:318374417:318374413:-	A3
Event0630	MSTRG.8447;A3:1A:406190687:406190694:+	MSTRG.22534;A3:1B:435195631:435195638:+	MSTRG.39802;A3:1D:322286318:322286325:+	A3
Event0631	MSTRG.8575;A3:1A:415583612:415583781:+	MSTRG.22597;A3:1B:439431570:439431739:+	MSTRG.39902;A3:1D:326152601:326152770:+	A3
Event0632	MSTRG.8575;A5:1A:415583978:415583668:+	MSTRG.22597;A5:1B:439431936:439431626:+	MSTRG.39902;A5:1D:326152967:326152657:+	A5
Event0633	MSTRG.8575;RI:1A:415583668-415583781:+	MSTRG.22597;RI:1B:439431626-439431739:+	MSTRG.39902;RI:1D:326152657-326152770:+	RI
Event0634	MSTRG.8824;A3:1A:427038387:427038107:-	MSTRG.22685;A3:1B:444862650:444862375:-	MSTRG.40005;A3:1D:329792900:329792625:-	A3
Event0635	MSTRG.8824;A3:1A:427038817:427038387:-	MSTRG.22685;A3:1B:444863083:444862650:-	MSTRG.40005;A3:1D:329793330:329792900:-	A3
Event0636	MSTRG.8824;RI:1A:427038387-427038473:-	MSTRG.22685;RI:1B:444862650-444862736:-	MSTRG.40005;RI:1D:329792900-329792986:-	RI
Event0637	MSTRG.8839;A3:1A:427820189:427819519:-	MSTRG.22694;A3:1B:445435761:445435091:-	MSTRG.40023;A3:1D:330551848:330551178:-	A3
Event0638	MSTRG.8839;A5:1A:427818078:427819601:-	MSTRG.22694;A5:1B:445433650:445435173:-	MSTRG.40023;A5:1D:330549737:330551260:-	A5
Event0639	MSTRG.8839;RI:1A:427819519-427819601:-	MSTRG.22694;RI:1B:445435091-445435173:-	MSTRG.40023;RI:1D:330551178-330551260:-	RI
Event0640	MSTRG.8839;SE:1A:427814954-427816741:427817123-427817534:-	MSTRG.22694;SE:1B:445430583-445432324:445432700-445433107:-	MSTRG.40023;SE:1D:330546291-330548383:330548753-330549167:-	SE
Event0641	MSTRG.8848;A5:1A:428547209:428547195:+	MSTRG.22700;A5:1B:445743242:445743228:+	MSTRG.40046;A5:1D:331301738:331301724:+	A5
Event0642	MSTRG.8858;A5:1A:428973892:428973751:+	MSTRG.22702;A5:1B:446028132:446027988:+	MSTRG.40049;A5:1D:331916558:331916417:+	A5
Event0643	MSTRG.8875;A3:1A:430238440:430238435:-	MSTRG.22721;A3:1B:447324471:447324466:-	MSTRG.40071;A3:1D:332576469:332576464:-	A3
Event0644	MSTRG.8893;A3:1A:430622976:430622979:+	MSTRG.22738;A3:1B:448531825:448531828:+	MSTRG.40098;A3:1D:333002148:333002151:+	A3
Event0645	MSTRG.8939;A5:1A:432770196:432770136:+	MSTRG.22774;A5:1B:451076137:451076077:+	MSTRG.40167;A5:1D:335271608:335271548:+	A5
Event0646	MSTRG.8962;A3:1A:434640997:434641000:+	MSTRG.22788;A3:1B:452026691:452026694:+	MSTRG.40190;A3:1D:336344578:336344581:+	A3
Event0647	MSTRG.8965;SE:1A:435062478-435062956:435063032-435063128:+	MSTRG.22792;SE:1B:452317079-452317555:452317632-452317728:+	MSTRG.40194;SE:1D:336552804-336553298:336553375-336553471:+	SE
Event0648	MSTRG.8965;SE:1A:435062478-435062956:435063032-435063132:+	MSTRG.22792;SE:1B:452317079-452317555:452317632-452317728:+	MSTRG.40194;SE:1D:336552804-336553298:336553375-336553471:+	SE
Event0649	MSTRG.211346;A5:5A:6703997:6703999:-	MSTRG.229332;A5:5B:8905961:8905963:-	MSTRG.245444;A5:5D:8531239:8531241:-	A5
Event0650	MSTRG.211428;A3:5A:9324662:9324665:+	MSTRG.229405;A3:5B:11456058:11456061:+	MSTRG.245567;A3:5D:10898657:10898660:+	A3
Event0651	MSTRG.211483;A3:5A:10480884:10480486:-	MSTRG.229446;A3:5B:13179230:13178841:-	MSTRG.245663;A3:5D:13719374:13718964:-	A3
Event0652	MSTRG.211522;A3:5A:11966944:11966952:+	MSTRG.229467;A3:5B:13723522:13723530:+	MSTRG.245854;A3:5D:18190731:18190739:+	A3
Event0653	MSTRG.211522;A5:5A:11966362:11966358:+	MSTRG.229467;A5:5B:13722959:13722955:+	MSTRG.245854;A5:5D:18190157:18190153:+	A5
Event0654	MSTRG.211522;A5:5A:11966373:11966358:+	MSTRG.229467;A5:5B:13722970:13722955:+	MSTRG.245854;A5:5D:18190168:18190153:+	A5
Event0655	MSTRG.211522;A5:5A:11966373:11966362:+	MSTRG.229467;A5:5B:13722970:13722959:+	MSTRG.245854;A5:5D:18190168:18190157:+	A5
Event0656	MSTRG.211620;A3:5A:14846654:14846648:-	MSTRG.229556;A3:5B:15323500:15323494:-	MSTRG.245976;A3:5D:21464378:21464372:-	A3
Event0657	MSTRG.211744;SE:5A:18638853-18639104:18639237-18639858:-	MSTRG.229652;SE:5B:19439957-19440258:19440392-19441206:-	MSTRG.246152;SE:5D:26792122-26792372:26792504-26793134:-	SE
Event0658	MSTRG.211941;A3:5A:25840274:25839945:-	MSTRG.229874;A3:5B:27461616:27461289:-	MSTRG.246586;A3:5D:36626912:36626591:-	A3
Event0659	MSTRG.211941;A5:5A:25839720:25840067:-	MSTRG.229874;A5:5B:27461064:27461409:-	MSTRG.246586;A5:5D:36626366:36626705:-	A5
Event0660	MSTRG.211989;A3:5A:28673024:28673014:-	MSTRG.229972;A3:5B:34007975:34007965:-	MSTRG.246707;A3:5D:40710551:40710541:-	A3
Event0661	MSTRG.211994;A5:5A:28698801:28698789:+	MSTRG.229974;A5:5B:34040127:34040115:+	MSTRG.246705;A5:5D:40717235:40717223:+	A5
Event0662	MSTRG.212045;A3:5A:29893710:29893703:-	MSTRG.230075;A3:5B:36219047:36219040:-	MSTRG.246755;A3:5D:41547841:41547834:-	A3
Event0663	MSTRG.212317;A3:5A:36495682:36495673:-	MSTRG.230349;A3:5B:45876556:45876547:-	MSTRG.246989;A3:5D:45687350:45687341:-	A3
Event0664	MSTRG.212362;A3:5A:37837166:37837158:-	MSTRG.230412;A3:5B:49563153:49563145:-	MSTRG.247060;A3:5D:47029430:47029422:-	A3
Event0665	MSTRG.212362;A5:5A:37836490:37836797:-	MSTRG.230412;A5:5B:49562477:49562784:-	MSTRG.247060;A5:5D:47028754:47029061:-	A5
Event0666	MSTRG.212378;A3:5A:38713394:38713498:+	MSTRG.230482;A3:5B:51791638:51791742:+	MSTRG.247120;A3:5D:49019510:49019614:+	A3
Event0667	MSTRG.212412;A3:5A:39854305:39854300:-	MSTRG.230521;A3:5B:53255637:53255632:-	MSTRG.247179;A3:5D:50502402:50502397:-	A3
Event0668	MSTRG.9261;SE:1A:448928145-448928568:448928659-448930299:+	MSTRG.23055;SE:1B:470000773-470001102:470001193-470002752:+	MSTRG.40598;SE:1D:348064635-348065179:348065270-348066874:+	SE
Event0669	MSTRG.212453;A5:5A:41157342:41157329:+	MSTRG.230559;A5:5B:55092586:55092573:+	MSTRG.247248;A5:5D:51927681:51927668:+	A5
Event0670	MSTRG.212477;SE:5A:41426448-41426988:41427239-41427331:+	MSTRG.230573;SE:5B:55373569-55373979:55374230-55374324:+	MSTRG.247279;SE:5D:52283680-52284076:52284327-52284421:+	SE
Event0671	MSTRG.212587;A3:5A:44984434:44984431:-	MSTRG.230660;A3:5B:59166010:59166007:-	MSTRG.247440;A3:5D:56455664:56455661:-	A3
Event0672	MSTRG.212592;RI:5A:45282247-45282329:+	MSTRG.230669;RI:5B:59791554-59791636:+	MSTRG.247448;RI:5D:56922137-56922224:+	RI
Event0673	MSTRG.212613;A3:5A:44996421:44996400:-	MSTRG.230670;A3:5B:59176681:59176660:-	MSTRG.247454;A3:5D:56466442:56466421:-	A3
Event0674	MSTRG.212613;A5:5A:44999733:44999737:-	MSTRG.230670;A5:5B:59179836:59179840:-	MSTRG.247454;A5:5D:56469603:56469607:-	A5
Event0675	MSTRG.212958;A3:5A:60117308:60117313:+	MSTRG.231050;A3:5B:75216854:75216859:+	MSTRG.247929;A3:5D:69352622:69352627:+	A3
Event0676	MSTRG.212993;A3:5A:60527928:60527923:-	MSTRG.231071;A3:5B:75906271:75906266:-	MSTRG.247972;A3:5D:70639272:70639267:-	A3
Event0677	MSTRG.212993;A5:5A:60527403:60527410:-	MSTRG.231071;A5:5B:75905746:75905753:-	MSTRG.247972;A5:5D:70638747:70638754:-	A5
Event0678	MSTRG.214001;A5:5A:68547390:68547388:+	MSTRG.231167;A5:5B:81190912:81190910:+	MSTRG.248337;A5:5D:73396152:73396150:+	A5
Event0679	MSTRG.214090;SE:5A:70454522-70454970:70455036-70455390:+	MSTRG.231288;SE:5B:83612372-83612834:83612900-83613239:+	MSTRG.248412;SE:5D:75272992-75273452:75273518-75273872:+	SE
Event0680	MSTRG.214090;SE:5A:70454522-70454970:70455036-70455908:+	MSTRG.231288;SE:5B:83612372-83612834:83612900-83613239:+	MSTRG.248412;SE:5D:75272992-75273452:75273518-75273872:+	SE
Event0681	MSTRG.214090;SE:5A:70455036-70455390:70455441-70455908:+	MSTRG.231288;SE:5B:83612372-83613239:83613290-83613831:+	MSTRG.248412;SE:5D:75273518-75273872:75273923-75274398:+	SE
Event0682	MSTRG.214090;SE:5A:70454522-70455390:70455441-70455908:+	MSTRG.231288;SE:5B:83612372-83613239:83613290-83613831:+	MSTRG.248412;SE:5D:75273518-75273872:75273923-75274398:+	SE
Event0683	MSTRG.9375;A3:1A:454334138:454334449:+	MSTRG.23134;A3:1B:476031793:476032107:+	MSTRG.40840;A3:1D:354504472:354504786:+	A3
Event0684	MSTRG.9375;RI:1A:454334354-454334449:+	MSTRG.23134;RI:1B:476032009-476032107:+	MSTRG.40840;RI:1D:354504688-354504786:+	RI
Event0685	MSTRG.9379;A3:1A:454343069:454343088:+	MSTRG.23136;A3:1B:476077526:476077545:+	MSTRG.40843;A3:1D:354517219:354517238:+	A3
Event0686	MSTRG.9379;A3:1A:454343547:454343553:+	MSTRG.23136;A3:1B:476078004:476078010:+	MSTRG.40843;A3:1D:354517697:354517703:+	A3
Event0687	MSTRG.214214;A3:5A:78969571:78969568:-	MSTRG.231553;A3:5B:91199190:91199187:-	MSTRG.248741;A3:5D:84323428:84323425:-	A3
Event0688	MSTRG.214341;A3:5A:86181826:86181771:-	MSTRG.231945;A3:5B:98519216:98519161:-	MSTRG.249012;A3:5D:92464602:92464547:-	A3
Event0689	MSTRG.214345;A3:5A:86665377:86665372:-	MSTRG.231955;A3:5B:98666793:98666788:-	MSTRG.249035;A3:5D:93067835:93067830:-	A3
Event0690	MSTRG.214345;A3:5A:86666567:86666536:-	MSTRG.231955;A3:5B:98667981:98667950:-	MSTRG.249035;A3:5D:93069552:93069521:-	A3
Event0691	MSTRG.214389;A3:5A:88644872:88644893:+	MSTRG.231998;A3:5B:101545320:101545341:+	MSTRG.249062;A3:5D:94341799:94341820:+	A3
Event0692	MSTRG.214441;A3:5A:91119702:91119696:-	MSTRG.232030;A3:5B:102631327:102631321:-	MSTRG.249130;A3:5D:96002262:96002256:-	A3
Event0693	MSTRG.214458;A3:5A:92430406:92430396:-	MSTRG.232109;A3:5B:105696377:105696367:-	MSTRG.249155;A3:5D:97263560:97263550:-	A3
Event0694	MSTRG.214754;A3:5A:110662426:110662423:-	MSTRG.232346;A3:5B:117897083:117897080:-	MSTRG.249512;A3:5D:107777871:107777868:-	A3
Event0695	MSTRG.214820;A5:5A:115026781:115026765:+	MSTRG.232408;A5:5B:121206630:121206614:+	MSTRG.249647;A5:5D:112050622:112050606:+	A5
Event0696	MSTRG.214820;A5:5A:115027664:115027659:+	MSTRG.232408;A5:5B:121207514:121207509:+	MSTRG.249647;A5:5D:112051506:112051501:+	A5
Event0697	MSTRG.214828;A3:5A:115094550:115094578:+	MSTRG.232409;A3:5B:121248907:121248935:+	MSTRG.249651;A3:5D:112243542:112243570:+	A3
Event0698	MSTRG.214835;A3:5A:115618665:115618649:-	MSTRG.232415;A3:5B:121555839:121555823:-	MSTRG.249667;A3:5D:112698976:112698960:-	A3
Event0699	MSTRG.214913;A3:5A:118663169:118663172:+	MSTRG.232467;A3:5B:123752580:123752583:+	MSTRG.249704;A3:5D:113383784:113383787:+	A3
Event0700	MSTRG.215011;SE:5A:122329587-122330080:122330157-122332270:-	MSTRG.232521;SE:5B:127200159-127200678:127200755-127202936:-	MSTRG.249786;SE:5D:115641923-115642442:115642519-115644606:-	SE
Event0701	MSTRG.9496;A5:1A:460675213:460675079:+	MSTRG.23256;A5:1B:483372158:483372024:+	MSTRG.41065;A5:1D:361114845:361114711:+	A5
Event0702	MSTRG.215135;A3:5A:128433539:128433530:-	MSTRG.232600;A3:5B:130917993:130917984:-	MSTRG.249908;A3:5D:118841505:118841496:-	A3
Event0703	MSTRG.215255;A3:5A:129605965:129605929:-	MSTRG.232630;A3:5B:132293689:132293653:-	MSTRG.249985;A3:5D:119490847:119490811:-	A3
Event0704	MSTRG.215255;A3:5A:129606524:129606521:-	MSTRG.232630;A3:5B:132293873:132293870:-	MSTRG.249985;A3:5D:119491513:119491510:-	A3
Event0705	MSTRG.215265;A3:5A:136390447:136390456:+	MSTRG.232717;A3:5B:136406167:136406176:+	MSTRG.250080;A3:5D:123447752:123447761:+	A3
Event0706	MSTRG.215265;SE:5A:136391974-136392070:136392117-136392423:+	MSTRG.232717;SE:5B:136407658-136407753:136407800-136408107:+	MSTRG.250080;SE:5D:123449279-123449375:123449422-123449730:+	SE
Event0707	MSTRG.215275;A5:5A:136396097:136396078:+	MSTRG.232718;A5:5B:136412863:136412844:+	MSTRG.250082;A5:5D:123459221:123459202:+	A5
Event0708	MSTRG.215382;A5:5A:141888069:141888074:-	MSTRG.232762;A5:5B:139356412:139356417:-	MSTRG.250199;A5:5D:126579736:126579741:-	A5
Event0709	MSTRG.215400;A3:5A:143659762:143659757:-	MSTRG.232776;A3:5B:141148991:141148986:-	MSTRG.250263;A3:5D:128643474:128643469:-	A3
Event0710	MSTRG.215601;SE:5A:158247675-158247761:158247796-158247878:-	MSTRG.232849;SE:5B:145827148-145827234:145827269-145827351:-	MSTRG.250446;SE:5D:134473528-134473612:134473647-134473729:-	SE
Event0711	MSTRG.9526;A3:1A:461777221:461776960:-	MSTRG.23293;A3:1B:484888539:484888278:-	MSTRG.41113;A3:1D:362321169:362320908:-	A3
Event0712	MSTRG.9526;A5:1A:461776865:461777063:-	MSTRG.23293;A5:1B:484888183:484888381:-	MSTRG.41113;A5:1D:362320813:362321011:-	A5
Event0713	MSTRG.9526;RI:1A:461776960-461777063:-	MSTRG.23293;RI:1B:484888278-484888381:-	MSTRG.41113;RI:1D:362320908-362321011:-	RI
Event0714	MSTRG.215811;A5:5A:173113063:173113049:+	MSTRG.233072;A5:5B:163079640:163079626:+	MSTRG.251690;A5:5D:184038078:184038064:+	A5
Event0715	MSTRG.9552;A5:1A:462436224:462436383:-	MSTRG.23312;A5:1B:486545099:486545258:-	MSTRG.41146;A5:1D:363281398:363281557:-	A5
Event0716	MSTRG.9552;SE:1A:462435999-462436224:462436435-462437982:-	MSTRG.23312;SE:1B:486544880-486545099:486545310-486546480:-	MSTRG.41146;SE:1D:363281179-363281398:363281609-363282739:-	SE
Event0717	MSTRG.9552;SE:1A:462435999-462436383:462436435-462437982:-	MSTRG.23312;SE:1B:486544880-486545258:486545310-486546480:-	MSTRG.41146;SE:1D:363281179-363281557:363281609-363282739:-	SE
Event0718	MSTRG.9594;A5:1A:463829736:463829747:-	MSTRG.23360;A5:1B:488217842:488217853:-	MSTRG.41207;A5:1D:364772756:364772767:-	A5
Event0719	MSTRG.216368;SE:5A:214916894-214917060:214917194-214917319:+	MSTRG.233747;SE:5B:211585485-211585651:211585785-211585909:+	MSTRG.252137;SE:5D:200641876-200642042:200642176-200642301:+	SE
Event0720	MSTRG.217158;A5:5A:265550589:265550607:-	MSTRG.233899;A5:5B:219996602:219996620:-	MSTRG.252336;A5:5D:206688552:206688570:-	A5
Event0721	MSTRG.217183;A3:5A:268624404:268624420:+	MSTRG.233914;A3:5B:221198969:221198985:+	MSTRG.252364;A3:5D:208132804:208132820:+	A3
Event0722	MSTRG.217183;A3:5A:268624901:268624907:+	MSTRG.233914;A3:5B:221199461:221199467:+	MSTRG.252364;A3:5D:208133301:208133307:+	A3
Event0723	MSTRG.217183;A5:5A:268624333:268624314:+	MSTRG.233914;A5:5B:221198898:221198879:+	MSTRG.252364;A5:5D:208132733:208132714:+	A5
Event0724	MSTRG.217226;A3:5A:270179237:270179555:+	MSTRG.233940;A3:5B:222368862:222369180:+	MSTRG.252403;A3:5D:209310949:209311267:+	A3
Event0725	MSTRG.217226;A3:5A:270179237:270179568:+	MSTRG.233940;A3:5B:222368862:222369193:+	MSTRG.252403;A3:5D:209310949:209311280:+	A3
Event0726	MSTRG.217226;A5:5A:270179809:270179475:+	MSTRG.233940;A5:5B:222369434:222369100:+	MSTRG.252403;A5:5D:209311521:209311187:+	A5
Event0727	MSTRG.217226;A5:5A:270179809:270179482:+	MSTRG.233940;A5:5B:222369434:222369107:+	MSTRG.252403;A5:5D:209311521:209311194:+	A5
Event0728	MSTRG.217226;RI:5A:270179475-270179555:+	MSTRG.233940;RI:5B:222369100-222369180:+	MSTRG.252403;RI:5D:209311187-209311267:+	RI
Event0729	MSTRG.217226;RI:5A:270179475-270179568:+	MSTRG.233940;RI:5B:222369100-222369193:+	MSTRG.252403;RI:5D:209311187-209311280:+	RI
Event0730	MSTRG.217226;RI:5A:270179482-270179555:+	MSTRG.233940;RI:5B:222369107-222369180:+	MSTRG.252403;RI:5D:209311194-209311267:+	RI
Event0731	MSTRG.217229;A3:5A:270829825:270829820:-	MSTRG.233941;A3:5B:222758047:222758042:-	MSTRG.252395;A3:5D:209500848:209500843:-	A3
Event0732	MSTRG.217346;A3:5A:277719920:277719917:-	MSTRG.234008;A3:5B:227832632:227832629:-	MSTRG.252556;A3:5D:213471925:213471922:-	A3
Event0733	MSTRG.217839;A3:5A:307211198:307211178:-	MSTRG.234447;A3:5B:254499078:254499058:-	MSTRG.253086;A3:5D:228556381:228556361:-	A3
Event0734	MSTRG.218290;SE:5A:329988011-329988719:329988835-329989318:+	MSTRG.234998;SE:5B:280599206-280599824:280599940-280600617:+	MSTRG.253677;SE:5D:246005535-246006124:246006240-246006845:+	SE
Event0735	MSTRG.218381;A3:5A:334745264:334745223:-	MSTRG.235091;A3:5B:284000767:284000726:-	MSTRG.253875;A3:5D:251955350:251955309:-	A3
Event0736	MSTRG.218384;A3:5A:334751705:334751674:-	MSTRG.235094;A3:5B:284370481:284370450:-	MSTRG.253880;A3:5D:251961689:251961658:-	A3
Event0737	MSTRG.218407;A3:5A:335677532:335677524:-	MSTRG.235102;A3:5B:285504331:285504323:-	MSTRG.253914;A3:5D:253183174:253183166:-	A3
Event0738	MSTRG.218519;A3:5A:340816322:340816318:-	MSTRG.235164;A3:5B:290387583:290387579:-	MSTRG.254029;A3:5D:256459279:256459275:-	A3
Event0739	MSTRG.218521;A5:5A:341134606:341134665:-	MSTRG.235176;A5:5B:290448360:290448419:-	MSTRG.254036;A5:5D:256479744:256479803:-	A5
Event0740	MSTRG.218572;A5:5A:343452726:343452648:+	MSTRG.235204;A5:5B:292734801:292734723:+	MSTRG.254099;A5:5D:258642262:258642184:+	A5
Event0741	MSTRG.9786;A3:1A:473033166:473033201:+	MSTRG.23528;A3:1B:498683975:498684010:+	MSTRG.41516;A3:1D:373419026:373419061:+	A3
Event0742	MSTRG.218745;A5:5A:355072059:355072090:-	MSTRG.235334;A5:5B:302754232:302754263:-	MSTRG.254391;A5:5D:267763336:267763367:-	A5
Event0743	MSTRG.218805;A3:5A:358050353:358050202:-	MSTRG.235383;A3:5B:305056177:305056026:-	MSTRG.254454;A3:5D:269343059:269342908:-	A3
Event0744	MSTRG.218805;A5:5A:358050081:358050282:-	MSTRG.235383;A5:5B:305055905:305056106:-	MSTRG.254454;A5:5D:269342787:269342988:-	A5
Event0745	MSTRG.218805;RI:5A:358050202-358050282:-	MSTRG.235383;RI:5B:305056026-305056106:-	MSTRG.254454;RI:5D:269342908-269342988:-	RI
Event0746	MSTRG.218809;A3:5A:358485522:358485510:-	MSTRG.235396;A3:5B:305591517:305591505:-	MSTRG.254465;A3:5D:269735675:269735663:-	A3
Event0747	MSTRG.218809;A5:5A:358490855:358490930:-	MSTRG.235396;A5:5B:305596636:305596711:-	MSTRG.254465;A5:5D:269740933:269741008:-	A5
Event0748	MSTRG.218814;A5:5A:359041415:359041410:+	MSTRG.235406;A5:5B:306444915:306444910:+	MSTRG.254479;A5:5D:270219759:270219754:+	A5
Event0749	MSTRG.218872;A3:5A:362793034:362793028:-	MSTRG.235439;A3:5B:309028573:309028567:-	MSTRG.254564;A3:5D:273532022:273532016:-	A3
Event0750	MSTRG.218878;A5:5A:363606604:363606765:-	MSTRG.235450;A5:5B:309680146:309680302:-	MSTRG.254587;A5:5D:274579854:274580020:-	A5
Event0751	MSTRG.218891;A5:5A:363850115:363849893:+	MSTRG.235458;A5:5B:309810180:309809958:+	MSTRG.254589;A5:5D:274769920:274769698:+	A5
Event0752	MSTRG.218891;SE:5A:363853212-363853671:363853829-363854215:+	MSTRG.235458;SE:5B:309813210-309813659:309813817-309814384:+	MSTRG.254589;SE:5D:274772331-274772780:274772938-274773324:+	SE
Event0753	MSTRG.218905;A3:5A:364368871:364368880:+	MSTRG.235516;A3:5B:312767825:312767834:+	MSTRG.254654;A3:5D:275423112:275423121:+	A3
Event0754	MSTRG.218932;A3:5A:365673294:365673271:-	MSTRG.235545;A3:5B:314305492:314305467:-	MSTRG.254689;A3:5D:276941482:276941457:-	A3
Event0755	MSTRG.218952;A3:5A:366256409:366256403:-	MSTRG.235558;A3:5B:315190094:315190088:-	MSTRG.254711;A3:5D:277267040:277267034:-	A3
Event0756	MSTRG.218952;SE:5A:366255148-366256040:366256108-366256182:-	MSTRG.235558;SE:5B:315188833-315189725:315189793-315189867:-	MSTRG.254711;SE:5D:277265777-277266671:277266739-277266813:-	SE
Event0757	MSTRG.218946;RI:5A:366631128-366631321:+	MSTRG.235562;RI:5B:315611411-315611600:+	MSTRG.254714;RI:5D:277557249-277557438:+	RI
Event0758	MSTRG.218946;RI:5A:366631424-366631559:+	MSTRG.235562;RI:5B:315611703-315611844:+	MSTRG.254714;RI:5D:277557541-277557682:+	RI
Event0759	MSTRG.218946;RI:5A:366631634-366631754:+	MSTRG.235562;RI:5B:315611919-315612039:+	MSTRG.254714;RI:5D:277557757-277557882:+	RI
Event0760	MSTRG.218951;RI:5A:366712869-366712947:-	MSTRG.235570;RI:5B:315810460-315810538:-	MSTRG.254721;RI:5D:277621249-277621327:-	RI
Event0761	MSTRG.218951;SE:5A:366712869-366713696:366713867-366714328:-	MSTRG.235570;SE:5B:315810460-315811147:315811318-315811779:-	MSTRG.254721;SE:5D:277621249-277621930:277622101-277622560:-	SE
Event0762	MSTRG.218960;A5:5A:367268531:367268526:+	MSTRG.235574;A5:5B:316150482:316150477:+	MSTRG.254736;A5:5D:278136269:278136264:+	A5
Event0763	MSTRG.218963;A3:5A:367130652:367130668:+	MSTRG.235579;A3:5B:315926311:315926327:+	MSTRG.254742;A3:5D:277819583:277819599:+	A3
Event0764	MSTRG.218977;A3:5A:367599030:367599040:+	MSTRG.235592;A3:5B:316369112:316369122:+	MSTRG.254757;A3:5D:278279453:278279463:+	A3
Event0765	MSTRG.218977;A3:5A:367600198:367600336:+	MSTRG.235592;A3:5B:316370278:316370416:+	MSTRG.254757;A3:5D:278280622:278280759:+	A3
Event0766	MSTRG.218977;A3:5A:367602269:367602415:+	MSTRG.235592;A3:5B:316372346:316372492:+	MSTRG.254757;A3:5D:278282691:278282837:+	A3
Event0767	MSTRG.218977;A5:5A:367599429:367598728:+	MSTRG.235592;A5:5B:316369511:316368798:+	MSTRG.254757;A5:5D:278279849:278279137:+	A5
Event0768	MSTRG.218977;RI:5A:367598728-367599030:+	MSTRG.235592;RI:5B:316368798-316369112:+	MSTRG.254757;RI:5D:278279137-278279453:+	RI
Event0769	MSTRG.218977;RI:5A:367598728-367599040:+	MSTRG.235592;RI:5B:316368798-316369122:+	MSTRG.254757;RI:5D:278279137-278279463:+	RI
Event0770	MSTRG.218977;RI:5A:367602323-367602415:+	MSTRG.235592;RI:5B:316372400-316372492:+	MSTRG.254757;RI:5D:278282745-278282837:+	RI
Event0771	MSTRG.218982;SE:5A:367789135-367798864:367799256-367799397:-	MSTRG.235631;SE:5B:319335727-319337673:319338055-319338196:-	MSTRG.254832;SE:5D:281215495-281219417:281219807-281219947:-	SE
Event0772	MSTRG.219095;A3:5A:375249719:375249725:+	MSTRG.235650;A3:5B:321127365:321127371:+	MSTRG.254877;A3:5D:282846911:282846917:+	A3
Event0773	MSTRG.219095;SE:5A:375251653-375251731:375251856-375253727:+	MSTRG.235650;SE:5B:321129295-321129373:321129496-321130906:+	MSTRG.254877;SE:5D:282848842-282848920:282849043-282851059:+	SE
Event0774	MSTRG.219095;SE:5A:375251653-375251731:375251856-375253748:+	MSTRG.235650;SE:5B:321129295-321129373:321129496-321130906:+	MSTRG.254877;SE:5D:282848842-282848920:282849043-282851059:+	SE
Event0775	MSTRG.219106;A5:5A:375836983:375836962:+	MSTRG.235668;A5:5B:321966689:321966668:+	MSTRG.254906;A5:5D:284105124:284105103:+	A5
Event0776	MSTRG.219115;A3:5A:376545260:376545337:+	MSTRG.235675;A3:5B:322277657:322277734:+	MSTRG.254933;A3:5D:284973843:284973920:+	A3
Event0777	MSTRG.219115;A3:5A:376547534:376547542:+	MSTRG.235675;A3:5B:322279981:322279989:+	MSTRG.254933;A3:5D:284976212:284976220:+	A3
Event0778	MSTRG.219125;A5:5A:376992553:376992556:-	MSTRG.235684;A5:5B:322553701:322553704:-	MSTRG.254943;A5:5D:285131561:285131564:-	A5
Event0779	MSTRG.219125;A5:5A:376994003:376994017:-	MSTRG.235684;A5:5B:322555171:322555185:-	MSTRG.254943;A5:5D:285133051:285133065:-	A5
Event0780	MSTRG.219125;A5:5A:376994459:376994475:-	MSTRG.235684;A5:5B:322555627:322555643:-	MSTRG.254943;A5:5D:285133498:285133514:-	A5
Event0781	MSTRG.219125;A5:5A:376995413:376995448:-	MSTRG.235684;A5:5B:322556589:322556624:-	MSTRG.254943;A5:5D:285134451:285134486:-	A5
Event0782	MSTRG.219174;A5:5A:379132894:379132907:-	MSTRG.235732;A5:5B:326084992:326085005:-	MSTRG.255020;A5:5D:287305978:287305991:-	A5
Event0783	MSTRG.219198;A5:5A:380289295:380289303:-	MSTRG.235753;A5:5B:327086721:327086729:-	MSTRG.255055;A5:5D:287827710:287827718:-	A5
Event0784	MSTRG.219215;SE:5A:381302802-381302880:381302921-381303313:-	MSTRG.235759;SE:5B:327599667-327599742:327599783-327600184:-	MSTRG.255068;SE:5D:288175700-288175776:288175817-288176219:-	SE
Event0785	MSTRG.219225;A3:5A:381705497:381705475:-	MSTRG.235768;A3:5B:327749355:327749333:-	MSTRG.255071;A3:5D:288357068:288357046:-	A3
Event0786	MSTRG.219225;A3:5A:381705866:381705849:-	MSTRG.235768;A3:5B:327749724:327749707:-	MSTRG.255071;A3:5D:288357437:288357420:-	A3
Event0787	MSTRG.219229;A3:5A:382089296:382089004:-	MSTRG.235774;A3:5B:328111636:328111348:-	MSTRG.255081;A3:5D:288556115:288555828:-	A3
Event0788	MSTRG.219229;RI:5A:382089004-382089154:-	MSTRG.235774;RI:5B:328111348-328111494:-	MSTRG.255081;RI:5D:288555828-288555973:-	RI
Event0789	MSTRG.219242;A3:5A:382338354:382338348:-	MSTRG.235785;A3:5B:328374798:328374792:-	MSTRG.255099;A3:5D:289081606:289081600:-	A3
Event0790	MSTRG.219287;A5:5A:384216508:384216793:-	MSTRG.235840;A5:5B:332438277:332438563:-	MSTRG.255196;A5:5D:291887521:291887806:-	A5
Event0791	MSTRG.219287;RI:5A:384216690-384216793:-	MSTRG.235840;RI:5B:332438459-332438563:-	MSTRG.255196;RI:5D:291887703-291887806:-	RI
Event0792	MSTRG.9838;A5:1A:475312062:475311783:+	MSTRG.23587;A5:1B:502639060:502638781:+	MSTRG.41629;A5:1D:376099282:376099003:+	A5
Event0793	MSTRG.219352;A3:5A:387922882:387922886:+	MSTRG.235900;A3:5B:336240105:336240109:+	MSTRG.255282;A3:5D:294633237:294633241:+	A3
Event0794	MSTRG.219520;A3:5A:396687257:396687260:+	MSTRG.235991;A3:5B:340629159:340629162:+	MSTRG.255455;A3:5D:299412485:299412488:+	A3
Event0795	MSTRG.219563;A3:5A:398272432:398272441:+	MSTRG.236045;A3:5B:344300438:344300447:+	MSTRG.255545;A3:5D:301104502:301104511:+	A3
Event0796	MSTRG.219561;A5:5A:398283606:398283623:-	MSTRG.236054;A5:5B:344314137:344314154:-	MSTRG.255548;A5:5D:301115541:301115558:-	A5
Event0797	MSTRG.9866;RI:1A:477017246-477017331:+	MSTRG.23606;RI:1B:503514159-503514241:+	MSTRG.41647;RI:1D:376781158-376781240:+	RI
Event0798	MSTRG.9866;RI:1A:477017401-477017473:+	MSTRG.23606;RI:1B:503514311-503514383:+	MSTRG.41647;RI:1D:376781310-376781382:+	RI
Event0799	MSTRG.9887;A5:1A:477731800:477731161:+	MSTRG.23616;A5:1B:504089558:504088915:+	MSTRG.41672;A5:1D:377188610:377187967:+	A5
Event0800	MSTRG.9887;RI:1A:477731161-477731260:+	MSTRG.23616;RI:1B:504088915-504089021:+	MSTRG.41672;RI:1D:377187967-377188073:+	RI
Event0801	MSTRG.9888;A3:1A:477658939:477658936:-	MSTRG.23618;A3:1B:503876804:503876801:-	MSTRG.41671;A3:1D:377018350:377018347:-	A3
Event0802	MSTRG.219653;A5:5A:402540639:402539723:+	MSTRG.236224;A5:5B:354510973:354510054:+	MSTRG.255798;A5:5D:309354231:309353304:+	A5
Event0803	MSTRG.219653;RI:5A:402539723-402540070:+	MSTRG.236224;RI:5B:354510054-354510395:+	MSTRG.255798;RI:5D:309353304-309353654:+	RI
Event0804	MSTRG.219696;A3:5A:404311720:404311717:-	MSTRG.236263;A3:5B:357104402:357104399:-	MSTRG.255875;A3:5D:311308249:311308246:-	A3
Event0805	MSTRG.219705;A3:5A:404559092:404559101:+	MSTRG.236267;A3:5B:357156090:357156099:+	MSTRG.255885;A3:5D:311356366:311356375:+	A3
Event0806	MSTRG.219738;A3:5A:406669438:406669393:-	MSTRG.236292;A3:5B:359311045:359311000:-	MSTRG.255940;A3:5D:312605700:312605655:-	A3
Event0807	MSTRG.9898;A3:1A:478353360:478353355:-	MSTRG.23631;A3:1B:505071007:505071002:-	MSTRG.41691;A3:1D:377805604:377805599:-	A3
Event0808	MSTRG.219754;A3:5A:407936528:407936521:-	MSTRG.236312;A3:5B:361539292:361539285:-	MSTRG.255979;A3:5D:313839326:313839319:-	A3
Event0809	MSTRG.219789;A3:5A:409817302:409817298:-	MSTRG.236329;A3:5B:363572557:363572553:-	MSTRG.256026;A3:5D:315379156:315379152:-	A3
Event0810	MSTRG.219791;A3:5A:410498928:410499142:+	MSTRG.236336;A3:5B:364126574:364126794:+	MSTRG.256039;A3:5D:315922280:315922509:+	A3
Event0811	MSTRG.219791;RI:5A:410499042-410499142:+	MSTRG.236336;RI:5B:364126688-364126794:+	MSTRG.256039;RI:5D:315922394-315922509:+	RI
Event0812	MSTRG.219793;A3:5A:410502152:410502107:-	MSTRG.236343;A3:5B:364129969:364129924:-	MSTRG.256046;A3:5D:315926255:315926210:-	A3
Event0813	MSTRG.219979;A5:5A:417892350:417892337:+	MSTRG.236489;A5:5B:373679092:373679079:+	MSTRG.256289;A5:5D:322378311:322378298:+	A5
Event0814	MSTRG.219980;A5:5A:417900811:417900789:+	MSTRG.236489;A5:5B:373687715:373687693:+	MSTRG.256290;A5:5D:322387128:322387106:+	A5
Event0815	MSTRG.9930;A3:1A:480549573:480549576:+	MSTRG.23659;A3:1B:508544105:508544108:+	MSTRG.41760;A3:1D:379456007:379456010:+	A3
Event0816	MSTRG.220299;A3:5A:435698325:435698315:-	MSTRG.236738;A3:5B:390703860:390703850:-	MSTRG.256735;A3:5D:334016250:334016240:-	A3
Event0817	MSTRG.220301;A3:5A:436077535:436077570:+	MSTRG.236741;A3:5B:391047047:391047082:+	MSTRG.256741;A3:5D:334232009:334232044:+	A3
Event0818	MSTRG.9953;A3:1A:480757560:480757555:-	MSTRG.23678;A3:1B:509012580:509012575:-	MSTRG.41775;A3:1D:379589289:379589284:-	A3
Event0819	MSTRG.220378;A3:5A:438146388:438146410:+	MSTRG.236818;A3:5B:394974762:394974784:+	MSTRG.256831;A3:5D:336769123:336769145:+	A3
Event0820	MSTRG.220421;A3:5A:439445399:439445402:+	MSTRG.236864;A3:5B:397678988:397678991:+	MSTRG.256883;A3:5D:338403931:338403934:+	A3
Event0821	MSTRG.9975;A5:1A:481629195:481628606:+	MSTRG.23695;A5:1B:510791975:510791371:+	MSTRG.41817;A5:1D:381006130:381005528:+	A5
Event0822	MSTRG.220677;A5:5A:450161138:450160971:+	MSTRG.237088;A5:5B:410528147:410527980:+	MSTRG.257307;A5:5D:349861584:349861417:+	A5
Event0823	MSTRG.220677;RI:5A:450160971-450161071:+	MSTRG.237088;RI:5B:410527980-410528080:+	MSTRG.257307;RI:5D:349861417-349861517:+	RI
Event0824	MSTRG.220684;RI:5A:450737243-450737283:+	MSTRG.237092;RI:5B:411022032-411022072:+	MSTRG.257315;RI:5D:350323499-350323539:+	RI
Event0825	MSTRG.220704;A5:5A:451465009:451465206:-	MSTRG.237109;A5:5B:411810659:411810853:-	MSTRG.257345;A5:5D:350995582:350995780:-	A5
Event0826	MSTRG.220704;RI:5A:451465108-451465206:-	MSTRG.237109;RI:5B:411810758-411810853:-	MSTRG.257345;RI:5D:350995681-350995780:-	RI
Event0827	MSTRG.220707;A5:5A:451479809:451479828:-	MSTRG.237113;A5:5B:411930840:411930859:-	MSTRG.257348;A5:5D:351006195:351006214:-	A5
Event0828	MSTRG.220718;A3:5A:451741646:451741320:-	MSTRG.237124;A3:5B:412462139:412461813:-	MSTRG.257365;A3:5D:351404314:351403988:-	A3
Event0829	MSTRG.220718;RI:5A:451741320-451741418:-	MSTRG.237124;RI:5B:412461813-412461911:-	MSTRG.257365;RI:5D:351403988-351404086:-	RI
Event0830	MSTRG.220725;A5:5A:451881094:451881090:+	MSTRG.237134;A5:5B:412682443:412682439:+	MSTRG.257374;A5:5D:351469645:351469641:+	A5
Event0831	MSTRG.9994;A5:1A:482277096:482277090:+	MSTRG.23722;A5:1B:512157038:512157032:+	MSTRG.41851;A5:1D:382203434:382203428:+	A5
Event0832	MSTRG.220868;A3:5A:457436052:457436102:+	MSTRG.237268;A3:5B:419998684:419998734:+	MSTRG.257545;A3:5D:355203869:355203919:+	A3
Event0833	MSTRG.10001;A3:1A:482760258:482760449:+	MSTRG.23727;A3:1B:512420755:512420946:+	MSTRG.41870;A3:1D:382634107:382634298:+	A3
Event0834	MSTRG.10001;A5:1A:482760549:482760355:+	MSTRG.23727;A5:1B:512421046:512420852:+	MSTRG.41870;A5:1D:382634398:382634204:+	A5
Event0835	MSTRG.10001;RI:1A:482760355-482760449:+	MSTRG.23727;RI:1B:512420852-512420946:+	MSTRG.41870;RI:1D:382634204-382634298:+	RI
Event0836	MSTRG.220976;A3:5A:461493169:461493147:-	MSTRG.237371;A3:5B:425884494:425884472:-	MSTRG.257767;A3:5D:360546268:360546246:-	A3
Event0837	MSTRG.221023;A3:5A:462870659:462870645:-	MSTRG.237399;A3:5B:427937652:427937638:-	MSTRG.257815;A3:5D:362063731:362063717:-	A3
Event0838	MSTRG.221098;A3:5A:466987675:466985798:-	MSTRG.237470;A3:5B:431800254:431798377:-	MSTRG.257927;A3:5D:365326223:365324343:-	A3
Event0839	MSTRG.221098;RI:5A:466985798-466985874:-	MSTRG.237470;RI:5B:431798377-431798453:-	MSTRG.257927;RI:5D:365324343-365324419:-	RI
Event0840	MSTRG.221152;A5:5A:469050204:469050151:+	MSTRG.237547;A5:5B:434411126:434411073:+	MSTRG.258005;A5:5D:367235395:367235342:+	A5
Event0841	MSTRG.221177;A3:5A:470186493:470186496:+	MSTRG.237567;A3:5B:436246782:436246785:+	MSTRG.258048;A3:5D:368301694:368301697:+	A3
Event0842	MSTRG.10019;A3:1A:483034075:483034070:-	MSTRG.23761;A3:1B:513545778:513545773:-	MSTRG.41894;A3:1D:383320445:383320440:-	A3
Event0843	MSTRG.221301;A3:5A:473640195:473640188:-	MSTRG.237678;A3:5B:440277721:440277714:-	MSTRG.258198;A3:5D:370948855:370948848:-	A3
Event0844	MSTRG.221351;A3:5A:474830947:474830940:-	MSTRG.237725;A3:5B:441649049:441649042:-	MSTRG.258228;A3:5D:371799572:371799565:-	A3
Event0845	MSTRG.221424;A5:5A:476435383:476435183:+	MSTRG.237879;A5:5B:447578608:447578400:+	MSTRG.258371;A5:5D:375064026:375063818:+	A5
Event0846	MSTRG.221424;RI:5A:476435183-476435244:+	MSTRG.237879;RI:5B:447578400-447578469:+	MSTRG.258371;RI:5D:375063818-375063887:+	RI
Event0847	MSTRG.10072;A3:1A:485009315:485008847:-	MSTRG.23802;A3:1B:516959767:516959299:-	MSTRG.41948;A3:1D:384843226:384842758:-	A3
Event0848	MSTRG.10072;A5:1A:485008482:485008940:-	MSTRG.23802;A5:1B:516958934:516959392:-	MSTRG.41948;A5:1D:384842393:384842851:-	A5
Event0849	MSTRG.10072;RI:1A:485008847-485008940:-	MSTRG.23802;RI:1B:516959299-516959392:-	MSTRG.41948;RI:1D:384842758-384842851:-	RI
Event0850	MSTRG.221599;A3:5A:482124909:482124875:-	MSTRG.238113;A3:5B:458151040:458151005:-	MSTRG.258639;A3:5D:381916344:381916309:-	A3
Event0851	MSTRG.10077;A5:1A:485349191:485349203:-	MSTRG.23816;A5:1B:517913065:517913077:-	MSTRG.41973;A5:1D:385627997:385628009:-	A5
Event0852	MSTRG.221662;A3:5A:484556137:484556134:-	MSTRG.238173;A3:5B:460677751:460677748:-	MSTRG.258728;A3:5D:384069680:384069677:-	A3
Event0853	MSTRG.221692;A3:5A:485407933:485407930:-	MSTRG.238187;A3:5B:461404368:461404365:-	MSTRG.258758;A3:5D:384628913:384628910:-	A3
Event0854	MSTRG.10084;SE:1A:485360079-485360907:485360957-485361028:-	MSTRG.23820;SE:1B:518183025-518184085:518184135-518184206:-	MSTRG.41986;SE:1D:385809716-385810568:385810618-385810687:-	SE
Event0855	MSTRG.221732;A3:5A:487365615:487364993:-	MSTRG.238229;A3:5B:462883356:462882739:-	MSTRG.258786;A3:5D:385604667:385604049:-	A3
Event0856	MSTRG.221754;A3:5A:487795438:487795348:-	MSTRG.238241;A3:5B:463230135:463230045:-	MSTRG.258798;A3:5D:385794574:385794484:-	A3
Event0857	MSTRG.10093;A3:1A:486330821:486331797:+	MSTRG.23829;A3:1B:518799941:518800917:+	MSTRG.42001;A3:1D:386421129:386422105:+	A3
Event0858	MSTRG.10093;A5:1A:486332810:486331717:+	MSTRG.23829;A5:1B:518801930:518800837:+	MSTRG.42001;A5:1D:386423118:386422025:+	A5
Event0859	MSTRG.10093;RI:1A:486331717-486331797:+	MSTRG.23829;RI:1B:518800837-518800917:+	MSTRG.42001;RI:1D:386422025-386422105:+	RI
Event0860	MSTRG.221865;A3:5A:491289818:491289821:+	MSTRG.238323;A3:5B:466776743:466776746:+	MSTRG.258928;A3:5D:388099346:388099349:+	A3
Event0861	MSTRG.221868;A3:5A:491295298:491295292:-	MSTRG.238324;A3:5B:466780713:466780707:-	MSTRG.258929;A3:5D:388103343:388103337:-	A3
Event0862	MSTRG.221868;A5:5A:491295881:491295890:-	MSTRG.238324;A5:5B:466781324:466781333:-	MSTRG.258929;A5:5D:388103958:388103967:-	A5
Event0863	MSTRG.221974;A5:5A:493865637:493865665:-	MSTRG.238405;A5:5B:470977713:470977741:-	MSTRG.259054;A5:5D:390571872:390571900:-	A5
Event0864	MSTRG.221975;A3:5A:494389065:494389259:+	MSTRG.238414;A3:5B:471307447:471307641:+	MSTRG.259077;A3:5D:391049710:391049904:+	A3
Event0865	MSTRG.221975;A5:5A:494389437:494389149:+	MSTRG.238414;A5:5B:471307819:471307531:+	MSTRG.259077;A5:5D:391050082:391049794:+	A5
Event0866	MSTRG.221975;RI:5A:494389149-494389259:+	MSTRG.238414;RI:5B:471307531-471307641:+	MSTRG.259077;RI:5D:391049794-391049904:+	RI
Event0867	MSTRG.222021;A3:5A:495869126:495869122:-	MSTRG.238462;A3:5B:473642528:473642524:-	MSTRG.259171;A3:5D:393805699:393805695:-	A3
Event0868	MSTRG.222141;SE:5A:502374741-502375671:502375812-502375887:+	MSTRG.238538;SE:5B:476800128-476801232:476801373-476801449:+	MSTRG.259292;SE:5D:396804587-396805516:396805657-396805733:+	SE
Event0869	MSTRG.222201;A3:5A:503141149:503141145:-	MSTRG.238584;A3:5B:478309006:478309002:-	MSTRG.259365;A3:5D:398110500:398110496:-	A3
Event0870	MSTRG.222251;A3:5A:504877731:504877736:+	MSTRG.238626;A3:5B:479641502:479641507:+	MSTRG.259426;A3:5D:399287741:399287746:+	A3
Event0871	MSTRG.222283;A3:5A:505590924:505590949:+	MSTRG.238656;A3:5B:480158279:480158304:+	MSTRG.259464;A3:5D:399979363:399979388:+	A3
Event0872	MSTRG.222461;SE:5A:512236227-512236336:512236389-512236615:-	MSTRG.238772;SE:5B:487610152-487610261:487610314-487610576:-	MSTRG.259737;SE:5D:406597099-406597187:406597240-406597531:-	SE
Event0873	MSTRG.222539;A5:5A:514155270:514155301:-	MSTRG.238819;A5:5B:489811675:489811706:-	MSTRG.259807;A5:5D:408320283:408320314:-	A5
Event0874	MSTRG.222669;A5:5A:519954427:519954412:+	MSTRG.238858;A5:5B:490862176:490862161:+	MSTRG.259844;A5:5D:408972823:408972808:+	A5
Event0875	MSTRG.222669;A5:5A:519954549:519954412:+	MSTRG.238858;A5:5B:490862298:490862161:+	MSTRG.259844;A5:5D:408972945:408972808:+	A5
Event0876	MSTRG.222669;A5:5A:519954549:519954427:+	MSTRG.238858;A5:5B:490862298:490862176:+	MSTRG.259844;A5:5D:408972945:408972823:+	A5
Event0877	MSTRG.222669;SE:5A:519951865-519951987:519952677-519953622:+	MSTRG.238858;SE:5B:490859623-490859747:490860437-490861371:+	MSTRG.259844;SE:5D:408970262-408970386:408971076-408972018:+	SE
Event0878	MSTRG.222705;SE:5A:521934920-521935181:521935319-521936198:-	MSTRG.238900;SE:5B:492447331-492447568:492447706-492448579:-	MSTRG.259882;SE:5D:410396517-410396778:410396916-410397783:-	SE
Event0879	MSTRG.222770;A5:5A:524048750:524048233:+	MSTRG.238976;A5:5B:496264355:496263832:+	MSTRG.259970;A5:5D:412308712:412308193:+	A5
Event0880	MSTRG.222770;RI:5A:524048233-524048632:+	MSTRG.238976;RI:5B:496263832-496264237:+	MSTRG.259970;RI:5D:412308193-412308594:+	RI
Event0881	MSTRG.222890;A3:5A:528113989:528113996:+	MSTRG.239075;A3:5B:501957730:501957737:+	MSTRG.260118;A3:5D:415616855:415616862:+	A3
Event0882	MSTRG.222927;A3:5A:529089593:529089569:-	MSTRG.239100;A3:5B:503218929:503218905:-	MSTRG.260173;A3:5D:416417845:416417821:-	A3
Event0883	MSTRG.222927;A3:5A:529089608:529089569:-	MSTRG.239100;A3:5B:503218944:503218905:-	MSTRG.260173;A3:5D:416417860:416417821:-	A3
Event0884	MSTRG.222927;A3:5A:529094023:529093982:-	MSTRG.239100;A3:5B:503223110:503223069:-	MSTRG.260173;A3:5D:416422017:416421976:-	A3
Event0885	MSTRG.222927;A5:5A:529095191:529095273:-	MSTRG.239100;A5:5B:503224264:503224346:-	MSTRG.260173;A5:5D:416423229:416423311:-	A5
Event0886	MSTRG.223139;A3:5A:536264250:536264263:+	MSTRG.239286;A3:5B:510376636:510376649:+	MSTRG.260436;A3:5D:422759507:422759520:+	A3
Event0887	MSTRG.223146;A5:5A:536679741:536679932:-	MSTRG.239293;A5:5B:510731964:510732155:-	MSTRG.260449;A5:5D:423234488:423234678:-	A5
Event0888	MSTRG.223146;RI:5A:536679860-536679932:-	MSTRG.239293;RI:5B:510732083-510732155:-	MSTRG.260449;RI:5D:423234607-423234678:-	RI
Event0889	MSTRG.223185;RI:5A:537127208-537127294:-	MSTRG.239317;RI:5B:511396453-511396539:-	MSTRG.260474;RI:5D:423537466-423537552:-	RI
Event0890	MSTRG.223221;SE:5A:538320243-538320631:538322564-538323367:+	MSTRG.239361;SE:5B:513605950-513606336:513608269-513608969:+	MSTRG.260519;SE:5D:424350472-424350858:424352791-424353492:+	SE
Event0891	MSTRG.10151;A3:1A:487732547:487732487:-	MSTRG.23937;A3:1B:522014253:522014193:-	MSTRG.42078;A3:1D:388642406:388642346:-	A3
Event0892	MSTRG.223253;A3:5A:540276139:540276128:-	MSTRG.239397;A3:5B:515399963:515399952:-	MSTRG.260579;A3:5D:425996289:425996278:-	A3
Event0893	MSTRG.10157;A3:1A:488066071:488066074:+	MSTRG.23943;A3:1B:522357436:522357439:+	MSTRG.42092;A3:1D:388978934:388978937:+	A3
Event0894	MSTRG.223415;A5:5A:544540563:544540567:-	MSTRG.239480;A5:5B:517858219:517858223:-	MSTRG.260695;A5:5D:428708402:428708406:-	A5
Event0895	MSTRG.223476;A3:5A:546526145:546526185:+	MSTRG.239534;A3:5B:520871424:520871464:+	MSTRG.260808;A3:5D:431191128:431191168:+	A3
Event0896	MSTRG.223992;A3:5A:559014745:559014741:-	MSTRG.240270;A3:5B:539074668:539074664:-	MSTRG.261521;A3:5D:442701478:442701474:-	A3
Event0897	MSTRG.224095;A3:5A:561661015:561660980:-	MSTRG.240332;A3:5B:541617389:541617354:-	MSTRG.261617;A3:5D:444728851:444728816:-	A3
Event0898	MSTRG.224155;A3:5A:563319143:563319353:+	MSTRG.240379;A3:5B:543614384:543614594:+	MSTRG.261675;A3:5D:445632915:445633125:+	A3
Event0899	MSTRG.224155;A3:5A:563326837:563327158:+	MSTRG.240379;A3:5B:543620598:543620919:+	MSTRG.261675;A3:5D:445640645:445640966:+	A3
Event0900	MSTRG.224155;A3:5A:563326837:563327221:+	MSTRG.240379;A3:5B:543620598:543620982:+	MSTRG.261675;A3:5D:445640645:445641029:+	A3
Event0901	MSTRG.224155;RI:5A:563319267-563319353:+	MSTRG.240379;RI:5B:543614508-543614594:+	MSTRG.261675;RI:5D:445633039-445633125:+	RI
Event0902	MSTRG.224229;A3:5A:565742476:565742302:-	MSTRG.240452;A3:5B:546809252:546809078:-	MSTRG.261786;A3:5D:447874141:447873967:-	A3
Event0903	MSTRG.224358;A5:5A:569288334:569288515:-	MSTRG.240542;A5:5B:549975220:549975401:-	MSTRG.261906;A5:5D:449996230:449996411:-	A5
Event0904	MSTRG.224358;RI:5A:569288410-569288515:-	MSTRG.240542;RI:5B:549975296-549975401:-	MSTRG.261906;RI:5D:449996306-449996411:-	RI
Event0905	MSTRG.224369;SE:5A:569548743-569549350:569549539-569550381:-	MSTRG.240558;SE:5B:550228478-550229086:550229275-550230119:-	MSTRG.261927;SE:5D:450208896-450209494:450209683-450210529:-	SE
Event0906	MSTRG.224389;RI:5A:570007032-570008265:-	MSTRG.240571;RI:5B:550927417-550928650:-	MSTRG.261956;RI:5D:450859888-450861121:-	RI
Event0907	MSTRG.224380;A5:5A:569867782:569867737:+	MSTRG.240576;A5:5B:550731723:550731678:+	MSTRG.261948;A5:5D:450661779:450661734:+	A5
Event0908	MSTRG.224399;A3:5A:570325714:570325711:-	MSTRG.240584;A3:5B:551332877:551332874:-	MSTRG.261965;A3:5D:451130616:451130613:-	A3
Event0909	MSTRG.224399;SE:5A:570327508-570328233:570328355-570331467:-	MSTRG.240584;SE:5B:551334470-551335253:551335375-551338667:-	MSTRG.261965;SE:5D:451132241-451133185:451133307-451136903:-	SE
Event0910	MSTRG.224440;A3:5A:571682237:571682249:+	MSTRG.240625;A3:5B:553179989:553180001:+	MSTRG.262029;A3:5D:452678462:452678474:+	A3
Event0911	MSTRG.224523;A3:5A:573954776:573954779:+	MSTRG.240712;A3:5B:557905572:557905575:+	MSTRG.262161;A3:5D:455830861:455830864:+	A3
Event0912	MSTRG.224537;A3:5A:574491110:574491003:-	MSTRG.240732;A3:5B:558420362:558420255:-	MSTRG.262199;A3:5D:456627524:456627417:-	A3
Event0913	MSTRG.224562;A3:5A:575661009:575660987:-	MSTRG.240749;A3:5B:559994463:559994441:-	MSTRG.262244;A3:5D:457779583:457779561:-	A3
Event0914	MSTRG.224562;SE:5A:575661009-575662424:575662514-575662950:-	MSTRG.240749;SE:5B:559994463-559996244:559996334-559996770:-	MSTRG.262244;SE:5D:457779583-457781096:457781186-457781630:-	SE
Event0915	MSTRG.224562;SE:5A:575660987-575662424:575662514-575662950:-	MSTRG.240749;SE:5B:559994463-559996244:559996334-559996770:-	MSTRG.262244;SE:5D:457779583-457781096:457781186-457781630:-	SE
Event0916	MSTRG.224694;A3:5A:580282583:580282522:-	MSTRG.240863;A3:5B:565769295:565769234:-	MSTRG.262377;A3:5D:460170601:460170540:-	A3
Event0917	MSTRG.224696;A3:5A:580462300:580462306:+	MSTRG.240866;A3:5B:565926245:565926251:+	MSTRG.262384;A3:5D:460390750:460390756:+	A3
Event0918	MSTRG.224771;RI:5A:583567894-583567993:-	MSTRG.240967;RI:5B:570076757-570076860:-	MSTRG.262479;RI:5D:463194241-463194340:-	RI
Event0919	MSTRG.224796;A3:5A:584416880:584416883:+	MSTRG.240977;A3:5B:570891832:570891835:+	MSTRG.262508;A3:5D:464019504:464019507:+	A3
Event0920	MSTRG.224809;A3:5A:584550838:584550841:+	MSTRG.240999;A3:5B:571203431:571203434:+	MSTRG.262522;A3:5D:464107836:464107839:+	A3
Event0921	MSTRG.224809;A3:5A:584551477:584551486:+	MSTRG.240999;A3:5B:571204019:571204028:+	MSTRG.262522;A3:5D:464108444:464108453:+	A3
Event0922	MSTRG.224825;SE:5A:584711831-584711933:584712051-584712155:+	MSTRG.241009;SE:5B:571473343-571473442:571473560-571473652:+	MSTRG.262537;SE:5D:464288660-464288762:464288880-464288976:+	SE
Event0923	MSTRG.224851;A3:5A:585421351:585421348:-	MSTRG.241032;A3:5B:572379161:572379158:-	MSTRG.262579;A3:5D:465022243:465022240:-	A3
Event0924	MSTRG.225010;A3:5A:590848004:590848020:+	MSTRG.241160;A3:5B:577521647:577521663:+	MSTRG.262762;A3:5D:470044132:470044148:+	A3
Event0925	MSTRG.225034;A3:5A:591439745:591439752:+	MSTRG.241172;A3:5B:578536184:578536191:+	MSTRG.262819;A3:5D:472233497:472233504:+	A3
Event0926	MSTRG.225137;A5:5A:594956162:594956152:+	MSTRG.241267;A5:5B:582835710:582835700:+	MSTRG.262950;A5:5D:475502789:475502779:+	A5
Event0927	MSTRG.225141;A5:5A:594962902:594962921:-	MSTRG.241273;A5:5B:582889875:582889894:-	MSTRG.262959;A5:5D:475510101:475510120:-	A5
Event0928	MSTRG.225184;A3:5A:596448655:596448623:-	MSTRG.241314;A3:5B:584821940:584821908:-	MSTRG.263027;A3:5D:476940967:476940935:-	A3
Event0929	MSTRG.225444;A3:5A:602346644:602346647:+	MSTRG.241492;A3:5B:591831844:591831847:+	MSTRG.263310;A3:5D:482591778:482591781:+	A3
Event0930	MSTRG.225532;A3:5A:605235208:605235204:-	MSTRG.241565;A3:5B:594924493:594924489:-	MSTRG.263405;A3:5D:483719619:483719615:-	A3
Event0931	MSTRG.225559;A3:5A:605768473:605768470:-	MSTRG.241571;A3:5B:595338768:595338765:-	MSTRG.263441;A3:5D:484291175:484291172:-	A3
Event0932	MSTRG.225691;A3:5A:608339786:608340064:+	MSTRG.241717;A3:5B:600122361:600122640:+	MSTRG.263636;A3:5D:487579507:487579786:+	A3
Event0933	MSTRG.225691;RI:5A:608339969-608340064:+	MSTRG.241717;RI:5B:600122544-600122640:+	MSTRG.263636;RI:5D:487579690-487579786:+	RI
Event0934	MSTRG.225703;A3:5A:608610531:608610555:+	MSTRG.241721;A3:5B:600494897:600494921:+	MSTRG.263653;A3:5D:487886729:487886753:+	A3
Event0935	MSTRG.225701;A3:5A:608603758:608603747:-	MSTRG.241722;A3:5B:600488130:600488119:-	MSTRG.263652;A3:5D:487879999:487879988:-	A3
Event0936	MSTRG.225733;RI:5A:609813311-609813360:+	MSTRG.241755;RI:5B:602138407-602138456:+	MSTRG.263701;RI:5D:488838132-488838181:+	RI
Event0937	MSTRG.225735;A5:5A:609864517:609864168:+	MSTRG.241756;A5:5B:602243400:602243051:+	MSTRG.263704;A5:5D:488854782:488854434:+	A5
Event0938	MSTRG.225735;RI:5A:609864168-609864249:+	MSTRG.241756;RI:5B:602243051-602243132:+	MSTRG.263704;RI:5D:488854434-488854514:+	RI
Event0939	MSTRG.225776;A5:5A:611547416:611547205:+	MSTRG.241783;A5:5B:604021605:604021393:+	MSTRG.263746;A5:5D:489891367:489891156:+	A5
Event0940	MSTRG.225776;RI:5A:611547205-611547315:+	MSTRG.241783;RI:5B:604021393-604021504:+	MSTRG.263746;RI:5D:489891156-489891266:+	RI
Event0941	MSTRG.225785;A3:5A:611637150:611637153:+	MSTRG.241796;A3:5B:604148383:604148386:+	MSTRG.263755;A3:5D:490011114:490011117:+	A3
Event0942	MSTRG.225810;A3:5A:612171191:612171205:+	MSTRG.241818;A3:5B:605000584:605000598:+	MSTRG.263767;A3:5D:490506316:490506330:+	A3
Event0943	MSTRG.10413;A5:1A:495709619:495709698:-	MSTRG.24186;A5:1B:534672532:534672610:-	MSTRG.42487;A5:1D:398982979:398983057:-	A5
Event0944	MSTRG.225964;A5:5A:617360485:617360458:+	MSTRG.241971;A5:5B:610691845:610691818:+	MSTRG.263967;A5:5D:494472111:494472084:+	A5
Event0945	MSTRG.226012;A3:5A:618961708:618961713:+	MSTRG.241998;A3:5B:611381751:611381756:+	MSTRG.264001;A3:5D:494810899:494810904:+	A3
Event0946	MSTRG.10429;A3:1A:496295914:496295951:+	MSTRG.24211;A3:1B:536604229:536604266:+	MSTRG.42520;A3:1D:399823083:399823120:+	A3
Event0947	MSTRG.10429;A3:1A:496295914:496295965:+	MSTRG.24211;A3:1B:536604229:536604280:+	MSTRG.42520;A3:1D:399823083:399823134:+	A3
Event0948	MSTRG.226140;A5:5A:622048974:622048943:+	MSTRG.242145;A5:5B:617138688:617138657:+	MSTRG.264170;A5:5D:497864877:497864846:+	A5
Event0949	MSTRG.10431;A5:1A:496440324:496440330:-	MSTRG.24215;A5:1B:536706828:536706834:-	MSTRG.42526;A5:1D:400014490:400014496:-	A5
Event0950	MSTRG.226204;A3:5A:623955296:623955614:+	MSTRG.242215;A3:5B:620826700:620827018:+	MSTRG.264252;A3:5D:499653400:499653718:+	A3
Event0951	MSTRG.226204;A3:5A:623955296:623955824:+	MSTRG.242215;A3:5B:620826700:620827225:+	MSTRG.264252;A3:5D:499653400:499653925:+	A3
Event0952	MSTRG.226204;A3:5A:623955692:623955824:+	MSTRG.242215;A3:5B:620827096:620827225:+	MSTRG.264252;A3:5D:499653796:499653925:+	A3
Event0953	MSTRG.226204;A5:5A:623955595:623955547:+	MSTRG.242215;A5:5B:620826999:620826951:+	MSTRG.264252;A5:5D:499653699:499653651:+	A5
Event0954	MSTRG.226204;RI:5A:623955547-623955692:+	MSTRG.242215;RI:5B:620826951-620827096:+	MSTRG.264252;RI:5D:499653651-499653796:+	RI
Event0955	MSTRG.226204;RI:5A:623955595-623955824:+	MSTRG.242215;RI:5B:620826999-620827225:+	MSTRG.264252;RI:5D:499653699-499653925:+	RI
Event0956	MSTRG.226215;A3:5A:624474968:624474359:-	MSTRG.242225;A3:5B:621398585:621397976:-	MSTRG.264270;A3:5D:499955950:499955356:-	A3
Event0957	MSTRG.226529;SE:5A:635270306-635270453:635270617-635271112:-	MSTRG.242566;SE:5B:637892982-637893131:637893295-637893789:-	MSTRG.264665;SE:5D:507561993-507562141:507562305-507562797:-	SE
Event0958	MSTRG.10471;A3:1A:497514038:497514024:-	MSTRG.24264;A3:1B:539562106:539562092:-	MSTRG.42616;A3:1D:401676345:401676331:-	A3
Event0959	MSTRG.226591;A3:5A:637128281:637128278:-	MSTRG.242645;A3:5B:640543707:640543704:-	MSTRG.264759;A3:5D:509662540:509662537:-	A3
Event0960	MSTRG.10482;A3:1A:497518277:497518437:+	MSTRG.24265;A3:1B:539566862:539567022:+	MSTRG.42617;A3:1D:401681020:401681180:+	A3
Event0961	MSTRG.10482;A5:1A:497517948:497517912:+	MSTRG.24265;A5:1B:539566542:539566506:+	MSTRG.42617;A5:1D:401680691:401680655:+	A5
Event0962	MSTRG.10482;A5:1A:497518634:497518313:+	MSTRG.24265;A5:1B:539567219:539566898:+	MSTRG.42617;A5:1D:401681377:401681056:+	A5
Event0963	MSTRG.10482;RI:1A:497518313-497518437:+	MSTRG.24265;RI:1B:539566898-539567022:+	MSTRG.42617;RI:1D:401681056-401681180:+	RI
Event0964	MSTRG.226688;A5:5A:640730456:640730463:-	MSTRG.242723;A5:5B:643467507:643467514:-	MSTRG.264878;A5:5D:512540268:512540275:-	A5
Event0965	MSTRG.226740;A3:5A:642919100:642918857:-	MSTRG.242794;A3:5B:647387038:647386795:-	MSTRG.264968;A3:5D:514923813:514923570:-	A3
Event0966	MSTRG.226740;A5:5A:642919201:642919345:-	MSTRG.242794;A5:5B:647387143:647387287:-	MSTRG.264968;A5:5D:514923914:514924058:-	A5
Event0967	MSTRG.10508;A3:1A:498166144:498166214:+	MSTRG.24282;A3:1B:541002796:541002866:+	MSTRG.42652;A3:1D:403051508:403051578:+	A3
Event0968	MSTRG.226862;RI:5A:646010060-646010094:-	MSTRG.242969;RI:5B:653808703-653808737:-	MSTRG.265134;RI:5D:519435360-519435394:-	RI
Event0969	MSTRG.226924;A3:5A:647485489:647485448:-	MSTRG.243011;A3:5B:655208106:655208066:-	MSTRG.265167;A3:5D:520198673:520198633:-	A3
Event0970	MSTRG.226971;A3:5A:649189710:649189715:+	MSTRG.243049;A3:5B:656230753:656230758:+	MSTRG.265206;A3:5D:520721636:520721641:+	A3
Event0971	MSTRG.227108;A3:5A:651513114:651513129:+	MSTRG.243147;A3:5B:659459502:659459517:+	MSTRG.265408;A3:5D:525081589:525081604:+	A3
Event0972	MSTRG.227108;A3:5A:651513114:651513153:+	MSTRG.243147;A3:5B:659459502:659459541:+	MSTRG.265408;A3:5D:525081589:525081628:+	A3
Event0973	MSTRG.227108;A3:5A:651513129:651513153:+	MSTRG.243147;A3:5B:659459517:659459541:+	MSTRG.265408;A3:5D:525081604:525081628:+	A3
Event0974	MSTRG.227147;A3:5A:653471372:653471618:+	MSTRG.243213;A3:5B:661517775:661518021:+	MSTRG.265483;A3:5D:526407351:526407597:+	A3
Event0975	MSTRG.227147;A5:5A:653471697:653471522:+	MSTRG.243213;A5:5B:661518100:661517925:+	MSTRG.265483;A5:5D:526407676:526407501:+	A5
Event0976	MSTRG.227147;RI:5A:653471522-653471618:+	MSTRG.243213;RI:5B:661517925-661518021:+	MSTRG.265483;RI:5D:526407501-526407597:+	RI
Event0977	MSTRG.227151;A3:5A:653408954:653408944:-	MSTRG.243217;A3:5B:661360400:661360390:-	MSTRG.265476;A3:5D:526293811:526293801:-	A3
Event0978	MSTRG.10543;RI:1A:499195809-499195950:-	MSTRG.24322;RI:1B:543021715-543021883:-	MSTRG.42692;RI:1D:403708190-403708358:-	RI
Event0979	MSTRG.227175;A3:5A:654064793:654064798:+	MSTRG.243245;A3:5B:662644856:662644861:+	MSTRG.265520;A3:5D:526865013:526865018:+	A3
Event0980	MSTRG.227191;A3:5A:654110202:654110193:-	MSTRG.243260;A3:5B:663136340:663136331:-	MSTRG.265532;A3:5D:527098121:527098112:-	A3
Event0981	MSTRG.227191;SE:5A:654109515-654109597:654109665-654109986:-	MSTRG.243260;SE:5B:663135893-663135976:663136044-663136124:-	MSTRG.265532;SE:5D:527097675-527097757:527097825-527097905:-	SE
Event0982	MSTRG.10552;A3:1A:499447280:499447277:-	MSTRG.24327;A3:1B:543179211:543179208:-	MSTRG.42699;A3:1D:403728494:403728491:-	A3
Event0983	MSTRG.10546;RI:1A:499439342-499439457:-	MSTRG.24330;RI:1B:543082145-543082260:-	MSTRG.42698;RI:1D:403720663-403720778:-	RI
Event0984	MSTRG.10548;A3:1A:499443660:499443567:-	MSTRG.24331;A3:1B:543086492:543086399:-	MSTRG.42698;A3:1D:403724962:403724869:-	A3
Event0985	MSTRG.10548;A3:1A:499443664:499443567:-	MSTRG.24331;A3:1B:543086496:543086399:-	MSTRG.42698;A3:1D:403724966:403724869:-	A3
Event0986	MSTRG.10548;A3:1A:499443664:499443660:-	MSTRG.24331;A3:1B:543086496:543086492:-	MSTRG.42698;A3:1D:403724966:403724962:-	A3
Event0987	MSTRG.227256;A3:5A:657197458:657197455:-	MSTRG.243363;A3:5B:666194370:666194367:-	MSTRG.265619;A3:5D:528970189:528970186:-	A3
Event0988	MSTRG.227304;A3:5A:658598128:658598136:+	MSTRG.243431;A3:5B:669482356:669482364:+	MSTRG.265696;A3:5D:530405428:530405436:+	A3
Event0989	MSTRG.10580;A5:1A:499981535:499981539:-	MSTRG.24362;A5:1B:544132266:544132270:-	MSTRG.42740;A5:1D:404492229:404492233:-	A5
Event0990	MSTRG.177496;A3:4A:618565745:618565072:-	MSTRG.244193;A3:5B:691987876:691987182:-	MSTRG.266648;A3:5D:547985105:547984429:-	A3
Event0991	MSTRG.177496;RI:4A:618565072-618565151:-	MSTRG.244193;RI:5B:691987182-691987261:-	MSTRG.266648;RI:5D:547984429-547984505:-	RI
Event0992	MSTRG.177517;A3:4A:618663403:618663396:-	MSTRG.244204;A3:5B:692213357:692213350:-	MSTRG.266662;A3:5D:548026089:548026082:-	A3
Event0993	MSTRG.10749;A3:1A:506283018:506283015:-	MSTRG.24565;A3:1B:553018429:553018426:-	MSTRG.43014;A3:1D:410465573:410465570:-	A3
Event0994	MSTRG.10749;A3:1A:506285707:506285695:-	MSTRG.24565;A3:1B:553021117:553021105:-	MSTRG.43014;A3:1D:410468260:410468248:-	A3
Event0995	MSTRG.10773;A3:1A:507081248:507080992:-	MSTRG.24576;A3:1B:553633936:553633680:-	MSTRG.43039;A3:1D:410795279:410795023:-	A3
Event0996	MSTRG.10773;A5:1A:507080555:507081106:-	MSTRG.24576;A5:1B:553633243:553633794:-	MSTRG.43039;A5:1D:410794586:410795137:-	A5
Event0997	MSTRG.10773;RI:1A:507080992-507081106:-	MSTRG.24576;RI:1B:553633680-553633794:-	MSTRG.43039;RI:1D:410795023-410795137:-	RI
Event0998	MSTRG.10935;A3:1A:512655898:512655919:+	MSTRG.24733;A3:1B:561505577:561505598:+	MSTRG.43241;A3:1D:415292354:415292375:+	A3
Event0999	MSTRG.10960;A3:1A:513624837:513623405:-	MSTRG.24758;A3:1B:562376233:562374804:-	MSTRG.43281;A3:1D:416100045:416098619:-	A3
Event1000	MSTRG.10960;RI:1A:513623405-513623457:-	MSTRG.24758;RI:1B:562374804-562374856:-	MSTRG.43281;RI:1D:416098619-416098671:-	RI
Event1001	MSTRG.11044;A3:1A:516373103:516373107:+	MSTRG.24882;A3:1B:566604382:566604386:+	MSTRG.43434;A3:1D:419465859:419465863:+	A3
Event1002	MSTRG.11059;A3:1A:516566042:516564226:-	MSTRG.24903;A3:1B:566839482:566837666:-	MSTRG.43450;A3:1D:419736305:419734489:-	A3
Event1003	MSTRG.11059;RI:1A:516564226-516564284:-	MSTRG.24903;RI:1B:566837666-566837724:-	MSTRG.43450;RI:1D:419734489-419734547:-	RI
Event1004	MSTRG.11084;A3:1A:516781560:516781557:-	MSTRG.24932;A3:1B:568537328:568537325:-	MSTRG.43482;A3:1D:420547765:420547762:-	A3
Event1005	MSTRG.11110;A3:1A:518018924:518019075:+	MSTRG.24973;A3:1B:571059958:571060109:+	MSTRG.43562;A3:1D:422055695:422055846:+	A3
Event1006	MSTRG.11110;A5:1A:518019711:518019001:+	MSTRG.24973;A5:1B:571060736:571060035:+	MSTRG.43562;A5:1D:422056473:422055772:+	A5
Event1007	MSTRG.11110;RI:1A:518019001-518019075:+	MSTRG.24973;RI:1B:571060035-571060109:+	MSTRG.43562;RI:1D:422055772-422055846:+	RI
Event1008	MSTRG.11152;SE:1A:518954195-518954644:518954691-518955690:-	MSTRG.24989;SE:1B:572288704-572289150:572289197-572290249:-	MSTRG.43597;SE:1D:423035903-423036363:423036410-423037423:-	SE
Event1009	MSTRG.11205;A3:1A:520814278:520814272:-	MSTRG.25041;A3:1B:574288543:574288537:-	MSTRG.43677;A3:1D:425047274:425047268:-	A3
Event1010	MSTRG.11228;A3:1A:521291860:521291863:+	MSTRG.25060;A3:1B:575863819:575863822:+	MSTRG.43723;A3:1D:426177851:426177854:+	A3
Event1011	MSTRG.11453;A3:1A:530257676:530257433:-	MSTRG.25207;A3:1B:583208135:583207895:-	MSTRG.43974;A3:1D:431826760:431826517:-	A3
Event1012	MSTRG.11679;A3:1A:534931354:534931351:-	MSTRG.25485;A3:1B:593835738:593835735:-	MSTRG.44251;A3:1D:438226951:438226948:-	A3
Event1013	MSTRG.11692;A3:1A:535031415:535031300:-	MSTRG.25493;A3:1B:593926729:593926611:-	MSTRG.44260;A3:1D:438323992:438323877:-	A3
Event1014	MSTRG.11697;A5:1A:535063251:535063154:+	MSTRG.25498;A5:1B:594139259:594139162:+	MSTRG.44270;A5:1D:438369593:438369496:+	A5
Event1015	MSTRG.11864;A3:1A:539967077:539967066:-	MSTRG.25721;A3:1B:604313532:604313521:-	MSTRG.44546;A3:1D:444337792:444337781:-	A3
Event1016	MSTRG.11867;A5:1A:539974749:539974745:+	MSTRG.25723;A5:1B:604322510:604322506:+	MSTRG.44548;A5:1D:444344900:444344896:+	A5
Event1017	MSTRG.11878;A5:1A:540063724:540064134:-	MSTRG.25724;A5:1B:604563347:604563757:-	MSTRG.44551;A5:1D:444383425:444383834:-	A5
Event1018	MSTRG.11878;RI:1A:540063995-540064134:-	MSTRG.25724;RI:1B:604563618-604563757:-	MSTRG.44551;RI:1D:444383696-444383834:-	RI
Event1019	MSTRG.11875;A3:1A:540048288:540048291:+	MSTRG.25729;A3:1B:604549505:604549508:+	MSTRG.44561;A3:1D:444362689:444362692:+	A3
Event1020	MSTRG.11918;A5:1A:540404864:540404893:-	MSTRG.25795;A5:1B:606314732:606314761:-	MSTRG.44605;A5:1D:445192367:445192396:-	A5
Event1021	MSTRG.11932;A3:1A:541633071:541633068:-	MSTRG.25815;A3:1B:608533596:608533593:-	MSTRG.44630;A3:1D:445542553:445542550:-	A3
Event1022	MSTRG.11991;A3:1A:543931621:543931577:-	MSTRG.25884;A3:1B:613234304:613234260:-	MSTRG.44720;A3:1D:447759434:447759390:-	A3
Event1023	MSTRG.11991;A5:1A:543949788:543949915:-	MSTRG.25884;A5:1B:613245476:613245603:-	MSTRG.44720;A5:1D:447776180:447776307:-	A5
Event1024	MSTRG.12002;A3:1A:544055117:544054991:-	MSTRG.25893;A3:1B:613422281:613422155:-	MSTRG.44744;A3:1D:448019846:448019720:-	A3
Event1025	MSTRG.12014;A3:1A:544176884:544177055:+	MSTRG.25896;A3:1B:614183581:614183752:+	MSTRG.44751;A3:1D:448283392:448283563:+	A3
Event1026	MSTRG.12014;A3:1A:544177274:544177292:+	MSTRG.25896;A3:1B:614183938:614183956:+	MSTRG.44751;A3:1D:448283782:448283800:+	A3
Event1027	MSTRG.12072;A3:1A:545524839:545524842:+	MSTRG.25983;A3:1B:617820329:617820332:+	MSTRG.44856;A3:1D:450221379:450221382:+	A3
Event1028	MSTRG.12086;A5:1A:545890489:545890481:+	MSTRG.26010;A5:1B:619419313:619419305:+	MSTRG.44875;A5:1D:451131287:451131279:+	A5
Event1029	MSTRG.12109;A3:1A:546515844:546515836:-	MSTRG.26072;A3:1B:621956156:621956148:-	MSTRG.44916;A3:1D:451956947:451956939:-	A3
Event1030	MSTRG.12226;A3:1A:548943408:548943403:-	MSTRG.26211;A3:1B:625570380:625570375:-	MSTRG.45079;A3:1D:455083628:455083623:-	A3
Event1031	MSTRG.12297;A3:1A:550444780:550444619:-	MSTRG.26282;A3:1B:628053203:628053042:-	MSTRG.45200;A3:1D:457975072:457974911:-	A3
Event1032	MSTRG.12297;A5:1A:550443888:550444710:-	MSTRG.26282;A5:1B:628052311:628053133:-	MSTRG.45200;A5:1D:457974180:457975002:-	A5
Event1033	MSTRG.12297;RI:1A:550444619-550444710:-	MSTRG.26282;RI:1B:628053042-628053133:-	MSTRG.45200;RI:1D:457974911-457975002:-	RI
Event1034	MSTRG.12343;A5:1A:551051417:551051468:-	MSTRG.26366;A5:1B:630062699:630062750:-	MSTRG.45249;A5:1D:458678383:458678434:-	A5
Event1035	MSTRG.12405;A5:1A:552165142:552165099:+	MSTRG.26456;A5:1B:633298904:633298861:+	MSTRG.45372;A5:1D:461054157:461054114:+	A5
Event1036	MSTRG.12405;A5:1A:552166257:552166252:+	MSTRG.26456;A5:1B:633299950:633299945:+	MSTRG.45372;A5:1D:461055269:461055264:+	A5
Event1037	MSTRG.12499;A3:1A:554528908:554528896:-	MSTRG.26646;A3:1B:637827316:637827304:-	MSTRG.45494;A3:1D:462740691:462740679:-	A3
Event1038	MSTRG.12588;A3:1A:556300497:556300489:-	MSTRG.26728;A3:1B:640157824:640157816:-	MSTRG.45569;A3:1D:464142567:464142559:-	A3
Event1039	MSTRG.12829;A3:1A:561974601:561974947:+	MSTRG.26990;A3:1B:648452307:648452653:+	MSTRG.45856;A3:1D:469018984:469019330:+	A3
Event1040	MSTRG.12829;A5:1A:561975213:561974838:+	MSTRG.26990;A5:1B:648452919:648452544:+	MSTRG.45856;A5:1D:469019596:469019221:+	A5
Event1041	MSTRG.12829;RI:1A:561974838-561974947:+	MSTRG.26990;RI:1B:648452544-648452653:+	MSTRG.45856;RI:1D:469019221-469019330:+	RI
Event1042	MSTRG.12871;A3:1A:563161040:563161828:+	MSTRG.27056;A3:1B:651543456:651544253:+	MSTRG.45896;A3:1D:469833614:469834396:+	A3
Event1043	MSTRG.12871;A3:1A:563161040:563161888:+	MSTRG.27056;A3:1B:651543456:651544316:+	MSTRG.45896;A3:1D:469833614:469834459:+	A3
Event1044	MSTRG.12871;A3:1A:563161828:563161888:+	MSTRG.27056;A3:1B:651544253:651544316:+	MSTRG.45896;A3:1D:469834396:469834459:+	A3
Event1045	MSTRG.12873;A5:1A:563183625:563184047:-	MSTRG.27059;A5:1B:651560818:651561240:-	MSTRG.45894;A5:1D:469890107:469890529:-	A5
Event1046	MSTRG.12909;A3:1A:563680196:563681180:+	MSTRG.27100;A3:1B:652453250:652454239:+	MSTRG.45923;A3:1D:470070886:470071863:+	A3
Event1047	MSTRG.12909;A3:1A:563680196:563681189:+	MSTRG.27100;A3:1B:652453250:652454248:+	MSTRG.45923;A3:1D:470070886:470071872:+	A3
Event1048	MSTRG.12909;A3:1A:563680750:563681180:+	MSTRG.27100;A3:1B:652453806:652454239:+	MSTRG.45923;A3:1D:470071433:470071863:+	A3
Event1049	MSTRG.12909;A3:1A:563680750:563681189:+	MSTRG.27100;A3:1B:652453806:652454248:+	MSTRG.45923;A3:1D:470071433:470071872:+	A3
Event1050	MSTRG.12909;A3:1A:563681180:563681189:+	MSTRG.27100;A3:1B:652454239:652454248:+	MSTRG.45923;A3:1D:470071863:470071872:+	A3
Event1051	MSTRG.12909;A3:1A:563682133:563682232:+	MSTRG.27100;A3:1B:652455217:652455316:+	MSTRG.45923;A3:1D:470072789:470072888:+	A3
Event1052	MSTRG.12909;A5:1A:563681575:563680228:+	MSTRG.27100;A5:1B:652454634:652453282:+	MSTRG.45923;A5:1D:470072258:470070918:+	A5
Event1053	MSTRG.12909;A5:1A:563681575:563681092:+	MSTRG.27100;A5:1B:652454634:652454151:+	MSTRG.45923;A5:1D:470072258:470071775:+	A5
Event1054	MSTRG.12909;A5:1A:563682266:563682132:+	MSTRG.27100;A5:1B:652455350:652455216:+	MSTRG.45923;A5:1D:470072922:470072788:+	A5
Event1055	MSTRG.12909;RI:1A:563680088-563680196:+	MSTRG.27100;RI:1B:652453145-652453250:+	MSTRG.45923;RI:1D:470070781-470070886:+	RI
Event1056	MSTRG.12909;RI:1A:563680228-563680750:+	MSTRG.27100;RI:1B:652453282-652453806:+	MSTRG.45923;RI:1D:470070918-470071433:+	RI
Event1057	MSTRG.12909;RI:1A:563681092-563681180:+	MSTRG.27100;RI:1B:652454151-652454239:+	MSTRG.45923;RI:1D:470071775-470071863:+	RI
Event1058	MSTRG.12909;RI:1A:563681092-563681189:+	MSTRG.27100;RI:1B:652454151-652454248:+	MSTRG.45923;RI:1D:470071775-470071872:+	RI
Event1059	MSTRG.12909;RI:1A:563682132-563682232:+	MSTRG.27100;RI:1B:652455216-652455316:+	MSTRG.45923;RI:1D:470072788-470072888:+	RI
Event1060	MSTRG.13051;RI:1A:566651047-566651151:+	MSTRG.27242;RI:1B:657418140-657418247:+	MSTRG.46087;RI:1D:472918023-472918130:+	RI
Event1061	MSTRG.13232;SE:1A:571289717-571289802:571289844-571290110:+	MSTRG.27399;SE:1B:661515473-661515558:661515600-661515866:+	MSTRG.46235;SE:1D:475518835-475518920:475518962-475519229:+	SE
Event1062	MSTRG.13247;SE:1A:571788400-571788492:571788509-571789561:-	MSTRG.27422;SE:1B:662021618-662021703:662021720-662022941:-	MSTRG.46261;SE:1D:475924505-475924603:475924620-475925825:-	SE
Event1063	MSTRG.13277;A3:1A:571271060:571271057:-	MSTRG.27436;A3:1B:661497902:661497899:-	MSTRG.46257;A3:1D:475492291:475492288:-	A3
Event1064	MSTRG.13277;A3:1A:571272193:571272190:-	MSTRG.27436;A3:1B:661499691:661499688:-	MSTRG.46257;A3:1D:475493468:475493465:-	A3
Event1065	MSTRG.13369;A3:1A:574935551:574935557:+	MSTRG.27558;A3:1B:666824027:666824033:+	MSTRG.46436;A3:1D:478817008:478817014:+	A3
Event1066	MSTRG.13447;A3:1A:575739153:575739149:-	MSTRG.27605;A3:1B:667679840:667679836:-	MSTRG.46488;A3:1D:479497164:479497160:-	A3
Event1067	MSTRG.13447;A5:1A:575739227:575739231:-	MSTRG.27605;A5:1B:667679914:667679918:-	MSTRG.46488;A5:1D:479497238:479497242:-	A5
Event1068	MSTRG.13462;A3:1A:576781522:576781528:+	MSTRG.27640;A3:1B:668760630:668760636:+	MSTRG.46538;A3:1D:480435857:480435863:+	A3
Event1069	MSTRG.13615;A5:1A:580422880:580422702:+	MSTRG.27867;A5:1B:673743729:673743551:+	MSTRG.46710;A5:1D:483515010:483514832:+	A5
Event1070	MSTRG.13810;A3:1A:584673751:584673786:+	MSTRG.28068;A3:1B:678256594:678256629:+	MSTRG.46934;A3:1D:487166581:487166616:+	A3
Event1071	MSTRG.14042;A3:1A:589443940:589443943:+	MSTRG.28221;A3:1B:683576597:683576600:+	MSTRG.47172;A3:1D:491636171:491636174:+	A3
Event1072	MSTRG.14099;A5:1A:591608089:591608052:+	MSTRG.28292;A5:1B:685641845:685641808:+	MSTRG.47274;A5:1D:493480501:493480464:+	A5
Event1073	MSTRG.267969;A3:6A:6724036:6724055:+	MSTRG.283038;A3:6B:12662013:12662032:+	MSTRG.297486;A3:6D:7097487:7097506:+	A3
Event1074	MSTRG.267986;SE:6A:6729748-6729889:6729939-6730037:+	MSTRG.283043;SE:6B:12668466-12668609:12668659-12668758:+	MSTRG.297501;SE:6D:7102248-7102389:7102439-7102538:+	SE
Event1075	MSTRG.268148;A3:6A:10490084:10490088:+	MSTRG.283198;A3:6B:17416566:17416570:+	MSTRG.297650;A3:6D:9464947:9464951:+	A3
Event1076	MSTRG.268148;A3:6A:10490084:10490120:+	MSTRG.283198;A3:6B:17416566:17416602:+	MSTRG.297650;A3:6D:9464947:9464983:+	A3
Event1077	MSTRG.268148;A3:6A:10490088:10490120:+	MSTRG.283198;A3:6B:17416570:17416602:+	MSTRG.297650;A3:6D:9464951:9464983:+	A3
Event1078	MSTRG.14122;A3:1A:592311512:592311515:+	MSTRG.28323;A3:1B:686931532:686931535:+	MSTRG.47306;A3:1D:493928274:493928277:+	A3
Event1079	MSTRG.268306;RI:6A:13666623-13666821:-	MSTRG.283451;RI:6B:22558092-22558291:-	MSTRG.297826;RI:6D:12310507-12310706:-	RI
Event1080	MSTRG.14161;A3:1A:593298367:593298370:+	MSTRG.28358;A3:1B:687796694:687796697:+	MSTRG.47347;A3:1D:494554688:494554691:+	A3
Event1081	MSTRG.14161;A5:1A:593301143:593301139:+	MSTRG.28358;A5:1B:687799124:687799120:+	MSTRG.47347;A5:1D:494557226:494557222:+	A5
Event1082	MSTRG.14161;A5:1A:593301147:593301139:+	MSTRG.28358;A5:1B:687799128:687799120:+	MSTRG.47347;A5:1D:494557230:494557222:+	A5
Event1083	MSTRG.14161;A5:1A:593301147:593301143:+	MSTRG.28358;A5:1B:687799128:687799124:+	MSTRG.47347;A5:1D:494557230:494557226:+	A5
Event1084	MSTRG.268513;A3:6A:16229605:16230085:+	MSTRG.283629;A3:6B:27331359:27331839:+	MSTRG.298035;A3:6D:15517913:15518393:+	A3
Event1085	MSTRG.268513;A5:6A:16230362:16230260:+	MSTRG.283629;A5:6B:27332116:27332014:+	MSTRG.298035;A5:6D:15518670:15518568:+	A5
Event1086	MSTRG.268513;RI:6A:16229965-16230085:+	MSTRG.283629;RI:6B:27331719-27331839:+	MSTRG.298035;RI:6D:15518273-15518393:+	RI
Event1087	MSTRG.268573;A3:6A:17639486:17639400:-	MSTRG.283710;A3:6B:29850151:29850065:-	MSTRG.298111;A3:6D:16883558:16883472:-	A3
Event1088	MSTRG.268597;A3:6A:17665895:17665881:-	MSTRG.283717;A3:6B:30037150:30037136:-	MSTRG.298124;A3:6D:17057355:17057341:-	A3
Event1089	MSTRG.268869;A3:6A:21519878:21519883:+	MSTRG.283887;A3:6B:36207297:36207302:+	MSTRG.298335;A3:6D:21982362:21982367:+	A3
Event1090	MSTRG.268980;A5:6A:22696852:22696873:-	MSTRG.283959;A5:6B:39199512:39199533:-	MSTRG.298435;A5:6D:24231919:24231940:-	A5
Event1091	MSTRG.270069;A3:6A:36922503:36922506:+	MSTRG.284845;A3:6B:68246733:68246736:+	MSTRG.298882;A3:6D:32448057:32448060:+	A3
Event1092	MSTRG.270179;A5:6A:39146877:39146872:+	MSTRG.284929;A5:6B:72184525:72184520:+	MSTRG.298971;A5:6D:34976718:34976713:+	A5
Event1093	MSTRG.270447;A3:6A:48555642:48555645:+	MSTRG.285201;A3:6B:85785517:85785520:+	MSTRG.299049;A3:6D:36817707:36817710:+	A3
Event1094	MSTRG.270824;RI:6A:59710822-59710913:+	MSTRG.285703;RI:6B:113784709-113784800:+	MSTRG.299356;RI:6D:45205533-45205624:+	RI
Event1095	MSTRG.270855;A3:6A:60431260:60431255:-	MSTRG.285745;A3:6B:115700243:115700238:-	MSTRG.299413;A3:6D:46847126:46847121:-	A3
Event1096	MSTRG.270980;A3:6A:63586561:63586593:+	MSTRG.285850;A3:6B:119821262:119821294:+	MSTRG.299684;A3:6D:52696145:52696177:+	A3
Event1097	MSTRG.271181;A3:6A:71449196:71449245:+	MSTRG.286044;A3:6B:127324083:127324132:+	MSTRG.299885;A3:6D:56848101:56848150:+	A3
Event1098	MSTRG.271238;SE:6A:73641049-73641200:73641292-73642166:+	MSTRG.286147;SE:6B:130967196-130967347:130967440-130968297:+	MSTRG.299974;SE:6D:58448482-58448633:58448725-58449420:+	SE
Event1099	MSTRG.271283;A3:6A:73995663:73995624:-	MSTRG.286182;A3:6B:132315632:132315593:-	MSTRG.299982;A3:6D:58695615:58695576:-	A3
Event1100	MSTRG.271283;A3:6A:74027352:74027308:-	MSTRG.286190;A3:6B:132346857:132346813:-	MSTRG.299989;A3:6D:58703820:58703776:-	A3
Event1101	MSTRG.271283;A3:6A:74027366:74027308:-	MSTRG.286190;A3:6B:132346871:132346813:-	MSTRG.299989;A3:6D:58703834:58703776:-	A3
Event1102	MSTRG.271283;A3:6A:74027366:74027352:-	MSTRG.286190;A3:6B:132346871:132346857:-	MSTRG.299989;A3:6D:58703834:58703820:-	A3
Event1103	MSTRG.271283;A5:6A:74029609:74029632:-	MSTRG.286190;A5:6B:132354369:132354392:-	MSTRG.299989;A5:6D:58705610:58705633:-	A5
Event1104	MSTRG.271283;SE:6A:74026423-74026647:74026745-74027123:-	MSTRG.286190;SE:6B:132346041-132346265:132346369-132346628:-	MSTRG.299989;SE:6D:58702881-58703105:58703209-58703591:-	SE
Event1105	MSTRG.271337;A3:6A:76630125:76630129:+	MSTRG.286217;A3:6B:133846696:133846700:+	MSTRG.300031;A3:6D:60136641:60136645:+	A3
Event1106	MSTRG.271367;A5:6A:77794840:77794861:-	MSTRG.286263;A5:6B:135127209:135127230:-	MSTRG.300118;A5:6D:61150084:61150105:-	A5
Event1107	MSTRG.271434;A3:6A:80690624:80690628:+	MSTRG.286284;A3:6B:136505678:136505682:+	MSTRG.300192;A3:6D:62890078:62890082:+	A3
Event1108	MSTRG.271580;A3:6A:85752894:85753183:+	MSTRG.286430;A3:6B:143440107:143440396:+	MSTRG.300400;A3:6D:68335232:68335515:+	A3
Event1109	MSTRG.271615;RI:6A:87653417-87653454:-	MSTRG.286455;RI:6B:144920406-144920443:-	MSTRG.300475;RI:6D:69932470-69932507:-	RI
Event1110	MSTRG.271627;A3:6A:88067776:88067809:+	MSTRG.286480;A3:6B:146141565:146141598:+	MSTRG.300518;A3:6D:71524276:71524309:+	A3
Event1111	MSTRG.271647;A5:6A:88850680:88850625:+	MSTRG.286483;A5:6B:146699674:146699618:+	MSTRG.300526;A5:6D:72143817:72143762:+	A5
Event1112	MSTRG.271647;RI:6A:88850625-88850800:+	MSTRG.286483;RI:6B:146699618-146699793:+	MSTRG.300526;RI:6D:72143762-72143939:+	RI
Event1113	MSTRG.271665;A5:6A:89892673:89892488:+	MSTRG.286494;A5:6B:147678297:147678121:+	MSTRG.300570;A5:6D:73496262:73496077:+	A5
Event1114	MSTRG.271708;A3:6A:91865993:91866179:+	MSTRG.286532;A3:6B:149417785:149417971:+	MSTRG.300654;A3:6D:75749841:75750027:+	A3
Event1115	MSTRG.271708;RI:6A:91866154-91866179:+	MSTRG.286532;RI:6B:149417946-149417971:+	MSTRG.300654;RI:6D:75750002-75750027:+	RI
Event1116	MSTRG.271761;A3:6A:93800360:93800363:+	MSTRG.286575;A3:6B:150835155:150835158:+	MSTRG.300767;A3:6D:78082162:78082165:+	A3
Event1117	MSTRG.272112;SE:6A:105013077-105014958:105015169-105022131:+	MSTRG.286913;SE:6B:165059881-165062453:165062664-165069734:+	MSTRG.301213;SE:6D:87114107-87115988:87116199-87122932:+	SE
Event1118	MSTRG.272127;A5:6A:105559442:105559027:+	MSTRG.286931;A5:6B:166113122:166112701:+	MSTRG.301225;A5:6D:87461609:87461195:+	A5
Event1119	MSTRG.272166;A3:6A:106934765:106934760:-	MSTRG.286963;A3:6B:169224063:169224058:-	MSTRG.301281;A3:6D:88879293:88879288:-	A3
Event1120	MSTRG.272166;A5:6A:106936095:106936099:-	MSTRG.286963;A5:6B:169225375:169225379:-	MSTRG.301281;A5:6D:88880506:88880510:-	A5
Event1121	MSTRG.272166;SE:6A:106931731-106931864:106932032-106934620:-	MSTRG.286963;SE:6B:169222014-169222147:169222315-169223918:-	MSTRG.301281;SE:6D:88877296-88877429:88877597-88879148:-	SE
Event1122	MSTRG.272386;A5:6A:115828480:115828583:-	MSTRG.287174;A5:6B:179988625:179988728:-	MSTRG.301557;A5:6D:96824447:96824550:-	A5
Event1123	MSTRG.272472;A3:6A:119750949:119750954:+	MSTRG.287242;A3:6B:184145860:184145865:+	MSTRG.301677;A3:6D:99790662:99790667:+	A3
Event1124	MSTRG.272550;A3:6A:123536818:123536807:-	MSTRG.287311;A3:6B:188189814:188189803:-	MSTRG.301795;A3:6D:102468043:102468032:-	A3
Event1125	MSTRG.272557;A5:6A:124300423:124300120:+	MSTRG.287319;A5:6B:188680993:188680690:+	MSTRG.301805;A5:6D:103009386:103009084:+	A5
Event1126	MSTRG.272557;RI:6A:124300120-124300242:+	MSTRG.287319;RI:6B:188680690-188680812:+	MSTRG.301805;RI:6D:103009084-103009205:+	RI
Event1127	MSTRG.272600;A3:6A:126913362:126913366:+	MSTRG.287344;A3:6B:191197173:191197177:+	MSTRG.301871;A3:6D:104766235:104766239:+	A3
Event1128	MSTRG.272603;A3:6A:127095631:127095626:-	MSTRG.287348;A3:6B:191363276:191363271:-	MSTRG.301884;A3:6D:104965335:104965330:-	A3
Event1129	MSTRG.272630;A3:6A:128438317:128438341:+	MSTRG.287370;A3:6B:192345126:192345150:+	MSTRG.301924;A3:6D:105817144:105817168:+	A3
Event1130	MSTRG.272695;SE:6A:131449164-131449979:131450023-131450112:-	MSTRG.287393;SE:6B:195177736-195178699:195178743-195178832:-	MSTRG.301973;SE:6D:107803027-107803679:107803723-107803812:-	SE
Event1131	MSTRG.272718;A3:6A:133414477:133414435:-	MSTRG.287406;A3:6B:195805543:195805501:-	MSTRG.301984;A3:6D:108447483:108447441:-	A3
Event1132	MSTRG.272748;A3:6A:134948628:134948625:-	MSTRG.287446;A3:6B:198985480:198985477:-	MSTRG.302081;A3:6D:110443877:110443874:-	A3
Event1133	MSTRG.272754;A5:6A:135231708:135231791:-	MSTRG.287457;A5:6B:199755381:199755464:-	MSTRG.302095;A5:6D:110876202:110876285:-	A5
Event1134	MSTRG.272810;A3:6A:137378169:137378405:+	MSTRG.287479;A3:6B:201410472:201410708:+	MSTRG.302157;A3:6D:112431931:112432167:+	A3
Event1135	MSTRG.272810;A3:6A:137378405:137378574:+	MSTRG.287479;A3:6B:201410708:201410877:+	MSTRG.302157;A3:6D:112432167:112432336:+	A3
Event1136	MSTRG.272810;A5:6A:137378818:137378478:+	MSTRG.287479;A5:6B:201411121:201410781:+	MSTRG.302157;A5:6D:112432580:112432240:+	A5
Event1137	MSTRG.272810;RI:6A:137378268-137378405:+	MSTRG.287479;RI:6B:201410571-201410708:+	MSTRG.302157;RI:6D:112432030-112432167:+	RI
Event1138	MSTRG.272810;RI:6A:137378478-137378574:+	MSTRG.287479;RI:6B:201410781-201410877:+	MSTRG.302157;RI:6D:112432240-112432336:+	RI
Event1139	MSTRG.272883;A3:6A:141861064:141861061:-	MSTRG.287519;A3:6B:203689667:203689664:-	MSTRG.302216;A3:6D:114171560:114171557:-	A3
Event1140	MSTRG.273375;A3:6A:168004381:168004537:+	MSTRG.287979;A3:6B:227827964:227828120:+	MSTRG.302755;A3:6D:129705408:129705564:+	A3
Event1141	MSTRG.273375;A5:6A:168004770:168004452:+	MSTRG.287979;A5:6B:227828353:227828035:+	MSTRG.302755;A5:6D:129705797:129705479:+	A5
Event1142	MSTRG.273375;RI:6A:168004452-168004537:+	MSTRG.287979;RI:6B:227828035-227828120:+	MSTRG.302755;RI:6D:129705479-129705564:+	RI
Event1143	MSTRG.273390;A3:6A:168119183:168119179:-	MSTRG.287987;A3:6B:228243513:228243509:-	MSTRG.302767;A3:6D:129785051:129785047:-	A3
Event1144	MSTRG.273451;A3:6A:171804738:171804723:-	MSTRG.288035;A3:6B:230764820:230764805:-	MSTRG.302872;A3:6D:132760838:132760823:-	A3
Event1145	MSTRG.273464;A3:6A:172129139:172129147:+	MSTRG.288052;A3:6B:231680567:231680575:+	MSTRG.302886;A3:6D:133224276:133224284:+	A3
Event1146	MSTRG.273719;SE:6A:187739932-187740125:187740163-187740256:+	MSTRG.288453;SE:6B:248355159-248355352:248355390-248355483:+	MSTRG.303216;SE:6D:142748234-142748420:142748458-142748553:+	SE
Event1147	MSTRG.273721;A5:6A:187763754:187763738:+	MSTRG.288471;A5:6B:248361126:248361109:+	MSTRG.303217;A5:6D:142751853:142751836:+	A5
Event1148	MSTRG.274117;A3:6A:209896662:209897038:+	MSTRG.288984;A3:6B:279047732:279048105:+	MSTRG.303692;A3:6D:156446638:156447014:+	A3
Event1149	MSTRG.274117;A3:6A:209896662:209897345:+	MSTRG.288984;A3:6B:279047732:279048412:+	MSTRG.303692;A3:6D:156446638:156447321:+	A3
Event1150	MSTRG.274117;A3:6A:209897038:209897345:+	MSTRG.288984;A3:6B:279048105:279048412:+	MSTRG.303692;A3:6D:156447014:156447321:+	A3
Event1151	MSTRG.274117;A3:6A:209898310:209898626:+	MSTRG.288984;A3:6B:279049468:279049788:+	MSTRG.303692;A3:6D:156449853:156450173:+	A3
Event1152	MSTRG.274117;A5:6A:209896213:209896187:+	MSTRG.288984;A5:6B:279047215:279047189:+	MSTRG.303692;A5:6D:156446189:156446163:+	A5
Event1153	MSTRG.274117;A5:6A:209897404:209896875:+	MSTRG.288984;A5:6B:279048471:279047945:+	MSTRG.303692;A5:6D:156447380:156446851:+	A5
Event1154	MSTRG.274117;A5:6A:209897404:209897256:+	MSTRG.288984;A5:6B:279048471:279048323:+	MSTRG.303692;A5:6D:156447380:156447232:+	A5
Event1155	MSTRG.274117;RI:6A:209896875-209897038:+	MSTRG.288984;RI:6B:279047945-279048105:+	MSTRG.303692;RI:6D:156446851-156447014:+	RI
Event1156	MSTRG.274117;RI:6A:209896875-209897345:+	MSTRG.288984;RI:6B:279047945-279048412:+	MSTRG.303692;RI:6D:156446851-156447321:+	RI
Event1157	MSTRG.274117;RI:6A:209897256-209897345:+	MSTRG.288984;RI:6B:279048323-279048412:+	MSTRG.303692;RI:6D:156447232-156447321:+	RI
Event1158	MSTRG.274117;RI:6A:209898531-209898626:+	MSTRG.288984;RI:6B:279049689-279049788:+	MSTRG.303692;RI:6D:156450074-156450173:+	RI
Event1159	MSTRG.274117;SE:6A:209894815-209895105:209895175-209895311:+	MSTRG.288984;SE:6B:279045813-279046106:279046176-279046312:+	MSTRG.303692;SE:6D:156444810-156445084:156445154-156445290:+	SE
Event1160	MSTRG.274117;SE:6A:209896875-209897038:209897256-209897345:+	MSTRG.288984;SE:6B:279047945-279048105:279048323-279048412:+	MSTRG.303692;SE:6D:156446851-156447014:156447232-156447321:+	SE
Event1161	MSTRG.274338;A5:6A:219641673:219641976:-	MSTRG.289145;A5:6B:290715344:290715647:-	MSTRG.303842;A5:6D:160563695:160563998:-	A5
Event1162	MSTRG.274717;A3:6A:249158765:249158723:-	MSTRG.289200;A3:6B:297301312:297301270:-	MSTRG.304537;A3:6D:185188308:185188266:-	A3
Event1163	MSTRG.274799;A3:6A:252836972:252836977:+	MSTRG.289575;A3:6B:321291996:321292001:+	MSTRG.304954;A3:6D:199654211:199654216:+	A3
Event1164	MSTRG.274799;A3:6A:252838300:252838305:+	MSTRG.289575;A3:6B:321293647:321293652:+	MSTRG.304954;A3:6D:199654548:199654553:+	A3
Event1165	MSTRG.274799;A3:6A:252845172:252845422:+	MSTRG.289575;A3:6B:321302714:321302964:+	MSTRG.304954;A3:6D:199661455:199661705:+	A3
Event1166	MSTRG.274799;A5:6A:252837060:252837052:+	MSTRG.289575;A5:6B:321292084:321292076:+	MSTRG.304954;A5:6D:199654299:199654291:+	A5
Event1167	MSTRG.274799;A5:6A:252845472:252845298:+	MSTRG.289575;A5:6B:321303014:321302840:+	MSTRG.304954;A5:6D:199661755:199661581:+	A5
Event1168	MSTRG.274799;RI:6A:252845298-252845422:+	MSTRG.289575;RI:6B:321302840-321302964:+	MSTRG.304954;RI:6D:199661581-199661705:+	RI
Event1169	MSTRG.275557;A3:6A:315602224:315602227:+	MSTRG.289746;A3:6B:339353163:339353166:+	MSTRG.305783;A3:6D:227386354:227386357:+	A3
Event1170	MSTRG.275876;A3:6A:340045432:340045815:+	MSTRG.289812;A3:6B:345468750:345469133:+	MSTRG.306526;A3:6D:256318527:256318910:+	A3
Event1171	MSTRG.275876;A5:6A:340045906:340045518:+	MSTRG.289812;A5:6B:345469224:345468836:+	MSTRG.306526;A5:6D:256319001:256318613:+	A5
Event1172	MSTRG.275876;RI:6A:340045518-340045815:+	MSTRG.289812;RI:6B:345468836-345469133:+	MSTRG.306526;RI:6D:256318613-256318910:+	RI
Event1173	MSTRG.275876;SE:6A:340044997-340045092:340045142-340045432:+	MSTRG.289812;SE:6B:345468315-345468410:345468460-345468750:+	MSTRG.306526;SE:6D:256318092-256318187:256318237-256318527:+	SE
Event1174	MSTRG.275631;A3:6A:319202223:319202220:-	MSTRG.290198;A3:6B:376293484:376293481:-	MSTRG.306097;A3:6D:239044295:239044292:-	A3
Event1175	MSTRG.275631;A5:6A:319206838:319206940:-	MSTRG.290198;A5:6B:376299477:376299579:-	MSTRG.306097;A5:6D:239048311:239048413:-	A5
Event1176	MSTRG.275202;SE:6A:286321063-286321279:286321338-286321540:-	MSTRG.290601;SE:6B:400320797-400320929:400320988-400321190:-	MSTRG.304692;SE:6D:189735500-189735632:189735691-189735893:-	SE
Event1177	MSTRG.276154;A3:6A:359017686:359017683:-	MSTRG.290651;A3:6B:404376402:404376399:-	MSTRG.306737;A3:6D:263456261:263456258:-	A3
Event1178	MSTRG.276361;SE:6A:373993880-373993994:373994221-373994389:-	MSTRG.290697;SE:6B:408623020-408623131:408623358-408623513:-	MSTRG.306779;SE:6D:264667621-264667732:264667959-264668454:-	SE
Event1179	MSTRG.276428;A3:6A:377851616:377851607:-	MSTRG.290769;A3:6B:413940655:413940646:-	MSTRG.306842;A3:6D:266433808:266433799:-	A3
Event1180	MSTRG.276428;A5:6A:377851700:377851706:-	MSTRG.290769;A5:6B:413940748:413940754:-	MSTRG.306842;A5:6D:266433901:266433907:-	A5
Event1181	MSTRG.276488;A3:6A:381084115:381084111:-	MSTRG.290809;A3:6B:415873999:415873995:-	MSTRG.306901;A3:6D:267528360:267528356:-	A3
Event1182	MSTRG.276488;A3:6A:381111057:381111054:-	MSTRG.290809;A3:6B:415889659:415889656:-	MSTRG.306901;A3:6D:267536756:267536753:-	A3
Event1183	MSTRG.276495;A3:6A:382522590:382522583:-	MSTRG.290815;A3:6B:416675615:416675608:-	MSTRG.306900;A3:6D:268067740:268067733:-	A3
Event1184	MSTRG.276507;SE:6A:381032556-381032659:381032750-381032928:-	MSTRG.290861;SE:6B:415866711-415866815:415866906-415867444:-	MSTRG.306936;SE:6D:267517751-267517855:267517946-267518479:-	SE
Event1185	MSTRG.276507;SE:6A:381032556-381032659:381032750-381033292:-	MSTRG.290861;SE:6B:415866711-415866815:415866906-415867444:-	MSTRG.306936;SE:6D:267517751-267517855:267517946-267518479:-	SE
Event1186	MSTRG.276519;A5:6A:384090563:384090716:-	MSTRG.290883;A5:6B:422360593:422360743:-	MSTRG.306933;A5:6D:269763006:269763159:-	A5
Event1187	MSTRG.276629;A3:6A:389955064:389954544:-	MSTRG.291048;A3:6B:434299060:434298539:-	MSTRG.307059;A3:6D:272858975:272858415:-	A3
Event1188	MSTRG.276629;A5:6A:389956497:389956524:-	MSTRG.291048;A5:6B:434300488:434300515:-	MSTRG.307059;A5:6D:272860521:272860548:-	A5
Event1189	MSTRG.276629;SE:6A:389955918-389956497:389956564-389957228:-	MSTRG.291048;SE:6B:434299909-434300488:434300555-434301217:-	MSTRG.307059;SE:6D:272859961-272860521:272860588-272861247:-	SE
Event1190	MSTRG.276637;A3:6A:390733971:390734364:+	MSTRG.291051;A3:6B:435307502:435307893:+	MSTRG.307046;A3:6D:273090619:273091017:+	A3
Event1191	MSTRG.276637;A5:6A:390734639:390734286:+	MSTRG.291051;A5:6B:435308168:435307812:+	MSTRG.307046;A5:6D:273091292:273090936:+	A5
Event1192	MSTRG.276637;RI:6A:390734286-390734364:+	MSTRG.291051;RI:6B:435307812-435307893:+	MSTRG.307046;RI:6D:273090936-273091017:+	RI
Event1193	MSTRG.276705;A3:6A:396291876:396291857:-	MSTRG.291086;A3:6B:437471875:437471856:-	MSTRG.307109;A3:6D:275667755:275667736:-	A3
Event1194	MSTRG.276802;A3:6A:400116591:400116588:-	MSTRG.291139;A3:6B:439394350:439394347:-	MSTRG.307203;A3:6D:277665921:277665918:-	A3
Event1195	MSTRG.276802;SE:6A:400116418-400116543:400116588-400116712:-	MSTRG.291139;SE:6B:439394165-439394302:439394347-439394470:-	MSTRG.307203;SE:6D:277665736-277665873:277665918-277666041:-	SE
Event1196	MSTRG.276802;SE:6A:400116418-400116543:400116591-400116712:-	MSTRG.291139;SE:6B:439394165-439394302:439394350-439394470:-	MSTRG.307203;SE:6D:277665736-277665873:277665921-277666041:-	SE
Event1197	MSTRG.276863;A3:6A:404689006:404689011:+	MSTRG.291203;A3:6B:444908798:444908803:+	MSTRG.307378;A3:6D:284394423:284394428:+	A3
Event1198	MSTRG.276877;A3:6A:405448459:405448267:-	MSTRG.291214;A3:6B:445883096:445882904:-	MSTRG.307406;A3:6D:285020792:285020600:-	A3
Event1199	MSTRG.276877;A3:6A:405448459:405448339:-	MSTRG.291214;A3:6B:445883096:445882976:-	MSTRG.307406;A3:6D:285020792:285020672:-	A3
Event1200	MSTRG.276877;RI:6A:405448267-405448304:-	MSTRG.291214;RI:6B:445882904-445882941:-	MSTRG.307406;RI:6D:285020600-285020637:-	RI
Event1201	MSTRG.276877;RI:6A:405448267-405448340:-	MSTRG.291214;RI:6B:445882904-445882977:-	MSTRG.307406;RI:6D:285020600-285020673:-	RI
Event1202	MSTRG.276877;RI:6A:405448339-405448376:-	MSTRG.291214;RI:6B:445882976-445883013:-	MSTRG.307406;RI:6D:285020672-285020709:-	RI
Event1203	MSTRG.276894;A3:6A:407092602:407092578:-	MSTRG.291232;A3:6B:446843752:446843728:-	MSTRG.307451;A3:6D:285877450:285877426:-	A3
Event1204	MSTRG.276964;A3:6A:411938439:411938427:-	MSTRG.291544;A3:6B:469075134:469075122:-	MSTRG.308013;A3:6D:303464300:303464288:-	A3
Event1205	MSTRG.276964;A3:6A:411940749:411940540:-	MSTRG.291544;A3:6B:469077470:469077261:-	MSTRG.308013;A3:6D:303466605:303466399:-	A3
Event1206	MSTRG.276964;RI:6A:411940540-411940719:-	MSTRG.291544;RI:6B:469077261-469077440:-	MSTRG.308013;RI:6D:303466399-303466575:-	RI
Event1207	MSTRG.277496;RI:6A:442395895-442395979:+	MSTRG.291621;RI:6B:474176029-474176114:+	MSTRG.308146;RI:6D:306708297-306708382:+	RI
Event1208	MSTRG.277495;A3:6A:442399487:442399481:-	MSTRG.291623;A3:6B:474179624:474179618:-	MSTRG.308147;A3:6D:306711870:306711864:-	A3
Event1209	MSTRG.277495;A3:6A:442402299:442402294:-	MSTRG.291626;A3:6B:474189132:474189127:-	MSTRG.308148;A3:6D:306714528:306714523:-	A3
Event1210	MSTRG.277511;A3:6A:445049041:445049052:+	MSTRG.291644;A3:6B:475272204:475272215:+	MSTRG.308184;A3:6D:307881963:307881974:+	A3
Event1211	MSTRG.277989;A5:6A:467489725:467490098:-	MSTRG.291908;A5:6B:492494677:492495043:-	MSTRG.308936;A5:6D:328630779:328631152:-	A5
Event1212	MSTRG.278295;A3:6A:485700496:485700798:+	MSTRG.292362;A3:6B:521034917:521035220:+	MSTRG.309467;A3:6D:345245480:345245783:+	A3
Event1213	MSTRG.278295;A5:6A:485701035:485700702:+	MSTRG.292362;A5:6B:521035457:521035123:+	MSTRG.309467;A5:6D:345246020:345245686:+	A5
Event1214	MSTRG.278295;RI:6A:485700702-485700798:+	MSTRG.292362;RI:6B:521035123-521035220:+	MSTRG.309467;RI:6D:345245686-345245783:+	RI
Event1215	MSTRG.278613;A3:6A:501489100:501489367:+	MSTRG.292667;A3:6B:541946620:541946888:+	MSTRG.309986;A3:6D:360330045:360330312:+	A3
Event1216	MSTRG.278613;RI:6A:501489276-501489367:+	MSTRG.292667;RI:6B:541946797-541946888:+	MSTRG.309986;RI:6D:360330221-360330312:+	RI
Event1217	MSTRG.278660;A5:6A:503771670:503771675:-	MSTRG.292726;A5:6B:545256561:545256566:-	MSTRG.310068;A5:6D:363066455:363066460:-	A5
Event1218	MSTRG.278674;A3:6A:503822543:503822548:+	MSTRG.292729;A3:6B:545272091:545272096:+	MSTRG.310072;A3:6D:363260725:363260730:+	A3
Event1219	MSTRG.278674;A3:6A:503822813:503822817:+	MSTRG.292729;A3:6B:545272361:545272365:+	MSTRG.310072;A3:6D:363260995:363260999:+	A3
Event1220	MSTRG.278728;SE:6A:504477892-504478161:504478205-504478291:-	MSTRG.292787;SE:6B:548120724-548120987:548121031-548121117:-	MSTRG.310102;SE:6D:363468415-363468684:363468728-363468814:-	SE
Event1221	MSTRG.278726;A5:6A:506234138:506234132:+	MSTRG.292811;A5:6B:550075962:550075956:+	MSTRG.310135;A5:6D:365277250:365277244:+	A5
Event1222	MSTRG.278914;A3:6A:516161093:516161087:-	MSTRG.293048;A3:6B:561275396:561275390:-	MSTRG.310437;A3:6D:374108543:374108537:-	A3
Event1223	MSTRG.278938;A3:6A:516256785:516256782:-	MSTRG.293061;A3:6B:561289210:561289207:-	MSTRG.310450;A3:6D:374124637:374124634:-	A3
Event1224	MSTRG.278938;A3:6A:516257447:516257407:-	MSTRG.293061;A3:6B:561290016:561289976:-	MSTRG.310450;A3:6D:374125451:374125411:-	A3
Event1225	MSTRG.278947;A3:6A:517665993:517665996:+	MSTRG.293079;A3:6B:562563423:562563426:+	MSTRG.310493;A3:6D:375812531:375812534:+	A3
Event1226	MSTRG.278947;SE:6A:517661745-517664008:517664156-517664899:+	MSTRG.293079;SE:6B:562559292-562561539:562561687-562562409:+	MSTRG.310493;SE:6D:375808618-375810521:375810669-375811418:+	SE
Event1227	MSTRG.278977;A5:6A:519207425:519207417:+	MSTRG.293103;A5:6B:563997867:563997859:+	MSTRG.310546;A5:6D:377545264:377545256:+	A5
Event1228	MSTRG.279313;A3:6A:533411333:533411338:+	MSTRG.293399;A3:6B:579543321:579543326:+	MSTRG.310936;A3:6D:388131300:388131305:+	A3
Event1229	MSTRG.279326;A3:6A:534962620:534962536:-	MSTRG.293405;A3:6B:580378244:580378160:-	MSTRG.310938;A3:6D:388337155:388337071:-	A3
Event1230	MSTRG.279339;A3:6A:535429073:535429062:-	MSTRG.293413;A3:6B:581937351:581937340:-	MSTRG.310953;A3:6D:388973171:388973160:-	A3
Event1231	MSTRG.279344;A3:6A:535816741:535817336:+	MSTRG.293414;A3:6B:582336893:582337493:+	MSTRG.310966;A3:6D:389299002:389299602:+	A3
Event1232	MSTRG.279344;A5:6A:535817479:535817233:+	MSTRG.293414;A5:6B:582337636:582337390:+	MSTRG.310966;A5:6D:389299745:389299499:+	A5
Event1233	MSTRG.279344;RI:6A:535817233-535817336:+	MSTRG.293414;RI:6B:582337390-582337493:+	MSTRG.310966;RI:6D:389299499-389299602:+	RI
Event1234	MSTRG.279362;A3:6A:536216602:536216568:-	MSTRG.293434;A3:6B:583448505:583448471:-	MSTRG.310995;A3:6D:389702883:389702849:-	A3
Event1235	MSTRG.279363;A5:6A:536253212:536253209:+	MSTRG.293435;A5:6B:583613893:583613890:+	MSTRG.310996;A5:6D:389972994:389972991:+	A5
Event1236	MSTRG.279425;SE:6A:538048334-538048576:538048665-538048926:+	MSTRG.293466;SE:6B:585532953-585533195:585533284-585533533:+	MSTRG.311069;SE:6D:391935880-391936116:391936205-391937340:+	SE
Event1237	MSTRG.279438;SE:6A:538104507-538104869:538104934-538105390:-	MSTRG.293485;SE:6B:585811327-585811722:585811787-585812404:-	MSTRG.311089;SE:6D:392279563-392279960:392280025-392280481:-	SE
Event1238	MSTRG.279452;RI:6A:539707847-539707929:+	MSTRG.293493;RI:6B:587385763-587385844:+	MSTRG.311107;RI:6D:392898235-392898316:+	RI
Event1239	MSTRG.279460;SE:6A:540043875-540046419:540046427-540046616:+	MSTRG.293501;SE:6B:588833056-588835173:588835181-588835399:+	MSTRG.311134;SE:6D:393652914-393655094:393655102-393655319:+	SE
Event1240	MSTRG.279510;A3:6A:542710478:542710471:-	MSTRG.293550;A3:6B:592945640:592945633:-	MSTRG.311202;A3:6D:396449749:396449742:-	A3
Event1241	MSTRG.279532;A5:6A:544204588:544204596:-	MSTRG.293583;A5:6B:595286982:595286990:-	MSTRG.311262;A5:6D:398227255:398227263:-	A5
Event1242	MSTRG.279534;A3:6A:544476233:544475465:-	MSTRG.293592;A3:6B:595953765:595952988:-	MSTRG.311274;A3:6D:398738028:398737251:-	A3
Event1243	MSTRG.279534;A5:6A:544474136:544475664:-	MSTRG.293592;A5:6B:595951659:595953187:-	MSTRG.311274;A5:6D:398735922:398737450:-	A5
Event1244	MSTRG.279534;RI:6A:544475465-544475664:-	MSTRG.293592;RI:6B:595952988-595953187:-	MSTRG.311274;RI:6D:398737251-398737450:-	RI
Event1245	MSTRG.279565;A3:6A:546478800:546478763:-	MSTRG.293649;A3:6B:599407925:599407888:-	MSTRG.311314;A3:6D:400539471:400539434:-	A3
Event1246	MSTRG.279616;A3:6A:547823275:547823278:+	MSTRG.293694;A3:6B:601875118:601875121:+	MSTRG.311364;A3:6D:401302238:401302241:+	A3
Event1247	MSTRG.279722;A5:6A:552741162:552741230:-	MSTRG.293861;A5:6B:610236208:610236276:-	MSTRG.311517;A5:6D:406204064:406204132:-	A5
Event1248	MSTRG.279771;A5:6A:554459048:554459276:-	MSTRG.293907;A5:6B:613111364:613111699:-	MSTRG.311608;A5:6D:408650756:408651077:-	A5
Event1249	MSTRG.279823;A3:6A:555970535:555970539:+	MSTRG.294004;A3:6B:618127447:618127451:+	MSTRG.311736;A3:6D:411207089:411207093:+	A3
Event1250	MSTRG.279828;A3:6A:555984707:555984700:-	MSTRG.294014;A3:6B:618333082:618333075:-	MSTRG.311738;A3:6D:411403316:411403309:-	A3
Event1251	MSTRG.280031;A3:6A:562690769:562690572:-	MSTRG.294255;A3:6B:632184229:632184032:-	MSTRG.312059;A3:6D:419270602:419270403:-	A3
Event1252	MSTRG.280031;A5:6A:562690391:562690669:-	MSTRG.294255;A5:6B:632183851:632184129:-	MSTRG.312059;A5:6D:419270222:419270502:-	A5
Event1253	MSTRG.280031;RI:6A:562690572-562690669:-	MSTRG.294255;RI:6B:632184032-632184129:-	MSTRG.312059;RI:6D:419270403-419270502:-	RI
Event1254	MSTRG.280071;A3:6A:562523930:562523927:-	MSTRG.294286;A3:6B:631951757:631951754:-	MSTRG.312076;A3:6D:418952443:418952440:-	A3
Event1255	MSTRG.280071;A3:6A:562529585:562529582:-	MSTRG.294286;A3:6B:631958145:631958142:-	MSTRG.312076;A3:6D:418958178:418958175:-	A3
Event1256	MSTRG.280071;A3:6A:562532216:562532213:-	MSTRG.294286;A3:6B:631960670:631960667:-	MSTRG.312076;A3:6D:418960489:418960486:-	A3
Event1257	MSTRG.280071;A5:6A:562531554:562531569:-	MSTRG.294286;A5:6B:631960011:631960026:-	MSTRG.312076;A5:6D:418959827:418959842:-	A5
Event1258	MSTRG.280057;A3:6A:563130047:563130050:+	MSTRG.294292;A3:6B:632965190:632965193:+	MSTRG.312105;A3:6D:420013073:420013076:+	A3
Event1259	MSTRG.280095;A3:6A:564271952:564271949:-	MSTRG.294345;A3:6B:634333634:634333631:-	MSTRG.312144;A3:6D:420960276:420960273:-	A3
Event1260	MSTRG.280117;A3:6A:564893443:564893613:+	MSTRG.294390;A3:6B:636473342:636473512:+	MSTRG.312202;A3:6D:422178390:422178559:+	A3
Event1261	MSTRG.280117;A3:6A:564893613:564893820:+	MSTRG.294390;A3:6B:636473512:636473711:+	MSTRG.312202;A3:6D:422178559:422178766:+	A3
Event1262	MSTRG.280117;A5:6A:564893712:564893503:+	MSTRG.294390;A5:6B:636473611:636473402:+	MSTRG.312202;A5:6D:422178658:422178450:+	A5
Event1263	MSTRG.280117;RI:6A:564893503-564893613:+	MSTRG.294390;RI:6B:636473402-636473512:+	MSTRG.312202;RI:6D:422178450-422178559:+	RI
Event1264	MSTRG.280128;A3:6A:565343966:565344097:+	MSTRG.294401;A3:6B:636796033:636796310:+	MSTRG.312253;A3:6D:422605551:422605828:+	A3
Event1265	MSTRG.280128;A5:6A:565344303:565343994:+	MSTRG.294401;A5:6B:636796513:636796061:+	MSTRG.312253;A5:6D:422606031:422605579:+	A5
Event1266	MSTRG.280128;A5:6A:565344303:565344298:+	MSTRG.294401;A5:6B:636796513:636796508:+	MSTRG.312253;A5:6D:422606031:422606026:+	A5
Event1267	MSTRG.280128;RI:6A:565343994-565344097:+	MSTRG.294401;RI:6B:636796061-636796310:+	MSTRG.312253;RI:6D:422605579-422605828:+	RI
Event1268	MSTRG.280238;A3:6A:570379088:570379095:+	MSTRG.294487;A3:6B:640975298:640975305:+	MSTRG.312368;A3:6D:425899347:425899354:+	A3
Event1269	MSTRG.280350;A5:6A:573486726:573486697:+	MSTRG.294623;A5:6B:645488133:645488104:+	MSTRG.312497;A5:6D:428900538:428900509:+	A5
Event1270	MSTRG.280421;A5:6A:575298302:575298269:+	MSTRG.294704;A5:6B:648088459:648088426:+	MSTRG.312579;A5:6D:429840473:429840440:+	A5
Event1271	MSTRG.280497;A3:6A:578074760:578074763:+	MSTRG.294758;A3:6B:651020091:651020094:+	MSTRG.312630;A3:6D:431318895:431318898:+	A3
Event1272	MSTRG.280572;RI:6A:580202619-580202713:+	MSTRG.294889;RI:6B:656280436-656280530:+	MSTRG.312781;RI:6D:433936355-433936449:+	RI
Event1273	MSTRG.280576;A3:6A:580281586:580281583:-	MSTRG.294892;A3:6B:656513314:656513311:-	MSTRG.312778;A3:6D:434021644:434021641:-	A3
Event1274	MSTRG.280632;SE:6A:581796491-581797253:581797526-581798613:-	MSTRG.294924;SE:6B:657284624-657285368:657285641-657286738:-	MSTRG.312806;SE:6D:434461401-434462142:434462415-434463736:-	SE
Event1275	MSTRG.280634;A5:6A:581839577:581839859:-	MSTRG.294925;A5:6B:657651113:657651405:-	MSTRG.312809;A5:6D:434482834:434483126:-	A5
Event1276	MSTRG.280747;SE:6A:585439737-585440005:585440065-585440895:-	MSTRG.295023;SE:6B:661464931-661465176:661465236-661466080:-	MSTRG.312946;SE:6D:437177538-437177806:437177866-437178707:-	SE
Event1277	MSTRG.280742;A3:6A:585198625:585198606:-	MSTRG.295026;A3:6B:660678855:660678836:-	MSTRG.312940;A3:6D:436889262:436889243:-	A3
Event1278	MSTRG.280841;SE:6A:587970188-587971018:587971200-587971501:-	MSTRG.295122;SE:6B:664523130-664524014:664524196-664524473:-	MSTRG.313039;SE:6D:439660493-439661327:439661509-439661810:-	SE
Event1279	MSTRG.280910;A3:6A:591017187:591018317:+	MSTRG.295163;A3:6B:667775485:667776615:+	MSTRG.313133;A3:6D:441749495:441750625:+	A3
Event1280	MSTRG.280910;RI:6A:591018226-591018317:+	MSTRG.295163;RI:6B:667776524-667776615:+	MSTRG.313133;RI:6D:441750534-441750625:+	RI
Event1281	MSTRG.280920;A3:6A:591221303:591221327:+	MSTRG.295165;A3:6B:667886899:667886923:+	MSTRG.313142;A3:6D:441891542:441891566:+	A3
Event1282	MSTRG.280920;A5:6A:591221242:591221203:+	MSTRG.295165;A5:6B:667886838:667886799:+	MSTRG.313142;A5:6D:441891481:441891442:+	A5
Event1283	MSTRG.281001;A3:6A:592469023:592469018:-	MSTRG.295306;A3:6B:672499355:672499350:-	MSTRG.313286;A3:6D:445793730:445793725:-	A3
Event1284	MSTRG.281048;A3:6A:593009323:593009326:+	MSTRG.295372;A3:6B:674713078:674713081:+	MSTRG.313339;A3:6D:446444153:446444156:+	A3
Event1285	MSTRG.281136;A3:6A:594988787:594988777:-	MSTRG.295552;A3:6B:680735866:680735856:-	MSTRG.313472;A3:6D:449143824:449143814:-	A3
Event1286	MSTRG.281163;A5:6A:595624207:595624190:+	MSTRG.295613;A5:6B:682559588:682559571:+	MSTRG.313520;A5:6D:450109785:450109768:+	A5
Event1287	MSTRG.281292;A3:6A:597860327:597860640:+	MSTRG.295735;A3:6B:686688306:686688619:+	MSTRG.313674;A3:6D:452105245:452105558:+	A3
Event1288	MSTRG.281521;A3:6A:603276764:603276769:+	MSTRG.295977;A3:6B:694398885:694398890:+	MSTRG.313931;A3:6D:456552466:456552471:+	A3
Event1289	MSTRG.281531;A5:6A:603298517:603298706:-	MSTRG.295981;A5:6B:694407126:694407315:-	MSTRG.313935;A5:6D:456560516:456560705:-	A5
Event1290	MSTRG.281531;RI:6A:603298633-603298706:-	MSTRG.295981;RI:6B:694407242-694407315:-	MSTRG.313935;RI:6D:456560632-456560705:-	RI
Event1291	MSTRG.281536;A3:6A:603355984:603355981:-	MSTRG.295984;A3:6B:694521952:694521949:-	MSTRG.313948;A3:6D:456671131:456671128:-	A3
Event1292	MSTRG.281686;A3:6A:606984026:606984029:+	MSTRG.296194;A3:6B:701975838:701975841:+	MSTRG.314164;A3:6D:460733871:460733874:+	A3
Event1293	MSTRG.281690;A3:6A:606994127:606994138:+	MSTRG.296198;A3:6B:701985610:701985621:+	MSTRG.314168;A3:6D:460743645:460743656:+	A3
Event1294	MSTRG.281721;A5:6A:607927874:607928256:-	MSTRG.296217;A5:6B:702811912:702812290:-	MSTRG.314200;A5:6D:461329778:461330157:-	A5
Event1295	MSTRG.281721;RI:6A:607927967-607928256:-	MSTRG.296217;RI:6B:702812007-702812290:-	MSTRG.314200;RI:6D:461329870-461330157:-	RI
Event1296	MSTRG.281722;A3:6A:607932301:607932317:+	MSTRG.296218;A3:6B:702816315:702816331:+	MSTRG.314201;A3:6D:461334177:461334193:+	A3
Event1297	MSTRG.281751;A3:6A:608080826:608080820:-	MSTRG.296239;A3:6B:703155877:703155871:-	MSTRG.314225;A3:6D:461396542:461396536:-	A3
Event1298	MSTRG.281751;A5:6A:608078362:608078425:-	MSTRG.296239;A5:6B:703153270:703153334:-	MSTRG.314225;A5:6D:461394081:461394144:-	A5
Event1299	MSTRG.281908;A5:6A:609972990:609973072:-	MSTRG.296404;A5:6B:706626708:706626790:-	MSTRG.314330;A5:6D:463446804:463446886:-	A5
Event1300	MSTRG.282050;A3:6A:611484774:611484030:-	MSTRG.296526;A3:6B:708937774:708937033:-	MSTRG.314432;A3:6D:464942674:464941941:-	A3
Event1301	MSTRG.282050;A3:6A:611486009:611484774:-	MSTRG.296526;A3:6B:708938999:708937774:-	MSTRG.314432;A3:6D:464943918:464942674:-	A3
Event1302	MSTRG.282050;A5:6A:611483879:611484690:-	MSTRG.296526;A5:6B:708936879:708937690:-	MSTRG.314432;A5:6D:464941796:464942590:-	A5
Event1303	MSTRG.282050;RI:6A:611484030-611484690:-	MSTRG.296526;RI:6B:708937033-708937690:-	MSTRG.314432;RI:6D:464941941-464942590:-	RI
Event1304	MSTRG.282177;A3:6A:613329882:613329863:-	MSTRG.296617;A3:6B:712238006:712237987:-	MSTRG.314525;A3:6D:467033826:467033807:-	A3
Event1305	MSTRG.282304;A3:6A:614523393:614523390:-	MSTRG.296773;A3:6B:715630786:715630783:-	MSTRG.314647;A3:6D:469394540:469394537:-	A3
Event1306	MSTRG.317785;SE:7A:64931315-64931492:64931585-64931738:+	MSTRG.333352;SE:7B:3330813-3330994:3331087-3331245:+	MSTRG.351085;SE:7D:60694280-60694458:60694551-60694706:+	SE
Event1307	MSTRG.317823;A5:7A:66171224:66171426:-	MSTRG.333366;A5:7B:3701231:3701436:-	MSTRG.351180;A5:7D:63382224:63382425:-	A5
Event1308	MSTRG.317823;RI:7A:66171334-66171426:-	MSTRG.333366;RI:7B:3701341-3701436:-	MSTRG.351180;RI:7D:63382334-63382425:-	RI
Event1309	MSTRG.317833;A3:7A:66229094:66229085:-	MSTRG.333369;A3:7B:3796561:3796552:-	MSTRG.351188;A3:7D:63437143:63437134:-	A3
Event1310	MSTRG.317846;A3:7A:66715067:66715095:+	MSTRG.333390;A3:7B:4315902:4315930:+	MSTRG.351223;A3:7D:63734381:63734409:+	A3
Event1311	MSTRG.317868;A3:7A:67618518:67617940:-	MSTRG.333407;A3:7B:4910224:4909654:-	MSTRG.351238;A3:7D:63947454:63946886:-	A3
Event1312	MSTRG.317868;A5:7A:67617499:67617649:-	MSTRG.333407;A5:7B:4909213:4909363:-	MSTRG.351238;A5:7D:63946442:63946592:-	A5
Event1313	MSTRG.317868;A5:7A:67617773:67617777:-	MSTRG.333407;A5:7B:4909487:4909491:-	MSTRG.351238;A5:7D:63946719:63946723:-	A5
Event1314	MSTRG.317868;RI:7A:67617551-67617649:-	MSTRG.333407;RI:7B:4909265-4909363:-	MSTRG.351238;RI:7D:63946494-63946592:-	RI
Event1315	MSTRG.317868;RI:7A:67617940-67618255:-	MSTRG.333407;RI:7B:4909654-4909961:-	MSTRG.351238;RI:7D:63946886-63947191:-	RI
Event1316	MSTRG.317902;A3:7A:68860073:68860076:+	MSTRG.333441;A3:7B:6178726:6178729:+	MSTRG.351276;A3:7D:64697964:64697967:+	A3
Event1317	MSTRG.317908;A5:7A:68885331:68885051:+	MSTRG.333455;A5:7B:6370029:6369752:+	MSTRG.351277;A5:7D:64731518:64731237:+	A5
Event1318	MSTRG.317908;RI:7A:68885051-68885139:+	MSTRG.333455;RI:7B:6369752-6369837:+	MSTRG.351277;RI:7D:64731237-64731326:+	RI
Event1319	MSTRG.317918;A3:7A:69220255:69220265:+	MSTRG.333465;A3:7B:6752278:6752288:+	MSTRG.351283;A3:7D:64890490:64890500:+	A3
Event1320	MSTRG.318260;A3:7A:80070999:80071004:+	MSTRG.333881;A3:7B:22065933:22065938:+	MSTRG.351790;A3:7D:75934137:75934142:+	A3
Event1321	MSTRG.318260;A3:7A:80072844:80073294:+	MSTRG.333881;A3:7B:22067865:22068315:+	MSTRG.351790;A3:7D:75935837:75936294:+	A3
Event1322	MSTRG.318260;A5:7A:80074380:80073107:+	MSTRG.333881;A5:7B:22069401:22068128:+	MSTRG.351790;A5:7D:75937380:75936100:+	A5
Event1323	MSTRG.318260;RI:7A:80073107-80073294:+	MSTRG.333881;RI:7B:22068128-22068315:+	MSTRG.351790;RI:7D:75936100-75936294:+	RI
Event1324	MSTRG.318260;SE:7A:80068601-80069220:80069348-80070496:+	MSTRG.333881;SE:7B:22063503-22064050:22064178-22065325:+	MSTRG.351790;SE:7D:75931798-75932347:75932475-75933633:+	SE
Event1325	MSTRG.318288;A3:7A:81137237:81137231:-	MSTRG.333957;A3:7B:24404329:24404323:-	MSTRG.351847;A3:7D:77487433:77487427:-	A3
Event1326	MSTRG.318297;A3:7A:81635158:81635161:+	MSTRG.333965;A3:7B:25590268:25590271:+	MSTRG.351870;A3:7D:78192681:78192684:+	A3
Event1327	MSTRG.318367;A3:7A:83629837:83629840:+	MSTRG.334028;A3:7B:28501458:28501461:+	MSTRG.351996;A3:7D:80974990:80974993:+	A3
Event1328	MSTRG.318380;A5:7A:83941054:83941806:-	MSTRG.334050;A5:7B:29596110:29596855:-	MSTRG.352029;A5:7D:82302563:82303315:-	A5
Event1329	MSTRG.318380;RI:7A:83941699-83941806:-	MSTRG.334050;RI:7B:29596749-29596855:-	MSTRG.352029;RI:7D:82303208-82303315:-	RI
Event1330	MSTRG.318436;A3:7A:85207112:85207107:-	MSTRG.334113;A3:7B:33073647:33073642:-	MSTRG.352091;A3:7D:83623660:83623655:-	A3
Event1331	MSTRG.318436;A3:7A:85211934:85211904:-	MSTRG.334113;A3:7B:33078584:33078554:-	MSTRG.352091;A3:7D:83628269:83628239:-	A3
Event1332	MSTRG.318443;A5:7A:85609854:85609858:-	MSTRG.334140;A5:7B:33902581:33902585:-	MSTRG.352116;A5:7D:84255290:84255294:-	A5
Event1333	MSTRG.318529;A3:7A:88500915:88500921:+	MSTRG.334183;A3:7B:35637989:35637995:+	MSTRG.352252;A3:7D:87221120:87221126:+	A3
Event1334	MSTRG.318531;A3:7A:88811472:88811726:+	MSTRG.334184;A3:7B:35669002:35669256:+	MSTRG.352255;A3:7D:87228945:87229198:+	A3
Event1335	MSTRG.318531;RI:7A:88811582-88811726:+	MSTRG.334184;RI:7B:35669112-35669256:+	MSTRG.352255;RI:7D:87229055-87229198:+	RI
Event1336	MSTRG.318746;SE:7A:94402681-94403190:94403390-94404236:-	MSTRG.334373;SE:7B:44296158-44296678:44296878-44298370:-	MSTRG.352510;SE:7D:92240479-92240986:92241186-92242710:-	SE
Event1337	MSTRG.318794;A5:7A:95802239:95801685:+	MSTRG.334447;A5:7B:46347045:46346491:+	MSTRG.352583;A5:7D:93502378:93501824:+	A5
Event1338	MSTRG.318794;RI:7A:95801685-95801793:+	MSTRG.334447;RI:7B:46346491-46346599:+	MSTRG.352583;RI:7D:93501824-93501932:+	RI
Event1339	MSTRG.318818;A5:7A:96535710:96535397:+	MSTRG.334448;A5:7B:46982802:46982489:+	MSTRG.352586;A5:7D:93773694:93773381:+	A5
Event1340	MSTRG.318818;RI:7A:96534364-96534485:+	MSTRG.334448;RI:7B:46981447-46981568:+	MSTRG.352586;RI:7D:93772342-93772463:+	RI
Event1341	MSTRG.318818;RI:7A:96535397-96535494:+	MSTRG.334448;RI:7B:46982489-46982586:+	MSTRG.352586;RI:7D:93773381-93773478:+	RI
Event1342	MSTRG.318964;A3:7A:103152929:103152954:+	MSTRG.334684;A3:7B:57590340:57590365:+	MSTRG.352795;A3:7D:101086829:101086854:+	A3
Event1343	MSTRG.319200;A5:7A:110852340:110852346:-	MSTRG.334852;A5:7B:64727133:64727139:-	MSTRG.353024;A5:7D:106074636:106074642:-	A5
Event1344	MSTRG.319320;A3:7A:116006080:116006254:+	MSTRG.334956;A3:7B:69820031:69820203:+	MSTRG.353192;A3:7D:110882528:110882702:+	A3
Event1345	MSTRG.319320;A3:7A:116006080:116006261:+	MSTRG.334956;A3:7B:69820031:69820210:+	MSTRG.353192;A3:7D:110882528:110882709:+	A3
Event1346	MSTRG.319320;A3:7A:116006254:116006261:+	MSTRG.334956;A3:7B:69820203:69820210:+	MSTRG.353192;A3:7D:110882702:110882709:+	A3
Event1347	MSTRG.319320;A5:7A:116006367:116006168:+	MSTRG.334956;A5:7B:69820316:69820119:+	MSTRG.353192;A5:7D:110882815:110882616:+	A5
Event1348	MSTRG.319320;RI:7A:116006168-116006254:+	MSTRG.334956;RI:7B:69820119-69820203:+	MSTRG.353192;RI:7D:110882616-110882702:+	RI
Event1349	MSTRG.319320;RI:7A:116006168-116006261:+	MSTRG.334956;RI:7B:69820119-69820210:+	MSTRG.353192;RI:7D:110882616-110882709:+	RI
Event1350	MSTRG.319325;A3:7A:116120053:116120056:+	MSTRG.334970;A3:7B:70487227:70487230:+	MSTRG.353200;A3:7D:111053344:111053347:+	A3
Event1351	MSTRG.319364;A5:7A:117346688:117346676:+	MSTRG.334990;A5:7B:72018533:72018521:+	MSTRG.353249;A5:7D:112322971:112322959:+	A5
Event1352	MSTRG.319390;A3:7A:118329894:118329170:-	MSTRG.335015;A3:7B:72614995:72614272:-	MSTRG.353293;A3:7D:113223757:113223034:-	A3
Event1353	MSTRG.319390;A5:7A:118329094:118329246:-	MSTRG.335015;A5:7B:72614196:72614348:-	MSTRG.353293;A5:7D:113222958:113223110:-	A5
Event1354	MSTRG.319390;RI:7A:118329170-118329246:-	MSTRG.335015;RI:7B:72614272-72614348:-	MSTRG.353293;RI:7D:113223034-113223110:-	RI
Event1355	MSTRG.319394;A3:7A:118448493:118448485:-	MSTRG.335020;A3:7B:72996840:72996832:-	MSTRG.353301;A3:7D:113426296:113426288:-	A3
Event1356	MSTRG.319443;A3:7A:119786993:119786811:-	MSTRG.335085;A3:7B:74660713:74660518:-	MSTRG.353388;A3:7D:115090295:115090099:-	A3
Event1357	MSTRG.319518;A3:7A:122183143:122183146:+	MSTRG.335139;A3:7B:78551684:78551687:+	MSTRG.353484;A3:7D:117760345:117760348:+	A3
Event1358	MSTRG.319677;A3:7A:127575157:127575153:-	MSTRG.335302;A3:7B:87141779:87141775:-	MSTRG.353798;A3:7D:126472151:126472147:-	A3
Event1359	MSTRG.319742;RI:7A:129260339-129260428:-	MSTRG.335399;RI:7B:91661680-91661767:-	MSTRG.353929;RI:7D:130114078-130114164:-	RI
Event1360	MSTRG.319758;A3:7A:129871891:129871854:-	MSTRG.335418;A3:7B:92041415:92041378:-	MSTRG.353964;A3:7D:131100115:131100078:-	A3
Event1361	MSTRG.319794;A5:7A:131813873:131813064:+	MSTRG.335445;A5:7B:94269939:94269132:+	MSTRG.354002;A5:7D:133202680:133201878:+	A5
Event1362	MSTRG.319787;A3:7A:131121049:131120621:-	MSTRG.335446;A3:7B:94117938:94117513:-	MSTRG.353999;A3:7D:132764108:132763686:-	A3
Event1363	MSTRG.319876;A5:7A:134514440:134514450:-	MSTRG.335507;A5:7B:97199556:97199566:-	MSTRG.354109;A5:7D:135362355:135362365:-	A5
Event1364	MSTRG.319876;SE:7A:134514238-134514440:134514527-134514842:-	MSTRG.335507;SE:7B:97199361-97199556:97199643-97199984:-	MSTRG.354109;SE:7D:135362160-135362355:135362442-135362784:-	SE
Event1365	MSTRG.319876;SE:7A:134514238-134514450:134514527-134514842:-	MSTRG.335507;SE:7B:97199361-97199566:97199643-97199984:-	MSTRG.354109;SE:7D:135362160-135362365:135362442-135362784:-	SE
Event1366	MSTRG.320168;RI:7A:147071113-147071335:-	MSTRG.335737;RI:7B:108729313-108729534:-	MSTRG.354495;RI:7D:146390199-146390420:-	RI
Event1367	MSTRG.320178;SE:7A:147928783-147929830:147929898-147929979:-	MSTRG.335745;SE:7B:109187137-109188202:109188270-109188351:-	MSTRG.354505;SE:7D:146632301-146633242:146633310-146633391:-	SE
Event1368	MSTRG.320347;A3:7A:155512174:155512440:+	MSTRG.335872;A3:7B:115402620:115402886:+	MSTRG.354734;A3:7D:153634711:153634977:+	A3
Event1369	MSTRG.320347;A5:7A:155512580:155512350:+	MSTRG.335872;A5:7B:115403026:115402796:+	MSTRG.354734;A5:7D:153635117:153634887:+	A5
Event1370	MSTRG.320347;RI:7A:155512350-155512440:+	MSTRG.335872;RI:7B:115402796-115402886:+	MSTRG.354734;RI:7D:153634887-153634977:+	RI
Event1371	MSTRG.320357;A3:7A:155648907:155648902:-	MSTRG.335883;A3:7B:115563606:115563601:-	MSTRG.354744;A3:7D:153776105:153776100:-	A3
Event1372	MSTRG.321578;A5:7A:210854226:210854222:+	MSTRG.335928;A5:7B:118645653:118645649:+	MSTRG.354832;A5:7D:156218336:156218332:+	A5
Event1373	MSTRG.320415;A5:7A:157399760:157399640:+	MSTRG.335930;A5:7B:117623208:117623088:+	MSTRG.354818;A5:7D:155692066:155691946:+	A5
Event1374	MSTRG.321583;A3:7A:211204852:211204862:+	MSTRG.335931;A3:7B:118816513:118816523:+	MSTRG.354839;A3:7D:156450431:156450441:+	A3
Event1375	MSTRG.321622;A3:7A:211638839:211638842:+	MSTRG.335935;A3:7B:118977174:118977177:+	MSTRG.354851;A3:7D:156685452:156685455:+	A3
Event1376	MSTRG.320508;A3:7A:162776574:162776633:+	MSTRG.336032;A3:7B:123785652:123785711:+	MSTRG.355024;A3:7D:161483778:161483837:+	A3
Event1377	MSTRG.320591;A3:7A:165928172:165928177:+	MSTRG.336097;A3:7B:126756672:126756677:+	MSTRG.355140;A3:7D:164485618:164485623:+	A3
Event1378	MSTRG.320600;SE:7A:166332350-166332867:166332923-166333046:-	MSTRG.336107;SE:7B:127023130-127023723:127023779-127023908:-	MSTRG.355150;SE:7D:164643521-164644156:164644212-164644334:-	SE
Event1379	MSTRG.320718;A3:7A:171434274:171434314:+	MSTRG.336224;A3:7B:134630101:134630141:+	MSTRG.355357;A3:7D:169416296:169416336:+	A3
Event1380	MSTRG.320742;A3:7A:172466686:172466676:-	MSTRG.336236;A3:7B:135580017:135580007:-	MSTRG.355373;A3:7D:169912686:169912676:-	A3
Event1381	MSTRG.321012;SE:7A:180651235-180651449:180651514-180651603:-	MSTRG.336429;SE:7B:143326424-143326502:143326567-143326664:-	MSTRG.355731;SE:7D:177108899-177108977:177109042-177109139:-	SE
Event1382	MSTRG.321012;SE:7A:180651371-180651449:180651514-180651603:-	MSTRG.336429;SE:7B:143326424-143326502:143326567-143326664:-	MSTRG.355731;SE:7D:177108899-177108977:177109042-177109139:-	SE
Event1383	MSTRG.321023;A3:7A:184935019:184935014:-	MSTRG.336435;A3:7B:146141850:146141845:-	MSTRG.355724;A3:7D:180415770:180415765:-	A3
Event1384	MSTRG.321051;A5:7A:184623428:184623445:-	MSTRG.336437;A5:7B:146058865:146058882:-	MSTRG.355718;A5:7D:180227147:180227164:-	A5
Event1385	MSTRG.321045;A3:7A:185644130:185644127:-	MSTRG.336442;A3:7B:146900388:146900385:-	MSTRG.355740;A3:7D:180687339:180687336:-	A3
Event1386	MSTRG.321165;A5:7A:191827300:191827285:+	MSTRG.336567;A5:7B:154553156:154553141:+	MSTRG.355885;A5:7D:184857539:184857524:+	A5
Event1387	MSTRG.321437;A3:7A:202719519:202719694:+	MSTRG.336603;A3:7B:156626905:156627080:+	MSTRG.356190;A3:7D:193198662:193198837:+	A3
Event1388	MSTRG.321437;A5:7A:202720870:202719617:+	MSTRG.336603;A5:7B:156628256:156627003:+	MSTRG.356190;A5:7D:193200013:193198760:+	A5
Event1389	MSTRG.321437;RI:7A:202719617-202719694:+	MSTRG.336603;RI:7B:156627003-156627080:+	MSTRG.356190;RI:7D:193198760-193198837:+	RI
Event1390	MSTRG.321439;A3:7A:202737919:202737924:+	MSTRG.336606;A3:7B:156682430:156682435:+	MSTRG.356189;A3:7D:193210067:193210072:+	A3
Event1391	MSTRG.321459;A3:7A:203968522:203968525:+	MSTRG.336628;A3:7B:158173521:158173524:+	MSTRG.356228;A3:7D:194248459:194248462:+	A3
Event1392	MSTRG.321476;A3:7A:204174031:204173987:-	MSTRG.336647;A3:7B:158376068:158376024:-	MSTRG.356244;A3:7D:194482312:194482268:-	A3
Event1393	MSTRG.321490;A3:7A:206002694:206002712:+	MSTRG.336663;A3:7B:161195348:161195366:+	MSTRG.356315;A3:7D:196905445:196905463:+	A3
Event1394	MSTRG.321509;SE:7A:206718530-206719408:206719548-206719992:-	MSTRG.336678;SE:7B:161656354-161657684:161657833-161658269:-	MSTRG.356337;SE:7D:197306471-197307350:197307501-197307944:-	SE
Event1395	MSTRG.321554;A5:7A:209157947:209157912:+	MSTRG.336712;A5:7B:163490642:163490607:+	MSTRG.356404;A5:7D:199358175:199358140:+	A5
Event1396	MSTRG.321664;RI:7A:214434398-214434643:-	MSTRG.336737;RI:7B:165531183-165531428:-	MSTRG.356509;RI:7D:202057396-202057641:-	RI
Event1397	MSTRG.321700;SE:7A:216426152-216426344:216426495-216427113:-	MSTRG.336770;SE:7B:168359770-168359959:168360110-168360737:-	MSTRG.356607;SE:7D:204453123-204453312:204453463-204454082:-	SE
Event1398	MSTRG.321701;A5:7A:216346192:216346169:+	MSTRG.336771;A5:7B:168316752:168316729:+	MSTRG.356603;A5:7D:204248844:204248821:+	A5
Event1399	MSTRG.321701;A5:7A:216346233:216346192:+	MSTRG.336771;A5:7B:168316793:168316752:+	MSTRG.356603;A5:7D:204248885:204248844:+	A5
Event1400	MSTRG.321701;A5:7A:216347605:216347567:+	MSTRG.336771;A5:7B:168318752:168318714:+	MSTRG.356603;A5:7D:204250268:204250230:+	A5
Event1401	MSTRG.321717;SE:7A:216828328-216829122:216829292-216829968:+	MSTRG.336781;SE:7B:169292649-169293460:169293630-169294306:+	MSTRG.356637;SE:7D:204867928-204868727:204868897-204869574:+	SE
Event1402	MSTRG.322133;A3:7A:240084490:240084493:+	MSTRG.337139;A3:7B:199494048:199494051:+	MSTRG.357411;A3:7D:228007615:228007618:+	A3
Event1403	MSTRG.322201;A3:7A:244603388:244603385:-	MSTRG.337199;A3:7B:203028127:203028124:-	MSTRG.357562;A3:7D:232407780:232407777:-	A3
Event1404	MSTRG.322280;A5:7A:249592194:249592477:-	MSTRG.337342;A5:7B:210860241:210860519:-	MSTRG.357679;A5:7D:234804551:234804830:-	A5
Event1405	MSTRG.322280;RI:7A:249592394-249592477:-	MSTRG.337342;RI:7B:210860435-210860519:-	MSTRG.357679;RI:7D:234804745-234804830:-	RI
Event1406	MSTRG.322321;A3:7A:251147793:251147847:+	MSTRG.337378;A3:7B:212410071:212410125:+	MSTRG.357724;A3:7D:235982837:235982891:+	A3
Event1407	MSTRG.322364;A5:7A:253806242:253806247:-	MSTRG.337429;A5:7B:215365335:215365340:-	MSTRG.357797;A5:7D:237855017:237855022:-	A5
Event1408	MSTRG.322472;SE:7A:260906232-260906870:260907026-260907110:+	MSTRG.337488;SE:7B:220133365-220133960:220134116-220134199:+	MSTRG.357998;SE:7D:244772461-244773095:244773251-244773334:+	SE
Event1409	MSTRG.322505;A3:7A:262465481:262465492:+	MSTRG.337527;A3:7B:222305858:222305869:+	MSTRG.358042;A3:7D:246030150:246030161:+	A3
Event1410	MSTRG.322505;A5:7A:262465377:262465021:+	MSTRG.337527;A5:7B:222305756:222305414:+	MSTRG.358042;A5:7D:246030048:246029695:+	A5
Event1411	MSTRG.322542;A3:7A:264847433:264847430:-	MSTRG.337544;A3:7B:223713329:223713326:-	MSTRG.358075;A3:7D:247314544:247314541:-	A3
Event1412	MSTRG.322545;A3:7A:264327581:264327578:-	MSTRG.337548;A3:7B:223353715:223353712:-	MSTRG.358083;A3:7D:246832824:246832821:-	A3
Event1413	MSTRG.323018;A3:7A:289128788:289128795:+	MSTRG.337870;A3:7B:245175618:245175625:+	MSTRG.358682;A3:7D:264973813:264973820:+	A3
Event1414	MSTRG.323018;A3:7A:289130556:289130929:+	MSTRG.337870;A3:7B:245177607:245177980:+	MSTRG.358682;A3:7D:264975597:264975969:+	A3
Event1415	MSTRG.323018;RI:7A:289130766-289130929:+	MSTRG.337870;RI:7B:245177817-245177980:+	MSTRG.358682;RI:7D:264975807-264975969:+	RI
Event1416	MSTRG.323042;A3:7A:290919719:290919498:-	MSTRG.337891;A3:7B:246005809:246005588:-	MSTRG.358721;A3:7D:265700747:265700526:-	A3
Event1417	MSTRG.323042;A5:7A:290919440:290919594:-	MSTRG.337891;A5:7B:246005530:246005684:-	MSTRG.358721;A5:7D:265700468:265700622:-	A5
Event1418	MSTRG.323042;RI:7A:290919498-290919594:-	MSTRG.337891;RI:7B:246005588-246005684:-	MSTRG.358721;RI:7D:265700526-265700622:-	RI
Event1419	MSTRG.323399;A3:7A:310591678:310591688:+	MSTRG.338022;A3:7B:254837129:254837139:+	MSTRG.359024;A3:7D:276935830:276935840:+	A3
Event1420	MSTRG.323399;A3:7A:310593023:310593036:+	MSTRG.338022;A3:7B:254838479:254838492:+	MSTRG.359024;A3:7D:276937178:276937191:+	A3
Event1421	MSTRG.323399;A3:7A:310593289:310593499:+	MSTRG.338022;A3:7B:254838745:254838955:+	MSTRG.359024;A3:7D:276937444:276937654:+	A3
Event1422	MSTRG.323399;A5:7A:310585312:310585299:+	MSTRG.338022;A5:7B:254830429:254830416:+	MSTRG.359024;A5:7D:276929349:276929336:+	A5
Event1423	MSTRG.323399;A5:7A:310593551:310593344:+	MSTRG.338022;A5:7B:254839007:254838800:+	MSTRG.359024;A5:7D:276937706:276937499:+	A5
Event1424	MSTRG.323399;RI:7A:310593344-310593499:+	MSTRG.338022;RI:7B:254838800-254838955:+	MSTRG.359024;RI:7D:276937499-276937654:+	RI
Event1425	MSTRG.323683;A5:7A:332435388:332435432:-	MSTRG.338026;A5:7B:255062384:255062428:-	MSTRG.359576;A5:7D:299177452:299177496:-	A5
Event1426	MSTRG.323683;A5:7A:332435432:332435584:-	MSTRG.338026;A5:7B:255062428:255062580:-	MSTRG.359576;A5:7D:299177496:299177648:-	A5
Event1427	MSTRG.323683;RI:7A:332435499-332435584:-	MSTRG.338026;RI:7B:255062495-255062580:-	MSTRG.359576;RI:7D:299177563-299177648:-	RI
Event1428	MSTRG.323805;A5:7A:342804748:342804732:+	MSTRG.338070;A5:7B:258899499:258899483:+	MSTRG.360145;A5:7D:318810556:318810540:+	A5
Event1429	MSTRG.324156;A5:7A:369480756:369480761:-	MSTRG.338335;A5:7B:284967898:284967903:-	MSTRG.360488;A5:7D:332722782:332722787:-	A5
Event1430	MSTRG.324036;A5:7A:356368476:356368656:-	MSTRG.338466;A5:7B:295081007:295081187:-	MSTRG.359610;A5:7D:301327331:301327520:-	A5
Event1431	MSTRG.323794;SE:7A:341430933-341437862:341438129-341438329:-	MSTRG.338536;SE:7B:303153745-303159116:303159383-303159583:-	MSTRG.359972;SE:7D:312552463-312567031:312567298-312567506:-	SE
Event1432	MSTRG.321187;A5:7A:192664362:192664352:+	MSTRG.338808;A5:7B:327269436:327269426:+	MSTRG.355906;A5:7D:185132538:185132528:+	A5
Event1433	MSTRG.321195;A3:7A:192962449:192962478:+	MSTRG.338816;A3:7B:327636702:327636731:+	MSTRG.355918;A3:7D:185202060:185202089:+	A3
Event1434	MSTRG.321364;A3:7A:199013677:199013667:-	MSTRG.338926;A3:7B:334807417:334807407:-	MSTRG.356104;A3:7D:190138676:190138666:-	A3
Event1435	MSTRG.321364;A3:7A:199015445:199015440:-	MSTRG.338926;A3:7B:334809226:334809221:-	MSTRG.356104;A3:7D:190140503:190140498:-	A3
Event1436	MSTRG.323756;A5:7A:338625730:338625720:+	MSTRG.339013;A5:7B:344310017:344310007:+	MSTRG.360034;A5:7D:315127634:315127624:+	A5
Event1437	MSTRG.324055;A3:7A:360080044:360078911:-	MSTRG.339025;A3:7B:346675456:346674323:-	MSTRG.360605;A3:7D:337556727:337555594:-	A3
Event1438	MSTRG.324055;RI:7A:360078911-360079069:-	MSTRG.339025;RI:7B:346674323-346674481:-	MSTRG.360605;RI:7D:337555594-337555752:-	RI
Event1439	MSTRG.323640;A5:7A:329481125:329481078:+	MSTRG.339211;A5:7B:362542359:362542312:+	MSTRG.359348;A5:7D:290919707:290919660:+	A5
Event1440	MSTRG.324877;A5:7A:422655254:422655484:-	MSTRG.339300;A5:7B:371031042:371031272:-	MSTRG.361647;A5:7D:376067960:376068190:-	A5
Event1441	MSTRG.324877;RI:7A:422655412-422655484:-	MSTRG.339300;RI:7B:371031200-371031272:-	MSTRG.361647;RI:7D:376068118-376068190:-	RI
Event1442	MSTRG.324948;A3:7A:427820769:427820747:-	MSTRG.339369;A3:7B:374726011:374725989:-	MSTRG.361776;A3:7D:379570354:379570332:-	A3
Event1443	MSTRG.324962;SE:7A:428819167-428819727:428819781-428820422:-	MSTRG.339379;SE:7B:375199997-375200543:375200597-375201368:-	MSTRG.361805;SE:7D:380189582-380190138:380190192-380190834:-	SE
Event1444	MSTRG.325006;A3:7A:430780880:430780890:+	MSTRG.339419;A3:7B:377051405:377051415:+	MSTRG.361929;A3:7D:382739989:382739999:+	A3
Event1445	MSTRG.325056;A3:7A:433419153:433419161:+	MSTRG.339463;A3:7B:379839054:379839062:+	MSTRG.362031;A3:7D:385520486:385520494:+	A3
Event1446	MSTRG.325161;A5:7A:438522067:438522071:-	MSTRG.339538;A5:7B:383606474:383606478:-	MSTRG.362155;A5:7D:388129283:388129287:-	A5
Event1447	MSTRG.325282;A3:7A:445626797:445626255:-	MSTRG.339667;A3:7B:392816948:392816399:-	MSTRG.362323;A3:7D:393108689:393108136:-	A3
Event1448	MSTRG.325315;SE:7A:448095785-448096690:448097172-448097711:+	MSTRG.339686;SE:7B:394399152-394400303:394400785-394401357:+	MSTRG.362385;SE:7D:394827863-394828988:394829470-394829993:+	SE
Event1449	MSTRG.325348;A5:7A:448727915:448727476:+	MSTRG.339706;A5:7B:395244180:395243744:+	MSTRG.362414;A5:7D:395603084:395602648:+	A5
Event1450	MSTRG.325348;RI:7A:448727476-448727613:+	MSTRG.339706;RI:7B:395243744-395243881:+	MSTRG.362414;RI:7D:395602648-395602785:+	RI
Event1451	MSTRG.325375;A3:7A:449997402:449997408:+	MSTRG.339762;A3:7B:399784638:399784644:+	MSTRG.362442;A3:7D:396385697:396385703:+	A3
Event1452	MSTRG.325465;A3:7A:454052055:454052064:+	MSTRG.339805;A3:7B:402812600:402812609:+	MSTRG.362508;A3:7D:397994482:397994491:+	A3
Event1453	MSTRG.325537;A5:7A:459011868:459012258:-	MSTRG.339894;A5:7B:410850023:410850423:-	MSTRG.362632;A5:7D:401152899:401153299:-	A5
Event1454	MSTRG.325655;A3:7A:464266375:464266631:+	MSTRG.340164;A3:7B:417866310:417866566:+	MSTRG.362815;A3:7D:406895853:406896109:+	A3
Event1455	MSTRG.325655;A3:7A:464266844:464266991:+	MSTRG.340164;A3:7B:417866779:417866926:+	MSTRG.362815;A3:7D:406896322:406896469:+	A3
Event1456	MSTRG.325655;A5:7A:464266719:464266452:+	MSTRG.340164;A5:7B:417866654:417866387:+	MSTRG.362815;A5:7D:406896197:406895930:+	A5
Event1457	MSTRG.325655;A5:7A:464267098:464266719:+	MSTRG.340164;A5:7B:417867033:417866654:+	MSTRG.362815;A5:7D:406896576:406896197:+	A5
Event1458	MSTRG.325655;RI:7A:464266452-464266631:+	MSTRG.340164;RI:7B:417866387-417866566:+	MSTRG.362815;RI:7D:406895930-406896109:+	RI
Event1459	MSTRG.325655;RI:7A:464266719-464266844:+	MSTRG.340164;RI:7B:417866654-417866779:+	MSTRG.362815;RI:7D:406896197-406896322:+	RI
Event1460	MSTRG.325655;RI:7A:464266719-464266991:+	MSTRG.340164;RI:7B:417866654-417866926:+	MSTRG.362815;RI:7D:406896197-406896469:+	RI
Event1461	MSTRG.325853;A3:7A:474523850:474523834:-	MSTRG.340322;A3:7B:427376859:427376843:-	MSTRG.363052;A3:7D:413104235:413104219:-	A3
Event1462	MSTRG.325879;A3:7A:474789198:474788466:-	MSTRG.340326;A3:7B:427711130:427710392:-	MSTRG.363074;A3:7D:413247200:413246460:-	A3
Event1463	MSTRG.325879;A5:7A:474788532:474788580:-	MSTRG.340326;A5:7B:427710458:427710514:-	MSTRG.363074;A5:7D:413246526:413246582:-	A5
Event1464	MSTRG.325879;A5:7A:474788580:474789241:-	MSTRG.340326;A5:7B:427710514:427711152:-	MSTRG.363074;A5:7D:413246582:413247222:-	A5
Event1465	MSTRG.325879;A5:7A:474789241:474789262:-	MSTRG.340326;A5:7B:427711152:427711173:-	MSTRG.363074;A5:7D:413247222:413247243:-	A5
Event1466	MSTRG.325879;RI:7A:474788466-474788532:-	MSTRG.340326;RI:7B:427710392-427710458:-	MSTRG.363074;RI:7D:413246460-413246526:-	RI
Event1467	MSTRG.325879;RI:7A:474788466-474788580:-	MSTRG.340326;RI:7B:427710392-427710514:-	MSTRG.363074;RI:7D:413246460-413246582:-	RI
Event1468	MSTRG.325904;A5:7A:477223714:477223725:-	MSTRG.340355;A5:7B:429189368:429189379:-	MSTRG.363137;A5:7D:415432465:415432476:-	A5
Event1469	MSTRG.325928;A3:7A:478577483:478577478:-	MSTRG.340400;A3:7B:431680738:431680733:-	MSTRG.363182;A3:7D:416243041:416243036:-	A3
Event1470	MSTRG.325928;A3:7A:478577490:478577478:-	MSTRG.340400;A3:7B:431680745:431680733:-	MSTRG.363182;A3:7D:416243048:416243036:-	A3
Event1471	MSTRG.325928;A3:7A:478577490:478577483:-	MSTRG.340400;A3:7B:431680745:431680738:-	MSTRG.363182;A3:7D:416243048:416243041:-	A3
Event1472	MSTRG.325929;A5:7A:478583115:478583037:+	MSTRG.340401;A5:7B:431687981:431687903:+	MSTRG.363183;A5:7D:416250407:416250329:+	A5
Event1473	MSTRG.325945;SE:7A:481248941-481249024:481249113-481249333:-	MSTRG.340410;SE:7B:432502347-432502430:432502519-432502740:-	MSTRG.363175;SE:7D:416630840-416630923:416631012-416631233:-	SE
Event1474	MSTRG.325958;A3:7A:481693232:481693200:-	MSTRG.340417;A3:7B:432936335:432936303:-	MSTRG.363212;A3:7D:417038320:417038288:-	A3
Event1475	MSTRG.325958;A3:7A:481693237:481693200:-	MSTRG.340417;A3:7B:432936340:432936303:-	MSTRG.363212;A3:7D:417038325:417038288:-	A3
Event1476	MSTRG.325958;A3:7A:481693237:481693232:-	MSTRG.340417;A3:7B:432936340:432936335:-	MSTRG.363212;A3:7D:417038325:417038320:-	A3
Event1477	MSTRG.325958;A5:7A:481692852:481692865:-	MSTRG.340417;A5:7B:432935955:432935968:-	MSTRG.363212;A5:7D:417037940:417037953:-	A5
Event1478	MSTRG.325969;A3:7A:482327244:482327232:-	MSTRG.340425;A3:7B:433298750:433298738:-	MSTRG.363222;A3:7D:417613932:417613920:-	A3
Event1479	MSTRG.325969;A5:7A:482326675:482326886:-	MSTRG.340425;A5:7B:433298173:433298384:-	MSTRG.363222;A5:7D:417613363:417613574:-	A5
Event1480	MSTRG.325969;A5:7A:482327722:482327749:-	MSTRG.340425;A5:7B:433299214:433299241:-	MSTRG.363222;A5:7D:417614395:417614422:-	A5
Event1481	MSTRG.326049;A5:7A:486933350:486933686:-	MSTRG.340789;A5:7B:453628015:453628354:-	MSTRG.363927;A5:7D:436964901:436965240:-	A5
Event1482	MSTRG.326059;A3:7A:487631915:487631918:+	MSTRG.340802;A3:7B:454239921:454239924:+	MSTRG.363946;A3:7D:437424817:437424820:+	A3
Event1483	MSTRG.326110;A3:7A:490833719:490833726:+	MSTRG.340845;A3:7B:457245890:457245897:+	MSTRG.364002;A3:7D:439465586:439465593:+	A3
Event1484	MSTRG.326110;A5:7A:490835725:490835512:+	MSTRG.340845;A5:7B:457248072:457247864:+	MSTRG.364002;A5:7D:439469192:439468984:+	A5
Event1485	MSTRG.326145;RI:7A:492781975-492782069:-	MSTRG.340870;RI:7B:458612674-458612785:-	MSTRG.364059;RI:7D:441982450-441982561:-	RI
Event1486	MSTRG.326216;A5:7A:495581933:495582143:-	MSTRG.340935;A5:7B:461246973:461247183:-	MSTRG.364126;A5:7D:444378611:444378821:-	A5
Event1487	MSTRG.326216;RI:7A:495582049-495582143:-	MSTRG.340935;RI:7B:461247089-461247183:-	MSTRG.364126;RI:7D:444378727-444378821:-	RI
Event1488	MSTRG.327224;A3:7A:544895191:544895235:+	MSTRG.341139;A3:7B:475307657:475307701:+	MSTRG.364416;A3:7D:452448953:452448997:+	A3
Event1489	MSTRG.327224;A3:7A:544895191:544895380:+	MSTRG.341139;A3:7B:475307657:475307846:+	MSTRG.364416;A3:7D:452448953:452449142:+	A3
Event1490	MSTRG.327224;A3:7A:544895235:544895380:+	MSTRG.341139;A3:7B:475307701:475307846:+	MSTRG.364416;A3:7D:452448997:452449142:+	A3
Event1491	MSTRG.327224;A5:7A:544895446:544895293:+	MSTRG.341139;A5:7B:475307912:475307759:+	MSTRG.364416;A5:7D:452449208:452449055:+	A5
Event1492	MSTRG.327224;RI:7A:544895293-544895380:+	MSTRG.341139;RI:7B:475307759-475307846:+	MSTRG.364416;RI:7D:452449055-452449142:+	RI
Event1493	MSTRG.327327;A3:7A:548567059:548567051:-	MSTRG.341664;A3:7B:506995218:506995210:-	MSTRG.365402;A3:7D:481602747:481602739:-	A3
Event1494	MSTRG.327339;RI:7A:549357827-549358035:-	MSTRG.341679;RI:7B:508195348-508195562:-	MSTRG.365432;RI:7D:482134046-482134256:-	RI
Event1495	MSTRG.327361;A3:7A:550298246:550298251:+	MSTRG.341696;A3:7B:509564303:509564308:+	MSTRG.365481;A3:7D:483918945:483918950:+	A3
Event1496	MSTRG.327401;A3:7A:553233302:553233299:-	MSTRG.341735;A3:7B:512357485:512357482:-	MSTRG.365538;A3:7D:484927932:484927929:-	A3
Event1497	MSTRG.327415;A5:7A:553384313:553383103:+	MSTRG.341741;A5:7B:512751568:512750355:+	MSTRG.365539;A5:7D:485097187:485095975:+	A5
Event1498	MSTRG.327415;RI:7A:553383103-553383268:+	MSTRG.341741;RI:7B:512750355-512750523:+	MSTRG.365539;RI:7D:485095975-485096142:+	RI
Event1499	MSTRG.327414;A5:7A:553374270:553374261:+	MSTRG.341742;A5:7B:512740123:512740114:+	MSTRG.365541;A5:7D:485086649:485086640:+	A5
Event1500	MSTRG.327501;A3:7A:556144390:556144427:+	MSTRG.341841;A3:7B:517093255:517093292:+	MSTRG.365677;A3:7D:488686316:488686353:+	A3
Event1501	MSTRG.327501;A5:7A:556144516:556144491:+	MSTRG.341841;A5:7B:517093381:517093356:+	MSTRG.365677;A5:7D:488686442:488686417:+	A5
Event1502	MSTRG.327507;A5:7A:556507126:556507131:-	MSTRG.341858;A5:7B:518389500:518389505:-	MSTRG.365718;A5:7D:489722768:489722773:-	A5
Event1503	MSTRG.327520;A5:7A:556575511:556575515:-	MSTRG.341868;A5:7B:518685673:518685677:-	MSTRG.365726;A5:7D:490221051:490221055:-	A5
Event1504	MSTRG.327636;A3:7A:562898624:562898543:-	MSTRG.341952;A3:7B:525132419:525132338:-	MSTRG.365979;A3:7D:497274915:497274834:-	A3
Event1505	MSTRG.327636;A5:7A:562898494:562898613:-	MSTRG.341952;A5:7B:525132289:525132408:-	MSTRG.365979;A5:7D:497274785:497274904:-	A5
Event1506	MSTRG.327636;RI:7A:562898543-562898613:-	MSTRG.341952;RI:7B:525132338-525132408:-	MSTRG.365979;RI:7D:497274834-497274904:-	RI
Event1507	MSTRG.327646;A3:7A:563504873:563504878:+	MSTRG.341969;A3:7B:526427209:526427214:+	MSTRG.366002;A3:7D:497968858:497968863:+	A3
Event1508	MSTRG.327702;A3:7A:564619087:564619061:-	MSTRG.341983;A3:7B:527041856:527041830:-	MSTRG.366041;A3:7D:498717326:498717300:-	A3
Event1509	MSTRG.327708;A3:7A:565336056:565336063:+	MSTRG.341988;A3:7B:527614816:527614823:+	MSTRG.366057;A3:7D:499529700:499529707:+	A3
Event1510	MSTRG.327775;A3:7A:567502428:567502422:-	MSTRG.342030;A3:7B:529991133:529991127:-	MSTRG.366138;A3:7D:500994756:500994750:-	A3
Event1511	MSTRG.327879;A3:7A:572494603:572494467:-	MSTRG.342103;A3:7B:532667698:532667562:-	MSTRG.366288;A3:7D:504832328:504832192:-	A3
Event1512	MSTRG.327879;RI:7A:572494467-572494548:-	MSTRG.342103;RI:7B:532667562-532667643:-	MSTRG.366288;RI:7D:504832192-504832273:-	RI
Event1513	MSTRG.327891;A3:7A:572870582:572870585:+	MSTRG.342122;A3:7B:533303699:533303702:+	MSTRG.366326;A3:7D:505137379:505137382:+	A3
Event1514	MSTRG.327891;A3:7A:572872986:572872989:+	MSTRG.342122;A3:7B:533306532:533306535:+	MSTRG.366326;A3:7D:505139829:505139832:+	A3
Event1515	MSTRG.327911;A5:7A:574130849:574131014:-	MSTRG.342142;A5:7B:535262961:535263132:-	MSTRG.366352;A5:7D:506726156:506726345:-	A5
Event1516	MSTRG.327911;RI:7A:574130944-574131014:-	MSTRG.342142;RI:7B:535263056-535263132:-	MSTRG.366352;RI:7D:506726251-506726345:-	RI
Event1517	MSTRG.328009;A3:7A:577225414:577225422:+	MSTRG.342155;A3:7B:535824932:535824940:+	MSTRG.366383;A3:7D:507422682:507422690:+	A3
Event1518	MSTRG.328135;A5:7A:581373403:581373367:+	MSTRG.342228;A5:7B:539217435:539217399:+	MSTRG.366513;A5:7D:510612583:510612546:+	A5
Event1519	MSTRG.328134;A3:7A:581350567:581350468:-	MSTRG.342229;A3:7B:538870288:538870189:-	MSTRG.366509;A3:7D:510456061:510455962:-	A3
Event1520	MSTRG.328137;SE:7A:581429844-581430516:581430576-581431625:+	MSTRG.342231;SE:7B:539229795-539230435:539230495-539231697:+	MSTRG.366514;SE:7D:510704542-510705406:510705466-510706529:+	SE
Event1521	MSTRG.328188;SE:7A:583203130-583203514:583203618-583203797:-	MSTRG.342248;SE:7B:540066331-540068504:540068608-540068786:-	MSTRG.366552;SE:7D:511231039-511231387:511231491-511231674:-	SE
Event1522	MSTRG.328280;A3:7A:589115953:589115956:+	MSTRG.342336;A3:7B:545990942:545990945:+	MSTRG.366710;A3:7D:515406080:515406083:+	A3
Event1523	MSTRG.328305;A3:7A:589760969:589760120:-	MSTRG.342392;A3:7B:548386443:548385600:-	MSTRG.366748;A3:7D:516031000:516030157:-	A3
Event1524	MSTRG.328305;A5:7A:589759823:589760217:-	MSTRG.342392;A5:7B:548385303:548385697:-	MSTRG.366748;A5:7D:516029860:516030254:-	A5
Event1525	MSTRG.328305;RI:7A:589760120-589760217:-	MSTRG.342392;RI:7B:548385600-548385697:-	MSTRG.366748;RI:7D:516030157-516030254:-	RI
Event1526	MSTRG.328364;A3:7A:593458816:593459018:+	MSTRG.342427;A3:7B:551944767:551944969:+	MSTRG.366846;A3:7D:518633912:518634114:+	A3
Event1527	MSTRG.328364;RI:7A:593458943-593459018:+	MSTRG.342427;RI:7B:551944894-551944969:+	MSTRG.366846;RI:7D:518634039-518634114:+	RI
Event1528	MSTRG.328382;A3:7A:594460556:594460547:-	MSTRG.342432;A3:7B:552117223:552117214:-	MSTRG.366854;A3:7D:518781474:518781465:-	A3
Event1529	MSTRG.328387;A3:7A:594556173:594556128:-	MSTRG.342433;A3:7B:552128155:552128110:-	MSTRG.366861;A3:7D:518795566:518795521:-	A3
Event1530	MSTRG.328387;A3:7A:594557623:594557620:-	MSTRG.342433;A3:7B:552129708:552129705:-	MSTRG.366861;A3:7D:518797136:518797133:-	A3
Event1531	MSTRG.328417;A5:7A:596037107:596037076:+	MSTRG.342463;A5:7B:553180040:553180009:+	MSTRG.366913;A5:7D:519964396:519964365:+	A5
Event1532	MSTRG.328428;A3:7A:596717100:596717103:+	MSTRG.342466;A3:7B:553626287:553626290:+	MSTRG.366936;A3:7D:520402293:520402296:+	A3
Event1533	MSTRG.328432;A5:7A:596725307:596725322:-	MSTRG.342470;A5:7B:553632511:553632526:-	MSTRG.366933;A5:7D:520408336:520408351:-	A5
Event1534	MSTRG.328437;A3:7A:596734420:596734313:-	MSTRG.342473;A3:7B:553641182:553641075:-	MSTRG.366939;A3:7D:520416625:520416518:-	A3
Event1535	MSTRG.328437;SE:7A:596733079-596734227:596734313-596735323:-	MSTRG.342473;SE:7B:553640042-553640989:553641075-553642097:-	MSTRG.366939;SE:7D:520415468-520416432:520416518-520417539:-	SE
Event1536	MSTRG.328437;SE:7A:596733079-596734227:596734420-596735323:-	MSTRG.342473;SE:7B:553640042-553640989:553641182-553642097:-	MSTRG.366939;SE:7D:520415468-520416432:520416625-520417539:-	SE
Event1537	MSTRG.328460;A5:7A:598350307:598350775:-	MSTRG.342488;A5:7B:554189668:554190136:-	MSTRG.366928;A5:7D:520861432:520861900:-	A5
Event1538	MSTRG.328460;RI:7A:598350540-598350775:-	MSTRG.342488;RI:7B:554189901-554190136:-	MSTRG.366928;RI:7D:520861665-520861900:-	RI
Event1539	MSTRG.328783;A5:7A:612765259:612765279:-	MSTRG.342785;A5:7B:573025562:573025582:-	MSTRG.367432;A5:7D:532619509:532619529:-	A5
Event1540	MSTRG.328842;A3:7A:615328205:615328372:+	MSTRG.342807;A3:7B:575367462:575367626:+	MSTRG.367522;A3:7D:535306729:535306896:+	A3
Event1541	MSTRG.328842;A3:7A:615333397:615333418:+	MSTRG.342807;A3:7B:575373076:575373097:+	MSTRG.367522;A3:7D:535311975:535311996:+	A3
Event1542	MSTRG.328842;A5:7A:615328484:615328291:+	MSTRG.342807;A5:7B:575367738:575367545:+	MSTRG.367522;A5:7D:535307008:535306815:+	A5
Event1543	MSTRG.328842;RI:7A:615328291-615328372:+	MSTRG.342807;RI:7B:575367545-575367626:+	MSTRG.367522;RI:7D:535306815-535306896:+	RI
Event1544	MSTRG.329045;A3:7A:622369148:622369257:+	MSTRG.342978;A3:7B:584032769:584032878:+	MSTRG.367793;A3:7D:540712173:540712282:+	A3
Event1545	MSTRG.329112;A3:7A:625379865:625379822:-	MSTRG.343036;A3:7B:586335222:586335179:-	MSTRG.367857;A3:7D:543392070:543392027:-	A3
Event1546	MSTRG.329359;A3:7A:634382008:634382015:+	MSTRG.343211;A3:7B:592506371:592506378:+	MSTRG.368078;A3:7D:548888326:548888333:+	A3
Event1547	MSTRG.329517;SE:7A:638242150-638242310:638242382-638242727:-	MSTRG.343366;SE:7B:597465917-597466077:597466149-597466487:-	MSTRG.368237;SE:7D:552502051-552502211:552502283-552502782:-	SE
Event1548	MSTRG.329612;A5:7A:642093197:642093209:-	MSTRG.343479;A5:7B:603587642:603587654:-	MSTRG.368415;A5:7D:556311870:556311882:-	A5
Event1549	MSTRG.329626;A3:7A:642254890:642254181:-	MSTRG.343497;A3:7B:604036224:604035515:-	MSTRG.368424;A3:7D:556641029:556640320:-	A3
Event1550	MSTRG.329626;RI:7A:642254181-642254266:-	MSTRG.343497;RI:7B:604035515-604035600:-	MSTRG.368424;RI:7D:556640320-556640405:-	RI
Event1551	MSTRG.330057;A5:7A:654205777:654206007:-	MSTRG.343872;A5:7B:621474443:621474673:-	MSTRG.368917;A5:7D:567658492:567658722:-	A5
Event1552	MSTRG.330079;A5:7A:655370259:655370229:+	MSTRG.343895;A5:7B:622624625:622624595:+	MSTRG.368932;A5:7D:568011853:568011823:+	A5
Event1553	MSTRG.330150;A3:7A:657513988:657513991:+	MSTRG.343969;A3:7B:624940770:624940773:+	MSTRG.369003;A3:7D:568749796:568749799:+	A3
Event1554	MSTRG.330193;A3:7A:659406141:659406128:-	MSTRG.343993;A3:7B:626112967:626112954:-	MSTRG.369068;A3:7D:570648651:570648638:-	A3
Event1555	MSTRG.330319;A3:7A:663543996:663543992:-	MSTRG.344131;A3:7B:632667940:632667936:-	MSTRG.369238;A3:7D:573837294:573837290:-	A3
Event1556	MSTRG.330408;A3:7A:666810603:666810594:-	MSTRG.344255;A3:7B:638132693:638132684:-	MSTRG.369326;A3:7D:575953535:575953526:-	A3
Event1557	MSTRG.330412;A5:7A:666611408:666611416:-	MSTRG.344257;A5:7B:638074674:638074682:-	MSTRG.369317;A5:7D:575869370:575869378:-	A5
Event1558	MSTRG.330422;A3:7A:667227519:667227555:+	MSTRG.344274;A3:7B:638924040:638924076:+	MSTRG.369356;A3:7D:576298930:576298966:+	A3
Event1559	MSTRG.330619;A3:7A:671469402:671469173:-	MSTRG.344491;A3:7B:646066241:646066012:-	MSTRG.369562;A3:7D:579826172:579825943:-	A3
Event1560	MSTRG.330619;A3:7A:671469402:671469182:-	MSTRG.344491;A3:7B:646066241:646066021:-	MSTRG.369562;A3:7D:579826172:579825952:-	A3
Event1561	MSTRG.330619;A5:7A:671469036:671469281:-	MSTRG.344491;A5:7B:646065875:646066120:-	MSTRG.369562;A5:7D:579825806:579826051:-	A5
Event1562	MSTRG.330619;RI:7A:671469173-671469281:-	MSTRG.344491;RI:7B:646066012-646066120:-	MSTRG.369562;RI:7D:579825943-579826051:-	RI
Event1563	MSTRG.330619;RI:7A:671469182-671469281:-	MSTRG.344491;RI:7B:646066021-646066120:-	MSTRG.369562;RI:7D:579825952-579826051:-	RI
Event1564	MSTRG.330619;SE:7A:671469792-671470686:671470753-671472963:-	MSTRG.344491;SE:7B:646066641-646067778:646067845-646070869:-	MSTRG.369562;SE:7D:579826576-579827466:579827533-579828357:-	SE
Event1565	MSTRG.330710;A3:7A:674019235:674019308:+	MSTRG.344581;A3:7B:649848527:649848600:+	MSTRG.369685;A3:7D:582119279:582119352:+	A3
Event1566	MSTRG.330738;A3:7A:674271250:674271253:+	MSTRG.344583;A3:7B:650125991:650125994:+	MSTRG.369687;A3:7D:582299960:582299963:+	A3
Event1567	MSTRG.330746;SE:7A:674874963-674875055:674875211-674875281:-	MSTRG.344614;SE:7B:650666213-650666305:650666461-650666531:-	MSTRG.369729;SE:7D:583107572-583107664:583107820-583107890:-	SE
Event1568	MSTRG.330951;A3:7A:679957396:679957390:-	MSTRG.344867;A3:7B:660651633:660651627:-	MSTRG.369976;A3:7D:588082155:588082149:-	A3
Event1569	MSTRG.330951;A3:7A:679957556:679957553:-	MSTRG.344867;A3:7B:660651793:660651790:-	MSTRG.369976;A3:7D:588082315:588082312:-	A3
Event1570	MSTRG.331404;A5:7A:692779059:692779054:+	MSTRG.345394;A5:7B:680067697:680067692:+	MSTRG.370633;A5:7D:600857655:600857650:+	A5
Event1571	MSTRG.331450;A5:7A:693844769:693844780:-	MSTRG.345445;A5:7B:681793354:681793365:-	MSTRG.370718;A5:7D:602078908:602078919:-	A5
Event1572	MSTRG.331525;A3:7A:696023070:696023065:-	MSTRG.345529;A3:7B:684472377:684472372:-	MSTRG.370786;A3:7D:603360946:603360941:-	A3
Event1573	MSTRG.331592;A3:7A:698670974:698670977:+	MSTRG.345690;A3:7B:690740999:690741002:+	MSTRG.370939;A3:7D:606557688:606557691:+	A3
Event1574	MSTRG.331750;A3:7A:701405746:701405784:+	MSTRG.345999;A3:7B:700573385:700573423:+	MSTRG.371224;A3:7D:611350743:611350781:+	A3
Event1575	MSTRG.331759;A3:7A:701630067:701629746:-	MSTRG.346020;A3:7B:701172909:701172588:-	MSTRG.371241;A3:7D:611711172:611710851:-	A3
Event1576	MSTRG.331759;RI:7A:701629746-701629821:-	MSTRG.346020;RI:7B:701172588-701172663:-	MSTRG.371241;RI:7D:611710851-611710926:-	RI
Event1577	MSTRG.331829;A5:7A:703568317:703568313:+	MSTRG.346042;A5:7B:702245589:702245585:+	MSTRG.371296;A5:7D:612780526:612780522:+	A5
Event1578	MSTRG.331844;A3:7A:704292391:704292463:+	MSTRG.346051;A3:7B:702452891:702452963:+	MSTRG.371306;A3:7D:612930229:612930301:+	A3
Event1579	MSTRG.331977;A3:7A:706907376:706907370:-	MSTRG.346207;A3:7B:706858365:706858359:-	MSTRG.371463;A3:7D:614540789:614540783:-	A3
Event1580	MSTRG.332213;A5:7A:712418336:712418340:-	MSTRG.346438;A5:7B:713284821:713284825:-	MSTRG.371734;A5:7D:618869307:618869311:-	A5
Event1581	MSTRG.332263;A3:7A:713737951:713737955:+	MSTRG.346508;A3:7B:715289374:715289378:+	MSTRG.371776;A3:7D:619394847:619394851:+	A3
Event1582	MSTRG.332458;A3:7A:719566022:719566034:+	MSTRG.346736;A3:7B:721198996:721199008:+	MSTRG.371985;A3:7D:623533835:623533847:+	A3
Event1583	MSTRG.332763;A3:7A:725928820:725927912:-	MSTRG.347126;A3:7B:732651343:732650432:-	MSTRG.372382;A3:7D:629831914:629831009:-	A3
Event1584	MSTRG.48114;A3:2A:14956451:14956438:-	MSTRG.66607;A3:2B:23543463:23543450:-	MSTRG.83063;A3:2D:12868068:12868055:-	A3
Event1585	MSTRG.48196;A3:2A:16464986:16464983:-	MSTRG.66712;A3:2B:25595243:25595240:-	MSTRG.83169;A3:2D:14091950:14091947:-	A3
Event1586	MSTRG.48666;A3:2A:27449025:27449133:+	MSTRG.67234;A3:2B:40452723:40452831:+	MSTRG.83851;A3:2D:24980916:24981024:+	A3
Event1587	MSTRG.48710;A3:2A:28825144:28824987:-	MSTRG.67289;A3:2B:41960128:41959971:-	MSTRG.83940;A3:2D:26615891:26615734:-	A3
Event1588	MSTRG.48710;A5:2A:28824889:28825086:-	MSTRG.67289;A5:2B:41959873:41960070:-	MSTRG.83940;A5:2D:26615636:26615833:-	A5
Event1589	MSTRG.48710;RI:2A:28824987-28825086:-	MSTRG.67289;RI:2B:41959971-41960070:-	MSTRG.83940;RI:2D:26615734-26615833:-	RI
Event1590	MSTRG.48723;A5:2A:29290070:29290077:-	MSTRG.67299;A5:2B:42281770:42281777:-	MSTRG.83950;A5:2D:27079155:27079162:-	A5
Event1591	MSTRG.48752;A3:2A:29877987:29877865:-	MSTRG.67328;A3:2B:43630466:43630344:-	MSTRG.83992;A3:2D:27762623:27762501:-	A3
Event1592	MSTRG.48753;A3:2A:30048478:30048160:-	MSTRG.67344;A3:2B:44286328:44286010:-	MSTRG.84000;A3:2D:27860334:27860016:-	A3
Event1593	MSTRG.48753;A5:2A:30126112:30126369:-	MSTRG.67344;A5:2B:44360659:44360917:-	MSTRG.84000;A5:2D:27901391:27901649:-	A5
Event1594	MSTRG.48753;A5:2A:30126112:30126495:-	MSTRG.67344;A5:2B:44360659:44361043:-	MSTRG.84000;A5:2D:27901391:27901775:-	A5
Event1595	MSTRG.48753;A5:2A:30126369:30126495:-	MSTRG.67344;A5:2B:44360917:44361043:-	MSTRG.84000;A5:2D:27901649:27901775:-	A5
Event1596	MSTRG.48790;RI:2A:30549909-30550054:-	MSTRG.67403;RI:2B:46088758-46088903:-	MSTRG.84046;RI:2D:28730162-28730307:-	RI
Event1597	MSTRG.48840;A3:2A:31079809:31079835:+	MSTRG.67452;A3:2B:46885181:46885207:+	MSTRG.84083;A3:2D:29160176:29160202:+	A3
Event1598	MSTRG.48833;A5:2A:31085753:31085743:+	MSTRG.67454;A5:2B:47169039:47169029:+	MSTRG.84078;A5:2D:29166319:29166309:+	A5
Event1599	MSTRG.48888;A3:2A:31692387:31692394:+	MSTRG.67472;A3:2B:47521301:47521308:+	MSTRG.84098;A3:2D:29494590:29494597:+	A3
Event1600	MSTRG.49013;A3:2A:33696807:33696735:-	MSTRG.67644;A3:2B:51888169:51888097:-	MSTRG.84226;A3:2D:31806705:31806633:-	A3
Event1601	MSTRG.49013;A3:2A:33697029:33696735:-	MSTRG.67644;A3:2B:51888382:51888097:-	MSTRG.84226;A3:2D:31806927:31806633:-	A3
Event1602	MSTRG.49013;A3:2A:33697029:33696807:-	MSTRG.67644;A3:2B:51888382:51888169:-	MSTRG.84226;A3:2D:31806927:31806705:-	A3
Event1603	MSTRG.49013;A3:2A:33697029:33696879:-	MSTRG.67644;A3:2B:51888382:51888232:-	MSTRG.84226;A3:2D:31806927:31806777:-	A3
Event1604	MSTRG.49013;A5:2A:33696880:33696916:-	MSTRG.67644;A5:2B:51888233:51888269:-	MSTRG.84226;A5:2D:31806778:31806814:-	A5
Event1605	MSTRG.49013;RI:2A:33696735-33696808:-	MSTRG.67644;RI:2B:51888097-51888170:-	MSTRG.84226;RI:2D:31806633-31806706:-	RI
Event1606	MSTRG.49013;RI:2A:33696879-33696916:-	MSTRG.67644;RI:2B:51888232-51888269:-	MSTRG.84226;RI:2D:31806777-31806814:-	RI
Event1607	MSTRG.49235;A3:2A:38972886:38972883:-	MSTRG.67862;A3:2B:58988061:58988058:-	MSTRG.84472;A3:2D:35792223:35792220:-	A3
Event1608	MSTRG.49381;A5:2A:42321138:42321134:+	MSTRG.67993;A5:2B:65229309:65229305:+	MSTRG.84550;A5:2D:37467620:37467616:+	A5
Event1609	MSTRG.49492;A3:2A:45123193:45123089:-	MSTRG.68079;A3:2B:68223374:68223270:-	MSTRG.84844;A3:2D:43373749:43373645:-	A3
Event1610	MSTRG.49527;A3:2A:46109674:46108822:-	MSTRG.68095;A3:2B:68365052:68364151:-	MSTRG.84848;A3:2D:43742361:43741488:-	A3
Event1611	MSTRG.49527;A5:2A:46107998:46108755:-	MSTRG.68095;A5:2B:68363333:68364084:-	MSTRG.84848;A5:2D:43740669:43741421:-	A5
Event1612	MSTRG.49527;A5:2A:46108755:46109522:-	MSTRG.68095;A5:2B:68364084:68364900:-	MSTRG.84848;A5:2D:43741421:43742209:-	A5
Event1613	MSTRG.49527;A5:2A:46108755:46109560:-	MSTRG.68095;A5:2B:68364084:68364938:-	MSTRG.84848;A5:2D:43741421:43742247:-	A5
Event1614	MSTRG.49527;A5:2A:46109522:46109560:-	MSTRG.68095;A5:2B:68364900:68364938:-	MSTRG.84848;A5:2D:43742209:43742247:-	A5
Event1615	MSTRG.49527;RI:2A:46108822-46109522:-	MSTRG.68095;RI:2B:68364151-68364900:-	MSTRG.84848;RI:2D:43741488-43742209:-	RI
Event1616	MSTRG.49527;RI:2A:46108822-46109560:-	MSTRG.68095;RI:2B:68364151-68364938:-	MSTRG.84848;RI:2D:43741488-43742247:-	RI
Event1617	MSTRG.49623;A3:2A:50056495:50056488:-	MSTRG.68208;A3:2B:74003308:74003301:-	MSTRG.84996;A3:2D:46582589:46582582:-	A3
Event1618	MSTRG.49650;A3:2A:51572553:51572548:-	MSTRG.68270;A3:2B:76927387:76927382:-	MSTRG.85128;A3:2D:49626507:49626502:-	A3
Event1619	MSTRG.49721;A5:2A:53604987:53604984:+	MSTRG.68365;A5:2B:81334148:81334145:+	MSTRG.85205;A5:2D:52058959:52058956:+	A5
Event1620	MSTRG.49775;A3:2A:55943889:55943239:-	MSTRG.68433;A3:2B:87351484:87350834:-	MSTRG.85323;A3:2D:55154313:55153663:-	A3
Event1621	MSTRG.49970;A3:2A:62293180:62293194:+	MSTRG.68675;A3:2B:97182973:97182987:+	MSTRG.85621;A3:2D:61973101:61973115:+	A3
Event1622	MSTRG.50013;A3:2A:63136451:63136798:+	MSTRG.68713;A3:2B:97932129:97932466:+	MSTRG.85639;A3:2D:62288097:62288453:+	A3
Event1623	MSTRG.50023;A3:2A:63800905:63800892:-	MSTRG.68719;A3:2B:98309261:98309248:-	MSTRG.85663;A3:2D:62619370:62619357:-	A3
Event1624	MSTRG.50086;A3:2A:65674292:65674289:-	MSTRG.68781;A3:2B:100343300:100343297:-	MSTRG.85716;A3:2D:64191556:64191553:-	A3
Event1625	MSTRG.50316;A3:2A:73528640:73528926:+	MSTRG.69080;A3:2B:113267355:113267646:+	MSTRG.86066;A3:2D:74137391:74137685:+	A3
Event1626	MSTRG.50316;A5:2A:73528993:73528691:+	MSTRG.69080;A5:2B:113267713:113267406:+	MSTRG.86066;A5:2D:74137752:74137442:+	A5
Event1627	MSTRG.50316;RI:2A:73528691-73528926:+	MSTRG.69080;RI:2B:113267406-113267646:+	MSTRG.86066;RI:2D:74137442-74137685:+	RI
Event1628	MSTRG.50366;A5:2A:74968631:74968225:+	MSTRG.69122;A5:2B:115217172:115216766:+	MSTRG.86114;A5:2D:75259202:75258771:+	A5
Event1629	MSTRG.50437;A5:2A:77756828:77756548:+	MSTRG.69219;A5:2B:118693596:118693313:+	MSTRG.86208;A5:2D:76899325:76899042:+	A5
Event1630	MSTRG.50475;A3:2A:79163087:79163091:+	MSTRG.69239;A3:2B:121990762:121990766:+	MSTRG.86257;A3:2D:78691980:78691984:+	A3
Event1631	MSTRG.50477;A5:2A:78845881:78845941:-	MSTRG.69242;A5:2B:121678448:121678508:-	MSTRG.86262;A5:2D:78563935:78563995:-	A5
Event1632	MSTRG.50595;A3:2A:81752264:81752063:-	MSTRG.69459;A3:2B:133007551:133007354:-	MSTRG.86412;A3:2D:81297896:81297697:-	A3
Event1633	MSTRG.50595;RI:2A:81752063-81752171:-	MSTRG.69459;RI:2B:133007354-133007460:-	MSTRG.86412;RI:2D:81297697-81297803:-	RI
Event1634	MSTRG.50588;A3:2A:82059081:82059032:-	MSTRG.69470;A3:2B:133691168:133691119:-	MSTRG.86434;A3:2D:81814951:81814902:-	A3
Event1635	MSTRG.50634;A5:2A:83817181:83817185:-	MSTRG.69501;A5:2B:134996554:134996558:-	MSTRG.86519;A5:2D:83129835:83129839:-	A5
Event1636	MSTRG.50669;A3:2A:84939290:84939301:+	MSTRG.69539;A3:2B:136153012:136153023:+	MSTRG.86562;A3:2D:83930426:83930437:+	A3
Event1637	MSTRG.50669;A3:2A:84939833:84939843:+	MSTRG.69539;A3:2B:136153557:136153567:+	MSTRG.86562;A3:2D:83930969:83930979:+	A3
Event1638	MSTRG.50711;A3:2A:84951111:84950767:-	MSTRG.69555;A3:2B:136167438:136167051:-	MSTRG.86597;A3:2D:83958744:83958353:-	A3
Event1639	MSTRG.50711;RI:2A:84950767-84950864:-	MSTRG.69555;RI:2B:136167051-136167144:-	MSTRG.86597;RI:2D:83958353-83958450:-	RI
Event1640	MSTRG.50700;A3:2A:86382939:86382943:+	MSTRG.69603;A3:2B:138967167:138967171:+	MSTRG.86642;A3:2D:85924853:85924857:+	A3
Event1641	MSTRG.50700;A3:2A:86382939:86382952:+	MSTRG.69603;A3:2B:138967167:138967180:+	MSTRG.86642;A3:2D:85924853:85924866:+	A3
Event1642	MSTRG.50700;A3:2A:86382943:86382952:+	MSTRG.69603;A3:2B:138967171:138967180:+	MSTRG.86642;A3:2D:85924857:85924866:+	A3
Event1643	MSTRG.50700;A5:2A:86383452:86383447:+	MSTRG.69603;A5:2B:138967679:138967674:+	MSTRG.86642;A5:2D:85925341:85925336:+	A5
Event1644	MSTRG.50794;SE:2A:89491132-89491388:89491492-89492393:-	MSTRG.69688;SE:2B:142377384-142377642:142377746-142378639:-	MSTRG.86806;SE:2D:89876203-89876463:89876567-89877473:-	SE
Event1645	MSTRG.50903;A5:2A:93938250:93938403:-	MSTRG.69780;A5:2B:146915325:146915475:-	MSTRG.86999;A5:2D:95420495:95420648:-	A5
Event1646	MSTRG.50903;RI:2A:93938315-93938403:-	MSTRG.69780;RI:2B:146915387-146915475:-	MSTRG.86999;RI:2D:95420560-95420648:-	RI
Event1647	MSTRG.50989;A5:2A:97842407:97842394:+	MSTRG.69828;A5:2B:150597415:150597402:+	MSTRG.87127;A5:2D:98905286:98905273:+	A5
Event1648	MSTRG.51012;A5:2A:98136409:98136414:-	MSTRG.69836;A5:2B:150710029:150710034:-	MSTRG.87152;A5:2D:99131619:99131624:-	A5
Event1649	MSTRG.51114;A3:2A:101913448:101913427:-	MSTRG.69922;A3:2B:154254603:154254582:-	MSTRG.87312;A3:2D:102875926:102875905:-	A3
Event1650	MSTRG.51121;A3:2A:102327689:102327392:-	MSTRG.69928;A3:2B:154721024:154720727:-	MSTRG.87323;A3:2D:103167103:103166811:-	A3
Event1651	MSTRG.51121;A5:2A:102326786:102327134:-	MSTRG.69928;A5:2B:154720119:154720468:-	MSTRG.87323;A5:2D:103166202:103166552:-	A5
Event1652	MSTRG.51121;A5:2A:102327134:102327612:-	MSTRG.69928;A5:2B:154720468:154720947:-	MSTRG.87323;A5:2D:103166552:103167026:-	A5
Event1653	MSTRG.51121;RI:2A:102326944-102327134:-	MSTRG.69928;RI:2B:154720277-154720468:-	MSTRG.87323;RI:2D:103166360-103166552:-	RI
Event1654	MSTRG.51121;RI:2A:102327392-102327612:-	MSTRG.69928;RI:2B:154720727-154720947:-	MSTRG.87323;RI:2D:103166811-103167026:-	RI
Event1655	MSTRG.51150;A3:2A:103239801:103240342:+	MSTRG.69993;A3:2B:157265748:157266315:+	MSTRG.87448;A3:2D:106960990:106961592:+	A3
Event1656	MSTRG.51150;RI:2A:103239865-103240342:+	MSTRG.69993;RI:2B:157265809-157266315:+	MSTRG.87448;RI:2D:106961054-106961592:+	RI
Event1657	MSTRG.51176;A3:2A:103729957:103729947:-	MSTRG.70013;A3:2B:157641169:157641159:-	MSTRG.87482;A3:2D:107402571:107402561:-	A3
Event1658	MSTRG.51228;A3:2A:106806766:106806763:-	MSTRG.70082;A3:2B:159892935:159892932:-	MSTRG.87639;A3:2D:110666549:110666546:-	A3
Event1659	MSTRG.51301;A3:2A:111456908:111457141:+	MSTRG.70124;A3:2B:161474229:161474462:+	MSTRG.87705;A3:2D:111353016:111353249:+	A3
Event1660	MSTRG.51301;RI:2A:111457044-111457141:+	MSTRG.70124;RI:2B:161474365-161474462:+	MSTRG.87705;RI:2D:111353152-111353249:+	RI
Event1661	MSTRG.51380;A3:2A:115120335:115120188:-	MSTRG.70184;A3:2B:164089014:164088867:-	MSTRG.87786;A3:2D:113503527:113503344:-	A3
Event1662	MSTRG.51380;RI:2A:115120188-115120216:-	MSTRG.70184;RI:2B:164088867-164088895:-	MSTRG.87786;RI:2D:113503344-113503372:-	RI
Event1663	MSTRG.51418;A5:2A:116447997:116447962:+	MSTRG.70228;A5:2B:165512948:165512913:+	MSTRG.87840;A5:2D:115099242:115099207:+	A5
Event1664	MSTRG.51434;A5:2A:117402379:117402688:-	MSTRG.70240;A5:2B:166610894:166611202:-	MSTRG.87871;A5:2D:115957748:115958056:-	A5
Event1665	MSTRG.51474;A5:2A:119078884:119079364:-	MSTRG.70287;A5:2B:168611084:168611580:-	MSTRG.87944;A5:2D:117830658:117831154:-	A5
Event1666	MSTRG.51474;RI:2A:119079268-119079364:-	MSTRG.70287;RI:2B:168611468-168611580:-	MSTRG.87944;RI:2D:117831042-117831154:-	RI
Event1667	MSTRG.51491;A3:2A:119304409:119304372:-	MSTRG.70308;A3:2B:168828688:168828651:-	MSTRG.87961;A3:2D:118048014:118047977:-	A3
Event1668	MSTRG.51581;A3:2A:125128930:125128933:+	MSTRG.70382;A3:2B:174343664:174343667:+	MSTRG.88083;A3:2D:120971632:120971635:+	A3
Event1669	MSTRG.51581;A5:2A:125128146:125128040:+	MSTRG.70382;A5:2B:174342766:174342660:+	MSTRG.88083;A5:2D:120970732:120970626:+	A5
Event1670	MSTRG.51612;A3:2A:126643727:126643731:+	MSTRG.70402;A3:2B:175411681:175411685:+	MSTRG.88142;A3:2D:122395285:122395289:+	A3
Event1671	MSTRG.51629;A3:2A:127155684:127155664:-	MSTRG.70418;A3:2B:175538859:175538839:-	MSTRG.88157;A3:2D:122704220:122704200:-	A3
Event1672	MSTRG.51649;A3:2A:128252004:128252001:-	MSTRG.70438;A3:2B:176168326:176168323:-	MSTRG.88189;A3:2D:123213679:123213676:-	A3
Event1673	MSTRG.51656;A3:2A:128508297:128508184:-	MSTRG.70440;A3:2B:176294988:176294874:-	MSTRG.88204;A3:2D:123508535:123508425:-	A3
Event1674	MSTRG.51723;A5:2A:132860799:132860819:-	MSTRG.70515;A5:2B:180042183:180042203:-	MSTRG.88317;A5:2D:126126399:126126419:-	A5
Event1675	MSTRG.51730;A3:2A:133476515:133476519:+	MSTRG.70533;A3:2B:180543276:180543280:+	MSTRG.88335;A3:2D:126950072:126950076:+	A3
Event1676	MSTRG.51795;A3:2A:136339717:136339314:-	MSTRG.70597;A3:2B:183657939:183657537:-	MSTRG.88479;A3:2D:130429351:130428949:-	A3
Event1677	MSTRG.51898;A3:2A:140500285:140500771:+	MSTRG.70697;A3:2B:188715650:188716136:+	MSTRG.88589;A3:2D:133035959:133036445:+	A3
Event1678	MSTRG.51898;A3:2A:140501137:140501141:+	MSTRG.70697;A3:2B:188716495:188716499:+	MSTRG.88589;A3:2D:133036812:133036816:+	A3
Event1679	MSTRG.51904;A3:2A:141159732:141159739:+	MSTRG.70705;A3:2B:189598624:189598631:+	MSTRG.88595;A3:2D:133236922:133236929:+	A3
Event1680	MSTRG.51940;A3:2A:142718293:142718296:+	MSTRG.70743;A3:2B:191752591:191752594:+	MSTRG.88655;A3:2D:134800953:134800956:+	A3
Event1681	MSTRG.51948;A3:2A:143212361:143212390:+	MSTRG.70744;A3:2B:192363058:192363087:+	MSTRG.88660;A3:2D:135285540:135285569:+	A3
Event1682	MSTRG.51967;A5:2A:143724198:143724184:+	MSTRG.70757;A5:2B:193391316:193391302:+	MSTRG.88675;A5:2D:135601821:135601807:+	A5
Event1683	MSTRG.52383;A3:2A:166849657:166849694:+	MSTRG.71153;A3:2B:214588659:214588696:+	MSTRG.89369;A3:2D:157133280:157133317:+	A3
Event1684	MSTRG.52455;A3:2A:171954736:171953128:-	MSTRG.71203;A3:2B:217407808:217406197:-	MSTRG.89473;A3:2D:160604846:160603238:-	A3
Event1685	MSTRG.52455;RI:2A:171953014-171953096:-	MSTRG.71203;RI:2B:217406083-217406165:-	MSTRG.89473;RI:2D:160603124-160603206:-	RI
Event1686	MSTRG.52455;RI:2A:171953128-171953207:-	MSTRG.71203;RI:2B:217406197-217406276:-	MSTRG.89473;RI:2D:160603238-160603317:-	RI
Event1687	MSTRG.52531;A3:2A:176563450:176563454:+	MSTRG.71334;A3:2B:224583320:224583324:+	MSTRG.89928;A3:2D:175821867:175821871:+	A3
Event1688	MSTRG.52732;A3:2A:187480425:187480507:+	MSTRG.71491;A3:2B:233166506:233166588:+	MSTRG.89941;A3:2D:176102315:176102397:+	A3
Event1689	MSTRG.52744;A3:2A:187955464:187955460:-	MSTRG.71496;A3:2B:233269935:233269931:-	MSTRG.89947;A3:2D:176165267:176165263:-	A3
Event1690	MSTRG.52787;A5:2A:190317772:190317780:-	MSTRG.71507;A5:2B:234368179:234368187:-	MSTRG.89972;A5:2D:177460347:177460355:-	A5
Event1691	MSTRG.52890;A3:2A:195355620:195355623:+	MSTRG.71585;A3:2B:237583949:237583952:+	MSTRG.90102;A3:2D:180931366:180931369:+	A3
Event1692	MSTRG.52890;A3:2A:195356495:195356501:+	MSTRG.71585;A3:2B:237585084:237585090:+	MSTRG.90102;A3:2D:180932240:180932246:+	A3
Event1693	MSTRG.52914;A3:2A:197217442:197217450:+	MSTRG.71597;A3:2B:238255667:238255675:+	MSTRG.90113;A3:2D:181436710:181436718:+	A3
Event1694	MSTRG.53171;A5:2A:207595787:207595797:-	MSTRG.71800;A5:2B:249524879:249524889:-	MSTRG.90595;A5:2D:193400739:193400749:-	A5
Event1695	MSTRG.53168;A3:2A:207654219:207654214:-	MSTRG.71805;A3:2B:249669535:249669530:-	MSTRG.90603;A3:2D:194046551:194046546:-	A3
Event1696	MSTRG.53192;A3:2A:209207546:209207507:-	MSTRG.71818;A3:2B:250523278:250523239:-	MSTRG.90620;A3:2D:194658155:194658116:-	A3
Event1697	MSTRG.53226;A3:2A:210468107:210468110:+	MSTRG.71851;A3:2B:251371194:251371197:+	MSTRG.90659;A3:2D:195291234:195291237:+	A3
Event1698	MSTRG.53226;A5:2A:210468012:210467997:+	MSTRG.71851;A5:2B:251371100:251371085:+	MSTRG.90659;A5:2D:195291140:195291125:+	A5
Event1699	MSTRG.53226;SE:2A:210470370-210471868:210471940-210472516:+	MSTRG.71851;SE:2B:251373298-251374681:251374753-251375334:+	MSTRG.90659;SE:2D:195293355-195294755:195294827-195295409:+	SE
Event1700	MSTRG.53249;A3:2A:212645743:212645746:+	MSTRG.71864;A3:2B:254012657:254012660:+	MSTRG.90695;A3:2D:196457447:196457450:+	A3
Event1701	MSTRG.53249;A3:2A:212645870:212645957:+	MSTRG.71864;A3:2B:254012784:254012871:+	MSTRG.90695;A3:2D:196457574:196457661:+	A3
Event1702	MSTRG.53291;A5:2A:214446706:214446903:-	MSTRG.71886;A5:2B:254694298:254694495:-	MSTRG.90756;A5:2D:197918021:197918218:-	A5
Event1703	MSTRG.53291;RI:2A:214446797-214446903:-	MSTRG.71886;RI:2B:254694389-254694495:-	MSTRG.90756;RI:2D:197918112-197918218:-	RI
Event1704	MSTRG.53308;A3:2A:214897884:214898077:+	MSTRG.71888;A3:2B:254875241:254875434:+	MSTRG.90762;A3:2D:198131422:198131615:+	A3
Event1705	MSTRG.53308;A3:2A:214898077:214898481:+	MSTRG.71888;A3:2B:254875434:254875841:+	MSTRG.90762;A3:2D:198131615:198132019:+	A3
Event1706	MSTRG.53308;A5:2A:214899682:214897989:+	MSTRG.71888;A5:2B:254877042:254875346:+	MSTRG.90762;A5:2D:198133220:198131527:+	A5
Event1707	MSTRG.53308;A5:2A:214899682:214898331:+	MSTRG.71888;A5:2B:254877042:254875688:+	MSTRG.90762;A5:2D:198133220:198131869:+	A5
Event1708	MSTRG.53308;RI:2A:214897989-214898077:+	MSTRG.71888;RI:2B:254875346-254875434:+	MSTRG.90762;RI:2D:198131527-198131615:+	RI
Event1709	MSTRG.53317;A3:2A:215750596:215750632:+	MSTRG.71890;A3:2B:255053558:255053594:+	MSTRG.90773;A3:2D:198461651:198461687:+	A3
Event1710	MSTRG.53317;A5:2A:215750493:215750418:+	MSTRG.71890;A5:2B:255053455:255053380:+	MSTRG.90773;A5:2D:198461548:198461473:+	A5
Event1711	MSTRG.53332;A5:2A:216536492:216536505:-	MSTRG.71893;A5:2B:255577026:255577039:-	MSTRG.90784;A5:2D:198627015:198627028:-	A5
Event1712	MSTRG.53948;A3:2A:270468372:270468375:+	MSTRG.72369;A3:2B:297437650:297437653:+	MSTRG.91873;A3:2D:238167105:238167108:+	A3
Event1713	MSTRG.54391;A3:2A:306174729:306174649:-	MSTRG.72409;A3:2B:300260310:300260230:-	MSTRG.91298;A3:2D:215845240:215845160:-	A3
Event1714	MSTRG.54889;A3:2A:342544022:342544013:-	MSTRG.73333;A3:2B:368336965:368336956:-	MSTRG.93475;A3:2D:291953635:291953626:-	A3
Event1715	MSTRG.55169;A3:2A:360430934:360430924:-	MSTRG.73345;A3:2B:368975011:368975001:-	MSTRG.93528;A3:2D:293149041:293149031:-	A3
Event1716	MSTRG.55388;A5:2A:374720774:374721648:-	MSTRG.73371;A5:2B:371562061:371562935:-	MSTRG.93722;A5:2D:299551193:299552067:-	A5
Event1717	MSTRG.55602;A5:2A:386057338:386056951:+	MSTRG.73423;A5:2B:374685781:374685400:+	MSTRG.93975;A5:2D:306490649:306490258:+	A5
Event1718	MSTRG.55602;RI:2A:386056951-386057038:+	MSTRG.73423;RI:2B:374685400-374685487:+	MSTRG.93975;RI:2D:306490258-306490343:+	RI
Event1719	MSTRG.55613;A3:2A:386295509:386295476:-	MSTRG.73429;A3:2B:374801585:374801552:-	MSTRG.93977;A3:2D:306531331:306531298:-	A3
Event1720	MSTRG.53343;A3:2A:219148450:219148466:+	MSTRG.73439;A3:2B:375544102:375544118:+	MSTRG.90800;A3:2D:199355725:199355741:+	A3
Event1721	MSTRG.53360;A3:2A:220364680:220364694:+	MSTRG.73447;A3:2B:376120246:376120261:+	MSTRG.90810;A3:2D:199848681:199848696:+	A3
Event1722	MSTRG.56033;RI:2A:412514951-412515089:-	MSTRG.73623;RI:2B:387070829-387070966:+	MSTRG.94412;RI:2D:318547876-318548013:+	RI
Event1723	MSTRG.56434;A3:2A:433626979:433626972:-	MSTRG.73816;A3:2B:397249032:397249025:-	MSTRG.94724;A3:2D:327962763:327962756:-	A3
Event1724	MSTRG.56482;A3:2A:434577724:434577779:+	MSTRG.73835;A3:2B:397451817:397451872:+	MSTRG.94755;A3:2D:328366641:328366696:+	A3
Event1725	MSTRG.56482;A5:2A:434572091:434572087:+	MSTRG.73835;A5:2B:397446527:397446523:+	MSTRG.94755;A5:2D:328361389:328361385:+	A5
Event1726	MSTRG.56501;A5:2A:439194482:439194475:+	MSTRG.73852;A5:2B:399932345:399932338:+	MSTRG.94829;A5:2D:331735776:331735769:+	A5
Event1727	MSTRG.56546;A3:2A:440085042:440085757:+	MSTRG.73880;A3:2B:400364849:400365555:+	MSTRG.94899;A3:2D:332331845:332332554:+	A3
Event1728	MSTRG.56546;RI:2A:440085705-440085757:+	MSTRG.73880;RI:2B:400365503-400365555:+	MSTRG.94899;RI:2D:332332502-332332554:+	RI
Event1729	MSTRG.56546;SE:2A:440074533-440078398:440078508-440080446:+	MSTRG.73880;SE:2B:400356434-400357364:400357474-400359443:+	MSTRG.94899;SE:2D:332323788-332324740:332324850-332326821:+	SE
Event1730	MSTRG.56609;A3:2A:445366939:445366929:-	MSTRG.73899;A3:2B:402681594:402681584:-	MSTRG.94954;A3:2D:334319724:334319714:-	A3
Event1731	MSTRG.56614;A5:2A:445760640:445760645:-	MSTRG.73912;A5:2B:403108513:403108518:-	MSTRG.94979;A5:2D:335133916:335133921:-	A5
Event1732	MSTRG.56633;A3:2A:446070580:446070575:-	MSTRG.73918;A3:2B:403700795:403700790:-	MSTRG.94998;A3:2D:335688294:335688289:-	A3
Event1733	MSTRG.56659;A3:2A:448498338:448498347:+	MSTRG.73942;A3:2B:405270058:405270067:+	MSTRG.95079;A3:2D:338665244:338665253:+	A3
Event1734	MSTRG.56709;A3:2A:451811998:451812499:+	MSTRG.73992;A3:2B:407237849:407238350:+	MSTRG.95177;A3:2D:342101277:342101778:+	A3
Event1735	MSTRG.56709;A5:2A:451812967:451812014:+	MSTRG.73992;A5:2B:407238818:407237865:+	MSTRG.95177;A5:2D:342102246:342101293:+	A5
Event1736	MSTRG.56709;RI:2A:451812014-451812499:+	MSTRG.73992;RI:2B:407237865-407238350:+	MSTRG.95177;RI:2D:342101293-342101778:+	RI
Event1737	MSTRG.56725;A3:2A:452590825:452590828:+	MSTRG.73998;A3:2B:407911379:407911382:+	MSTRG.95187;A3:2D:342485624:342485627:+	A3
Event1738	MSTRG.56725;SE:2A:452591672-452591756:452591811-452592342:+	MSTRG.73998;SE:2B:407912223-407912307:407912362-407912901:+	MSTRG.95187;SE:2D:342486467-342486551:342486606-342487153:+	SE
Event1739	MSTRG.56746;A5:2A:454738891:454739722:-	MSTRG.74015;A5:2B:408734290:408735121:-	MSTRG.95233;A5:2D:343671052:343671883:-	A5
Event1740	MSTRG.56746;RI:2A:454739622-454739722:-	MSTRG.74015;RI:2B:408735021-408735121:-	MSTRG.95233;RI:2D:343671783-343671883:-	RI
Event1741	MSTRG.56762;A3:2A:455349599:455349664:+	MSTRG.74021;A3:2B:409339990:409340055:+	MSTRG.95266;A3:2D:344294291:344294356:+	A3
Event1742	MSTRG.56862;A5:2A:460907368:460907407:-	MSTRG.74063;A5:2B:412407552:412407591:-	MSTRG.95355;A5:2D:346583609:346583648:-	A5
Event1743	MSTRG.56864;A3:2A:461389642:461390082:+	MSTRG.74072;A3:2B:412990502:412990942:+	MSTRG.95378;A3:2D:347792225:347792665:+	A3
Event1744	MSTRG.56864;A5:2A:461390186:461389948:+	MSTRG.74072;A5:2B:412991046:412990808:+	MSTRG.95378;A5:2D:347792769:347792531:+	A5
Event1745	MSTRG.56864;RI:2A:461389948-461390082:+	MSTRG.74072;RI:2B:412990808-412990942:+	MSTRG.95378;RI:2D:347792531-347792665:+	RI
Event1746	MSTRG.56904;A5:2A:464856181:464856851:-	MSTRG.74108;A5:2B:415315701:415316372:-	MSTRG.95450;A5:2D:349561468:349562139:-	A5
Event1747	MSTRG.56904;RI:2A:464856233-464856851:-	MSTRG.74108;RI:2B:415315753-415316372:-	MSTRG.95450;RI:2D:349561520-349562139:-	RI
Event1748	MSTRG.56938;A3:2A:467694447:467694468:+	MSTRG.74133;A3:2B:416506016:416506037:+	MSTRG.95475;A3:2D:350602372:350602393:+	A3
Event1749	MSTRG.56979;A3:2A:469787563:469787566:+	MSTRG.74156;A3:2B:418267532:418267535:+	MSTRG.95515;A3:2D:351970530:351970533:+	A3
Event1750	MSTRG.57091;A3:2A:474795848:474795851:+	MSTRG.74219;A3:2B:422508822:422508825:+	MSTRG.95649;A3:2D:354967716:354967719:+	A3
Event1751	MSTRG.57100;A3:2A:475875077:475875492:+	MSTRG.74236;A3:2B:423663491:423663906:+	MSTRG.95661;A3:2D:355681832:355682247:+	A3
Event1752	MSTRG.57100;A5:2A:475875750:475875407:+	MSTRG.74236;A5:2B:423664164:423663821:+	MSTRG.95661;A5:2D:355682505:355682162:+	A5
Event1753	MSTRG.57100;RI:2A:475875407-475875492:+	MSTRG.74236;RI:2B:423663821-423663906:+	MSTRG.95661;RI:2D:355682162-355682247:+	RI
Event1754	MSTRG.57257;A3:2A:486212119:486209385:-	MSTRG.74311;A3:2B:429490125:429487388:-	MSTRG.95847;A3:2D:361258878:361256144:-	A3
Event1755	MSTRG.57325;A3:2A:490662447:490662444:-	MSTRG.74344;A3:2B:432556622:432556619:-	MSTRG.95934;A3:2D:364166822:364166819:-	A3
Event1756	MSTRG.57371;A3:2A:495221882:495222224:+	MSTRG.74372;A3:2B:435062350:435062692:+	MSTRG.96006;A3:2D:366297611:366297953:+	A3
Event1757	MSTRG.57424;A3:2A:498090696:498090564:-	MSTRG.74414;A3:2B:436996305:436996173:-	MSTRG.96063;A3:2D:367994832:367994700:-	A3
Event1758	MSTRG.57424;RI:2A:498090564-498090644:-	MSTRG.74414;RI:2B:436996173-436996253:-	MSTRG.96063;RI:2D:367994700-367994780:-	RI
Event1759	MSTRG.57440;A3:2A:498106792:498106787:-	MSTRG.74423;A3:2B:437009348:437009343:-	MSTRG.96078;A3:2D:368011295:368011290:-	A3
Event1760	MSTRG.57440;A3:2A:498107509:498107046:-	MSTRG.74423;A3:2B:437010061:437009594:-	MSTRG.96078;A3:2D:368012015:368011548:-	A3
Event1761	MSTRG.57440;A5:2A:498106901:498107283:-	MSTRG.74423;A5:2B:437009449:437009835:-	MSTRG.96078;A5:2D:368011403:368011789:-	A5
Event1762	MSTRG.57440;RI:2A:498107046-498107283:-	MSTRG.74423;RI:2B:437009594-437009835:-	MSTRG.96078;RI:2D:368011548-368011789:-	RI
Event1763	MSTRG.57421;A3:2A:497448469:497448463:-	MSTRG.74425;A3:2B:436034885:436034879:-	MSTRG.96059;A3:2D:367235224:367235218:-	A3
Event1764	MSTRG.57421;A5:2A:497449047:497449180:-	MSTRG.74425;A5:2B:436035587:436035720:-	MSTRG.96059;A5:2D:367235800:367235933:-	A5
Event1765	MSTRG.57421;A5:2A:497449047:497449237:-	MSTRG.74425;A5:2B:436035587:436035777:-	MSTRG.96059;A5:2D:367235800:367235990:-	A5
Event1766	MSTRG.57421;RI:2A:497449106-497449180:-	MSTRG.74425;RI:2B:436035646-436035720:-	MSTRG.96059;RI:2D:367235859-367235933:-	RI
Event1767	MSTRG.57421;RI:2A:497449106-497449237:-	MSTRG.74425;RI:2B:436035646-436035777:-	MSTRG.96059;RI:2D:367235859-367235990:-	RI
Event1768	MSTRG.57490;A5:2A:502334580:502334605:-	MSTRG.74465;A5:2B:440824657:440824682:-	MSTRG.96205;A5:2D:371700196:371700221:-	A5
Event1769	MSTRG.57510;A3:2A:503006335:503006307:-	MSTRG.74477;A3:2B:441867052:441867024:-	MSTRG.96239;A3:2D:372276185:372276157:-	A3
Event1770	MSTRG.57510;A3:2A:503006341:503006307:-	MSTRG.74477;A3:2B:441867058:441867024:-	MSTRG.96239;A3:2D:372276191:372276157:-	A3
Event1771	MSTRG.57510;A3:2A:503006341:503006335:-	MSTRG.74477;A3:2B:441867058:441867052:-	MSTRG.96239;A3:2D:372276191:372276185:-	A3
Event1772	MSTRG.57517;A3:2A:504077822:504077819:-	MSTRG.74480;A3:2B:442312023:442312020:-	MSTRG.96252;A3:2D:372701915:372701912:-	A3
Event1773	MSTRG.57572;A3:2A:507068993:507069001:+	MSTRG.74533;A3:2B:444541822:444541830:+	MSTRG.96316;A3:2D:374104720:374104728:+	A3
Event1774	MSTRG.57602;A3:2A:507686691:507686713:+	MSTRG.74559;A3:2B:445680283:445680305:+	MSTRG.96371;A3:2D:375359434:375359456:+	A3
Event1775	MSTRG.57688;A5:2A:512228551:512228129:+	MSTRG.74627;A5:2B:449168270:449167848:+	MSTRG.96476;A5:2D:378056808:378056386:+	A5
Event1776	MSTRG.57688;RI:2A:512228129-512228202:+	MSTRG.74627;RI:2B:449167848-449167921:+	MSTRG.96476;RI:2D:378056386-378056459:+	RI
Event1777	MSTRG.57757;A3:2A:515960459:515960479:+	MSTRG.74716;A3:2B:451834867:451834887:+	MSTRG.96579;A3:2D:380431334:380431354:+	A3
Event1778	MSTRG.57804;A3:2A:517811231:517811434:+	MSTRG.74741;A3:2B:453809533:453809744:+	MSTRG.96695;A3:2D:383293039:383293242:+	A3
Event1779	MSTRG.57804;A5:2A:517811579:517811340:+	MSTRG.74741;A5:2B:453809889:453809650:+	MSTRG.96695;A5:2D:383293387:383293148:+	A5
Event1780	MSTRG.57804;A5:2A:517812751:517812653:+	MSTRG.74741;A5:2B:453811048:453810950:+	MSTRG.96695;A5:2D:383294545:383294447:+	A5
Event1781	MSTRG.57804;RI:2A:517811340-517811434:+	MSTRG.74741;RI:2B:453809650-453809744:+	MSTRG.96695;RI:2D:383293148-383293242:+	RI
Event1782	MSTRG.57819;A3:2A:519843656:519843680:+	MSTRG.74771;A3:2B:455467770:455467794:+	MSTRG.96728;A3:2D:384756404:384756428:+	A3
Event1783	MSTRG.57843;A3:2A:520987758:520987761:+	MSTRG.74792;A3:2B:456337810:456337813:+	MSTRG.96761;A3:2D:385384521:385384524:+	A3
Event1784	MSTRG.57878;A3:2A:523866775:523866875:+	MSTRG.74821;A3:2B:458246122:458246222:+	MSTRG.96824;A3:2D:387190041:387190141:+	A3
Event1785	MSTRG.57876;A5:2A:522491330:522491359:-	MSTRG.74822;A5:2B:457343883:457343912:-	MSTRG.96799;A5:2D:386484836:386484865:-	A5
Event1786	MSTRG.57884;A3:2A:524145087:524145075:-	MSTRG.74826;A3:2B:458624231:458624219:-	MSTRG.96835;A3:2D:387559137:387559125:-	A3
Event1787	MSTRG.57886;A5:2A:524329664:524329668:-	MSTRG.74835;A5:2B:458850146:458850150:-	MSTRG.96844;A5:2D:387735900:387735904:-	A5
Event1788	MSTRG.57895;RI:2A:524853988-524854076:+	MSTRG.74837;RI:2B:459798391-459798479:+	MSTRG.96850;RI:2D:388087716-388087804:+	RI
Event1789	MSTRG.57943;A3:2A:527912859:527912856:-	MSTRG.74881;A3:2B:462887641:462887638:-	MSTRG.96951;A3:2D:391274193:391274190:-	A3
Event1790	MSTRG.58025;A3:2A:530749689:530749493:-	MSTRG.74925;A3:2B:464678483:464678287:-	MSTRG.97007;A3:2D:392692689:392692493:-	A3
Event1791	MSTRG.58025;A5:2A:530749434:530749591:-	MSTRG.74925;A5:2B:464678228:464678385:-	MSTRG.97007;A5:2D:392692434:392692591:-	A5
Event1792	MSTRG.58025;RI:2A:530749493-530749591:-	MSTRG.74925;RI:2B:464678287-464678385:-	MSTRG.97007;RI:2D:392692493-392692591:-	RI
Event1793	MSTRG.58042;A3:2A:531596886:531596883:-	MSTRG.74941;A3:2B:465130950:465130947:-	MSTRG.97035;A3:2D:393582365:393582362:-	A3
Event1794	MSTRG.58042;A3:2A:531596910:531596883:-	MSTRG.74941;A3:2B:465130974:465130947:-	MSTRG.97035;A3:2D:393582389:393582362:-	A3
Event1795	MSTRG.58042;A3:2A:531596910:531596886:-	MSTRG.74941;A3:2B:465130974:465130950:-	MSTRG.97035;A3:2D:393582389:393582365:-	A3
Event1796	MSTRG.58042;A3:2A:531598382:531598379:-	MSTRG.74941;A3:2B:465132155:465132152:-	MSTRG.97035;A3:2D:393583862:393583859:-	A3
Event1797	MSTRG.58042;A3:2A:531600563:531600519:-	MSTRG.74941;A3:2B:465134132:465134088:-	MSTRG.97035;A3:2D:393586539:393586495:-	A3
Event1798	MSTRG.58075;A3:2A:533948543:533948390:-	MSTRG.74994;A3:2B:469195545:469195393:-	MSTRG.97096;A3:2D:395642121:395641969:-	A3
Event1799	MSTRG.58075;RI:2A:533948390-533948496:-	MSTRG.74994;RI:2B:469195393-469195499:-	MSTRG.97096;RI:2D:395641969-395642075:-	RI
Event1800	MSTRG.58109;A5:2A:535416344:535416352:-	MSTRG.75025;A5:2B:470914921:470914929:-	MSTRG.97172;A5:2D:398313675:398313683:-	A5
Event1801	MSTRG.58941;A5:2A:574964648:574964738:-	MSTRG.75227;A5:2B:482721045:482721135:-	MSTRG.97462;A5:2D:406944107:406944197:-	A5
Event1802	MSTRG.59041;A3:2A:580322443:580322446:+	MSTRG.75312;A3:2B:486768777:486768780:+	MSTRG.97668;A3:2D:413288588:413288591:+	A3
Event1803	MSTRG.58802;A3:2A:566855812:566856004:+	MSTRG.75434;A3:2B:493564671:493564865:+	MSTRG.97907;A3:2D:420898690:420898884:+	A3
Event1804	MSTRG.58802;A5:2A:566853228:566853222:+	MSTRG.75434;A5:2B:493562181:493562175:+	MSTRG.97907;A5:2D:420896056:420896050:+	A5
Event1805	MSTRG.58802;RI:2A:566855924-566856004:+	MSTRG.75434;RI:2B:493564788-493564865:+	MSTRG.97907;RI:2D:420898807-420898884:+	RI
Event1806	MSTRG.58819;A3:2A:568411663:568411657:-	MSTRG.75461;A3:2B:494396733:494396727:-	MSTRG.97949;A3:2D:422084397:422084391:-	A3
Event1807	MSTRG.58818;A3:2A:569202119:569202100:-	MSTRG.75463;A3:2B:495147312:495147293:-	MSTRG.97962;A3:2D:422760504:422760485:-	A3
Event1808	MSTRG.59108;A5:2A:584518050:584518059:-	MSTRG.75879;A5:2B:518748714:518748723:-	MSTRG.98609;A5:2D:440777949:440777958:-	A5
Event1809	MSTRG.59125;A3:2A:585139120:585139364:+	MSTRG.75889;A3:2B:519017538:519017782:+	MSTRG.98647;A3:2D:441528898:441529142:+	A3
Event1810	MSTRG.59125;A3:2A:585139120:585139367:+	MSTRG.75889;A3:2B:519017538:519017785:+	MSTRG.98647;A3:2D:441528898:441529145:+	A3
Event1811	MSTRG.59125;A3:2A:585139364:585139367:+	MSTRG.75889;A3:2B:519017782:519017785:+	MSTRG.98647;A3:2D:441529142:441529145:+	A3
Event1812	MSTRG.59125;A5:2A:585138132:585138041:+	MSTRG.75889;A5:2B:519016548:519016457:+	MSTRG.98647;A5:2D:441527910:441527819:+	A5
Event1813	MSTRG.59125;A5:2A:585139747:585139293:+	MSTRG.75889;A5:2B:519018164:519017711:+	MSTRG.98647;A5:2D:441529524:441529071:+	A5
Event1814	MSTRG.59125;RI:2A:585139293-585139364:+	MSTRG.75889;RI:2B:519017711-519017782:+	MSTRG.98647;RI:2D:441529071-441529142:+	RI
Event1815	MSTRG.59125;RI:2A:585139293-585139367:+	MSTRG.75889;RI:2B:519017711-519017785:+	MSTRG.98647;RI:2D:441529071-441529145:+	RI
Event1816	MSTRG.59125;SE:2A:585138384-585138518:585138606-585138695:+	MSTRG.75889;SE:2B:519016800-519016934:519017022-519017111:+	MSTRG.98647;SE:2D:441528162-441528296:441528384-441528472:+	SE
Event1817	MSTRG.59144;A5:2A:586454647:586454642:+	MSTRG.75957;A5:2B:522087933:522087928:+	MSTRG.98675;A5:2D:442987021:442987016:+	A5
Event1818	MSTRG.59161;A3:2A:587735996:587735999:+	MSTRG.75977;A3:2B:523525601:523525604:+	MSTRG.98738;A3:2D:445387800:445387803:+	A3
Event1819	MSTRG.59422;A3:2A:600911228:600911225:-	MSTRG.76214;A3:2B:538234218:538234215:-	MSTRG.99151;A3:2D:457407763:457407760:-	A3
Event1820	MSTRG.59435;A5:2A:601704120:601704084:+	MSTRG.76218;A5:2B:539278355:539278319:+	MSTRG.99170;A5:2D:458153498:458153462:+	A5
Event1821	MSTRG.59450;A5:2A:602116894:602116407:+	MSTRG.76231;A5:2B:539649778:539649293:+	MSTRG.99198;A5:2D:458719062:458718577:+	A5
Event1822	MSTRG.59450;A5:2A:602116894:602116607:+	MSTRG.76231;A5:2B:539649778:539649490:+	MSTRG.99198;A5:2D:458719062:458718774:+	A5
Event1823	MSTRG.59450;RI:2A:602116407-602116521:+	MSTRG.76231;RI:2B:539649293-539649404:+	MSTRG.99198;RI:2D:458718577-458718691:+	RI
Event1824	MSTRG.59450;RI:2A:602116607-602116681:+	MSTRG.76231;RI:2B:539649490-539649565:+	MSTRG.99198;RI:2D:458718774-458718849:+	RI
Event1825	MSTRG.59450;SE:2A:602116144-602116379:602116407-602116521:+	MSTRG.76231;SE:2B:539649031-539649265:539649293-539649404:+	MSTRG.99198;SE:2D:458716938-458718549:458718577-458718691:+	SE
Event1826	MSTRG.59450;SE:2A:602116144-602116379:602116407-602116681:+	MSTRG.76231;SE:2B:539649031-539649265:539649293-539649404:+	MSTRG.99198;SE:2D:458716938-458718549:458718577-458718691:+	SE
Event1827	MSTRG.59450;SE:2A:602116407-602116521:602116607-602116681:+	MSTRG.76231;SE:2B:539649031-539649404:539649490-539649565:+	MSTRG.99198;SE:2D:458716938-458718691:458718774-458718849:+	SE
Event1828	MSTRG.59450;SE:2A:602116144-602116521:602116607-602116681:+	MSTRG.76231;SE:2B:539649031-539649404:539649490-539649565:+	MSTRG.99198;SE:2D:458716938-458718691:458718774-458718849:+	SE
Event1829	MSTRG.59456;RI:2A:602482574-602482666:-	MSTRG.76251;RI:2B:540708795-540708888:-	MSTRG.99216;RI:2D:459314977-459315071:-	RI
Event1830	MSTRG.59478;A3:2A:603083259:603083228:-	MSTRG.76262;A3:2B:541201388:541201357:-	MSTRG.99260;A3:2D:460205506:460205475:-	A3
Event1831	MSTRG.59515;SE:2A:604863453-604863591:604863615-604864532:-	MSTRG.76286;SE:2B:542919588-542919986:542920010-542920851:-	MSTRG.99305;SE:2D:461086841-461086979:461087003-461092613:-	SE
Event1832	MSTRG.59614;A5:2A:607483018:607483033:-	MSTRG.76315;A5:2B:544987183:544987198:-	MSTRG.99339;A5:2D:462203475:462203490:-	A5
Event1833	MSTRG.59661;A3:2A:608619162:608619158:-	MSTRG.76379;A3:2B:546950661:546950657:-	MSTRG.99535;A3:2D:468772073:468772069:-	A3
Event1834	MSTRG.59661;A5:2A:608619243:608619269:-	MSTRG.76379;A5:2B:546950740:546950766:-	MSTRG.99535;A5:2D:468772152:468772178:-	A5
Event1835	MSTRG.59723;A3:2A:611103373:611103376:+	MSTRG.76407;A3:2B:548385820:548385823:+	MSTRG.99568;A3:2D:469736215:469736218:+	A3
Event1836	MSTRG.59776;A3:2A:611951941:611951947:+	MSTRG.76437;A3:2B:549189577:549189583:+	MSTRG.99604;A3:2D:470222129:470222135:+	A3
Event1837	MSTRG.59856;A3:2A:615520311:615520334:+	MSTRG.76512;A3:2B:553976421:553976444:+	MSTRG.99728;A3:2D:473584947:473584970:+	A3
Event1838	MSTRG.59871;A3:2A:615739516:615739504:-	MSTRG.76523;A3:2B:554455185:554455173:-	MSTRG.99734;A3:2D:473716073:473716061:-	A3
Event1839	MSTRG.59896;A3:2A:617438882:617438875:-	MSTRG.76536;A3:2B:555846258:555846251:-	MSTRG.99780;A3:2D:474892708:474892701:-	A3
Event1840	MSTRG.59896;A3:2A:617439685:617439676:-	MSTRG.76536;A3:2B:555849133:555849124:-	MSTRG.99780;A3:2D:474893496:474893487:-	A3
Event1841	MSTRG.59917;A3:2A:617648244:617648607:+	MSTRG.76560;A3:2B:556201185:556201548:+	MSTRG.99805;A3:2D:475092284:475092654:+	A3
Event1842	MSTRG.59928;A3:2A:618115252:618115249:-	MSTRG.76570;A3:2B:557044462:557044459:-	MSTRG.99825;A3:2D:476275930:476275927:-	A3
Event1843	MSTRG.60013;A5:2A:623086984:623088129:-	MSTRG.76653;A5:2B:563310751:563311896:-	MSTRG.99959;A5:2D:480509322:480510467:-	A5
Event1844	MSTRG.60071;A3:2A:625291549:625291159:-	MSTRG.76708;A3:2B:567071217:567070827:-	MSTRG.100056;A3:2D:482803695:482803305:-	A3
Event1845	MSTRG.60071;A3:2A:625291915:625291549:-	MSTRG.76708;A3:2B:567071583:567071217:-	MSTRG.100056;A3:2D:482804061:482803695:-	A3
Event1846	MSTRG.60184;A3:2A:631641334:631641339:+	MSTRG.76781;A3:2B:571044966:571044971:+	MSTRG.100203;A3:2D:486001674:486001679:+	A3
Event1847	MSTRG.60278;A3:2A:635606992:635606981:-	MSTRG.76877;A3:2B:575874422:575874411:-	MSTRG.100394;A3:2D:491380600:491380589:-	A3
Event1848	MSTRG.60297;A3:2A:637678315:637678308:-	MSTRG.76906;A3:2B:578136893:578136886:-	MSTRG.100432;A3:2D:492509098:492509091:-	A3
Event1849	MSTRG.60297;A3:2A:637678315:637678311:-	MSTRG.76906;A3:2B:578136893:578136889:-	MSTRG.100432;A3:2D:492509098:492509094:-	A3
Event1850	MSTRG.60302;A3:2A:637976090:637976119:+	MSTRG.76913;A3:2B:578596426:578596455:+	MSTRG.100439;A3:2D:492658114:492658143:+	A3
Event1851	MSTRG.60305;A3:2A:638035344:638035372:+	MSTRG.76914;A3:2B:579384518:579384546:+	MSTRG.100440;A3:2D:492715144:492715172:+	A3
Event1852	MSTRG.60374;A3:2A:642204933:642204928:-	MSTRG.77015;A3:2B:583774023:583774018:-	MSTRG.100600;A3:2D:497906159:497906154:-	A3
Event1853	MSTRG.60471;A5:2A:646865491:646865292:+	MSTRG.77093;A5:2B:589089641:589089444:+	MSTRG.100735;A5:2D:501668713:501668514:+	A5
Event1854	MSTRG.60471;RI:2A:646865292-646865408:+	MSTRG.77093;RI:2B:589089444-589089558:+	MSTRG.100735;RI:2D:501668514-501668630:+	RI
Event1855	MSTRG.60513;RI:2A:649485550-649485877:+	MSTRG.77113;RI:2B:591914037-591914359:+	MSTRG.100798;RI:2D:503437948-503438285:+	RI
Event1856	MSTRG.60636;A5:2A:654871067:654871047:+	MSTRG.77233;A5:2B:600704549:600704529:+	MSTRG.101027;A5:2D:511524080:511524060:+	A5
Event1857	MSTRG.60677;A3:2A:656965669:656965666:-	MSTRG.77279;A3:2B:603919594:603919591:-	MSTRG.101079;A3:2D:513102982:513102979:-	A3
Event1858	MSTRG.60734;A3:2A:659650130:659650121:-	MSTRG.77317;A3:2B:607246660:607246651:-	MSTRG.101193;A3:2D:515827724:515827715:-	A3
Event1859	MSTRG.60727;A3:2A:659707127:659707122:-	MSTRG.77318;A3:2B:607341116:607341111:-	MSTRG.101194;A3:2D:516123224:516123219:-	A3
Event1860	MSTRG.60751;A3:2A:660513428:660513433:+	MSTRG.77335;A3:2B:608448325:608448330:+	MSTRG.101216;A3:2D:516708042:516708047:+	A3
Event1861	MSTRG.60775;A3:2A:661719731:661719726:-	MSTRG.77353;A3:2B:609954030:609954025:-	MSTRG.101270;A3:2D:518032612:518032607:-	A3
Event1862	MSTRG.60796;A3:2A:662343808:662343792:-	MSTRG.77371;A3:2B:610421196:610421180:-	MSTRG.101291;A3:2D:518270597:518270581:-	A3
Event1863	MSTRG.60832;A3:2A:665699091:665699423:+	MSTRG.77405;A3:2B:612676976:612677308:+	MSTRG.101361;A3:2D:520510298:520510632:+	A3
Event1864	MSTRG.60832;RI:2A:665699335-665699423:+	MSTRG.77405;RI:2B:612677223-612677308:+	MSTRG.101361;RI:2D:520510543-520510632:+	RI
Event1865	MSTRG.61015;A5:2A:671711606:671711624:-	MSTRG.77561;A5:2B:622921813:622921831:-	MSTRG.101619;A5:2D:526525996:526526014:-	A5
Event1866	MSTRG.61045;A3:2A:672344944:672344955:+	MSTRG.77587;A3:2B:624537398:624537409:+	MSTRG.101661;A3:2D:527387844:527387855:+	A3
Event1867	MSTRG.61045;A3:2A:672345455:672345468:+	MSTRG.77587;A3:2B:624537909:624537922:+	MSTRG.101661;A3:2D:527388357:527388370:+	A3
Event1868	MSTRG.61045;RI:2A:672345386-672345455:+	MSTRG.77587;RI:2B:624537840-624537909:+	MSTRG.101661;RI:2D:527388286-527388357:+	RI
Event1869	MSTRG.61045;RI:2A:672345386-672345468:+	MSTRG.77587;RI:2B:624537840-624537922:+	MSTRG.101661;RI:2D:527388286-527388370:+	RI
Event1870	MSTRG.61220;A3:2A:677526518:677526557:+	MSTRG.77731;A3:2B:632917256:632917295:+	MSTRG.101914;A3:2D:533133728:533133767:+	A3
Event1871	MSTRG.61258;A3:2A:678421379:678421383:+	MSTRG.77797;A3:2B:636549259:636549263:+	MSTRG.102015;A3:2D:535220661:535220665:+	A3
Event1872	MSTRG.61327;A3:2A:680109627:680109222:-	MSTRG.77886;A3:2B:640503965:640503560:-	MSTRG.102147;A3:2D:537717703:537717298:-	A3
Event1873	MSTRG.61327;A3:2A:680109627:680109276:-	MSTRG.77886;A3:2B:640503965:640503614:-	MSTRG.102147;A3:2D:537717703:537717352:-	A3
Event1874	MSTRG.61327;A5:2A:680109103:680109397:-	MSTRG.77886;A5:2B:640503441:640503735:-	MSTRG.102147;A5:2D:537717179:537717473:-	A5
Event1875	MSTRG.61327;RI:2A:680109222-680109376:-	MSTRG.77886;RI:2B:640503560-640503714:-	MSTRG.102147;RI:2D:537717298-537717452:-	RI
Event1876	MSTRG.61327;RI:2A:680109276-680109397:-	MSTRG.77886;RI:2B:640503614-640503735:-	MSTRG.102147;RI:2D:537717352-537717473:-	RI
Event1877	MSTRG.61334;A3:2A:680276031:680276065:+	MSTRG.77893;A3:2B:640689505:640689539:+	MSTRG.102150;A3:2D:537936258:537936292:+	A3
Event1878	MSTRG.61339;A3:2A:680508402:680508486:+	MSTRG.77898;A3:2B:641098383:641098467:+	MSTRG.102163;A3:2D:538277502:538277586:+	A3
Event1879	MSTRG.61343;A5:2A:680519689:680519647:+	MSTRG.77907;A5:2B:641174395:641174353:+	MSTRG.102169;A5:2D:538312879:538312837:+	A5
Event1880	MSTRG.61411;A3:2A:683508227:683508402:+	MSTRG.77958;A3:2B:644146962:644147137:+	MSTRG.102233;A3:2D:539872610:539872785:+	A3
Event1881	MSTRG.61411;A5:2A:683507872:683507622:+	MSTRG.77958;A5:2B:644146607:644146357:+	MSTRG.102233;A5:2D:539872255:539872005:+	A5
Event1882	MSTRG.61411;A5:2A:683508573:683508329:+	MSTRG.77958;A5:2B:644147308:644147064:+	MSTRG.102233;A5:2D:539872956:539872712:+	A5
Event1883	MSTRG.61411;RI:2A:683507622-683507704:+	MSTRG.77958;RI:2B:644146357-644146439:+	MSTRG.102233;RI:2D:539872005-539872087:+	RI
Event1884	MSTRG.61411;RI:2A:683508329-683508402:+	MSTRG.77958;RI:2B:644147064-644147137:+	MSTRG.102233;RI:2D:539872712-539872785:+	RI
Event1885	MSTRG.61415;A3:2A:683558623:683558717:+	MSTRG.77965;A3:2B:644519356:644519450:+	MSTRG.102239;A3:2D:540007083:540007177:+	A3
Event1886	MSTRG.61430;A3:2A:684122002:684122005:+	MSTRG.77993;A3:2B:646019516:646019519:+	MSTRG.102267;A3:2D:540639213:540639216:+	A3
Event1887	MSTRG.61433;A3:2A:684245490:684245676:+	MSTRG.77994;A3:2B:646213164:646213350:+	MSTRG.102273;A3:2D:540818482:540818668:+	A3
Event1888	MSTRG.61433;RI:2A:684245587-684245676:+	MSTRG.77994;RI:2B:646213261-646213350:+	MSTRG.102273;RI:2D:540818579-540818668:+	RI
Event1889	MSTRG.61438;A5:2A:684271228:684271106:+	MSTRG.78000;A5:2B:646454916:646454794:+	MSTRG.102288;A5:2D:540838060:540837938:+	A5
Event1890	MSTRG.61450;A3:2A:684888510:684889448:+	MSTRG.78006;A3:2B:646957072:646958005:+	MSTRG.102301;A3:2D:541472750:541473688:+	A3
Event1891	MSTRG.61450;A5:2A:684889532:684889291:+	MSTRG.78006;A5:2B:646958089:646957848:+	MSTRG.102301;A5:2D:541473772:541473531:+	A5
Event1892	MSTRG.61450;RI:2A:684889291-684889448:+	MSTRG.78006;RI:2B:646957848-646958005:+	MSTRG.102301;RI:2D:541473531-541473688:+	RI
Event1893	MSTRG.61458;A5:2A:685040654:685040466:+	MSTRG.78015;A5:2B:647112946:647112758:+	MSTRG.102326;A5:2D:542189585:542189397:+	A5
Event1894	MSTRG.61536;A3:2A:686877903:686877908:+	MSTRG.78059;A3:2B:650402567:650402572:+	MSTRG.102439;A3:2D:544667973:544667978:+	A3
Event1895	MSTRG.61710;A5:2A:692699610:692699694:-	MSTRG.78215;A5:2B:657199653:657199737:-	MSTRG.102690;A5:2D:551892588:551892672:-	A5
Event1896	MSTRG.61711;RI:2A:692754328-692754501:+	MSTRG.78227;RI:2B:657790423-657790597:+	MSTRG.102698;RI:2D:552140665-552140840:+	RI
Event1897	MSTRG.61858;A3:2A:697302574:697302580:+	MSTRG.78345;A3:2B:665189548:665189554:+	MSTRG.102913;A3:2D:557268427:557268433:+	A3
Event1898	MSTRG.61923;A5:2A:699875130:699875144:-	MSTRG.78423;A5:2B:668382276:668382290:-	MSTRG.103023;A5:2D:559318560:559318574:-	A5
Event1899	MSTRG.62029;A5:2A:703707525:703707355:+	MSTRG.78539;A5:2B:673959770:673959605:+	MSTRG.103195;A5:2D:563302558:563302393:+	A5
Event1900	MSTRG.62150;A3:2A:706760414:706760418:+	MSTRG.78656;A3:2B:679906152:679906156:+	MSTRG.103363;A3:2D:566995367:566995371:+	A3
Event1901	MSTRG.62157;A3:2A:706755775:706755823:+	MSTRG.78657;A3:2B:679901139:679901187:+	MSTRG.103367;A3:2D:566991494:566991542:+	A3
Event1902	MSTRG.62206;A3:2A:708184666:708184672:+	MSTRG.78708;A3:2B:681539049:681539055:+	MSTRG.103453;A3:2D:568940124:568940130:+	A3
Event1903	MSTRG.62272;A3:2A:709844591:709844594:+	MSTRG.78788;A3:2B:683037264:683037267:+	MSTRG.103565;A3:2D:571178796:571178799:+	A3
Event1904	MSTRG.62272;A3:2A:709846983:709847166:+	MSTRG.78788;A3:2B:683039534:683039717:+	MSTRG.103565;A3:2D:571181072:571181255:+	A3
Event1905	MSTRG.62272;A3:2A:709846983:709847231:+	MSTRG.78788;A3:2B:683039534:683039782:+	MSTRG.103565;A3:2D:571181072:571181320:+	A3
Event1906	MSTRG.62272;A3:2A:709846983:709847241:+	MSTRG.78788;A3:2B:683039534:683039792:+	MSTRG.103565;A3:2D:571181072:571181330:+	A3
Event1907	MSTRG.62272;A3:2A:709847166:709847231:+	MSTRG.78788;A3:2B:683039717:683039782:+	MSTRG.103565;A3:2D:571181255:571181320:+	A3
Event1908	MSTRG.62272;A3:2A:709847166:709847241:+	MSTRG.78788;A3:2B:683039717:683039792:+	MSTRG.103565;A3:2D:571181255:571181330:+	A3
Event1909	MSTRG.62272;A3:2A:709847231:709847241:+	MSTRG.78788;A3:2B:683039782:683039792:+	MSTRG.103565;A3:2D:571181320:571181330:+	A3
Event1910	MSTRG.62272;A5:2A:709847204:709847197:+	MSTRG.78788;A5:2B:683039755:683039748:+	MSTRG.103565;A5:2D:571181293:571181286:+	A5
Event1911	MSTRG.62272;A5:2A:709847332:709847133:+	MSTRG.78788;A5:2B:683039883:683039684:+	MSTRG.103565;A5:2D:571181421:571181222:+	A5
Event1912	MSTRG.62272;A5:2A:709847332:709847197:+	MSTRG.78788;A5:2B:683039883:683039748:+	MSTRG.103565;A5:2D:571181421:571181286:+	A5
Event1913	MSTRG.62272;A5:2A:709847332:709847204:+	MSTRG.78788;A5:2B:683039883:683039755:+	MSTRG.103565;A5:2D:571181421:571181293:+	A5
Event1914	MSTRG.62272;RI:2A:709847133-709847166:+	MSTRG.78788;RI:2B:683039684-683039717:+	MSTRG.103565;RI:2D:571181222-571181255:+	RI
Event1915	MSTRG.62272;RI:2A:709847197-709847231:+	MSTRG.78788;RI:2B:683039748-683039782:+	MSTRG.103565;RI:2D:571181286-571181320:+	RI
Event1916	MSTRG.62272;RI:2A:709847204-709847241:+	MSTRG.78788;RI:2B:683039755-683039792:+	MSTRG.103565;RI:2D:571181293-571181330:+	RI
Event1917	MSTRG.62290;A5:2A:711066924:711066927:-	MSTRG.78819;A5:2B:686818580:686818583:-	MSTRG.103573;A5:2D:572074255:572074258:-	A5
Event1918	MSTRG.62331;A3:2A:712722744:712722738:-	MSTRG.78880;A3:2B:690219103:690219097:-	MSTRG.103642;A3:2D:574352744:574352738:-	A3
Event1919	MSTRG.62354;A3:2A:712797929:712797932:+	MSTRG.78888;A3:2B:690592777:690592780:+	MSTRG.103649;A3:2D:574391205:574391208:+	A3
Event1920	MSTRG.62397;SE:2A:714329618-714330573:714330634-714330714:+	MSTRG.78948;SE:2B:692461588-692462538:692462599-692462679:+	MSTRG.103727;SE:2D:576280689-576281644:576281705-576281785:+	SE
Event1921	MSTRG.62555;A5:2A:717942428:717942458:-	MSTRG.79150;A5:2B:698965119:698965149:-	MSTRG.103901;A5:2D:580012277:580012307:-	A5
Event1922	MSTRG.62619;A3:2A:718972214:718972207:-	MSTRG.79322;A3:2B:705353255:705353248:-	MSTRG.104086;A3:2D:584863354:584863347:-	A3
Event1923	MSTRG.62646;A5:2A:719526843:719526839:+	MSTRG.79351;A5:2B:706407404:706407400:+	MSTRG.104118;A5:2D:585432150:585432146:+	A5
Event1924	MSTRG.62654;A3:2A:719729680:719729495:-	MSTRG.79363;A3:2B:706730972:706730788:-	MSTRG.104135;A3:2D:585687014:585686830:-	A3
Event1925	MSTRG.62654;A5:2A:719729442:719729587:-	MSTRG.79363;A5:2B:706730735:706730879:-	MSTRG.104135;A5:2D:585686777:585686921:-	A5
Event1926	MSTRG.62654;RI:2A:719729495-719729587:-	MSTRG.79363;RI:2B:706730788-706730879:-	MSTRG.104135;RI:2D:585686830-585686921:-	RI
Event1927	MSTRG.62848;A3:2A:724733073:724733070:-	MSTRG.79560;A3:2B:715311025:715311022:-	MSTRG.104361;A3:2D:590332289:590332286:-	A3
Event1928	MSTRG.62857;A5:2A:724750077:724750153:-	MSTRG.79577;A5:2B:715604090:715604166:-	MSTRG.104375;A5:2D:590370623:590370698:-	A5
Event1929	MSTRG.62857;RI:2A:724750253-724750341:-	MSTRG.79577;RI:2B:715604266-715604354:-	MSTRG.104375;RI:2D:590370798-590370909:-	RI
Event1930	MSTRG.62965;A5:2A:727241035:727240972:+	MSTRG.79642;A5:2B:718965974:718965911:+	MSTRG.104483;A5:2D:592786894:592786831:+	A5
Event1931	MSTRG.63041;A5:2A:729195407:729195412:-	MSTRG.79697;A5:2B:722331482:722331487:-	MSTRG.104552;A5:2D:594582838:594582843:-	A5
Event1932	MSTRG.63048;A3:2A:729284634:729284638:+	MSTRG.79702;A3:2B:722618304:722618308:+	MSTRG.104576;A3:2D:595147145:595147149:+	A3
Event1933	MSTRG.63089;A3:2A:729985260:729985254:-	MSTRG.79744;A3:2B:725113544:725113538:-	MSTRG.104631;A3:2D:596254250:596254244:-	A3
Event1934	MSTRG.63333;A3:2A:735857805:735857746:-	MSTRG.79966;A3:2B:734454349:734454290:-	MSTRG.104923;A3:2D:603666052:603665993:-	A3
Event1935	MSTRG.63352;SE:2A:736546011-736547147:736547227-736548424:+	MSTRG.80007;SE:2B:735517809-735519225:735519305-735520310:+	MSTRG.104992;SE:2D:605367907-605369168:605369248-605370262:+	SE
Event1936	MSTRG.63504;A3:2A:740363098:740363090:-	MSTRG.80144;A3:2B:742467878:742467870:-	MSTRG.105140;A3:2D:608757908:608757900:-	A3
Event1937	MSTRG.63533;A5:2A:741370026:741370019:+	MSTRG.80172;A5:2B:743692039:743692032:+	MSTRG.105165;A5:2D:609422032:609422025:+	A5
Event1938	MSTRG.63568;A3:2A:742698156:742698153:-	MSTRG.80187;A3:2B:744122472:744122469:-	MSTRG.105187;A3:2D:609758949:609758946:-	A3
Event1939	MSTRG.63610;A3:2A:743107741:743107744:+	MSTRG.80282;A3:2B:745717149:745717152:+	MSTRG.105219;A3:2D:610291402:610291405:+	A3
Event1940	MSTRG.63687;A3:2A:745033448:745033428:-	MSTRG.80387;A3:2B:748980895:748980875:-	MSTRG.105400;A3:2D:613443120:613443100:-	A3
Event1941	MSTRG.63784;RI:2A:747251966-747252243:+	MSTRG.80518;RI:2B:752857981-752858258:+	MSTRG.105587;RI:2D:617093015-617093292:+	RI
Event1942	MSTRG.63808;A3:2A:747611801:747611798:-	MSTRG.80527;A3:2B:753093212:753093209:-	MSTRG.105608;A3:2D:617392296:617392293:-	A3
Event1943	MSTRG.64164;A3:2A:754356072:754356090:+	MSTRG.80907;A3:2B:765067029:765067047:+	MSTRG.105967;A3:2D:622920992:622921010:+	A3
Event1944	MSTRG.64222;A3:2A:755742636:755742644:+	MSTRG.80959;A3:2B:766529165:766529173:+	MSTRG.106010;A3:2D:624350499:624350507:+	A3
Event1945	MSTRG.64293;A3:2A:757807612:757807606:-	MSTRG.81023;A3:2B:768549056:768549050:-	MSTRG.106131;A3:2D:627114611:627114605:-	A3
Event1946	MSTRG.64316;A3:2A:757949991:757949988:-	MSTRG.81043;A3:2B:769079210:769079207:-	MSTRG.106156;A3:2D:627253165:627253162:-	A3
Event1947	MSTRG.64316;A3:2A:757951269:757951260:-	MSTRG.81043;A3:2B:769080318:769080309:-	MSTRG.106156;A3:2D:627254354:627254345:-	A3
Event1948	MSTRG.64699;A3:2A:764323710:764323701:-	MSTRG.82139;A3:2B:798136900:798136891:-	MSTRG.106831;A3:2D:638812534:638812525:-	A3
Event1949	MSTRG.3495;MX:1A:112936354-112936529:112936583-112941253:112936354-112937438:112937492-112941253:+	MSTRG.18458;MX:1B:165072589-165072764:165072818-165074591:165072589-165073673:165073727-165074591:+	MSTRG.33031;MX:1D:109473227-109473402:109473456-109475221:109473227-109474311:109474365-109475221:+	MX
Event1950	MSTRG.214090;MX:5A:70454522-70454970:70455036-70455908:70454522-70455390:70455441-70455908:+	MSTRG.231288;MX:5B:83612372-83612834:83612900-83613831:83612372-83613239:83613290-83613831:+	MSTRG.248412;MX:5D:75272992-75273452:75273518-75274398:75272992-75273872:75273923-75274398:+	MX
