# Supplementary material for: Alternative splicing dynamics and evolutionary divergence during embryogenesis in wheat species
Source: Plant Biotechnol J. 2021 Mar 24;19(8):1624–43. doi: 10.1111/pbi.13579 (PMC8384600; doi:10.1111/pbi.13579)
Supplement: Supplementary file 12 — Data S11 AS triads exhibiting balanced gene level expression with biased splicing from ten stages/tissues. [file PBI-19-1624-s010.xlsx]

## Sheet: Sheet1
Supplemental Data 11 AS events triads exhibiting balanced gene level expression with biased splicing from ten stages/tissues. AS event triads common ID, IWGSC coordinate, involved stages/tissues, PSI values and appearance ratio in embryonic developmental stages were shown. Sheet1, all AS event triads exhibiting balanced gene level expression with biased splicing from ten stages/tissues. Sheet2, t…
CommonEventID	IWGSC_Gene_ID_Agenome	Stage	PSI_A	PSI_B	PSI_D	Appearance ratio in embryo stages	Description
Event0013	TraesCS3A02G083800	E01	1	0.770949	0.980412	5	RNA recognition motif-containing family protein
Event0016	TraesCS3A02G083800	E01	1	0.770949	0.980412	6	RNA recognition motif-containing family protein
Event0080	TraesCS3A02G147900	E01	1	0.985244	0.703073	1	#N/A
Event0081	TraesCS3A02G147900	E01	1	0.985244	0.703073	1	#N/A
Event0083	TraesCS3A02G149400	E01	0.316594	0.858411	1	2	F-box/RNI-like/FBD-like domains-containing protein
Event0102	TraesCS3A02G158700	E01	0.0491007	1	1	1	KH domain-containing protein
Event0117	TraesCS3A02G176300	E01	0.0872442	0.720932	0.966548	5	Inositol-1-monophosphatase
Event0121	TraesCS3A02G182000	E01	0.153257	0.366557	0	1	Translin family protein
Event0122	TraesCS3A02G182000	E01	0.153257	0.366557	0	1	Translin family protein
Event0131	TraesCS3A02G189400	E01	0.106407	0.829888	0.0880912	1	Glucosidase 2 subunit beta
Event0156	TraesCS3A02G212200	E01	0.992813	0	0.977062	6	Protein kinase
Event0185	TraesCS3A02G251600	E01	0.462141	0.417825	0.95067	2	Protein kinase family protein
Event0186	TraesCS3A02G251600	E01	0.462141	0.417825	0.95067	2	Protein kinase family protein
Event0193	TraesCS3A02G252700	E01	0.993818	1	0.0383877	6	60S ribosomal protein l28
Event0230	TraesCS3A02G272300	E01	0.333326	0.173888	0.94641	6	#N/A
Event0236	TraesCS3A02G278300	E01	0.942019	0.275603	0.966234	6	#N/A
Event0237	TraesCS3A02G278300	E01	0.942019	0.275603	0.966234	6	#N/A
Event0295	TraesCS3A02G339200	E01	0.000561159	0.837562	0.0507522	7	#N/A
Event0297	TraesCS3A02G341400	E01	0.543755	0.0581465	0.0668169	5	Auxin efflux carrier family protein-like
Event0327	TraesCS3A02G378600	E01	0.986985	0.370539	1	5	Wd repeat-containing protein
Event0328	TraesCS3A02G378600	E01	0.168422	0.370539	0	2	Wd repeat-containing protein
Event0375	TraesCS3A02G428000	E01	1	1	0	5	Dynamin, putative
Event0379	TraesCS3A02G441500	E01	1	0.0441995	0.150764	1	Copper transport protein family, putative&&Heavy metal transport/detoxification superfamily protein, putative
Event0382	TraesCS3A02G454400	E01	0.819352	0.427711	0.234027	6	Mitochondrial carrier protein-like
Event0455	TraesCS4A02G263900	E01	0.585105	1	1	1	Dihydroxyacetone kinase family protein
Event0494	TraesCS1A02G120400	E01	0.676769	0.979999	0.919219	1	60S ribosomal L18a-like protein
Event0501	TraesCS4A02G071300	E01	0.789702	0.549721	0.640409	1	26S proteasome non-ATPase regulatory subunit 4
Event0538	TraesCS5A02G510200	E01	0.235668	0.0707842	0.423647	5	Methyltransferase
Event0544	TraesCS5A02G529800	E01	0.540226	0.313952	0.995492	6	Small nuclear ribonucleoprotein-like protein
Event0549	TraesCS1A02G133400	E01	0.991322	1	0.193972	2	Zinc transporter
Event0594	TraesCS1A02G198200	E01	0.206685	0	0.03128	1	stress response protein
Event0595	TraesCS1A02G199500	E01	0.0624175	0.987368	1	7	E2 ubiquitin-conjugating-like enzyme
Event0596	TraesCS1A02G199500	E01	0.0624175	0.987368	1	7	E2 ubiquitin-conjugating-like enzyme
Event0626	TraesCS1A02G226300	E01	0	1	0.941117	2	Mitochondrial carrier protein, putative
Event0646	TraesCS1A02G245500	E01	0.712606	0.336583	0.128636	4	Methyltransferase-like protein&&Methyltransferase-like protein 13
Event0652	TraesCS5A02G016300	E01	0.951364	0.795963	0	1	Haloacid dehalogenase-like hydrolase domain-containing protein
Event0656	TraesCS5A02G019200	E01	0.431471	0.0627402	0.159535	1	Fatty acid 2-hydroxylase
Event0673	TraesCS5A02G049200	E01	0.217944	0.983834	1	3	#N/A
Event0679	TraesCS5A02G064900	E01	0.0351867	0.0341254	1	7	#N/A
Event0680	TraesCS5A02G064900	E01	0.387327	0.0341254	1	7	#N/A
Event0681	TraesCS5A02G064900	E01	0.0219825	0.880781	0.992431	7	#N/A
Event0682	TraesCS5A02G064900	E01	0.260606	0.880781	0.992431	7	#N/A
Event0704	TraesCS5A02G093200	E01	0.808019	0.993013	0.442677	3	elongation factor Ts family protein
Event0717	TraesCS1A02G267300	E01	0.997791	0	0	2	RNA-binding protein
Event0737	TraesCS5A02G156800	E01	0.596285	0.897129	0.122973	7	Tonneau 1b
Event0764	TraesCS5A02G174400	E01	0.932549	0.90926	0	7	G-patch domain-containing protein
Event0765	TraesCS5A02G174400	E01	0.932549	0	0	7	G-patch domain-containing protein
Event0766	TraesCS5A02G174400	E01	0.932549	0.828805	0.729312	2	G-patch domain-containing protein
Event0770	TraesCS5A02G174400	E01	0.932549	0.828805	0.729312	2	G-patch domain-containing protein
Event0777	TraesCS5A02G178600	E01	0.301959	0.0331885	0.956405	7	Myb family transcription factor family protein
Event0850	TraesCS5A02G272500	E01	0.714074	0.0733004	0.110175	7	Methyl-CpG-binding domain protein
Event0854	TraesCS1A02G288500	E01	0.215884	0.660084	0.894547	3	Nuclear transcription factor Y subunit B
Event0886	TraesCS5A02G325600	E01	1	0.993868	0	4	Protein XAP5 CIRCADIAN TIMEKEEPER
Event0907	TraesCS5A02G370500	E01	0.208915	0.950694	0.195919	6	Rhomboid family protein
Event0942	TraesCS5A02G427500	E01	0.694764	0.0724302	0.995468	4	Glutamate carboxypeptidase 2
Event0957	TraesCS5A02G453700	E01	0.397578	0.464475	0.811083	3	Cleavage and polyadenylation specificity factor subunit 2
Event0964	TraesCS5A02G460400	E01	0	1	1	6	Protein phosphatase 2C
Event0991	TraesCS4A02G336300	E01	1	0.173516	0.0406661	3	#N/A
Event1028	TraesCS1A02G367300	E01	0.885575	0.281807	0.493844	3	Transcription factor GTE1
Event1029	TraesCS1A02G368800	E01	0.983039	0.0798919	1	7	Acid phosphatase/vanadium-dependent haloperoxidase related
Event1030	TraesCS1A02G372400	E01	0.00166674	0.935396	0.186784	4	Lactation elevated protein 1
Event1036	TraesCS1A02G381500	E01	0	0.936389	1	1	Phosphatidylserine synthase 2
Event1053	TraesCS1A02G398300	E01	1	0.868381	0.0780565	3	RING/U-box superfamily protein
Event1054	TraesCS1A02G398300	E01	0.340406	0.871329	0	3	RING/U-box superfamily protein
Event1057	TraesCS1A02G398300	E01	1	0.868381	0.0780565	3	RING/U-box superfamily protein
Event1058	TraesCS1A02G398300	E01	1	0.868381	0.0780565	3	RING/U-box superfamily protein
Event1059	TraesCS1A02G398300	E01	0.340406	0.871329	0	3	RING/U-box superfamily protein
Event1061	TraesCS1A02G409800	E01	0.178647	0	0.939703	6	G-box binding factor
Event1072	TraesCS1A02G443100	E01	0.0105246	0.114515	1	2	Protein kinase
Event1093	TraesCS6A02G078800	E01	0.480456	0	0	4	Peroxisome biogenesis protein 16
Event1108	TraesCS6A02G115900	E01	0.0426694	0.199532	0.309257	1	Splicing factor 3B subunit 1
Event1114	TraesCS6A02G119900	E01	0.197997	1	0.454944	6	Protein phosphatase 2C
Event1115	TraesCS6A02G119900	E01	0.197997	1	0.697331	6	Protein phosphatase 2C
Event1124	TraesCS6A02G145500	E01	0.00666299	0.850139	0.321531	2	Homeobox protein knotted-1, putative
Event1162	TraesCS6A02G190000	E01	0.0307304	0.0312966	0.548107	5	Far upstream element-binding protein
Event1178	TraesCS6A02G208300	E01	0.959859	0.0233321	0.885983	7	Ubiquitin-associated protein
Event1181	TraesCS6A02G210300	E01	1	0.992193	0.109941	2	Nucleoporin GLE1
Event1236	TraesCS6A02G305200	E01	1	0.0992473	1	2	Exocyst complex component SEC6
Event1258	TraesCS6A02G330600	E01	0.67485	1	0.974416	2	Prolyl-tRNA synthetase associated domain-containing protein 1
Event1330	TraesCS7A02G132400	E01	0	0.0450403	1	2	Mitochondrial inner membrane protein oxa1
Event1337	TraesCS7A02G144600	E01	0	1	0	7	#N/A
Event1338	TraesCS7A02G144600	E01	0	1	0	6	#N/A
Event1356	TraesCS7A02G163400	E01	0.0243865	0.338833	0.0673217	5	#N/A
Event1363	TraesCS7A02G180000	E01	0.0181501	1	1	5	#N/A
Event1429	TraesCS7A02G292800	E01	0.452331	0.570167	0	5	Protein kinase
Event1439	TraesCS7A02G285500	E01	0.24698	0.74783	0.11167	6	Polypyrimidine tract-binding protein
Event1496	TraesCS7A02G377800	E01	0.254334	1	1	6	#N/A
Event1505	TraesCS7A02G386900	E01	0.731088	0.0530666	1	7	#N/A
Event1531	TraesCS7A02G409200	E01	0	1	0.30871	2	Poly [ADP-ribose] polymerase
Event1552	TraesCS7A02G459700	E01	0.927125	0.859727	0.719264	5	#N/A
Event1578	TraesCS7A02G519800	E01	1	0.988668	0.0542003	1	Actin-related protein 2/3 complex subunit 3
Event1581	TraesCS7A02G536200	E01	0.951045	0	0.523709	5	Protein MEMO1
Event1587	TraesCS2A02G064600	E01	1	1	0.114009	3	PHD finger protein
Event1589	TraesCS2A02G064600	E01	1	1	0.114009	3	PHD finger protein
Event1608	TraesCS2A02G089100	E01	0.223162	0.90247	0.669254	3	#N/A
Event1645	TraesCS2A02G147400	E01	0.949626	0.0941764	0.0175377	6	Eukaryotic translation initiation factor 6
Event1646	TraesCS2A02G147400	E01	0.949626	0.0941764	0.0175377	6	Eukaryotic translation initiation factor 6
Event1661	TraesCS2A02G162700	E01	0.467333	0.0734327	0.0628879	6	Serine/arginine rich splicing factor, putative&&Arginine/serine-rich splicing factor, putative, expressed
Event1662	TraesCS2A02G162700	E01	0.792797	0.0734327	0.0651263	6	Serine/arginine rich splicing factor, putative&&Arginine/serine-rich splicing factor, putative, expressed
Event1668	TraesCS2A02G169800	E01	0.984206	0.393303	0.975228	4	Elongation factor 1-beta
Event1671	TraesCS2A02G171500	E01	0.810384	0.768611	0.409211	7	Methyltransferase-like protein
Event1672	TraesCS2A02G172100	E01	0	0	0.437582	7	PHD finger alfin-like protein
Event1709	TraesCS2A02G223100	E01	0.435031	1	0.298386	1	Calcium-dependent protein kinase
Event1710	TraesCS2A02G223100	E01	0.435031	1	0.298386	1	Calcium-dependent protein kinase
Event1730	TraesCS2A02G272100	E01	0.263351	0.745537	0.865405	2	Oligoribonuclease
Event1750	TraesCS2A02G283300	E01	0.69756	0.927129	1	1	DNA primase large subunit
Event1833	TraesCS2A02G364600	E01	0.0127004	0.345353	0.76951	7	Coiled-coil domain-containing protein 115
Event1834	TraesCS2A02G364600	E01	0.109927	0.965201	0.320089	7	Coiled-coil domain-containing protein 115
Event1835	TraesCS2A02G366900	E01	0.0235034	0.995035	0.996185	6	RNA binding protein
Event1836	TraesCS2A02G368500	E01	0.0366473	0.12348	0.907897	2	Vesicle-associated 1-1-like protein&&Vesicle-associated protein 1-1
Event1865	TraesCS2A02G414700	E01	0.934969	0.580774	0.749456	1	Acetylglutamate kinase-like protein
Event1885	TraesCS2A02G430500	E01	0.233706	0	0.392364	1	Galactokinase
Event1890	TraesCS2A02G431500	E01	0.000515964	0.644634	0	7	#N/A
Event1891	TraesCS2A02G431500	E01	0.000515964	0.644634	0.566269	7	#N/A
Event1892	TraesCS2A02G431500	E01	0.000515964	0.644634	0.566269	7	#N/A
Event1898	TraesCS2A02G450400	E01	0.965631	0.0150302	0.0238831	5	Alpha-1,3-mannosyltransferase, putative
Event0005	TraesCS3A02G067800	E02	1	0.0963718	0.594037	2	F-box/LRR-repeat protein
Event0016	TraesCS3A02G083800	E02	0.97603	0.73935	0.869489	6	RNA recognition motif-containing family protein
Event0083	TraesCS3A02G149400	E02	0.352081	0.543129	0.979802	2	F-box/RNI-like/FBD-like domains-containing protein
Event0087	TraesCS3A02G149800	E02	0.373038	1	0.880627	4	Dual specificity protein phosphatase
Event0089	TraesCS3A02G149800	E02	0.80888	0.507808	0.411633	4	Dual specificity protein phosphatase
Event0091	TraesCS3A02G149800	E02	0.228277	0.931166	1	2	Dual specificity protein phosphatase
Event0119	TraesCS3A02G179800	E02	0.911549	0.9832	0.344545	4	AT4G36440-like protein
Event0128	TraesCS3A02G187300	E02	0.653613	0.0888451	0.057475	6	ATP-dependent Clp protease proteolytic subunit
Event0181	TraesCS3A02G250100	E02	1	0.0204691	0.0336424	6	Protein REVERSION-TO-ETHYLENE SENSITIVITY1
Event0193	TraesCS3A02G252700	E02	0.996044	1	0.100839	6	60S ribosomal protein l28
Event0200	TraesCS3A02G256900	E02	0.937471	0.264451	0.885829	5	SWAP (Suppressor-of-White-APricot)/surp domain-containing protein
Event0214	TraesCS3A02G260600	E02	0.992567	0.498793	1	3	alpha/beta hydrolase family protein
Event0221	TraesCS3A02G263800	E02	0.918215	0.130926	0.847048	3	Methionyl-tRNA formyltransferase
Event0228	TraesCS3A02G267400	E02	0.0756987	0.45177	0.950342	1	#N/A
Event0230	TraesCS3A02G272300	E02	0.273924	0.351801	0.760796	6	#N/A
Event0236	TraesCS3A02G278300	E02	0.802397	0.491988	1	6	#N/A
Event0237	TraesCS3A02G278300	E02	0.802397	0.491988	1	6	#N/A
Event0260	TraesCS3A02G288900	E02	0.895535	0	0	6	RING finger and CHY zinc finger protein
Event0274	TraesCS3A02G292000	E02	0.693973	0.127781	0.989403	5	L-threonine 3-dehydrogenase
Event0295	TraesCS3A02G339200	E02	0.00619533	0.771708	0.0429198	7	#N/A
Event0297	TraesCS3A02G341400	E02	0.528986	0.0246687	0.0815651	5	Auxin efflux carrier family protein-like
Event0299	TraesCS3A02G350100	E02	0.771928	0.510165	0.843873	3	#N/A
Event0316	TraesCS3A02G370200	E02	0.107877	0.836213	0.135734	4	3-deoxy-D-manno-octulosonic-acid transferase
Event0326	TraesCS3A02G375200	E02	0.0317177	1	0.265428	5	Sorting nexin-1
Event0327	TraesCS3A02G378600	E02	0.664992	0.0919624	1	5	Wd repeat-containing protein
Event0343	TraesCS3A02G394800	E02	0	0.963929	0.0334576	6	Pentatricopeptide repeat-containing protein
Event0344	TraesCS3A02G394800	E02	0	0.963929	0.0334576	6	Pentatricopeptide repeat-containing protein
Event0364	TraesCS3A02G413300	E02	0.10744	1	1	2	#N/A
Event0368	TraesCS3A02G414200	E02	0.160161	0.364461	0.230327	1	#N/A
Event0373	TraesCS3A02G419000	E02	0.971487	0.55352	0.651921	5	Obg-like ATPase 1
Event0375	TraesCS3A02G428000	E02	0.950575	0.987667	0.0297407	5	Dynamin, putative
Event0376	TraesCS3A02G433400	E02	0	0.990621	1	5	CBS domain containing protein
Event0377	TraesCS3A02G436500	E02	0.083594	0	0.973567	3	GYF domain-containing protein
Event0378	TraesCS3A02G436500	E02	0.083594	0	0.973567	3	GYF domain-containing protein
Event0382	TraesCS3A02G454400	E02	0.813836	0.536946	0.319172	6	Mitochondrial carrier protein-like
Event0387	TraesCS3A02G487200	E02	0.0264628	0.133532	0.974654	4	Crossover junction endonuclease MUS81
Event0405	TraesCS1A02G038100	E02	0.980677	0.36636	0.806847	1	Histone H2A
Event0427	TraesCS1A02G075700	E02	0.192052	0.0207377	0.973682	4	Phosphate translocator
Event0428	TraesCS1A02G075700	E02	0.777432	0.0284493	0.973682	4	Phosphate translocator
Event0429	TraesCS1A02G075700	E02	0.777432	0.0284493	0.973682	4	Phosphate translocator
Event0444	TraesCS1A02G086800	E02	0.117853	1	0.943026	5	Transducin/WD-like repeat-protein
Event0450	TraesCS1A02G089100	E02	0.0859167	0.818778	0.207143	2	#N/A
Event0451	TraesCS1A02G089100	E02	0.0859167	0.818778	0.207143	2	#N/A
Event0462	TraesCS4A02G218300	E02	0.0694593	0.0981321	0.373361	4	Short-chain dehydrogenase/reductase family protein
Event0472	TraesCS1A02G111600	E02	0.944122	0.754426	0.69094	4	Phosphatidylinositol N-acetylglucosaminyltransferase subunit H
Event0534	TraesCS5A02G501800	E02	0	0.304345	0.0238415	2	Serine acetyltransferase
Event0544	TraesCS5A02G529800	E02	0.847544	0.422473	0.994307	6	Small nuclear ribonucleoprotein-like protein
Event0545	TraesCS5A02G530000	E02	0.791136	0.426151	1	5	SKP1 family protein
Event0546	TraesCS5A02G530000	E02	0.568024	0.417716	0.65268	1	SKP1 family protein
Event0547	TraesCS1A02G137700	E02	0.268417	0.0511166	0	1	Tobamovirus multiplication protein 2A&&Tetraspanin family protein
Event0549	TraesCS1A02G133400	E02	1	1	0.591661	2	Zinc transporter
Event0551	TraesCS1A02G134500	E02	0.177017	0.905505	0.148279	5	tRNA pseudouridine synthase A
Event0553	TraesCS1A02G134500	E02	0.868021	0.0771302	0.89123	5	tRNA pseudouridine synthase A
Event0576	TraesCS1A02G158400	E02	0.815063	0.831022	0.12289	6	RING/FYVE/PHD zinc finger superfamily protein
Event0577	TraesCS1A02G158500	E02	0.54451	0.140467	0.972159	6	28S ribosomal protein S29, mitochondrial
Event0595	TraesCS1A02G199500	E02	0.0571525	0.90657	0.155423	7	E2 ubiquitin-conjugating-like enzyme
Event0596	TraesCS1A02G199500	E02	0.0571525	0.90657	0.155423	7	E2 ubiquitin-conjugating-like enzyme
Event0601	TraesCS1A02G202300	E02	0.920635	0.978499	0.115219	2	Protein phosphatase 2C containing protein, expressed
Event0602	TraesCS1A02G202300	E02	0.920635	0.978499	0.115219	2	Protein phosphatase 2C containing protein, expressed
Event0603	TraesCS1A02G203000	E02	0.035062	0.33412	0.0260732	5	Ubiquitin-like protein
Event0612	TraesCS1A02G217500	E02	0.237775	0.896854	0.956176	5	Dynamin-like 120 kDa protein, putative isoform 1
Event0646	TraesCS1A02G245500	E02	0.579213	0.424816	0.261969	4	Methyltransferase-like protein&&Methyltransferase-like protein 13
Event0670	TraesCS5A02G046100	E02	0.753565	1	0.985352	1	GDP-L-galactose phosphorylase 1
Event0673	TraesCS5A02G049200	E02	0.471987	0.958066	0.988458	3	#N/A
Event0679	TraesCS5A02G064900	E02	0.0594289	0.192449	0.993473	7	#N/A
Event0680	TraesCS5A02G064900	E02	0.3011	0.192449	0.993473	7	#N/A
Event0681	TraesCS5A02G064900	E02	0.0419791	0.499736	0.971072	7	#N/A
Event0682	TraesCS5A02G064900	E02	0.234506	0.499736	0.971072	7	#N/A
Event0697	TraesCS5A02G086500	E02	0.884719	0	1	5	Xaa-pro dipeptidase, putative
Event0714	TraesCS5A02G106100	E02	0.360156	0.948897	0.976888	5	#N/A
Event0737	TraesCS5A02G156800	E02	0.709974	0.903336	0.215005	7	Tonneau 1b
Event0749	TraesCS5A02G170200	E02	0.446699	0.078666	0.733505	6	40S ribosomal protein S19
Event0754	TraesCS5A02G172600	E02	0.0722938	0.186467	0.841266	1	Spermidine synthase
Event0764	TraesCS5A02G174400	E02	0.916032	0.897686	0	7	G-patch domain-containing protein
Event0765	TraesCS5A02G174400	E02	0.811749	0	0.0119353	7	G-patch domain-containing protein
Event0777	TraesCS5A02G178600	E02	0.220648	0.120514	1	7	Myb family transcription factor family protein
Event0850	TraesCS5A02G272500	E02	0.867282	0	0.278688	7	Methyl-CpG-binding domain protein
Event0852	TraesCS5A02G275000	E02	1	0	0.940561	2	F-box protein
Event0886	TraesCS5A02G325600	E02	0.992962	0.984499	0	4	Protein XAP5 CIRCADIAN TIMEKEEPER
Event0907	TraesCS5A02G370500	E02	0.569976	0.924389	0.469135	6	Rhomboid family protein
Event0910	TraesCS5A02G373600	E02	1	0.0307376	0.0504971	5	GTP binding protein&&Large subunit GTPase 1
Event0913	TraesCS5A02G378400	E02	0.89769	0.964256	0.742615	6	F-box/LRR protein, putative
Event0926	TraesCS5A02G401900	E02	0.732943	0.875741	0.139752	1	Kinase family protein
Event0931	TraesCS5A02G417500	E02	0.505099	0.929233	0.216545	3	#N/A
Event0943	TraesCS1A02G301600	E02	0.775499	0.402011	0.368783	5	Ubiquitin-conjugating enzyme E2
Event0956	TraesCS5A02G444300	E02	1	1	0.0814313	3	Histone H1
Event0957	TraesCS5A02G453700	E02	0.667119	1	1	3	Cleavage and polyadenylation specificity factor subunit 2
Event0958	TraesCS1A02G304300	E02	0	0.981608	0.650045	2	Keratinocyte-associated protein 2
Event0964	TraesCS5A02G460400	E02	0.20392	0.994057	1	6	Protein phosphatase 2C
Event0974	TraesCS5A02G480600	E02	0.248486	0.108726	0.770166	4	Protein kinase
Event0975	TraesCS5A02G480600	E02	0.248486	0.108726	0.770166	4	Protein kinase
Event0976	TraesCS5A02G480600	E02	0.248486	0.108726	0.770166	4	Protein kinase
Event0990	TraesCS4A02G336300	E02	0.606244	0.0530071	0.0785468	1	#N/A
Event0991	TraesCS4A02G336300	E02	0.963319	0.271789	0.0785468	3	#N/A
Event1005	TraesCS1A02G329200	E02	0.977455	0.0385906	0.0337761	6	Ubiquitin carboxyl-terminal hydrolase
Event1006	TraesCS1A02G329200	E02	0.977455	0.0385906	0.0337761	6	Ubiquitin carboxyl-terminal hydrolase
Event1007	TraesCS1A02G329200	E02	0.977455	0.0385906	0.0337761	6	Ubiquitin carboxyl-terminal hydrolase
Event1028	TraesCS1A02G367300	E02	0.914395	0.3487	0.715431	3	Transcription factor GTE1
Event1029	TraesCS1A02G368800	E02	0.916303	0.605146	0.489269	7	Acid phosphatase/vanadium-dependent haloperoxidase related
Event1037	TraesCS1A02G385400	E02	0.311173	0.0330393	0.417643	6	Dynamin-related protein
Event1054	TraesCS1A02G398300	E02	0.486324	1	0	3	RING/U-box superfamily protein
Event1059	TraesCS1A02G398300	E02	0.509105	1	0	3	RING/U-box superfamily protein
Event1063	TraesCS1A02G409600	E02	0.724133	0.863809	0.945015	1	Protein timeless like&&Topoisomerase 1-associated factor 1
Event1064	TraesCS1A02G409600	E02	0.939518	0.0489344	0.991787	1	Protein timeless like&&Topoisomerase 1-associated factor 1
Event1075	TraesCS6A02G021200	E02	0.196349	0.800758	0.074613	2	Mitochondrial inner membrane protease subunit 1
Event1076	TraesCS6A02G021200	E02	0.139974	0.331743	0.0361618	2	Mitochondrial inner membrane protease subunit 1
Event1077	TraesCS6A02G021200	E02	0.401658	0.106989	0.331089	2	Mitochondrial inner membrane protease subunit 1
Event1082	TraesCS1A02G445600	E02	0.0579783	0.0361342	0.983519	1	Zinc finger CCCH domain protein
Event1083	TraesCS1A02G445600	E02	0.0579783	0.0361342	0.983519	1	Zinc finger CCCH domain protein
Event1105	TraesCS6A02G107800	E02	0.925951	0.0344833	0.0961583	4	guanine nucleotide-binding protein subunit gamma
Event1107	TraesCS6A02G111200	E02	0.414417	0.913617	0.082232	1	Protein kinase family protein
Event1113	TraesCS6A02G118800	E02	0.719213	0.887374	0	6	GATA transcription factor
Event1114	TraesCS6A02G119900	E02	0.403062	1	0.533291	6	Protein phosphatase 2C
Event1115	TraesCS6A02G119900	E02	0.403062	1	0.533291	6	Protein phosphatase 2C
Event1116	TraesCS6A02G121400	E02	0.0535993	0.0150645	0.915279	1	RING/U-box superfamily protein
Event1119	TraesCS6A02G134700	E02	0.946109	0.242819	0.064012	2	#N/A
Event1120	TraesCS6A02G134700	E02	0	0.960422	0.0105079	2	#N/A
Event1121	TraesCS6A02G134700	E02	0.258511	0.960422	0.958101	2	#N/A
Event1122	TraesCS6A02G141100	E02	0.717023	0.377515	0.643636	4	Exosome complex component
Event1129	TraesCS6A02G147800	E02	0.950694	0.138214	0.0248456	5	Ubiquitin carboxyl-terminal hydrolase
Event1144	TraesCS6A02G167600	E02	0.194911	1	0.00522899	6	YIF1b
Event1162	TraesCS6A02G190000	E02	0.360819	0.823132	0.756758	5	Far upstream element-binding protein
Event1178	TraesCS6A02G208300	E02	0.93736	0.110825	0.842645	7	Ubiquitin-associated protein
Event1184	TraesCS6A02G210100	E02	1	0	0.840436	6	Protein kinase
Event1185	TraesCS6A02G210100	E02	0.18651	0	0.840436	5	Protein kinase
Event1197	TraesCS6A02G218600	E02	0.697221	0.744028	0.0763002	2	#N/A
Event1231	TraesCS6A02G302100	E02	0.573348	0.953115	0.555884	5	#N/A
Event1232	TraesCS6A02G302100	E02	0.573348	0.95328	0.555884	5	#N/A
Event1233	TraesCS6A02G302100	E02	0.573348	0.95328	0.555884	5	#N/A
Event1258	TraesCS6A02G330600	E02	0.720651	0.922703	0.944628	2	Prolyl-tRNA synthetase associated domain-containing protein 1
Event1296	TraesCS6A02G394200	E02	0.964281	0	0.943396	1	Thioredoxin
Event1337	TraesCS7A02G144600	E02	0	0.946894	0	7	#N/A
Event1338	TraesCS7A02G144600	E02	0	0.946894	0	6	#N/A
Event1344	TraesCS7A02G159700	E02	0	0.905101	0	3	transmembrane protein
Event1345	TraesCS7A02G159700	E02	0	0.905101	0	3	transmembrane protein
Event1352	TraesCS7A02G162000	E02	1	0.342148	0.189198	3	#N/A
Event1353	TraesCS7A02G162000	E02	1	0.342148	0.189198	3	#N/A
Event1354	TraesCS7A02G162000	E02	1	0.342148	0.189198	3	#N/A
Event1356	TraesCS7A02G163400	E02	0	0.767969	0	5	#N/A
Event1363	TraesCS7A02G180000	E02	0.0620545	1	0.977793	5	#N/A
Event1429	TraesCS7A02G292800	E02	0.498912	0.866312	0	5	Protein kinase
Event1434	TraesCS7A02G228700	E02	0.513898	0.128416	0	5	SLH domain protein
Event1435	TraesCS7A02G228700	E02	0.504328	0.0840989	0	5	SLH domain protein
Event1439	TraesCS7A02G285500	E02	0.354293	0.883602	0.599124	6	Polypyrimidine tract-binding protein
Event1440	TraesCS7A02G302100	E02	0.165297	0.437696	0.219991	4	Small nuclear ribonucleoprotein family protein
Event1441	TraesCS7A02G302100	E02	0.165297	0.988789	0.219991	4	Small nuclear ribonucleoprotein family protein
Event1445	TraesCS7A02G307000	E02	0.652643	0.867288	0.746153	3	DAG protein, chloroplastic
Event1496	TraesCS7A02G377800	E02	0.598774	1	1	6	#N/A
Event1505	TraesCS7A02G386900	E02	0.916021	0.139856	0.973873	7	#N/A
Event1507	TraesCS7A02G387400	E02	0	0.660543	1	6	Centromere/kinetochore protein zw10-like protein
Event1508	TraesCS7A02G389000	E02	0.989231	0.306657	0.975751	5	#N/A
Event1514	TraesCS7A02G394500	E02	0.916189	0.523008	0.959627	5	Processing peptidase
Event1531	TraesCS7A02G409200	E02	0.071694	1	0.535547	2	Poly [ADP-ribose] polymerase
Event1552	TraesCS7A02G459700	E02	0.240947	0.77935	0.369778	5	#N/A
Event1554	TraesCS7A02G462900	E02	0.382912	0.911883	0.152571	4	3-hydroxyisobutyrate dehydrogenase
Event1566	TraesCS7A02G482000	E02	0.00917151	0.0173589	0.509257	2	Haloacid dehalogenase-like hydrolase domain-containing protein 3
Event1569	TraesCS7A02G490700	E02	0.962366	0.785095	1	4	Zinc finger, PHD-finger
Event1575	TraesCS7A02G517600	E02	0.0323051	1	1	6	S-acyltransferase
Event1576	TraesCS7A02G517600	E02	0.0323051	1	1	6	S-acyltransferase
Event1581	TraesCS7A02G536200	E02	0.885904	0.0157072	1	5	Protein MEMO1
Event1607	TraesCS2A02G085000	E02	0.743174	1	1	1	Syntaxin-binding protein 5-like protein
Event1628	TraesCS2A02G126900	E02	0.939165	0.161979	0.611447	4	Nucleosome-remodeling factor subunit
Event1635	TraesCS2A02G138000	E02	0.656441	0.545146	0.148098	5	ATP-dependent RNA helicase
Event1645	TraesCS2A02G147400	E02	0.756823	0.127245	0	6	Eukaryotic translation initiation factor 6
Event1646	TraesCS2A02G147400	E02	0.756823	0.127245	0	6	Eukaryotic translation initiation factor 6
Event1647	TraesCS2A02G150000	E02	0.442825	0.0328162	0.5179	1	Pyruvate dehydrogenase kinase, mitochondrial
Event1671	TraesCS2A02G171500	E02	0.789861	0.398594	0.727063	7	Methyltransferase-like protein
Event1672	TraesCS2A02G172100	E02	0.0436901	0	0.290859	7	PHD finger alfin-like protein
Event1678	TraesCS2A02G181300	E02	0.413408	1	1	1	#N/A
Event1693	TraesCS2A02G212300	E02	0.553838	0.0261491	0.122357	6	Pentatricopeptide repeat-containing protein
Event1713	TraesCS2A02G237000	E02	0.0200773	0.991491	0.911909	5	Malic enzyme
Event1724	TraesCS2A02G269100	E02	1	0.990899	0.232026	5	Uridine kinase
Event1725	TraesCS2A02G269100	E02	0.163529	0	0.767974	5	Uridine kinase
Event1756	TraesCS2A02G288200	E02	1	0.81533	0.791614	2	Cytochrome b-c1 complex subunit Rieske, mitochondrial
Event1763	TraesCS2A02G289200	E02	0.210559	0.114852	1	6	5'-AMP-activated protein kinase subunit beta&&5'-AMP-activated protein kinase subunit gamma
Event1764	TraesCS2A02G289200	E02	0.92698	0.0640703	0	5	5'-AMP-activated protein kinase subunit beta&&5'-AMP-activated protein kinase subunit gamma
Event1766	TraesCS2A02G289200	E02	0.92698	0.0640703	0	5	5'-AMP-activated protein kinase subunit beta&&5'-AMP-activated protein kinase subunit gamma
Event1819	TraesCS2A02G356300	E02	0.0024259	0.206306	0.146297	4	Sister chromatid cohesion protein PDS5 B-B
Event1832	TraesCS2A02G362800	E02	0.941946	0.274605	0.666782	1	Ubiquinone/menaquinone biosynthesis methyltransferase
Event1833	TraesCS2A02G364600	E02	0.00717704	0	0.590441	7	Coiled-coil domain-containing protein 115
Event1834	TraesCS2A02G364600	E02	0.233929	1	0.452356	7	Coiled-coil domain-containing protein 115
Event1835	TraesCS2A02G366900	E02	0.0524881	0.98997	0.980098	6	RNA binding protein
Event1836	TraesCS2A02G368500	E02	0.0443088	0.147365	0.866141	2	Vesicle-associated 1-1-like protein&&Vesicle-associated protein 1-1
Event1880	TraesCS2A02G430100	E02	1	0	0.997233	6	26S proteasome non-ATPase regulatory subunit 1
Event1881	TraesCS2A02G430100	E02	1	0	0.994434	6	26S proteasome non-ATPase regulatory subunit 1
Event1882	TraesCS2A02G430100	E02	1	0	0.997233	6	26S proteasome non-ATPase regulatory subunit 1
Event1883	TraesCS2A02G430100	E02	1	0	0.994434	6	26S proteasome non-ATPase regulatory subunit 1
Event1884	TraesCS2A02G430100	E02	1	0	0.997233	6	26S proteasome non-ATPase regulatory subunit 1
Event1890	TraesCS2A02G431500	E02	0.0129779	0.803275	0	7	#N/A
Event1891	TraesCS2A02G431500	E02	0.0129779	0.803275	0.552533	7	#N/A
Event1892	TraesCS2A02G431500	E02	0.0129779	0.803275	0.552533	7	#N/A
Event1898	TraesCS2A02G450400	E02	0.98039	0.0706297	0.054036	5	Alpha-1,3-mannosyltransferase, putative
Event1920	TraesCS2A02G473000	E02	0.681739	0.985337	0.383109	2	RNA-binding family protein
Event1949	TraesCS1A02G111600	E02	0.344493	0.70749	0.803193	4	Phosphatidylinositol N-acetylglucosaminyltransferase subunit H
Event0005	TraesCS3A02G067800	E03	0.99719	0.0248519	0.516096	2	F-box/LRR-repeat protein
Event0013	TraesCS3A02G083800	E03	0.620958	0.659712	0.872253	5	RNA recognition motif-containing family protein
Event0016	TraesCS3A02G083800	E03	1	0.659712	0.872253	6	RNA recognition motif-containing family protein
Event0018	TraesCS3A02G084300	E03	0.559555	0.296879	0.934392	1	#N/A
Event0020	TraesCS3A02G084300	E03	0.559555	0.296879	0.95195	1	#N/A
Event0036	TraesCS3A02G107500	E03	0	0.984478	1	2	Mitochondrial-processing peptidase subunit alpha
Event0049	TraesCS3A02G118600	E03	0.976429	0.690057	0.106358	2	Protein LOW PSII ACCUMULATION 1, chloroplastic
Event0052	TraesCS3A02G118600	E03	1	0.460898	1	2	Protein LOW PSII ACCUMULATION 1, chloroplastic
Event0110	TraesCS3A02G172200	E03	0	0.0262557	1	1	Nuclear pore complex protein
Event0111	TraesCS3A02G172200	E03	0	0.0262557	0.902494	1	Nuclear pore complex protein
Event0112	TraesCS3A02G178700	E03	1	0.0742709	0.700235	3	Zinc finger CCCH domain protein
Event0113	TraesCS3A02G178700	E03	1	0.0742709	0.700235	3	Zinc finger CCCH domain protein
Event0114	TraesCS3A02G178700	E03	1	0.0742709	0.700235	3	Zinc finger CCCH domain protein
Event0128	TraesCS3A02G187300	E03	0.673123	0.105896	0.0630303	6	ATP-dependent Clp protease proteolytic subunit
Event0156	TraesCS3A02G212200	E03	0.974345	0	0.9478	6	Protein kinase
Event0178	TraesCS3A02G249100	E03	0.111617	0.591656	0.0929297	2	B3 domain transcription factor
Event0179	TraesCS3A02G249100	E03	0.203321	0.591656	0.0929297	2	B3 domain transcription factor
Event0181	TraesCS3A02G250100	E03	1	0.01816	0.0230359	6	Protein REVERSION-TO-ETHYLENE SENSITIVITY1
Event0185	TraesCS3A02G251600	E03	0.746826	0.658709	0.955807	2	Protein kinase family protein
Event0186	TraesCS3A02G251600	E03	0.746826	0.658709	0.955807	2	Protein kinase family protein
Event0193	TraesCS3A02G252700	E03	0.992266	1	0.0772741	6	60S ribosomal protein l28
Event0214	TraesCS3A02G260600	E03	0.995596	0.448154	0.958539	3	alpha/beta hydrolase family protein
Event0230	TraesCS3A02G272300	E03	0.340546	0.39453	0.694111	6	#N/A
Event0233	TraesCS3A02G275500	E03	0.70321	0.0167652	0.357866	4	Lon protease
Event0236	TraesCS3A02G278300	E03	0.898593	0.405686	0.986771	6	#N/A
Event0237	TraesCS3A02G278300	E03	0.898593	0.405686	0.986771	6	#N/A
Event0260	TraesCS3A02G288900	E03	0.906457	0	0.0021092	6	RING finger and CHY zinc finger protein
Event0274	TraesCS3A02G292000	E03	0.481067	0.115813	0.989423	5	L-threonine 3-dehydrogenase
Event0295	TraesCS3A02G339200	E03	0.0079405	0.829799	0.048562	7	#N/A
Event0297	TraesCS3A02G341400	E03	0.514709	0.0143709	0.0898535	5	Auxin efflux carrier family protein-like
Event0326	TraesCS3A02G375200	E03	0.022218	1	0.106655	5	Sorting nexin-1
Event0327	TraesCS3A02G378600	E03	0.776489	0.240048	1	5	Wd repeat-containing protein
Event0343	TraesCS3A02G394800	E03	0.0410134	0.922932	0.029722	6	Pentatricopeptide repeat-containing protein
Event0344	TraesCS3A02G394800	E03	0.0410134	0.922932	0.029722	6	Pentatricopeptide repeat-containing protein
Event0351	TraesCS3A02G398600	E03	0.00983188	0.484212	0.958148	4	Nuclear transport factor 2 family protein with RNA binding domain
Event0364	TraesCS3A02G413300	E03	0.183505	0.904959	0.953865	2	#N/A
Event0371	TraesCS3A02G417700	E03	0.840697	0.914766	0.122992	4	#N/A
Event0373	TraesCS3A02G419000	E03	0.938371	0.531407	0.723356	5	Obg-like ATPase 1
Event0376	TraesCS3A02G433400	E03	0	1	0.914503	5	CBS domain containing protein
Event0382	TraesCS3A02G454400	E03	0.642124	0.434728	0.259117	6	Mitochondrial carrier protein-like
Event0387	TraesCS3A02G487200	E03	0.0417843	0.15672	0.91786	4	Crossover junction endonuclease MUS81
Event0417	TraesCS1A02G062400	E03	0.066852	0.0723308	0.45124	5	4'-phosphopantetheinyl transferase
Event0427	TraesCS1A02G075700	E03	0.162352	0.365306	0.97205	4	Phosphate translocator
Event0428	TraesCS1A02G075700	E03	0.810965	0.369615	0.97205	4	Phosphate translocator
Event0429	TraesCS1A02G075700	E03	0.810965	0.369615	0.97205	4	Phosphate translocator
Event0444	TraesCS1A02G086800	E03	0	0.982299	0.977522	5	Transducin/WD-like repeat-protein
Event0450	TraesCS1A02G089100	E03	0.066125	1	0.15987	2	#N/A
Event0451	TraesCS1A02G089100	E03	0.066125	1	0.15987	2	#N/A
Event0519	TraesCS4A02G042500	E03	0.658134	0.38631	0.166061	2	30S ribosomal protein S10, putative
Event0538	TraesCS5A02G510200	E03	0.3144	0.0248398	0.405517	5	Methyltransferase
Event0544	TraesCS5A02G529800	E03	0.797747	0.370288	0.997051	6	Small nuclear ribonucleoprotein-like protein
Event0545	TraesCS5A02G530000	E03	1	0.357621	0.919586	5	SKP1 family protein
Event0551	TraesCS1A02G134500	E03	0.0588414	0.948811	0.175526	5	tRNA pseudouridine synthase A
Event0553	TraesCS1A02G134500	E03	0.989474	0.0521434	0.907365	5	tRNA pseudouridine synthase A
Event0576	TraesCS1A02G158400	E03	0.930479	0.792246	0.100211	6	RING/FYVE/PHD zinc finger superfamily protein
Event0577	TraesCS1A02G158500	E03	0.630355	0.131973	0.956956	6	28S ribosomal protein S29, mitochondrial
Event0595	TraesCS1A02G199500	E03	0.0489401	0.931939	0.467638	7	E2 ubiquitin-conjugating-like enzyme
Event0596	TraesCS1A02G199500	E03	0.0489401	0.931939	0.467638	7	E2 ubiquitin-conjugating-like enzyme
Event0601	TraesCS1A02G202300	E03	1	0.980328	0.103105	2	Protein phosphatase 2C containing protein, expressed
Event0602	TraesCS1A02G202300	E03	1	0.980328	0.103105	2	Protein phosphatase 2C containing protein, expressed
Event0612	TraesCS1A02G217500	E03	0.314822	1	0.920292	5	Dynamin-like 120 kDa protein, putative isoform 1
Event0626	TraesCS1A02G226300	E03	0.5	1	0.967331	2	Mitochondrial carrier protein, putative
Event0628	TraesCS1A02G227200	E03	0.223836	0.290467	0.089378	5	#N/A
Event0646	TraesCS1A02G245500	E03	0.679508	0.469759	0.384368	4	Methyltransferase-like protein&&Methyltransferase-like protein 13
Event0650	TraesCS5A02G013400	E03	0	0.506033	0	1	#N/A
Event0673	TraesCS5A02G049200	E03	0.565962	0.907907	0.967036	3	#N/A
Event0677	TraesCS5A02G060300	E03	0.788619	0.163939	0.364614	5	Receptor-like kinase
Event0679	TraesCS5A02G064900	E03	0.0861473	0.275312	0.987663	7	#N/A
Event0680	TraesCS5A02G064900	E03	0.280682	0.275312	0.987663	7	#N/A
Event0681	TraesCS5A02G064900	E03	0.047137	0.512123	0.963247	7	#N/A
Event0682	TraesCS5A02G064900	E03	0.169478	0.512123	0.963247	7	#N/A
Event0697	TraesCS5A02G086500	E03	0.82538	0.00367933	1	5	Xaa-pro dipeptidase, putative
Event0714	TraesCS5A02G106100	E03	0.282489	0.917152	0.972427	5	#N/A
Event0716	TraesCS1A02G267300	E03	0.980771	0.0244001	0.587	5	RNA-binding protein
Event0737	TraesCS5A02G156800	E03	0.69168	0.869819	0.207958	7	Tonneau 1b
Event0749	TraesCS5A02G170200	E03	0.353392	0.0426066	0.659095	6	40S ribosomal protein S19
Event0755	TraesCS5A02G173100	E03	0.858991	0	0.011197	5	Emsy N terminus domain-containing protein-like
Event0756	TraesCS5A02G173100	E03	0.0586894	1	0.988803	5	Emsy N terminus domain-containing protein-like
Event0764	TraesCS5A02G174400	E03	0.876317	0.817994	0	7	G-patch domain-containing protein
Event0765	TraesCS5A02G174400	E03	0.7643	0.00305252	0.0398608	7	G-patch domain-containing protein
Event0777	TraesCS5A02G178600	E03	0.555157	0.0512473	1	7	Myb family transcription factor family protein
Event0838	TraesCS5A02G251200	E03	0.339853	0.864599	0.477841	4	Phosphatidylinositol 4-kinase
Event0839	TraesCS5A02G251200	E03	0.339853	0.864599	0.477841	4	Phosphatidylinositol 4-kinase
Event0850	TraesCS5A02G272500	E03	0.802846	0	0.0728289	7	Methyl-CpG-binding domain protein
Event0886	TraesCS5A02G325600	E03	1	0.990437	0	4	Protein XAP5 CIRCADIAN TIMEKEEPER
Event0894	TraesCS5A02G335400	E03	0.0264558	0.299849	0.0388342	1	Alba DNA/RNA-binding protein
Event0907	TraesCS5A02G370500	E03	0.552833	0.907677	0.415851	6	Rhomboid family protein
Event0910	TraesCS5A02G373600	E03	0.781937	0.0366644	0.0244154	5	GTP binding protein&&Large subunit GTPase 1
Event0913	TraesCS5A02G378400	E03	0.812631	0.965479	0.705055	6	F-box/LRR protein, putative
Event0942	TraesCS5A02G427500	E03	0.704884	0.347121	0.18944	4	Glutamate carboxypeptidase 2
Event0943	TraesCS1A02G301600	E03	0.902494	0.641931	0.279007	5	Ubiquitin-conjugating enzyme E2
Event0957	TraesCS5A02G453700	E03	0.395928	1	1	3	Cleavage and polyadenylation specificity factor subunit 2
Event0964	TraesCS5A02G460400	E03	0.10357	0.991968	1	6	Protein phosphatase 2C
Event0991	TraesCS4A02G336300	E03	0.988839	0.244707	0.0479949	3	#N/A
Event1005	TraesCS1A02G329200	E03	0.976604	0.0580712	0.00909733	6	Ubiquitin carboxyl-terminal hydrolase
Event1006	TraesCS1A02G329200	E03	0.976604	0.0580712	0.00909733	6	Ubiquitin carboxyl-terminal hydrolase
Event1007	TraesCS1A02G329200	E03	0.976604	0.0580712	0.00909733	6	Ubiquitin carboxyl-terminal hydrolase
Event1028	TraesCS1A02G367300	E03	0.911416	0.621352	0.722059	3	Transcription factor GTE1
Event1029	TraesCS1A02G368800	E03	0.923748	0	0.538834	7	Acid phosphatase/vanadium-dependent haloperoxidase related
Event1037	TraesCS1A02G385400	E03	0.2926	0.0239595	0.369802	6	Dynamin-related protein
Event1038	TraesCS1A02G387700	E03	0.999157	0.356392	1	4	ARM repeat superfamily protein
Event1054	TraesCS1A02G398300	E03	0.264318	0.989429	0.404994	3	RING/U-box superfamily protein
Event1059	TraesCS1A02G398300	E03	0.266193	0.989429	0.404994	3	RING/U-box superfamily protein
Event1061	TraesCS1A02G409800	E03	0.178108	0.36442	0.887124	6	G-box binding factor
Event1093	TraesCS6A02G078800	E03	0.596515	0	0.0487315	4	Peroxisome biogenesis protein 16
Event1105	TraesCS6A02G107800	E03	0.952294	0.109287	0.0799207	4	guanine nucleotide-binding protein subunit gamma
Event1113	TraesCS6A02G118800	E03	0.699592	0.920293	0.00703856	6	GATA transcription factor
Event1114	TraesCS6A02G119900	E03	0.399231	1	0.498427	6	Protein phosphatase 2C
Event1115	TraesCS6A02G119900	E03	0.399231	1	0.498427	6	Protein phosphatase 2C
Event1119	TraesCS6A02G134700	E03	0.863437	0.336949	0.0638493	2	#N/A
Event1120	TraesCS6A02G134700	E03	0	0.672452	0.0110389	2	#N/A
Event1121	TraesCS6A02G134700	E03	0.280927	0.678637	0.954262	2	#N/A
Event1122	TraesCS6A02G141100	E03	0.705292	0.441008	0.551866	4	Exosome complex component
Event1129	TraesCS6A02G147800	E03	0.956342	0.0635905	0.0179138	5	Ubiquitin carboxyl-terminal hydrolase
Event1144	TraesCS6A02G167600	E03	0.0644222	0.962728	0.00241519	6	YIF1b
Event1162	TraesCS6A02G190000	E03	0.454145	0.738928	0.753449	5	Far upstream element-binding protein
Event1169	TraesCS6A02G199600	E03	0.984132	0.924048	0.19653	4	#N/A
Event1178	TraesCS6A02G208300	E03	0.95071	0.0869595	0.857774	7	Ubiquitin-associated protein
Event1184	TraesCS6A02G210100	E03	1	0.0491957	0.846412	6	Protein kinase
Event1185	TraesCS6A02G210100	E03	0.167801	0.0491957	0.846412	5	Protein kinase
Event1197	TraesCS6A02G218600	E03	0.796263	0.829307	0.123491	2	#N/A
Event1231	TraesCS6A02G302100	E03	0.452664	0.87316	0.53911	5	#N/A
Event1232	TraesCS6A02G302100	E03	0.452664	0.873352	0.53911	5	#N/A
Event1233	TraesCS6A02G302100	E03	0.452664	0.873352	0.53911	5	#N/A
Event1241	TraesCS6A02G309100	E03	0.867972	0.988095	0.639565	3	BAH domain-containing protein
Event1330	TraesCS7A02G132400	E03	0.00895206	0.0736106	0.978599	2	Mitochondrial inner membrane protein oxa1
Event1337	TraesCS7A02G144600	E03	0	0.941837	0	7	#N/A
Event1338	TraesCS7A02G144600	E03	0	0.941837	0	6	#N/A
Event1344	TraesCS7A02G159700	E03	0.00926492	0.741495	0	3	transmembrane protein
Event1345	TraesCS7A02G159700	E03	0.00926492	0.741495	0	3	transmembrane protein
Event1352	TraesCS7A02G162000	E03	0.935638	0.158987	0.367119	3	#N/A
Event1353	TraesCS7A02G162000	E03	0.935638	0.158987	0.367119	3	#N/A
Event1354	TraesCS7A02G162000	E03	0.935638	0.158987	0.367119	3	#N/A
Event1356	TraesCS7A02G163400	E03	0.019429	0.364422	0.103651	5	#N/A
Event1363	TraesCS7A02G180000	E03	0.0460907	0.995872	0.982238	5	#N/A
Event1378	TraesCS7A02G204100	E03	1	0.536173	0.909986	5	RNA-binding family protein
Event1402	TraesCS7A02G254100	E03	0.174232	0.344556	0.536298	4	Methyltransferase-like protein
Event1429	TraesCS7A02G292800	E03	0.619005	0.853279	0.0634646	5	Protein kinase
Event1434	TraesCS7A02G228700	E03	0.445823	0.0584137	0.141974	5	SLH domain protein
Event1435	TraesCS7A02G228700	E03	0.445823	0.0096046	0.141974	5	SLH domain protein
Event1439	TraesCS7A02G285500	E03	0.257897	0.774318	0.549386	6	Polypyrimidine tract-binding protein
Event1440	TraesCS7A02G302100	E03	0.0878332	0.56299	0.260889	4	Small nuclear ribonucleoprotein family protein
Event1441	TraesCS7A02G302100	E03	0.0878332	0.994686	0.260889	4	Small nuclear ribonucleoprotein family protein
Event1495	TraesCS7A02G377000	E03	0.230509	0.947497	0.0152785	1	#N/A
Event1496	TraesCS7A02G377800	E03	0.63932	0.963086	1	6	#N/A
Event1505	TraesCS7A02G386900	E03	0.851143	0.0701086	1	7	#N/A
Event1507	TraesCS7A02G387400	E03	0	0.413827	1	6	Centromere/kinetochore protein zw10-like protein
Event1508	TraesCS7A02G389000	E03	0.961403	0.214797	0.991778	5	#N/A
Event1514	TraesCS7A02G394500	E03	0.889321	0.5957	0.967163	5	Processing peptidase
Event1552	TraesCS7A02G459700	E03	0.273347	0.828815	0.808666	5	#N/A
Event1554	TraesCS7A02G462900	E03	0.979151	0.949245	0.388143	4	3-hydroxyisobutyrate dehydrogenase
Event1566	TraesCS7A02G482000	E03	0	0.0115883	0.398769	2	Haloacid dehalogenase-like hydrolase domain-containing protein 3
Event1569	TraesCS7A02G490700	E03	0.947128	0.777165	0.986282	4	Zinc finger, PHD-finger
Event1575	TraesCS7A02G517600	E03	0.0770915	1	0.996537	6	S-acyltransferase
Event1576	TraesCS7A02G517600	E03	0.0770915	1	0.996537	6	S-acyltransferase
Event1581	TraesCS7A02G536200	E03	0.852025	0.00854743	1	5	Protein MEMO1
Event1587	TraesCS2A02G064600	E03	1	1	0.0331043	3	PHD finger protein
Event1589	TraesCS2A02G064600	E03	1	1	0.0331043	3	PHD finger protein
Event1628	TraesCS2A02G126900	E03	0.949726	0.115925	0.511225	4	Nucleosome-remodeling factor subunit
Event1635	TraesCS2A02G138000	E03	0.746864	0.369042	0.0257277	5	ATP-dependent RNA helicase
Event1643	TraesCS2A02G141100	E03	0.829733	0.0960041	0.0226563	3	Protein phosphatase 2c, putative
Event1645	TraesCS2A02G147400	E03	0.786971	0.0799802	0.00636067	6	Eukaryotic translation initiation factor 6
Event1646	TraesCS2A02G147400	E03	0.786971	0.0799802	0.00636067	6	Eukaryotic translation initiation factor 6
Event1658	TraesCS2A02G159300	E03	0.933141	0.126632	0.955644	4	4-alpha-glucanotransferase
Event1659	TraesCS2A02G160700	E03	0.624337	0.991871	0.371483	1	Heavy-metal-associated domain-containing protein, putative, expressed
Event1660	TraesCS2A02G160700	E03	0.624337	0.991871	0.371483	1	Heavy-metal-associated domain-containing protein, putative, expressed
Event1661	TraesCS2A02G162700	E03	0.843409	0.0569603	0.170877	6	Serine/arginine rich splicing factor, putative&&Arginine/serine-rich splicing factor, putative, expressed
Event1662	TraesCS2A02G162700	E03	0.887499	0.0569603	0.176244	6	Serine/arginine rich splicing factor, putative&&Arginine/serine-rich splicing factor, putative, expressed
Event1671	TraesCS2A02G171500	E03	0.884068	0.627752	0.804055	7	Methyltransferase-like protein
Event1672	TraesCS2A02G172100	E03	0.109311	0	0.322653	7	PHD finger alfin-like protein
Event1693	TraesCS2A02G212300	E03	0.636806	0.0192198	0.038154	6	Pentatricopeptide repeat-containing protein
Event1713	TraesCS2A02G237000	E03	0	0.920517	0.76999	5	Malic enzyme
Event1756	TraesCS2A02G288200	E03	0.996867	0.765739	0.702057	2	Cytochrome b-c1 complex subunit Rieske, mitochondrial
Event1763	TraesCS2A02G289200	E03	0.0571454	0.124874	0.553429	6	5'-AMP-activated protein kinase subunit beta&&5'-AMP-activated protein kinase subunit gamma
Event1794	TraesCS2A02G308800	E03	0.722274	0.986209	0.418319	4	Regulator of nonsense transcripts UPF3
Event1795	TraesCS2A02G308800	E03	0.722274	0.986209	0.418319	4	Regulator of nonsense transcripts UPF3
Event1796	TraesCS2A02G308800	E03	0.190534	0.0137905	0.515446	4	Regulator of nonsense transcripts UPF3
Event1797	TraesCS2A02G308800	E03	0.243358	0.00629437	0.246725	4	Regulator of nonsense transcripts UPF3
Event1819	TraesCS2A02G356300	E03	0.00128279	0.260879	0.250992	4	Sister chromatid cohesion protein PDS5 B-B
Event1833	TraesCS2A02G364600	E03	0.00361788	0	0.599563	7	Coiled-coil domain-containing protein 115
Event1834	TraesCS2A02G364600	E03	0.250194	0.985539	0.462034	7	Coiled-coil domain-containing protein 115
Event1835	TraesCS2A02G366900	E03	0.0261551	0.989687	0.978331	6	RNA binding protein
Event1862	TraesCS2A02G406800	E03	0.356303	0.102671	0.721915	2	#N/A
Event1880	TraesCS2A02G430100	E03	1	0.0422769	1	6	26S proteasome non-ATPase regulatory subunit 1
Event1881	TraesCS2A02G430100	E03	1	0	0.994964	6	26S proteasome non-ATPase regulatory subunit 1
Event1882	TraesCS2A02G430100	E03	1	0.0422769	1	6	26S proteasome non-ATPase regulatory subunit 1
Event1883	TraesCS2A02G430100	E03	1	0	0.994964	6	26S proteasome non-ATPase regulatory subunit 1
Event1884	TraesCS2A02G430100	E03	1	0.0422769	1	6	26S proteasome non-ATPase regulatory subunit 1
Event1890	TraesCS2A02G431500	E03	0.0130786	0.617349	0	7	#N/A
Event1891	TraesCS2A02G431500	E03	0.0130786	0.617349	0.389686	7	#N/A
Event1892	TraesCS2A02G431500	E03	0.0130786	0.617349	0.389686	7	#N/A
Event1920	TraesCS2A02G473000	E03	0.664469	0.985971	0.328091	2	RNA-binding family protein
Event1922	TraesCS2A02G482700	E03	0.812003	0.0728292	0.0928373	5	tRNA (Guanine(10)-N2)-methyltransferase-like protein
Event0013	TraesCS3A02G083800	E04	0.41332	0.771201	0.673125	5	RNA recognition motif-containing family protein
Event0016	TraesCS3A02G083800	E04	0.993542	0.771201	0.673125	6	RNA recognition motif-containing family protein
Event0059	TraesCS3A02G127400	E04	0.454453	0.67537	0.686286	1	Peptidyl-prolyl cis-trans isomerase G isoform 1
Event0084	TraesCS3A02G149800	E04	0.666826	0.562973	0.432733	2	Dual specificity protein phosphatase
Event0087	TraesCS3A02G149800	E04	0.41654	0.960014	0.713185	4	Dual specificity protein phosphatase
Event0089	TraesCS3A02G149800	E04	0.938171	0.562973	0.541134	4	Dual specificity protein phosphatase
Event0098	TraesCS3A02G155600	E04	0.333175	0.991606	0.755508	1	Activating signal cointegrator 1 complex subunit 1
Event0109	TraesCS3A02G171400	E04	0.444824	0.991123	0.22545	3	Zinc knuckle family protein
Event0112	TraesCS3A02G178700	E04	1	0.382472	0.872388	3	Zinc finger CCCH domain protein
Event0113	TraesCS3A02G178700	E04	1	0.382472	0.872388	3	Zinc finger CCCH domain protein
Event0114	TraesCS3A02G178700	E04	1	0.382472	0.872388	3	Zinc finger CCCH domain protein
Event0117	TraesCS3A02G176300	E04	0.118492	0.540293	0.771451	5	Inositol-1-monophosphatase
Event0119	TraesCS3A02G179800	E04	0.799064	0.949672	0.217874	4	AT4G36440-like protein
Event0128	TraesCS3A02G187300	E04	0.65711	0.125643	0.131686	6	ATP-dependent Clp protease proteolytic subunit
Event0156	TraesCS3A02G212200	E04	0.836871	0.012847	0.804965	6	Protein kinase
Event0159	TraesCS3A02G212200	E04	0.764269	0.327959	0.171093	4	Protein kinase
Event0160	TraesCS3A02G212200	E04	0.00785094	0.429659	0.00608698	3	Protein kinase
Event0161	TraesCS3A02G212200	E04	0.948185	0.429659	0.00608698	4	Protein kinase
Event0162	TraesCS3A02G214500	E04	0	0.0791281	0.330539	3	Serine/threonine-protein phosphatase 2A 55 kDa regulatory subunit B
Event0163	TraesCS3A02G214500	E04	0.236027	0	0.491097	1	Serine/threonine-protein phosphatase 2A 55 kDa regulatory subunit B
Event0181	TraesCS3A02G250100	E04	1	0.0622788	0.111239	6	Protein REVERSION-TO-ETHYLENE SENSITIVITY1
Event0182	TraesCS3A02G250100	E04	1	0.0622788	1	3	Protein REVERSION-TO-ETHYLENE SENSITIVITY1
Event0190	TraesCS3A02G252000	E04	0.664069	0.0435207	0.725636	4	MYB-related transcription factor
Event0193	TraesCS3A02G252700	E04	0.997044	1	0.160044	6	60S ribosomal protein l28
Event0200	TraesCS3A02G256900	E04	0.831144	0.330644	1	5	SWAP (Suppressor-of-White-APricot)/surp domain-containing protein
Event0214	TraesCS3A02G260600	E04	1	0.339497	0.984576	3	alpha/beta hydrolase family protein
Event0221	TraesCS3A02G263800	E04	0.740448	0.813497	0.946809	3	Methionyl-tRNA formyltransferase
Event0230	TraesCS3A02G272300	E04	0.376859	0.512092	0.976472	6	#N/A
Event0233	TraesCS3A02G275500	E04	0.471598	0.0269297	0.141858	4	Lon protease
Event0236	TraesCS3A02G278300	E04	0.803553	0.364617	0.953112	6	#N/A
Event0237	TraesCS3A02G278300	E04	0.803553	0.364617	0.953112	6	#N/A
Event0260	TraesCS3A02G288900	E04	0.817997	0.00872007	0	6	RING finger and CHY zinc finger protein
Event0274	TraesCS3A02G292000	E04	0.542681	0.311804	0.959535	5	L-threonine 3-dehydrogenase
Event0276	TraesCS3A02G322300	E04	0.91502	1	0.674084	1	2-oxoglutarate and fe-dependent oxygenase superfamily protein
Event0278	TraesCS3A02G322300	E04	0.415342	0.219194	0.0809959	3	2-oxoglutarate and fe-dependent oxygenase superfamily protein
Event0280	TraesCS3A02G322300	E04	0.436983	0.219194	0.131364	3	2-oxoglutarate and fe-dependent oxygenase superfamily protein
Event0295	TraesCS3A02G339200	E04	0.0332415	0.870317	0.0433321	7	#N/A
Event0299	TraesCS3A02G350100	E04	0.596107	0.757674	0.853692	3	#N/A
Event0315	TraesCS3A02G370200	E04	0	0.164781	0.253356	2	3-deoxy-D-manno-octulosonic-acid transferase
Event0316	TraesCS3A02G370200	E04	0.399388	0.729748	0.272609	4	3-deoxy-D-manno-octulosonic-acid transferase
Event0326	TraesCS3A02G375200	E04	0.114901	0.996057	0.4267	5	Sorting nexin-1
Event0332	TraesCS3A02G381200	E04	0.516589	0.14326	0.346103	3	Ion channel DMI1
Event0343	TraesCS3A02G394800	E04	0	1	0.0561576	6	Pentatricopeptide repeat-containing protein
Event0344	TraesCS3A02G394800	E04	0	1	0.0561576	6	Pentatricopeptide repeat-containing protein
Event0351	TraesCS3A02G398600	E04	0.0650283	0.822867	0.679134	4	Nuclear transport factor 2 family protein with RNA binding domain
Event0352	TraesCS3A02G399700	E04	0.363994	0	0.0335609	1	RING/FYVE/PHD zinc finger superfamily protein
Event0369	TraesCS3A02G416900	E04	0.613968	0.404486	0.485655	4	ATP-dependent RNA helicase p62
Event0373	TraesCS3A02G419000	E04	0.94169	0.420229	0.646834	5	Obg-like ATPase 1
Event0375	TraesCS3A02G428000	E04	0.938477	0.972875	0.0380478	5	Dynamin, putative
Event0376	TraesCS3A02G433400	E04	0	1	0.851024	5	CBS domain containing protein
Event0386	TraesCS3A02G476600	E04	0.959154	0.0380797	0.381316	2	tRNA (Guanine(26)-N(2))-dimethyltransferase
Event0389	TraesCS3A02G488100	E04	0.95725	0.729709	0.672272	4	Alpha-1,3-mannosyl-glycoprotein 2-beta-N-acetylglucosaminyltransferase
Event0390	TraesCS3A02G488100	E04	0.628879	0.897008	0.898157	3	Alpha-1,3-mannosyl-glycoprotein 2-beta-N-acetylglucosaminyltransferase
Event0417	TraesCS1A02G062400	E04	0.128856	0.0298522	0.421997	5	4'-phosphopantetheinyl transferase
Event0420	TraesCS1A02G065300	E04	0.296817	0.92983	0.779244	1	Transducin/WD-like repeat-protein
Event0425	TraesCS1A02G074400	E04	0.178242	1	0.12503	3	G-patch domain containing protein
Event0426	TraesCS1A02G074400	E04	0.178242	1	0.12503	3	G-patch domain containing protein
Event0427	TraesCS1A02G075700	E04	0.190902	0.0371456	0.860917	4	Phosphate translocator
Event0428	TraesCS1A02G075700	E04	0.658102	0.0464977	0.860917	4	Phosphate translocator
Event0429	TraesCS1A02G075700	E04	0.658102	0.0464977	0.860917	4	Phosphate translocator
Event0443	TraesCS1A02G086500	E04	0.0382897	0.216617	0	1	Mitogen-activated protein kinase
Event0444	TraesCS1A02G086800	E04	0.0356254	0.995182	0.973541	5	Transducin/WD-like repeat-protein
Event0445	TraesCS1A02G086900	E04	0.063107	0.508822	0.0917804	2	O-acyltransferase
Event0446	TraesCS1A02G086900	E04	0.063107	0.508822	1	2	O-acyltransferase
Event0458	TraesCS4A02G216300	E04	0.0777701	0.0246628	0.41043	4	ATP-dependent RNA helicase family protein
Event0468	TraesCS4A02G204500	E04	0.798177	0.383871	0.851891	1	ATP-dependent protease La (LON) domain-containing protein
Event0472	TraesCS1A02G111600	E04	0.888885	1	0.7993	4	Phosphatidylinositol N-acetylglucosaminyltransferase subunit H
Event0497	TraesCS4A02G070900	E04	0.63942	0.709007	0.406716	3	Calmodulin-lysine N-methyltransferase
Event0498	TraesCS4A02G070900	E04	0.63942	0.709007	0.406716	3	Calmodulin-lysine N-methyltransferase
Event0499	TraesCS4A02G070900	E04	0.955803	0.699674	0.625354	2	Calmodulin-lysine N-methyltransferase
Event0527	TraesCS4A02G407600	E04	0.892678	0.348762	0.976027	1	Mitochondrial carrier protein, expressed
Event0533	TraesCS5A02G498500	E04	0.515135	0.201566	0.422676	2	Thiol-disulfide oxidoreductase LTO1
Event0538	TraesCS5A02G510200	E04	0.307467	0.0207293	0.457427	5	Methyltransferase
Event0544	TraesCS5A02G529800	E04	0.857548	0.385658	0.993629	6	Small nuclear ribonucleoprotein-like protein
Event0545	TraesCS5A02G530000	E04	1	0.491733	0.981532	5	SKP1 family protein
Event0551	TraesCS1A02G134500	E04	0.16105	0.897455	0.216561	5	tRNA pseudouridine synthase A
Event0553	TraesCS1A02G134500	E04	0.877455	0.127077	1	5	tRNA pseudouridine synthase A
Event0554	TraesCS1A02G134500	E04	1	0.767375	1	2	tRNA pseudouridine synthase A
Event0557	TraesCS1A02G138600	E04	0.939459	0.971074	0.769145	4	Transcription initiation factor IIF subunit alpha
Event0576	TraesCS1A02G158400	E04	0.946804	0.729127	0.0530809	6	RING/FYVE/PHD zinc finger superfamily protein
Event0577	TraesCS1A02G158500	E04	0.815891	0.242009	0.976835	6	28S ribosomal protein S29, mitochondrial
Event0588	TraesCS1A02G183000	E04	0.960972	0.587846	0.992839	2	Trehalase
Event0595	TraesCS1A02G199500	E04	0.00541228	0.796827	0.907563	7	E2 ubiquitin-conjugating-like enzyme
Event0596	TraesCS1A02G199500	E04	0.00541228	0.796827	0.907563	7	E2 ubiquitin-conjugating-like enzyme
Event0599	TraesCS1A02G199000	E04	0.256358	1	0.939402	2	N-alpha-acetyltransferase 25, NatB auxiliary subunit
Event0603	TraesCS1A02G203000	E04	0.0933919	0.488341	0.0691912	5	Ubiquitin-like protein
Event0612	TraesCS1A02G217500	E04	0.507814	1	0.889667	5	Dynamin-like 120 kDa protein, putative isoform 1
Event0628	TraesCS1A02G227200	E04	0.302488	0.40853	0.111242	5	#N/A
Event0644	TraesCS1A02G242800	E04	0.221795	0.771214	0.808371	3	AP2-like ethylene-responsive transcription factor
Event0660	TraesCS5A02G031100	E04	0.542821	0.14813	0.281788	3	Serine protease
Event0666	TraesCS5A02G042500	E04	0.0727918	0.73845	0.271193	4	#N/A
Event0667	TraesCS5A02G043500	E04	0.89266	1	0.624087	3	30S ribosomal protein S17
Event0668	TraesCS1A02G256400	E04	0.805482	0.544896	0.950038	4	Cysteine proteinase inhibitor
Event0676	TraesCS5A02G060300	E04	0.908212	0.944702	0.224056	3	Receptor-like kinase
Event0677	TraesCS5A02G060300	E04	0.847426	0.402047	0.775944	5	Receptor-like kinase
Event0679	TraesCS5A02G064900	E04	0.0903212	0.232193	0.991214	7	#N/A
Event0680	TraesCS5A02G064900	E04	0.447193	0.232193	0.991214	7	#N/A
Event0681	TraesCS5A02G064900	E04	0.0409069	0.676801	0.962482	7	#N/A
Event0682	TraesCS5A02G064900	E04	0.249851	0.676801	0.962482	7	#N/A
Event0714	TraesCS5A02G106100	E04	0.304223	0.945565	1	5	#N/A
Event0715	TraesCS1A02G267300	E04	0.54903	1	0.961006	4	RNA-binding protein
Event0716	TraesCS1A02G267300	E04	0.984433	0.163975	0.870443	5	RNA-binding protein
Event0721	TraesCS5A02G123000	E04	0.374048	0.695194	0.255981	1	S-adenosyl-L-methionine-dependent methyltransferases superfamily protein
Event0722	TraesCS5A02G123000	E04	0.861008	0.980092	0.181832	1	S-adenosyl-L-methionine-dependent methyltransferases superfamily protein
Event0723	TraesCS5A02G123000	E04	0.759934	0.813122	0.251277	1	S-adenosyl-L-methionine-dependent methyltransferases superfamily protein
Event0724	TraesCS5A02G123800	E04	0.288351	0.0351724	0.0145537	3	Glycogen synthase&&Phosphatidylinositol N-acetylglucosaminyltransferase
Event0726	TraesCS5A02G123800	E04	0.284708	0.0324896	0.0145537	3	Glycogen synthase&&Phosphatidylinositol N-acetylglucosaminyltransferase
Event0727	TraesCS5A02G123800	E04	0.284708	0.0324896	0.0145537	3	Glycogen synthase&&Phosphatidylinositol N-acetylglucosaminyltransferase
Event0728	TraesCS5A02G123800	E04	0.288351	0.0351724	0.0145537	3	Glycogen synthase&&Phosphatidylinositol N-acetylglucosaminyltransferase
Event0730	TraesCS5A02G123800	E04	0.288351	0.0351724	0.0145537	3	Glycogen synthase&&Phosphatidylinositol N-acetylglucosaminyltransferase
Event0732	TraesCS5A02G126100	E04	0.349911	0.672247	0.252585	2	#N/A
Event0735	TraesCS5A02G156100	E04	0.407968	0.992367	0.979166	2	Ribosomal protein L15
Event0737	TraesCS5A02G156800	E04	0.79574	0.780479	0.2399	7	Tonneau 1b
Event0747	TraesCS5A02G168400	E04	0.062754	0.574999	0.425581	4	Serine/threonine protein phosphatase 2a regulatory subunit A, putative
Event0749	TraesCS5A02G170200	E04	0.459202	0.0829908	0.726952	6	40S ribosomal protein S19
Event0755	TraesCS5A02G173100	E04	0.844726	0.0370958	0.0346775	5	Emsy N terminus domain-containing protein-like
Event0756	TraesCS5A02G173100	E04	0.266296	0.962904	0.965322	5	Emsy N terminus domain-containing protein-like
Event0764	TraesCS5A02G174400	E04	0.800482	0.774227	0	7	G-patch domain-containing protein
Event0765	TraesCS5A02G174400	E04	0.611946	0	0.0598138	7	G-patch domain-containing protein
Event0767	TraesCS5A02G174400	E04	0.232641	0	0.0598138	3	G-patch domain-containing protein
Event0777	TraesCS5A02G178600	E04	0.251746	0.173195	1	7	Myb family transcription factor family protein
Event0806	TraesCS5A02G200800	E04	0.543657	0.543336	0	2	Protein kinase
Event0809	TraesCS5A02G202500	E04	0.858049	0.96341	0.240731	2	Malonyl-CoA decarboxylase
Event0810	TraesCS5A02G202700	E04	0.0574074	0	0.327692	1	Sugar transporter, putative
Event0811	TraesCS5A02G202700	E04	0.0574074	0	0.327692	1	Sugar transporter, putative
Event0814	TraesCS5A02G207100	E04	0.0425032	0.17217	0.371092	1	Transmembrane Fragile-X-F-associated protein
Event0830	TraesCS5A02G236300	E04	0.230001	0.588767	0	4	Rhomboid-like protein
Event0850	TraesCS5A02G272500	E04	0.758284	0.030017	0.28704	7	Methyl-CpG-binding domain protein
Event0860	TraesCS5A02G282200	E04	0.145898	0.795916	0.16948	2	Cyclin family protein
Event0889	TraesCS5A02G327800	E04	0.930191	0.78714	0.467235	2	DNA-(apurinic or apyrimidinic site) lyase
Event0905	TraesCS5A02G369500	E04	0.310095	1	0.782303	2	Protein kinase
Event0910	TraesCS5A02G373600	E04	1	0.100037	0.143431	5	GTP binding protein&&Large subunit GTPase 1
Event0913	TraesCS5A02G378400	E04	0.790939	0.959565	0.706585	6	F-box/LRR protein, putative
Event0924	TraesCS5A02G395700	E04	0.663741	0.660061	0.200049	3	Serine/threonine phosphatase-like protein
Event0942	TraesCS5A02G427500	E04	0.774721	0.175871	0.189037	4	Glutamate carboxypeptidase 2
Event0943	TraesCS1A02G301600	E04	0.940037	0.539407	0.193167	5	Ubiquitin-conjugating enzyme E2
Event0956	TraesCS5A02G444300	E04	1	0.772864	0.209773	3	Histone H1
Event0961	TraesCS1A02G304400	E04	0.841485	0.0153413	0.796294	2	CCR4-NOT transcription complex subunit 2
Event0964	TraesCS5A02G460400	E04	0.68004	0.960414	1	6	Protein phosphatase 2C
Event0974	TraesCS5A02G480600	E04	0.611235	1	0.674532	4	Protein kinase
Event0975	TraesCS5A02G480600	E04	0.611235	1	0.674532	4	Protein kinase
Event0976	TraesCS5A02G480600	E04	0.611235	1	0.674532	4	Protein kinase
Event0980	TraesCS5A02G482700	E04	0.25298	0.698248	0.836648	3	B3 domain-containing protein
Event0981	TraesCS5A02G482700	E04	0.387271	1	0.389899	2	B3 domain-containing protein
Event0992	TraesCS4A02G336400	E04	0	1	1	1	Long-chain-fatty-acid CoA ligase, putative
Event1005	TraesCS1A02G329200	E04	0.992521	0.100776	0.0169328	6	Ubiquitin carboxyl-terminal hydrolase
Event1006	TraesCS1A02G329200	E04	0.992521	0.100776	0.0169328	6	Ubiquitin carboxyl-terminal hydrolase
Event1007	TraesCS1A02G329200	E04	0.992521	0.100776	0.0169328	6	Ubiquitin carboxyl-terminal hydrolase
Event1008	TraesCS1A02G330100	E04	0.137901	0.96595	0.644837	4	Thioredoxin
Event1029	TraesCS1A02G368800	E04	0.953527	0.571946	0.843586	7	Acid phosphatase/vanadium-dependent haloperoxidase related
Event1030	TraesCS1A02G372400	E04	0.017785	0.97442	0.255874	4	Lactation elevated protein 1
Event1037	TraesCS1A02G385400	E04	0.379762	0.0494944	0.48471	6	Dynamin-related protein
Event1038	TraesCS1A02G387700	E04	0.951967	0.380281	1	4	ARM repeat superfamily protein
Event1039	TraesCS1A02G396000	E04	0.533503	0.0765924	0.303175	4	Guanylate-binding protein
Event1040	TraesCS1A02G396000	E04	0.533503	0.0765924	0.303175	4	Guanylate-binding protein
Event1041	TraesCS1A02G396000	E04	0.533503	0.0765924	0.303175	4	Guanylate-binding protein
Event1061	TraesCS1A02G409800	E04	0.143196	0.381351	0.790408	6	G-box binding factor
Event1068	TraesCS1A02G420300	E04	0.158777	0.0227268	1	3	Kinase-related protein DUF1296
Event1093	TraesCS6A02G078800	E04	0.265959	0.0179301	0.181665	4	Peroxisome biogenesis protein 16
Event1097	TraesCS6A02G102300	E04	1	0.362547	0.372316	4	5'-AMP-activated protein kinase subunit beta-1
Event1105	TraesCS6A02G107800	E04	0.92661	0.165069	0	4	guanine nucleotide-binding protein subunit gamma
Event1113	TraesCS6A02G118800	E04	0.734635	0.909958	0	6	GATA transcription factor
Event1114	TraesCS6A02G119900	E04	0.52831	0.996749	0.660264	6	Protein phosphatase 2C
Event1115	TraesCS6A02G119900	E04	0.52831	0.996749	0.660729	6	Protein phosphatase 2C
Event1122	TraesCS6A02G141100	E04	0.823337	0.449266	0.53326	4	Exosome complex component
Event1124	TraesCS6A02G145500	E04	0	0.888318	0.118114	2	Homeobox protein knotted-1, putative
Event1129	TraesCS6A02G147800	E04	0.909203	0.128029	0.0712233	5	Ubiquitin carboxyl-terminal hydrolase
Event1139	TraesCS6A02G153900	E04	0.731201	0.0964671	0.990296	4	Fiber protein Fb15
Event1144	TraesCS6A02G167600	E04	0.672123	0.971788	0.054221	6	YIF1b
Event1162	TraesCS6A02G190000	E04	0.513217	0.951505	0.887965	5	Far upstream element-binding protein
Event1169	TraesCS6A02G199600	E04	0.992385	0.94368	0.338581	4	#N/A
Event1178	TraesCS6A02G208300	E04	0.982414	0.24319	0.832638	7	Ubiquitin-associated protein
Event1184	TraesCS6A02G210100	E04	0.965416	0.302586	0.723952	6	Protein kinase
Event1185	TraesCS6A02G210100	E04	0.287441	0.302586	0.723952	5	Protein kinase
Event1231	TraesCS6A02G302100	E04	0.527577	0.836254	0.824605	5	#N/A
Event1232	TraesCS6A02G302100	E04	0.527577	0.836254	0.824605	5	#N/A
Event1233	TraesCS6A02G302100	E04	0.527577	0.836254	0.824605	5	#N/A
Event1251	TraesCS6A02G329500	E04	0.573857	0.00535917	0.839067	3	Inorganic pyrophosphatase
Event1252	TraesCS6A02G329500	E04	0.573857	0.00535917	0.839067	3	Inorganic pyrophosphatase
Event1253	TraesCS6A02G329500	E04	0.573857	0.00535917	0.839067	3	Inorganic pyrophosphatase
Event1259	TraesCS6A02G332800	E04	0.022281	0	0.223197	1	THO complex subunit 5
Event1337	TraesCS7A02G144600	E04	0	0.778994	0	7	#N/A
Event1338	TraesCS7A02G144600	E04	0	0.778994	0	6	#N/A
Event1356	TraesCS7A02G163400	E04	0.0652125	0.313996	0.104451	5	#N/A
Event1366	TraesCS7A02G189900	E04	0.0138904	0.258898	0.0203241	3	RING/U-box superfamily protein
Event1373	TraesCS7A02G197400	E04	0.558399	0.856803	0.989312	3	#N/A
Event1377	TraesCS7A02G203800	E04	0	0.563121	0.0238671	1	Methyltransferase-like protein
Event1378	TraesCS7A02G204100	E04	1	0.405547	0.933592	5	RNA-binding family protein
Event1406	TraesCS7A02G259200	E04	1	0.94057	0.363386	1	Uridine kinase
Event1416	TraesCS7A02G277300	E04	0.0105997	0.281499	0.120869	2	Myotubularin
Event1417	TraesCS7A02G277300	E04	0.0105997	0.281499	0.120869	2	Myotubularin
Event1418	TraesCS7A02G277300	E04	0.0105997	0.281499	0.120869	2	Myotubularin
Event1429	TraesCS7A02G292800	E04	0.781275	0.989193	0.552357	5	Protein kinase
Event1434	TraesCS7A02G228700	E04	0.399911	0.309157	0.704066	5	SLH domain protein
Event1435	TraesCS7A02G228700	E04	0.382518	0.198302	0.665575	5	SLH domain protein
Event1436	TraesCS7A02G286800	E04	0.911203	0.0100617	0.848251	3	#N/A
Event1439	TraesCS7A02G285500	E04	0.334731	0.789979	0.516589	6	Polypyrimidine tract-binding protein
Event1454	TraesCS7A02G321500	E04	0.0440088	0.826956	0	3	Survival of motor neuron-related-splicing factor 30
Event1457	TraesCS7A02G321500	E04	0.0537516	0.765014	0.11567	3	Survival of motor neuron-related-splicing factor 30
Event1458	TraesCS7A02G321500	E04	0.0440088	0.826956	0	3	Survival of motor neuron-related-splicing factor 30
Event1459	TraesCS7A02G321500	E04	0.300415	0.812979	0.706851	2	Survival of motor neuron-related-splicing factor 30
Event1465	TraesCS7A02G326800	E04	0.475827	0.0352339	0.86987	4	RNA-binding protein
Event1473	TraesCS7A02G329600	E04	0.777696	1	0.905492	1	B3 domain transcription factor
Event1496	TraesCS7A02G377800	E04	0.64274	0.980995	1	6	#N/A
Event1505	TraesCS7A02G386900	E04	0.860042	0.300668	0.970668	7	#N/A
Event1507	TraesCS7A02G387400	E04	0	0.23705	1	6	Centromere/kinetochore protein zw10-like protein
Event1508	TraesCS7A02G389000	E04	0.863379	0.551758	0.964523	5	#N/A
Event1514	TraesCS7A02G394500	E04	0.801914	0.585367	0.946414	5	Processing peptidase
Event1518	TraesCS7A02G402200	E04	0.901561	0.454173	0	4	Protein N-terminal asparagine amidohydrolase
Event1523	TraesCS7A02G406200	E04	0.267406	0.290592	0.769536	2	Protein FAM63A
Event1524	TraesCS7A02G406200	E04	0.267406	0.290592	0.769536	2	Protein FAM63A
Event1525	TraesCS7A02G406200	E04	0.267406	0.290592	0.769536	2	Protein FAM63A
Event1526	TraesCS7A02G407800	E04	0	0.964428	0.945074	1	UPF0114 protein YqhA
Event1527	TraesCS7A02G407800	E04	0	0.964428	0.945074	1	UPF0114 protein YqhA
Event1552	TraesCS7A02G459700	E04	0.075934	0.599542	0.694734	5	#N/A
Event1554	TraesCS7A02G462900	E04	0.687085	0.835471	0.221623	4	3-hydroxyisobutyrate dehydrogenase
Event1567	TraesCS7A02G483200	E04	0.103792	0.232981	0.332327	1	Signal peptidase I, putative
Event1569	TraesCS7A02G490700	E04	0.929833	0.562064	0.882831	4	Zinc finger, PHD-finger
Event1575	TraesCS7A02G517600	E04	0.0530213	1	0.991214	6	S-acyltransferase
Event1576	TraesCS7A02G517600	E04	0.0530213	1	0.991214	6	S-acyltransferase
Event1581	TraesCS7A02G536200	E04	0.618573	0	0.508146	5	Protein MEMO1
Event1582	TraesCS7A02G542800	E04	0.836104	0.725604	0.938807	2	#N/A
Event1635	TraesCS2A02G138000	E04	0.570494	0.750508	0.434339	5	ATP-dependent RNA helicase
Event1636	TraesCS2A02G139800	E04	0.323993	0.00884006	0.0162649	3	Calcium-binding protein 39
Event1637	TraesCS2A02G139800	E04	0.500742	0.919766	0.466998	3	Calcium-binding protein 39
Event1643	TraesCS2A02G141100	E04	0.822068	0.122692	0.0822316	3	Protein phosphatase 2c, putative
Event1645	TraesCS2A02G147400	E04	0.635099	0.067781	0.00206832	6	Eukaryotic translation initiation factor 6
Event1646	TraesCS2A02G147400	E04	0.635099	0.067781	0.00206832	6	Eukaryotic translation initiation factor 6
Event1655	TraesCS2A02G156700	E04	0.467348	0.17526	0.5672	3	#N/A
Event1656	TraesCS2A02G156700	E04	0.467348	0.17526	0.5672	3	#N/A
Event1658	TraesCS2A02G159300	E04	0.915825	0.141229	0.958496	4	4-alpha-glucanotransferase
Event1661	TraesCS2A02G162700	E04	0.936507	0.0941507	0.191466	6	Serine/arginine rich splicing factor, putative&&Arginine/serine-rich splicing factor, putative, expressed
Event1662	TraesCS2A02G162700	E04	0.952148	0.0941507	0.194821	6	Serine/arginine rich splicing factor, putative&&Arginine/serine-rich splicing factor, putative, expressed
Event1668	TraesCS2A02G169800	E04	0.96367	0.564339	0.996257	4	Elongation factor 1-beta
Event1671	TraesCS2A02G171500	E04	0.914358	0.203626	0.900412	7	Methyltransferase-like protein
Event1672	TraesCS2A02G172100	E04	0.0409115	0	0.264323	7	PHD finger alfin-like protein
Event1675	TraesCS2A02G174700	E04	0.253823	0.0842256	0.996146	3	Mitochondrial import inner membrane translocase subunit Tim17
Event1680	TraesCS2A02G183000	E04	0.893969	0.115543	0.942382	3	#N/A
Event1690	TraesCS2A02G208500	E04	0.137463	0.188301	0.990973	3	F-box family protein
Event1693	TraesCS2A02G212300	E04	0.688556	0.0364194	0.1272	6	Pentatricopeptide repeat-containing protein
Event1694	TraesCS2A02G220100	E04	0.180668	1	0.708836	4	Protein disulfide isomerase
Event1713	TraesCS2A02G237000	E04	0	0.897174	0.777576	5	Malic enzyme
Event1715	TraesCS2A02G246200	E04	0.962229	0.0370393	0	3	Proline--tRNA ligase
Event1723	TraesCS2A02G269000	E04	0.905919	0.682117	0.961365	4	tRNA-dihydrouridine synthase
Event1724	TraesCS2A02G269100	E04	1	0.965739	0.254399	5	Uridine kinase
Event1725	TraesCS2A02G269100	E04	0.0932	0.00629198	0.745601	5	Uridine kinase
Event1727	TraesCS2A02G270700	E04	1	0.992935	0.639222	3	#N/A
Event1728	TraesCS2A02G270700	E04	1	0.992935	0.639222	3	#N/A
Event1729	TraesCS2A02G270700	E04	0.123221	1	0.380069	3	#N/A
Event1730	TraesCS2A02G272100	E04	0.257376	0.384315	0.752594	2	Oligoribonuclease
Event1763	TraesCS2A02G289200	E04	0.129349	0.0627644	0.969599	6	5'-AMP-activated protein kinase subunit beta&&5'-AMP-activated protein kinase subunit gamma
Event1764	TraesCS2A02G289200	E04	0.87673	0.0112961	0.00337666	5	5'-AMP-activated protein kinase subunit beta&&5'-AMP-activated protein kinase subunit gamma
Event1766	TraesCS2A02G289200	E04	0.87673	0.0112961	0.00337666	5	5'-AMP-activated protein kinase subunit beta&&5'-AMP-activated protein kinase subunit gamma
Event1772	TraesCS2A02G292700	E04	0.583434	0.182643	0.240908	4	DNA-binding protein
Event1790	TraesCS2A02G308600	E04	1	1	0.0352722	4	Protein TIC 40, chloroplastic
Event1794	TraesCS2A02G308800	E04	0.258164	0.995347	0.936285	4	Regulator of nonsense transcripts UPF3
Event1795	TraesCS2A02G308800	E04	0.258164	0.995347	0.936285	4	Regulator of nonsense transcripts UPF3
Event1796	TraesCS2A02G308800	E04	0.619848	0.00465275	0.0599265	4	Regulator of nonsense transcripts UPF3
Event1797	TraesCS2A02G308800	E04	0.629208	0	0.0628837	4	Regulator of nonsense transcripts UPF3
Event1819	TraesCS2A02G356300	E04	0.016761	0.218394	0.163542	4	Sister chromatid cohesion protein PDS5 B-B
Event1830	TraesCS2A02G359100	E04	0.656331	0.631249	1	3	Transporter-related family protein
Event1833	TraesCS2A02G364600	E04	0.0152595	0.0268485	0.539657	7	Coiled-coil domain-containing protein 115
Event1834	TraesCS2A02G364600	E04	0.308259	0.989516	0.676628	7	Coiled-coil domain-containing protein 115
Event1835	TraesCS2A02G366900	E04	0.125665	0.976826	0.939827	6	RNA binding protein
Event1851	TraesCS2A02G389500	E04	0.966307	0.922152	0.660373	3	#N/A
Event1880	TraesCS2A02G430100	E04	1	0	1	6	26S proteasome non-ATPase regulatory subunit 1
Event1881	TraesCS2A02G430100	E04	1	0	0.986881	6	26S proteasome non-ATPase regulatory subunit 1
Event1882	TraesCS2A02G430100	E04	1	0	1	6	26S proteasome non-ATPase regulatory subunit 1
Event1883	TraesCS2A02G430100	E04	1	0	0.986881	6	26S proteasome non-ATPase regulatory subunit 1
Event1884	TraesCS2A02G430100	E04	1	0	1	6	26S proteasome non-ATPase regulatory subunit 1
Event1890	TraesCS2A02G431500	E04	0.0864443	0.811015	0	7	#N/A
Event1891	TraesCS2A02G431500	E04	0.0864443	0.811015	0.640798	7	#N/A
Event1892	TraesCS2A02G431500	E04	0.0864443	0.811015	0.640798	7	#N/A
Event1898	TraesCS2A02G450400	E04	0.974301	0	0.0115765	5	Alpha-1,3-mannosyltransferase, putative
Event1902	TraesCS2A02G462600	E04	0.993152	0.630688	0.229737	2	Kelch repeat-containing protein
Event1922	TraesCS2A02G482700	E04	0.752583	0.314278	0.210979	5	tRNA (Guanine(10)-N2)-methyltransferase-like protein
Event1950	TraesCS5A02G064900	E04	0.706947	0.604823	0.821098	2	#N/A
Event0011	TraesCS3A02G083800	E05	0.963539	0	0.656347	1	RNA recognition motif-containing family protein
Event0013	TraesCS3A02G083800	E05	0.434651	0.653082	0.686868	5	RNA recognition motif-containing family protein
Event0016	TraesCS3A02G083800	E05	0.971354	0.653082	0.686868	6	RNA recognition motif-containing family protein
Event0085	TraesCS3A02G149800	E05	0.645793	1	0.96281	1	Dual specificity protein phosphatase
Event0086	TraesCS3A02G149800	E05	0.684494	1	0.969874	1	Dual specificity protein phosphatase
Event0087	TraesCS3A02G149800	E05	0.429606	1	0.525299	4	Dual specificity protein phosphatase
Event0089	TraesCS3A02G149800	E05	0.916541	0.622188	0.543529	4	Dual specificity protein phosphatase
Event0090	TraesCS3A02G149800	E05	0.769346	1	0.96281	1	Dual specificity protein phosphatase
Event0091	TraesCS3A02G149800	E05	0.300649	1	0.662499	2	Dual specificity protein phosphatase
Event0096	TraesCS3A02G155400	E05	1	0.0176086	1	1	Protein kinase family protein
Event0109	TraesCS3A02G171400	E05	0.260501	0.990973	0.271444	3	Zinc knuckle family protein
Event0117	TraesCS3A02G176300	E05	0.0939577	0.518372	0.805309	5	Inositol-1-monophosphatase
Event0119	TraesCS3A02G179800	E05	0.816252	0.907754	0.557696	4	AT4G36440-like protein
Event0125	TraesCS3A02G184200	E05	0.61528	0.0631631	0.614076	3	#N/A
Event0128	TraesCS3A02G187300	E05	0.683615	0.137083	0.131711	6	ATP-dependent Clp protease proteolytic subunit
Event0156	TraesCS3A02G212200	E05	0.79758	0.00802915	0.86117	6	Protein kinase
Event0159	TraesCS3A02G212200	E05	0.825835	0.202639	0.108126	4	Protein kinase
Event0160	TraesCS3A02G212200	E05	0.0243336	0.264054	0.00274266	3	Protein kinase
Event0161	TraesCS3A02G212200	E05	0.863719	0.264054	0.00274266	4	Protein kinase
Event0162	TraesCS3A02G214500	E05	0.522848	0.307424	0.382742	3	Serine/threonine-protein phosphatase 2A 55 kDa regulatory subunit B
Event0172	TraesCS3A02G241500	E05	0.143785	0.631272	0.676119	1	Carboxyl-terminal-processing protease
Event0173	TraesCS3A02G241500	E05	0.916029	0.540277	0.289817	1	Carboxyl-terminal-processing protease
Event0181	TraesCS3A02G250100	E05	1	0.0240347	0.192186	6	Protein REVERSION-TO-ETHYLENE SENSITIVITY1
Event0182	TraesCS3A02G250100	E05	1	0.0245462	1	3	Protein REVERSION-TO-ETHYLENE SENSITIVITY1
Event0190	TraesCS3A02G252000	E05	0.644394	0.0411855	0.654528	4	MYB-related transcription factor
Event0192	TraesCS3A02G252000	E05	0.578532	0.255769	0.297878	2	MYB-related transcription factor
Event0200	TraesCS3A02G256900	E05	0.97519	0.298756	0.894991	5	SWAP (Suppressor-of-White-APricot)/surp domain-containing protein
Event0230	TraesCS3A02G272300	E05	0.617206	0.495968	0.911461	6	#N/A
Event0232	TraesCS3A02G273700	E05	0.181617	0.290866	0.0812461	3	RNA-binding S4 domain-containing protein
Event0233	TraesCS3A02G275500	E05	0.552169	0.0387288	0.225643	4	Lon protease
Event0236	TraesCS3A02G278300	E05	0.240838	0.389474	0.832884	6	#N/A
Event0237	TraesCS3A02G278300	E05	0.240838	0.389474	0.832884	6	#N/A
Event0260	TraesCS3A02G288900	E05	0.699951	0	0.00274215	6	RING finger and CHY zinc finger protein
Event0273	TraesCS3A02G292200	E05	0.816883	0	0	2	F-box protein SKIP8
Event0274	TraesCS3A02G292000	E05	0.69806	0.25125	0.939118	5	L-threonine 3-dehydrogenase
Event0278	TraesCS3A02G322300	E05	0.934873	0.155907	0.0982142	3	2-oxoglutarate and fe-dependent oxygenase superfamily protein
Event0280	TraesCS3A02G322300	E05	0.934873	0.165459	0.154714	3	2-oxoglutarate and fe-dependent oxygenase superfamily protein
Event0295	TraesCS3A02G339200	E05	0.0323315	0.888669	0.0473913	7	#N/A
Event0297	TraesCS3A02G341400	E05	0.424928	0.0293754	0.0654546	5	Auxin efflux carrier family protein-like
Event0316	TraesCS3A02G370200	E05	0.120407	1	0.229242	4	3-deoxy-D-manno-octulosonic-acid transferase
Event0326	TraesCS3A02G375200	E05	0.136989	1	0.343864	5	Sorting nexin-1
Event0332	TraesCS3A02G381200	E05	0.508145	0.117019	0.216453	3	Ion channel DMI1
Event0343	TraesCS3A02G394800	E05	0	0.960498	0.0262542	6	Pentatricopeptide repeat-containing protein
Event0344	TraesCS3A02G394800	E05	0	0.960498	0.0262542	6	Pentatricopeptide repeat-containing protein
Event0347	TraesCS3A02G397500	E05	0.112557	0.678918	1	2	Protein EFR3-like protein
Event0351	TraesCS3A02G398600	E05	0.0777895	1	0.735561	4	Nuclear transport factor 2 family protein with RNA binding domain
Event0361	TraesCS3A02G408100	E05	0.131348	1	0.25468	2	DNA ligase-like
Event0369	TraesCS3A02G416900	E05	0.626421	0.31289	0.407314	4	ATP-dependent RNA helicase p62
Event0371	TraesCS3A02G417700	E05	0.716165	1	0.246874	4	#N/A
Event0373	TraesCS3A02G419000	E05	0.92689	0.467058	0.720079	5	Obg-like ATPase 1
Event0375	TraesCS3A02G428000	E05	0.796947	0.96387	0.0512008	5	Dynamin, putative
Event0376	TraesCS3A02G433400	E05	0	0.988287	0.94452	5	CBS domain containing protein
Event0377	TraesCS3A02G436500	E05	0.14628	0.103086	0.976862	3	GYF domain-containing protein
Event0378	TraesCS3A02G436500	E05	0.14628	0.103086	0.976862	3	GYF domain-containing protein
Event0382	TraesCS3A02G454400	E05	0.702227	0.520729	0.464289	6	Mitochondrial carrier protein-like
Event0386	TraesCS3A02G476600	E05	0.982652	0.0544893	0.111992	2	tRNA (Guanine(26)-N(2))-dimethyltransferase
Event0387	TraesCS3A02G487200	E05	0.101934	0.407726	0.861555	4	Crossover junction endonuclease MUS81
Event0389	TraesCS3A02G488100	E05	0.890971	0.870686	0.664266	4	Alpha-1,3-mannosyl-glycoprotein 2-beta-N-acetylglucosaminyltransferase
Event0390	TraesCS3A02G488100	E05	0.348208	1	0.858481	3	Alpha-1,3-mannosyl-glycoprotein 2-beta-N-acetylglucosaminyltransferase
Event0417	TraesCS1A02G062400	E05	0.112519	0.0410981	0.446648	5	4'-phosphopantetheinyl transferase
Event0425	TraesCS1A02G074400	E05	0.131606	1	0.138658	3	G-patch domain containing protein
Event0426	TraesCS1A02G074400	E05	0.131606	1	0.138658	3	G-patch domain containing protein
Event0427	TraesCS1A02G075700	E05	0.169582	0.0224506	0.851449	4	Phosphate translocator
Event0428	TraesCS1A02G075700	E05	0.602644	0.0458115	0.851449	4	Phosphate translocator
Event0429	TraesCS1A02G075700	E05	0.602644	0.0458115	0.851449	4	Phosphate translocator
Event0444	TraesCS1A02G086800	E05	0.0511542	1	0.93223	5	Transducin/WD-like repeat-protein
Event0458	TraesCS4A02G216300	E05	0.0678983	0.0264361	0.399648	4	ATP-dependent RNA helicase family protein
Event0462	TraesCS4A02G218300	E05	0.515067	0.241375	0.676027	4	Short-chain dehydrogenase/reductase family protein
Event0472	TraesCS1A02G111600	E05	0.965657	0.697586	0.782317	4	Phosphatidylinositol N-acetylglucosaminyltransferase subunit H
Event0473	TraesCS1A02G111600	E05	0.965657	0.697586	0.813495	2	Phosphatidylinositol N-acetylglucosaminyltransferase subunit H
Event0474	TraesCS1A02G111600	E05	0.736491	0.146043	1	2	Phosphatidylinositol N-acetylglucosaminyltransferase subunit H
Event0475	TraesCS1A02G111600	E05	0.31949	0.146043	1	2	Phosphatidylinositol N-acetylglucosaminyltransferase subunit H
Event0496	TraesCS4A02G070900	E05	0.174145	0.215386	0.457213	1	Calmodulin-lysine N-methyltransferase
Event0497	TraesCS4A02G070900	E05	0.625184	0.718655	0.402795	3	Calmodulin-lysine N-methyltransferase
Event0498	TraesCS4A02G070900	E05	0.625184	0.718655	0.402795	3	Calmodulin-lysine N-methyltransferase
Event0502	TraesCS1A02G123600	E05	0.596887	0.248107	0.237023	2	tRNA N6-adenosine threonylcarbamoyltransferase
Event0503	TraesCS1A02G123600	E05	0.596887	0.248107	0.237023	2	tRNA N6-adenosine threonylcarbamoyltransferase
Event0504	TraesCS1A02G123600	E05	0.596887	0.248107	0.237023	2	tRNA N6-adenosine threonylcarbamoyltransferase
Event0508	TraesCS4A02G076800	E05	0.405191	0.900774	0.329056	1	Hydroxyproline-rich glycoprotein
Event0529	TraesCS5A02G495000	E05	0.986914	0	0.915128	1	DIS3-like exonuclease 2
Event0530	TraesCS5A02G495000	E05	0.986914	0	0.915128	1	DIS3-like exonuclease 2
Event0531	TraesCS5A02G498100	E05	0.922955	1	0.12299	2	Ubiquitin family protein, expressed
Event0538	TraesCS5A02G510200	E05	0.250191	0.0211147	0.416968	5	Methyltransferase
Event0544	TraesCS5A02G529800	E05	0.931857	0.391676	0.989841	6	Small nuclear ribonucleoprotein-like protein
Event0545	TraesCS5A02G530000	E05	1	0.53313	0.955882	5	SKP1 family protein
Event0551	TraesCS1A02G134500	E05	0.152275	0.926635	0.204939	5	tRNA pseudouridine synthase A
Event0552	TraesCS1A02G134500	E05	0.726939	0.93569	1	1	tRNA pseudouridine synthase A
Event0553	TraesCS1A02G134500	E05	0.894374	0.11335	0.91408	5	tRNA pseudouridine synthase A
Event0554	TraesCS1A02G134500	E05	0.927077	0.792907	0.995203	2	tRNA pseudouridine synthase A
Event0556	TraesCS1A02G134500	E05	0.726939	0.93569	1	1	tRNA pseudouridine synthase A
Event0557	TraesCS1A02G138600	E05	0.868927	0.987954	0.72911	4	Transcription initiation factor IIF subunit alpha
Event0561	TraesCS1A02G141700	E05	0.0691889	0.0899567	0.528614	2	#N/A
Event0576	TraesCS1A02G158400	E05	0.887615	0.789741	0.0479456	6	RING/FYVE/PHD zinc finger superfamily protein
Event0577	TraesCS1A02G158500	E05	0.83043	0.238037	0.979335	6	28S ribosomal protein S29, mitochondrial
Event0582	TraesCS1A02G162300	E05	1	0.0079475	0.879415	2	PfkB family carbohydrate kinase
Event0588	TraesCS1A02G183000	E05	0.925115	0.722376	0.959104	2	Trehalase
Event0595	TraesCS1A02G199500	E05	0.0351647	0.706073	0.953098	7	E2 ubiquitin-conjugating-like enzyme
Event0596	TraesCS1A02G199500	E05	0.0351647	0.706073	0.953098	7	E2 ubiquitin-conjugating-like enzyme
Event0603	TraesCS1A02G203000	E05	0.080526	0.355571	0.0697746	5	Ubiquitin-like protein
Event0628	TraesCS1A02G227200	E05	0.259787	0.436262	0.157883	5	#N/A
Event0629	TraesCS1A02G228300	E05	0.0767177	0.0734205	0.517378	2	Phospholipase D
Event0660	TraesCS5A02G031100	E05	0.28667	0.148484	0.654415	3	Serine protease
Event0665	TraesCS5A02G041800	E05	0.608086	0.692776	0.949695	2	#N/A
Event0666	TraesCS5A02G042500	E05	0.0893351	0.614651	0.308703	4	#N/A
Event0667	TraesCS5A02G043500	E05	1	0.793779	0.59429	3	30S ribosomal protein S17
Event0668	TraesCS1A02G256400	E05	0.754366	0.531792	0.839537	4	Cysteine proteinase inhibitor
Event0676	TraesCS5A02G060300	E05	0.901709	0.837731	0.380014	3	Receptor-like kinase
Event0677	TraesCS5A02G060300	E05	0.828969	0.449736	0.721042	5	Receptor-like kinase
Event0679	TraesCS5A02G064900	E05	0.0916479	0.189423	0.980599	7	#N/A
Event0680	TraesCS5A02G064900	E05	0.356287	0.189423	0.980599	7	#N/A
Event0681	TraesCS5A02G064900	E05	0.0778645	0.631286	0.96845	7	#N/A
Event0682	TraesCS5A02G064900	E05	0.261288	0.631286	0.96845	7	#N/A
Event0691	TraesCS5A02G074900	E05	0.0937116	0.329953	0.220179	3	WD-repeat protein, putative
Event0697	TraesCS5A02G086500	E05	0.477774	0.0110202	1	5	Xaa-pro dipeptidase, putative
Event0705	TraesCS5A02G096500	E05	0.628179	0.602811	1	2	Shikimate dehydrogenase (NADP(+))
Event0706	TraesCS5A02G096500	E05	0.746095	0.951054	0.888586	1	Shikimate dehydrogenase (NADP(+))
Event0715	TraesCS1A02G267300	E05	0.54536	0.961664	0.987429	4	RNA-binding protein
Event0716	TraesCS1A02G267300	E05	0.947995	0.179364	0.808776	5	RNA-binding protein
Event0724	TraesCS5A02G123800	E05	0.242037	0.0272389	0.0195233	3	Glycogen synthase&&Phosphatidylinositol N-acetylglucosaminyltransferase
Event0726	TraesCS5A02G123800	E05	0.238041	0.0247554	0.0195233	3	Glycogen synthase&&Phosphatidylinositol N-acetylglucosaminyltransferase
Event0727	TraesCS5A02G123800	E05	0.238041	0.0247554	0.0195233	3	Glycogen synthase&&Phosphatidylinositol N-acetylglucosaminyltransferase
Event0728	TraesCS5A02G123800	E05	0.242037	0.0272389	0.0195233	3	Glycogen synthase&&Phosphatidylinositol N-acetylglucosaminyltransferase
Event0730	TraesCS5A02G123800	E05	0.242037	0.0272389	0.0195233	3	Glycogen synthase&&Phosphatidylinositol N-acetylglucosaminyltransferase
Event0735	TraesCS5A02G156100	E05	0.428663	0.99528	0.967392	2	Ribosomal protein L15
Event0737	TraesCS5A02G156800	E05	0.81324	0.776484	0.26193	7	Tonneau 1b
Event0747	TraesCS5A02G168400	E05	0.0927437	0.613511	0.3891	4	Serine/threonine protein phosphatase 2a regulatory subunit A, putative
Event0749	TraesCS5A02G170200	E05	0.459976	0.0753585	0.687193	6	40S ribosomal protein S19
Event0755	TraesCS5A02G173100	E05	0.904875	0.069316	0.0324054	5	Emsy N terminus domain-containing protein-like
Event0756	TraesCS5A02G173100	E05	0.34465	0.940948	0.976666	5	Emsy N terminus domain-containing protein-like
Event0764	TraesCS5A02G174400	E05	0.740852	0.706605	0	7	G-patch domain-containing protein
Event0765	TraesCS5A02G174400	E05	0.525751	0	0.0431472	7	G-patch domain-containing protein
Event0767	TraesCS5A02G174400	E05	0.28694	0	0.0431472	3	G-patch domain-containing protein
Event0768	TraesCS5A02G174400	E05	0.28694	0.0555931	0.131387	1	G-patch domain-containing protein
Event0769	TraesCS5A02G174400	E05	0.28694	0.0555931	0.131387	1	G-patch domain-containing protein
Event0777	TraesCS5A02G178600	E05	0.171805	0.115322	0.980405	7	Myb family transcription factor family protein
Event0804	TraesCS5A02G199600	E05	0.750499	0.707117	0.0124888	2	RNA-binding protein 25&&RNA binding protein
Event0806	TraesCS5A02G200800	E05	0.0910571	0.398705	0.223915	2	Protein kinase
Event0830	TraesCS5A02G236300	E05	0.140049	0.27	0	4	Rhomboid-like protein
Event0838	TraesCS5A02G251200	E05	0.563485	0.987164	0.918898	4	Phosphatidylinositol 4-kinase
Event0839	TraesCS5A02G251200	E05	0.563485	0.987164	0.918898	4	Phosphatidylinositol 4-kinase
Event0850	TraesCS5A02G272500	E05	0.765092	0	0.0471962	7	Methyl-CpG-binding domain protein
Event0854	TraesCS1A02G288500	E05	0.432261	0.792135	0.920303	3	Nuclear transcription factor Y subunit B
Event0890	TraesCS5A02G329400	E05	0.163648	0.360776	0.146847	2	#N/A
Event0891	TraesCS1A02G292100	E05	0.183357	0.672671	0.646399	2	Kinase family protein
Event0907	TraesCS5A02G370500	E05	0.633854	0.756468	0.501157	6	Rhomboid family protein
Event0910	TraesCS5A02G373600	E05	1	0.229023	0.145685	5	GTP binding protein&&Large subunit GTPase 1
Event0912	TraesCS5A02G377000	E05	0.0143162	1	1	1	Transporter-related family protein
Event0913	TraesCS5A02G378400	E05	0.717222	0.959497	0.782893	6	F-box/LRR protein, putative
Event0924	TraesCS5A02G395700	E05	0.669734	1	0.459335	3	Serine/threonine phosphatase-like protein
Event0931	TraesCS5A02G417500	E05	0.434016	0.880819	0.323622	3	#N/A
Event0943	TraesCS1A02G301600	E05	0.924762	0.304907	0.204979	5	Ubiquitin-conjugating enzyme E2
Event0956	TraesCS5A02G444300	E05	1	0.888707	0.0928076	3	Histone H1
Event0961	TraesCS1A02G304400	E05	0.834782	0.5	0.876592	2	CCR4-NOT transcription complex subunit 2
Event0970	TraesCS5A02G472000	E05	0.836771	0.85529	0.0771461	2	Glucose-1-phosphate adenylyltransferase
Event0974	TraesCS5A02G480600	E05	0.690575	0.695886	0.411737	4	Protein kinase
Event0975	TraesCS5A02G480600	E05	0.690575	0.695886	0.411737	4	Protein kinase
Event0976	TraesCS5A02G480600	E05	0.690575	0.695886	0.411737	4	Protein kinase
Event0980	TraesCS5A02G482700	E05	0.372109	0.714615	0.959958	3	B3 domain-containing protein
Event0981	TraesCS5A02G482700	E05	0.372109	1	0.803449	2	B3 domain-containing protein
Event0988	TraesCS5A02G488600	E05	0.543957	0.880216	0.374238	3	#N/A
Event1005	TraesCS1A02G329200	E05	0.990214	0.0908409	0.0458364	6	Ubiquitin carboxyl-terminal hydrolase
Event1006	TraesCS1A02G329200	E05	0.990214	0.0908409	0.0458364	6	Ubiquitin carboxyl-terminal hydrolase
Event1007	TraesCS1A02G329200	E05	0.990214	0.0908409	0.0458364	6	Ubiquitin carboxyl-terminal hydrolase
Event1008	TraesCS1A02G330100	E05	0.134344	0.964316	0.388549	4	Thioredoxin
Event1025	TraesCS1A02G364000	E05	0.959532	0.470177	0.380812	1	Late embryogenesis abundant protein
Event1029	TraesCS1A02G368800	E05	0.894095	0.527242	0.617511	7	Acid phosphatase/vanadium-dependent haloperoxidase related
Event1030	TraesCS1A02G372400	E05	0.0274074	0.902154	0.346661	4	Lactation elevated protein 1
Event1037	TraesCS1A02G385400	E05	0.421853	0.061842	0.497916	6	Dynamin-related protein
Event1038	TraesCS1A02G387700	E05	0.979756	0.495182	1	4	ARM repeat superfamily protein
Event1039	TraesCS1A02G396000	E05	0.795763	0.0881946	0.16933	4	Guanylate-binding protein
Event1040	TraesCS1A02G396000	E05	0.795763	0.0881946	0.16933	4	Guanylate-binding protein
Event1041	TraesCS1A02G396000	E05	0.795763	0.0881946	0.16933	4	Guanylate-binding protein
Event1053	TraesCS1A02G398300	E05	1	1	0.580349	3	RING/U-box superfamily protein
Event1057	TraesCS1A02G398300	E05	1	1	0.580349	3	RING/U-box superfamily protein
Event1058	TraesCS1A02G398300	E05	1	1	0.580349	3	RING/U-box superfamily protein
Event1061	TraesCS1A02G409800	E05	0.177815	0.546786	0.746977	6	G-box binding factor
Event1066	TraesCS1A02G418300	E05	0.994406	0.3305	0.151968	3	Sugar transporter protein
Event1067	TraesCS1A02G418300	E05	0.0055941	0.6695	0.707752	3	Sugar transporter protein
Event1068	TraesCS1A02G420300	E05	0.169175	0.00319871	0.656934	3	Kinase-related protein DUF1296
Event1092	TraesCS6A02G071500	E05	0.479392	0.643378	0.168438	3	#N/A
Event1093	TraesCS6A02G078800	E05	0.38551	0.0263559	0.0766235	4	Peroxisome biogenesis protein 16
Event1097	TraesCS6A02G102300	E05	1	0.378213	0.268267	4	5'-AMP-activated protein kinase subunit beta-1
Event1105	TraesCS6A02G107800	E05	0.891158	0.0775517	0.279924	4	guanine nucleotide-binding protein subunit gamma
Event1113	TraesCS6A02G118800	E05	0.711682	0.935439	0.00695988	6	GATA transcription factor
Event1114	TraesCS6A02G119900	E05	0.503774	1	0.670012	6	Protein phosphatase 2C
Event1115	TraesCS6A02G119900	E05	0.503774	1	0.670168	6	Protein phosphatase 2C
Event1122	TraesCS6A02G141100	E05	0.754667	0.424531	0.484718	4	Exosome complex component
Event1123	TraesCS6A02G143300	E05	0	0.241515	1	1	Porphobilinogen deaminase
Event1128	TraesCS6A02G147200	E05	0.652912	0.449709	0.75476	2	Methyltransferase-like protein
Event1129	TraesCS6A02G147800	E05	0.918598	0.119774	0.125206	5	Ubiquitin carboxyl-terminal hydrolase
Event1139	TraesCS6A02G153900	E05	0.695437	0.111187	0.984551	4	Fiber protein Fb15
Event1144	TraesCS6A02G167600	E05	0.428915	0.965458	0.0293645	6	YIF1b
Event1145	TraesCS6A02G168000	E05	0.835232	0.961901	0.685886	2	Brefeldin A-inhibited guanine nucleotide-exchange protein
Event1162	TraesCS6A02G190000	E05	0.669225	0.980636	0.874435	5	Far upstream element-binding protein
Event1169	TraesCS6A02G199600	E05	0.994377	0.959722	0.278955	4	#N/A
Event1178	TraesCS6A02G208300	E05	0.994463	0.196131	0.823822	7	Ubiquitin-associated protein
Event1183	TraesCS6A02G210600	E05	1	0.949824	0.175115	3	Vacuolar protein sorting-associated protein 20
Event1184	TraesCS6A02G210100	E05	0.919385	0.396062	0.636006	6	Protein kinase
Event1185	TraesCS6A02G210100	E05	0.245674	0.396062	0.636006	5	Protein kinase
Event1212	TraesCS6A02G262300	E05	0.122296	0.0391289	0.624858	2	Alpha-1,3-glucosyltransferase
Event1213	TraesCS6A02G262300	E05	0.122296	0.0872754	0.624858	2	Alpha-1,3-glucosyltransferase
Event1214	TraesCS6A02G262300	E05	0.122296	0.0872754	0.624858	2	Alpha-1,3-glucosyltransferase
Event1227	TraesCS6A02G286800	E05	1	0.110695	0	2	Chloroplast lysine N-methyltransferase&&Rubisco methyltransferase family protein
Event1231	TraesCS6A02G302100	E05	0.524877	0.951689	0.747515	5	#N/A
Event1232	TraesCS6A02G302100	E05	0.524877	0.951689	0.747515	5	#N/A
Event1233	TraesCS6A02G302100	E05	0.524877	0.951689	0.747515	5	#N/A
Event1240	TraesCS6A02G308000	E05	0.89216	0.485349	0.213407	1	Methyltransferase-like protein
Event1241	TraesCS6A02G309100	E05	0.757186	0.988858	0.612626	3	BAH domain-containing protein
Event1245	TraesCS6A02G310100	E05	0.0210185	0.79092	0.869806	2	Craniofacial development protein 1
Event1251	TraesCS6A02G329500	E05	0.271024	0.00727057	0.82775	3	Inorganic pyrophosphatase
Event1252	TraesCS6A02G329500	E05	0.271024	0.00727057	0.82775	3	Inorganic pyrophosphatase
Event1253	TraesCS6A02G329500	E05	0.271024	0.00727057	0.82775	3	Inorganic pyrophosphatase
Event1332	TraesCS7A02G133400	E05	0.236004	0.00662748	0.0181427	1	#N/A
Event1337	TraesCS7A02G144600	E05	0.5	0.973608	0	7	#N/A
Event1338	TraesCS7A02G144600	E05	0.5	0.973608	0	6	#N/A
Event1339	TraesCS7A02G145100	E05	0.380392	0.886588	0.234891	2	Kinase family protein
Event1340	TraesCS7A02G145100	E05	0.380392	0.113412	1	3	Kinase family protein
Event1341	TraesCS7A02G145100	E05	0.380392	0.886588	0.234891	2	Kinase family protein
Event1342	TraesCS7A02G150500	E05	0.343894	1	1	1	Glutathione peroxidase
Event1352	TraesCS7A02G162000	E05	0.975785	0.188078	0.576431	3	#N/A
Event1353	TraesCS7A02G162000	E05	0.975785	0.188078	0.576431	3	#N/A
Event1354	TraesCS7A02G162000	E05	0.975785	0.188078	0.576431	3	#N/A
Event1363	TraesCS7A02G180000	E05	0.111354	0.978199	0.948907	5	#N/A
Event1365	TraesCS7A02G180000	E05	0.974898	0.0567117	0.327963	2	#N/A
Event1372	TraesCS7A02G236800	E05	0.957243	0.9145	0.751263	1	Microtubule-associated protein TORTIFOLIA1
Event1373	TraesCS7A02G197400	E05	0.458187	0.829279	0.994841	3	#N/A
Event1378	TraesCS7A02G204100	E05	1	0.450492	1	5	RNA-binding family protein
Event1379	TraesCS7A02G209000	E05	1	0.02074	0.0251176	3	Drug/metabolite transporter
Event1402	TraesCS7A02G254100	E05	0.18643	0.420272	0.469088	4	Methyltransferase-like protein
Event1434	TraesCS7A02G228700	E05	0.384613	0.192683	0.406392	5	SLH domain protein
Event1435	TraesCS7A02G228700	E05	0.36222	0.139883	0.381826	5	SLH domain protein
Event1436	TraesCS7A02G286800	E05	0.932654	0	0.935383	3	#N/A
Event1439	TraesCS7A02G285500	E05	0.348525	0.838615	0.606361	6	Polypyrimidine tract-binding protein
Event1440	TraesCS7A02G302100	E05	0.0752905	0.47856	0.22851	4	Small nuclear ribonucleoprotein family protein
Event1441	TraesCS7A02G302100	E05	0.0752905	0.957163	0.22851	4	Small nuclear ribonucleoprotein family protein
Event1445	TraesCS7A02G307000	E05	0.578377	0.802267	0.712628	3	DAG protein, chloroplastic
Event1454	TraesCS7A02G321500	E05	0.0201217	0.795884	0.0269455	3	Survival of motor neuron-related-splicing factor 30
Event1457	TraesCS7A02G321500	E05	0.0750361	0.738165	0.0998293	3	Survival of motor neuron-related-splicing factor 30
Event1458	TraesCS7A02G321500	E05	0.0201217	0.795884	0.0269455	3	Survival of motor neuron-related-splicing factor 30
Event1459	TraesCS7A02G321500	E05	0.345658	0.795884	0.802052	2	Survival of motor neuron-related-splicing factor 30
Event1465	TraesCS7A02G326800	E05	0.304364	0.00207251	0.943187	4	RNA-binding protein
Event1466	TraesCS7A02G326800	E05	0.528194	0.383567	0.226225	2	RNA-binding protein
Event1481	TraesCS7A02G333600	E05	0.0144942	0.257835	0.00531781	1	Signal recognition particle 19 kDa protein
Event1496	TraesCS7A02G377800	E05	0.751078	1	0.988285	6	#N/A
Event1503	TraesCS7A02G382200	E05	0.953532	0.97412	0.0312806	1	#N/A
Event1505	TraesCS7A02G386900	E05	0.879294	0.244983	0.986452	7	#N/A
Event1507	TraesCS7A02G387400	E05	0.0525324	0.168226	0.993018	6	Centromere/kinetochore protein zw10-like protein
Event1508	TraesCS7A02G389000	E05	0.894912	0.510684	1	5	#N/A
Event1513	TraesCS7A02G394500	E05	0.845334	0.968631	0.422822	2	Processing peptidase
Event1514	TraesCS7A02G394500	E05	0.844218	0.621859	0.944842	5	Processing peptidase
Event1518	TraesCS7A02G402200	E05	0.875297	0.0845318	0	4	Protein N-terminal asparagine amidohydrolase
Event1523	TraesCS7A02G406200	E05	0.442343	0.392034	0.874004	2	Protein FAM63A
Event1524	TraesCS7A02G406200	E05	0.442343	0.392034	0.874004	2	Protein FAM63A
Event1525	TraesCS7A02G406200	E05	0.442343	0.392034	0.874004	2	Protein FAM63A
Event1575	TraesCS7A02G517600	E05	0.110435	1	1	6	S-acyltransferase
Event1576	TraesCS7A02G517600	E05	0.110435	1	1	6	S-acyltransferase
Event1580	TraesCS7A02G534400	E05	0.668042	0.208186	0.15733	1	Pseudouridine synthase
Event1587	TraesCS2A02G064600	E05	0.991655	0.996819	0.0481482	3	PHD finger protein
Event1589	TraesCS2A02G064600	E05	0.991655	0.996819	0.0976297	3	PHD finger protein
Event1608	TraesCS2A02G089100	E05	0.257005	0.516105	0.601822	3	#N/A
Event1626	TraesCS2A02G124700	E05	0.0143617	0.0109812	0.350287	1	Pre-rRNA-processing protein ESF2
Event1627	TraesCS2A02G124700	E05	0.0143617	0.0109812	0.350287	1	Pre-rRNA-processing protein ESF2
Event1635	TraesCS2A02G138000	E05	0.34739	0.756765	0.32626	5	ATP-dependent RNA helicase
Event1636	TraesCS2A02G139800	E05	0.340531	0.0458017	0.0533802	3	Calcium-binding protein 39
Event1637	TraesCS2A02G139800	E05	0.437286	0.759839	0.512901	3	Calcium-binding protein 39
Event1645	TraesCS2A02G147400	E05	0.556245	0.0468669	0.00327234	6	Eukaryotic translation initiation factor 6
Event1646	TraesCS2A02G147400	E05	0.556245	0.0468669	0.00327234	6	Eukaryotic translation initiation factor 6
Event1655	TraesCS2A02G156700	E05	0.499324	0.249133	0.292484	3	#N/A
Event1656	TraesCS2A02G156700	E05	0.499324	0.249133	0.292484	3	#N/A
Event1658	TraesCS2A02G159300	E05	0.890453	0.0701877	0.938484	4	4-alpha-glucanotransferase
Event1661	TraesCS2A02G162700	E05	0.956449	0.0964839	0.24006	6	Serine/arginine rich splicing factor, putative&&Arginine/serine-rich splicing factor, putative, expressed
Event1662	TraesCS2A02G162700	E05	0.967462	0.0964839	0.246626	6	Serine/arginine rich splicing factor, putative&&Arginine/serine-rich splicing factor, putative, expressed
Event1668	TraesCS2A02G169800	E05	0.970249	0.437493	0.997271	4	Elongation factor 1-beta
Event1669	TraesCS2A02G169800	E05	0.0122001	0.276518	0	2	Elongation factor 1-beta
Event1671	TraesCS2A02G171500	E05	0.806731	0.26196	0.880139	7	Methyltransferase-like protein
Event1672	TraesCS2A02G172100	E05	0.0304177	0.00177779	0.365415	7	PHD finger alfin-like protein
Event1675	TraesCS2A02G174700	E05	0.258437	0.0794627	1	3	Mitochondrial import inner membrane translocase subunit Tim17
Event1680	TraesCS2A02G183000	E05	0.846013	0.0903684	0.955134	3	#N/A
Event1690	TraesCS2A02G208500	E05	0.426662	0.536555	0.981995	3	F-box family protein
Event1693	TraesCS2A02G212300	E05	0.690991	0.0228339	0.126109	6	Pentatricopeptide repeat-containing protein
Event1694	TraesCS2A02G220100	E05	0.16333	0.989677	0.715376	4	Protein disulfide isomerase
Event1700	TraesCS2A02G221900	E05	0.514051	0.611057	0.743388	3	RNA-binding family protein
Event1713	TraesCS2A02G237000	E05	0.0398026	0.844123	0.78292	5	Malic enzyme
Event1714	TraesCS2A02G243400	E05	0.0340088	0.899585	0.489704	2	Leucine-rich repeat receptor-like protein kinase family protein&&Receptor protein kinase-like protein
Event1715	TraesCS2A02G246200	E05	0.986261	0.0463189	0.5	3	Proline--tRNA ligase
Event1723	TraesCS2A02G269000	E05	0.858436	0.648857	0.914842	4	tRNA-dihydrouridine synthase
Event1724	TraesCS2A02G269100	E05	0.936022	1	0.188384	5	Uridine kinase
Event1725	TraesCS2A02G269100	E05	0.0990212	0.0196759	0.811616	5	Uridine kinase
Event1727	TraesCS2A02G270700	E05	1	0.973075	0.723513	3	#N/A
Event1728	TraesCS2A02G270700	E05	1	0.973075	0.723513	3	#N/A
Event1729	TraesCS2A02G270700	E05	0.0643454	1	0.292786	3	#N/A
Event1763	TraesCS2A02G289200	E05	0.114491	0.0736558	0.952353	6	5'-AMP-activated protein kinase subunit beta&&5'-AMP-activated protein kinase subunit gamma
Event1764	TraesCS2A02G289200	E05	0.888141	0.027013	0.00247098	5	5'-AMP-activated protein kinase subunit beta&&5'-AMP-activated protein kinase subunit gamma
Event1766	TraesCS2A02G289200	E05	0.888141	0.027013	0.00247098	5	5'-AMP-activated protein kinase subunit beta&&5'-AMP-activated protein kinase subunit gamma
Event1772	TraesCS2A02G292700	E05	0.62655	0.161092	0.549419	4	DNA-binding protein
Event1784	TraesCS2A02G304600	E05	0.0365014	0.252465	0.216222	2	#N/A
Event1790	TraesCS2A02G308600	E05	1	0.960939	0.0415901	4	Protein TIC 40, chloroplastic
Event1794	TraesCS2A02G308800	E05	0.449985	0.987613	0.716023	4	Regulator of nonsense transcripts UPF3
Event1795	TraesCS2A02G308800	E05	0.449985	0.987613	0.716023	4	Regulator of nonsense transcripts UPF3
Event1796	TraesCS2A02G308800	E05	0.47311	0.0123874	0.266419	4	Regulator of nonsense transcripts UPF3
Event1797	TraesCS2A02G308800	E05	0.235031	0.011396	0.0999099	4	Regulator of nonsense transcripts UPF3
Event1798	TraesCS2A02G310500	E05	0.233536	0.0406274	0.278681	1	#N/A
Event1799	TraesCS2A02G310500	E05	0.233536	0.0406274	0.278681	1	#N/A
Event1802	TraesCS2A02G343500	E05	0.683149	0	0	1	Aldose 1-epimerase
Event1818	TraesCS2A02G348800	E05	0.5	1	0.0101258	2	Basic helix-loop-helix (BHLH) DNA-binding superfamily
Event1819	TraesCS2A02G356300	E05	0.00867949	0.211784	0.162627	4	Sister chromatid cohesion protein PDS5 B-B
Event1833	TraesCS2A02G364600	E05	0.0450302	0.028568	0.514519	7	Coiled-coil domain-containing protein 115
Event1834	TraesCS2A02G364600	E05	0.302349	0.985574	0.570047	7	Coiled-coil domain-containing protein 115
Event1835	TraesCS2A02G366900	E05	0.168557	0.982557	0.95521	6	RNA binding protein
Event1837	TraesCS2A02G373100	E05	0	0.186609	0.295535	1	#N/A
Event1851	TraesCS2A02G389500	E05	0.911201	0.992656	0.511576	3	#N/A
Event1852	TraesCS2A02G391900	E05	0.713257	0.63245	0.346449	3	Mannosyltransferase
Event1880	TraesCS2A02G430100	E05	1	0.0284093	1	6	26S proteasome non-ATPase regulatory subunit 1
Event1881	TraesCS2A02G430100	E05	1	0	0.99051	6	26S proteasome non-ATPase regulatory subunit 1
Event1882	TraesCS2A02G430100	E05	1	0.0284093	1	6	26S proteasome non-ATPase regulatory subunit 1
Event1883	TraesCS2A02G430100	E05	1	0	0.99051	6	26S proteasome non-ATPase regulatory subunit 1
Event1884	TraesCS2A02G430100	E05	1	0.0284093	1	6	26S proteasome non-ATPase regulatory subunit 1
Event1890	TraesCS2A02G431500	E05	0.0852	0.781217	0	7	#N/A
Event1891	TraesCS2A02G431500	E05	0.0852	0.781217	0.73022	7	#N/A
Event1892	TraesCS2A02G431500	E05	0.0852	0.781217	0.73022	7	#N/A
Event1898	TraesCS2A02G450400	E05	0.983792	0	0.0708963	5	Alpha-1,3-mannosyltransferase, putative
Event1902	TraesCS2A02G462600	E05	1	0.53169	0	2	Kelch repeat-containing protein
Event1922	TraesCS2A02G482700	E05	0.780859	0.26331	0.267862	5	tRNA (Guanine(10)-N2)-methyltransferase-like protein
Event1949	TraesCS1A02G111600	E05	0.43052	0.589741	0.810515	4	Phosphatidylinositol N-acetylglucosaminyltransferase subunit H
Event0013	TraesCS3A02G083800	E06	0.458842	0.777683	0.828651	5	RNA recognition motif-containing family protein
Event0016	TraesCS3A02G083800	E06	0.982066	0.777683	0.828651	6	RNA recognition motif-containing family protein
Event0049	TraesCS3A02G118600	E06	1	0.724196	0.191257	2	Protein LOW PSII ACCUMULATION 1, chloroplastic
Event0052	TraesCS3A02G118600	E06	0.967997	0.360688	0.985202	2	Protein LOW PSII ACCUMULATION 1, chloroplastic
Event0084	TraesCS3A02G149800	E06	0.750582	0.578195	0.307479	2	Dual specificity protein phosphatase
Event0087	TraesCS3A02G149800	E06	0.681821	0.971852	0.691868	4	Dual specificity protein phosphatase
Event0089	TraesCS3A02G149800	E06	0.885017	0.617724	0.398708	4	Dual specificity protein phosphatase
Event0095	TraesCS3A02G155200	E06	0.169895	0.992616	0.0247212	1	Auxin-responsive protein
Event0109	TraesCS3A02G171400	E06	0.316431	1	0.203454	3	Zinc knuckle family protein
Event0112	TraesCS3A02G178700	E06	0.972446	0.444177	0.629722	3	Zinc finger CCCH domain protein
Event0113	TraesCS3A02G178700	E06	0.972446	0.444177	0.629722	3	Zinc finger CCCH domain protein
Event0114	TraesCS3A02G178700	E06	0.972446	0.444177	0.629722	3	Zinc finger CCCH domain protein
Event0117	TraesCS3A02G176300	E06	0.0797512	0.535228	0.793042	5	Inositol-1-monophosphatase
Event0119	TraesCS3A02G179800	E06	0.822737	0.944725	0.730069	4	AT4G36440-like protein
Event0125	TraesCS3A02G184200	E06	0.666389	0.15611	0.289012	3	#N/A
Event0128	TraesCS3A02G187300	E06	0.551175	0.105614	0.110264	6	ATP-dependent Clp protease proteolytic subunit
Event0153	TraesCS3A02G212200	E06	0.122455	0.0833563	0.341916	2	Protein kinase
Event0155	TraesCS3A02G212200	E06	0.122455	0.0833563	0.341916	2	Protein kinase
Event0156	TraesCS3A02G212200	E06	0.863337	0.00822389	0.873107	6	Protein kinase
Event0158	TraesCS3A02G212200	E06	0.122455	0.0833563	0.341916	2	Protein kinase
Event0159	TraesCS3A02G212200	E06	0.625483	0.119226	0.111472	4	Protein kinase
Event0161	TraesCS3A02G212200	E06	0.938368	0.206231	0.0163972	4	Protein kinase
Event0165	TraesCS3A02G217500	E06	0.291888	0.0584845	0.0654303	1	Transcriptional corepressor LEUNIG
Event0166	TraesCS3A02G217500	E06	0.291888	0.0584845	0.0654303	1	Transcriptional corepressor LEUNIG
Event0178	TraesCS3A02G249100	E06	0.239222	0.650972	0.239335	2	B3 domain transcription factor
Event0179	TraesCS3A02G249100	E06	0.299334	0.650972	0.239335	2	B3 domain transcription factor
Event0181	TraesCS3A02G250100	E06	0.986722	0.0542052	0.134204	6	Protein REVERSION-TO-ETHYLENE SENSITIVITY1
Event0190	TraesCS3A02G252000	E06	0.622724	0.0353911	0.775633	4	MYB-related transcription factor
Event0193	TraesCS3A02G252700	E06	0.992903	0.94003	0.161752	6	60S ribosomal protein l28
Event0199	TraesCS3A02G255000	E06	0.302968	0	0.0181337	1	#N/A
Event0200	TraesCS3A02G256900	E06	0.940888	0.318896	0.846586	5	SWAP (Suppressor-of-White-APricot)/surp domain-containing protein
Event0206	TraesCS3A02G260000	E06	0.866671	0.653421	0.219255	2	Arginine/serine-rich splicing factor, putative
Event0209	TraesCS3A02G260000	E06	0.866671	0.653421	0.654193	1	Arginine/serine-rich splicing factor, putative
Event0210	TraesCS3A02G260000	E06	0.0938074	0	0.494827	2	Arginine/serine-rich splicing factor, putative
Event0212	TraesCS3A02G260000	E06	0.0747436	0.123232	0.738465	2	Arginine/serine-rich splicing factor, putative
Event0213	TraesCS3A02G260000	E06	0.156984	0.123232	0.738465	2	Arginine/serine-rich splicing factor, putative
Event0221	TraesCS3A02G263800	E06	0.713943	0.785604	0.568093	3	Methionyl-tRNA formyltransferase
Event0230	TraesCS3A02G272300	E06	0.643792	0.51928	0.870813	6	#N/A
Event0232	TraesCS3A02G273700	E06	1	0.220038	0.16473	3	RNA-binding S4 domain-containing protein
Event0233	TraesCS3A02G275500	E06	0.519693	0.0162028	0.295188	4	Lon protease
Event0236	TraesCS3A02G278300	E06	1	0.467968	0.915069	6	#N/A
Event0237	TraesCS3A02G278300	E06	1	0.467968	0.915069	6	#N/A
Event0260	TraesCS3A02G288900	E06	0.89874	0	0.00253714	6	RING finger and CHY zinc finger protein
Event0273	TraesCS3A02G292200	E06	0.923834	0.0236132	0.0385197	2	F-box protein SKIP8
Event0274	TraesCS3A02G292000	E06	0.616332	0.229359	0.981783	5	L-threonine 3-dehydrogenase
Event0278	TraesCS3A02G322300	E06	0.736832	0.169173	0.0369955	3	2-oxoglutarate and fe-dependent oxygenase superfamily protein
Event0280	TraesCS3A02G322300	E06	0.937207	0.171423	0.0603527	3	2-oxoglutarate and fe-dependent oxygenase superfamily protein
Event0295	TraesCS3A02G339200	E06	0.0255058	0.862927	0.0485961	7	#N/A
Event0297	TraesCS3A02G341400	E06	0.450443	0.03129	0.0576991	5	Auxin efflux carrier family protein-like
Event0299	TraesCS3A02G350100	E06	0.691671	0.854398	0.605067	3	#N/A
Event0315	TraesCS3A02G370200	E06	0	0.20099	0.15964	2	3-deoxy-D-manno-octulosonic-acid transferase
Event0316	TraesCS3A02G370200	E06	0.306528	0.52696	0.173437	4	3-deoxy-D-manno-octulosonic-acid transferase
Event0327	TraesCS3A02G378600	E06	0.564202	0.100171	0.915262	5	Wd repeat-containing protein
Event0343	TraesCS3A02G394800	E06	0.0301455	1	0.0683499	6	Pentatricopeptide repeat-containing protein
Event0344	TraesCS3A02G394800	E06	0.0301455	1	0.0683499	6	Pentatricopeptide repeat-containing protein
Event0351	TraesCS3A02G398600	E06	0.0131123	0.789518	0.832901	4	Nuclear transport factor 2 family protein with RNA binding domain
Event0369	TraesCS3A02G416900	E06	0.716232	0.428043	0.546696	4	ATP-dependent RNA helicase p62
Event0371	TraesCS3A02G417700	E06	0.750785	0.961717	0.323733	4	#N/A
Event0373	TraesCS3A02G419000	E06	0.942067	0.482892	0.72278	5	Obg-like ATPase 1
Event0375	TraesCS3A02G428000	E06	0.847881	0.985661	0.0658716	5	Dynamin, putative
Event0376	TraesCS3A02G433400	E06	0	0.978722	0.965253	5	CBS domain containing protein
Event0377	TraesCS3A02G436500	E06	0.5	0.0730253	0.957495	3	GYF domain-containing protein
Event0378	TraesCS3A02G436500	E06	0.5	0.0730253	0.957495	3	GYF domain-containing protein
Event0382	TraesCS3A02G454400	E06	0.678562	0.562548	0.273265	6	Mitochondrial carrier protein-like
Event0387	TraesCS3A02G487200	E06	0.109206	0.456892	0.922485	4	Crossover junction endonuclease MUS81
Event0389	TraesCS3A02G488100	E06	0.940235	0.887748	0.695833	4	Alpha-1,3-mannosyl-glycoprotein 2-beta-N-acetylglucosaminyltransferase
Event0390	TraesCS3A02G488100	E06	0.405326	1	0.732997	3	Alpha-1,3-mannosyl-glycoprotein 2-beta-N-acetylglucosaminyltransferase
Event0397	TraesCS3A02G531600	E06	0.945363	0.292904	0.576293	2	30S ribosomal protein S17
Event0414	TraesCS1A02G047400	E06	0.284578	0.80225	0.977767	1	Small integral membrane protein 14
Event0417	TraesCS1A02G062400	E06	0.103895	0.04015	0.476191	5	4'-phosphopantetheinyl transferase
Event0425	TraesCS1A02G074400	E06	0.148154	1	0.119402	3	G-patch domain containing protein
Event0426	TraesCS1A02G074400	E06	0.148154	1	0.119402	3	G-patch domain containing protein
Event0430	TraesCS1A02G076900	E06	0.319152	0.152099	0.836902	1	#N/A
Event0432	TraesCS1A02G076900	E06	0.319152	0.152099	0.836902	1	#N/A
Event0433	TraesCS1A02G076900	E06	0.319152	0.152099	0.836902	1	#N/A
Event0444	TraesCS1A02G086800	E06	0.0136114	1	1	5	Transducin/WD-like repeat-protein
Event0445	TraesCS1A02G086900	E06	0.0660734	0.338781	0.0564852	2	O-acyltransferase
Event0446	TraesCS1A02G086900	E06	0.0660734	0.395595	0.900908	2	O-acyltransferase
Event0458	TraesCS4A02G216300	E06	0.0778703	0.0326537	0.375407	4	ATP-dependent RNA helicase family protein
Event0459	TraesCS4A02G217600	E06	1	0.318876	0.760181	1	Receptor-type tyrosine-protein phosphatase
Event0462	TraesCS4A02G218300	E06	0.410175	0.0989398	0.527722	4	Short-chain dehydrogenase/reductase family protein
Event0472	TraesCS1A02G111600	E06	0.875127	0.670064	0.846715	4	Phosphatidylinositol N-acetylglucosaminyltransferase subunit H
Event0473	TraesCS1A02G111600	E06	0.875127	0.670064	0.866273	2	Phosphatidylinositol N-acetylglucosaminyltransferase subunit H
Event0474	TraesCS1A02G111600	E06	0.827804	0.34104	0.966822	2	Phosphatidylinositol N-acetylglucosaminyltransferase subunit H
Event0475	TraesCS1A02G111600	E06	0.558622	0.34104	0.966822	2	Phosphatidylinositol N-acetylglucosaminyltransferase subunit H
Event0482	TraesCS4A02G178600	E06	0.751863	0	0.230702	2	ATP-dependent RNA helicase DeaD
Event0499	TraesCS4A02G070900	E06	0.887277	0.515851	0.512229	2	Calmodulin-lysine N-methyltransferase
Event0502	TraesCS1A02G123600	E06	0.547399	0.222071	0.253954	2	tRNA N6-adenosine threonylcarbamoyltransferase
Event0503	TraesCS1A02G123600	E06	0.547399	0.222071	0.253954	2	tRNA N6-adenosine threonylcarbamoyltransferase
Event0504	TraesCS1A02G123600	E06	0.547399	0.222071	0.253954	2	tRNA N6-adenosine threonylcarbamoyltransferase
Event0519	TraesCS4A02G042500	E06	0.669816	0.256177	0.434475	2	30S ribosomal protein S10, putative
Event0533	TraesCS5A02G498500	E06	0.349291	0.378167	0.751443	2	Thiol-disulfide oxidoreductase LTO1
Event0534	TraesCS5A02G501800	E06	0.00622952	0.216068	0.0401901	2	Serine acetyltransferase
Event0535	TraesCS5A02G502700	E06	0.540997	0.970387	0.659244	1	F-box/LRR-repeat protein
Event0536	TraesCS5A02G502700	E06	0.540997	0.970387	0.659244	1	F-box/LRR-repeat protein
Event0544	TraesCS5A02G529800	E06	0.869998	0.348584	0.990256	6	Small nuclear ribonucleoprotein-like protein
Event0545	TraesCS5A02G530000	E06	1	0.527666	1	5	SKP1 family protein
Event0551	TraesCS1A02G134500	E06	0.184058	0.916842	0.263299	5	tRNA pseudouridine synthase A
Event0553	TraesCS1A02G134500	E06	0.984349	0.0988891	0.895191	5	tRNA pseudouridine synthase A
Event0557	TraesCS1A02G138600	E06	0.888648	0.984034	0.642521	4	Transcription initiation factor IIF subunit alpha
Event0561	TraesCS1A02G141700	E06	0.0598794	0.047333	0.583124	2	#N/A
Event0576	TraesCS1A02G158400	E06	0.93517	0.84297	0.0433273	6	RING/FYVE/PHD zinc finger superfamily protein
Event0577	TraesCS1A02G158500	E06	0.871812	0.242394	0.988075	6	28S ribosomal protein S29, mitochondrial
Event0592	TraesCS1A02G198000	E06	0.127988	0.0770355	0.723494	2	RING finger protein
Event0593	TraesCS1A02G198000	E06	0.129819	0.922965	0.986352	2	RING finger protein
Event0595	TraesCS1A02G199500	E06	0.0139341	0.758322	1	7	E2 ubiquitin-conjugating-like enzyme
Event0596	TraesCS1A02G199500	E06	0.0139341	0.758322	1	7	E2 ubiquitin-conjugating-like enzyme
Event0599	TraesCS1A02G199000	E06	0.5	1	0.942537	2	N-alpha-acetyltransferase 25, NatB auxiliary subunit
Event0603	TraesCS1A02G203000	E06	0.0950697	0.413293	0.0657524	5	Ubiquitin-like protein
Event0612	TraesCS1A02G217500	E06	0.230756	1	0.914684	5	Dynamin-like 120 kDa protein, putative isoform 1
Event0628	TraesCS1A02G227200	E06	0.276877	0.410513	0.146705	5	#N/A
Event0644	TraesCS1A02G242800	E06	0.236381	0.709684	0.790966	3	AP2-like ethylene-responsive transcription factor
Event0660	TraesCS5A02G031100	E06	0.696467	0.170972	0.443523	3	Serine protease
Event0663	TraesCS5A02G040600	E06	0.174187	0	0.214896	1	Nucleolar and coiled-body phosphoprotein 1
Event0664	TraesCS5A02G041800	E06	0.975626	0.96131	0.71405	1	#N/A
Event0665	TraesCS5A02G041800	E06	0.548768	0.527737	0.863866	2	#N/A
Event0666	TraesCS5A02G042500	E06	0.0239721	0.612138	0.209705	4	#N/A
Event0667	TraesCS5A02G043500	E06	0.929314	0.839404	0.689859	3	30S ribosomal protein S17
Event0668	TraesCS1A02G256400	E06	0.85176	0.617463	0.88991	4	Cysteine proteinase inhibitor
Event0676	TraesCS5A02G060300	E06	0.944156	0.95164	0.411422	3	Receptor-like kinase
Event0677	TraesCS5A02G060300	E06	0.886063	0.571434	0.588578	5	Receptor-like kinase
Event0679	TraesCS5A02G064900	E06	0.0572289	0.402385	0.931957	7	#N/A
Event0680	TraesCS5A02G064900	E06	0.415799	0.402385	0.931957	7	#N/A
Event0681	TraesCS5A02G064900	E06	0.0400541	0.76594	0.965116	7	#N/A
Event0682	TraesCS5A02G064900	E06	0.223883	0.76594	0.965116	7	#N/A
Event0691	TraesCS5A02G074900	E06	0.191177	0.11616	0.565494	3	WD-repeat protein, putative
Event0697	TraesCS5A02G086500	E06	0.849652	0.00556424	1	5	Xaa-pro dipeptidase, putative
Event0704	TraesCS5A02G093200	E06	0.682611	0.981324	0.492253	3	elongation factor Ts family protein
Event0705	TraesCS5A02G096500	E06	0.567629	0.490932	1	2	Shikimate dehydrogenase (NADP(+))
Event0714	TraesCS5A02G106100	E06	0.125955	0.962858	0.923059	5	#N/A
Event0715	TraesCS1A02G267300	E06	0.481864	1	0.966915	4	RNA-binding protein
Event0716	TraesCS1A02G267300	E06	0.953387	0.11165	0.790704	5	RNA-binding protein
Event0719	TraesCS5A02G111400	E06	0.0312378	0.00418887	1	2	Transmembrane 9 superfamily member
Event0724	TraesCS5A02G123800	E06	0.213849	0.0219687	0.00343901	3	Glycogen synthase&&Phosphatidylinositol N-acetylglucosaminyltransferase
Event0726	TraesCS5A02G123800	E06	0.205849	0.0205063	0.0034293	3	Glycogen synthase&&Phosphatidylinositol N-acetylglucosaminyltransferase
Event0727	TraesCS5A02G123800	E06	0.205849	0.0205063	0.0034293	3	Glycogen synthase&&Phosphatidylinositol N-acetylglucosaminyltransferase
Event0728	TraesCS5A02G123800	E06	0.213849	0.0219687	0.00343901	3	Glycogen synthase&&Phosphatidylinositol N-acetylglucosaminyltransferase
Event0730	TraesCS5A02G123800	E06	0.213849	0.0219687	0.00343901	3	Glycogen synthase&&Phosphatidylinositol N-acetylglucosaminyltransferase
Event0737	TraesCS5A02G156800	E06	0.849827	0.902924	0.271876	7	Tonneau 1b
Event0747	TraesCS5A02G168400	E06	0.114277	0.60694	0.371228	4	Serine/threonine protein phosphatase 2a regulatory subunit A, putative
Event0749	TraesCS5A02G170200	E06	0.426605	0.0641257	0.644865	6	40S ribosomal protein S19
Event0755	TraesCS5A02G173100	E06	0.930485	0.0500243	0.0599907	5	Emsy N terminus domain-containing protein-like
Event0756	TraesCS5A02G173100	E06	0.470954	0.949976	0.976088	5	Emsy N terminus domain-containing protein-like
Event0764	TraesCS5A02G174400	E06	0.758873	0.653403	0	7	G-patch domain-containing protein
Event0765	TraesCS5A02G174400	E06	0.585649	0	0.0315787	7	G-patch domain-containing protein
Event0766	TraesCS5A02G174400	E06	0.813867	0.601012	0.658871	2	G-patch domain-containing protein
Event0767	TraesCS5A02G174400	E06	0.228218	0	0.0315787	3	G-patch domain-containing protein
Event0770	TraesCS5A02G174400	E06	0.813867	0.601012	0.658871	2	G-patch domain-containing protein
Event0777	TraesCS5A02G178600	E06	0.356727	0.118145	0.987329	7	Myb family transcription factor family protein
Event0796	TraesCS5A02G195000	E06	0.782406	0.832027	0.60917	1	Wd repeat protein
Event0805	TraesCS5A02G199900	E06	0.099264	0.5	0	2	#N/A
Event0830	TraesCS5A02G236300	E06	0.427795	0	0	4	Rhomboid-like protein
Event0838	TraesCS5A02G251200	E06	0.454092	0.942008	0.728152	4	Phosphatidylinositol 4-kinase
Event0839	TraesCS5A02G251200	E06	0.454092	0.942008	0.728152	4	Phosphatidylinositol 4-kinase
Event0850	TraesCS5A02G272500	E06	0.812974	0	0.509789	7	Methyl-CpG-binding domain protein
Event0852	TraesCS5A02G275000	E06	1	0.0540943	1	2	F-box protein
Event0854	TraesCS1A02G288500	E06	0.384765	0.831723	0.958139	3	Nuclear transcription factor Y subunit B
Event0857	TraesCS1A02G288900	E06	0.0051973	0.746249	0	2	Ectonucleoside triphosphate diphosphohydrolase 1
Event0858	TraesCS1A02G288900	E06	0.0051973	0.746249	0	2	Ectonucleoside triphosphate diphosphohydrolase 1
Event0859	TraesCS1A02G288900	E06	0.0051973	0.746249	0	2	Ectonucleoside triphosphate diphosphohydrolase 1
Event0886	TraesCS5A02G325600	E06	0.998216	0.983619	0	4	Protein XAP5 CIRCADIAN TIMEKEEPER
Event0891	TraesCS1A02G292100	E06	0.596839	0.703913	0.5	2	Kinase family protein
Event0907	TraesCS5A02G370500	E06	0.633837	0.80624	0.54074	6	Rhomboid family protein
Event0911	TraesCS5A02G376200	E06	0.789471	1	0.994665	2	#N/A
Event0913	TraesCS5A02G378400	E06	0.635578	0.93764	0.804074	6	F-box/LRR protein, putative
Event0931	TraesCS5A02G417500	E06	0.363453	0.870567	0.161336	3	#N/A
Event0943	TraesCS1A02G301600	E06	0.913234	0.574792	0.240526	5	Ubiquitin-conjugating enzyme E2
Event0958	TraesCS1A02G304300	E06	0.00613339	1	0.392668	2	Keratinocyte-associated protein 2
Event0964	TraesCS5A02G460400	E06	0.665208	0.993298	0.965105	6	Protein phosphatase 2C
Event0965	TraesCS5A02G462100	E06	0.374499	0.077808	0.173593	1	Histone H2A
Event0966	TraesCS5A02G462100	E06	0.374499	0.077808	0.173593	1	Histone H2A
Event0970	TraesCS5A02G472000	E06	0.790022	0.785973	0.0540372	2	Glucose-1-phosphate adenylyltransferase
Event0974	TraesCS5A02G480600	E06	0.5	0.199981	0.104099	4	Protein kinase
Event0975	TraesCS5A02G480600	E06	0.5	0.199981	0.104099	4	Protein kinase
Event0976	TraesCS5A02G480600	E06	0.5	0.199981	0.104099	4	Protein kinase
Event0980	TraesCS5A02G482700	E06	0.174814	0.636845	0.867261	3	B3 domain-containing protein
Event0988	TraesCS5A02G488600	E06	0.366294	0.930854	0.363712	3	#N/A
Event1005	TraesCS1A02G329200	E06	0.988707	0.0901337	0.0131184	6	Ubiquitin carboxyl-terminal hydrolase
Event1006	TraesCS1A02G329200	E06	0.988707	0.0901337	0.00339517	6	Ubiquitin carboxyl-terminal hydrolase
Event1007	TraesCS1A02G329200	E06	0.988707	0.0901337	0.0131184	6	Ubiquitin carboxyl-terminal hydrolase
Event1008	TraesCS1A02G330100	E06	0.135918	0.974008	0	4	Thioredoxin
Event1014	TraesCS1A02G350200	E06	0.982686	0.360515	0.904921	1	Tubulin alpha chain
Event1021	TraesCS1A02G360500	E06	0.689271	0.481018	0.633093	1	Nucleosome assembly protein 1-like 1
Event1024	TraesCS1A02G363800	E06	0.986868	0.0546178	0.113484	1	Alpha/beta-hydrolase
Event1029	TraesCS1A02G368800	E06	0.955326	0.694759	0.932336	7	Acid phosphatase/vanadium-dependent haloperoxidase related
Event1037	TraesCS1A02G385400	E06	0.38129	0.049001	0.438164	6	Dynamin-related protein
Event1038	TraesCS1A02G387700	E06	0.963103	0.433593	0.988701	4	ARM repeat superfamily protein
Event1039	TraesCS1A02G396000	E06	0.596646	0.128732	0.592869	4	Guanylate-binding protein
Event1040	TraesCS1A02G396000	E06	0.596646	0.128732	0.592869	4	Guanylate-binding protein
Event1041	TraesCS1A02G396000	E06	0.596646	0.128732	0.592869	4	Guanylate-binding protein
Event1053	TraesCS1A02G398300	E06	1	0.958209	0.574028	3	RING/U-box superfamily protein
Event1057	TraesCS1A02G398300	E06	1	0.95842	0.574028	3	RING/U-box superfamily protein
Event1058	TraesCS1A02G398300	E06	1	0.95842	0.574028	3	RING/U-box superfamily protein
Event1061	TraesCS1A02G409800	E06	0.203778	0.430551	0.7806	6	G-box binding factor
Event1066	TraesCS1A02G418300	E06	0.991738	0.297377	0.186871	3	Sugar transporter protein
Event1067	TraesCS1A02G418300	E06	0.00826163	0.702623	0.697001	3	Sugar transporter protein
Event1072	TraesCS1A02G443100	E06	0.017037	0.183371	1	2	Protein kinase
Event1092	TraesCS6A02G071500	E06	0.614599	0.766542	0.12505	3	#N/A
Event1097	TraesCS6A02G102300	E06	0.816035	0.546503	0.229592	4	5'-AMP-activated protein kinase subunit beta-1
Event1113	TraesCS6A02G118800	E06	0.782404	0.957045	0	6	GATA transcription factor
Event1114	TraesCS6A02G119900	E06	0.539152	1	0.649709	6	Protein phosphatase 2C
Event1115	TraesCS6A02G119900	E06	0.539152	1	0.649709	6	Protein phosphatase 2C
Event1128	TraesCS6A02G147200	E06	0.86473	0.358595	0.838217	2	Methyltransferase-like protein
Event1129	TraesCS6A02G147800	E06	0.923757	0.181779	0.0166894	5	Ubiquitin carboxyl-terminal hydrolase
Event1139	TraesCS6A02G153900	E06	0.726606	0.0692769	0.989218	4	Fiber protein Fb15
Event1144	TraesCS6A02G167600	E06	0.574255	0.972277	0.0239124	6	YIF1b
Event1145	TraesCS6A02G168000	E06	0.807631	0.944991	0.654287	2	Brefeldin A-inhibited guanine nucleotide-exchange protein
Event1169	TraesCS6A02G199600	E06	0.989327	0.956523	0.231811	4	#N/A
Event1175	TraesCS6A02G199900	E06	0.953091	0	0.0062527	1	Calmodulin binding protein-like protein&&Calmodulin-binding protein
Event1178	TraesCS6A02G208300	E06	0.994466	0.262999	0.83621	7	Ubiquitin-associated protein
Event1183	TraesCS6A02G210600	E06	0.954984	0.976247	0.145654	3	Vacuolar protein sorting-associated protein 20
Event1184	TraesCS6A02G210100	E06	0.793151	0.140849	0.825635	6	Protein kinase
Event1185	TraesCS6A02G210100	E06	0.272778	0.140849	0.825635	5	Protein kinase
Event1212	TraesCS6A02G262300	E06	0.0828214	0	0.644309	2	Alpha-1,3-glucosyltransferase
Event1213	TraesCS6A02G262300	E06	0.0828214	0.00929022	0.644309	2	Alpha-1,3-glucosyltransferase
Event1214	TraesCS6A02G262300	E06	0.0828214	0.00929022	0.644309	2	Alpha-1,3-glucosyltransferase
Event1227	TraesCS6A02G286800	E06	0.962241	0	0.0237058	2	Chloroplast lysine N-methyltransferase&&Rubisco methyltransferase family protein
Event1231	TraesCS6A02G302100	E06	0.56592	0.873908	0.85998	5	#N/A
Event1232	TraesCS6A02G302100	E06	0.56592	0.874121	0.85998	5	#N/A
Event1233	TraesCS6A02G302100	E06	0.56592	0.874121	0.85998	5	#N/A
Event1236	TraesCS6A02G305200	E06	0.995113	0.7171	0.894503	2	Exocyst complex component SEC6
Event1251	TraesCS6A02G329500	E06	0.421978	0	0.917332	3	Inorganic pyrophosphatase
Event1252	TraesCS6A02G329500	E06	0.421978	0	0.917332	3	Inorganic pyrophosphatase
Event1253	TraesCS6A02G329500	E06	0.421978	0	0.917332	3	Inorganic pyrophosphatase
Event1268	TraesCS6A02G336500	E06	0.988064	0.9302	0.00820538	1	myosin
Event1337	TraesCS7A02G144600	E06	0.5	0.939185	0	7	#N/A
Event1338	TraesCS7A02G144600	E06	0.5	0.939185	0	6	#N/A
Event1340	TraesCS7A02G145100	E06	0.22984	0.650868	1	3	Kinase family protein
Event1350	TraesCS7A02G160100	E06	0.440997	0.981796	0.56838	1	2Fe-2S ferredoxin
Event1356	TraesCS7A02G163400	E06	0.0416654	0.496032	0.0426594	5	#N/A
Event1363	TraesCS7A02G180000	E06	0.0898579	0.975822	0.968138	5	#N/A
Event1365	TraesCS7A02G180000	E06	0.977489	0.063345	0.303955	2	#N/A
Event1366	TraesCS7A02G189900	E06	0.0195584	0.789403	0.0247538	3	RING/U-box superfamily protein
Event1371	TraesCS7A02G195900	E06	0.876133	0.947392	0.0131702	1	Ribosomal RNA small subunit methyltransferase G
Event1373	TraesCS7A02G197400	E06	0.562675	0.850924	0.968548	3	#N/A
Event1378	TraesCS7A02G204100	E06	1	0.548924	0.986125	5	RNA-binding family protein
Event1379	TraesCS7A02G209000	E06	1	0.00935193	0	3	Drug/metabolite transporter
Event1402	TraesCS7A02G254100	E06	0.10339	0.294018	0.426228	4	Methyltransferase-like protein
Event1429	TraesCS7A02G292800	E06	0.789274	0.86674	0.652352	5	Protein kinase
Event1434	TraesCS7A02G228700	E06	0.338404	0.206776	0.619042	5	SLH domain protein
Event1435	TraesCS7A02G228700	E06	0.338404	0.170173	0.605826	5	SLH domain protein
Event1436	TraesCS7A02G286800	E06	0.957792	0	0.917676	3	#N/A
Event1439	TraesCS7A02G285500	E06	0.368992	0.802141	0.672378	6	Polypyrimidine tract-binding protein
Event1440	TraesCS7A02G302100	E06	0.187442	0.558232	0.210724	4	Small nuclear ribonucleoprotein family protein
Event1441	TraesCS7A02G302100	E06	0.187442	0.984571	0.210724	4	Small nuclear ribonucleoprotein family protein
Event1445	TraesCS7A02G307000	E06	0.547699	0.846206	0.628885	3	DAG protein, chloroplastic
Event1465	TraesCS7A02G326800	E06	0.20624	0.0368725	0.972971	4	RNA-binding protein
Event1488	TraesCS7A02G371100	E06	0.688046	0.34357	0.932176	1	Protein phosphatase 2C
Event1489	TraesCS7A02G371100	E06	0.946257	0.447504	0.967199	2	Protein phosphatase 2C
Event1491	TraesCS7A02G371100	E06	0.961124	0.588341	0.968007	2	Protein phosphatase 2C
Event1492	TraesCS7A02G371100	E06	0.961124	0.588341	0.968007	2	Protein phosphatase 2C
Event1505	TraesCS7A02G386900	E06	0.813064	0.265978	0.991778	7	#N/A
Event1507	TraesCS7A02G387400	E06	0.069088	0.150583	0.956238	6	Centromere/kinetochore protein zw10-like protein
Event1508	TraesCS7A02G389000	E06	0.943937	0.509159	0.923667	5	#N/A
Event1513	TraesCS7A02G394500	E06	0.845158	0.959312	0.414738	2	Processing peptidase
Event1514	TraesCS7A02G394500	E06	0.84114	0.696314	0.944034	5	Processing peptidase
Event1518	TraesCS7A02G402200	E06	0.868593	0.17665	0.0417711	4	Protein N-terminal asparagine amidohydrolase
Event1535	TraesCS7A02G410300	E06	1	0	0.632342	1	Type 2 DNA topoisomerase 6 subunit B-like
Event1554	TraesCS7A02G462900	E06	0.864762	0.663442	0.323389	4	3-hydroxyisobutyrate dehydrogenase
Event1575	TraesCS7A02G517600	E06	0.192766	1	0.992309	6	S-acyltransferase
Event1576	TraesCS7A02G517600	E06	0.192766	1	0.992309	6	S-acyltransferase
Event1581	TraesCS7A02G536200	E06	0.782191	0.00542746	1	5	Protein MEMO1
Event1582	TraesCS7A02G542800	E06	0.936709	0.626335	0.747145	2	#N/A
Event1608	TraesCS2A02G089100	E06	0.446729	0.712237	0.692487	3	#N/A
Event1628	TraesCS2A02G126900	E06	0.926312	0.0568233	0.353496	4	Nucleosome-remodeling factor subunit
Event1635	TraesCS2A02G138000	E06	0.436954	0.774085	0.268769	5	ATP-dependent RNA helicase
Event1643	TraesCS2A02G141100	E06	0.832907	0	0.00819485	3	Protein phosphatase 2c, putative
Event1645	TraesCS2A02G147400	E06	0.577409	0.0489186	0.00330616	6	Eukaryotic translation initiation factor 6
Event1646	TraesCS2A02G147400	E06	0.577409	0.0489186	0.00330616	6	Eukaryotic translation initiation factor 6
Event1655	TraesCS2A02G156700	E06	0.558543	0.273221	0.348713	3	#N/A
Event1656	TraesCS2A02G156700	E06	0.558543	0.273221	0.348713	3	#N/A
Event1658	TraesCS2A02G159300	E06	0.905027	0.0583423	0.93554	4	4-alpha-glucanotransferase
Event1661	TraesCS2A02G162700	E06	0.954156	0.125388	0.229573	6	Serine/arginine rich splicing factor, putative&&Arginine/serine-rich splicing factor, putative, expressed
Event1662	TraesCS2A02G162700	E06	0.961184	0.125388	0.239842	6	Serine/arginine rich splicing factor, putative&&Arginine/serine-rich splicing factor, putative, expressed
Event1668	TraesCS2A02G169800	E06	0.976184	0.625729	0.998164	4	Elongation factor 1-beta
Event1669	TraesCS2A02G169800	E06	0	0.207989	0.048764	2	Elongation factor 1-beta
Event1671	TraesCS2A02G171500	E06	0.801928	0.211549	0.854135	7	Methyltransferase-like protein
Event1672	TraesCS2A02G172100	E06	0.00568114	0.00562635	0.334748	7	PHD finger alfin-like protein
Event1693	TraesCS2A02G212300	E06	0.778911	0.0313874	0.11898	6	Pentatricopeptide repeat-containing protein
Event1694	TraesCS2A02G220100	E06	0.142762	0.993505	0.785308	4	Protein disulfide isomerase
Event1700	TraesCS2A02G221900	E06	0.583093	0.561372	0.764995	3	RNA-binding family protein
Event1713	TraesCS2A02G237000	E06	0.0478278	0.856329	0.863346	5	Malic enzyme
Event1714	TraesCS2A02G243400	E06	0	0.930349	0.584373	2	Leucine-rich repeat receptor-like protein kinase family protein&&Receptor protein kinase-like protein
Event1715	TraesCS2A02G246200	E06	0.983022	0.031812	0	3	Proline--tRNA ligase
Event1723	TraesCS2A02G269000	E06	0.948408	0.617467	0.990584	4	tRNA-dihydrouridine synthase
Event1724	TraesCS2A02G269100	E06	0.975583	1	0.227074	5	Uridine kinase
Event1725	TraesCS2A02G269100	E06	0.192453	0	0.772926	5	Uridine kinase
Event1727	TraesCS2A02G270700	E06	1	0.9947	0.771696	3	#N/A
Event1728	TraesCS2A02G270700	E06	1	0.9947	0.771696	3	#N/A
Event1729	TraesCS2A02G270700	E06	0.00513976	1	0.245521	3	#N/A
Event1763	TraesCS2A02G289200	E06	0.0853553	0.0776367	0.955596	6	5'-AMP-activated protein kinase subunit beta&&5'-AMP-activated protein kinase subunit gamma
Event1764	TraesCS2A02G289200	E06	0.928574	0.0458617	0.0066823	5	5'-AMP-activated protein kinase subunit beta&&5'-AMP-activated protein kinase subunit gamma
Event1766	TraesCS2A02G289200	E06	0.928574	0.0458617	0.0066823	5	5'-AMP-activated protein kinase subunit beta&&5'-AMP-activated protein kinase subunit gamma
Event1772	TraesCS2A02G292700	E06	0.632951	0.160708	0.864876	4	DNA-binding protein
Event1784	TraesCS2A02G304600	E06	0.0332721	0.233577	0.103226	2	#N/A
Event1790	TraesCS2A02G308600	E06	1	0.990046	0.0383113	4	Protein TIC 40, chloroplastic
Event1794	TraesCS2A02G308800	E06	0.494556	0.980746	0.789001	4	Regulator of nonsense transcripts UPF3
Event1795	TraesCS2A02G308800	E06	0.494556	0.980746	0.789001	4	Regulator of nonsense transcripts UPF3
Event1796	TraesCS2A02G308800	E06	0.428522	0.0192538	0.203709	4	Regulator of nonsense transcripts UPF3
Event1797	TraesCS2A02G308800	E06	0.237312	0.0148595	0.0367125	4	Regulator of nonsense transcripts UPF3
Event1818	TraesCS2A02G348800	E06	1	0.288316	0	2	Basic helix-loop-helix (BHLH) DNA-binding superfamily
Event1830	TraesCS2A02G359100	E06	0.773102	0.779613	1	3	Transporter-related family protein
Event1833	TraesCS2A02G364600	E06	0.0377355	0.0179472	0.560739	7	Coiled-coil domain-containing protein 115
Event1834	TraesCS2A02G364600	E06	0.266556	1	0.526284	7	Coiled-coil domain-containing protein 115
Event1835	TraesCS2A02G366900	E06	0.13367	0.986034	0.943691	6	RNA binding protein
Event1842	TraesCS2A02G375900	E06	0.080711	0.144394	0.492832	1	#N/A
Event1851	TraesCS2A02G389500	E06	0.92037	0.94722	0.490704	3	#N/A
Event1852	TraesCS2A02G391900	E06	0.888593	0.655462	0.282073	3	Mannosyltransferase
Event1880	TraesCS2A02G430100	E06	1	0	1	6	26S proteasome non-ATPase regulatory subunit 1
Event1881	TraesCS2A02G430100	E06	1	0	0.989607	6	26S proteasome non-ATPase regulatory subunit 1
Event1882	TraesCS2A02G430100	E06	1	0	1	6	26S proteasome non-ATPase regulatory subunit 1
Event1883	TraesCS2A02G430100	E06	1	0	0.989607	6	26S proteasome non-ATPase regulatory subunit 1
Event1884	TraesCS2A02G430100	E06	1	0	1	6	26S proteasome non-ATPase regulatory subunit 1
Event1890	TraesCS2A02G431500	E06	0.058972	0.74048	0	7	#N/A
Event1891	TraesCS2A02G431500	E06	0.058972	0.74048	0.694717	7	#N/A
Event1892	TraesCS2A02G431500	E06	0.058972	0.74048	0.694717	7	#N/A
Event1922	TraesCS2A02G482700	E06	0.701452	0.263982	0.262693	5	tRNA (Guanine(10)-N2)-methyltransferase-like protein
Event1949	TraesCS1A02G111600	E06	0.751602	0.529055	0.762673	4	Phosphatidylinositol N-acetylglucosaminyltransferase subunit H
Event1950	TraesCS5A02G064900	E06	0.702049	0.650734	0.32787	2	#N/A
Event0036	TraesCS3A02G107500	E07	0.5	0.914843	1	2	Mitochondrial-processing peptidase subunit alpha
Event0037	TraesCS3A02G108900	E07	1	0.0311067	0.0277938	1	Malic enzyme
Event0074	TraesCS3A02G137300	E07	0.336621	0.705962	0.751324	1	#N/A
Event0082	TraesCS3A02G149300	E07	0.705354	0.067503	0.553264	1	Mitochondrial carrier protein, putative
Event0117	TraesCS3A02G176300	E07	0.106068	0.474629	0.748501	5	Inositol-1-monophosphatase
Event0125	TraesCS3A02G184200	E07	0.193835	0	0.74533	3	#N/A
Event0128	TraesCS3A02G187300	E07	0.446353	0.0992015	0.107329	6	ATP-dependent Clp protease proteolytic subunit
Event0153	TraesCS3A02G212200	E07	0.040142	0.031481	0.247898	2	Protein kinase
Event0155	TraesCS3A02G212200	E07	0.040142	0.031481	0.247898	2	Protein kinase
Event0156	TraesCS3A02G212200	E07	0.807483	0.0100166	0.811588	6	Protein kinase
Event0158	TraesCS3A02G212200	E07	0.040142	0.031481	0.247898	2	Protein kinase
Event0159	TraesCS3A02G212200	E07	0.686599	0.227863	0.16608	4	Protein kinase
Event0160	TraesCS3A02G212200	E07	0.0182266	0.272106	0	3	Protein kinase
Event0161	TraesCS3A02G212200	E07	1	0.272106	0	4	Protein kinase
Event0162	TraesCS3A02G214500	E07	0.437928	0.308492	0.170645	3	Serine/threonine-protein phosphatase 2A 55 kDa regulatory subunit B
Event0181	TraesCS3A02G250100	E07	0.979867	0.0435871	0.134664	6	Protein REVERSION-TO-ETHYLENE SENSITIVITY1
Event0182	TraesCS3A02G250100	E07	0.979867	0.0444554	1	3	Protein REVERSION-TO-ETHYLENE SENSITIVITY1
Event0187	TraesCS3A02G252000	E07	0.338566	0.0258252	0.0409607	1	MYB-related transcription factor
Event0188	TraesCS3A02G252000	E07	0.338566	0.0258252	0.0409607	1	MYB-related transcription factor
Event0189	TraesCS3A02G252000	E07	0.338566	0.0258252	0.0409607	1	MYB-related transcription factor
Event0190	TraesCS3A02G252000	E07	0.773125	0.0312985	0.652462	4	MYB-related transcription factor
Event0191	TraesCS3A02G252000	E07	0.338566	0.0258252	0.0409607	1	MYB-related transcription factor
Event0192	TraesCS3A02G252000	E07	0.656292	0.354995	0.369447	2	MYB-related transcription factor
Event0193	TraesCS3A02G252700	E07	0.991847	1	0.186049	6	60S ribosomal protein l28
Event0200	TraesCS3A02G256900	E07	0.988913	0.47553	0.963406	5	SWAP (Suppressor-of-White-APricot)/surp domain-containing protein
Event0204	TraesCS3A02G260000	E07	0.533189	0.649066	0.44626	1	Arginine/serine-rich splicing factor, putative
Event0206	TraesCS3A02G260000	E07	0.907738	0.879269	0.616923	2	Arginine/serine-rich splicing factor, putative
Event0210	TraesCS3A02G260000	E07	0.241475	0.269494	0.53144	2	Arginine/serine-rich splicing factor, putative
Event0211	TraesCS3A02G260000	E07	0.614473	0.248893	1	1	Arginine/serine-rich splicing factor, putative
Event0212	TraesCS3A02G260000	E07	0.1437	0.0986005	0.891295	2	Arginine/serine-rich splicing factor, putative
Event0213	TraesCS3A02G260000	E07	0.217755	0.0986005	0.891295	2	Arginine/serine-rich splicing factor, putative
Event0227	TraesCS3A02G266200	E07	0	0.995447	0	1	Splicing factor 3A subunit 3
Event0232	TraesCS3A02G273700	E07	0.743537	0.167595	0.0475166	3	RNA-binding S4 domain-containing protein
Event0257	TraesCS3A02G288900	E07	0.151531	0.366358	0.939397	1	RING finger and CHY zinc finger protein
Event0259	TraesCS3A02G288900	E07	0.63856	0.070836	0.0568908	1	RING finger and CHY zinc finger protein
Event0260	TraesCS3A02G288900	E07	0.68262	0.00842159	0.0148526	6	RING finger and CHY zinc finger protein
Event0263	TraesCS3A02G288900	E07	0.651777	0.0412997	0.490115	1	RING finger and CHY zinc finger protein
Event0264	TraesCS3A02G288900	E07	0.651777	0.0413642	0.490115	1	RING finger and CHY zinc finger protein
Event0291	TraesCS3A02G338400	E07	0.852864	0.546744	1	1	#N/A
Event0292	TraesCS3A02G338400	E07	0.989065	0.666684	1	1	#N/A
Event0295	TraesCS3A02G339200	E07	0.00988736	0.926759	0.0273206	7	#N/A
Event0301	TraesCS3A02G352800	E07	0.42845	0.963523	0.9194	1	V-type proton ATPase subunit a
Event0326	TraesCS3A02G375200	E07	0.105302	1	0.393045	5	Sorting nexin-1
Event0327	TraesCS3A02G378600	E07	0.639582	0.199727	1	5	Wd repeat-containing protein
Event0328	TraesCS3A02G378600	E07	1	0.310934	0.210464	2	Wd repeat-containing protein
Event0332	TraesCS3A02G381200	E07	0.69358	0.152609	0.216477	3	Ion channel DMI1
Event0343	TraesCS3A02G394800	E07	0.0229853	0.972696	0.0372354	6	Pentatricopeptide repeat-containing protein
Event0344	TraesCS3A02G394800	E07	0.0229853	0.972696	0.0372354	6	Pentatricopeptide repeat-containing protein
Event0347	TraesCS3A02G397500	E07	0.171635	0.757243	0.951949	2	Protein EFR3-like protein
Event0361	TraesCS3A02G408100	E07	0.040534	1	0.300248	2	DNA ligase-like
Event0369	TraesCS3A02G416900	E07	0.898025	0.596761	0.613665	4	ATP-dependent RNA helicase p62
Event0371	TraesCS3A02G417700	E07	0.723957	0.739969	0.421972	4	#N/A
Event0382	TraesCS3A02G454400	E07	0.784291	0.457837	0.672799	6	Mitochondrial carrier protein-like
Event0389	TraesCS3A02G488100	E07	0.988541	0.745509	0.626697	4	Alpha-1,3-mannosyl-glycoprotein 2-beta-N-acetylglucosaminyltransferase
Event0395	TraesCS3A02G528500	E07	0	0	0.637933	1	Telomere-binding family protein
Event0396	TraesCS3A02G528500	E07	0.846309	0.851259	0.362067	1	Telomere-binding family protein
Event0397	TraesCS3A02G531600	E07	0.991505	0.285461	0.458772	2	30S ribosomal protein S17
Event0410	TraesCS1A02G039200	E07	0.973253	0	0.919157	1	#N/A
Event0417	TraesCS1A02G062400	E07	0.138555	0.0985178	0.547992	5	4'-phosphopantetheinyl transferase
Event0434	TraesCS1A02G077600	E07	0.911857	0.0359688	0.144023	1	#N/A
Event0458	TraesCS4A02G216300	E07	0.0963158	0.0512902	0.388366	4	ATP-dependent RNA helicase family protein
Event0462	TraesCS4A02G218300	E07	1	0.278189	0.367286	4	Short-chain dehydrogenase/reductase family protein
Event0476	TraesCS1A02G111600	E07	0.519835	0.104696	0.402184	1	Phosphatidylinositol N-acetylglucosaminyltransferase subunit H
Event0477	TraesCS1A02G111600	E07	0.552515	0.104696	0.402184	1	Phosphatidylinositol N-acetylglucosaminyltransferase subunit H
Event0482	TraesCS4A02G178600	E07	0.822783	0	0.23882	2	ATP-dependent RNA helicase DeaD
Event0489	TraesCS4A02G144400	E07	0.943863	0.994042	0.792952	1	Transportin-3
Event0497	TraesCS4A02G070900	E07	0.236803	0.522265	0.236573	3	Calmodulin-lysine N-methyltransferase
Event0498	TraesCS4A02G070900	E07	0.236803	0.522265	0.236573	3	Calmodulin-lysine N-methyltransferase
Event0500	TraesCS4A02G070900	E07	0.556765	0.15303	0.0875971	1	Calmodulin-lysine N-methyltransferase
Event0531	TraesCS5A02G498100	E07	0.924472	1	0.172618	2	Ubiquitin family protein, expressed
Event0538	TraesCS5A02G510200	E07	0.24	0.00445049	0.367378	5	Methyltransferase
Event0557	TraesCS1A02G138600	E07	0.924011	0.97807	0.710685	4	Transcription initiation factor IIF subunit alpha
Event0576	TraesCS1A02G158400	E07	0.835392	0.459758	0.0371465	6	RING/FYVE/PHD zinc finger superfamily protein
Event0577	TraesCS1A02G158500	E07	0.809627	0.229692	0.984755	6	28S ribosomal protein S29, mitochondrial
Event0582	TraesCS1A02G162300	E07	0.968437	0.0656661	0.793994	2	PfkB family carbohydrate kinase
Event0592	TraesCS1A02G198000	E07	0.108548	0.0119131	0.916612	2	RING finger protein
Event0593	TraesCS1A02G198000	E07	0.291957	0.988087	1	2	RING finger protein
Event0595	TraesCS1A02G199500	E07	0.0149849	0.75188	0.265218	7	E2 ubiquitin-conjugating-like enzyme
Event0596	TraesCS1A02G199500	E07	0.0149849	0.75188	0.265218	7	E2 ubiquitin-conjugating-like enzyme
Event0603	TraesCS1A02G203000	E07	0.152406	0.568869	0.112007	5	Ubiquitin-like protein
Event0605	TraesCS1A02G206900	E07	0.303572	0.277661	0.8879	1	Cytochrome P450 family protein, expressed
Event0607	TraesCS1A02G210600	E07	0.0890561	0.0273544	0.844426	1	Flavin-containing monooxygenase
Event0612	TraesCS1A02G217500	E07	0.352902	0.956068	0.966351	5	Dynamin-like 120 kDa protein, putative isoform 1
Event0628	TraesCS1A02G227200	E07	0.507483	0.543618	0.238467	5	#N/A
Event0629	TraesCS1A02G228300	E07	0.153263	0.0663595	0.351609	2	Phospholipase D
Event0634	TraesCS1A02G240100	E07	0.370209	0.246726	0.925248	1	#N/A
Event0635	TraesCS1A02G240100	E07	0.208651	0.795897	0.172051	1	#N/A
Event0636	TraesCS1A02G240100	E07	0.208651	0.795897	0.350968	1	#N/A
Event0644	TraesCS1A02G242800	E07	0.240167	0.802838	0.711742	3	AP2-like ethylene-responsive transcription factor
Event0646	TraesCS1A02G245500	E07	0.558755	0.466128	0.319414	4	Methyltransferase-like protein&&Methyltransferase-like protein 13
Event0651	TraesCS5A02G015000	E07	1	0	0.991571	1	RNA-binding protein
Event0666	TraesCS5A02G042500	E07	0.114217	0.618324	0.310891	4	#N/A
Event0668	TraesCS1A02G256400	E07	0.77076	0.700503	0.951344	4	Cysteine proteinase inhibitor
Event0677	TraesCS5A02G060300	E07	0.722701	0.225605	0.375811	5	Receptor-like kinase
Event0679	TraesCS5A02G064900	E07	0.117365	0.356673	0.974777	7	#N/A
Event0680	TraesCS5A02G064900	E07	0.39752	0.356673	0.974777	7	#N/A
Event0681	TraesCS5A02G064900	E07	0.121438	0.665663	0.955568	7	#N/A
Event0682	TraesCS5A02G064900	E07	0.327329	0.665663	0.955568	7	#N/A
Event0691	TraesCS5A02G074900	E07	0.096886	0	0.422958	3	WD-repeat protein, putative
Event0697	TraesCS5A02G086500	E07	0.531993	0.0461755	0.837745	5	Xaa-pro dipeptidase, putative
Event0704	TraesCS5A02G093200	E07	0.623222	0.984761	0.387382	3	elongation factor Ts family protein
Event0714	TraesCS5A02G106100	E07	0.224773	0.982149	0.926841	5	#N/A
Event0715	TraesCS1A02G267300	E07	0.431711	1	0.96802	4	RNA-binding protein
Event0716	TraesCS1A02G267300	E07	0.791976	0.129384	0.387229	5	RNA-binding protein
Event0717	TraesCS1A02G267300	E07	0.834934	0	0.0192229	2	RNA-binding protein
Event0719	TraesCS5A02G111400	E07	0.0285782	0.00457848	0.997145	2	Transmembrane 9 superfamily member
Event0732	TraesCS5A02G126100	E07	0.455737	0.576954	0.16882	2	#N/A
Event0737	TraesCS5A02G156800	E07	0.966689	0.887676	0.2845	7	Tonneau 1b
Event0740	TraesCS5A02G161300	E07	0.137894	0.0297709	1	1	Phosphoglycerate dehydrogenase-like protein
Event0747	TraesCS5A02G168400	E07	0.198168	0.70392	0.337022	4	Serine/threonine protein phosphatase 2a regulatory subunit A, putative
Event0749	TraesCS5A02G170200	E07	0.46731	0.118867	0.623292	6	40S ribosomal protein S19
Event0755	TraesCS5A02G173100	E07	0.951439	0.0111468	0.0229904	5	Emsy N terminus domain-containing protein-like
Event0756	TraesCS5A02G173100	E07	0.512996	0.988853	0.989736	5	Emsy N terminus domain-containing protein-like
Event0760	TraesCS5A02G173400	E07	0.580773	0.932279	0.950413	1	#N/A
Event0764	TraesCS5A02G174400	E07	0.844216	0.735426	0.0681631	7	G-patch domain-containing protein
Event0765	TraesCS5A02G174400	E07	0.715908	0	0.054665	7	G-patch domain-containing protein
Event0777	TraesCS5A02G178600	E07	0.335971	0.207478	1	7	Myb family transcription factor family protein
Event0804	TraesCS5A02G199600	E07	0.797159	0.608498	0.00886829	2	RNA-binding protein 25&&RNA binding protein
Event0805	TraesCS5A02G199900	E07	0.293497	0	0	2	#N/A
Event0809	TraesCS5A02G202500	E07	0.793693	0.917269	0.157546	2	Malonyl-CoA decarboxylase
Event0818	TraesCS1A02G283000	E07	0.997167	0.374066	0.895674	1	Kinesin light chain 3
Event0828	TraesCS5A02G236200	E07	0.963146	0.933948	0.0295939	1	#N/A
Event0829	TraesCS5A02G236200	E07	0.963146	0.933948	0.0295939	1	#N/A
Event0830	TraesCS5A02G236300	E07	0.374587	0.886072	0.5	4	Rhomboid-like protein
Event0838	TraesCS5A02G251200	E07	0.491577	0.971364	0.809433	4	Phosphatidylinositol 4-kinase
Event0839	TraesCS5A02G251200	E07	0.491577	0.971364	0.809433	4	Phosphatidylinositol 4-kinase
Event0850	TraesCS5A02G272500	E07	0.705787	0.0195649	0.362926	7	Methyl-CpG-binding domain protein
Event0857	TraesCS1A02G288900	E07	0.0229965	0.370848	0.0200955	2	Ectonucleoside triphosphate diphosphohydrolase 1
Event0858	TraesCS1A02G288900	E07	0.0229965	0.370848	0.0200955	2	Ectonucleoside triphosphate diphosphohydrolase 1
Event0859	TraesCS1A02G288900	E07	0.0229965	0.370848	0.0200955	2	Ectonucleoside triphosphate diphosphohydrolase 1
Event0860	TraesCS5A02G282200	E07	0.0670903	0.756621	0.0555316	2	Cyclin family protein
Event0889	TraesCS5A02G327800	E07	0.795728	0.762222	0.395471	2	DNA-(apurinic or apyrimidinic site) lyase
Event0890	TraesCS5A02G329400	E07	0.276758	0.710394	0.191809	2	#N/A
Event0892	TraesCS5A02G330800	E07	0.0785879	0.0401125	0.5	1	Chitobiosyldiphosphodolichol beta-mannosyltransferase
Event0905	TraesCS5A02G369500	E07	0.19471	1	0.523159	2	Protein kinase
Event0906	TraesCS5A02G370800	E07	0.379832	0.401573	1	1	Elongation factor
Event0907	TraesCS5A02G370500	E07	0.692314	0.805208	0.585107	6	Rhomboid family protein
Event0910	TraesCS5A02G373600	E07	1	0.143473	0.144008	5	GTP binding protein&&Large subunit GTPase 1
Event0911	TraesCS5A02G376200	E07	0.689955	0.968233	0.992913	2	#N/A
Event0913	TraesCS5A02G378400	E07	0.657016	0.914421	0.407379	6	F-box/LRR protein, putative
Event0924	TraesCS5A02G395700	E07	0.580631	0.932912	0.301558	3	Serine/threonine phosphatase-like protein
Event0935	TraesCS5A02G422300	E07	0.965453	0.751705	0.908149	1	#N/A
Event0942	TraesCS5A02G427500	E07	0.785704	0.271069	0.311131	4	Glutamate carboxypeptidase 2
Event0964	TraesCS5A02G460400	E07	0.640991	0.971565	1	6	Protein phosphatase 2C
Event0968	TraesCS5A02G468800	E07	0.0139355	0.00519312	0.968811	1	Ethylene-responsive transcription factor, putative
Event0969	TraesCS5A02G470800	E07	0.0450851	0.745706	0.835424	1	Pentatricopeptide repeat-containing protein
Event0988	TraesCS5A02G488600	E07	0.445126	0.901898	0.735844	3	#N/A
Event0993	TraesCS1A02G314400	E07	0.511185	0.709916	0.32983	1	Transcription factor TFIIIB component B
Event1000	TraesCS1A02G322700	E07	0.939599	0.290757	0.111876	1	H/ACA ribonucleoprotein complex non-core subunit NAF1
Event1005	TraesCS1A02G329200	E07	0.988893	0.110517	0.0323233	6	Ubiquitin carboxyl-terminal hydrolase
Event1006	TraesCS1A02G329200	E07	0.988893	0.110517	0.0293613	6	Ubiquitin carboxyl-terminal hydrolase
Event1007	TraesCS1A02G329200	E07	0.988893	0.110517	0.0323233	6	Ubiquitin carboxyl-terminal hydrolase
Event1008	TraesCS1A02G330100	E07	0.0879642	0.962926	0.144086	4	Thioredoxin
Event1013	TraesCS1A02G350100	E07	0.114343	0.495026	0.206571	1	#N/A
Event1029	TraesCS1A02G368800	E07	0.823131	0.5	0.57945	7	Acid phosphatase/vanadium-dependent haloperoxidase related
Event1030	TraesCS1A02G372400	E07	0.0226938	0.987992	1	4	Lactation elevated protein 1
Event1037	TraesCS1A02G385400	E07	0.557148	0.0567348	0.515315	6	Dynamin-related protein
Event1039	TraesCS1A02G396000	E07	1	0.102493	1	4	Guanylate-binding protein
Event1040	TraesCS1A02G396000	E07	1	0.102493	1	4	Guanylate-binding protein
Event1041	TraesCS1A02G396000	E07	1	0.102493	1	4	Guanylate-binding protein
Event1061	TraesCS1A02G409800	E07	0.357309	0.506426	0.658161	6	G-box binding factor
Event1066	TraesCS1A02G418300	E07	0.998385	0.235603	0.180424	3	Sugar transporter protein
Event1067	TraesCS1A02G418300	E07	0.00161512	0.764397	0.819576	3	Sugar transporter protein
Event1068	TraesCS1A02G420300	E07	0.208085	0.0486395	0.573468	3	Kinase-related protein DUF1296
Event1070	TraesCS1A02G433300	E07	0.261095	0.364611	0.648913	1	Cytoplasmic membrane protein
Event1075	TraesCS6A02G021200	E07	0.13027	0.844572	0.0733423	2	Mitochondrial inner membrane protease subunit 1
Event1076	TraesCS6A02G021200	E07	0.178237	0.737514	0.131092	2	Mitochondrial inner membrane protease subunit 1
Event1077	TraesCS6A02G021200	E07	0.590226	0.34397	0.56048	2	Mitochondrial inner membrane protease subunit 1
Event1092	TraesCS6A02G071500	E07	0.208449	0.425987	0.20823	3	#N/A
Event1097	TraesCS6A02G102300	E07	1	0.405715	0.544565	4	5'-AMP-activated protein kinase subunit beta-1
Event1113	TraesCS6A02G118800	E07	0.791573	0.88335	0	6	GATA transcription factor
Event1139	TraesCS6A02G153900	E07	0.575988	0.0735406	0.928591	4	Fiber protein Fb15
Event1141	TraesCS6A02G165900	E07	0.99194	0.179252	0.720702	1	TBCC domain-containing protein 1
Event1142	TraesCS6A02G165900	E07	0.99194	0.179252	0.720702	1	TBCC domain-containing protein 1
Event1144	TraesCS6A02G167600	E07	0.904361	0.932632	0.0928379	6	YIF1b
Event1178	TraesCS6A02G208300	E07	0.993638	0.394709	0.690815	7	Ubiquitin-associated protein
Event1181	TraesCS6A02G210300	E07	0.971392	1	0.122722	2	Nucleoporin GLE1
Event1183	TraesCS6A02G210600	E07	1	0.849023	0.0808853	3	Vacuolar protein sorting-associated protein 20
Event1184	TraesCS6A02G210100	E07	0.698243	0.260982	0.326263	6	Protein kinase
Event1190	TraesCS6A02G214100	E07	0.649058	0.764904	0.933968	1	Kinase family protein
Event1191	TraesCS6A02G214100	E07	0.649058	0.757089	0.925537	1	Kinase family protein
Event1192	TraesCS6A02G214100	E07	0.649058	0.764904	0.933968	1	Kinase family protein
Event1198	TraesCS6A02G219000	E07	0.0441634	0.982059	0.227164	1	Arginine/serine-rich splicing factor, putative
Event1199	TraesCS6A02G219000	E07	0.050695	0.703976	0.889967	1	Arginine/serine-rich splicing factor, putative
Event1200	TraesCS6A02G219000	E07	0.0469	1	0.944448	1	Arginine/serine-rich splicing factor, putative
Event1201	TraesCS6A02G219000	E07	1	0.982059	0.236185	1	Arginine/serine-rich splicing factor, putative
Event1202	TraesCS6A02G219000	E07	0.050695	0.703976	0.889967	1	Arginine/serine-rich splicing factor, putative
Event1229	TraesCS6A02G301600	E07	1	0.15926	0.200775	1	RING/U-box superfamily protein
Event1241	TraesCS6A02G309100	E07	0.758043	0.986037	0.645727	3	BAH domain-containing protein
Event1245	TraesCS6A02G310100	E07	0.106977	0.861919	0.61585	2	Craniofacial development protein 1
Event1272	TraesCS6A02G347800	E07	0.0385826	0.0263483	0.256769	1	Diacylglycerol kinase
Event1277	TraesCS6A02G353600	E07	0.337412	0.135212	0.237495	1	Autophagy-related protein 18
Event1326	TraesCS7A02G126900	E07	0.825607	0.455419	0.455325	1	Basic helix-loop-helix transcription factor
Event1337	TraesCS7A02G144600	E07	0.5	1	0	7	#N/A
Event1339	TraesCS7A02G145100	E07	0.171097	0.594434	0.245994	2	Kinase family protein
Event1340	TraesCS7A02G145100	E07	0.171097	0.406996	1	3	Kinase family protein
Event1341	TraesCS7A02G145100	E07	0.171097	0.594434	0.245994	2	Kinase family protein
Event1344	TraesCS7A02G159700	E07	0.00288346	0.851319	0	3	transmembrane protein
Event1345	TraesCS7A02G159700	E07	0.00288346	0.851319	0	3	transmembrane protein
Event1346	TraesCS7A02G159700	E07	0.0691051	0.91541	0.250481	1	transmembrane protein
Event1347	TraesCS7A02G159700	E07	0.486575	0.851319	0.0367693	1	transmembrane protein
Event1348	TraesCS7A02G159700	E07	0.486575	0.851319	0.0367693	1	transmembrane protein
Event1349	TraesCS7A02G159700	E07	0.486575	0.851319	0.0367693	1	transmembrane protein
Event1366	TraesCS7A02G189900	E07	0.00552937	0.424865	0.00817372	3	RING/U-box superfamily protein
Event1368	TraesCS7A02G195500	E07	0.390802	0.794939	0.370962	1	Phosphoglucosamine mutase
Event1369	TraesCS7A02G195500	E07	0.390802	0.794939	0.370962	1	Phosphoglucosamine mutase
Event1370	TraesCS7A02G195500	E07	0.390802	0.794939	0.370962	1	Phosphoglucosamine mutase
Event1378	TraesCS7A02G204100	E07	1	0.665109	1	5	RNA-binding family protein
Event1379	TraesCS7A02G209000	E07	0.975972	0.078302	0.0155553	3	Drug/metabolite transporter
Event1402	TraesCS7A02G254100	E07	0.0347718	0.305088	0.404091	4	Methyltransferase-like protein
Event1416	TraesCS7A02G277300	E07	0	0.394592	0.0537789	2	Myotubularin
Event1417	TraesCS7A02G277300	E07	0	0.394592	0.0537789	2	Myotubularin
Event1418	TraesCS7A02G277300	E07	0	0.394592	0.0537789	2	Myotubularin
Event1433	TraesCS7A02G223800	E07	0.0537677	1	0	1	Mannan endo-1,4-beta-mannosidase-like protein
Event1447	TraesCS7A02G313500	E07	1	0.320255	0.733299	1	#N/A
Event1454	TraesCS7A02G321500	E07	0.0383979	0.80369	0.0758478	3	Survival of motor neuron-related-splicing factor 30
Event1457	TraesCS7A02G321500	E07	0.264444	0.76582	0.213498	3	Survival of motor neuron-related-splicing factor 30
Event1458	TraesCS7A02G321500	E07	0.0383979	0.80369	0.0758478	3	Survival of motor neuron-related-splicing factor 30
Event1460	TraesCS7A02G321500	E07	0.314244	0.952614	0.231025	1	Survival of motor neuron-related-splicing factor 30
Event1462	TraesCS7A02G326800	E07	0	0.259824	0.0966419	1	RNA-binding protein
Event1463	TraesCS7A02G326800	E07	0.282311	0.596667	0.506921	1	RNA-binding protein
Event1465	TraesCS7A02G326800	E07	0.0712056	0.00556094	1	4	RNA-binding protein
Event1466	TraesCS7A02G326800	E07	0.38602	0.37128	0.174373	2	RNA-binding protein
Event1467	TraesCS7A02G326800	E07	0.197985	0.466545	0.177722	1	RNA-binding protein
Event1470	TraesCS7A02G329000	E07	0.969521	0.104032	0.902945	1	#N/A
Event1471	TraesCS7A02G329000	E07	0.969521	0.104032	0.902945	1	#N/A
Event1486	TraesCS7A02G338800	E07	0.275446	0	0.04147	1	NAD(P)-binding Rossmann-fold superfamily protein
Event1487	TraesCS7A02G338800	E07	0.275446	0	0.04147	1	NAD(P)-binding Rossmann-fold superfamily protein
Event1489	TraesCS7A02G371100	E07	0.847261	0.570876	0.566778	2	Protein phosphatase 2C
Event1490	TraesCS7A02G371100	E07	0.741976	0.34682	0.147241	1	Protein phosphatase 2C
Event1491	TraesCS7A02G371100	E07	0.894208	0.652935	0.588365	2	Protein phosphatase 2C
Event1492	TraesCS7A02G371100	E07	0.894208	0.652935	0.588365	2	Protein phosphatase 2C
Event1496	TraesCS7A02G377800	E07	0.673911	1	0.935899	6	#N/A
Event1505	TraesCS7A02G386900	E07	0.95742	0.347363	0.988614	7	#N/A
Event1507	TraesCS7A02G387400	E07	0.0392599	0.126381	0.958968	6	Centromere/kinetochore protein zw10-like protein
Event1517	TraesCS7A02G398200	E07	0.0259661	0.0700314	0.264155	1	RNA-binding family protein, putative&&RNA binding protein, putative
Event1518	TraesCS7A02G402200	E07	0.979648	0.325027	0.0878577	4	Protein N-terminal asparagine amidohydrolase
Event1532	TraesCS7A02G409900	E07	0.0673374	0	0.251881	1	WAT1-related protein
Event1552	TraesCS7A02G459700	E07	0.134062	0.635349	0.616943	5	#N/A
Event1569	TraesCS7A02G490700	E07	0.874274	0.569889	0.807477	4	Zinc finger, PHD-finger
Event1575	TraesCS7A02G517600	E07	0.135531	0.704198	0.976884	6	S-acyltransferase
Event1576	TraesCS7A02G517600	E07	0.135531	0.704198	0.976884	6	S-acyltransferase
Event1584	TraesCS2A02G033300	E07	0.947474	0.0131502	0	1	#N/A
Event1623	TraesCS2A02G112900	E07	0.892044	0	0.76222	1	Ubiquitin-like-specific protease ESD4
Event1628	TraesCS2A02G126900	E07	0.947284	0.112219	0.448463	4	Nucleosome-remodeling factor subunit
Event1636	TraesCS2A02G139800	E07	0.416782	0.0398601	0.0474222	3	Calcium-binding protein 39
Event1637	TraesCS2A02G139800	E07	0.511204	0.703607	0.733431	3	Calcium-binding protein 39
Event1661	TraesCS2A02G162700	E07	0.990405	0.299164	0.235547	6	Serine/arginine rich splicing factor, putative&&Arginine/serine-rich splicing factor, putative, expressed
Event1662	TraesCS2A02G162700	E07	0.993714	0.299164	0.236789	6	Serine/arginine rich splicing factor, putative&&Arginine/serine-rich splicing factor, putative, expressed
Event1671	TraesCS2A02G171500	E07	0.812482	0.15423	0.909187	7	Methyltransferase-like protein
Event1672	TraesCS2A02G172100	E07	0.0835551	0.00571434	0.376575	7	PHD finger alfin-like protein
Event1675	TraesCS2A02G174700	E07	0.248551	0.0915972	1	3	Mitochondrial import inner membrane translocase subunit Tim17
Event1680	TraesCS2A02G183000	E07	0.847583	0.0838343	0.945477	3	#N/A
Event1684	TraesCS2A02G199400	E07	0.113462	0.475896	0.958222	1	40S ribosomal protein S27
Event1686	TraesCS2A02G199400	E07	0.113462	0.475896	0.958222	1	40S ribosomal protein S27
Event1690	TraesCS2A02G208500	E07	0.258941	0.0457895	0.97096	3	F-box family protein
Event1693	TraesCS2A02G212300	E07	0.795506	0.0123471	0.205438	6	Pentatricopeptide repeat-containing protein
Event1694	TraesCS2A02G220100	E07	0.0801187	1	0.835125	4	Protein disulfide isomerase
Event1700	TraesCS2A02G221900	E07	0.499106	0.540774	0.7477	3	RNA-binding family protein
Event1704	TraesCS2A02G223000	E07	0.418519	0.680503	0.509406	1	RNA-binding (RRM/RBD/RNP motifs) family protein&&RNA-binding protein
Event1706	TraesCS2A02G223000	E07	0.418519	0.680503	0.00798161	1	RNA-binding (RRM/RBD/RNP motifs) family protein&&RNA-binding protein
Event1707	TraesCS2A02G223000	E07	1	1	0.150938	1	RNA-binding (RRM/RBD/RNP motifs) family protein&&RNA-binding protein
Event1708	TraesCS2A02G223000	E07	0.418519	0.680503	0.509406	1	RNA-binding (RRM/RBD/RNP motifs) family protein&&RNA-binding protein
Event1723	TraesCS2A02G269000	E07	0.799752	0.481547	0.882068	4	tRNA-dihydrouridine synthase
Event1724	TraesCS2A02G269100	E07	0.925431	1	0.246126	5	Uridine kinase
Event1725	TraesCS2A02G269100	E07	0.204897	0.069586	0.753874	5	Uridine kinase
Event1737	TraesCS2A02G275200	E07	0.0622087	0.771518	0.516169	1	#N/A
Event1738	TraesCS2A02G275200	E07	0.508328	0.916432	1	1	#N/A
Event1744	TraesCS2A02G278400	E07	0.0949451	1	0.0392399	1	Protein DETOXIFICATION
Event1745	TraesCS2A02G278400	E07	0.0949451	1	0.0392399	1	Protein DETOXIFICATION
Event1751	TraesCS2A02G283800	E07	0.00891853	0.984447	1	1	Calmodulin-binding transcription activator
Event1752	TraesCS2A02G283800	E07	0.00891853	0.984447	1	1	Calmodulin-binding transcription activator
Event1753	TraesCS2A02G283800	E07	0.00891853	0.984447	1	1	Calmodulin-binding transcription activator
Event1763	TraesCS2A02G289200	E07	0.107812	0.164444	0.922084	6	5'-AMP-activated protein kinase subunit beta&&5'-AMP-activated protein kinase subunit gamma
Event1764	TraesCS2A02G289200	E07	0.901049	0.136858	0.00217157	5	5'-AMP-activated protein kinase subunit beta&&5'-AMP-activated protein kinase subunit gamma
Event1766	TraesCS2A02G289200	E07	0.901049	0.136858	0.00217157	5	5'-AMP-activated protein kinase subunit beta&&5'-AMP-activated protein kinase subunit gamma
Event1772	TraesCS2A02G292700	E07	0.729505	0.101183	0	4	DNA-binding protein
Event1790	TraesCS2A02G308600	E07	1	0.947331	0.0508486	4	Protein TIC 40, chloroplastic
Event1822	TraesCS2A02G357500	E07	0.120222	0.0138327	0.824599	1	Calcium uptake protein 1
Event1824	TraesCS2A02G357500	E07	0.120222	0.0138327	0.824599	1	Calcium uptake protein 1
Event1830	TraesCS2A02G359100	E07	0.687753	0.903096	1	3	Transporter-related family protein
Event1833	TraesCS2A02G364600	E07	0.0582592	0.0515473	0.537043	7	Coiled-coil domain-containing protein 115
Event1834	TraesCS2A02G364600	E07	0.380824	0.962539	0.473005	7	Coiled-coil domain-containing protein 115
Event1852	TraesCS2A02G391900	E07	0.840182	0.790833	0.353371	3	Mannosyltransferase
Event1862	TraesCS2A02G406800	E07	0.246064	0.156405	0.627407	2	#N/A
Event1880	TraesCS2A02G430100	E07	1	0.0107982	0.983859	6	26S proteasome non-ATPase regulatory subunit 1
Event1881	TraesCS2A02G430100	E07	1	0.0107982	0.979189	6	26S proteasome non-ATPase regulatory subunit 1
Event1882	TraesCS2A02G430100	E07	1	0.0107982	0.983859	6	26S proteasome non-ATPase regulatory subunit 1
Event1883	TraesCS2A02G430100	E07	1	0.0107982	0.979189	6	26S proteasome non-ATPase regulatory subunit 1
Event1884	TraesCS2A02G430100	E07	1	0.0107982	0.983859	6	26S proteasome non-ATPase regulatory subunit 1
Event1886	TraesCS2A02G430700	E07	0.287571	0.0639787	0.0721222	1	Myosin heavy chain-related&&Myosin heavy chain-like protein
Event1890	TraesCS2A02G431500	E07	0.0943674	0.915165	0	7	#N/A
Event1891	TraesCS2A02G431500	E07	0.0943674	0.915165	0.738083	7	#N/A
Event1892	TraesCS2A02G431500	E07	0.0943674	0.915165	0.738083	7	#N/A
Event1898	TraesCS2A02G450400	E07	0.90264	0.0198867	0.0943709	5	Alpha-1,3-mannosyltransferase, putative
Event1899	TraesCS2A02G454900	E07	0.967512	0.493897	0.908981	1	zinc finger matrin-type protein
Event1922	TraesCS2A02G482700	E07	0.691807	0.361701	0.403728	5	tRNA (Guanine(10)-N2)-methyltransferase-like protein
Event1932	TraesCS2A02G500200	E07	0.229424	0.0531098	0.979279	1	Protein phosphatase 2C
Event1949	TraesCS1A02G111600	E07	0.416987	0.721459	0.509511	4	Phosphatidylinositol N-acetylglucosaminyltransferase subunit H
Event0003	TraesCS3A02G051800	E08	0.0549886	0.945912	0.441455		Octicosapeptide/phox/Bem1p family protein
Event0004	TraesCS3A02G051800	E08	0.0549886	0.945912	0.441455		Octicosapeptide/phox/Bem1p family protein
Event0005	TraesCS3A02G067800	E08	0.994528	0.12185	0.480485		F-box/LRR-repeat protein
Event0010	TraesCS3A02G083800	E08	0.631485	0.0807092	0.299212		RNA recognition motif-containing family protein
Event0011	TraesCS3A02G083800	E08	0.675656	0	0.480248		RNA recognition motif-containing family protein
Event0014	TraesCS3A02G083800	E08	0.548554	0.933997	0.691029		RNA recognition motif-containing family protein
Event0015	TraesCS3A02G083800	E08	0.539756	0.919291	0.700788		RNA recognition motif-containing family protein
Event0016	TraesCS3A02G083800	E08	0.792064	0.588726	0.569402		RNA recognition motif-containing family protein
Event0017	TraesCS3A02G083800	E08	0.706816	0.962644	0.822364		RNA recognition motif-containing family protein
Event0022	TraesCS3A02G089700	E08	0.117812	0.113631	0.353158		Dol-P-Man:Man(5)GlcNAc(2)-PP-Dol alpha-1,3-mannosyltransferase
Event0038	TraesCS3A02G109200	E08	0.913744	0.185206	0.866321		2-oxoglutarate (2OG) and Fe(II)-dependent oxygenase superfamily protein
Event0093	TraesCS3A02G150300	E08	0.728723	0.996738	0.90445		#N/A
Event0095	TraesCS3A02G155200	E08	0.1435	0.96135	0.0312742		Auxin-responsive protein
Event0112	TraesCS3A02G178700	E08	0.971443	0.317105	0.699051		Zinc finger CCCH domain protein
Event0113	TraesCS3A02G178700	E08	0.971443	0.317105	0.699051		Zinc finger CCCH domain protein
Event0114	TraesCS3A02G178700	E08	0.971443	0.317105	0.699051		Zinc finger CCCH domain protein
Event0117	TraesCS3A02G176300	E08	0.0704406	0.534577	0.797172		Inositol-1-monophosphatase
Event0121	TraesCS3A02G182000	E08	0.153147	0.229696	0.00219294		Translin family protein
Event0122	TraesCS3A02G182000	E08	0.153147	0.229696	0.00219294		Translin family protein
Event0156	TraesCS3A02G212200	E08	0.86401	0	0.888697		Protein kinase
Event0178	TraesCS3A02G249100	E08	0.343693	0.0342564	0		B3 domain transcription factor
Event0179	TraesCS3A02G249100	E08	0.392651	0.0342564	0		B3 domain transcription factor
Event0185	TraesCS3A02G251600	E08	0.729907	0.664206	0.951881		Protein kinase family protein
Event0186	TraesCS3A02G251600	E08	0.729907	0.664206	0.951881		Protein kinase family protein
Event0193	TraesCS3A02G252700	E08	0.976836	1	0.0904517		60S ribosomal protein l28
Event0203	TraesCS3A02G259400	E08	1	1	0.0295831		#N/A
Event0204	TraesCS3A02G260000	E08	0.15087	0.39721	0.0340943		Arginine/serine-rich splicing factor, putative
Event0205	TraesCS3A02G260000	E08	0.92477	0.902372	0.71792		Arginine/serine-rich splicing factor, putative
Event0206	TraesCS3A02G260000	E08	0.729719	0.539462	0.0692783		Arginine/serine-rich splicing factor, putative
Event0208	TraesCS3A02G260000	E08	0.92477	0.902372	0.71792		Arginine/serine-rich splicing factor, putative
Event0221	TraesCS3A02G263800	E08	1	0.5	0.941765		Methionyl-tRNA formyltransferase
Event0236	TraesCS3A02G278300	E08	0.614323	0.523567	0.900302		#N/A
Event0237	TraesCS3A02G278300	E08	0.614323	0.523567	0.900302		#N/A
Event0246	TraesCS3A02G284800	E08	1	0.986033	0.462055		Regulator of chromosome condensation (RCC1) family protein
Event0247	TraesCS3A02G284800	E08	1	0.986033	0.462055		Regulator of chromosome condensation (RCC1) family protein
Event0260	TraesCS3A02G288900	E08	0.874979	0	0.0122077		RING finger and CHY zinc finger protein
Event0273	TraesCS3A02G292200	E08	1	0	0.0440005		F-box protein SKIP8
Event0278	TraesCS3A02G322300	E08	0.774515	0.358181	0.129764		2-oxoglutarate and fe-dependent oxygenase superfamily protein
Event0280	TraesCS3A02G322300	E08	0.785803	0.358181	0.135093		2-oxoglutarate and fe-dependent oxygenase superfamily protein
Event0281	TraesCS3A02G323600	E08	0	0.896442	0.930251		#N/A
Event0282	TraesCS3A02G323600	E08	0.858134	0.103558	0.0697487		#N/A
Event0295	TraesCS3A02G339200	E08	0.0225956	0.768745	0.0501096		#N/A
Event0297	TraesCS3A02G341400	E08	0.441969	0.0136273	0.0679401		Auxin efflux carrier family protein-like
Event0299	TraesCS3A02G350100	E08	0.369211	0.885782	0.839963		#N/A
Event0315	TraesCS3A02G370200	E08	0	0.122983	0.244881		3-deoxy-D-manno-octulosonic-acid transferase
Event0326	TraesCS3A02G375200	E08	0.135549	1	0.284038		Sorting nexin-1
Event0343	TraesCS3A02G394800	E08	0.044213	0.378767	0.0239287		Pentatricopeptide repeat-containing protein
Event0344	TraesCS3A02G394800	E08	0.044213	0.378767	0.0239287		Pentatricopeptide repeat-containing protein
Event0351	TraesCS3A02G398600	E08	0.0419272	0.715919	0.930436		Nuclear transport factor 2 family protein with RNA binding domain
Event0371	TraesCS3A02G417700	E08	0.759215	1	0.145623		#N/A
Event0373	TraesCS3A02G419000	E08	0.956482	0.632314	0.518586		Obg-like ATPase 1
Event0375	TraesCS3A02G428000	E08	0.9734	0.983771	0.0365452		Dynamin, putative
Event0382	TraesCS3A02G454400	E08	0.649075	0.487443	0.238806		Mitochondrial carrier protein-like
Event0385	TraesCS3A02G475600	E08	0	0.0158721	0.720705		Phosphate transporter
Event0405	TraesCS1A02G038100	E08	0.965185	0.502592	0.832407		Histone H2A
Event0443	TraesCS1A02G086500	E08	0.400137	0.248648	0.130757		Mitogen-activated protein kinase
Event0444	TraesCS1A02G086800	E08	0.0471082	1	0.985617		Transducin/WD-like repeat-protein
Event0450	TraesCS1A02G089100	E08	0	0.794639	0.578233		#N/A
Event0451	TraesCS1A02G089100	E08	0	0.794639	0.578233		#N/A
Event0474	TraesCS1A02G111600	E08	0.891683	0.110073	0.962333		Phosphatidylinositol N-acetylglucosaminyltransferase subunit H
Event0475	TraesCS1A02G111600	E08	0.346668	0.110073	0.962333		Phosphatidylinositol N-acetylglucosaminyltransferase subunit H
Event0501	TraesCS4A02G071300	E08	0.684519	0.463088	0.556783		26S proteasome non-ATPase regulatory subunit 4
Event0519	TraesCS4A02G042500	E08	0.851379	0.199412	0.77695		30S ribosomal protein S10, putative
Event0529	TraesCS5A02G495000	E08	0.988032	0	0.996238		DIS3-like exonuclease 2
Event0530	TraesCS5A02G495000	E08	0.988032	0	0.996238		DIS3-like exonuclease 2
Event0576	TraesCS1A02G158400	E08	0.933136	0.940294	0.133495		RING/FYVE/PHD zinc finger superfamily protein
Event0592	TraesCS1A02G198000	E08	0.0629356	0.143952	0.954391		RING finger protein
Event0593	TraesCS1A02G198000	E08	0.120535	0.856048	0.945909		RING finger protein
Event0595	TraesCS1A02G199500	E08	0.0528299	0.879711	0.65234		E2 ubiquitin-conjugating-like enzyme
Event0596	TraesCS1A02G199500	E08	0.0528299	0.879711	0.65234		E2 ubiquitin-conjugating-like enzyme
Event0601	TraesCS1A02G202300	E08	0.972462	0.993135	0.14489		Protein phosphatase 2C containing protein, expressed
Event0602	TraesCS1A02G202300	E08	0.972462	0.993135	0.14489		Protein phosphatase 2C containing protein, expressed
Event0603	TraesCS1A02G203000	E08	0.0548042	0.436139	0.0555556		Ubiquitin-like protein
Event0628	TraesCS1A02G227200	E08	0.329391	0.516616	0.184962		#N/A
Event0644	TraesCS1A02G242800	E08	0.25848	0.800993	0.663501		AP2-like ethylene-responsive transcription factor
Event0646	TraesCS1A02G245500	E08	0.592466	0.466247	0.221658		Methyltransferase-like protein&&Methyltransferase-like protein 13
Event0657	TraesCS5A02G022700	E08	0.106307	0.126787	0.568946		Amino acid permease family protein, putative, expressed
Event0663	TraesCS5A02G040600	E08	0.648412	0.0114082	0.82738		Nucleolar and coiled-body phosphoprotein 1
Event0666	TraesCS5A02G042500	E08	0.114136	0.606276	0.131758		#N/A
Event0667	TraesCS5A02G043500	E08	0.745901	0.486169	0.273487		30S ribosomal protein S17
Event0672	TraesCS5A02G049400	E08	0.0360112	0.00913418	0.418823		E3 ubiquitin-protein ligase
Event0673	TraesCS5A02G049200	E08	0.488169	0.877196	0.91977		#N/A
Event0691	TraesCS5A02G074900	E08	0.174927	0	0.356037		WD-repeat protein, putative
Event0706	TraesCS5A02G096500	E08	0.725604	0.931671	0.92964		Shikimate dehydrogenase (NADP(+))
Event0714	TraesCS5A02G106100	E08	0.376942	0.983174	1		#N/A
Event0715	TraesCS1A02G267300	E08	0.36	0.953118	1		RNA-binding protein
Event0716	TraesCS1A02G267300	E08	0.963331	0.099536	0.834761		RNA-binding protein
Event0735	TraesCS5A02G156100	E08	0.339195	0.737226	0.864402		Ribosomal protein L15
Event0739	TraesCS5A02G159800	E08	0.18313	0.491507	0.98864		Protein translocase secy subunit, putative
Event0743	TraesCS5A02G168300	E08	0.0610265	0.295194	0		U4/U6 small nuclear ribonucleoprotein Prp3
Event0744	TraesCS5A02G168300	E08	0.0610265	0.295194	0		U4/U6 small nuclear ribonucleoprotein Prp3
Event0745	TraesCS5A02G168300	E08	0.0610265	0.295194	0		U4/U6 small nuclear ribonucleoprotein Prp3
Event0747	TraesCS5A02G168400	E08	0.139166	0.565612	0.41937		Serine/threonine protein phosphatase 2a regulatory subunit A, putative
Event0749	TraesCS5A02G170200	E08	0.380355	0.0605429	0.635121		40S ribosomal protein S19
Event0754	TraesCS5A02G172600	E08	0.0396318	0.199033	1		Spermidine synthase
Event0755	TraesCS5A02G173100	E08	0.86119	0.119842	0.0457515		Emsy N terminus domain-containing protein-like
Event0756	TraesCS5A02G173100	E08	0.162235	0.879335	0.957365		Emsy N terminus domain-containing protein-like
Event0764	TraesCS5A02G174400	E08	0.808752	0.791788	0.0047896		G-patch domain-containing protein
Event0765	TraesCS5A02G174400	E08	0.705252	0.00642487	0.0481287		G-patch domain-containing protein
Event0777	TraesCS5A02G178600	E08	0.206367	0.159826	0.950328		Myb family transcription factor family protein
Event0787	TraesCS5A02G182300	E08	0.240854	0.420489	0.71103		Purple acid phosphatase
Event0788	TraesCS5A02G182300	E08	0.717153	0.420489	0.71103		Purple acid phosphatase
Event0806	TraesCS5A02G200800	E08	0.240981	0.393156	0.0477672		Protein kinase
Event0819	TraesCS5A02G221800	E08	0.456294	0.424304	0.899771		UDP-N-acetylglucosamine--N-acetylmuramyl-(pentapeptide) pyrophosphoryl-undecaprenol N-acetylglucosamine transferase
Event0828	TraesCS5A02G236200	E08	0.933638	0.949311	0.082869		#N/A
Event0829	TraesCS5A02G236200	E08	0.933638	0.949311	0.082869		#N/A
Event0838	TraesCS5A02G251200	E08	0.567755	0.944219	0.622437		Phosphatidylinositol 4-kinase
Event0839	TraesCS5A02G251200	E08	0.567755	0.944219	0.622437		Phosphatidylinositol 4-kinase
Event0850	TraesCS5A02G272500	E08	0.40931	0	0.290514		Methyl-CpG-binding domain protein
Event0857	TraesCS1A02G288900	E08	0.00598234	0.801437	0		Ectonucleoside triphosphate diphosphohydrolase 1
Event0858	TraesCS1A02G288900	E08	0.00598234	0.801437	0.0204037		Ectonucleoside triphosphate diphosphohydrolase 1
Event0859	TraesCS1A02G288900	E08	0.00598234	0.801437	0.0204037		Ectonucleoside triphosphate diphosphohydrolase 1
Event0860	TraesCS5A02G282200	E08	0.123445	0.692732	0.152767		Cyclin family protein
Event0907	TraesCS5A02G370500	E08	0.475778	0.809316	0.436613		Rhomboid family protein
Event0916	TraesCS5A02G382400	E08	0.968722	0.700969	0.97057		Magnesium transporter MRS2-like protein
Event0943	TraesCS1A02G301600	E08	0.875564	0.333607	0.374261		Ubiquitin-conjugating enzyme E2
Event0964	TraesCS5A02G460400	E08	0.223271	0.982199	0.988446		Protein phosphatase 2C
Event1005	TraesCS1A02G329200	E08	0.964802	0.0954794	0.0199885		Ubiquitin carboxyl-terminal hydrolase
Event1006	TraesCS1A02G329200	E08	0.964802	0.0954794	0.0199885		Ubiquitin carboxyl-terminal hydrolase
Event1007	TraesCS1A02G329200	E08	0.964802	0.0954794	0.0199885		Ubiquitin carboxyl-terminal hydrolase
Event1014	TraesCS1A02G350200	E08	0.685094	0.328102	0.909342		Tubulin alpha chain
Event1028	TraesCS1A02G367300	E08	0.872998	0.709767	0.636992		Transcription factor GTE1
Event1030	TraesCS1A02G372400	E08	0.00188005	0.956568	0.225697		Lactation elevated protein 1
Event1037	TraesCS1A02G385400	E08	0.33124	0.0250755	0.401129		Dynamin-related protein
Event1042	TraesCS1A02G397300	E08	0.272825	0.994733	0.843881		Splicing factor U2af small subunit A
Event1043	TraesCS1A02G397300	E08	0.663003	0.366922	0.995345		Splicing factor U2af small subunit A
Event1044	TraesCS1A02G397300	E08	0.84251	0.00878174	0.978314		Splicing factor U2af small subunit A
Event1061	TraesCS1A02G409800	E08	0.12149	0.402808	0.854875		G-box binding factor
Event1066	TraesCS1A02G418300	E08	0.988939	0.377275	0.129766		Sugar transporter protein
Event1067	TraesCS1A02G418300	E08	0.0110614	0.622725	0.601168		Sugar transporter protein
Event1068	TraesCS1A02G420300	E08	0.161448	0.00885149	0.689492		Kinase-related protein DUF1296
Event1075	TraesCS6A02G021200	E08	0.125541	0.744184	0.036746		Mitochondrial inner membrane protease subunit 1
Event1076	TraesCS6A02G021200	E08	0.117498	0.295939	0.0266305		Mitochondrial inner membrane protease subunit 1
Event1077	TraesCS6A02G021200	E08	0.478855	0.125455	0.436927		Mitochondrial inner membrane protease subunit 1
Event1097	TraesCS6A02G102300	E08	0.93853	0.823981	0.50159		5'-AMP-activated protein kinase subunit beta-1
Event1105	TraesCS6A02G107800	E08	0.875633	0.26486	0		guanine nucleotide-binding protein subunit gamma
Event1107	TraesCS6A02G111200	E08	0.355549	0.837906	0.132657		Protein kinase family protein
Event1113	TraesCS6A02G118800	E08	0.682607	0.896902	0		GATA transcription factor
Event1114	TraesCS6A02G119900	E08	0.423513	1	0.491779		Protein phosphatase 2C
Event1115	TraesCS6A02G119900	E08	0.423513	1	0.492016		Protein phosphatase 2C
Event1123	TraesCS6A02G143300	E08	0	0	1		Porphobilinogen deaminase
Event1129	TraesCS6A02G147800	E08	0.885987	0.243277	0.0370083		Ubiquitin carboxyl-terminal hydrolase
Event1139	TraesCS6A02G153900	E08	0.972667	0.0747566	0.99855		Fiber protein Fb15
Event1141	TraesCS6A02G165900	E08	1	0.20244	0.964683		TBCC domain-containing protein 1
Event1142	TraesCS6A02G165900	E08	1	0.20244	0.964683		TBCC domain-containing protein 1
Event1162	TraesCS6A02G190000	E08	0.56425	0.881773	0.738589		Far upstream element-binding protein
Event1169	TraesCS6A02G199600	E08	0.97578	0.837598	0.221266		#N/A
Event1178	TraesCS6A02G208300	E08	0.976045	0.196349	0.942757		Ubiquitin-associated protein
Event1184	TraesCS6A02G210100	E08	0.609607	0.171257	0.668159		Protein kinase
Event1185	TraesCS6A02G210100	E08	0.272422	0.171257	0.668159		Protein kinase
Event1195	TraesCS6A02G217400	E08	0.875387	0.179596	0.333947		Luc7-like protein
Event1197	TraesCS6A02G218600	E08	0.733858	0.827072	0.361942		#N/A
Event1236	TraesCS6A02G305200	E08	0.974303	0.686459	0.848672		Exocyst complex component SEC6
Event1245	TraesCS6A02G310100	E08	0.0515616	0.672767	0.814184		Craniofacial development protein 1
Event1246	TraesCS6A02G311700	E08	0	0.5	0.912313		E2F transcription factor&&Transcription factor E2F
Event1344	TraesCS7A02G159700	E08	0.00662339	0.761353	0		transmembrane protein
Event1345	TraesCS7A02G159700	E08	0.00662339	0.761353	0		transmembrane protein
Event1378	TraesCS7A02G204100	E08	1	0.467254	1		RNA-binding family protein
Event1402	TraesCS7A02G254100	E08	0.0676667	0.336467	0.433396		Methyltransferase-like protein
Event1434	TraesCS7A02G228700	E08	0.479473	0.223187	0.582857		SLH domain protein
Event1435	TraesCS7A02G228700	E08	0.473172	0.211875	0.567515		SLH domain protein
Event1440	TraesCS7A02G302100	E08	0.203019	0.549904	0.138212		Small nuclear ribonucleoprotein family protein
Event1441	TraesCS7A02G302100	E08	0.203019	0.966853	0.138212		Small nuclear ribonucleoprotein family protein
Event1447	TraesCS7A02G313500	E08	0.797486	0.0629908	0.351908		#N/A
Event1462	TraesCS7A02G326800	E08	0	0.259541	0.0598713		RNA-binding protein
Event1463	TraesCS7A02G326800	E08	0.145243	0.368531	0.119739		RNA-binding protein
Event1465	TraesCS7A02G326800	E08	0.199214	0.00164743	1		RNA-binding protein
Event1467	TraesCS7A02G326800	E08	0.136086	0.358292	0.0670504		RNA-binding protein
Event1496	TraesCS7A02G377800	E08	0.599512	1	0.882694		#N/A
Event1507	TraesCS7A02G387400	E08	0	0.493931	0.986945		Centromere/kinetochore protein zw10-like protein
Event1508	TraesCS7A02G389000	E08	0.874234	0.327265	0.993634		#N/A
Event1514	TraesCS7A02G394500	E08	0.863953	0.563167	0.953599		Processing peptidase
Event1517	TraesCS7A02G398200	E08	0.108855	0.0442815	0.393534		RNA-binding family protein, putative&&RNA binding protein, putative
Event1531	TraesCS7A02G409200	E08	0.354041	1	0.627752		Poly [ADP-ribose] polymerase
Event1554	TraesCS7A02G462900	E08	0.84019	0.874168	0		3-hydroxyisobutyrate dehydrogenase
Event1575	TraesCS7A02G517600	E08	0.115835	1	0.985904		S-acyltransferase
Event1576	TraesCS7A02G517600	E08	0.115835	1	0.985904		S-acyltransferase
Event1581	TraesCS7A02G536200	E08	0.775538	0.0163859	0.544608		Protein MEMO1
Event1582	TraesCS7A02G542800	E08	0.884613	0.554635	0.766503		#N/A
Event1587	TraesCS2A02G064600	E08	0.992236	1	0.0921461		PHD finger protein
Event1589	TraesCS2A02G064600	E08	0.992236	1	0.0975742		PHD finger protein
Event1628	TraesCS2A02G126900	E08	0.944536	0.169708	0.515815		Nucleosome-remodeling factor subunit
Event1635	TraesCS2A02G138000	E08	0.838178	0.785235	0.139029		ATP-dependent RNA helicase
Event1637	TraesCS2A02G139800	E08	0.464242	0.89619	0.204064		Calcium-binding protein 39
Event1643	TraesCS2A02G141100	E08	0.739116	0.0239183	0.0527173		Protein phosphatase 2c, putative
Event1645	TraesCS2A02G147400	E08	0.649413	0.0594518	0.00923635		Eukaryotic translation initiation factor 6
Event1646	TraesCS2A02G147400	E08	0.649413	0.0594518	0.00923635		Eukaryotic translation initiation factor 6
Event1661	TraesCS2A02G162700	E08	0.608585	0.125727	0.109949		Serine/arginine rich splicing factor, putative&&Arginine/serine-rich splicing factor, putative, expressed
Event1662	TraesCS2A02G162700	E08	0.789083	0.125727	0.119606		Serine/arginine rich splicing factor, putative&&Arginine/serine-rich splicing factor, putative, expressed
Event1668	TraesCS2A02G169800	E08	0.962858	0.587708	0.995145		Elongation factor 1-beta
Event1669	TraesCS2A02G169800	E08	0.0145152	0.21765	0.0327194		Elongation factor 1-beta
Event1671	TraesCS2A02G171500	E08	0.849028	0.35406	0.86227		Methyltransferase-like protein
Event1694	TraesCS2A02G220100	E08	0.566309	0.846999	0.55711		Protein disulfide isomerase
Event1700	TraesCS2A02G221900	E08	0.512413	0.434527	0.662246		RNA-binding family protein
Event1715	TraesCS2A02G246200	E08	0.973295	0.103812	0.120486		Proline--tRNA ligase
Event1724	TraesCS2A02G269100	E08	0.943525	0.982268	0.304528		Uridine kinase
Event1725	TraesCS2A02G269100	E08	0.0133362	0	0.695472		Uridine kinase
Event1729	TraesCS2A02G270700	E08	0.0573706	0.661196	0.278857		#N/A
Event1733	TraesCS2A02G273900	E08	0.293563	0.798913	0.753617		50S ribosomal protein L27
Event1750	TraesCS2A02G283300	E08	0.890315	0.949255	0.44252		DNA primase large subunit
Event1763	TraesCS2A02G289200	E08	0.536973	0.419087	0.868681		5'-AMP-activated protein kinase subunit beta&&5'-AMP-activated protein kinase subunit gamma
Event1764	TraesCS2A02G289200	E08	0.506424	0.0388448	0.0537735		5'-AMP-activated protein kinase subunit beta&&5'-AMP-activated protein kinase subunit gamma
Event1766	TraesCS2A02G289200	E08	0.506424	0.0388448	0.0537735		5'-AMP-activated protein kinase subunit beta&&5'-AMP-activated protein kinase subunit gamma
Event1808	TraesCS2A02G346100	E08	0.787625	0.0495315	1		DNA-directed RNA polymerase II, putative
Event1833	TraesCS2A02G364600	E08	0.178618	0.160118	0.579677		Coiled-coil domain-containing protein 115
Event1834	TraesCS2A02G364600	E08	0.394939	1	0.489555		Coiled-coil domain-containing protein 115
Event1835	TraesCS2A02G366900	E08	0.136718	0.991934	0.957814		RNA binding protein
Event1836	TraesCS2A02G368500	E08	0.0802955	0.177175	0.829409		Vesicle-associated 1-1-like protein&&Vesicle-associated protein 1-1
Event1862	TraesCS2A02G406800	E08	0.369377	0.101945	0.69068		#N/A
Event1880	TraesCS2A02G430100	E08	1	0.0416822	1		26S proteasome non-ATPase regulatory subunit 1
Event1881	TraesCS2A02G430100	E08	1	0	0.969041		26S proteasome non-ATPase regulatory subunit 1
Event1882	TraesCS2A02G430100	E08	1	0.0416822	1		26S proteasome non-ATPase regulatory subunit 1
Event1883	TraesCS2A02G430100	E08	1	0	0.969041		26S proteasome non-ATPase regulatory subunit 1
Event1884	TraesCS2A02G430100	E08	1	0.0416822	1		26S proteasome non-ATPase regulatory subunit 1
Event1898	TraesCS2A02G450400	E08	0.94899	0	0.0641819		Alpha-1,3-mannosyltransferase, putative
Event1949	TraesCS1A02G111600	E08	0.628226	0.366757	0.747141		Phosphatidylinositol N-acetylglucosaminyltransferase subunit H
Event0003	TraesCS3A02G051800	E09	0.0389818	0.949582	0.573217		Octicosapeptide/phox/Bem1p family protein
Event0004	TraesCS3A02G051800	E09	0.0389818	0.949582	0.573217		Octicosapeptide/phox/Bem1p family protein
Event0005	TraesCS3A02G067800	E09	0.943759	0.245661	0.60922		F-box/LRR-repeat protein
Event0022	TraesCS3A02G089700	E09	0.100807	0.117561	0.303733		Dol-P-Man:Man(5)GlcNAc(2)-PP-Dol alpha-1,3-mannosyltransferase
Event0038	TraesCS3A02G109200	E09	0.876991	0.408319	0.899761		2-oxoglutarate (2OG) and Fe(II)-dependent oxygenase superfamily protein
Event0059	TraesCS3A02G127400	E09	0.437538	0.651653	0.642349		Peptidyl-prolyl cis-trans isomerase G isoform 1
Event0093	TraesCS3A02G150300	E09	0.721294	0.990768	0.899625		#N/A
Event0095	TraesCS3A02G155200	E09	0.17961	0.967684	0.050722		Auxin-responsive protein
Event0178	TraesCS3A02G249100	E09	0.430656	0.63925	0.117469		B3 domain transcription factor
Event0179	TraesCS3A02G249100	E09	0.430656	0.63925	0.117469		B3 domain transcription factor
Event0193	TraesCS3A02G252700	E09	0.993477	1	0.109595		60S ribosomal protein l28
Event0204	TraesCS3A02G260000	E09	0.379646	0.349784	0.148944		Arginine/serine-rich splicing factor, putative
Event0205	TraesCS3A02G260000	E09	0.886527	0.659649	0.617996		Arginine/serine-rich splicing factor, putative
Event0206	TraesCS3A02G260000	E09	0.869676	0.557422	0.193825		Arginine/serine-rich splicing factor, putative
Event0208	TraesCS3A02G260000	E09	0.886527	0.659649	0.617996		Arginine/serine-rich splicing factor, putative
Event0210	TraesCS3A02G260000	E09	0.165379	0.640312	0.746843		Arginine/serine-rich splicing factor, putative
Event0212	TraesCS3A02G260000	E09	0.0717075	0.0596798	0.614433		Arginine/serine-rich splicing factor, putative
Event0213	TraesCS3A02G260000	E09	0.169686	0.0596798	0.614433		Arginine/serine-rich splicing factor, putative
Event0230	TraesCS3A02G272300	E09	0.39298	0.597285	0.755961		#N/A
Event0245	TraesCS3A02G284800	E09	0.995956	0.98446	0.275716		Regulator of chromosome condensation (RCC1) family protein
Event0246	TraesCS3A02G284800	E09	0.995956	0.98446	0.757546		Regulator of chromosome condensation (RCC1) family protein
Event0247	TraesCS3A02G284800	E09	0.995956	0.98446	0.757546		Regulator of chromosome condensation (RCC1) family protein
Event0281	TraesCS3A02G323600	E09	0.00552487	0.988422	1		#N/A
Event0282	TraesCS3A02G323600	E09	0.909124	0.0115782	0		#N/A
Event0295	TraesCS3A02G339200	E09	0.0472178	0.882364	0.0353646		#N/A
Event0347	TraesCS3A02G397500	E09	0.111151	0.464752	1		Protein EFR3-like protein
Event0353	TraesCS3A02G400400	E09	0.195915	0.847524	0.989273		BTB/POZ and TAZ domain protein
Event0375	TraesCS3A02G428000	E09	0.724598	0.946719	0.0254218		Dynamin, putative
Event0395	TraesCS3A02G528500	E09	0	0	0.777709		Telomere-binding family protein
Event0396	TraesCS3A02G528500	E09	0.64592	0.740525	0.222291		Telomere-binding family protein
Event0446	TraesCS1A02G086900	E09	0.127098	0.365736	1		O-acyltransferase
Event0458	TraesCS4A02G216300	E09	0.12892	0.0402411	0.286096		ATP-dependent RNA helicase family protein
Event0501	TraesCS4A02G071300	E09	0.721718	0.464107	0.579507		26S proteasome non-ATPase regulatory subunit 4
Event0519	TraesCS4A02G042500	E09	0.938885	0.190897	0.762559		30S ribosomal protein S10, putative
Event0525	TraesCS4A02G407100	E09	0.00360442	0.874938	0.795644		Calmodulin-binding transcription activator
Event0526	TraesCS4A02G407100	E09	0.0278317	0.417447	0		Calmodulin-binding transcription activator
Event0531	TraesCS5A02G498100	E09	0.900243	0.971752	0.103466		Ubiquitin family protein, expressed
Event0557	TraesCS1A02G138600	E09	0.686816	0.992846	0.668841		Transcription initiation factor IIF subunit alpha
Event0576	TraesCS1A02G158400	E09	0.90642	0.929277	0.121523		RING/FYVE/PHD zinc finger superfamily protein
Event0595	TraesCS1A02G199500	E09	0.0203083	0.913028	0.851521		E2 ubiquitin-conjugating-like enzyme
Event0596	TraesCS1A02G199500	E09	0.0203083	0.913028	0.851521		E2 ubiquitin-conjugating-like enzyme
Event0601	TraesCS1A02G202300	E09	0.721097	0.980579	0.0646155		Protein phosphatase 2C containing protein, expressed
Event0602	TraesCS1A02G202300	E09	0.721097	0.980579	0.0646155		Protein phosphatase 2C containing protein, expressed
Event0603	TraesCS1A02G203000	E09	0.0875997	0.360187	0.0649475		Ubiquitin-like protein
Event0628	TraesCS1A02G227200	E09	0.417812	0.524128	0.211625		#N/A
Event0666	TraesCS5A02G042500	E09	0.397826	0.522203	0.231407		#N/A
Event0714	TraesCS5A02G106100	E09	0.369682	0.96895	0.95105		#N/A
Event0715	TraesCS1A02G267300	E09	0.609902	0.978975	1		RNA-binding protein
Event0716	TraesCS1A02G267300	E09	0.929828	0.189591	0.866255		RNA-binding protein
Event0732	TraesCS5A02G126100	E09	0.373709	0.671424	0.377578		#N/A
Event0735	TraesCS5A02G156100	E09	0.245885	0.701123	0.866759		Ribosomal protein L15
Event0740	TraesCS5A02G161300	E09	0.116798	0.0196346	1		Phosphoglycerate dehydrogenase-like protein
Event0747	TraesCS5A02G168400	E09	0.113581	0.554123	0.416913		Serine/threonine protein phosphatase 2a regulatory subunit A, putative
Event0749	TraesCS5A02G170200	E09	0.355761	0.0516852	0.55812		40S ribosomal protein S19
Event0755	TraesCS5A02G173100	E09	0.862129	0.173616	0.0631701		Emsy N terminus domain-containing protein-like
Event0756	TraesCS5A02G173100	E09	0.216092	0.823571	0.940346		Emsy N terminus domain-containing protein-like
Event0760	TraesCS5A02G173400	E09	0.518412	0.924966	1		#N/A
Event0764	TraesCS5A02G174400	E09	0.844788	0.824543	0.00422502		G-patch domain-containing protein
Event0765	TraesCS5A02G174400	E09	0.725114	0	0.064187		G-patch domain-containing protein
Event0777	TraesCS5A02G178600	E09	0.260117	0.107945	0.968147		Myb family transcription factor family protein
[truncated: 339 more rows]

## Sheet: Sheet2
Supplemental Data 11 AS events triads exhibiting balanced gene level expression with biased splicing from ten stages/tissues. AS event triads common ID, IWGSC coordinate, involved stages/tissues, PSI values and appearance ratio in embryonic developmental stages were shown. Sheet1, all AS event triads exhibiting balanced gene level expression with biased splicing from ten stages/tissues. Sheet2, t…
CommonEventID	IWGSC_Gene_ID_Agenome	Stage	PSI_A	PSI_B	PSI_D
Event0295	TraesCS3A02G339200	E01	0.000561159	0.837562	0.0507522
Event0295	TraesCS3A02G339200	E02	0.00619533	0.771708	0.0429198
Event0295	TraesCS3A02G339200	E03	0.0079405	0.829799	0.048562
Event0295	TraesCS3A02G339200	E04	0.0332415	0.870317	0.0433321
Event0295	TraesCS3A02G339200	E05	0.0323315	0.888669	0.0473913
Event0295	TraesCS3A02G339200	E06	0.0255058	0.862927	0.0485961
Event0295	TraesCS3A02G339200	E07	0.00988736	0.926759	0.0273206
Event0595	TraesCS1A02G199500	E01	0.0624175	0.987368	1
Event0595	TraesCS1A02G199500	E02	0.0571525	0.90657	0.155423
Event0595	TraesCS1A02G199500	E03	0.0489401	0.931939	0.467638
Event0595	TraesCS1A02G199500	E04	0.00541228	0.796827	0.907563
Event0595	TraesCS1A02G199500	E05	0.0351647	0.706073	0.953098
Event0595	TraesCS1A02G199500	E06	0.0139341	0.758322	1
Event0595	TraesCS1A02G199500	E07	0.0149849	0.75188	0.265218
Event0596	TraesCS1A02G199500	E01	0.0624175	0.987368	1
Event0596	TraesCS1A02G199500	E02	0.0571525	0.90657	0.155423
Event0596	TraesCS1A02G199500	E03	0.0489401	0.931939	0.467638
Event0596	TraesCS1A02G199500	E04	0.00541228	0.796827	0.907563
Event0596	TraesCS1A02G199500	E05	0.0351647	0.706073	0.953098
Event0596	TraesCS1A02G199500	E06	0.0139341	0.758322	1
Event0596	TraesCS1A02G199500	E07	0.0149849	0.75188	0.265218
Event0679	TraesCS5A02G064900	E01	0.0351867	0.0341254	1
Event0679	TraesCS5A02G064900	E02	0.0594289	0.192449	0.993473
Event0679	TraesCS5A02G064900	E03	0.0861473	0.275312	0.987663
Event0679	TraesCS5A02G064900	E04	0.0903212	0.232193	0.991214
Event0679	TraesCS5A02G064900	E05	0.0916479	0.189423	0.980599
Event0679	TraesCS5A02G064900	E06	0.0572289	0.402385	0.931957
Event0679	TraesCS5A02G064900	E07	0.117365	0.356673	0.974777
Event0680	TraesCS5A02G064900	E01	0.387327	0.0341254	1
Event0680	TraesCS5A02G064900	E02	0.3011	0.192449	0.993473
Event0680	TraesCS5A02G064900	E03	0.280682	0.275312	0.987663
Event0680	TraesCS5A02G064900	E04	0.447193	0.232193	0.991214
Event0680	TraesCS5A02G064900	E05	0.356287	0.189423	0.980599
Event0680	TraesCS5A02G064900	E06	0.415799	0.402385	0.931957
Event0680	TraesCS5A02G064900	E07	0.39752	0.356673	0.974777
Event0681	TraesCS5A02G064900	E01	0.0219825	0.880781	0.992431
Event0681	TraesCS5A02G064900	E02	0.0419791	0.499736	0.971072
Event0681	TraesCS5A02G064900	E03	0.047137	0.512123	0.963247
Event0681	TraesCS5A02G064900	E04	0.0409069	0.676801	0.962482
Event0681	TraesCS5A02G064900	E05	0.0778645	0.631286	0.96845
Event0681	TraesCS5A02G064900	E06	0.0400541	0.76594	0.965116
Event0681	TraesCS5A02G064900	E07	0.121438	0.665663	0.955568
Event0682	TraesCS5A02G064900	E01	0.260606	0.880781	0.992431
Event0682	TraesCS5A02G064900	E02	0.234506	0.499736	0.971072
Event0682	TraesCS5A02G064900	E03	0.169478	0.512123	0.963247
Event0682	TraesCS5A02G064900	E04	0.249851	0.676801	0.962482
Event0682	TraesCS5A02G064900	E05	0.261288	0.631286	0.96845
Event0682	TraesCS5A02G064900	E06	0.223883	0.76594	0.965116
Event0682	TraesCS5A02G064900	E07	0.327329	0.665663	0.955568
Event0737	TraesCS5A02G156800	E01	0.596285	0.897129	0.122973
Event0737	TraesCS5A02G156800	E02	0.709974	0.903336	0.215005
Event0737	TraesCS5A02G156800	E03	0.69168	0.869819	0.207958
Event0737	TraesCS5A02G156800	E04	0.79574	0.780479	0.2399
Event0737	TraesCS5A02G156800	E05	0.81324	0.776484	0.26193
Event0737	TraesCS5A02G156800	E06	0.849827	0.902924	0.271876
Event0737	TraesCS5A02G156800	E07	0.966689	0.887676	0.2845
Event0764	TraesCS5A02G174400	E01	0.932549	0.90926	0
Event0764	TraesCS5A02G174400	E02	0.916032	0.897686	0
Event0764	TraesCS5A02G174400	E03	0.876317	0.817994	0
Event0764	TraesCS5A02G174400	E04	0.800482	0.774227	0
Event0764	TraesCS5A02G174400	E05	0.740852	0.706605	0
Event0764	TraesCS5A02G174400	E06	0.758873	0.653403	0
Event0764	TraesCS5A02G174400	E07	0.844216	0.735426	0.0681631
Event0765	TraesCS5A02G174400	E01	0.932549	0	0
Event0765	TraesCS5A02G174400	E02	0.811749	0	0.0119353
Event0765	TraesCS5A02G174400	E03	0.7643	0.00305252	0.0398608
Event0765	TraesCS5A02G174400	E04	0.611946	0	0.0598138
Event0765	TraesCS5A02G174400	E05	0.525751	0	0.0431472
Event0765	TraesCS5A02G174400	E06	0.585649	0	0.0315787
Event0765	TraesCS5A02G174400	E07	0.715908	0	0.054665
Event0777	TraesCS5A02G178600	E01	0.301959	0.0331885	0.956405
Event0777	TraesCS5A02G178600	E02	0.220648	0.120514	1
Event0777	TraesCS5A02G178600	E03	0.555157	0.0512473	1
Event0777	TraesCS5A02G178600	E04	0.251746	0.173195	1
Event0777	TraesCS5A02G178600	E05	0.171805	0.115322	0.980405
Event0777	TraesCS5A02G178600	E06	0.356727	0.118145	0.987329
Event0777	TraesCS5A02G178600	E07	0.335971	0.207478	1
Event0850	TraesCS5A02G272500	E01	0.714074	0.0733004	0.110175
Event0850	TraesCS5A02G272500	E02	0.867282	0	0.278688
Event0850	TraesCS5A02G272500	E03	0.802846	0	0.0728289
Event0850	TraesCS5A02G272500	E04	0.758284	0.030017	0.28704
Event0850	TraesCS5A02G272500	E05	0.765092	0	0.0471962
Event0850	TraesCS5A02G272500	E06	0.812974	0	0.509789
Event0850	TraesCS5A02G272500	E07	0.705787	0.0195649	0.362926
Event1029	TraesCS1A02G368800	E01	0.983039	0.0798919	1
Event1029	TraesCS1A02G368800	E02	0.916303	0.605146	0.489269
Event1029	TraesCS1A02G368800	E03	0.923748	0	0.538834
Event1029	TraesCS1A02G368800	E04	0.953527	0.571946	0.843586
Event1029	TraesCS1A02G368800	E05	0.894095	0.527242	0.617511
Event1029	TraesCS1A02G368800	E06	0.955326	0.694759	0.932336
Event1029	TraesCS1A02G368800	E07	0.823131	0.5	0.57945
Event1178	TraesCS6A02G208300	E01	0.959859	0.0233321	0.885983
Event1178	TraesCS6A02G208300	E02	0.93736	0.110825	0.842645
Event1178	TraesCS6A02G208300	E03	0.95071	0.0869595	0.857774
Event1178	TraesCS6A02G208300	E04	0.982414	0.24319	0.832638
Event1178	TraesCS6A02G208300	E05	0.994463	0.196131	0.823822
Event1178	TraesCS6A02G208300	E06	0.994466	0.262999	0.83621
Event1178	TraesCS6A02G208300	E07	0.993638	0.394709	0.690815
Event1337	TraesCS7A02G144600	E01	0	1	0
Event1337	TraesCS7A02G144600	E02	0	0.946894	0
Event1337	TraesCS7A02G144600	E03	0	0.941837	0
Event1337	TraesCS7A02G144600	E04	0	0.778994	0
Event1337	TraesCS7A02G144600	E05	0.5	0.973608	0
Event1337	TraesCS7A02G144600	E06	0.5	0.939185	0
Event1337	TraesCS7A02G144600	E07	0.5	1	0
Event1505	TraesCS7A02G386900	E01	0.731088	0.0530666	1
Event1505	TraesCS7A02G386900	E02	0.916021	0.139856	0.973873
Event1505	TraesCS7A02G386900	E03	0.851143	0.0701086	1
Event1505	TraesCS7A02G386900	E04	0.860042	0.300668	0.970668
Event1505	TraesCS7A02G386900	E05	0.879294	0.244983	0.986452
Event1505	TraesCS7A02G386900	E06	0.813064	0.265978	0.991778
Event1505	TraesCS7A02G386900	E07	0.95742	0.347363	0.988614
Event1671	TraesCS2A02G171500	E01	0.810384	0.768611	0.409211
Event1671	TraesCS2A02G171500	E02	0.789861	0.398594	0.727063
Event1671	TraesCS2A02G171500	E03	0.884068	0.627752	0.804055
Event1671	TraesCS2A02G171500	E04	0.914358	0.203626	0.900412
Event1671	TraesCS2A02G171500	E05	0.806731	0.26196	0.880139
Event1671	TraesCS2A02G171500	E06	0.801928	0.211549	0.854135
Event1671	TraesCS2A02G171500	E07	0.812482	0.15423	0.909187
Event1672	TraesCS2A02G172100	E01	0	0	0.437582
Event1672	TraesCS2A02G172100	E02	0.0436901	0	0.290859
Event1672	TraesCS2A02G172100	E03	0.109311	0	0.322653
Event1672	TraesCS2A02G172100	E04	0.0409115	0	0.264323
Event1672	TraesCS2A02G172100	E05	0.0304177	0.00177779	0.365415
Event1672	TraesCS2A02G172100	E06	0.00568114	0.00562635	0.334748
Event1672	TraesCS2A02G172100	E07	0.0835551	0.00571434	0.376575
Event1833	TraesCS2A02G364600	E01	0.0127004	0.345353	0.76951
Event1833	TraesCS2A02G364600	E02	0.00717704	0	0.590441
Event1833	TraesCS2A02G364600	E03	0.00361788	0	0.599563
Event1833	TraesCS2A02G364600	E04	0.0152595	0.0268485	0.539657
Event1833	TraesCS2A02G364600	E05	0.0450302	0.028568	0.514519
Event1833	TraesCS2A02G364600	E06	0.0377355	0.0179472	0.560739
Event1833	TraesCS2A02G364600	E07	0.0582592	0.0515473	0.537043
Event1834	TraesCS2A02G364600	E01	0.109927	0.965201	0.320089
Event1834	TraesCS2A02G364600	E02	0.233929	1	0.452356
Event1834	TraesCS2A02G364600	E03	0.250194	0.985539	0.462034
Event1834	TraesCS2A02G364600	E04	0.308259	0.989516	0.676628
Event1834	TraesCS2A02G364600	E05	0.302349	0.985574	0.570047
Event1834	TraesCS2A02G364600	E06	0.266556	1	0.526284
Event1834	TraesCS2A02G364600	E07	0.380824	0.962539	0.473005
Event1890	TraesCS2A02G431500	E01	0.000515964	0.644634	0
Event1890	TraesCS2A02G431500	E02	0.0129779	0.803275	0
Event1890	TraesCS2A02G431500	E03	0.0130786	0.617349	0
Event1890	TraesCS2A02G431500	E04	0.0864443	0.811015	0
Event1890	TraesCS2A02G431500	E05	0.0852	0.781217	0
Event1890	TraesCS2A02G431500	E06	0.058972	0.74048	0
Event1890	TraesCS2A02G431500	E07	0.0943674	0.915165	0
Event1891	TraesCS2A02G431500	E01	0.000515964	0.644634	0.566269
Event1891	TraesCS2A02G431500	E02	0.0129779	0.803275	0.552533
Event1891	TraesCS2A02G431500	E03	0.0130786	0.617349	0.389686
Event1891	TraesCS2A02G431500	E04	0.0864443	0.811015	0.640798
Event1891	TraesCS2A02G431500	E05	0.0852	0.781217	0.73022
Event1891	TraesCS2A02G431500	E06	0.058972	0.74048	0.694717
Event1891	TraesCS2A02G431500	E07	0.0943674	0.915165	0.738083
Event1892	TraesCS2A02G431500	E01	0.000515964	0.644634	0.566269
Event1892	TraesCS2A02G431500	E02	0.0129779	0.803275	0.552533
Event1892	TraesCS2A02G431500	E03	0.0130786	0.617349	0.389686
Event1892	TraesCS2A02G431500	E04	0.0864443	0.811015	0.640798
Event1892	TraesCS2A02G431500	E05	0.0852	0.781217	0.73022
Event1892	TraesCS2A02G431500	E06	0.058972	0.74048	0.694717
Event1892	TraesCS2A02G431500	E07	0.0943674	0.915165	0.738083
