# Supplementary material for: Alternative splicing dynamics and evolutionary divergence during embryogenesis in wheat species
Source: Plant Biotechnol J. 2021 Mar 24;19(8):1624–43. doi: 10.1111/pbi.13579 (PMC8384600; doi:10.1111/pbi.13579)
Supplement: Supplementary file 13 — Data S12 Correlation analysis of AS triads. [file PBI-19-1624-s011.xlsx]

## Sheet: Sheet1
Supplemental Data 12 Correlation analysis of AS triads. AS triads with conserved gene expression (GE) but non-conserved alternative splicing (AS) are shown. Pairwise correlations between members in three subgenomes were performed. For GE, the Pearson correlation coefficient (r) was computed using log transformed TPM. For AS, Spearman’s rank correlation coefficient (ρ) was computed using PSI.
	Pearson correlation coefficient (r)			Spearman’s rank correlation coefficient (ρ)
CommonEventID	GE_A vs. B	GE_A vs. D	GE_B vs. D	PSI_A vs. B	PSI_A vs. D	PSI_B vs. D
Event0794	0.900514	0.900591	0.981398	0.605406	0.494307	0.0752074
Event0736	0.961559	0.93961	0.954756	-0.199259	0.844525	0.245451
Event1694	0.961676	0.988861	0.944134	-0.652829	-0.884726	0.773592
Event0272	0.915895	0.972765	0.958019	-0.198507	0.748321	-0.239381
Event0663	0.965585	0.970618	0.89266	-0.519114	0.470865	-0.551579
Event0595	0.876625	0.800005	0.955952	0.782065	-0.214927	-0.182346
Event0596	0.876625	0.800005	0.955952	0.782065	-0.214927	-0.182346
Event0351	0.99807	0.990698	0.987538	0.58185	-0.950733	-0.648846
Event0009	0.945388	0.972454	0.984133	-0.712349	-0.161624	0.271394
Event0838	0.97274	0.991118	0.982923	-0.411575	0.780779	0.122496
Event0839	0.97274	0.991118	0.982923	-0.411575	0.780779	0.122496
Event0326	0.991381	0.985232	0.973645	0.450296	0.73298	0.742397
Event0950	0.979733	0.985808	0.989715	-0.601175	0.615978	-0.200891
Event1538	0.990617	0.945093	0.912839	-0.657951	-0.779509	0.883945
Event1801	0.932645	0.85523	0.957076	0.440715	-0.262168	-0.27039
Event1144	0.869898	0.892352	0.966325	-0.72444	0.935492	-0.796244
Event0691	0.984416	0.974074	0.9585	-0.3719	0.0217053	-0.356588
Event0716	0.968811	0.923817	0.922025	-0.307895	0.158204	0.706718
Event1352	0.878523	0.987026	0.855475	0.0385571	-0.34093	0.625404
Event1353	0.878523	0.987026	0.855475	0.0385571	-0.34093	0.625404
Event1354	0.878523	0.987026	0.855475	0.0385571	-0.34093	0.625404
Event0618	0.857281	0.914	0.95398	0.0751133	0.78135	0.162007
Event0620	0.857281	0.914	0.95398	0.0747069	0.78135	0.161875
Event1236	0.951381	0.981537	0.96334	0.311666	0.373099	-0.602405
Event1184	0.956461	0.93997	0.974167	0.0618774	0.826525	-0.164531
Event1671	0.90784	0.868038	0.975829	0.0239586	0.279581	-0.85024
Event1581	0.982349	0.992007	0.994565	0.00836466	-0.182496	0.629844
Event0964	0.930599	0.923232	0.947571	-0.730194	-0.41521	0.24373
Event0236	0.927786	0.951052	0.98164	-0.221277	0.781663	-0.235238
Event0237	0.927786	0.951052	0.98164	-0.221277	0.781663	-0.235238
Event0013	0.923166	0.953473	0.952557	0.321464	0.755484	0.671785
Event1185	0.956461	0.93997	0.974167	0.774895	-0.127023	-0.164531
Event0549	0.952826	0.918343	0.894243	0.753514	-0.582962	-0.80448
Event1586	0.855721	0.90847	0.84232	-0.190234	0.508818	-0.178378
Event1028	0.986851	0.906115	0.891428	-0.406195	-0.203091	0.889266
Event0119	0.950805	0.895216	0.882009	0.869715	-0.193	-0.373516
Event1356	0.984165	0.951808	0.979627	-0.380548	0.965098	-0.522944
Event0907	0.968368	0.931423	0.987692	-0.757654	0.979829	-0.79416
Event0977	0.861141	0.958676	0.949535	0.167491	-0.946451	-0.0989
Event0036	0.974878	0.989911	0.980004	-0.220303	NA	NA
Event0230	0.981458	0.962264	0.937507	0.595798	0.318046	0.0812939
Event1061	0.968495	0.956883	0.983236	0.353441	-0.601125	-0.841625
Event0818	0.985287	0.99404	0.980536	-0.133521	0.233369	-0.330995
Event1446	0.952764	0.855606	0.935708	-0.354222	-0.143263	0.871329
Event1071	0.983689	0.996581	0.986308	-0.532569	-0.637309	0.0900451
Event1124	0.880894	0.883692	0.809453	-0.00820959	0.480274	0.527462
Event0185	0.926818	0.888224	0.852457	0.986117	-0.236781	-0.25952
Event0186	0.926818	0.888224	0.852457	0.986117	-0.236781	-0.25952
Event1661	0.990951	0.991025	0.964951	0.441254	0.962989	0.424565
Event1344	0.892122	0.942932	0.939291	-0.0131862	-0.398988	0.334473
Event1345	0.892122	0.942932	0.939291	-0.0131862	-0.398988	0.334473
Event0241	0.959662	0.964559	0.891842	-0.187736	-0.114368	0.97781
Event0805	0.96006	0.84095	0.84941	-0.309837	NA	NA
Event0617	0.95562	0.952256	0.909013	-0.317424	-0.660203	0.631846
Event1862	0.813862	0.901249	0.904268	-0.83505	0.513829	-0.821993
Event0427	0.96164	0.96271	0.965643	-0.485982	-0.127222	0.74814
Event0005	0.967126	0.960539	0.975707	-0.768518	0.18507	-0.0351513
Event0953	0.979733	0.985808	0.989715	-0.398184	0.659231	0.0615535
Event0697	0.96355	0.918341	0.959366	-0.711699	0.542485	-0.968891
Event1239	0.967272	0.855057	0.890417	NA	NA	NA
Event1496	0.993403	0.991151	0.994085	-0.324004	-0.16893	-0.394634
Event0016	0.923166	0.953473	0.952557	0.146799	0.311407	0.671785
Event0850	0.971983	0.968377	0.955354	-0.675446	0.166043	-0.196804
Event0233	0.820386	0.930625	0.885834	-0.759491	0.0669925	-0.0550508
Event1067	0.98274	0.949508	0.950117	0.545881	0.440609	0.893314
Event0382	0.882072	0.918537	0.967991	-0.114032	0.197319	-0.0284354
Event0978	0.88992	0.942168	0.916065	0.325151	-0.526705	-0.41895
Event0652	0.887557	0.936491	0.983851	0.764211	-0.654497	-0.285455
Event0231	0.981458	0.962264	0.937507	0.929537	-0.234546	-0.31323
Event1639	0.926431	0.958692	0.873487	0.886224	0.693667	0.344551
Event0668	0.990872	0.983004	0.992151	0.806273	0.428215	0.395255
Event0576	0.892393	0.933105	0.946797	0.522997	-0.5516	0.0514239
Event0666	0.910474	0.997172	0.92731	0.673802	-0.418	-0.614139
Event1596	0.901814	0.965409	0.962477	-0.969251	0.929146	-0.860358
Event0228	0.974653	0.96727	0.907696	-0.370959	-0.674846	0.793999
Event0558	0.93524	0.882905	0.960624	-0.618386	-0.709382	0.0847244
Event1541	0.811308	0.933159	0.922113	0.215991	-0.0743827	0.522656
Event0388	0.942419	0.942736	0.901906	0.322623	0.939222	0.556504
Event1833	0.964461	0.927245	0.965831	-0.147084	-0.510676	0.885134
Event0695	0.830855	0.856569	0.933236	-0.383511	-0.583352	0.68565
Event0017	0.923166	0.953473	0.952557	0.901137	0.412588	0.396565
Event0274	0.853514	0.985337	0.801705	0.36249	-0.450986	-0.747146
Event0003	0.867471	0.975348	0.927057	-0.345632	0.583959	-0.345966
Event0004	0.867471	0.975348	0.927057	-0.345632	0.583959	-0.345966
Event0493	0.801006	0.831177	0.987144	-0.679735	0.917205	-0.530457
Event0765	0.805234	0.802953	0.947431	0.177833	-0.711469	0.109736
Event0737	0.974668	0.952083	0.90534	-0.160864	0.931686	-0.267983
Event0682	0.983018	0.957249	0.962178	0.367949	-0.0833422	0.541802
Event0808	0.987579	0.995004	0.990007	0.820177	-0.480438	-0.587753
Event1178	0.978719	0.940673	0.968816	0.768123	-0.523479	-0.876998
Event0454	0.934864	0.918985	0.967142	0.430632	0.798203	-0.113642
Event0436	0.908436	0.889798	0.851697	-0.0897814	-0.589475	-0.013618
Event0437	0.908436	0.889798	0.851697	-0.0897814	-0.589475	-0.013618
Event1834	0.964461	0.927245	0.965831	0.0307205	0.668278	0.464415
Event1139	0.837326	0.993109	0.801978	-0.644279	0.761585	-0.277464
Event0681	0.983018	0.957249	0.962178	-0.228455	-0.643192	0.541802
Event0680	0.983018	0.957249	0.962178	0.165253	-0.333085	-0.785645
Event1505	0.986881	0.981896	0.986714	0.571247	-0.514305	-0.490226
Event1445	0.974943	0.987725	0.994543	0.47431	0.865098	0.705646
Event0951	0.979733	0.985808	0.989715	0.58544	0.465633	0.588939
Event0893	0.844307	0.808857	0.945694	0.308949	0.13145	0.448614
Event0952	0.979733	0.985808	0.989715	-0.0943965	0.00607564	-0.94333
Event1662	0.990951	0.991025	0.964951	0.630606	0.88163	0.395919
Event1225	0.956035	0.98044	0.978683	-0.481072	-0.290341	0.934603
Event0679	0.983018	0.957249	0.962178	0.51922	-0.0281512	-0.785645
Event1481	0.975818	0.986412	0.97465	-0.401564	0.911314	-0.207912
Event0854	0.879796	0.92061	0.967618	0.943049	0.35143	0.447816
Event0764	0.805234	0.802953	0.947431	0.926101	0.0338133	-0.227511
Event1066	0.98274	0.949508	0.950117	0.545881	-0.674554	-0.727269
Event0621	0.857281	0.914	0.95398	NA	NA	0.397293
Event0673	0.859371	0.919885	0.890941	-0.314743	-0.467615	0.853903
Event0644	0.951412	0.936362	0.972102	0.746402	0.172276	0.0101407
Event1038	0.957037	0.963296	0.980359	-0.622391	0.491209	-0.561198
Event0894	0.968605	0.984986	0.946554	-0.346773	0.323521	-0.407192
Event1169	0.867072	0.987742	0.823116	-0.13187	0.726842	-0.35144
Event0121	0.879142	0.827458	0.878083	0.582889	0.626081	-0.194893
Event0122	0.879142	0.827458	0.878083	0.582889	0.626081	-0.194893
Event0117	0.963974	0.91623	0.91652	-0.195598	-0.534054	0.916717
Event1241	0.953288	0.886761	0.91872	-0.00559861	0.337426	-0.176003
Event0747	0.911661	0.988415	0.886981	-0.131127	0.336676	-0.950151
Event0102	0.979669	0.987787	0.960577	-0.536992	-0.341052	0.143917
Event1258	0.915078	0.935044	0.964085	-0.560419	-0.472113	0.451457
Event0501	0.911198	0.858183	0.962247	0.929341	0.580581	0.406375
Event0768	0.805234	0.802953	0.947431	-0.243276	-0.362154	0.485671
Event0769	0.805234	0.802953	0.947431	-0.243276	-0.362154	0.485671
Event0704	0.972805	0.947542	0.967505	-0.304876	0.283726	-0.646619
Event0767	0.805234	0.802953	0.947431	-0.168209	0.715613	0.109736
Event0696	0.830855	0.856569	0.933236	0.279546	-0.418633	-0.669894
Event0080	0.965395	0.987911	0.990992	0.302295	-0.407658	-0.00844369
Event0081	0.965395	0.987911	0.990992	0.302295	-0.407658	-0.00844369
Event1746	0.973881	0.900676	0.870309	0.469788	0.978022	0.436513
Event1747	0.973881	0.900676	0.870309	0.469788	0.978022	0.436513
Event0738	0.995702	0.950772	0.923061	0.740191	-0.0856025	-0.241057
Event0311	0.888959	0.979824	0.926127	-0.267396	-0.365322	0.672153
Event1448	0.969876	0.97724	0.996744	-0.570451	-0.424863	-0.254507
Event0399	0.929815	0.815815	0.804813	-0.900215	-0.881112	0.888165
Event0843	0.81072	0.867477	0.811805	0.295605	-0.209549	0.197319
Event0489	0.940903	0.981372	0.951072	0.434879	-0.0027164	0.541055
Event1835	0.996443	0.99398	0.999451	-0.545452	-0.56378	0.905895
Event1717	0.935448	0.959459	0.92861	-0.0630175	NA	NA
Event1718	0.935448	0.959459	0.92861	-0.0630175	NA	NA
Event1672	0.965087	0.984404	0.99567	-0.0379751	-0.28326	0.218204
Event1318	0.943481	0.973939	0.982172	-0.386059	0.0661635	0.454547
Event0954	0.979733	0.985808	0.989715	-0.604204	0.310362	0.196667
Event1317	0.943481	0.973939	0.982172	-0.290953	0.0661635	0.625347
Event1186	0.915468	0.971468	0.967108	-0.439648	0.44931	-0.54453
Event1452	0.956043	0.944057	0.834898	-0.0434855	-0.175654	0.0341235
Event0934	0.970845	0.996061	0.980689	-0.0625182	-0.116351	0.0889783
Event1858	0.975049	0.956864	0.991136	-0.219793	-0.779647	0.410623
Event0235	0.983446	0.873531	0.911881	0.429013	0.819777	0.574322
Event0743	0.992061	0.970399	0.934258	-0.0529715	0.478766	0.310455
Event0744	0.992061	0.970399	0.934258	-0.0529715	0.478766	0.310455
Event0745	0.992061	0.970399	0.934258	-0.0529715	0.478766	0.310455
Event0193	0.986969	0.872893	0.906242	0.292394	0.281187	-0.243579
Event0093	0.96664	0.960548	0.947345	0.0808745	-0.608331	-0.793354
Event1165	0.810702	0.857508	0.904841	0.221619	0.217162	0.432052
Event1167	0.810702	0.857508	0.904841	0.221619	0.217162	0.432052
Event1168	0.810702	0.857508	0.904841	0.221619	0.217162	0.432052
Event1363	0.985851	0.981612	0.996244	-0.931528	-0.975975	0.900261
Event0627	0.991991	0.996291	0.991564	0.613125	-0.506639	0.217137
Event1113	0.936482	0.916969	0.983119	0.268824	-0.552712	0.281172
Event0538	0.965421	0.955725	0.991256	-0.312929	0.497165	0.219967
Event0295	0.987723	0.929351	0.928981	0.43804	0.0912894	-0.512681
Event1391	0.940964	0.953422	0.996627	0.769833	0.406105	0.615651
Event0491	0.969972	0.98216	0.989774	-0.571457	-0.950253	0.560974
Event0444	0.982631	0.99634	0.993504	0.401529	-0.697275	-0.0897194
Event0916	0.988421	0.985445	0.977422	0.0522592	-0.835101	-0.346646
Event1680	0.97573	0.997803	0.972988	-0.590289	-0.133574	-0.0246389
Event1624	0.961846	0.971386	0.965907	0.278641	0.175231	0.0331476
Event0583	0.96962	0.987467	0.967192	0.81005	-0.274837	-0.493494
Event0919	0.920772	0.938658	0.934397	NA	0.163273	NA
Event0543	0.963094	0.924046	0.862964	-0.618744	0.686534	-0.675202
Event1590	0.927924	0.913626	0.980573	0.70779	0.482186	0.795953
Event1652	0.877019	0.945311	0.959468	-0.010298	0.00870515	-0.178645
Event0358	0.964013	0.97102	0.939809	0.669548	0.0596477	0.0152175
Event0359	0.964013	0.97102	0.939809	0.669548	0.0596477	0.0152175
Event0360	0.964013	0.97102	0.939809	0.669548	0.0596477	0.0152175
Event0687	0.885141	0.952155	0.973494	0.119817	-0.396157	-0.397615
Event1357	0.978409	0.9239	0.977837	-0.0689437	-0.422967	-0.436916
Event1880	0.925197	0.951635	0.947148	NA	NA	0.0740457
Event1882	0.925197	0.951635	0.947148	NA	NA	0.0740457
Event1884	0.925197	0.951635	0.947148	NA	NA	0.0740457
Event0719	0.892105	0.894487	0.953373	0.871138	0.538696	0.369111
Event0968	0.969303	0.986808	0.969054	0.667687	0.109937	-0.389369
Event1881	0.925197	0.951635	0.947148	NA	NA	-0.848414
Event1883	0.925197	0.951635	0.947148	NA	NA	-0.848414
