# Supplementary material for: Alternative splicing dynamics and evolutionary divergence during embryogenesis in wheat species
Source: Plant Biotechnol J. 2021 Mar 24;19(8):1624–43. doi: 10.1111/pbi.13579 (PMC8384600; doi:10.1111/pbi.13579)
Supplement: Supplementary file 14 — Data S13 Phylostratum (PS) levels of each transcript in AS events. [file PBI-19-1624-s003.xlsx]

## Sheet: Sheet1
Supplemental Data 13 Phylostratum (PS) levels of each transcript in identified AS event. PS levels, gene ID, IWGSC coordinate were indicated.
AS Event	Gene	IWGSC_ID	Phylostratum Level (PS)
MSTRG.100034;RI:2D:482417159:482417561-482417765:482418633:-	MSTRG.100034	TraesCS2D02G378100	2
MSTRG.100040;A3:2D:482658911-482659318:482658865-482659318:-	MSTRG.100040	TraesCS2D02G378200	4
MSTRG.100041;SE:2D:482664625-482664817:482664939-482665022:+	MSTRG.100041	TraesCS2D02G378300	4
MSTRG.100056;A3:2D:482803695-482804419:482803305-482804419:-	MSTRG.100056	TraesCS2D02G378500	4
MSTRG.100056;A3:2D:482803695-482804419:482803671-482804419:-	MSTRG.100056	TraesCS2D02G378500	4
MSTRG.100056;A3:2D:482803878-482804419:482803695-482804419:-	MSTRG.100056	TraesCS2D02G378500	4
MSTRG.100056;A3:2D:482804061-482804419:482803305-482804419:-	MSTRG.100056	TraesCS2D02G378500	4
MSTRG.100056;A3:2D:482804061-482804419:482803671-482804419:-	MSTRG.100056	TraesCS2D02G378500	4
MSTRG.100056;A3:2D:482804061-482804419:482803695-482804419:-	MSTRG.100056	TraesCS2D02G378500	4
MSTRG.100056;A3:2D:482804061-482804419:482803878-482804419:-	MSTRG.100056	TraesCS2D02G378500	4
MSTRG.100056;A3:2D:482804662-482804747:482804655-482804747:-	MSTRG.100056	TraesCS2D02G378500	4
MSTRG.100056;A3:2D:482804990-482806230:482804978-482806230:-	MSTRG.100056	TraesCS2D02G378500	4
MSTRG.100056;A3:2D:482805493-482806230:482805460-482806230:-	MSTRG.100056	TraesCS2D02G378500	4
MSTRG.100056;A3:2D:482805536-482806230:482805460-482806230:-	MSTRG.100056	TraesCS2D02G378500	4
MSTRG.100056;A3:2D:482805536-482806230:482805493-482806230:-	MSTRG.100056	TraesCS2D02G378500	4
MSTRG.100056;SE:2D:482804990-482805312:482805460-482806230:-	MSTRG.100056	TraesCS2D02G378500	4
MSTRG.100056;SE:2D:482804990-482805312:482805493-482806230:-	MSTRG.100056	TraesCS2D02G378500	4
MSTRG.100056;SE:2D:482804990-482805312:482805536-482806230:-	MSTRG.100056	TraesCS2D02G378500	4
MSTRG.100065;A3:2D:483256436-483256810:483256433-483256810:-	MSTRG.100065	TraesCS2D02G378900	4
MSTRG.100080;A3:2D:483633033-483633711:483633004-483633711:-	MSTRG.100080	TraesCS2D02G379000	1
MSTRG.100107;A3:2D:484132888-484132986:484132755-484132986:-	MSTRG.100107	TraesCS2D02G379600	4
MSTRG.100152;A3:2D:484796951-484797038:484796945-484797038:-	MSTRG.100152	TraesCS2D02G380200	13
MSTRG.100152;A3:2D:484796961-484797038:484796945-484797038:-	MSTRG.100152	TraesCS2D02G380200	13
MSTRG.100152;A3:2D:484796961-484797038:484796951-484797038:-	MSTRG.100152	TraesCS2D02G380200	13
MSTRG.100152;A3:2D:484800933-484801013:484800926-484801013:-	MSTRG.100152	TraesCS2D02G380200	13
MSTRG.100152;RI:2D:484800729:484800926-484801013:484801082:-	MSTRG.100152	TraesCS2D02G380200	13
MSTRG.100155;A5:2D:484916878-484916980:484916878-484917003:-	MSTRG.100155	TraesCS2D02G380900	4
MSTRG.100190;A5:2D:485847290-485847374:485847286-485847374:+	MSTRG.100190	TraesCS2D02G381700	4
MSTRG.100190;RI:2D:485847568:485847694-485847769:485847860:+	MSTRG.100190	TraesCS2D02G381700	4
MSTRG.100190;RI:2D:485847964:485848020-485848284:485848335:+	MSTRG.100190	TraesCS2D02G381700	4
MSTRG.100194;A3:2D:485843708-485843880:485843708-485843919:+	MSTRG.100194	TraesCS2D02G381600	5
MSTRG.100194;A3:2D:485844195-485844357:485844195-485844368:+	MSTRG.100194	TraesCS2D02G381600	5
MSTRG.100203;A3:2D:486000076-486000170:486000076-486000370:+	MSTRG.100203	TraesCS2D02G382000	5
MSTRG.100203;A3:2D:486001593-486001674:486001593-486001679:+	MSTRG.100203	TraesCS2D02G382000	5
MSTRG.100203;A5:2D:486000256-486000370:486000076-486000370:+	MSTRG.100203	TraesCS2D02G382000	5
MSTRG.100203;A5:2D:486001593-486001674:486001519-486001674:+	MSTRG.100203	TraesCS2D02G382000	5
MSTRG.100203;SE:2D:486000076-486000170:486000256-486000370:+	MSTRG.100203	TraesCS2D02G382000	5
MSTRG.100204;A3:2D:486247867-486247981:486247867-486247984:+	MSTRG.100204	TraesCS2D02G382100	3
MSTRG.100204;A5:2D:486248656-486249288:486248651-486249288:+	MSTRG.100204	TraesCS2D02G382100	3
MSTRG.100204;RI:2D:486248549:486248656-486249288:486249340:+	MSTRG.100204	TraesCS2D02G382100	3
MSTRG.100204;RI:2D:486249288:486249340-486249722:486249821:+	MSTRG.100204	TraesCS2D02G382100	3
MSTRG.100212;A3:2D:486325262-486325428:486325262-486325441:+	MSTRG.100212	TraesCS2D02G382200	1
MSTRG.100213;RI:2D:486332471:486332596-486332717:486333024:+	MSTRG.100213	TraesCS2D02G382300	4
MSTRG.100223;A3:2D:486390646-486390740:486390646-486390764:+	MSTRG.100223	TraesCS2D02G382400	4
MSTRG.100223;RI:2D:486390740:486390904-486390985:486391141:+	MSTRG.100223	TraesCS2D02G382400	4
MSTRG.100223;RI:2D:486390985:486391141-486391214:486391299:+	MSTRG.100223	TraesCS2D02G382400	4
MSTRG.100224;A5:2D:486395008-486395097:486395008-486395102:-	MSTRG.100224	TraesCS2D02G382500	4
MSTRG.100258;A5:2D:487723298-487723402:487723298-487723518:-	MSTRG.100258	TraesCS2D02G383300	4
MSTRG.100258;RI:2D:487723709:487723964-487724074:487724273:-	MSTRG.100258	TraesCS2D02G383300	4
MSTRG.100271;RI:2D:488220140:488220266-488220363:488220862:+	MSTRG.100271	TraesCS2D02G383600	2
MSTRG.100329;A3:2D:489641687-489641771:489641684-489641771:-	MSTRG.100329	TraesCS2D02G385000	2
MSTRG.100329;SE:2D:489642070-489642160:489642249-489642818:-	MSTRG.100329	TraesCS2D02G385000	2
MSTRG.100352;A3:2D:490125172-490125782:490125146-490125782:-	MSTRG.100352	TraesCS2D02G385600	4
MSTRG.100352;A3:2D:490125523-490125782:490125146-490125782:-	MSTRG.100352	TraesCS2D02G385600	4
MSTRG.100352;A3:2D:490125523-490125782:490125172-490125782:-	MSTRG.100352	TraesCS2D02G385600	4
MSTRG.100362;A3:2D:490569122-490577802:490569122-490577860:+	MSTRG.100362	TraesCS2D02G385700	4
MSTRG.100362;AL:2D:490579096-490579319:490579351:490579096-490579648:490580074:+	MSTRG.100362	TraesCS2D02G385700	4
MSTRG.100362;AL:2D:490579096-490579319:490579351:490579096-490579648:490580184:+	MSTRG.100362	TraesCS2D02G385700	4
MSTRG.100366;A3:2D:490677368-490678328:490677363-490678328:-	MSTRG.100366	TraesCS2D02G385900	4
MSTRG.100366;A5:2D:490679666-490680609:490679666-490680622:-	MSTRG.100366	TraesCS2D02G385900	4
MSTRG.100366;RI:2D:490678328:490678404-490679435:490679666:-	MSTRG.100366	TraesCS2D02G385900	4
MSTRG.100385;A5:2D:491193583-491193684:491193578-491193684:+	MSTRG.100385	TraesCS2D02G386100	2
MSTRG.100394;A3:2D:491380600-491380680:491380589-491380680:-	MSTRG.100394	TraesCS2D02G386200	4
MSTRG.100397;A3:2D:491430249-491430698:491430249-491430701:+	MSTRG.100397	TraesCS2D02G386300	3
MSTRG.100413;A3:2D:491805279-491805343:491805279-491805372:+	MSTRG.100413	TraesCS2D02G386600	4
MSTRG.100413;RI:2D:491805662:491805756-491807062:491807133:+	MSTRG.100413	TraesCS2D02G386600	4
MSTRG.100413;RI:2D:491808612:491808712-491808801:491808912:+	MSTRG.100413	TraesCS2D02G386600	4
MSTRG.100414;A3:2D:491810807-491810882:491810804-491810882:-	MSTRG.100414	TraesCS2D02G386700	1
MSTRG.100432;A3:2D:492509098-492509212:492509094-492509212:-	MSTRG.100432	TraesCS2D02G387100	4
MSTRG.100432;AF:2D:492510805-492511626:492512530:492510805-492512907:492513005:-	MSTRG.100432	TraesCS2D02G387100	4
MSTRG.100439;A3:2D:492657637-492658114:492657637-492658143:+	MSTRG.100439	TraesCS2D02G387200	3
MSTRG.100439;SE:2D:492660622-492661584:492662536-492662735:+	MSTRG.100439	TraesCS2D02G387200	3
MSTRG.100440;A3:2D:492714758-492715144:492714758-492715172:+	MSTRG.100440	TraesCS2D02G387400	4
MSTRG.100446;SE:2D:493005800-493005888:493006022-493006370:-	MSTRG.100446	TraesCS2D02G387600	4
MSTRG.100450;A3:2D:493078535-493078616:493078529-493078616:-	MSTRG.100450	TraesCS2D02G387700	4
MSTRG.100450;A3:2D:493078553-493078616:493078529-493078616:-	MSTRG.100450	TraesCS2D02G387700	4
MSTRG.100465;A3:2D:493197102-493197290:493197102-493197293:+	MSTRG.100465	TraesCS2D02G387900	4
MSTRG.100465;RI:2D:493196690:493196755-493196826:493196924:+	MSTRG.100465	TraesCS2D02G387900	4
MSTRG.100518;A3:2D:494640109-494640192:494640109-494640210:+	MSTRG.100518	TraesCS2D02G388400	2
MSTRG.100518;A3:2D:494642602-494642790:494642602-494642820:+	MSTRG.100518	TraesCS2D02G388400	2
MSTRG.100525;RI:2D:495098449:495098565-495098719:495098969:+	MSTRG.100525	TraesCS2D02G388800	2
MSTRG.100525;RI:2D:495098719:495098969-495099277:495099352:+	MSTRG.100525	TraesCS2D02G388800	2
MSTRG.100525;RI:2D:495099277:495099352-495099474:495099560:+	MSTRG.100525	TraesCS2D02G388800	2
MSTRG.100531;A5:2D:495400408-495400506:495400408-495400688:-	MSTRG.100531	TraesCS2D02G389100	3
MSTRG.100552;A3:2D:495783224-495783311:495783224-495784058:+	MSTRG.100552	TraesCS2D02G389200	4
MSTRG.100552;A5:2D:495782985-495783108:495782929-495783108:+	MSTRG.100552	TraesCS2D02G389200	4
MSTRG.100552;A5:2D:495783037-495783108:495782929-495783108:+	MSTRG.100552	TraesCS2D02G389200	4
MSTRG.100552;A5:2D:495783037-495783108:495782985-495783108:+	MSTRG.100552	TraesCS2D02G389200	4
MSTRG.100552;AF:2D:495778679:495778956-495779264:495779060:495779134-495779264:+	MSTRG.100552	TraesCS2D02G389200	4
MSTRG.100552;AF:2D:495778782:495778956-495779264:495779060:495779134-495779264:+	MSTRG.100552	TraesCS2D02G389200	4
MSTRG.100552;AF:2D:495778809:495778956-495779264:495779060:495779134-495779264:+	MSTRG.100552	TraesCS2D02G389200	4
MSTRG.100552;AF:2D:495778895:495778956-495779264:495779060:495779134-495779264:+	MSTRG.100552	TraesCS2D02G389200	4
MSTRG.100552;RI:2D:495783108:495783224-495784058:495784145:+	MSTRG.100552	TraesCS2D02G389200	4
MSTRG.100552;RI:2D:495784553:495785296-495785534:495785998:+	MSTRG.100552	TraesCS2D02G389200	4
MSTRG.100552;SE:2D:495780820-495780909:495781086-495782272:+	MSTRG.100552	TraesCS2D02G389200	4
MSTRG.100566;A3:2D:496337205-496337302:496337205-496337328:+	MSTRG.100566	TraesCS2D02G389400	2
MSTRG.100566;A5:2D:496337635-496337751:496337571-496337751:+	MSTRG.100566	TraesCS2D02G389400	2
MSTRG.100566;SE:2D:496337571-496337751:496337867-496338648:+	MSTRG.100566	TraesCS2D02G389400	2
MSTRG.100600;A3:2D:497906159-497906609:497906154-497906609:-	MSTRG.100600	TraesCS2D02G390100	2
MSTRG.100600;A5:2D:497907026-497907125:497907026-497907201:-	MSTRG.100600	TraesCS2D02G390100	2
MSTRG.100600;SE:2D:497904516-497904596:497904664-497904844:-	MSTRG.100600	TraesCS2D02G390100	2
MSTRG.100604;A5:2D:498029620-498029722:498029620-498029739:-	MSTRG.100604	TraesCS2D02G390400	3
MSTRG.100604;RI:2D:498029511:498029620-498029739:498029908:-	MSTRG.100604	TraesCS2D02G390400	3
MSTRG.100605;A3:2D:498032675-498033144:498032659-498033144:-	MSTRG.100605	TraesCS2D02G390500	4
MSTRG.100605;A3:2D:498033374-498033866:498033283-498033866:-	MSTRG.100605	TraesCS2D02G390500	4
MSTRG.100615;AF:2D:498265188:498265989-498277000:498276407:498276916-498277000:+	MSTRG.100615	TraesCS2D02G391200	9
MSTRG.100629;A3:2D:498232793-498233004:498232793-498233261:+	MSTRG.100629	TraesCS2D02G391000	2
MSTRG.100629;A5:2D:498225491-498225656:498225373-498225656:+	MSTRG.100629	TraesCS2D02G391000	2
MSTRG.100735;A3:2D:501668713-501670256:501668713-501670280:+	MSTRG.100735	TraesCS2D02G393100	2
MSTRG.100796;A3:2D:503547935-503548005:503547923-503548005:-	MSTRG.100796	TraesCS2D02G393800	7
MSTRG.100796;A5:2D:503548379-503548624:503548379-503548895:-	MSTRG.100796	TraesCS2D02G393800	7
MSTRG.100797;A3:2D:503440293-503440481:503440272-503440481:-	MSTRG.100797	TraesCS2D02G393600	4
MSTRG.100797;AF:2D:503445462-503447814:503447921:503445462-503447965:503448061:-	MSTRG.100797	TraesCS2D02G393600	4
MSTRG.100797;RI:2D:503444698:503445169-503445257:503445462:-	MSTRG.100797	TraesCS2D02G393600	4
MSTRG.100834;SE:2D:505831662-505838068:505838122-505838347:+	MSTRG.100834	TraesCS2D02G394300	4
MSTRG.100868;A3:2D:506517349-506518450:506517346-506518450:-	MSTRG.100868	TraesCS2D02G395100	3
MSTRG.100868;RI:2D:506517000:506517164-506517330:506517349:-	MSTRG.100868	TraesCS2D02G395100	3
MSTRG.100868;SE:2D:506514693-506514809:506514880-506515681:-	MSTRG.100868	TraesCS2D02G395100	3
MSTRG.100879;RI:2D:506758084:506758347-506758495:506758761:-	MSTRG.100879	TraesCS2D02G395400	4
MSTRG.100880;A5:2D:506784620-506784938:506784558-506784938:+	MSTRG.100880	TraesCS2D02G395500	3
MSTRG.100908;A5:2D:507431443-507432849:507431443-507432861:-	MSTRG.100908	TraesCS2D02G396300	4
MSTRG.100908;SE:2D:507428508-507431276:507431443-507432861:-	MSTRG.100908	TraesCS2D02G396300	4
MSTRG.100917;A3:2D:507752661-507753573:507752283-507753573:-	MSTRG.100917	TraesCS2D02G396500	2
MSTRG.100917;RI:2D:507754171:507754305-507754405:507754477:-	MSTRG.100917	TraesCS2D02G396500	2
MSTRG.100936;SE:2D:508238919-508239019:508239147-508240796:-	MSTRG.100936	TraesCS2D02G397200	2
MSTRG.100947;A3:2D:508408427-508408752:508408427-508408763:+	MSTRG.100947	TraesCS2D02G397400	4
MSTRG.100947;A5:2D:508408835-508408941:508408427-508408941:+	MSTRG.100947	TraesCS2D02G397400	4
MSTRG.100947;AF:2D:508405755:508405814-508407363:508406152:508406538-508407363:+	MSTRG.100947	TraesCS2D02G397400	4
MSTRG.100947;AF:2D:508405774:508405814-508407363:508406152:508406538-508407363:+	MSTRG.100947	TraesCS2D02G397400	4
MSTRG.100947;RI:2D:508408245:508408427-508408752:508408835:+	MSTRG.100947	TraesCS2D02G397400	4
MSTRG.100947;RI:2D:508408245:508408427-508408763:508408835:+	MSTRG.100947	TraesCS2D02G397400	4
MSTRG.100947;SE:2D:508408427-508408752:508408835-508408941:+	MSTRG.100947	TraesCS2D02G397400	4
MSTRG.100947;SE:2D:508408427-508408763:508408835-508408941:+	MSTRG.100947	TraesCS2D02G397400	4
MSTRG.100969;SE:2D:509734413-509735502:509735605-509736770:+	MSTRG.100969	TraesCS2D02G397600	5
MSTRG.100974;A3:2D:509754896-509754969:509754884-509754969:-	MSTRG.100974	TraesCS2D02G397800	4
MSTRG.101020;SE:2D:511437605-511438119:511438295-511438387:+	MSTRG.101020	TraesCS2D02G398300	4
MSTRG.101027;A5:2D:511524060-511524163:511524025-511524163:+	MSTRG.101027	TraesCS2D02G398400	4
MSTRG.101027;A5:2D:511524080-511524163:511524025-511524163:+	MSTRG.101027	TraesCS2D02G398400	4
MSTRG.101027;A5:2D:511524080-511524163:511524060-511524163:+	MSTRG.101027	TraesCS2D02G398400	4
MSTRG.101035;A3:2D:511918289-511919860:511918289-511919882:+	MSTRG.101035	TraesCS2D02G398700	4
MSTRG.101035;RI:2D:511917608:511917727-511917823:511917955:+	MSTRG.101035	TraesCS2D02G398700	4
MSTRG.101035;RI:2D:511917823:511917955-511918125:511918289:+	MSTRG.101035	TraesCS2D02G398700	4
MSTRG.101049;A3:2D:511938297-511939169:511938297-511939189:+	MSTRG.101049	TraesCS2D02G398800	3
MSTRG.101049;A3:2D:511941682-511941830:511941682-511941846:+	MSTRG.101049	TraesCS2D02G398800	3
MSTRG.101049;A3:2D:511944191-511944270:511944191-511944313:+	MSTRG.101049	TraesCS2D02G398800	3
MSTRG.101049;RI:2D:511943270:511943484-511943906:511944191:+	MSTRG.101049	TraesCS2D02G398800	3
MSTRG.101059;AF:2D:512685274:512685795-512686677:512686273:512686343-512686677:+	MSTRG.101059	TraesCS2D02G399500	3
MSTRG.101079;A3:2D:513102982-513103865:513102979-513103865:-	MSTRG.101079	TraesCS2D02G400100	4
MSTRG.101080;A3:2D:513010256-513010986:513010256-513011020:+	MSTRG.101080	TraesCS2D02G399800	4
MSTRG.101101;A3:2D:513453734-513456821:513453734-513456824:+	MSTRG.101101	TraesCS2D02G400200	4
MSTRG.101101;A3:2D:513463531-513463617:513463531-513463623:+	MSTRG.101101	TraesCS2D02G400200	4
MSTRG.101101;RI:2D:513459136:513459274-513459395:513459511:+	MSTRG.101101	TraesCS2D02G400200	4
MSTRG.101106;A5:2D:513766693-513767243:513766693-513767657:-	MSTRG.101106	TraesCS2D02G400300	4
MSTRG.101106;AF:2D:513766693-513766779:513767015:513766693-513767243:513767468:-	MSTRG.101106	TraesCS2D02G400300	4
MSTRG.101106;AF:2D:513766693-513766779:513767015:513766693-513767243:513767904:-	MSTRG.101106	TraesCS2D02G400300	4
MSTRG.101106;AF:2D:513766693-513766779:513767015:513766693-513767657:513767704:-	MSTRG.101106	TraesCS2D02G400300	4
MSTRG.101106;RI:2D:513760741:513761303-513761343:513762400:-	MSTRG.101106	TraesCS2D02G400300	4
MSTRG.101106;SE:2D:513765033-513766397:513766693-513767243:-	MSTRG.101106	TraesCS2D02G400300	4
MSTRG.101128;A3:2D:514342149-514342894:514342144-514342894:-	MSTRG.101128	TraesCS2D02G400400	1
MSTRG.101128;A3:2D:514344089-514344142:514344068-514344142:-	MSTRG.101128	TraesCS2D02G400400	1
MSTRG.101128;RI:2D:514343515:514343592-514343910:514344089:-	MSTRG.101128	TraesCS2D02G400400	1
MSTRG.101168;A3:2D:515581317-515581402:515581317-515581416:+	MSTRG.101168	TraesCS2D02G400800	5
MSTRG.101168;A5:2D:515580249-515580325:515580245-515580325:+	MSTRG.101168	TraesCS2D02G400800	5
MSTRG.101191;A3:2D:515825344-515825415:515825344-515825440:+	MSTRG.101191	TraesCS2D02G401000	4
MSTRG.101191;RI:2D:515825803:515825901-515826026:515826144:+	MSTRG.101191	TraesCS2D02G401000	4
MSTRG.101193;A3:2D:515827724-515827822:515827715-515827822:-	MSTRG.101193	TraesCS2D02G401100	4
MSTRG.101193;SE:2D:515828803-515828882:515828965-515829086:-	MSTRG.101193	TraesCS2D02G401100	4
MSTRG.101194;A3:2D:516123219-516123707:516123215-516123707:-	MSTRG.101194	TraesCS2D02G401200	4
MSTRG.101194;A3:2D:516123224-516123707:516123215-516123707:-	MSTRG.101194	TraesCS2D02G401200	4
MSTRG.101194;A3:2D:516123224-516123707:516123219-516123707:-	MSTRG.101194	TraesCS2D02G401200	4
MSTRG.101194;A3:2D:516123224-516123717:516123219-516123717:-	MSTRG.101194	TraesCS2D02G401200	4
MSTRG.101194;A5:2D:516122054-516123021:516122054-516123101:-	MSTRG.101194	TraesCS2D02G401200	4
MSTRG.101194;A5:2D:516123219-516123707:516123219-516123717:-	MSTRG.101194	TraesCS2D02G401200	4
MSTRG.101194;A5:2D:516123224-516123707:516123224-516123717:-	MSTRG.101194	TraesCS2D02G401200	4
MSTRG.101199;A3:2D:516358492-516358655:516358492-516358691:+	MSTRG.101199	TraesCS2D02G401400	3
MSTRG.101199;RI:2D:516358269:516358492-516358691:516359157:+	MSTRG.101199	TraesCS2D02G401400	3
MSTRG.101200;A3:2D:516368600-516370205:516368600-516370208:+	MSTRG.101200	TraesCS2D02G401500	2
MSTRG.101214;A5:2D:516648980-516649076:516648927-516649076:+	MSTRG.101214	TraesCS2D02G401700	2
MSTRG.101216;A3:2D:516707920-516708042:516707920-516708047:+	MSTRG.101216	TraesCS2D02G401800	4
MSTRG.101216;RI:2D:516708047:516708107-516708180:516708295:+	MSTRG.101216	TraesCS2D02G401800	4
MSTRG.101219;A3:2D:516403704-516403852:516403704-516403861:+	MSTRG.101219	TraesCS2D02G401600	2
MSTRG.101221;A3:2D:516828574-516828706:516828574-516828709:+	MSTRG.101221	TraesCS2D02G401900	4
MSTRG.101233;A3:2D:517045809-517045937:517045809-517045957:+	MSTRG.101233	TraesCS2D02G402200	4
MSTRG.101233;MX:2D:517038140-517038235:517038258-517045462:517038140-517038370:517038659-517045462:+	MSTRG.101233	TraesCS2D02G402200	4
MSTRG.101233;SE:2D:517038258-517038370:517038659-517045462:+	MSTRG.101233	TraesCS2D02G402200	4
MSTRG.101239;A5:2D:517088060-517088165:517088059-517088165:+	MSTRG.101239	TraesCS2D02G402300	5
MSTRG.101261;A3:2D:517679859-517679954:517679841-517679954:-	MSTRG.101261	TraesCS2D02G402700	3
MSTRG.101270;A3:2D:518030347-518031279:518030323-518031279:-	MSTRG.101270	TraesCS2D02G403000	3
MSTRG.101270;A3:2D:518032612-518032733:518032607-518032733:-	MSTRG.101270	TraesCS2D02G403000	3
MSTRG.101270;RI:2D:518030261:518030323-518031279:518031388:-	MSTRG.101270	TraesCS2D02G403000	3
MSTRG.101270;RI:2D:518030261:518030347-518031279:518031388:-	MSTRG.101270	TraesCS2D02G403000	3
MSTRG.101270;RI:2D:518033459:518033573-518033649:518033823:-	MSTRG.101270	TraesCS2D02G403000	3
MSTRG.101270;SE:2D:518031388-518032321:518032354-518032473:-	MSTRG.101270	TraesCS2D02G403000	3
MSTRG.101289;A5:2D:518262231-518262360:518262185-518262360:+	MSTRG.101289	TraesCS2D02G403500	3
MSTRG.101289;RI:2D:518259698:518259752-518259843:518260050:+	MSTRG.101289	TraesCS2D02G403500	3
MSTRG.101291;A3:2D:518270597-518270677:518270581-518270677:-	MSTRG.101291	TraesCS2D02G403700	4
MSTRG.101296;A5:2D:518606471-518606890:518606360-518606890:+	MSTRG.101296	TraesCS2D02G404000	9
MSTRG.101297;RI:2D:518607393:518607710-518608162:518608304:-	MSTRG.101297	TraesCS2D02G404100	6
MSTRG.101308;A5:2D:518802445-518803753:518802170-518803753:+	MSTRG.101308	TraesCS2D02G404300	4
MSTRG.101308;RI:2D:518805761:518805864-518805967:518806897:+	MSTRG.101308	TraesCS2D02G404300	4
MSTRG.101309;A5:2D:518808983-518809173:518808978-518809173:+	MSTRG.101309	TraesCS2D02G404400	3
MSTRG.101309;AF:2D:518807041:518808754-518809173:518808914:518808983-518809173:+	MSTRG.101309	TraesCS2D02G404400	3
MSTRG.101309;AF:2D:518807041:518808754-518809173:518808929:518808978-518809173:+	MSTRG.101309	TraesCS2D02G404400	3
MSTRG.101310;SE:2D:518812373-518812760:518813091-518814637:-	MSTRG.101310	TraesCS2D02G404500	4
MSTRG.101318;A3:2D:519131146-519131385:519131146-519131551:+	MSTRG.101318	TraesCS2D02G404700	2
MSTRG.101318;A5:2D:519131411-519131551:519131146-519131551:+	MSTRG.101318	TraesCS2D02G404700	2
MSTRG.101318;SE:2D:519131146-519131358:519131411-519131551:+	MSTRG.101318	TraesCS2D02G404700	2
MSTRG.101361;A3:2D:520508354-520508427:520508354-520508434:+	MSTRG.101361	TraesCS2D02G405200	3
MSTRG.101361;SE:2D:520508744-520508861:520508950-520509064:+	MSTRG.101361	TraesCS2D02G405200	3
MSTRG.101368;A3:2D:520523562-520523648:520523562-520523661:+	MSTRG.101368	TraesCS2D02G405300	6
MSTRG.101368;A3:2D:520523562-520523661:520523562-520523669:+	MSTRG.101368	TraesCS2D02G405300	6
MSTRG.101368;AF:2D:520520337:520520345-520521187:520520601:520520911-520521187:+	MSTRG.101368	TraesCS2D02G405300	6
MSTRG.101373;RI:2D:520582111:520582988-520583215:520583523:-	MSTRG.101373	TraesCS2D02G405500	2
MSTRG.101373;RI:2D:520582111:520583247-520583476:520583523:-	MSTRG.101373	TraesCS2D02G405500	2
MSTRG.101475;A3:2D:522986300-522986396:522986297-522986396:-	MSTRG.101475	TraesCS2D02G407700	1
MSTRG.101475;A3:2D:522986320-522986396:522986297-522986396:-	MSTRG.101475	TraesCS2D02G407700	1
MSTRG.101475;A3:2D:522986320-522986396:522986300-522986396:-	MSTRG.101475	TraesCS2D02G407700	1
MSTRG.101477;A5:2D:522992037-522992115:522992037-522992130:-	MSTRG.101477	TraesCS2D02G407800	1
MSTRG.101477;AF:2D:522993506-522994944:522995071:522993506-522995416:522995817:-	MSTRG.101477	TraesCS2D02G407800	1
MSTRG.101480;RI:2D:523021186:523021357-523021474:523021560:+	MSTRG.101480	TraesCS2D02G407900	1
MSTRG.101480;RI:2D:523021186:523021378-523021474:523021560:+	MSTRG.101480	TraesCS2D02G407900	1
MSTRG.101480;SE:2D:523021875-523022506:523022579-523022680:+	MSTRG.101480	TraesCS2D02G407900	1
MSTRG.101489;RI:2D:523160871:523161834-523161964:523162199:+	MSTRG.101489	TraesCS2D02G408300	9
MSTRG.101492;A3:2D:523309893-523310052:523309428-523310052:-	MSTRG.101492	TraesCS2D02G408400	9
MSTRG.101492;A5:2D:523309428-523309658:523309428-523310052:-	MSTRG.101492	TraesCS2D02G408400	9
MSTRG.101492;RI:2D:523308386:523309428-523309658:523309893:-	MSTRG.101492	TraesCS2D02G408400	9
MSTRG.101492;SE:2D:523309428-523309658:523309893-523310052:-	MSTRG.101492	TraesCS2D02G408400	9
MSTRG.101494;A3:2D:523154671-523154744:523154671-523154752:+	MSTRG.101494	TraesCS2D02G408200	2
MSTRG.101494;RI:2D:523156403:523156421-523156509:523156769:+	MSTRG.101494	TraesCS2D02G408200	2
MSTRG.101494;RI:2D:523156403:523156421-523156515:523156769:+	MSTRG.101494	TraesCS2D02G408200	2
MSTRG.101499;AF:2D:523624159:523624312-523625341:523624627:523624682-523625341:+	MSTRG.101499	TraesCS2D02G408700	3
MSTRG.101528;A5:2D:524148608-524149036:524148539-524149036:+	MSTRG.101528	TraesCS2D02G409400	4
MSTRG.101537;A5:2D:524329107-524332642:524328925-524332642:+	MSTRG.101537	TraesCS2D02G409600	2
MSTRG.101545;RI:2D:524564135:524564324-524564773:524564979:+	MSTRG.101545	TraesCS2D02G409900	4
MSTRG.101557;A3:2D:524572853-524573081:524572853-524573089:+	MSTRG.101557	TraesCS2D02G410000	5
MSTRG.101557;RI:2D:524573081:524573198-524573358:524573453:+	MSTRG.101557	TraesCS2D02G410000	5
MSTRG.101558;AF:2D:524580100-524580172:524580174:524580100-524580211:524580403:-	MSTRG.101558	TraesCS2D02G410100	3
MSTRG.101581;A3:2D:525290972-525291038:525290972-525291057:+	MSTRG.101581	TraesCS2D02G410500	9
MSTRG.101581;A5:2D:525290972-525291057:525290951-525291057:+	MSTRG.101581	TraesCS2D02G410500	9
MSTRG.101581;A5:2D:525292245-525292370:525291258-525292370:+	MSTRG.101581	TraesCS2D02G410500	9
MSTRG.101581;AL:2D:525291258-525291981:525292261:525291258-525292370:525292850:+	MSTRG.101581	TraesCS2D02G410500	9
MSTRG.101581;AL:2D:525291258-525291981:525292261:525291258-525292370:525292965:+	MSTRG.101581	TraesCS2D02G410500	9
MSTRG.101581;AL:2D:525291258-525291981:525292261:525291258-525292370:525292992:+	MSTRG.101581	TraesCS2D02G410500	9
MSTRG.101582;A3:2D:525299034-525299339:525299031-525299339:-	MSTRG.101582	TraesCS2D02G410600	4
MSTRG.101582;A3:2D:525299441-525299526:525299385-525299526:-	MSTRG.101582	TraesCS2D02G410600	4
MSTRG.101582;A3:2D:525300529-525300599:525300522-525300599:-	MSTRG.101582	TraesCS2D02G410600	4
MSTRG.101614;A3:2D:526373399-526374970:526373399-526375050:+	MSTRG.101614	TraesCS2D02G411600	3
MSTRG.101614;RI:2D:526374970:526374972-526375050:526375132:+	MSTRG.101614	TraesCS2D02G411600	3
MSTRG.101614;RI:2D:526374970:526374972-526375050:526376236:+	MSTRG.101614	TraesCS2D02G411600	3
MSTRG.101614;RI:2D:526374970:526375132-526376073:526376236:+	MSTRG.101614	TraesCS2D02G411600	3
MSTRG.101614;RI:2D:526375050:526375132-526376073:526376236:+	MSTRG.101614	TraesCS2D02G411600	3
MSTRG.101614;SE:2D:526373399-526374970:526374972-526375050:+	MSTRG.101614	TraesCS2D02G411600	3
MSTRG.101619;A5:2D:526523301-526525996:526523301-526526014:-	MSTRG.101619	TraesCS2D02G412000	2
MSTRG.101661;A3:2D:527387748-527387844:527387748-527387855:+	MSTRG.101661	TraesCS2D02G412600	4
MSTRG.101661;A3:2D:527388286-527388357:527388286-527388370:+	MSTRG.101661	TraesCS2D02G412600	4
MSTRG.101661;RI:2D:527388357:527388415-527389129:527389233:+	MSTRG.101661	TraesCS2D02G412600	4
MSTRG.101661;SE:2D:527387748-527387844:527388415-527389129:+	MSTRG.101661	TraesCS2D02G412600	4
MSTRG.101661;SE:2D:527388415-527388891:527388979-527389129:+	MSTRG.101661	TraesCS2D02G412600	4
MSTRG.101686;A3:2D:528084220-528084353:528083490-528084353:-	MSTRG.101686	TraesCS2D02G413700	4
MSTRG.101686;AF:2D:528083490-528083982:528084215:528083490-528084353:528084629:-	MSTRG.101686	TraesCS2D02G413700	4
MSTRG.101686;AF:2D:528083490-528083982:528084215:528083490-528084353:528084650:-	MSTRG.101686	TraesCS2D02G413700	4
MSTRG.101707;RI:2D:527911287:527911700-527911796:527911891:-	MSTRG.101707	TraesCS2D02G413500	2
MSTRG.101707;RI:2D:527912488:527912667-527912767:527912959:-	MSTRG.101707	TraesCS2D02G413500	2
MSTRG.101707;RI:2D:527912767:527912959-527913046:527913245:-	MSTRG.101707	TraesCS2D02G413500	2
MSTRG.101745;A5:2D:529006903-529007452:529006875-529007452:+	MSTRG.101745	TraesCS2D02G415100	7
MSTRG.101745;AF:2D:529004783:529004868-529007452:529006526:529006875-529007452:+	MSTRG.101745	TraesCS2D02G415100	7
MSTRG.101745;AF:2D:529004783:529004868-529007452:529006575:529006903-529007452:+	MSTRG.101745	TraesCS2D02G415100	7
MSTRG.101745;RI:2D:529009061:529009122-529009234:529009433:+	MSTRG.101745	TraesCS2D02G415100	7
MSTRG.101869;A3:2D:531936882-531937120:531936871-531937120:-	MSTRG.101869	TraesCS2D02G417900	4
MSTRG.101869;A5:2D:531937620-531938159:531937620-531938188:-	MSTRG.101869	TraesCS2D02G417900	4
MSTRG.101869;AF:2D:531939996-531940734:531940755:531939996-531941198:531941345:-	MSTRG.101869	TraesCS2D02G417900	4
MSTRG.101884;A5:2D:532177505-532177594:532177505-532177648:-	MSTRG.101884	TraesCS2D02G418200	7
MSTRG.101884;AF:2D:532179215-532179329:532183800:532179215-532184379:532184455:-	MSTRG.101884	TraesCS2D02G418200	7
MSTRG.101884;RI:2D:532177594:532177740-532178251:532178409:-	MSTRG.101884	TraesCS2D02G418200	7
MSTRG.101884;RI:2D:532178705:532178863-532178991:532179215:-	MSTRG.101884	TraesCS2D02G418200	7
MSTRG.101884;SE:2D:532178409-532178705:532178863-532184379:-	MSTRG.101884	TraesCS2D02G418200	7
MSTRG.101884;SE:2D:532178863-532178991:532179215-532184379:-	MSTRG.101884	TraesCS2D02G418200	7
MSTRG.101884;SE:2D:532179215-532179329:532183702-532184379:-	MSTRG.101884	TraesCS2D02G418200	7
MSTRG.101907;A5:2D:532429403-532429481:532429403-532429486:-	MSTRG.101907	TraesCS2D02G418400	2
MSTRG.101907;SE:2D:532428858-532428970:532429017-532429329:-	MSTRG.101907	TraesCS2D02G418400	2
MSTRG.101908;RI:2D:533062375:533062586-533062677:533062724:-	MSTRG.101908	TraesCS2D02G418800	3
MSTRG.101914;A3:2D:533133165-533133728:533133165-533133767:+	MSTRG.101914	TraesCS2D02G419000	1
MSTRG.101914;A5:2D:533134865-533135003:533134770-533135003:+	MSTRG.101914	TraesCS2D02G419000	1
MSTRG.101975;SE:2D:534503553-534503641:534503893-534503978:-	MSTRG.101975	TraesCS2D02G420700	13
MSTRG.101995;A5:2D:534922966-534924177:534922939-534924177:+	MSTRG.101995	TraesCS2D02G421100	9
MSTRG.101995;A5:2D:534923088-534924177:534922939-534924177:+	MSTRG.101995	TraesCS2D02G421100	9
MSTRG.101995;A5:2D:534923088-534924177:534922966-534924177:+	MSTRG.101995	TraesCS2D02G421100	9
MSTRG.101995;AF:2D:534921276:534921565-534924177:534922761:534922966-534924177:+	MSTRG.101995	TraesCS2D02G421100	9
MSTRG.101995;AF:2D:534921276:534921565-534924177:534922842:534922939-534924177:+	MSTRG.101995	TraesCS2D02G421100	9
MSTRG.101995;AF:2D:534921276:534921565-534924177:534922858:534923088-534924177:+	MSTRG.101995	TraesCS2D02G421100	9
MSTRG.101997;AF:2D:534948587:534948927-534949404:534948975:534948984-534949404:+	MSTRG.101997	TraesCS2D02G421200	2
MSTRG.101997;RI:2D:534950863:534950930-534951204:534951318:+	MSTRG.101997	TraesCS2D02G421200	2
MSTRG.102008;A5:2D:535106812-535106905:535106812-535106912:-	MSTRG.102008	TraesCS2D02G421700	4
MSTRG.102015;A3:2D:535219803-535220661:535219803-535220665:+	MSTRG.102015	TraesCS2D02G421800	4
MSTRG.102030;AF:2D:535572366-535572557:535572599:535572366-535572956:535573199:-	MSTRG.102030	TraesCS2D02G422100	4
MSTRG.102078;A3:2D:536534387-536534476:536534384-536534476:-	MSTRG.102078	TraesCS2D02G423400	4
MSTRG.102078;A5:2D:536535653-536535832:536535653-536535895:-	MSTRG.102078	TraesCS2D02G423400	4
MSTRG.102079;A3:2D:536509456-536509755:536509452-536509755:-	MSTRG.102079	TraesCS2D02G423300	4
MSTRG.102079;A5:2D:536510343-536510440:536510343-536510443:-	MSTRG.102079	TraesCS2D02G423300	4
MSTRG.102092;A3:2D:536915886-536915975:536915886-536915981:+	MSTRG.102092	TraesCS2D02G423600	2
MSTRG.102092;A3:2D:536916098-536916324:536916098-536916594:+	MSTRG.102092	TraesCS2D02G423600	2
MSTRG.102118;A3:2D:537214644-537215183:537214644-537215258:+	MSTRG.102118	TraesCS2D02G424200	3
MSTRG.102118;AF:2D:537212690:537212868-537213453:537213345:537213369-537213453:+	MSTRG.102118	TraesCS2D02G424200	3
MSTRG.102118;AF:2D:537212731:537212868-537213453:537213345:537213369-537213453:+	MSTRG.102118	TraesCS2D02G424200	3
MSTRG.102119;A3:2D:537218612-537218698:537218609-537218698:-	MSTRG.102119	TraesCS2D02G424300	2
MSTRG.102119;A3:2D:537219201-537219300:537219191-537219300:-	MSTRG.102119	TraesCS2D02G424300	2
MSTRG.102123;RI:2D:537458358:537458717-537458919:537459017:-	MSTRG.102123	TraesCS2D02G425000	1
MSTRG.102127;A3:2D:537503513-537503592:537503513-537503611:+	MSTRG.102127	TraesCS2D02G425100	1
MSTRG.102127;SE:2D:537504050-537504146:537504406-537504754:+	MSTRG.102127	TraesCS2D02G425100	1
MSTRG.102147;RI:2D:537716726:537717046-537717179:537717703:-	MSTRG.102147	TraesCS2D02G425400	9
MSTRG.102147;RI:2D:537716726:537717112-537717398:537717703:-	MSTRG.102147	TraesCS2D02G425400	9
MSTRG.102150;A3:2D:537936066-537936258:537936066-537936292:+	MSTRG.102150	TraesCS2D02G425600	1
MSTRG.102163;A3:2D:538276621-538277502:538276621-538277586:+	MSTRG.102163	TraesCS2D02G426000	7
MSTRG.102163;A3:2D:538278870-538280231:538278870-538280234:+	MSTRG.102163	TraesCS2D02G426000	7
MSTRG.102169;A5:2D:538312879-538313355:538312837-538313355:+	MSTRG.102169	TraesCS2D02G426100	6
MSTRG.102180;A5:2D:538593851-538594349:538593645-538594349:+	MSTRG.102180	TraesCS2D02G426200	6
MSTRG.102180;RI:2D:538593186:538593645-538593752:538593851:+	MSTRG.102180	TraesCS2D02G426200	6
MSTRG.102180;SE:2D:538593645-538593752:538593851-538594349:+	MSTRG.102180	TraesCS2D02G426200	6
MSTRG.102184;A5:2D:538728046-538728414:538728042-538728414:+	MSTRG.102184	TraesCS2D02G426500	2
MSTRG.102188;AF:2D:538796200:538796905-538798233:538797591:538797725-538798233:+	MSTRG.102188	TraesCS2D02G426600	2
MSTRG.102188;AF:2D:538796689:538796905-538798233:538797591:538797725-538798233:+	MSTRG.102188	TraesCS2D02G426600	2
MSTRG.102188;RI:2D:538798617:538798899-538799007:538799161:+	MSTRG.102188	TraesCS2D02G426600	2
MSTRG.102200;A3:2D:538990525-538992353:538990525-538992469:+	MSTRG.102200	TraesCS2D02G426700	3
MSTRG.102200;A3:2D:539003284-539003380:539003284-539003398:+	MSTRG.102200	TraesCS2D02G426700	3
MSTRG.102200;AL:2D:538990525-538992353:538993007:538990525-538995026:538995592:+	MSTRG.102200	TraesCS2D02G426700	3
MSTRG.102200;AL:2D:538990525-538992469:538992965:538990525-538995026:538995592:+	MSTRG.102200	TraesCS2D02G426700	3
MSTRG.102200;SE:2D:538990525-538993832:538994118-538995026:+	MSTRG.102200	TraesCS2D02G426700	3
MSTRG.102216;A3:2D:538671215-538673320:538671215-538673332:+	MSTRG.102216	TraesCS2D02G426400	3
MSTRG.102216;A5:2D:538676815-538677778:538676811-538677778:+	MSTRG.102216	TraesCS2D02G426400	3
MSTRG.102216;A5:2D:538678079-538678159:538678047-538678159:+	MSTRG.102216	TraesCS2D02G426400	3
MSTRG.102216;A5:2D:538679690-538680495:538679655-538680495:+	MSTRG.102216	TraesCS2D02G426400	3
MSTRG.102216;AF:2D:538663027:538663126-538665106:538664122:538664847-538665106:+	MSTRG.102216	TraesCS2D02G426400	3
MSTRG.102216;AF:2D:538663038:538663126-538665106:538664122:538664847-538665106:+	MSTRG.102216	TraesCS2D02G426400	3
MSTRG.102216;AF:2D:538676287:538676815-538677778:538677510:538677603-538677778:+	MSTRG.102216	TraesCS2D02G426400	3
MSTRG.102216;RI:2D:538675046:538675143-538675223:538675358:+	MSTRG.102216	TraesCS2D02G426400	3
MSTRG.102216;SE:2D:538674324-538674819:538674867-538675046:+	MSTRG.102216	TraesCS2D02G426400	3
MSTRG.102216;SE:2D:538676815-538677325:538677603-538677778:+	MSTRG.102216	TraesCS2D02G426400	3
MSTRG.102221;RI:2D:539427505:539428980-539429047:539429449:-	MSTRG.102221	TraesCS2D02G427400	3
MSTRG.102232;A5:2D:539885498-539885687:539885498-539885777:-	MSTRG.102232	TraesCS2D02G427900	4
MSTRG.102233;A3:2D:539872712-539872785:539872712-539872791:+	MSTRG.102233	TraesCS2D02G427700	2
MSTRG.102233;RI:2D:539872610:539872712-539872791:539872956:+	MSTRG.102233	TraesCS2D02G427700	2
MSTRG.102239;A3:2D:540006701-540007083:540006701-540007177:+	MSTRG.102239	TraesCS2D02G428100	4
MSTRG.102239;A3:2D:540008275-540008407:540008275-540008416:+	MSTRG.102239	TraesCS2D02G428100	4
MSTRG.102267;A3:2D:540639108-540639213:540639108-540639216:+	MSTRG.102267	TraesCS2D02G428600	4
MSTRG.102267;RI:2D:540638225:540638293-540638375:540638431:+	MSTRG.102267	TraesCS2D02G428600	4
MSTRG.102273;A5:2D:540817386-540817890:540817381-540817890:+	MSTRG.102273	TraesCS2D02G428700	4
MSTRG.102275;A3:2D:540824924-540825144:540824924-540825171:+	MSTRG.102275	TraesCS2D02G428800	3
MSTRG.102275;RI:2D:540824801:540824924-540825171:540825347:+	MSTRG.102275	TraesCS2D02G428800	3
MSTRG.102275;RI:2D:540825144:540825347-540825511:540825981:+	MSTRG.102275	TraesCS2D02G428800	3
MSTRG.102288;A3:2D:540837460-540837546:540837460-540837559:+	MSTRG.102288	TraesCS2D02G429000	3
MSTRG.102288;A5:2D:540838060-540838159:540837938-540838159:+	MSTRG.102288	TraesCS2D02G429000	3
MSTRG.102291;A3:2D:541069071-541071811:541069071-541071817:+	MSTRG.102291	TraesCS2D02G429400	4
MSTRG.102291;A3:2D:541072796-541072896:541072796-541072911:+	MSTRG.102291	TraesCS2D02G429400	4
MSTRG.102301;RI:2D:541472750:541472768-541472878:541473772:+	MSTRG.102301	TraesCS2D02G429500	4
MSTRG.102301;RI:2D:541472750:541473531-541473688:541473772:+	MSTRG.102301	TraesCS2D02G429500	4
MSTRG.102326;A5:2D:542189585-542190470:542189502-542190470:+	MSTRG.102326	TraesCS2D02G429900	6
MSTRG.102326;RI:2D:542188357:542189397-542189497:542189585:+	MSTRG.102326	TraesCS2D02G429900	6
MSTRG.102326;RI:2D:542190470:542190643-542190719:542190835:+	MSTRG.102326	TraesCS2D02G429900	6
MSTRG.102333;A3:2D:542254097-542254192:542254097-542254200:+	MSTRG.102333	TraesCS2D02G430000	2
MSTRG.102333;SE:2D:542248565-542249521:542249613-542250378:+	MSTRG.102333	TraesCS2D02G430000	2
MSTRG.102333;SE:2D:542250910-542251751:542251816-542251955:+	MSTRG.102333	TraesCS2D02G430000	2
MSTRG.102402;A5:2D:543199353-543199465:543199225-543199465:+	MSTRG.102402	TraesCS2D02G430700	1
MSTRG.102402;AF:2D:543189907:543190196-543192026:543191056:543191297-543192026:+	MSTRG.102402	TraesCS2D02G430700	1
MSTRG.102402;RI:2D:543192522:543192622-543192695:543192826:+	MSTRG.102402	TraesCS2D02G430700	1
MSTRG.102402;RI:2D:543192522:543192622-543192745:543192826:+	MSTRG.102402	TraesCS2D02G430700	1
MSTRG.102402;RI:2D:543198901:543198999-543199088:543199565:+	MSTRG.102402	TraesCS2D02G430700	1
MSTRG.102402;RI:2D:543199088:543199225-543199465:543199565:+	MSTRG.102402	TraesCS2D02G430700	1
MSTRG.102402;RI:2D:543199465:543199565-543199747:543199792:+	MSTRG.102402	TraesCS2D02G430700	1
MSTRG.102402;RI:2D:543199747:543199792-543199867:543200001:+	MSTRG.102402	TraesCS2D02G430700	1
MSTRG.102435;A3:2D:544655766-544655864:544655766-544655873:+	MSTRG.102435	TraesCS2D02G432400	4
MSTRG.102435;SE:2D:544653151-544653232:544653360-544653786:+	MSTRG.102435	TraesCS2D02G432400	4
MSTRG.102439;A3:2D:544667793-544667973:544667793-544667978:+	MSTRG.102439	TraesCS2D02G432600	3
MSTRG.102439;A5:2D:544668590-544669038:544668227-544669038:+	MSTRG.102439	TraesCS2D02G432600	3
MSTRG.102441;A3:2D:544785442-544787083:544785437-544787083:-	MSTRG.102441	TraesCS2D02G432900	3
MSTRG.102441;A3:2D:544785511-544787083:544785442-544787083:-	MSTRG.102441	TraesCS2D02G432900	3
MSTRG.102443;A3:2D:544847551-544848460:544847012-544848460:-	MSTRG.102443	TraesCS2D02G433000	2
MSTRG.102448;A5:2D:544882796-544883464:544882782-544883464:+	MSTRG.102448	TraesCS2D02G433200	3
MSTRG.102451;A3:2D:544876471-544876568:544876471-544876582:+	MSTRG.102451	TraesCS2D02G433100	2
MSTRG.102451;A3:2D:544877467-544878177:544877467-544878183:+	MSTRG.102451	TraesCS2D02G433100	2
MSTRG.102451;A3:2D:544880645-544880726:544880645-544880735:+	MSTRG.102451	TraesCS2D02G433100	2
MSTRG.102451;RI:2D:544879191:544879357-544879445:544879963:+	MSTRG.102451	TraesCS2D02G433100	2
MSTRG.102483;RI:2D:545010099:545010438-545010586:545010731:-	MSTRG.102483	TraesCS2D02G433700	4
MSTRG.102485;A3:2D:545038364-545038753:545038364-545038767:+	MSTRG.102485	TraesCS2D02G434000	4
MSTRG.102487;A3:2D:545046304-545046397:545046283-545046397:-	MSTRG.102487	TraesCS2D02G434200	5
MSTRG.102488;SE:2D:545728936-545729888:545730023-545730102:-	MSTRG.102488	TraesCS2D02G434400	2
MSTRG.102496;RI:2D:545849236:545849373-545849475:545849581:-	MSTRG.102496	TraesCS2D02G434500	4
MSTRG.102497;A3:2D:545851719-545852252:545851691-545852252:-	MSTRG.102497	TraesCS2D02G434600	6
MSTRG.102498;A5:2D:545854178-545854708:545854142-545854708:+	MSTRG.102498	TraesCS2D02G434700	4
MSTRG.102498;A5:2D:545854232-545854708:545854142-545854708:+	MSTRG.102498	TraesCS2D02G434700	4
MSTRG.102498;A5:2D:545854232-545854708:545854178-545854708:+	MSTRG.102498	TraesCS2D02G434700	4
MSTRG.102498;AF:2D:545853778:545853864-545854708:545854110:545854232-545854708:+	MSTRG.102498	TraesCS2D02G434700	4
MSTRG.102498;AF:2D:545853778:545853864-545854708:545854124:545854178-545854708:+	MSTRG.102498	TraesCS2D02G434700	4
MSTRG.102499;AF:2D:546209286:546209348-546209784:546209502:546209576-546209784:+	MSTRG.102499	TraesCS2D02G435200	4
MSTRG.102503;SE:2D:545940520-545941212:545941280-545941376:-	MSTRG.102503	TraesCS2D02G435100	1
MSTRG.102512;RI:2D:546424699:546424806-546424969:546425089:+	MSTRG.102512	TraesCS2D02G435300	3
MSTRG.102567;A3:2D:547680793-547680882:547680793-547681019:+	MSTRG.102567	TraesCS2D02G437700	4
MSTRG.102569;A3:2D:547772251-547772371:547772251-547772379:+	MSTRG.102569	TraesCS2D02G438100	6
MSTRG.102581;A3:2D:548078485-548078575:548078472-548078575:-	MSTRG.102581	TraesCS2D02G438700	2
MSTRG.102583;A3:2D:548080715-548080823:548080681-548080823:-	MSTRG.102583	TraesCS2D02G438800	2
MSTRG.102596;A3:2D:548271643-548273045:548271630-548273045:-	MSTRG.102596	TraesCS2D02G439300	4
MSTRG.102622;A5:2D:549020512-549021246:549020512-549021267:-	MSTRG.102622	TraesCS2D02G439800	14
MSTRG.102640;A3:2D:549919522-549919624:549919518-549919624:-	MSTRG.102640	TraesCS2D02G440200	2
MSTRG.102644;A3:2D:549984243-549984332:549984240-549984332:-	MSTRG.102644	TraesCS2D02G440300	11
MSTRG.102647;A3:2D:550224250-550224364:550224250-550224400:+	MSTRG.102647	TraesCS2D02G440400	13
MSTRG.102647;AF:2D:550224168:550224830-550227397:550227269:550227321-550227397:+	MSTRG.102647	TraesCS2D02G440400	13
MSTRG.102649;A3:2D:549507957-549509429:549507807-549509429:-	MSTRG.102649	TraesCS2D02G439900	11
MSTRG.102649;A3:2D:549510213-549510302:549510210-549510302:-	MSTRG.102649	TraesCS2D02G439900	11
MSTRG.102653;A3:2D:550646096-550646483:550646093-550646483:-	MSTRG.102653	TraesCS2D02G440600	14
MSTRG.102690;A5:2D:551892122-551892588:551892122-551892672:-	MSTRG.102690	TraesCS2D02G441400	2
MSTRG.102690;RI:2D:551890264:551890325-551890438:551890494:-	MSTRG.102690	TraesCS2D02G441400	2
MSTRG.102690;RI:2D:551890614:551890679-551891742:551891786:-	MSTRG.102690	TraesCS2D02G441400	2
MSTRG.102690;RI:2D:551891742:551891786-551891894:551891935:-	MSTRG.102690	TraesCS2D02G441400	2
MSTRG.102700;RI:2D:552184757:552185166-552185293:552185772:+	MSTRG.102700	TraesCS2D02G441900	6
MSTRG.102702;RI:2D:552192520:552193390-552193519:552193671:+	MSTRG.102702	TraesCS2D02G442000	2
MSTRG.102737;A3:2D:552987884-552987967:552987879-552987967:-	MSTRG.102737	TraesCS2D02G442600	8
MSTRG.102737;A3:2D:552988043-552988114:552988029-552988114:-	MSTRG.102737	TraesCS2D02G442600	8
MSTRG.102773;SE:2D:553894331-553894472:553894591-553894683:+	MSTRG.102773	TraesCS2D02G443100	3
MSTRG.102783;A3:2D:554128996-554129092:554128924-554129092:-	MSTRG.102783	TraesCS2D02G443300	1
MSTRG.102783;A3:2D:554128999-554129092:554128924-554129092:-	MSTRG.102783	TraesCS2D02G443300	1
MSTRG.102783;A3:2D:554128999-554129092:554128996-554129092:-	MSTRG.102783	TraesCS2D02G443300	1
MSTRG.102786;SE:2D:554426031-554426137:554426353-554428002:+	MSTRG.102786	TraesCS2D02G443400	2
MSTRG.102788;AF:2D:554431153:554431468-554432651:554431966:554432053-554432651:+	MSTRG.102788	TraesCS2D02G443500	3
MSTRG.102814;A3:2D:555106451-555106541:555106451-555106546:+	MSTRG.102814	TraesCS2D02G443900	9
MSTRG.102814;A3:2D:555107636-555107784:555107636-555107805:+	MSTRG.102814	TraesCS2D02G443900	9
MSTRG.102814;A3:2D:555110273-555110431:555110273-555110438:+	MSTRG.102814	TraesCS2D02G443900	9
MSTRG.102818;AF:2D:555218702:555218884-555220400:555219069:555219287-555220400:+	MSTRG.102818	TraesCS2D02G444000	4
MSTRG.102851;A5:2D:556017428-556017985:556017428-556018184:-	MSTRG.102851	TraesCS2D02G445300	3
MSTRG.102852;A3:2D:556050952-556051265:556050952-556051292:+	MSTRG.102852	TraesCS2D02G445400	7
MSTRG.102852;A3:2D:556050952-556051265:556050952-556051635:+	MSTRG.102852	TraesCS2D02G445400	7
MSTRG.102861;A3:2D:556054629-556054707:556054604-556054707:-	MSTRG.102861	TraesCS2D02G445500	3
MSTRG.102895;SE:2D:556926816-556927155:556927304-556927621:+	MSTRG.102895	TraesCS2D02G446600	2
MSTRG.102913;A3:2D:557268329-557268427:557268329-557268433:+	MSTRG.102913	TraesCS2D02G447500	3
MSTRG.102923;AF:2D:557662817:557662865-557663691:557663426:557663587-557663691:+	MSTRG.102923	TraesCS2D02G447800	4
MSTRG.102963;A5:2D:558238109-558238239:558237572-558238239:+	MSTRG.102963	TraesCS2D02G448500	4
MSTRG.102994;A5:2D:558964696-558964820:558964696-558964955:-	MSTRG.102994	TraesCS2D02G449200	12
MSTRG.102994;AL:2D:558966615:558967472-558968873:558968341:558968757-558968873:-	MSTRG.102994	TraesCS2D02G449200	12
MSTRG.103019;A5:2D:559395016-559395132:559395016-559395957:-	MSTRG.103019	TraesCS2D02G450100	9
MSTRG.103019;A5:2D:559395016-559395132:559395016-559396065:-	MSTRG.103019	TraesCS2D02G450100	9
MSTRG.103019;A5:2D:559395016-559395957:559395016-559396065:-	MSTRG.103019	TraesCS2D02G450100	9
MSTRG.103023;A5:2D:559318436-559318560:559318436-559318574:-	MSTRG.103023	TraesCS2D02G450000	2
MSTRG.103023;AF:2D:559319641-559319885:559319926:559319641-559320135:559320273:-	MSTRG.103023	TraesCS2D02G450000	2
MSTRG.103023;AF:2D:559319641-559319885:559319926:559319641-559320135:559320420:-	MSTRG.103023	TraesCS2D02G450000	2
MSTRG.103023;SE:2D:559319220-559319525:559319641-559320135:-	MSTRG.103023	TraesCS2D02G450000	2
MSTRG.103063;A5:2D:560861650-560861740:560861644-560861740:+	MSTRG.103063	TraesCS2D02G450800	4
MSTRG.103063;AF:2D:560859842:560859951-560861740:560861505:560861644-560861740:+	MSTRG.103063	TraesCS2D02G450800	4
MSTRG.103063;SE:2D:560859951-560861554:560861650-560861740:+	MSTRG.103063	TraesCS2D02G450800	4
MSTRG.103082;A3:2D:561047480-561047557:561047480-561047621:+	MSTRG.103082	TraesCS2D02G451400	9
MSTRG.103082;A5:2D:561048417-561049526:561048315-561049526:+	MSTRG.103082	TraesCS2D02G451400	9
MSTRG.103082;SE:2D:561047480-561047557:561047641-561048116:+	MSTRG.103082	TraesCS2D02G451400	9
MSTRG.103082;SE:2D:561047480-561047621:561047641-561048116:+	MSTRG.103082	TraesCS2D02G451400	9
MSTRG.103106;A3:2D:561342113-561342201:561342105-561342201:-	MSTRG.103106	TraesCS2D02G451700	2
MSTRG.103114;AF:2D:561910239-561930997:561931585:561910239-561934686:561935361:-	MSTRG.103114	TraesCS2D02G452500	7
MSTRG.103125;A3:2D:561835510-561835781:561835510-561835784:+	MSTRG.103125	TraesCS2D02G451900	6
MSTRG.103125;A5:2D:561833630-561834587:561833570-561834587:+	MSTRG.103125	TraesCS2D02G451900	6
MSTRG.103125;AF:2D:561833279:561833570-561834587:561833629:561834398-561834587:+	MSTRG.103125	TraesCS2D02G451900	6
MSTRG.103125;AF:2D:561833464:561833570-561834587:561833629:561834398-561834587:+	MSTRG.103125	TraesCS2D02G451900	6
MSTRG.103218;A3:2D:563787739-563787821:563787739-563787844:+	MSTRG.103218	TraesCS2D02G455500	2
MSTRG.103219;RI:2D:563797207:563797299-563797403:563797484:+	MSTRG.103219	TraesCS2D02G455600	4
MSTRG.103234;RI:2D:564079986:564080194-564080279:564080354:-	MSTRG.103234	TraesCS2D02G456000	9
MSTRG.103234;RI:2D:564079986:564080354-564080439:564080792:-	MSTRG.103234	TraesCS2D02G456000	9
MSTRG.103234;SE:2D:564080792-564081158:564081225-564081343:-	MSTRG.103234	TraesCS2D02G456000	9
MSTRG.103263;SE:2D:564686490-564690638:564690691-564701843:-	MSTRG.103263	TraesCS2D02G457100	9
MSTRG.103285;A5:2D:565183162-565184234:565183162-565184403:-	MSTRG.103285	TraesCS2D02G458100	2
MSTRG.103285;AF:2D:565183162-565183359:565184100:565183162-565184234:565185599:-	MSTRG.103285	TraesCS2D02G458100	2
MSTRG.103285;AF:2D:565183162-565183359:565184100:565183162-565184403:565184448:-	MSTRG.103285	TraesCS2D02G458100	2
MSTRG.103285;AF:2D:565183162-565183723:565183960:565183162-565184098:565184125:-	MSTRG.103285	TraesCS2D02G458100	2
MSTRG.103285;AF:2D:565183162-565183723:565183960:565183162-565184234:565185599:-	MSTRG.103285	TraesCS2D02G458100	2
MSTRG.103285;AF:2D:565183162-565183723:565183960:565183162-565184403:565184448:-	MSTRG.103285	TraesCS2D02G458100	2
MSTRG.103285;AF:2D:565183162-565184098:565184125:565183162-565184234:565185599:-	MSTRG.103285	TraesCS2D02G458100	2
MSTRG.103285;AF:2D:565183162-565184098:565184125:565183162-565184403:565184448:-	MSTRG.103285	TraesCS2D02G458100	2
MSTRG.103291;A3:2D:565311963-565312077:565311953-565312077:-	MSTRG.103291	TraesCS2D02G458300	1
MSTRG.103291;A3:2D:565312427-565313170:565312413-565313170:-	MSTRG.103291	TraesCS2D02G458300	1
MSTRG.103291;RI:2D:565308234:565308317-565308400:565308544:-	MSTRG.103291	TraesCS2D02G458300	1
MSTRG.103291;RI:2D:565311766:565311953-565312077:565312413:-	MSTRG.103291	TraesCS2D02G458300	1
MSTRG.103291;SE:2D:565309337-565309494:565309616-565309738:-	MSTRG.103291	TraesCS2D02G458300	1
MSTRG.103299;A3:2D:565531820-565532878:565531820-565532889:+	MSTRG.103299	TraesCS2D02G458800	4
MSTRG.103357;SE:2D:566758007-566759453:566759557-566760080:+	MSTRG.103357	TraesCS2D02G459900	1
MSTRG.103357;SE:2D:566761503-566761787:566761849-566761990:+	MSTRG.103357	TraesCS2D02G459900	1
MSTRG.103363;A3:2D:566995285-566995367:566995285-566995371:+	MSTRG.103363	TraesCS2D02G460400	6
MSTRG.103367;A3:2D:566989708-566990348:566989708-566990355:+	MSTRG.103367	TraesCS2D02G460300	2
MSTRG.103367;A3:2D:566989708-566990348:566989708-566990360:+	MSTRG.103367	TraesCS2D02G460300	2
MSTRG.103367;A3:2D:566989708-566990355:566989708-566990360:+	MSTRG.103367	TraesCS2D02G460300	2
MSTRG.103367;A3:2D:566990526-566991086:566990526-566991166:+	MSTRG.103367	TraesCS2D02G460300	2
MSTRG.103367;A3:2D:566991339-566991494:566991339-566991542:+	MSTRG.103367	TraesCS2D02G460300	2
MSTRG.103367;AF:2D:566987063:566987150-566987550:566987287:566987415-566987550:+	MSTRG.103367	TraesCS2D02G460300	2
MSTRG.103367;AF:2D:566987132:566987150-566987550:566987287:566987415-566987550:+	MSTRG.103367	TraesCS2D02G460300	2
MSTRG.103418;A3:2D:568079333-568079441:568079325-568079441:-	MSTRG.103418	TraesCS2D02G461500	4
MSTRG.103418;RI:2D:568081061:568081219-568081309:568081393:-	MSTRG.103418	TraesCS2D02G461500	4
MSTRG.103424;A3:2D:568091095-568091176:568091095-568091186:+	MSTRG.103424	TraesCS2D02G461700	4
MSTRG.103424;A3:2D:568092190-568092365:568092190-568092371:+	MSTRG.103424	TraesCS2D02G461700	4
MSTRG.103424;A5:2D:568091479-568091584:568091473-568091584:+	MSTRG.103424	TraesCS2D02G461700	4
MSTRG.103424;RI:2D:568091933:568092190-568092365:568092646:+	MSTRG.103424	TraesCS2D02G461700	4
MSTRG.103453;A3:2D:568938164-568940124:568938164-568940130:+	MSTRG.103453	TraesCS2D02G463000	4
MSTRG.103453;AF:2D:568938102:568938164-568940124:568938580:568938662-568940124:+	MSTRG.103453	TraesCS2D02G463000	4
MSTRG.103457;A5:2D:568944676-568944755:568944676-568944769:-	MSTRG.103457	TraesCS2D02G463100	2
MSTRG.103457;A5:2D:568945054-568945845:568945054-568946081:-	MSTRG.103457	TraesCS2D02G463100	2
MSTRG.103466;A3:2D:569137527-569138180:569137487-569138180:-	MSTRG.103466	TraesCS2D02G463300	7
MSTRG.103466;A5:2D:569138241-569138323:569138241-569138362:-	MSTRG.103466	TraesCS2D02G463300	7
MSTRG.103472;AF:2D:569256579-569256736:569256741:569256579-569257399:569257527:-	MSTRG.103472	TraesCS2D02G463700	4
MSTRG.103476;AF:2D:569309047:569309372-569309765:569309541:569309652-569309765:+	MSTRG.103476	TraesCS2D02G463900	9
MSTRG.103476;AF:2D:569309247:569309372-569309765:569309541:569309652-569309765:+	MSTRG.103476	TraesCS2D02G463900	9
MSTRG.103490;A3:2D:569951282-569951530:569951249-569951530:-	MSTRG.103490	TraesCS2D02G464300	7
MSTRG.103500;MX:2D:570109902-570111584:570111840-570113476:570109902-570112519:570112665-570113476:+	MSTRG.103500	TraesCS2D02G464700	5
MSTRG.103500;SE:2D:570109902-570111584:570111840-570112519:+	MSTRG.103500	TraesCS2D02G464700	5
MSTRG.103500;SE:2D:570111840-570112519:570112665-570113476:+	MSTRG.103500	TraesCS2D02G464700	5
MSTRG.103512;A3:2D:571058003-571058082:571058003-571058094:+	MSTRG.103512	TraesCS2D02G464900	4
MSTRG.103512;AF:2D:571056099:571056279-571057106:571056807:571056889-571057106:+	MSTRG.103512	TraesCS2D02G464900	4
MSTRG.103518;AF:2D:571071453:571071690-571072662:571072080:571072178-571072662:+	MSTRG.103518	TraesCS2D02G465000	4
MSTRG.103518;AF:2D:571071453:571071690-571072662:571072184:571072248-571072662:+	MSTRG.103518	TraesCS2D02G465000	4
MSTRG.103518;AF:2D:571072080:571072178-571072662:571072184:571072248-571072662:+	MSTRG.103518	TraesCS2D02G465000	4
MSTRG.103531;A5:2D:571457891-571457973:571457891-571458210:-	MSTRG.103531	TraesCS2D02G465700	9
MSTRG.103531;A5:2D:571537422-571537852:571537422-571537906:-	MSTRG.103531	TraesCS2D02G465700	9
MSTRG.103534;RI:2D:571541546:571541630-571541728:571541777:-	MSTRG.103534	TraesCS2D02G465800	2
MSTRG.103536;A5:2D:571659987-571660658:571659987-571660666:-	MSTRG.103536	TraesCS2D02G465900	7
MSTRG.103548;RI:2D:571883449:571883754-571883812:571884021:-	MSTRG.103548	TraesCS2D02G466100	9
MSTRG.103565;A3:2D:571178690-571178796:571178690-571178799:+	MSTRG.103565	TraesCS2D02G465200	2
MSTRG.103565;RI:2D:571181072:571181222-571181255:571181286:+	MSTRG.103565	TraesCS2D02G465200	2
MSTRG.103565;RI:2D:571181072:571181222-571181255:571181421:+	MSTRG.103565	TraesCS2D02G465200	2
MSTRG.103565;RI:2D:571181072:571181286-571181320:571181421:+	MSTRG.103565	TraesCS2D02G465200	2
MSTRG.103565;RI:2D:571181072:571181293-571181330:571181421:+	MSTRG.103565	TraesCS2D02G465200	2
MSTRG.103565;RI:2D:571181255:571181286-571181320:571181421:+	MSTRG.103565	TraesCS2D02G465200	2
MSTRG.103565;RI:2D:571181255:571181293-571181330:571181421:+	MSTRG.103565	TraesCS2D02G465200	2
MSTRG.103573;A5:2D:572074152-572074255:572074152-572074258:-	MSTRG.103573	TraesCS2D02G466700	4
MSTRG.103577;A3:2D:572081730-572081825:572081601-572081825:-	MSTRG.103577	TraesCS2D02G466800	5
MSTRG.103577;RI:2D:572081242:572081430-572081587:572081730:-	MSTRG.103577	TraesCS2D02G466800	5
MSTRG.103583;A3:2D:572335616-572335726:572335616-572335732:+	MSTRG.103583	TraesCS2D02G467100	4
MSTRG.103595;SE:2D:572362799-572363294:572363385-572364685:-	MSTRG.103595	TraesCS2D02G467300	2
MSTRG.103598;A3:2D:572684421-572685688:572684323-572685688:-	MSTRG.103598	TraesCS2D02G467600	5
MSTRG.103607;A5:2D:572786555-572788467:572786533-572788467:+	MSTRG.103607	TraesCS2D02G467800	3
MSTRG.103634;AL:2D:573969002:573971786-573972855:573971927:573972610-573972855:-	MSTRG.103634	TraesCS2D02G468800	7
MSTRG.103642;A3:2D:574352744-574352834:574352738-574352834:-	MSTRG.103642	TraesCS2D02G469200	4
MSTRG.103643;A3:2D:574108096-574108544:574108092-574108544:-	MSTRG.103643	TraesCS2D02G468900	1
MSTRG.103643;RI:2D:574109423:574110866-574111020:574111288:-	MSTRG.103643	TraesCS2D02G468900	1
MSTRG.103644;A5:2D:574384083-574384303:574384079-574384303:+	MSTRG.103644	TraesCS2D02G469300	2
MSTRG.103649;A3:2D:574391127-574391205:574391127-574391208:+	MSTRG.103649	TraesCS2D02G469400	6
MSTRG.103698;A5:2D:575266518-575266846:575266518-575266988:-	MSTRG.103698	TraesCS2D02G471100	9
MSTRG.103698;A5:2D:575266518-575266988:575266518-575267118:-	MSTRG.103698	TraesCS2D02G471100	9
MSTRG.103698;A5:2D:575267314-575267643:575267314-575267655:-	MSTRG.103698	TraesCS2D02G471100	9
MSTRG.103727;A3:2D:576282411-576282541:576282411-576282545:+	MSTRG.103727	TraesCS2D02G472700	2
MSTRG.103727;SE:2D:576280689-576281644:576281705-576281785:+	MSTRG.103727	TraesCS2D02G472700	2
MSTRG.103734;A3:2D:576285885-576286076:576285885-576286080:+	MSTRG.103734	TraesCS2D02G472800	6
MSTRG.103734;A3:2D:576289614-576289720:576289614-576289723:+	MSTRG.103734	TraesCS2D02G472800	6
MSTRG.103740;A3:2D:576849590-576850306:576849590-576850324:+	MSTRG.103740	TraesCS2D02G473100	9
MSTRG.103740;SE:2D:576852100-576852596:576852643-576852740:+	MSTRG.103740	TraesCS2D02G473100	9
MSTRG.103771;A3:2D:577148774-577149165:577148774-577149171:+	MSTRG.103771	TraesCS2D02G473600	4
MSTRG.103771;A3:2D:577151292-577151359:577151292-577151373:+	MSTRG.103771	TraesCS2D02G473600	4
MSTRG.103772;A3:2D:577152880-577152966:577152874-577152966:-	MSTRG.103772	TraesCS2D02G473700	4
MSTRG.103791;MX:2D:577602509-577602629:577602686-577604037:577602509-577603008:577603128-577604037:-	MSTRG.103791	TraesCS2D02G475000	4
MSTRG.103791;SE:2D:577602509-577602629:577602686-577604037:-	MSTRG.103791	TraesCS2D02G475000	4
MSTRG.103791;SE:2D:577602509-577603008:577603128-577604037:-	MSTRG.103791	TraesCS2D02G475000	4
MSTRG.103805;AF:2D:578307583:578308630-578325435:578312858:578312977-578325435:+	MSTRG.103805	TraesCS2D02G475700	9
MSTRG.103835;RI:2D:579064956:579065080-579065159:579065485:-	MSTRG.103835	TraesCS2D02G476900	6
MSTRG.103846;A3:2D:579196247-579196378:579196241-579196378:-	MSTRG.103846	TraesCS2D02G477100	1
MSTRG.103861;A3:2D:579534576-579535434:579534576-579535438:+	MSTRG.103861	TraesCS2D02G477900	9
MSTRG.103861;RI:2D:579534153:579534245-579534368:579534576:+	MSTRG.103861	TraesCS2D02G477900	9
MSTRG.103873;A3:2D:579757450-579757548:579757394-579757548:-	MSTRG.103873	TraesCS2D02G478300	2
MSTRG.103886;A3:2D:579901774-579901856:579901774-579901871:+	MSTRG.103886	TraesCS2D02G478500	4
MSTRG.103886;A5:2D:579901774-579901856:579901768-579901856:+	MSTRG.103886	TraesCS2D02G478500	4
MSTRG.103886;A5:2D:579902929-579903204:579902924-579903204:+	MSTRG.103886	TraesCS2D02G478500	4
MSTRG.103893;A3:2D:579967815-579968093:579967801-579968093:-	MSTRG.103893	TraesCS2D02G478700	3
MSTRG.103901;A5:2D:580012174-580012277:580012174-580012307:-	MSTRG.103901	TraesCS2D02G479100	2
MSTRG.103901;RI:2D:580011462:580011769-580011827:580012043:-	MSTRG.103901	TraesCS2D02G479100	2
MSTRG.103907;A3:2D:580235283-580235982:580235283-580235998:+	MSTRG.103907	TraesCS2D02G479500	4
MSTRG.103907;A3:2D:580235283-580235982:580235283-580236007:+	MSTRG.103907	TraesCS2D02G479500	4
MSTRG.103907;A3:2D:580235283-580235998:580235283-580236007:+	MSTRG.103907	TraesCS2D02G479500	4
MSTRG.103907;AF:2D:580235096:580235283-580235998:580235651:580235734-580235998:+	MSTRG.103907	TraesCS2D02G479500	4
MSTRG.103926;SE:2D:580784180-580784846:580784961-580785148:+	MSTRG.103926	TraesCS2D02G480000	9
MSTRG.103926;SE:2D:580784180-580785148:580785216-580785910:+	MSTRG.103926	TraesCS2D02G480000	9
MSTRG.103950;A3:2D:581525124-581525206:581525124-581525211:+	MSTRG.103950	TraesCS2D02G480200	9
MSTRG.103950;A3:2D:581525124-581525206:581525124-581525741:+	MSTRG.103950	TraesCS2D02G480200	9
MSTRG.103950;A3:2D:581525124-581525211:581525124-581525741:+	MSTRG.103950	TraesCS2D02G480200	9
MSTRG.103950;RI:2D:581524993:581525124-581525206:581525858:+	MSTRG.103950	TraesCS2D02G480200	9
MSTRG.103950;RI:2D:581524993:581525124-581525211:581525858:+	MSTRG.103950	TraesCS2D02G480200	9
MSTRG.103950;RI:2D:581524993:581525124-581525741:581525858:+	MSTRG.103950	TraesCS2D02G480200	9
MSTRG.104003;A3:2D:582869383-582871438:582869383-582871918:+	MSTRG.104003	TraesCS2D02G480600	4
MSTRG.104003;SE:2D:582869383-582870732:582870842-582871918:+	MSTRG.104003	TraesCS2D02G480600	4
MSTRG.104053;RI:2D:584248815:584248884-584249110:584249263:+	MSTRG.104053	TraesCS2D02G480900	14
MSTRG.104053;RI:2D:584249110:584249263-584249769:584250023:+	MSTRG.104053	TraesCS2D02G480900	14
MSTRG.104056;A3:2D:584275119-584275287:584275119-584275297:+	MSTRG.104056	TraesCS2D02G481100	2
MSTRG.104056;MX:2D:584273157-584273244:584273296-584273790:584273157-584273352:584273429-584273790:+	MSTRG.104056	TraesCS2D02G481100	2
MSTRG.104056;RI:2D:584273980:584274161-584274231:584274630:+	MSTRG.104056	TraesCS2D02G481100	2
MSTRG.104056;SE:2D:584274630-584274766:584274894-584275012:+	MSTRG.104056	TraesCS2D02G481100	2
MSTRG.104066;AF:2D:584542613:584542848-584607171:584606718:584606942-584607171:+	MSTRG.104066	TraesCS2D02G481700	4
MSTRG.104066;RI:2D:584607858:584608017-584608151:584608367:+	MSTRG.104066	TraesCS2D02G481700	4
MSTRG.104071;A5:2D:584657347-584657571:584657311-584657571:+	MSTRG.104071	TraesCS2D02G482000	4
MSTRG.104071;RI:2D:584657042:584657311-584657571:584657737:+	MSTRG.104071	TraesCS2D02G482000	4
MSTRG.104071;RI:2D:584657987:584658187-584658273:584658433:+	MSTRG.104071	TraesCS2D02G482000	4
MSTRG.104080;A3:2D:584800992-584801088:584800930-584801088:-	MSTRG.104080	TraesCS2D02G482500	5
MSTRG.104080;A3:2D:584801493-584801803:584801490-584801803:-	MSTRG.104080	TraesCS2D02G482500	5
MSTRG.104086;A3:2D:584863354-584863430:584863347-584863430:-	MSTRG.104086	TraesCS2D02G482800	2
MSTRG.104118;A5:2D:585432150-585432593:585432146-585432593:+	MSTRG.104118	TraesCS2D02G484000	4
MSTRG.104135;A3:2D:585687014-585687085:585687004-585687085:-	MSTRG.104135	TraesCS2D02G484700	2
MSTRG.104135;AF:2D:585687754-585689029:585690307:585687754-585690918:585691159:-	MSTRG.104135	TraesCS2D02G484700	2
MSTRG.104135;RI:2D:585686777:585686830-585686921:585687014:-	MSTRG.104135	TraesCS2D02G484700	2
MSTRG.104135;SE:2D:585687754-585689029:585689255-585690918:-	MSTRG.104135	TraesCS2D02G484700	2
MSTRG.104146;A3:2D:585893983-585894086:585893973-585894086:-	MSTRG.104146	TraesCS2D02G485200	2
MSTRG.104146;A5:2D:585893390-585893468:585893390-585893531:-	MSTRG.104146	TraesCS2D02G485200	2
MSTRG.104216;A3:2D:587163143-587163864:587163143-587163947:+	MSTRG.104216	TraesCS2D02G487300	4
MSTRG.104216;A3:2D:587164032-587164151:587164032-587164170:+	MSTRG.104216	TraesCS2D02G487300	4
MSTRG.104217;SE:2D:587166750-587167832:587167992-587168052:-	MSTRG.104217	TraesCS2D02G487400	4
MSTRG.104250;SE:2D:587702433-587703146:587703206-587704043:-	MSTRG.104250	TraesCS2D02G488300	3
MSTRG.104310;A3:2D:589238918-589239397:589238918-589239400:+	MSTRG.104310	TraesCS2D02G490300	9
MSTRG.104339;A5:2D:589974803-589974916:589974800-589974916:+	MSTRG.104339	TraesCS2D02G491200	4
MSTRG.104348;SE:2D:590148822-590150381:590150480-590152638:-	MSTRG.104348	TraesCS2D02G492200	4
MSTRG.104349;AF:2D:590153362:590153481-590155560:590153596:590153701-590155560:+	MSTRG.104349	TraesCS2D02G492300	2
MSTRG.104359;AF:2D:590242901-590243692:590243777:590242901-590244223:590244330:-	MSTRG.104359	TraesCS2D02G492600	4
MSTRG.104359;AF:2D:590242901-590243692:590243777:590242901-590244223:590244608:-	MSTRG.104359	TraesCS2D02G492600	4
MSTRG.104361;A3:2D:590332289-590333128:590332286-590333128:-	MSTRG.104361	TraesCS2D02G492700	3
MSTRG.104361;AF:2D:590337568-590337748:590337818:590337568-590339048:590339231:-	MSTRG.104361	TraesCS2D02G492700	3
MSTRG.104370;A3:2D:590675366-590677592:590675366-590677599:+	MSTRG.104370	TraesCS2D02G493100	2
MSTRG.104370;RI:2D:590677592:590678853-590678930:590679256:+	MSTRG.104370	TraesCS2D02G493100	2
MSTRG.104375;A5:2D:590370250-590370623:590370250-590370698:-	MSTRG.104375	TraesCS2D02G492900	1
MSTRG.104375;A5:2D:590372143-590372245:590372143-590372248:-	MSTRG.104375	TraesCS2D02G492900	1
MSTRG.104375;SE:2D:590369809-590370158:590371265-590372048:-	MSTRG.104375	TraesCS2D02G492900	1
MSTRG.104383;RI:2D:591021687:591022077-591022158:591022259:+	MSTRG.104383	TraesCS2D02G493600	1
MSTRG.104390;A3:2D:591027450-591028561:591027450-591028566:+	MSTRG.104390	TraesCS2D02G493700	2
MSTRG.104390;RI:2D:591029127:591029201-591030072:591030173:+	MSTRG.104390	TraesCS2D02G493700	2
MSTRG.104390;SE:2D:591027450-591028561:591028686-591029127:+	MSTRG.104390	TraesCS2D02G493700	2
MSTRG.104459;A3:2D:592625382-592625460:592625360-592625460:-	MSTRG.104459	TraesCS2D02G496000	4
MSTRG.104466;RI:2D:592634370:592634436-592634480:592634813:+	MSTRG.104466	TraesCS2D02G496200	4
MSTRG.104483;A5:2D:592786894-592786991:592786831-592786991:+	MSTRG.104483	TraesCS2D02G496400	4
MSTRG.104483;RI:2D:592787860:592787916-592788359:592788427:+	MSTRG.104483	TraesCS2D02G496400	4
MSTRG.104484;A5:2D:593216464-593217074:593216455-593217074:+	MSTRG.104484	TraesCS2D02G497000	4
MSTRG.104497;A5:2D:593274009-593274104:593274009-593274109:-	MSTRG.104497	TraesCS2D02G497400	1
MSTRG.104497;RI:2D:593274369:593274470-593275058:593275188:-	MSTRG.104497	TraesCS2D02G497400	1
MSTRG.104513;A3:2D:593734403-593734622:593734403-593734746:+	MSTRG.104513	TraesCS2D02G498200	3
MSTRG.104513;AF:2D:593726871:593726953-593728303:593727007:593727041-593728303:+	MSTRG.104513	TraesCS2D02G498200	3
MSTRG.104513;AF:2D:593726871:593726953-593728303:593727661:593727788-593728303:+	MSTRG.104513	TraesCS2D02G498200	3
MSTRG.104513;AF:2D:593727007:593727041-593728303:593727661:593727788-593728303:+	MSTRG.104513	TraesCS2D02G498200	3
MSTRG.104514;A3:2D:593692100-593692208:593692100-593692211:+	MSTRG.104514	TraesCS2D02G498100	2
MSTRG.104514;A3:2D:593694505-593695018:593694505-593695039:+	MSTRG.104514	TraesCS2D02G498100	2
MSTRG.104533;A3:2D:593799803-593799895:593799803-593800202:+	MSTRG.104533	TraesCS2D02G498300	4
MSTRG.104533;A3:2D:593802865-593803117:593802865-593803446:+	MSTRG.104533	TraesCS2D02G498300	4
MSTRG.104533;A3:2D:593803284-593803403:593803284-593803446:+	MSTRG.104533	TraesCS2D02G498300	4
MSTRG.104533;A3:2D:593803525-593803790:593803525-593803794:+	MSTRG.104533	TraesCS2D02G498300	4
MSTRG.104533;RI:2D:593803117:593803284-593803403:593803525:+	MSTRG.104533	TraesCS2D02G498300	4
MSTRG.104533;RI:2D:593803117:593803284-593803446:593803525:+	MSTRG.104533	TraesCS2D02G498300	4
MSTRG.104533;SE:2D:593799803-593800202:593800240-593801880:+	MSTRG.104533	TraesCS2D02G498300	4
MSTRG.104533;SE:2D:593802865-593803117:593803284-593803446:+	MSTRG.104533	TraesCS2D02G498300	4
MSTRG.104557;SE:2D:594545789-594546068:594546139-594546555:+	MSTRG.104557	TraesCS2D02G499600	1
MSTRG.104576;A3:2D:595145703-595147145:595145703-595147149:+	MSTRG.104576	TraesCS2D02G500400	2
MSTRG.104580;A3:2D:595158545-595158981:595158545-595158997:+	MSTRG.104580	TraesCS2D02G500500	4
MSTRG.104612;A3:2D:596001574-596001678:596001574-596001694:+	MSTRG.104612	TraesCS2D02G501700	3
MSTRG.104612;A5:2D:596003116-596003803:596003108-596003803:+	MSTRG.104612	TraesCS2D02G501700	3
MSTRG.104613;SE:2D:596029649-596029836:596029931-596030203:+	MSTRG.104613	TraesCS2D02G501800	2
MSTRG.104622;A3:2D:596153809-596154793:596153805-596154793:-	MSTRG.104622	TraesCS2D02G502100	3
MSTRG.104629;SE:2D:596248660-596249792:596249957-596251031:+	MSTRG.104629	TraesCS2D02G502600	4
MSTRG.104631;A3:2D:596254247-596254327:596254244-596254327:-	MSTRG.104631	TraesCS2D02G502700	3
MSTRG.104631;A3:2D:596254250-596254327:596254244-596254327:-	MSTRG.104631	TraesCS2D02G502700	3
MSTRG.104631;A3:2D:596254250-596254327:596254247-596254327:-	MSTRG.104631	TraesCS2D02G502700	3
MSTRG.104631;RI:2D:596253856:596253974-596254135:596254244:-	MSTRG.104631	TraesCS2D02G502700	3
MSTRG.104631;RI:2D:596254135:596254244-596254327:596254635:-	MSTRG.104631	TraesCS2D02G502700	3
MSTRG.104631;RI:2D:596254135:596254250-596254327:596254635:-	MSTRG.104631	TraesCS2D02G502700	3
MSTRG.104664;RI:2D:596915549:596915785-596915873:596915992:-	MSTRG.104664	TraesCS2D02G503000	1
MSTRG.104712;A3:2D:598715130-598715815:598715079-598715815:-	MSTRG.104712	TraesCS2D02G504000	7
MSTRG.104722;RI:2D:598931061:598931314-598931521:598931810:+	MSTRG.104722	TraesCS2D02G504700	14
MSTRG.104737;A3:2D:598935339-598935964:598935332-598935964:-	MSTRG.104737	TraesCS2D02G504800	13
MSTRG.104737;A5:2D:598938427-598949497:598938427-598949570:-	MSTRG.104737	TraesCS2D02G504800	13
MSTRG.104737;RI:2D:598937959:598938001-598938224:598938427:-	MSTRG.104737	TraesCS2D02G504800	13
MSTRG.104737;SE:2D:598949685-598950135:598950193-598950672:-	MSTRG.104737	TraesCS2D02G504800	13
MSTRG.104759;A3:2D:599790314-599790398:599790257-599790398:-	MSTRG.104759	TraesCS2D02G505400	2
MSTRG.104787;A3:2D:600298421-600298541:600298421-600298547:+	MSTRG.104787	TraesCS2D02G506400	2
MSTRG.104787;A5:2D:600294841-600295571:600294265-600295571:+	MSTRG.104787	TraesCS2D02G506400	2
MSTRG.104815;A5:2D:600761044-600761893:600761044-600761936:-	MSTRG.104815	TraesCS2D02G507000	2
MSTRG.104815;AF:2D:600761044-600761488:600761753:600761044-600761893:600762368:-	MSTRG.104815	TraesCS2D02G507000	2
MSTRG.104815;AF:2D:600761044-600761488:600761753:600761044-600761936:600762368:-	MSTRG.104815	TraesCS2D02G507000	2
MSTRG.104858;A3:2D:601597793-601597890:601597793-601597902:+	MSTRG.104858	TraesCS2D02G508800	2
MSTRG.104858;SE:2D:601597793-601597890:601597955-601599607:+	MSTRG.104858	TraesCS2D02G508800	2
MSTRG.104858;SE:2D:601597793-601597902:601597955-601599607:+	MSTRG.104858	TraesCS2D02G508800	2
MSTRG.104900;RI:2D:602508305:602508399-602508482:602508563:+	MSTRG.104900	TraesCS2D02G510600	4
MSTRG.104914;AF:2D:603379376-603380648:603381171:603379376-603402566:603402665:-	MSTRG.104914	TraesCS2D02G511800	1
MSTRG.104914;AL:2D:603378665:603379376-603402566:603400118:603401099-603402566:-	MSTRG.104914	TraesCS2D02G511800	1
MSTRG.104923;A3:2D:603666052-603666277:603665993-603666277:-	MSTRG.104923	TraesCS2D02G512600	3
MSTRG.104929;RI:2D:603603653:603603787-603603867:603603974:+	MSTRG.104929	TraesCS2D02G512200	3
MSTRG.104992;SE:2D:605367907-605369168:605369248-605370262:+	MSTRG.104992	TraesCS2D02G513500	3
MSTRG.105022;SE:2D:606091227-606091348:606091457-606091525:-	MSTRG.105022	TraesCS2D02G514000	4
MSTRG.105025;A3:2D:606129986-606130084:606129986-606130087:+	MSTRG.105025	TraesCS2D02G514100	8
MSTRG.105025;A3:2D:606130474-606130561:606130474-606130563:+	MSTRG.105025	TraesCS2D02G514100	8
MSTRG.105051;A3:2D:606716071-606716605:606716068-606716605:-	MSTRG.105051	TraesCS2D02G515700	4
MSTRG.105051;A3:2D:606718887-606718966:606718884-606718966:-	MSTRG.105051	TraesCS2D02G515700	4
MSTRG.105051;A3:2D:606718890-606718966:606718884-606718966:-	MSTRG.105051	TraesCS2D02G515700	4
MSTRG.105051;A3:2D:606718890-606718966:606718887-606718966:-	MSTRG.105051	TraesCS2D02G515700	4
MSTRG.105051;AF:2D:606719107-606720031:606720065:606719107-606720451:606720605:-	MSTRG.105051	TraesCS2D02G515700	4
MSTRG.105067;A3:2D:606694875-606694918:606694875-606694996:+	MSTRG.105067	TraesCS2D02G515400	14
MSTRG.105067;A3:2D:606695990-606714630:606695990-606714636:+	MSTRG.105067	TraesCS2D02G515400	14
MSTRG.105067;A5:2D:606694866-606694894:606694863-606694894:+	MSTRG.105067	TraesCS2D02G515400	14
MSTRG.105067;A5:2D:606694893-606694957:606694872-606694957:+	MSTRG.105067	TraesCS2D02G515400	14
MSTRG.105067;A5:2D:606695019-606695493:606694986-606695493:+	MSTRG.105067	TraesCS2D02G515400	14
MSTRG.105067;A5:2D:606695022-606695493:606694986-606695493:+	MSTRG.105067	TraesCS2D02G515400	14
MSTRG.105067;A5:2D:606695022-606695493:606695019-606695493:+	MSTRG.105067	TraesCS2D02G515400	14
MSTRG.105067;AF:2D:606689943:606690090-606694822:606694527:606694688-606694822:+	MSTRG.105067	TraesCS2D02G515400	14
MSTRG.105067;AF:2D:606689943:606690090-606694822:606694613:606694688-606694822:+	MSTRG.105067	TraesCS2D02G515400	14
MSTRG.105067;RI:2D:606694822:606694863-606694894:606695019:+	MSTRG.105067	TraesCS2D02G515400	14
MSTRG.105067;RI:2D:606694822:606694866-606694894:606695019:+	MSTRG.105067	TraesCS2D02G515400	14
MSTRG.105067;RI:2D:606694822:606694875-606694918:606695019:+	MSTRG.105067	TraesCS2D02G515400	14
MSTRG.105067;RI:2D:606694822:606694875-606694996:606695019:+	MSTRG.105067	TraesCS2D02G515400	14
MSTRG.105067;RI:2D:606694894:606694986-606695017:606695019:+	MSTRG.105067	TraesCS2D02G515400	14
MSTRG.105067;SE:2D:606694986-606695017:606695019-606695493:+	MSTRG.105067	TraesCS2D02G515400	14
MSTRG.105080;A3:2D:607419910-607421353:607419907-607421353:-	MSTRG.105080	TraesCS2D02G516000	4
MSTRG.105080;A5:2D:607423455-607424646:607423455-607424669:-	MSTRG.105080	TraesCS2D02G516000	4
MSTRG.105080;RI:2D:607421900:607422319-607422401:607423455:-	MSTRG.105080	TraesCS2D02G516000	4
MSTRG.105083;A3:2D:607636213-607638765:607636213-607639103:+	MSTRG.105083	TraesCS2D02G516100	6
MSTRG.105083;AL:2D:607636213-607637079:607637566:607636213-607638765:607639187:+	MSTRG.105083	TraesCS2D02G516100	6
MSTRG.105083;AL:2D:607636213-607637079:607637566:607636213-607639103:607639410:+	MSTRG.105083	TraesCS2D02G516100	6
MSTRG.105083;RI:2D:607635876:607636031-607636123:607636213:+	MSTRG.105083	TraesCS2D02G516100	6
MSTRG.105083;SE:2D:607636213-607636753:607636909-607637079:+	MSTRG.105083	TraesCS2D02G516100	6
MSTRG.105094;RI:2D:607669461:607669671-607669749:607669909:-	MSTRG.105094	TraesCS2D02G516300	4
MSTRG.105112;A3:2D:607934259-607934848:607934259-607934852:+	MSTRG.105112	TraesCS2D02G516500	2
MSTRG.105121;A3:2D:608478319-608479160:608478319-608479245:+	MSTRG.105121	TraesCS2D02G517600	2
MSTRG.105121;A5:2D:608479369-608479967:608478319-608479967:+	MSTRG.105121	TraesCS2D02G517600	2
MSTRG.105140;A3:2D:608757908-608757977:608757900-608757977:-	MSTRG.105140	TraesCS2D02G518700	4
MSTRG.105140;A3:2D:608763423-608763565:608763417-608763565:-	MSTRG.105140	TraesCS2D02G518700	4
MSTRG.105140;A5:2D:608766648-608767075:608766648-608767255:-	MSTRG.105140	TraesCS2D02G518700	4
MSTRG.105145;A3:2D:608917467-608917771:608917462-608917771:-	MSTRG.105145	TraesCS2D02G519000	1
MSTRG.105145;RI:2D:608918653:608918757-608918846:608918915:-	MSTRG.105145	TraesCS2D02G519000	1
MSTRG.105158;AF:2D:609297211:609297307-609305383:609302902:609303181-609305383:+	MSTRG.105158	TraesCS2D02G519400	8
MSTRG.105158;RI:2D:609302902:609303038-609303127:609303181:+	MSTRG.105158	TraesCS2D02G519400	8
MSTRG.105158;RI:2D:609314658:609314747-609314826:609314987:+	MSTRG.105158	TraesCS2D02G519400	8
MSTRG.105165;A5:2D:609422032-609422261:609422025-609422261:+	MSTRG.105165	TraesCS2D02G519500	4
MSTRG.105176;A5:2D:609486103-609486570:609486103-609486575:-	MSTRG.105176	TraesCS2D02G520000	1
MSTRG.105176;AF:2D:609486103-609486570:609486713:609486103-609487138:609487154:-	MSTRG.105176	TraesCS2D02G520000	1
MSTRG.105176;SE:2D:609483020-609483107:609483181-609483262:-	MSTRG.105176	TraesCS2D02G520000	1
MSTRG.105176;SE:2D:609486103-609486575:609486631-609487138:-	MSTRG.105176	TraesCS2D02G520000	1
MSTRG.105177;A3:2D:609489181-609489287:609489181-609489319:+	MSTRG.105177	TraesCS2D02G520100	4
MSTRG.105187;A3:2D:609758949-609759085:609758946-609759085:-	MSTRG.105187	TraesCS2D02G520700	6
MSTRG.105194;RI:2D:609884164:609884241-609884338:609884799:+	MSTRG.105194	TraesCS2D02G521100	4
MSTRG.105219;A3:2D:610291320-610291402:610291320-610291405:+	MSTRG.105219	TraesCS2D02G521500	2
MSTRG.105219;RI:2D:610291405:610291498-610291601:610291650:+	MSTRG.105219	TraesCS2D02G521500	2
MSTRG.105274;A3:2D:611530370-611530462:611530366-611530462:-	MSTRG.105274	TraesCS2D02G522900	9
MSTRG.105274;AL:2D:611527172:611527549-611528454:611528084:611528342-611528454:-	MSTRG.105274	TraesCS2D02G522900	9
MSTRG.105274;AL:2D:611527178:611527549-611528454:611528084:611528342-611528454:-	MSTRG.105274	TraesCS2D02G522900	9
MSTRG.105274;AL:2D:611527247:611527549-611528454:611528084:611528342-611528454:-	MSTRG.105274	TraesCS2D02G522900	9
MSTRG.105291;A5:2D:611872860-611873102:611872860-611873129:-	MSTRG.105291	TraesCS2D02G523000	2
MSTRG.105291;AL:2D:611871421:611871853-611872367:611872264:611872272-611872367:-	MSTRG.105291	TraesCS2D02G523000	2
MSTRG.105291;AL:2D:611871547:611871853-611872367:611872264:611872272-611872367:-	MSTRG.105291	TraesCS2D02G523000	2
MSTRG.105291;RI:2D:611872784:611872860-611873102:611873250:-	MSTRG.105291	TraesCS2D02G523000	2
MSTRG.105291;RI:2D:611872784:611872860-611873129:611873250:-	MSTRG.105291	TraesCS2D02G523000	2
MSTRG.105306;A3:2D:612340015-612341153:612340015-612341187:+	MSTRG.105306	TraesCS2D02G523400	4
MSTRG.105306;A3:2D:612342362-612342670:612342362-612342706:+	MSTRG.105306	TraesCS2D02G523400	4
MSTRG.105306;A5:2D:612340073-612341187:612340015-612341187:+	MSTRG.105306	TraesCS2D02G523400	4
MSTRG.105400;A3:2D:613443120-613443576:613443100-613443576:-	MSTRG.105400	TraesCS2D02G525600	3
MSTRG.105460;A3:2D:614847907-614849692:614847907-614849770:+	MSTRG.105460	TraesCS2D02G526800	3
MSTRG.105460;RI:2D:614847555:614847667-614847777:614847907:+	MSTRG.105460	TraesCS2D02G526800	3
MSTRG.105460;RI:2D:614847777:614847907-614849770:614850074:+	MSTRG.105460	TraesCS2D02G526800	3
MSTRG.105460;RI:2D:614850293:614850369-614850464:614850955:+	MSTRG.105460	TraesCS2D02G526800	3
MSTRG.105472;A3:2D:615061267-615061358:615061237-615061358:-	MSTRG.105472	TraesCS2D02G527300	5
MSTRG.105487;AF:2D:615466510:615467231-615470811:615469720:615469867-615470811:+	MSTRG.105487	TraesCS2D02G527800	5
MSTRG.105487;AL:2D:615467231-615467411:615468297:615467231-615470811:615471601:+	MSTRG.105487	TraesCS2D02G527800	5
MSTRG.105505;A5:2D:615715707-615716011:615715621-615716011:+	MSTRG.105505	TraesCS2D02G528300	9
MSTRG.105540;RI:2D:616509539:616510134-616510223:616510472:-	MSTRG.105540	TraesCS2D02G528800	1
MSTRG.105543;A3:2D:616570937-616571076:616570937-616572935:+	MSTRG.105543	TraesCS2D02G529100	2
MSTRG.105543;A3:2D:616570937-616571076:616570937-616574424:+	MSTRG.105543	TraesCS2D02G529100	2
MSTRG.105543;A3:2D:616570937-616572935:616570937-616574424:+	MSTRG.105543	TraesCS2D02G529100	2
MSTRG.105543;AF:2D:616569933:616570937-616578631:616576397:616576492-616578631:+	MSTRG.105543	TraesCS2D02G529100	2
MSTRG.105543;AF:2D:616570139:616570937-616577140:616576397:616576492-616577140:+	MSTRG.105543	TraesCS2D02G529100	2
MSTRG.105543;AL:2D:616570937-616571076:616575687:616570937-616578631:616579330:+	MSTRG.105543	TraesCS2D02G529100	2
MSTRG.105543;AL:2D:616570937-616572935:616574679:616570937-616578631:616579330:+	MSTRG.105543	TraesCS2D02G529100	2
MSTRG.105543;AL:2D:616570937-616574424:616574679:616570937-616578631:616579330:+	MSTRG.105543	TraesCS2D02G529100	2
MSTRG.105543;SE:2D:616570937-616577140:616577232-616578631:+	MSTRG.105543	TraesCS2D02G529100	2
MSTRG.105543;SE:2D:616576492-616577140:616577232-616578631:+	MSTRG.105543	TraesCS2D02G529100	2
MSTRG.105556;A3:2D:616602577-616603450:616602577-616603456:+	MSTRG.105556	TraesCS2D02G529400	4
MSTRG.105556;A3:2D:616605831-616606435:616605831-616606444:+	MSTRG.105556	TraesCS2D02G529400	4
MSTRG.105556;SE:2D:616604064-616604654:616604740-616604885:+	MSTRG.105556	TraesCS2D02G529400	4
MSTRG.105580;A3:2D:616938947-616939064:616938947-616939071:+	MSTRG.105580	TraesCS2D02G530100	4
MSTRG.105580;A5:2D:616941588-616941691:616941481-616941691:+	MSTRG.105580	TraesCS2D02G530100	4
MSTRG.105580;A5:2D:616941607-616941691:616941481-616941691:+	MSTRG.105580	TraesCS2D02G530100	4
MSTRG.105580;A5:2D:616941607-616941691:616941588-616941691:+	MSTRG.105580	TraesCS2D02G530100	4
MSTRG.105603;AF:2D:617405521:617406221-617409298:617408476:617408497-617409298:+	MSTRG.105603	TraesCS2D02G531800	2
MSTRG.105603;AF:2D:617405521:617406221-617409298:617408581:617408869-617409298:+	MSTRG.105603	TraesCS2D02G531800	2
MSTRG.105603;AF:2D:617408476:617408497-617409298:617408581:617408869-617409298:+	MSTRG.105603	TraesCS2D02G531800	2
MSTRG.105608;A3:2D:617392296-617392401:617392293-617392401:-	MSTRG.105608	TraesCS2D02G531600	2
MSTRG.105608;SE:2D:617392293-617392401:617392469-617392548:-	MSTRG.105608	TraesCS2D02G531600	2
MSTRG.105609;A3:2D:617397302-617397993:617397302-617397999:+	MSTRG.105609	TraesCS2D02G531700	2
MSTRG.105610;A3:2D:617417087-617417191:617417048-617417191:-	MSTRG.105610	TraesCS2D02G531819	#N/A
MSTRG.105655;AF:2D:617941887:617941990-617973156:617957559:617957803-617973156:+	MSTRG.105655	TraesCS2D02G533100	6
MSTRG.105674;SE:2D:618152082-618152421:618152549-618152639:-	MSTRG.105674	TraesCS2D02G534600	3
MSTRG.105716;SE:2D:618903755-618904469:618904614-618904708:+	MSTRG.105716	TraesCS2D02G536600	2
MSTRG.105739;A5:2D:619405226-619405357:619405076-619405357:+	MSTRG.105739	TraesCS2D02G537700	2
MSTRG.105739;SE:2D:619403819-619404384:619404470-619404566:+	MSTRG.105739	TraesCS2D02G537700	2
MSTRG.105798;RI:2D:620193800:620193872-620193980:620194659:+	MSTRG.105798	TraesCS2D02G540300	6
MSTRG.105819;RI:2D:620447603:620447752-620447876:620447951:+	MSTRG.105819	TraesCS2D02G541200	5
MSTRG.105819;RI:2D:620447876:620447951-620448059:620448611:+	MSTRG.105819	TraesCS2D02G541200	5
MSTRG.105822;A5:2D:620505401-620506260:620505387-620506260:+	MSTRG.105822	TraesCS2D02G541300	2
MSTRG.105822;RI:2D:620506750:620506831-620507145:620507287:+	MSTRG.105822	TraesCS2D02G541300	2
MSTRG.105825;A5:2D:620512995-620513075:620512995-620513079:-	MSTRG.105825	TraesCS2D02G541400	2
MSTRG.105893;AL:2D:621557299:621557506-621558223:621557768:621557963-621558223:-	MSTRG.105893	TraesCS2D02G544400	3
MSTRG.105894;A3:2D:621545794-621547684:621545749-621547684:-	MSTRG.105894	TraesCS2D02G544200	4
MSTRG.105920;AL:2D:621950223:621950781-621952223:621951603:621952090-621952223:-	MSTRG.105920	TraesCS2D02G545200	5
MSTRG.105920;AL:2D:621950310:621950781-621952223:621951603:621952090-621952223:-	MSTRG.105920	TraesCS2D02G545200	5
MSTRG.105922;A3:2D:621966369-621966778:621966353-621966778:-	MSTRG.105922	TraesCS2D02G545300	4
MSTRG.105934;A3:2D:622313303-622313388:622313303-622313406:+	MSTRG.105934	TraesCS2D02G545500	3
MSTRG.105934;A3:2D:622313612-622313708:622313612-622313711:+	MSTRG.105934	TraesCS2D02G545500	3
MSTRG.105934;RI:2D:622312704:622312809-622313202:622313303:+	MSTRG.105934	TraesCS2D02G545500	3
MSTRG.105938;AF:2D:622383618-622384823:622384852:622383618-622386332:622386620:-	MSTRG.105938	TraesCS2D02G545700	3
MSTRG.105942;A3:2D:622483793-622483885:622483777-622483885:-	MSTRG.105942	TraesCS2D02G545900	3
MSTRG.105949;SE:2D:622828561-622829322:622829502-622829620:+	MSTRG.105949	TraesCS2D02G546100	9
MSTRG.105964;A3:2D:623498542-623498609:623498524-623498609:-	MSTRG.105964	TraesCS2D02G547100	2
MSTRG.105964;A3:2D:623499113-623499434:623499110-623499434:-	MSTRG.105964	TraesCS2D02G547100	2
MSTRG.105966;A3:2D:622915808-622916330:622915800-622916330:-	MSTRG.105966	TraesCS2D02G546300	1
MSTRG.105966;A5:2D:622917076-622917196:622917076-622917227:-	MSTRG.105966	TraesCS2D02G546300	1
MSTRG.105967;A3:2D:622918147-622918232:622918147-622918239:+	MSTRG.105967	TraesCS2D02G546400	4
MSTRG.105967;A3:2D:622919031-622919175:622919031-622919179:+	MSTRG.105967	TraesCS2D02G546400	4
MSTRG.105967;A3:2D:622919798-622920992:622919798-622921010:+	MSTRG.105967	TraesCS2D02G546400	4
MSTRG.105968;A3:2D:622924217-622924300:622924207-622924300:-	MSTRG.105968	TraesCS2D02G546500	2
MSTRG.105973;A3:2D:623512893-623513518:623512735-623513518:-	MSTRG.105973	TraesCS2D02G547200	9
MSTRG.105973;RI:2D:623512242:623512461-623512555:623512893:-	MSTRG.105973	TraesCS2D02G547200	9
MSTRG.105973;SE:2D:623511527-623511651:623511671-623511767:-	MSTRG.105973	TraesCS2D02G547200	9
MSTRG.105997;A3:2D:624094038-624094423:624094038-624094427:+	MSTRG.105997	TraesCS2D02G547900	3
MSTRG.105997;RI:2D:624094570:624094701-624094798:624094913:+	MSTRG.105997	TraesCS2D02G547900	3
MSTRG.105997;RI:2D:624094798:624094913-624095016:624095130:+	MSTRG.105997	TraesCS2D02G547900	3
MSTRG.106006;A5:2D:624304901-624304985:624304894-624304985:+	MSTRG.106006	TraesCS2D02G548600	2
MSTRG.106010;A3:2D:624349851-624350499:624349851-624350507:+	MSTRG.106010	TraesCS2D02G548800	3
MSTRG.106016;A3:2D:624363025-624363115:624363025-624363127:+	MSTRG.106016	TraesCS2D02G548900	4
MSTRG.106016;A3:2D:624365198-624366125:624365198-624366132:+	MSTRG.106016	TraesCS2D02G548900	4
MSTRG.106018;AF:2D:624661940:624662516-624664295:624663861:624663879-624664295:+	MSTRG.106018	TraesCS2D02G549200	3
MSTRG.106088;A3:2D:626110867-626110963:626110867-626111014:+	MSTRG.106088	TraesCS2D02G550200	5
MSTRG.106089;A3:2D:626113207-626113770:626113199-626113770:-	MSTRG.106089	TraesCS2D02G550300	3
MSTRG.106131;A3:2D:627114611-627115068:627114605-627115068:-	MSTRG.106131	TraesCS2D02G551300	6
MSTRG.106131;A3:2D:627114611-627115720:627114605-627115720:-	MSTRG.106131	TraesCS2D02G551300	6
MSTRG.106131;SE:2D:627114611-627115068:627115139-627115251:-	MSTRG.106131	TraesCS2D02G551300	6
MSTRG.106131;SE:2D:627114611-627115251:627115314-627115720:-	MSTRG.106131	TraesCS2D02G551300	6
MSTRG.106156;A3:2D:627253165-627254228:627253162-627254228:-	MSTRG.106156	TraesCS2D02G552000	3
MSTRG.106156;A3:2D:627254354-627254488:627254345-627254488:-	MSTRG.106156	TraesCS2D02G552000	3
MSTRG.106156;A5:2D:627251650-627251773:627251650-627251806:-	MSTRG.106156	TraesCS2D02G552000	3
MSTRG.106156;AF:2D:627255362-627255844:627256253:627255362-627256703:627256751:-	MSTRG.106156	TraesCS2D02G552000	3
MSTRG.106156;SE:2D:627255362-627255844:627256338-627256703:-	MSTRG.106156	TraesCS2D02G552000	3
MSTRG.106167;AL:2D:627818548-627819214:627819338:627818548-627819379:627819850:+	MSTRG.106167	TraesCS2D02G552500	4
MSTRG.106174;A3:2D:627963629-627963715:627963629-627963718:+	MSTRG.106174	TraesCS2D02G553100	6
MSTRG.106184;AF:2D:627926274-627926407:627926487:627926274-627926946:627926995:-	MSTRG.106184	TraesCS2D02G553000	2
MSTRG.106184;AF:2D:627926274-627926407:627926487:627926274-627926946:627927342:-	MSTRG.106184	TraesCS2D02G553000	2
MSTRG.106184;RI:2D:627922636:627922698-627922790:627922945:-	MSTRG.106184	TraesCS2D02G553000	2
MSTRG.106184;RI:2D:627925742:627925921-627926005:627926274:-	MSTRG.106184	TraesCS2D02G553000	2
MSTRG.106184;SE:2D:627922945-627923580:627923673-627923789:-	MSTRG.106184	TraesCS2D02G553000	2
MSTRG.106194;SE:2D:628189166-628189514:628189605-628191122:-	MSTRG.106194	TraesCS2D02G553400	1
MSTRG.106200;AL:2D:628255629-628261613:628262416:628255629-628268189:628268457:+	MSTRG.106200	TraesCS2D02G553600	10
MSTRG.106223;A5:2D:628584369-628586667:628584369-628586749:-	MSTRG.106223	TraesCS2D02G554100	9
MSTRG.106226;A3:2D:628289697-628289993:628289598-628289993:-	MSTRG.106226	TraesCS2D02G553800	5
MSTRG.106226;A5:2D:628289619-628290064:628289619-628290152:-	MSTRG.106226	TraesCS2D02G553800	5
MSTRG.106237;A3:2D:628598854-628599366:628598854-628599374:+	MSTRG.106237	TraesCS2D02G554300	1
MSTRG.106237;A3:2D:628598854-628599366:628598854-628599394:+	MSTRG.106237	TraesCS2D02G554300	1
MSTRG.106237;A3:2D:628598854-628599374:628598854-628599394:+	MSTRG.106237	TraesCS2D02G554300	1
MSTRG.106237;A5:2D:628598114-628598460:628596811-628598460:+	MSTRG.106237	TraesCS2D02G554300	1
MSTRG.106237;AF:2D:628596483:628596811-628598460:628597715:628598114-628598460:+	MSTRG.106237	TraesCS2D02G554300	1
MSTRG.106237;AF:2D:628596785:628596811-628598460:628597715:628598114-628598460:+	MSTRG.106237	TraesCS2D02G554300	1
MSTRG.106237;RI:2D:628596483:628596811-628598023:628598114:+	MSTRG.106237	TraesCS2D02G554300	1
MSTRG.106237;RI:2D:628598774:628598854-628599366:628599431:+	MSTRG.106237	TraesCS2D02G554300	1
MSTRG.106237;RI:2D:628598774:628598854-628599374:628599431:+	MSTRG.106237	TraesCS2D02G554300	1
MSTRG.106237;RI:2D:628598774:628598854-628599394:628599431:+	MSTRG.106237	TraesCS2D02G554300	1
MSTRG.106237;SE:2D:628596811-628598023:628598114-628598460:+	MSTRG.106237	TraesCS2D02G554300	1
MSTRG.106254;RI:2D:628897666:628897827-628897846:628897963:+	MSTRG.106254	TraesCS2D02G554500	4
MSTRG.106255;A3:2D:628937793-628937946:628937736-628937946:-	MSTRG.106255	TraesCS2D02G554600	7
MSTRG.106255;RI:2D:628937009:628937736-628937946:628938836:-	MSTRG.106255	TraesCS2D02G554600	7
MSTRG.106255;RI:2D:628937009:628937793-628937946:628938836:-	MSTRG.106255	TraesCS2D02G554600	7
MSTRG.106264;RI:2D:629203399:629203697-629203834:629204068:-	MSTRG.106264	TraesCS2D02G554900	3
MSTRG.106268;A3:2D:629207993-629208086:629207990-629208086:-	MSTRG.106268	TraesCS2D02G555000	2
MSTRG.106274;A5:2D:629447061-629447148:629447061-629447173:-	MSTRG.106274	TraesCS2D02G555400	6
MSTRG.106274;A5:2D:629447230-629447502:629447230-629447513:-	MSTRG.106274	TraesCS2D02G555400	6
MSTRG.106387;A3:2D:631240585-631240777:631240581-631240777:-	MSTRG.106387	TraesCS2D02G558200	4
MSTRG.106398;A3:2D:631481042-631481234:631481038-631481234:-	MSTRG.106398	TraesCS2D02G558500	4
MSTRG.106402;RI:2D:631794026:631794217-631794392:631794480:+	MSTRG.106402	TraesCS2D02G558800	2
MSTRG.106404;A3:2D:631803875-631804124:631803875-631804131:+	MSTRG.106404	TraesCS2D02G558900	7
MSTRG.106404;A5:2D:631803875-631804124:631803856-631804124:+	MSTRG.106404	TraesCS2D02G558900	7
MSTRG.106404;A5:2D:631804464-631804655:631804447-631804655:+	MSTRG.106404	TraesCS2D02G558900	7
MSTRG.106404;AF:2D:631798689:631798795-631800529:631800350:631800356-631800529:+	MSTRG.106404	TraesCS2D02G558900	7
MSTRG.106404;RI:2D:631801522:631801608-631801729:631801860:+	MSTRG.106404	TraesCS2D02G558900	7
MSTRG.106463;A5:2D:632980791-632981246:632980791-632981255:-	MSTRG.106463	TraesCS2D02G560000	4
MSTRG.106464;AF:2D:632987963-632989251:632989830:632987963-632991093:632991199:-	MSTRG.106464	TraesCS2D02G560100	3
MSTRG.106464;AF:2D:632987963-632989251:632989830:632987963-632991093:632991983:-	MSTRG.106464	TraesCS2D02G560100	3
MSTRG.106464;RI:2D:632987076:632987641-632987735:632987963:-	MSTRG.106464	TraesCS2D02G560100	3
MSTRG.106522;A3:2D:634127094-634127229:634127078-634127229:-	MSTRG.106522	TraesCS2D02G562000	1
MSTRG.106522;SE:2D:634125404-634125828:634125905-634126608:-	MSTRG.106522	TraesCS2D02G562000	1
MSTRG.106526;A3:2D:634051921-634052104:634051918-634052104:-	MSTRG.106526	TraesCS2D02G561900	4
MSTRG.106526;A5:2D:634053824-634054325:634053824-634054378:-	MSTRG.106526	TraesCS2D02G561900	4
MSTRG.106549;A3:2D:634476069-634476380:634476069-634476430:+	MSTRG.106549	TraesCS2D02G562900	4
MSTRG.106560;SE:2D:634849251-634850058:634853059-634853231:+	MSTRG.106560	TraesCS2D02G563800	9
MSTRG.106563;SE:2D:634862254-634862329:634862534-634863327:+	MSTRG.106563	TraesCS2D02G564000	2
MSTRG.106606;A3:2D:635243741-635244543:635243741-635244549:+	MSTRG.106606	TraesCS2D02G565400	6
MSTRG.106622;SE:2D:635594265-635594393:635594459-635594599:-	MSTRG.106622	TraesCS2D02G566400	4
MSTRG.106631;RI:2D:635598335:635598403-635598797:635598976:-	MSTRG.106631	TraesCS2D02G566500	4
MSTRG.106661;A3:2D:635950512-635950562:635950489-635950562:-	MSTRG.106661	TraesCS2D02G567600	4
MSTRG.106686;A3:2D:636594067-636594201:636594061-636594201:-	MSTRG.106686	TraesCS2D02G568500	3
MSTRG.106694;A3:2D:636600361-636600525:636600355-636600525:-	MSTRG.106694	TraesCS2D02G568600	3
MSTRG.106694;A5:2D:636603057-636603202:636603057-636603210:-	MSTRG.106694	TraesCS2D02G568600	3
MSTRG.106694;AF:2D:636601867-636602811:636602901:636601867-636602993:636603260:-	MSTRG.106694	TraesCS2D02G568600	3
MSTRG.106744;A5:2D:637517990-637518091:637517986-637518091:+	MSTRG.106744	TraesCS2D02G570300	4
MSTRG.106744;SE:2D:637515701-637515811:637515860-637516337:+	MSTRG.106744	TraesCS2D02G570300	4
MSTRG.106745;A3:2D:637519709-637519811:637519709-637520050:+	MSTRG.106745	TraesCS2D02G570400	5
MSTRG.106745;A5:2D:637522054-637522167:637522024-637522167:+	MSTRG.106745	TraesCS2D02G570400	5
MSTRG.106745;AF:2D:637519283:637519549-637520050:637519645:637519709-637520050:+	MSTRG.106745	TraesCS2D02G570400	5
MSTRG.106745;RI:2D:637519811:637520747-637520820:637521002:+	MSTRG.106745	TraesCS2D02G570400	5
MSTRG.106764;A3:2D:637631805-637631937:637631802-637631937:-	MSTRG.106764	TraesCS2D02G570900	4
MSTRG.106766;A3:2D:637636982-637677269:637636943-637677269:-	MSTRG.106766	TraesCS2D02G571100	3
MSTRG.106766;A3:2D:637637233-637677269:637636943-637677269:-	MSTRG.106766	TraesCS2D02G571100	3
MSTRG.106766;A3:2D:637637233-637677269:637636982-637677269:-	MSTRG.106766	TraesCS2D02G571100	3
MSTRG.106780;A5:2D:638139065-638139642:638138993-638139642:+	MSTRG.106780	TraesCS2D02G571900	4
MSTRG.106780;RI:2D:638131020:638133822-638133967:638134976:+	MSTRG.106780	TraesCS2D02G571900	4
MSTRG.106784;A3:2D:638144497-638144565:638144497-638144577:+	MSTRG.106784	TraesCS2D02G572000	2
MSTRG.106784;A3:2D:638147750-638148170:638147750-638148281:+	MSTRG.106784	TraesCS2D02G572000	2
MSTRG.106784;A5:2D:638143445-638144238:638143427-638144238:+	MSTRG.106784	TraesCS2D02G572000	2
MSTRG.106784;AF:2D:638143355:638143427-638144238:638143439:638143445-638144238:+	MSTRG.106784	TraesCS2D02G572000	2
MSTRG.106826;RI:2D:638612031:638612242-638612278:638612942:-	MSTRG.106826	TraesCS2D02G573500	9
MSTRG.106831;A3:2D:638812534-638812821:638812525-638812821:-	MSTRG.106831	TraesCS2D02G574200	4
MSTRG.106831;AF:2D:638813950-638814177:638814177:638813950-638815047:638815127:-	MSTRG.106831	TraesCS2D02G574200	4
MSTRG.106831;AF:2D:638813950-638814177:638814177:638813950-638815047:638815170:-	MSTRG.106831	TraesCS2D02G574200	4
MSTRG.106860;AF:2D:639425603:639425772-639428313:639427169:639427237-639428313:+	MSTRG.106860	TraesCS2D02G575200	1
MSTRG.106860;SE:2D:639425772-639425908:639425964-639428313:+	MSTRG.106860	TraesCS2D02G575200	1
MSTRG.106866;A5:2D:639529667-639529756:639529667-639529783:-	MSTRG.106866	TraesCS2D02G575600	4
MSTRG.106876;A5:2D:639679226-639679978:639679226-639679983:-	MSTRG.106876	TraesCS2D02G576000	4
MSTRG.106879;A3:2D:639687350-639688017:639687250-639688017:-	MSTRG.106879	TraesCS2D02G576100	4
MSTRG.106942;A3:2D:641066646-641066798:641066646-641066801:+	MSTRG.106942	TraesCS2D02G578000	6
MSTRG.106950;A3:2D:641230784-641231849:641230781-641231849:-	MSTRG.106950	TraesCS2D02G578500	9
MSTRG.106950;A3:2D:641232414-641232501:641232379-641232501:-	MSTRG.106950	TraesCS2D02G578500	9
MSTRG.106950;A5:2D:641233530-641234212:641233530-641234263:-	MSTRG.106950	TraesCS2D02G578500	9
MSTRG.106957;A3:2D:641306167-641306405:641306131-641306405:-	MSTRG.106957	TraesCS2D02G578600	4
MSTRG.106957;SE:2D:641305059-641305630:641306131-641306405:-	MSTRG.106957	TraesCS2D02G578600	4
MSTRG.106957;SE:2D:641305059-641305630:641306167-641306405:-	MSTRG.106957	TraesCS2D02G578600	4
MSTRG.106962;A3:2D:641105026-641105109:641105026-641105126:+	MSTRG.106962	TraesCS2D02G578100	4
MSTRG.106962;A3:2D:641108776-641108852:641108776-641108855:+	MSTRG.106962	TraesCS2D02G578100	4
MSTRG.106962;A5:2D:641104266-641104346:641103822-641104346:+	MSTRG.106962	TraesCS2D02G578100	4
MSTRG.106962;A5:2D:641104266-641104346:641103826-641104346:+	MSTRG.106962	TraesCS2D02G578100	4
MSTRG.106962;A5:2D:641107089-641107184:641107075-641107184:+	MSTRG.106962	TraesCS2D02G578100	4
MSTRG.106962;A5:2D:641109457-641109621:641109452-641109621:+	MSTRG.106962	TraesCS2D02G578100	4
MSTRG.106962;RI:2D:641104943:641105026-641105126:641105251:+	MSTRG.106962	TraesCS2D02G578100	4
MSTRG.106962;RI:2D:641106082:641106177-641106265:641106297:+	MSTRG.106962	TraesCS2D02G578100	4
MSTRG.106962;RI:2D:641109418:641109452-641109621:641110583:+	MSTRG.106962	TraesCS2D02G578100	4
MSTRG.107014;A5:2D:642872003-642872081:642871964-642872081:+	MSTRG.107014	TraesCS2D02G580900	9
MSTRG.107021;A3:2D:642988672-642989402:642988672-642989405:+	MSTRG.107021	TraesCS2D02G581300	6
MSTRG.107043;RI:2D:643192956:643193141-643193249:643193944:+	MSTRG.107043	TraesCS2D02G582200	5
MSTRG.107079;AL:2D:643675217-643677094:643677448:643675217-643685708:643688560:+	MSTRG.107079	TraesCS2D02G583400	4
MSTRG.107142;A5:2D:644718651-644718744:644718621-644718744:+	MSTRG.107142	TraesCS2D02G586000	6
MSTRG.107162;A3:2D:645012328-645012730:645012325-645012730:-	MSTRG.107162	TraesCS2D02G587100	1
MSTRG.107162;A3:2D:645012332-645012730:645012328-645012730:-	MSTRG.107162	TraesCS2D02G587100	1
MSTRG.107170;A5:2D:645047603-645048009:645047603-645048156:-	MSTRG.107170	TraesCS2D02G587300	3
MSTRG.107198;A5:2D:645429294-645429384:645429236-645429384:+	MSTRG.107198	TraesCS2D02G587700	4
MSTRG.107198;RI:2D:645429384:645429550-645430185:645430242:+	MSTRG.107198	TraesCS2D02G587700	4
MSTRG.107206;A3:2D:645612881-645613367:645612837-645613367:-	MSTRG.107206	TraesCS2D02G587800	9
MSTRG.107206;RI:2D:645613367:645614059-645614126:645614424:-	MSTRG.107206	TraesCS2D02G587800	9
MSTRG.107213;A5:2D:645651420-645651690:645651357-645651690:+	MSTRG.107213	TraesCS2D02G587900	13
MSTRG.107213;A5:2D:645652914-645652990:645652799-645652990:+	MSTRG.107213	TraesCS2D02G587900	13
MSTRG.107213;RI:2D:645650452:645650543-645650634:645650958:+	MSTRG.107213	TraesCS2D02G587900	13
MSTRG.107214;A3:2D:645711617-645711738:645711617-645711751:+	MSTRG.107214	TraesCS2D02G588200	2
MSTRG.107230;A3:2D:645758586-645758705:645758434-645758705:-	MSTRG.107230	TraesCS2D02G588600	2
MSTRG.107230;A3:2D:645758829-645758901:645758825-645758901:-	MSTRG.107230	TraesCS2D02G588600	2
MSTRG.107230;A5:2D:645758434-645758528:645758434-645758705:-	MSTRG.107230	TraesCS2D02G588600	2
MSTRG.107230;A5:2D:645758825-645758897:645758825-645758901:-	MSTRG.107230	TraesCS2D02G588600	2
MSTRG.107230;RI:2D:645758370:645758434-645758528:645758586:-	MSTRG.107230	TraesCS2D02G588600	2
MSTRG.107230;RI:2D:645758370:645758434-645758528:645758825:-	MSTRG.107230	TraesCS2D02G588600	2
MSTRG.107230;RI:2D:645758370:645758434-645758705:645758825:-	MSTRG.107230	TraesCS2D02G588600	2
MSTRG.107230;RI:2D:645758370:645758586-645758705:645758825:-	MSTRG.107230	TraesCS2D02G588600	2
MSTRG.107230;RI:2D:645758528:645758586-645758705:645758825:-	MSTRG.107230	TraesCS2D02G588600	2
MSTRG.107230;SE:2D:645758434-645758528:645758586-645758705:-	MSTRG.107230	TraesCS2D02G588600	2
MSTRG.107246;A5:2D:645833800-645834409:645833789-645834409:+	MSTRG.107246	TraesCS2D02G589100	4
MSTRG.107246;AF:2D:645832573:645832636-645833657:645832779:645833565-645833657:+	MSTRG.107246	TraesCS2D02G589100	4
MSTRG.107343;A3:2D:647283254-647283471:647283234-647283471:-	MSTRG.107343	TraesCS2D02G592100	1
MSTRG.107348;SE:2D:647513745-647514546:647514626-647515308:-	MSTRG.107348	TraesCS2D02G592500	3
MSTRG.107367;A5:2D:647838651-647838747:647838640-647838747:+	MSTRG.107367	TraesCS2D02G593100	3
MSTRG.107386;A3:2D:648205258-648205400:648205258-648205405:+	MSTRG.107386	TraesCS2D02G594200	4
MSTRG.107386;A5:2D:648207373-648207511:648207336-648207511:+	MSTRG.107386	TraesCS2D02G594200	4
MSTRG.107386;AF:2D:648204115:648204364-648204784:648204373:648204682-648204784:+	MSTRG.107386	TraesCS2D02G594200	4
MSTRG.107394;A3:2D:648209901-648210513:648209901-648210518:+	MSTRG.107394	TraesCS2D02G594300	3
MSTRG.107394;A3:2D:648211117-648211241:648211117-648211255:+	MSTRG.107394	TraesCS2D02G594300	3
MSTRG.107405;AF:2D:648465960:648466115-648469923:648466884:648469373-648469923:+	MSTRG.107405	TraesCS2D02G595000	2
MSTRG.107410;A3:2D:648476411-648476519:648476373-648476519:-	MSTRG.107410	TraesCS2D02G595100	4
MSTRG.107463;A3:2D:649339066-649340840:649339066-649340843:+	MSTRG.107463	TraesCS2D02G596200	6
MSTRG.107464;A3:2D:649307035-649307120:649307035-649307125:+	MSTRG.107464	TraesCS2D02G596100	4
MSTRG.107503;A3:2D:649818496-649818656:649818492-649818656:-	MSTRG.107503	TraesCS2D02G597500	4
MSTRG.107503;A3:2D:649819184-649819700:649819164-649819700:-	MSTRG.107503	TraesCS2D02G597500	4
MSTRG.107503;A5:2D:649813458-649815026:649813458-649815041:-	MSTRG.107503	TraesCS2D02G597500	4
MSTRG.107503;SE:2D:649818496-649818656:649818742-649819044:-	MSTRG.107503	TraesCS2D02G597500	4
MSTRG.107510;SE:2D:650066203-650066547:650066651-650066793:-	MSTRG.107510	TraesCS2D02G597600	4
MSTRG.107519;A5:2D:650358889-650363559:650358812-650363559:+	MSTRG.107519	TraesCS2D02G598300	7
MSTRG.107531;AF:2D:650565492:650565592-650585689:650585287:650585511-650585689:+	MSTRG.107531	TraesCS2D02G598600	10
MSTRG.107531;AL:2D:650565592-650565781:650566069:650565592-650585689:650585923:+	MSTRG.107531	TraesCS2D02G598600	10
MSTRG.107545;A3:2D:650779041-650779480:650779026-650779480:-	MSTRG.107545	TraesCS2D02G599400	3
MSTRG.107545;A5:2D:650778262-650778358:650778262-650778369:-	MSTRG.107545	TraesCS2D02G599400	3
MSTRG.107551;A3:2D:650833836-650833902:650833822-650833902:-	MSTRG.107551	TraesCS2D02G599500	2
MSTRG.107552;A3:2D:650862215-650862558:650862211-650862558:-	MSTRG.107552	TraesCS2D02G599600	2
MSTRG.107576;A3:2D:651278106-651278182:651278106-651278186:+	MSTRG.107576	TraesCS2D02G600500	4
MSTRG.107579;A3:2D:651284555-651284634:651284552-651284634:-	MSTRG.107579	TraesCS2D02G600600	7
MSTRG.107579;A3:2D:651284555-651284999:651283324-651284999:-	MSTRG.107579	TraesCS2D02G600600	7
MSTRG.107579;A5:2D:651284552-651284634:651284552-651284649:-	MSTRG.107579	TraesCS2D02G600600	7
MSTRG.107579;A5:2D:651284555-651284634:651284555-651284649:-	MSTRG.107579	TraesCS2D02G600600	7
MSTRG.107579;A5:2D:651284555-651284649:651284555-651284999:-	MSTRG.107579	TraesCS2D02G600600	7
MSTRG.107579;AF:2D:651283324-651283623:651283767:651283324-651284999:651285283:-	MSTRG.107579	TraesCS2D02G600600	7
MSTRG.107579;RI:2D:651283175:651283324-651283623:651284555:-	MSTRG.107579	TraesCS2D02G600600	7
MSTRG.107579;SE:2D:651283324-651283623:651284555-651284999:-	MSTRG.107579	TraesCS2D02G600600	7
MSTRG.107579;SE:2D:651284555-651284634:651284913-651284999:-	MSTRG.107579	TraesCS2D02G600600	7
MSTRG.107579;SE:2D:651284555-651284649:651284913-651284999:-	MSTRG.107579	TraesCS2D02G600600	7
MSTRG.107580;RI:2D:651316922:651316995-651317076:651317259:-	MSTRG.107580	TraesCS2D02G600700	3
MSTRG.107583;AF:2D:651411609:651411708-651412387:651412141:651412167-651412387:+	MSTRG.107583	TraesCS2D02G600800	2
MSTRG.107589;A3:2D:651432643-651432749:651432643-651432832:+	MSTRG.107589	TraesCS2D02G601100	9
MSTRG.107589;A5:2D:651432643-651432832:651432103-651432832:+	MSTRG.107589	TraesCS2D02G601100	9
MSTRG.107593;A5:2D:651493202-651493298:651493202-651493307:-	MSTRG.107593	TraesCS2D02G601200	4
MSTRG.107593;RI:2D:651493002:651493068-651493143:651493202:-	MSTRG.107593	TraesCS2D02G601200	4
MSTRG.107603;A3:2D:651613822-651613942:651613790-651613942:-	MSTRG.107603	TraesCS2D02G601400	2
MSTRG.107603;A5:2D:651611679-651612464:651611679-651612473:-	MSTRG.107603	TraesCS2D02G601400	2
MSTRG.107616;A3:2D:651823250-651823915:651823231-651823915:-	MSTRG.107616	TraesCS2D02G601800	9
MSTRG.141838;A3:3D:776333-778311:776330-778311:-	MSTRG.141838	TraesCS3D02G001600	4
MSTRG.141838;A3:3D:776336-778311:776330-778311:-	MSTRG.141838	TraesCS3D02G001600	4
MSTRG.141838;A3:3D:776336-778311:776333-778311:-	MSTRG.141838	TraesCS3D02G001600	4
MSTRG.141844;AF:3D:867183-868306:868338:867183-870162:870567:-	MSTRG.141844	TraesCS3D02G001900	5
MSTRG.141881;A3:3D:1338633-1339169:1338633-1339296:+	MSTRG.141881	TraesCS3D02G003200	2
MSTRG.141881;A3:3D:1338633-1339169:1338633-1339343:+	MSTRG.141881	TraesCS3D02G003200	2
MSTRG.141881;A3:3D:1338633-1339296:1338633-1339343:+	MSTRG.141881	TraesCS3D02G003200	2
MSTRG.141894;A3:3D:1640599-1644051:1640530-1644051:-	MSTRG.141894	TraesCS3D02G003800	2
MSTRG.141914;A5:3D:1889442-1889922:1889436-1889922:+	MSTRG.141914	TraesCS3D02G004900	11
MSTRG.141936;SE:3D:2141482-2141590:2141676-2141757:+	MSTRG.141936	TraesCS3D02G005400	4
MSTRG.141948;A3:3D:2149700-2149807:2149695-2149807:-	MSTRG.141948	TraesCS3D02G005500	1
MSTRG.141948;A5:3D:2147640-2147715:2147640-2147733:-	MSTRG.141948	TraesCS3D02G005500	1
MSTRG.141961;A3:3D:2370435-2375855:2370306-2375855:-	MSTRG.141961	TraesCS3D02G006700	3
MSTRG.141977;A3:3D:2594904-2595384:2594904-2595391:+	MSTRG.141977	TraesCS3D02G007400	3
MSTRG.141980;A3:3D:2602113-2602192:2602068-2602192:-	MSTRG.141980	TraesCS3D02G007500	1
MSTRG.141980;A5:3D:2601803-2601895:2601803-2601980:-	MSTRG.141980	TraesCS3D02G007500	1
MSTRG.141997;AF:3D:2909834-2911352:2911397:2909834-2911499:2911605:-	MSTRG.141997	TraesCS3D02G008300	7
MSTRG.142002;RI:3D:2626727:2626890-2626967:2627040:+	MSTRG.142002	TraesCS3D02G007600	2
MSTRG.142002;RI:3D:2626727:2626890-2626978:2627040:+	MSTRG.142002	TraesCS3D02G007600	2
MSTRG.142031;A3:3D:3336544-3336619:3336544-3336630:+	MSTRG.142031	TraesCS3D02G009900	3
MSTRG.142039;A3:3D:3234517-3234614:3234514-3234614:-	MSTRG.142039	TraesCS3D02G009600	4
MSTRG.142039;A3:3D:3236008-3236069:3235974-3236069:-	MSTRG.142039	TraesCS3D02G009600	4
MSTRG.142039;A3:3D:3236352-3237051:3236340-3237051:-	MSTRG.142039	TraesCS3D02G009600	4
MSTRG.142039;A5:3D:3239737-3239840:3239737-3239843:-	MSTRG.142039	TraesCS3D02G009600	4
MSTRG.142039;RI:3D:3234614:3234684-3234764:3234812:-	MSTRG.142039	TraesCS3D02G009600	4
MSTRG.142039;RI:3D:3237051:3237229-3237318:3237425:-	MSTRG.142039	TraesCS3D02G009600	4
MSTRG.142047;A3:3D:3773283-3773386:3773283-3773393:+	MSTRG.142047	TraesCS3D02G010400	6
MSTRG.142059;A3:3D:3990116-3990557:3990108-3990557:-	MSTRG.142059	TraesCS3D02G010700	3
MSTRG.142059;A5:3D:3990108-3990557:3990108-3990561:-	MSTRG.142059	TraesCS3D02G010700	3
MSTRG.142090;A5:3D:4393847-4394322:4393797-4394322:+	MSTRG.142090	TraesCS3D02G012600	4
MSTRG.142090;RI:3D:4394322:4394726-4394840:4395375:+	MSTRG.142090	TraesCS3D02G012600	4
MSTRG.142155;A5:3D:5614786-5614936:5614786-5614990:-	MSTRG.142155	TraesCS3D02G015800	11
MSTRG.142156;A3:3D:5659758-5660202:5659758-5660214:+	MSTRG.142156	TraesCS3D02G016000	11
MSTRG.142156;RI:3D:5658421:5659153-5659460:5659758:+	MSTRG.142156	TraesCS3D02G016000	11
MSTRG.142171;AL:3D:5811726:5811903-5815433:5814394:5815313-5815433:-	MSTRG.142171	TraesCS3D02G016900	9
MSTRG.142179;A3:3D:5871621-5871895:5871621-5871952:+	MSTRG.142179	TraesCS3D02G017300	7
MSTRG.142179;A3:3D:5872349-5872420:5872349-5872442:+	MSTRG.142179	TraesCS3D02G017300	7
MSTRG.142180;A3:3D:5878677-5878771:5878632-5878771:-	MSTRG.142180	TraesCS3D02G017400	9
MSTRG.142197;A5:3D:6168117-6169044:6168117-6169062:-	MSTRG.142197	TraesCS3D02G018300	9
MSTRG.142211;A3:3D:6337628-6337746:6337628-6337791:+	MSTRG.142211	TraesCS3D02G018700	7
MSTRG.142211;A5:3D:6333582-6334252:6333486-6334252:+	MSTRG.142211	TraesCS3D02G018700	7
MSTRG.142211;A5:3D:6335466-6336131:6335252-6336131:+	MSTRG.142211	TraesCS3D02G018700	7
MSTRG.142211;A5:3D:6337303-6337417:6337295-6337417:+	MSTRG.142211	TraesCS3D02G018700	7
MSTRG.142212;A3:3D:6404191-6404261:6404184-6404261:-	MSTRG.142212	TraesCS3D02G018900	4
MSTRG.142222;A3:3D:6413405-6413551:6413405-6413555:+	MSTRG.142222	TraesCS3D02G019000	1
MSTRG.142234;A3:3D:6663245-6663841:6663245-6663851:+	MSTRG.142234	TraesCS3D02G019700	4
MSTRG.142234;A3:3D:6663245-6663841:6663245-6663867:+	MSTRG.142234	TraesCS3D02G019700	4
MSTRG.142234;A3:3D:6663245-6663851:6663245-6663867:+	MSTRG.142234	TraesCS3D02G019700	4
MSTRG.142238;A3:3D:6726801-6727071:6726801-6727313:+	MSTRG.142238	TraesCS3D02G019900	5
MSTRG.142238;A3:3D:6729480-6729642:6729480-6729659:+	MSTRG.142238	TraesCS3D02G019900	5
MSTRG.142244;A3:3D:6750972-6751049:6750972-6751088:+	MSTRG.142244	TraesCS3D02G020200	2
MSTRG.142269;A3:3D:7026986-7028090:7026986-7028124:+	MSTRG.142269	TraesCS3D02G021200	4
MSTRG.142286;A3:3D:7221172-7221349:7221172-7221374:+	MSTRG.142286	TraesCS3D02G022400	1
MSTRG.142286;A3:3D:7224050-7224120:7224050-7224134:+	MSTRG.142286	TraesCS3D02G022400	1
MSTRG.142290;A3:3D:7267564-7267927:7267549-7267927:-	MSTRG.142290	TraesCS3D02G022900	3
MSTRG.142293;A3:3D:7288703-7289232:7288697-7289232:-	MSTRG.142293	TraesCS3D02G023000	4
MSTRG.142293;SE:3D:7289985-7290098:7290166-7290299:-	MSTRG.142293	TraesCS3D02G023000	4
MSTRG.142299;A3:3D:7406737-7406833:7406737-7406836:+	MSTRG.142299	TraesCS3D02G023100	4
MSTRG.142306;A5:3D:7433295-7433408:7433290-7433408:+	MSTRG.142306	TraesCS3D02G023500	4
MSTRG.142306;A5:3D:7434556-7434635:7434467-7434635:+	MSTRG.142306	TraesCS3D02G023500	4
MSTRG.142306;AF:3D:7433458:7433514-7434336:7433905:7433988-7434336:+	MSTRG.142306	TraesCS3D02G023500	4
MSTRG.142313;A5:3D:7590543-7590664:7590224-7590664:+	MSTRG.142313	TraesCS3D02G023900	1
MSTRG.142318;A3:3D:7531313-7531407:7531313-7531500:+	MSTRG.142318	TraesCS3D02G023700	4
MSTRG.142318;A3:3D:7531868-7531950:7531868-7531967:+	MSTRG.142318	TraesCS3D02G023700	4
MSTRG.142318;A3:3D:7531868-7531950:7531868-7532305:+	MSTRG.142318	TraesCS3D02G023700	4
MSTRG.142318;A3:3D:7531868-7531967:7531868-7532305:+	MSTRG.142318	TraesCS3D02G023700	4
MSTRG.142318;RI:3D:7531170:7531313-7531407:7531795:+	MSTRG.142318	TraesCS3D02G023700	4
MSTRG.142318;RI:3D:7531170:7531313-7531500:7531868:+	MSTRG.142318	TraesCS3D02G023700	4
MSTRG.142318;RI:3D:7531170:7531406-7531500:7531868:+	MSTRG.142318	TraesCS3D02G023700	4
MSTRG.142318;RI:3D:7531500:7531868-7531967:7532483:+	MSTRG.142318	TraesCS3D02G023700	4
MSTRG.142321;A3:3D:7608557-7609141:7608537-7609141:-	MSTRG.142321	TraesCS3D02G024100	4
MSTRG.142321;A3:3D:7609503-7609586:7609487-7609586:-	MSTRG.142321	TraesCS3D02G024100	4
MSTRG.142321;A3:3D:7611795-7612829:7611788-7612829:-	MSTRG.142321	TraesCS3D02G024100	4
MSTRG.142339;SE:3D:8337443-8337592:8337842-8339050:-	MSTRG.142339	TraesCS3D02G024700	4
MSTRG.142361;A3:3D:8699314-8699439:8699260-8699439:-	MSTRG.142361	TraesCS3D02G025400	3
MSTRG.142361;A3:3D:8699324-8699439:8699260-8699439:-	MSTRG.142361	TraesCS3D02G025400	3
MSTRG.142361;A3:3D:8699324-8699439:8699314-8699439:-	MSTRG.142361	TraesCS3D02G025400	3
MSTRG.142371;A3:3D:8842882-8842957:8842875-8842957:-	MSTRG.142371	TraesCS3D02G025600	1
MSTRG.142371;A5:3D:8844916-8845654:8844916-8845682:-	MSTRG.142371	TraesCS3D02G025600	1
MSTRG.142373;A3:3D:8851513-8851583:8851499-8851583:-	MSTRG.142373	TraesCS3D02G025700	8
MSTRG.142382;RI:3D:8971249:8971486-8971586:8971750:-	MSTRG.142382	TraesCS3D02G026400	3
MSTRG.142389;RI:3D:9096360:9096520-9096559:9097011:+	MSTRG.142389	TraesCS3D02G026700	4
MSTRG.142427;AF:3D:9882285-9882369:9882400:9882285-9883051:9883169:-	MSTRG.142427	TraesCS3D02G028300	7
MSTRG.142433;AL:3D:9907702:9907809-9946355:9938826:9938933-9946355:-	MSTRG.142433	TraesCS3D02G028400	7
MSTRG.142455;A3:3D:10410985-10411272:10410968-10411272:-	MSTRG.142455	TraesCS3D02G028800	7
MSTRG.142460;A3:3D:10459141-10459217:10459141-10459456:+	MSTRG.142460	TraesCS3D02G029000	4
MSTRG.142465;A3:3D:10520249-10520332:10520243-10520332:-	MSTRG.142465	TraesCS3D02G029100	4
MSTRG.142506;AF:3D:11351256:11351943-11354200:11352323:11353009-11354200:+	MSTRG.142506	TraesCS3D02G030600	2
MSTRG.142509;RI:3D:11358453:11358995-11360768:11361088:-	MSTRG.142509	TraesCS3D02G030800	2
MSTRG.142536;A3:3D:11761203-11761302:11761203-11761318:+	MSTRG.142536	TraesCS3D02G032000	2
MSTRG.142536;A5:3D:11760473-11760548:11760440-11760548:+	MSTRG.142536	TraesCS3D02G032000	2
MSTRG.142536;RI:3D:11760548:11760692-11760768:11760970:+	MSTRG.142536	TraesCS3D02G032000	2
MSTRG.142541;RI:3D:11974976:11976490-11976578:11977094:+	MSTRG.142541	TraesCS3D02G032400	4
MSTRG.142543;A3:3D:12092979-12093080:12092970-12093080:-	MSTRG.142543	TraesCS3D02G032600	9
MSTRG.142545;A3:3D:11982692-11982818:11982692-11982914:+	MSTRG.142545	TraesCS3D02G032500	6
MSTRG.142563;A3:3D:12276045-12276200:12276045-12276254:+	MSTRG.142563	TraesCS3D02G033000	4
MSTRG.142563;A3:3D:12276388-12276535:12276388-12276556:+	MSTRG.142563	TraesCS3D02G033000	4
MSTRG.142566;RI:3D:12357794:12357957-12358025:12358206:+	MSTRG.142566	TraesCS3D02G033400	8
MSTRG.142566;RI:3D:12358025:12358206-12358396:12358771:+	MSTRG.142566	TraesCS3D02G033400	8
MSTRG.142575;A3:3D:12454733-12454839:12454724-12454839:-	MSTRG.142575	TraesCS3D02G034000	8
MSTRG.142575;RI:3D:12453979:12454386-12454612:12454724:-	MSTRG.142575	TraesCS3D02G034000	8
MSTRG.142575;RI:3D:12454165:12454386-12454612:12454733:-	MSTRG.142575	TraesCS3D02G034000	8
MSTRG.142578;A3:3D:12462861-12462952:12462861-12462958:+	MSTRG.142578	TraesCS3D02G034200	8
MSTRG.142594;AF:3D:12714318:12714483-12715590:12714581:12714650-12715590:+	MSTRG.142594	TraesCS3D02G034600	14
MSTRG.142614;A5:3D:12884917-12884993:12884911-12884993:+	MSTRG.142614	TraesCS3D02G035700	8
MSTRG.142643;A3:3D:13418491-13418572:13418491-13418590:+	MSTRG.142643	TraesCS3D02G037200	2
MSTRG.142643;A5:3D:13419848-13419934:13419826-13419934:+	MSTRG.142643	TraesCS3D02G037200	2
MSTRG.142649;A5:3D:13553581-13553702:13553343-13553702:+	MSTRG.142649	TraesCS3D02G037400	4
MSTRG.142649;RI:3D:13553912:13554034-13554125:13554206:+	MSTRG.142649	TraesCS3D02G037400	4
MSTRG.142656;RI:3D:13597695:13597774-13597882:13597988:+	MSTRG.142656	TraesCS3D02G037600	4
MSTRG.142659;AF:3D:13661782-13662872:13663085:13661782-13663195:13664848:-	MSTRG.142659	TraesCS3D02G037800	9
MSTRG.142691;AF:3D:13976984:13977247-13984031:13980130:13980408-13984031:+	MSTRG.142691	TraesCS3D02G038000	3
MSTRG.142691;AF:3D:13976984:13977247-13984031:13981115:13981352-13984031:+	MSTRG.142691	TraesCS3D02G038000	3
MSTRG.142691;RI:3D:13984262:13984507-13984587:13984898:+	MSTRG.142691	TraesCS3D02G038000	3
MSTRG.142718;A5:3D:14391481-14405745:14391481-14405763:-	MSTRG.142718	TraesCS3D02G038700	9
MSTRG.142718;AL:3D:14385755:14385934-14405763:14391268:14391481-14405763:-	MSTRG.142718	TraesCS3D02G038700	9
MSTRG.142718;SE:3D:14391481-14393765:14393845-14405763:-	MSTRG.142718	TraesCS3D02G038700	9
MSTRG.142731;A3:3D:14847131-14847207:14847131-14847215:+	MSTRG.142731	TraesCS3D02G039200	2
MSTRG.142751;A5:3D:15205732-15205822:15205649-15205822:+	MSTRG.142751	TraesCS3D02G039800	3
MSTRG.142798;SE:3D:15926700-15926783:15927064-15927562:-	MSTRG.142798	TraesCS3D02G041300	1
MSTRG.142822;A3:3D:16163271-16163373:16163271-16163379:+	MSTRG.142822	TraesCS3D02G042300	2
MSTRG.142822;A3:3D:16163633-16164027:16163633-16164031:+	MSTRG.142822	TraesCS3D02G042300	2
MSTRG.142822;A5:3D:16164194-16164392:16164109-16164392:+	MSTRG.142822	TraesCS3D02G042300	2
MSTRG.142822;RI:3D:16165306:16165389-16165862:16165967:+	MSTRG.142822	TraesCS3D02G042300	2
MSTRG.142822;SE:3D:16163633-16164027:16164109-16164392:+	MSTRG.142822	TraesCS3D02G042300	2
MSTRG.142822;SE:3D:16163633-16164027:16164194-16164392:+	MSTRG.142822	TraesCS3D02G042300	2
MSTRG.142827;SE:3D:16318721-16318861:16318901-16319214:-	MSTRG.142827	TraesCS3D02G042600	4
MSTRG.142840;A3:3D:16447953-16448430:16447953-16448542:+	MSTRG.142840	TraesCS3D02G042900	4
MSTRG.142840;SE:3D:16447953-16448430:16448644-16449149:+	MSTRG.142840	TraesCS3D02G042900	4
MSTRG.142840;SE:3D:16447953-16448542:16448644-16449149:+	MSTRG.142840	TraesCS3D02G042900	4
MSTRG.142857;SE:3D:16507276-16507485:16507549-16508017:-	MSTRG.142857	TraesCS3D02G043300	4
MSTRG.142859;A5:3D:16519619-16519733:16519619-16520147:-	MSTRG.142859	TraesCS3D02G043500	1
MSTRG.142859;A5:3D:16520424-16520528:16520424-16520573:-	MSTRG.142859	TraesCS3D02G043500	1
MSTRG.142863;A3:3D:16632441-16632739:16632435-16632739:-	MSTRG.142863	TraesCS3D02G043800	9
MSTRG.142865;A5:3D:16617112-16618191:16617112-16618223:-	MSTRG.142865	TraesCS3D02G043600	2
MSTRG.142865;AL:3D:16616742:16617112-16618223:16617711:16618161-16618223:-	MSTRG.142865	TraesCS3D02G043600	2
MSTRG.142865;RI:3D:16618767:16618858-16618938:16619037:-	MSTRG.142865	TraesCS3D02G043600	2
MSTRG.142875;A5:3D:16875819-16877000:16875815-16877000:+	MSTRG.142875	TraesCS3D02G043900	3
MSTRG.142898;AF:3D:17361993:17362650-17376230:17366886:17367576-17376230:+	MSTRG.142898	TraesCS3D02G045200	11
MSTRG.142898;AF:3D:17361993:17362650-17376230:17373305:17373986-17376230:+	MSTRG.142898	TraesCS3D02G045200	11
MSTRG.142938;AL:3D:17570394:17570412-17580667:17575350:17575362-17580667:-	MSTRG.142938	TraesCS3D02G046600	3
MSTRG.143031;A3:3D:19535892-19536217:19535884-19536217:-	MSTRG.143031	TraesCS3D02G050400	4
MSTRG.143031;A5:3D:19536721-19536894:19536721-19536898:-	MSTRG.143031	TraesCS3D02G050400	4
MSTRG.143075;A3:3D:20013147-20013677:20013147-20013680:+	MSTRG.143075	TraesCS3D02G051000	2
MSTRG.143075;A5:3D:20013297-20013677:20013147-20013677:+	MSTRG.143075	TraesCS3D02G051000	2
MSTRG.143075;AF:3D:20012561:20012734-20013057:20012880:20012981-20013057:+	MSTRG.143075	TraesCS3D02G051000	2
MSTRG.143213;A3:3D:22085174-22085481:22085174-22085503:+	MSTRG.143213	TraesCS3D02G053700	2
MSTRG.143213;A3:3D:22085620-22085734:22085620-22085739:+	MSTRG.143213	TraesCS3D02G053700	2
MSTRG.143213;A5:3D:22089536-22089766:22089505-22089766:+	MSTRG.143213	TraesCS3D02G053700	2
MSTRG.143220;A5:3D:22279064-22279223:22278960-22279223:+	MSTRG.143220	TraesCS3D02G054100	4
MSTRG.143220;A5:3D:22279069-22279223:22278960-22279223:+	MSTRG.143220	TraesCS3D02G054100	4
MSTRG.143220;A5:3D:22279069-22279223:22279064-22279223:+	MSTRG.143220	TraesCS3D02G054100	4
MSTRG.143220;A5:3D:22279982-22280062:22279499-22280062:+	MSTRG.143220	TraesCS3D02G054100	4
MSTRG.143220;RI:3D:22279375:22279499-22280062:22280157:+	MSTRG.143220	TraesCS3D02G054100	4
MSTRG.143220;RI:3D:22279375:22279982-22280062:22280157:+	MSTRG.143220	TraesCS3D02G054100	4
MSTRG.143220;SE:3D:22277306-22277554:22277612-22277935:+	MSTRG.143220	TraesCS3D02G054100	4
MSTRG.143221;A5:3D:22283764-22283897:22283764-22284209:-	MSTRG.143221	TraesCS3D02G054200	2
MSTRG.143222;RI:3D:22367241:22367569-22367624:22368431:+	MSTRG.143222	TraesCS3D02G054400	4
MSTRG.143224;A5:3D:22370888-22371305:22370888-22371312:-	MSTRG.143224	TraesCS3D02G054600	3
MSTRG.143229;SE:3D:22384772-22386136:22386222-22386321:+	MSTRG.143229	TraesCS3D02G054700	4
MSTRG.143252;A3:3D:23062844-23062981:23062841-23062981:-	MSTRG.143252	TraesCS3D02G055500	2
MSTRG.143261;A3:3D:23174627-23174788:23174595-23174788:-	MSTRG.143261	TraesCS3D02G056100	3
MSTRG.143275;A5:3D:23231053-23231862:23231053-23231872:-	MSTRG.143275	TraesCS3D02G056300	4
MSTRG.143301;AF:3D:23673037:23673276-23674639:23674105:23674190-23674639:+	MSTRG.143301	TraesCS3D02G056500	2
MSTRG.143301;AL:3D:23668966-23669072:23669413:23668966-23676548:23676997:+	MSTRG.143301	TraesCS3D02G056500	2
MSTRG.143301;AL:3D:23668966-23669072:23669548:23668966-23676548:23676997:+	MSTRG.143301	TraesCS3D02G056500	2
MSTRG.143301;MX:3D:23668737-23668863:23668966-23676548:23668737-23676200:23676303-23676548:+	MSTRG.143301	TraesCS3D02G056500	2
MSTRG.143311;A3:3D:24044868-24044944:24044868-24044950:+	MSTRG.143311	TraesCS3D02G057300	9
MSTRG.143311;SE:3D:24045416-24058147:24058186-24058293:+	MSTRG.143311	TraesCS3D02G057300	9
MSTRG.143315;A5:3D:24093309-24093723:24093309-24094036:-	MSTRG.143315	TraesCS3D02G057400	9
MSTRG.143316;A3:3D:24101526-24102519:24101520-24102519:-	MSTRG.143316	TraesCS3D02G057500	7
MSTRG.143316;RI:3D:24099609:24100227-24100314:24100421:-	MSTRG.143316	TraesCS3D02G057500	7
MSTRG.143316;RI:3D:24101325:24101401-24101487:24101526:-	MSTRG.143316	TraesCS3D02G057500	7
MSTRG.143329;AL:3D:24117987:24117999-24157521:24156638:24156793-24157521:-	MSTRG.143329	TraesCS3D02G057700	1
MSTRG.143347;A3:3D:25133695-25134414:25133688-25134414:-	MSTRG.143347	TraesCS3D02G058400	2
MSTRG.143347;RI:3D:25132394:25132464-25132532:25132633:-	MSTRG.143347	TraesCS3D02G058400	2
MSTRG.143362;A3:3D:25784511-25785203:25784504-25785203:-	MSTRG.143362	TraesCS3D02G059000	10
MSTRG.143390;A3:3D:25520904-25521149:25520904-25521173:+	MSTRG.143390	TraesCS3D02G058800	4
MSTRG.143390;A5:3D:25521537-25522329:25521442-25522329:+	MSTRG.143390	TraesCS3D02G058800	4
MSTRG.143390;AF:3D:25518205:25518289-25518875:25518311:25518369-25518875:+	MSTRG.143390	TraesCS3D02G058800	4
MSTRG.143390;AF:3D:25518205:25518289-25518875:25518556:25518671-25518875:+	MSTRG.143390	TraesCS3D02G058800	4
MSTRG.143390;AF:3D:25518208:25518289-25518875:25518311:25518369-25518875:+	MSTRG.143390	TraesCS3D02G058800	4
MSTRG.143390;AF:3D:25518208:25518289-25518875:25518556:25518671-25518875:+	MSTRG.143390	TraesCS3D02G058800	4
MSTRG.143390;AF:3D:25518311:25518369-25518875:25518556:25518671-25518875:+	MSTRG.143390	TraesCS3D02G058800	4
MSTRG.143390;RI:3D:25518875:25519259-25519352:25519499:+	MSTRG.143390	TraesCS3D02G058800	4
MSTRG.143391;A3:3D:25524975-25525082:25524822-25525082:-	MSTRG.143391	TraesCS3D02G058900	2
MSTRG.143391;A3:3D:25525270-25525971:25525156-25525971:-	MSTRG.143391	TraesCS3D02G058900	2
MSTRG.143391;A3:3D:25526791-25527694:25526469-25527694:-	MSTRG.143391	TraesCS3D02G058900	2
MSTRG.143391;A3:3D:25527784-25528434:25527778-25528434:-	MSTRG.143391	TraesCS3D02G058900	2
MSTRG.143391;AF:3D:25526791-25527694:25527774:25526791-25528434:25528438:-	MSTRG.143391	TraesCS3D02G058900	2
MSTRG.143391;AF:3D:25526791-25527694:25527978:25526791-25528434:25528438:-	MSTRG.143391	TraesCS3D02G058900	2
MSTRG.143391;AF:3D:25526791-25527694:25527978:25526791-25528703:25528775:-	MSTRG.143391	TraesCS3D02G058900	2
MSTRG.143391;AF:3D:25526791-25528434:25528438:25526791-25528703:25528775:-	MSTRG.143391	TraesCS3D02G058900	2
MSTRG.143391;AF:3D:25527784-25527985:25527999:25527784-25528703:25528773:-	MSTRG.143391	TraesCS3D02G058900	2
MSTRG.143391;AF:3D:25527784-25528434:25528459:25527784-25528703:25528773:-	MSTRG.143391	TraesCS3D02G058900	2
MSTRG.143391;RI:3D:25524209:25524822-25524916:25524975:-	MSTRG.143391	TraesCS3D02G058900	2
MSTRG.143391;RI:3D:25525082:25525156-25525240:25525270:-	MSTRG.143391	TraesCS3D02G058900	2
MSTRG.143391;RI:3D:25526570:25526599-25526718:25526791:-	MSTRG.143391	TraesCS3D02G058900	2
MSTRG.143391;SE:3D:25524822-25524916:25524975-25525082:-	MSTRG.143391	TraesCS3D02G058900	2
MSTRG.143391;SE:3D:25525156-25525240:25525270-25525971:-	MSTRG.143391	TraesCS3D02G058900	2
MSTRG.143391;SE:3D:25526469-25526570:25526791-25527694:-	MSTRG.143391	TraesCS3D02G058900	2
MSTRG.143391;SE:3D:25526791-25527694:25527784-25528434:-	MSTRG.143391	TraesCS3D02G058900	2
MSTRG.143391;SE:3D:25526791-25527694:25527784-25528703:-	MSTRG.143391	TraesCS3D02G058900	2
MSTRG.143391;SE:3D:25526791-25528434:25528517-25528703:-	MSTRG.143391	TraesCS3D02G058900	2
MSTRG.143407;A5:3D:26257911-26258351:26257887-26258351:+	MSTRG.143407	TraesCS3D02G060100	5
MSTRG.143432;A3:3D:26450184-26450528:26450184-26450546:+	MSTRG.143432	TraesCS3D02G060900	4
MSTRG.143474;A3:3D:27561154-27561686:27561154-27561721:+	MSTRG.143474	TraesCS3D02G062400	9
MSTRG.143474;A3:3D:27561154-27561686:27561154-27561725:+	MSTRG.143474	TraesCS3D02G062400	9
MSTRG.143474;A3:3D:27561154-27561686:27561154-27561736:+	MSTRG.143474	TraesCS3D02G062400	9
MSTRG.143474;A3:3D:27561154-27561686:27561154-27561757:+	MSTRG.143474	TraesCS3D02G062400	9
MSTRG.143474;A3:3D:27561154-27561721:27561154-27561757:+	MSTRG.143474	TraesCS3D02G062400	9
MSTRG.143474;A3:3D:27561154-27561725:27561154-27561736:+	MSTRG.143474	TraesCS3D02G062400	9
MSTRG.143474;A3:3D:27561154-27561725:27561154-27561757:+	MSTRG.143474	TraesCS3D02G062400	9
MSTRG.143474;A3:3D:27561154-27561736:27561154-27561757:+	MSTRG.143474	TraesCS3D02G062400	9
MSTRG.143474;RI:3D:27560242:27560895-27560974:27561154:+	MSTRG.143474	TraesCS3D02G062400	9
MSTRG.143474;SE:3D:27561154-27561686:27561850-27563736:+	MSTRG.143474	TraesCS3D02G062400	9
MSTRG.143474;SE:3D:27561154-27561757:27561850-27563736:+	MSTRG.143474	TraesCS3D02G062400	9
MSTRG.143495;AF:3D:27938676-27939484:27940855:27938676-27941613:27941839:-	MSTRG.143495	TraesCS3D02G063300	9
MSTRG.143513;A3:3D:28234593-28235087:28234593-28235127:+	MSTRG.143513	TraesCS3D02G064000	9
MSTRG.143515;A3:3D:28214991-28215092:28214975-28215092:-	MSTRG.143515	TraesCS3D02G063900	9
MSTRG.143515;A5:3D:28214706-28214784:28214706-28214819:-	MSTRG.143515	TraesCS3D02G063900	9
MSTRG.143515;A5:3D:28214706-28214784:28214706-28214913:-	MSTRG.143515	TraesCS3D02G063900	9
MSTRG.143515;A5:3D:28214706-28214819:28214706-28214913:-	MSTRG.143515	TraesCS3D02G063900	9
MSTRG.143515;A5:3D:28215941-28216800:28215941-28217262:-	MSTRG.143515	TraesCS3D02G063900	9
MSTRG.143515;SE:3D:28212647-28213886:28213929-28214454:-	MSTRG.143515	TraesCS3D02G063900	9
MSTRG.143528;SE:3D:28506180-28506262:28506332-28507446:-	MSTRG.143528	TraesCS3D02G064900	6
MSTRG.143536;A5:3D:28595147-28595910:28595147-28595925:-	MSTRG.143536	TraesCS3D02G065200	14
MSTRG.143544;A5:3D:28734049-28734220:28733429-28734220:+	MSTRG.143544	TraesCS3D02G065300	9
MSTRG.143600;AF:3D:29703340:29703414-29705014:29704643:29704763-29705014:+	MSTRG.143600	TraesCS3D02G066900	1
MSTRG.143608;A3:3D:29885437-29885533:29885434-29885533:-	MSTRG.143608	TraesCS3D02G067500	1
MSTRG.143608;A3:3D:29885460-29885533:29885434-29885533:-	MSTRG.143608	TraesCS3D02G067500	1
MSTRG.143608;A3:3D:29885460-29885533:29885437-29885533:-	MSTRG.143608	TraesCS3D02G067500	1
MSTRG.143608;A3:3D:29885469-29885533:29885434-29885533:-	MSTRG.143608	TraesCS3D02G067500	1
MSTRG.143608;A3:3D:29885469-29885533:29885437-29885533:-	MSTRG.143608	TraesCS3D02G067500	1
MSTRG.143608;A5:3D:29885605-29885687:29885605-29885702:-	MSTRG.143608	TraesCS3D02G067500	1
MSTRG.143608;A5:3D:29887576-29887669:29887576-29887675:-	MSTRG.143608	TraesCS3D02G067500	1
MSTRG.143608;A5:3D:29887752-29887874:29887752-29887964:-	MSTRG.143608	TraesCS3D02G067500	1
MSTRG.143610;AF:3D:29967361:29967659-29969056:29967685:29967730-29969056:+	MSTRG.143610	TraesCS3D02G068000	7
MSTRG.143617;SE:3D:30006198-30006626:30009776-30010035:+	MSTRG.143617	TraesCS3D02G068100	4
MSTRG.143633;SE:3D:30236986-30237671:30237814-30239355:-	MSTRG.143633	TraesCS3D02G068600	1
MSTRG.143650;A3:3D:30414972-30415075:30414942-30415075:-	MSTRG.143650	TraesCS3D02G069300	6
MSTRG.143657;A3:3D:30298742-30298832:30298742-30298835:+	MSTRG.143657	TraesCS3D02G068900	2
MSTRG.143657;A3:3D:30300470-30300553:30300470-30300556:+	MSTRG.143657	TraesCS3D02G068900	2
MSTRG.143657;A5:3D:30299440-30299524:30299434-30299524:+	MSTRG.143657	TraesCS3D02G068900	2
MSTRG.143657;RI:3D:30299524:30299582-30299667:30299832:+	MSTRG.143657	TraesCS3D02G068900	2
MSTRG.143657;SE:3D:30299077-30299182:30299251-30299392:+	MSTRG.143657	TraesCS3D02G068900	2
MSTRG.143659;RI:3D:30670956:30671047-30671674:30671726:+	MSTRG.143659	TraesCS3D02G069600	9
MSTRG.143659;RI:3D:30671674:30671726-30671825:30672378:+	MSTRG.143659	TraesCS3D02G069600	9
MSTRG.143659;RI:3D:30671825:30672092-30672192:30672378:+	MSTRG.143659	TraesCS3D02G069600	9
MSTRG.143668;AF:3D:30679358-30679671:30679864:30679358-30681360:30681419:-	MSTRG.143668	TraesCS3D02G069700	6
MSTRG.143668;SE:3D:30675918-30676030:30676089-30676166:-	MSTRG.143668	TraesCS3D02G069700	6
MSTRG.143699;A3:3D:31430202-31432320:31430202-31432324:+	MSTRG.143699	TraesCS3D02G070200	7
MSTRG.143699;A5:3D:31432226-31432324:31430202-31432324:+	MSTRG.143699	TraesCS3D02G070200	7
MSTRG.143699;SE:3D:31434940-31435226:31435303-31435379:+	MSTRG.143699	TraesCS3D02G070200	7
MSTRG.143699;SE:3D:31436643-31436729:31436764-31436851:+	MSTRG.143699	TraesCS3D02G070200	7
MSTRG.143737;A3:3D:32084193-32084346:32083985-32084346:-	MSTRG.143737	TraesCS3D02G071800	11
MSTRG.143737;RI:3D:32083804:32083985-32084074:32084193:-	MSTRG.143737	TraesCS3D02G071800	11
MSTRG.143737;RI:3D:32084346:32084477-32084609:32084731:-	MSTRG.143737	TraesCS3D02G071800	11
MSTRG.143737;SE:3D:32083985-32084074:32084193-32084346:-	MSTRG.143737	TraesCS3D02G071800	11
MSTRG.143786;A3:3D:33295819-33295975:33295819-33296015:+	MSTRG.143786	TraesCS3D02G073300	3
MSTRG.143786;AL:3D:33295819-33295975:33295992:33295819-33296015:33296258:+	MSTRG.143786	TraesCS3D02G073300	3
MSTRG.143787;A3:3D:33188813-33189655:33188813-33189670:+	MSTRG.143787	TraesCS3D02G073100	4
MSTRG.143807;SE:3D:33384072-33385141:33385261-33385620:-	MSTRG.143807	TraesCS3D02G073700	4
MSTRG.143841;A3:3D:36011247-36011324:36011247-36011332:+	MSTRG.143841	TraesCS3D02G074800	4
MSTRG.143864;A3:3D:36358105-36358664:36358105-36358677:+	MSTRG.143864	TraesCS3D02G075300	9
MSTRG.143865;A3:3D:36360310-36360381:36360301-36360381:-	MSTRG.143865	TraesCS3D02G075400	2
MSTRG.143865;A5:3D:36360644-36361153:36360644-36361267:-	MSTRG.143865	TraesCS3D02G075400	2
MSTRG.143865;RI:3D:36359099:36360083-36360185:36360301:-	MSTRG.143865	TraesCS3D02G075400	2
MSTRG.143878;A3:3D:36592114-36592246:36592114-36592249:+	MSTRG.143878	TraesCS3D02G075800	3
MSTRG.143878;A3:3D:36592393-36592474:36592393-36592499:+	MSTRG.143878	TraesCS3D02G075800	3
MSTRG.143878;A3:3D:36592393-36592489:36592393-36592499:+	MSTRG.143878	TraesCS3D02G075800	3
MSTRG.143878;AF:3D:36589066:36589136-36589884:36589289:36589432-36589884:+	MSTRG.143878	TraesCS3D02G075800	3
MSTRG.143897;RI:3D:37072736:37072751-37072885:37073165:-	MSTRG.143897	TraesCS3D02G076500	2
MSTRG.143933;A5:3D:37778893-37785271:37778415-37785271:+	MSTRG.143933	TraesCS3D02G077300	1
MSTRG.143933;RI:3D:37776620:37776781-37776872:37776952:+	MSTRG.143933	TraesCS3D02G077300	1
MSTRG.143940;A3:3D:37752193-37752448:37752193-37752453:+	MSTRG.143940	TraesCS3D02G077100	4
MSTRG.143940;A3:3D:37752644-37753072:37752644-37753085:+	MSTRG.143940	TraesCS3D02G077100	4
MSTRG.143940;A3:3D:37753935-37754013:37753935-37754030:+	MSTRG.143940	TraesCS3D02G077100	4
MSTRG.143941;RI:3D:37763005:37763061-37763168:37763230:-	MSTRG.143941	TraesCS3D02G077200	1
MSTRG.143945;RI:3D:38292434:38292628-38292674:38293710:-	MSTRG.143945	TraesCS3D02G077600	4
MSTRG.143948;A3:3D:38274934-38275010:38274934-38275016:+	MSTRG.143948	TraesCS3D02G077500	1
MSTRG.143948;A5:3D:38274934-38275010:38274924-38275010:+	MSTRG.143948	TraesCS3D02G077500	1
MSTRG.143948;A5:3D:38275633-38277039:38275523-38277039:+	MSTRG.143948	TraesCS3D02G077500	1
MSTRG.143948;SE:3D:38275152-38275395:38275633-38277039:+	MSTRG.143948	TraesCS3D02G077500	1
MSTRG.143974;RI:3D:39032362:39032485-39032568:39032935:-	MSTRG.143974	TraesCS3D02G078500	4
MSTRG.143994;A3:3D:39387731-39387825:39387731-39387828:+	MSTRG.143994	TraesCS3D02G079200	2
MSTRG.143994;AF:3D:39386330:39386586-39387303:39386668:39386746-39387303:+	MSTRG.143994	TraesCS3D02G079200	2
MSTRG.143995;RI:3D:39388944:39390184-39390473:39390587:-	MSTRG.143995	TraesCS3D02G079300	6
MSTRG.143995;SE:3D:39393244-39393776:39393913-39393997:-	MSTRG.143995	TraesCS3D02G079300	6
MSTRG.144002;A3:3D:39599469-39599558:39599460-39599558:-	MSTRG.144002	TraesCS3D02G079800	4
MSTRG.144002;A3:3D:39599473-39599558:39599460-39599558:-	MSTRG.144002	TraesCS3D02G079800	4
MSTRG.144002;A3:3D:39599473-39599558:39599469-39599558:-	MSTRG.144002	TraesCS3D02G079800	4
MSTRG.144005;A5:3D:39539588-39539716:39539549-39539716:+	MSTRG.144005	TraesCS3D02G079600	2
MSTRG.144005;SE:3D:39537133-39538008:39538400-39539005:+	MSTRG.144005	TraesCS3D02G079600	2
MSTRG.144032;RI:3D:40254534:40254812-40254909:40255056:-	MSTRG.144032	TraesCS3D02G080400	3
MSTRG.144032;RI:3D:40254534:40254821-40254909:40255056:-	MSTRG.144032	TraesCS3D02G080400	3
MSTRG.144046;A3:3D:40737899-40737992:40737829-40737992:-	MSTRG.144046	TraesCS3D02G080900	9
MSTRG.144046;A3:3D:40737908-40737992:40737899-40737992:-	MSTRG.144046	TraesCS3D02G080900	9
MSTRG.144048;A3:3D:40733258-40733364:40733196-40733364:-	MSTRG.144048	TraesCS3D02G080800	1
MSTRG.144048;A3:3D:40733263-40733364:40733196-40733364:-	MSTRG.144048	TraesCS3D02G080800	1
MSTRG.144048;A3:3D:40733263-40733364:40733258-40733364:-	MSTRG.144048	TraesCS3D02G080800	1
MSTRG.144052;A5:3D:40752037-40752466:40751972-40752466:+	MSTRG.144052	TraesCS3D02G081000	2
MSTRG.144095;A3:3D:41673037-41673326:41673032-41673326:-	MSTRG.144095	TraesCS3D02G082200	2
MSTRG.144095;A3:3D:41674800-41674943:41674794-41674943:-	MSTRG.144095	TraesCS3D02G082200	2
MSTRG.144095;A3:3D:41676347-41676460:41676298-41676460:-	MSTRG.144095	TraesCS3D02G082200	2
MSTRG.144095;RI:3D:41673326:41674800-41674943:41675339:-	MSTRG.144095	TraesCS3D02G082200	2
MSTRG.144097;A3:3D:41697777-41697903:41697774-41697903:-	MSTRG.144097	TraesCS3D02G082300	5
MSTRG.144097;RI:3D:41696930:41697490-41697576:41697581:-	MSTRG.144097	TraesCS3D02G082300	5
MSTRG.144097;RI:3D:41697576:41697581-41697706:41697777:-	MSTRG.144097	TraesCS3D02G082300	5
MSTRG.144107;A3:3D:41711521-41711643:41711514-41711643:-	MSTRG.144107	TraesCS3D02G082400	4
MSTRG.144107;A3:3D:41712184-41712290:41712171-41712290:-	MSTRG.144107	TraesCS3D02G082400	4
MSTRG.144107;A3:3D:41712189-41712290:41712171-41712290:-	MSTRG.144107	TraesCS3D02G082400	4
MSTRG.144107;A3:3D:41712189-41712290:41712184-41712290:-	MSTRG.144107	TraesCS3D02G082400	4
MSTRG.144107;A3:3D:41712207-41712290:41712171-41712290:-	MSTRG.144107	TraesCS3D02G082400	4
MSTRG.144107;A3:3D:41712207-41712290:41712184-41712290:-	MSTRG.144107	TraesCS3D02G082400	4
MSTRG.144107;A3:3D:41712207-41712290:41712189-41712290:-	MSTRG.144107	TraesCS3D02G082400	4
MSTRG.144107;A3:3D:41712784-41712870:41712503-41712870:-	MSTRG.144107	TraesCS3D02G082400	4
MSTRG.144107;AF:3D:41712503-41712870:41713081:41712503-41714589:41714621:-	MSTRG.144107	TraesCS3D02G082400	4
MSTRG.144107;AF:3D:41712503-41712870:41713081:41712503-41714589:41714639:-	MSTRG.144107	TraesCS3D02G082400	4
MSTRG.144107;RI:3D:41712025:41712184-41712290:41712503:-	MSTRG.144107	TraesCS3D02G082400	4
MSTRG.144107;RI:3D:41712025:41712189-41712290:41712503:-	MSTRG.144107	TraesCS3D02G082400	4
MSTRG.144107;RI:3D:41712025:41712207-41712290:41712503:-	MSTRG.144107	TraesCS3D02G082400	4
MSTRG.144107;SE:3D:41712503-41712870:41712967-41714589:-	MSTRG.144107	TraesCS3D02G082400	4
MSTRG.144109;A3:3D:42086807-42087287:42086807-42087290:+	MSTRG.144109	TraesCS3D02G082700	6
MSTRG.144109;A5:3D:42084482-42084591:42084449-42084591:+	MSTRG.144109	TraesCS3D02G082700	6
MSTRG.144124;A5:3D:42343419-42343558:42343416-42343558:+	MSTRG.144124	TraesCS3D02G083200	5
MSTRG.144124;RI:3D:42343558:42343675-42343871:42344531:+	MSTRG.144124	TraesCS3D02G083200	5
MSTRG.144138;A3:3D:42493451-42493868:42493445-42493868:-	MSTRG.144138	TraesCS3D02G083700	1
MSTRG.144138;AL:3D:42488593:42489048-42493098:42491969:42492847-42493098:-	MSTRG.144138	TraesCS3D02G083700	1
MSTRG.144138;AL:3D:42488593:42489048-42493098:42492448:42492847-42493098:-	MSTRG.144138	TraesCS3D02G083700	1
MSTRG.144138;AL:3D:42488609:42489048-42493098:42491969:42492847-42493098:-	MSTRG.144138	TraesCS3D02G083700	1
MSTRG.144138;AL:3D:42488609:42489048-42493098:42492423:42492847-42493098:-	MSTRG.144138	TraesCS3D02G083700	1
MSTRG.144138;AL:3D:42488609:42489048-42493098:42492448:42492847-42493098:-	MSTRG.144138	TraesCS3D02G083700	1
MSTRG.144138;AL:3D:42488609:42489048-42493098:42492646:42492847-42493098:-	MSTRG.144138	TraesCS3D02G083700	1
MSTRG.144138;AL:3D:42488615:42489048-42493098:42491969:42492847-42493098:-	MSTRG.144138	TraesCS3D02G083700	1
MSTRG.144138;AL:3D:42488615:42489048-42493098:42492448:42492847-42493098:-	MSTRG.144138	TraesCS3D02G083700	1
MSTRG.144138;RI:3D:42493098:42493445-42493868:42493941:-	MSTRG.144138	TraesCS3D02G083700	1
MSTRG.144138;RI:3D:42493098:42493445-42493868:42495645:-	MSTRG.144138	TraesCS3D02G083700	1
MSTRG.144138;RI:3D:42493098:42493941-42494069:42495645:-	MSTRG.144138	TraesCS3D02G083700	1
MSTRG.144138;RI:3D:42494069:42495192-42495283:42495645:-	MSTRG.144138	TraesCS3D02G083700	1
MSTRG.144138;SE:3D:42489048-42492786:42492847-42493098:-	MSTRG.144138	TraesCS3D02G083700	1
MSTRG.144140;A5:3D:42733208-42733524:42732989-42733524:+	MSTRG.144140	TraesCS3D02G084200	3
MSTRG.144140;AL:3D:42732989-42733120:42733299:42732989-42733524:42733880:+	MSTRG.144140	TraesCS3D02G084200	3
MSTRG.144140;RI:3D:42732875:42733030-42733120:42733208:+	MSTRG.144140	TraesCS3D02G084200	3
MSTRG.144147;A5:3D:42846499-42846586:42846499-42846589:-	MSTRG.144147	TraesCS3D02G084600	4
MSTRG.144147;RI:3D:42785651:42786036-42786145:42786348:-	MSTRG.144147	TraesCS3D02G084600	4
MSTRG.144147;RI:3D:42846296:42846499-42846586:42846927:-	MSTRG.144147	TraesCS3D02G084600	4
MSTRG.144147;RI:3D:42846296:42846499-42846589:42846927:-	MSTRG.144147	TraesCS3D02G084600	4
MSTRG.144153;RI:3D:42895536:42896621-42896721:42896900:+	MSTRG.144153	TraesCS3D02G085200	6
MSTRG.144165;A5:3D:43010565-43010612:43010565-43010614:-	MSTRG.144165	TraesCS3D02G085400	2
MSTRG.144165;RI:3D:43012131:43012146-43012256:43012382:-	MSTRG.144165	TraesCS3D02G085400	2
MSTRG.144168;AF:3D:43509079:43509417-43513697:43513223:43513295-43513697:+	MSTRG.144168	TraesCS3D02G085900	12
MSTRG.144173;A3:3D:43242592-43242796:43242592-43242834:+	MSTRG.144173	TraesCS3D02G085800	3
MSTRG.144189;A3:3D:43791839-43791919:43791839-43791938:+	MSTRG.144189	TraesCS3D02G086400	4
MSTRG.144204;A5:3D:43971052-43972183:43971027-43972183:+	MSTRG.144204	TraesCS3D02G086900	1
MSTRG.144204;AF:3D:43962688:43962784-43965260:43964091:43964404-43965260:+	MSTRG.144204	TraesCS3D02G086900	1
MSTRG.144204;AF:3D:43962688:43962784-43965260:43965101:43965162-43965260:+	MSTRG.144204	TraesCS3D02G086900	1
MSTRG.144204;AF:3D:43964091:43964404-43965260:43965101:43965162-43965260:+	MSTRG.144204	TraesCS3D02G086900	1
MSTRG.144205;RI:3D:43974832:43974918-43974964:43975004:-	MSTRG.144205	TraesCS3D02G087000	2
MSTRG.144208;A5:3D:44196939-44197021:44196939-44197078:-	MSTRG.144208	TraesCS3D02G087600	4
MSTRG.144239;A3:3D:44881924-44882255:44881924-44882258:+	MSTRG.144239	TraesCS3D02G087900	2
MSTRG.144239;SE:3D:44885037-44885141:44885200-44887873:+	MSTRG.144239	TraesCS3D02G087900	2
MSTRG.144239;SE:3D:44885200-44887873:44887932-44888026:+	MSTRG.144239	TraesCS3D02G087900	2
MSTRG.144255;A5:3D:45067922-45068003:45067922-45068038:-	MSTRG.144255	TraesCS3D02G089000	3
MSTRG.144255;SE:3D:45068158-45068483:45068638-45069218:-	MSTRG.144255	TraesCS3D02G089000	3
MSTRG.144261;A3:3D:45239728-45240369:45239728-45240373:+	MSTRG.144261	TraesCS3D02G089200	1
MSTRG.144261;SE:3D:45239173-45239657:45239728-45240369:+	MSTRG.144261	TraesCS3D02G089200	1
MSTRG.144265;SE:3D:45397246-45397671:45397814-45397900:+	MSTRG.144265	TraesCS3D02G089500	6
MSTRG.144269;A3:3D:45542501-45542604:45542426-45542604:-	MSTRG.144269	TraesCS3D02G089800	7
MSTRG.144271;A3:3D:45752882-45753148:45752882-45753167:+	MSTRG.144271	TraesCS3D02G089900	2
MSTRG.144274;A3:3D:45759064-45760345:45759064-45760348:+	MSTRG.144274	TraesCS3D02G090000	2
MSTRG.144274;A3:3D:45761873-45761926:45761873-45761954:+	MSTRG.144274	TraesCS3D02G090000	2
MSTRG.144274;A3:3D:45762061-45764316:45762061-45764344:+	MSTRG.144274	TraesCS3D02G090000	2
MSTRG.144281;A3:3D:45803043-45803373:45803043-45803412:+	MSTRG.144281	TraesCS3D02G090200	4
MSTRG.144305;A3:3D:46121634-46121746:46121634-46121751:+	MSTRG.144305	TraesCS3D02G091000	3
MSTRG.144305;A3:3D:46121895-46122531:46121895-46122537:+	MSTRG.144305	TraesCS3D02G091000	3
MSTRG.144322;A5:3D:46256920-46257003:46256869-46257003:+	MSTRG.144322	TraesCS3D02G091500	2
MSTRG.144322;SE:3D:46259178-46259716:46259806-46260017:+	MSTRG.144322	TraesCS3D02G091500	2
MSTRG.144323;RI:3D:46484125:46484259-46484339:46484567:-	MSTRG.144323	TraesCS3D02G092000	8
MSTRG.144337;A3:3D:46554489-46554776:46554489-46554779:+	MSTRG.144337	TraesCS3D02G092500	4
MSTRG.144337;RI:3D:46554779:46554818-46554911:46555002:+	MSTRG.144337	TraesCS3D02G092500	4
MSTRG.144337;SE:3D:46557400-46557824:46557986-46558236:+	MSTRG.144337	TraesCS3D02G092500	4
MSTRG.144341;A5:3D:46637360-46637545:46637279-46637545:+	MSTRG.144341	TraesCS3D02G092700	12
MSTRG.144341;A5:3D:46637458-46637545:46637279-46637545:+	MSTRG.144341	TraesCS3D02G092700	12
MSTRG.144341;A5:3D:46637458-46637545:46637360-46637545:+	MSTRG.144341	TraesCS3D02G092700	12
MSTRG.144354;SE:3D:46964577-46965489:46965653-46966151:-	MSTRG.144354	TraesCS3D02G092800	4
MSTRG.144386;A3:3D:47483803-47483912:47483803-47484034:+	MSTRG.144386	TraesCS3D02G093400	5
MSTRG.144392;A3:3D:47779278-47779536:47779278-47779544:+	MSTRG.144392	TraesCS3D02G094200	7
MSTRG.144392;A3:3D:47779299-47779536:47779299-47779544:+	MSTRG.144392	TraesCS3D02G094200	7
MSTRG.144392;A5:3D:47779299-47779536:47779278-47779536:+	MSTRG.144392	TraesCS3D02G094200	7
MSTRG.144392;A5:3D:47779299-47779544:47779278-47779544:+	MSTRG.144392	TraesCS3D02G094200	7
MSTRG.144433;AF:3D:48444947-48445033:48445291:48444947-48445475:48445572:-	MSTRG.144433	TraesCS3D02G095500	2
MSTRG.144433;AF:3D:48444947-48445033:48445291:48444947-48445844:48446023:-	MSTRG.144433	TraesCS3D02G095500	2
MSTRG.144433;AF:3D:48444947-48445475:48445572:48444947-48445844:48446023:-	MSTRG.144433	TraesCS3D02G095500	2
MSTRG.144471;A3:3D:48864580-48865338:48864580-48865374:+	MSTRG.144471	TraesCS3D02G096800	5
MSTRG.144476;A3:3D:48960241-48960564:48960230-48960564:-	MSTRG.144476	TraesCS3D02G097000	3
MSTRG.144479;RI:3D:49006198:49006682-49006773:49007252:+	MSTRG.144479	TraesCS3D02G097200	6
MSTRG.144505;A3:3D:49517783-49517877:49517783-49517940:+	MSTRG.144505	TraesCS3D02G097400	9
MSTRG.144505;A3:3D:49519010-49519152:49519010-49519155:+	MSTRG.144505	TraesCS3D02G097400	9
MSTRG.144505;A3:3D:49519010-49519152:49519010-49519203:+	MSTRG.144505	TraesCS3D02G097400	9
MSTRG.144505;A3:3D:49519010-49519155:49519010-49519203:+	MSTRG.144505	TraesCS3D02G097400	9
MSTRG.144505;A3:3D:49520468-49520575:49520468-49520580:+	MSTRG.144505	TraesCS3D02G097400	9
MSTRG.144505;A5:3D:49517783-49517877:49517774-49517877:+	MSTRG.144505	TraesCS3D02G097400	9
MSTRG.144505;RI:3D:49518613:49518682-49518752:49518859:+	MSTRG.144505	TraesCS3D02G097400	9
MSTRG.144507;A3:3D:49640657-49640918:49640657-49640952:+	MSTRG.144507	TraesCS3D02G097600	3
MSTRG.144507;AF:3D:49637250:49637295-49638280:49637979:49638176-49638280:+	MSTRG.144507	TraesCS3D02G097600	3
MSTRG.144515;A5:3D:49649755-49649850:49649755-49649857:-	MSTRG.144515	TraesCS3D02G097800	6
MSTRG.144515;A5:3D:49649755-49649850:49649755-49649900:-	MSTRG.144515	TraesCS3D02G097800	6
MSTRG.144515;A5:3D:49649755-49649857:49649755-49649900:-	MSTRG.144515	TraesCS3D02G097800	6
MSTRG.144515;AF:3D:49649755-49649850:49650052:49649755-49650132:49650312:-	MSTRG.144515	TraesCS3D02G097800	6
MSTRG.144515;AF:3D:49649755-49649857:49650096:49649755-49650132:49650312:-	MSTRG.144515	TraesCS3D02G097800	6
MSTRG.144515;AF:3D:49649755-49649900:49650096:49649755-49650132:49650312:-	MSTRG.144515	TraesCS3D02G097800	6
MSTRG.144517;A3:3D:49875522-49875652:49875501-49875652:-	MSTRG.144517	TraesCS3D02G098000	4
MSTRG.144517;A3:3D:49876365-49876796:49876260-49876796:-	MSTRG.144517	TraesCS3D02G098000	4
MSTRG.144518;A3:3D:49877539-49877665:49877527-49877665:-	MSTRG.144518	TraesCS3D02G098100	4
MSTRG.144522;RI:3D:49881855:49881967-49883180:49883218:-	MSTRG.144522	TraesCS3D02G098200	4
MSTRG.144569;A5:3D:51038861-51039426:51038844-51039426:+	MSTRG.144569	TraesCS3D02G099300	4
MSTRG.144569;AF:3D:51037423:51038103-51039426:51038683:51038861-51039426:+	MSTRG.144569	TraesCS3D02G099300	4
MSTRG.144569;AF:3D:51037423:51038103-51039426:51038730:51038844-51039426:+	MSTRG.144569	TraesCS3D02G099300	4
MSTRG.144570;A5:3D:51091587-51092998:51091587-51093029:-	MSTRG.144570	TraesCS3D02G099500	2
MSTRG.144570;RI:3D:51093029:51093119-51093257:51093325:-	MSTRG.144570	TraesCS3D02G099500	2
MSTRG.144570;RI:3D:51098249:51098386-51098564:51098818:-	MSTRG.144570	TraesCS3D02G099500	2
MSTRG.144570;SE:3D:51099293-51100327:51100398-51100651:-	MSTRG.144570	TraesCS3D02G099500	2
MSTRG.144588;A5:3D:51115367-51115745:51115277-51115745:+	MSTRG.144588	TraesCS3D02G099600	6
MSTRG.144594;SE:3D:51689675-51690985:51691113-51691816:-	MSTRG.144594	TraesCS3D02G099900	4
MSTRG.144630;RI:3D:52883098:52883264-52883362:52884043:-	MSTRG.144630	TraesCS3D02G100500	10
MSTRG.144647;A3:3D:53464789-53465039:53464789-53465082:+	MSTRG.144647	TraesCS3D02G100800	1
MSTRG.144652;RI:3D:53485979:53487377-53487501:53488253:-	MSTRG.144652	TraesCS3D02G100900	1
MSTRG.144652;RI:3D:53487501:53487778-53487903:53488253:-	MSTRG.144652	TraesCS3D02G100900	1
MSTRG.144652;SE:3D:53488987-53489096:53489182-53489455:-	MSTRG.144652	TraesCS3D02G100900	1
MSTRG.144691;A3:3D:54388190-54389619:54388179-54389619:-	MSTRG.144691	TraesCS3D02G101200	4
MSTRG.144692;A3:3D:54366167-54366277:54366165-54366277:-	MSTRG.144692	TraesCS3D02G101100	2
MSTRG.144692;RI:3D:54366118:54366165-54366277:54366477:-	MSTRG.144692	TraesCS3D02G101100	2
MSTRG.144692;RI:3D:54366118:54366167-54366277:54366477:-	MSTRG.144692	TraesCS3D02G101100	2
MSTRG.144808;AF:3D:56848678-56848963:56848984:56848678-56850135:56850660:-	MSTRG.144808	TraesCS3D02G104300	2
MSTRG.144834;AL:3D:57328826-57330955:57331511:57328826-57335995:57336787:+	MSTRG.144834	TraesCS3D02G105100	5
MSTRG.144841;A3:3D:57507332-57507415:57507327-57507415:-	MSTRG.144841	TraesCS3D02G105300	4
MSTRG.144851;A3:3D:58091679-58094629:58091605-58094629:-	MSTRG.144851	TraesCS3D02G105600	7
MSTRG.144851;SE:3D:58091679-58093583:58093748-58094629:-	MSTRG.144851	TraesCS3D02G105600	7
MSTRG.144865;SE:3D:58301710-58302241:58302313-58303445:-	MSTRG.144865	TraesCS3D02G106200	4
MSTRG.144870;A5:3D:58429002-58430811:58428975-58430811:+	MSTRG.144870	TraesCS3D02G106500	4
MSTRG.144870;A5:3D:58429009-58430811:58428975-58430811:+	MSTRG.144870	TraesCS3D02G106500	4
MSTRG.144870;A5:3D:58429009-58430811:58429002-58430811:+	MSTRG.144870	TraesCS3D02G106500	4
MSTRG.144894;RI:3D:59285850:59285924-59286010:59286114:+	MSTRG.144894	TraesCS3D02G107000	3
MSTRG.144894;RI:3D:59286228:59286406-59286526:59286599:+	MSTRG.144894	TraesCS3D02G107000	3
MSTRG.144894;SE:3D:59285745-59285850:59286114-59286228:+	MSTRG.144894	TraesCS3D02G107000	3
MSTRG.144918;A3:3D:59312574-59312661:59312569-59312661:-	MSTRG.144918	TraesCS3D02G107200	3
MSTRG.144918;A5:3D:59305302-59305385:59305302-59305415:-	MSTRG.144918	TraesCS3D02G107200	3
MSTRG.144918;A5:3D:59312742-59312914:59312742-59313000:-	MSTRG.144918	TraesCS3D02G107200	3
MSTRG.144918;A5:3D:59313065-59313910:59313065-59313914:-	MSTRG.144918	TraesCS3D02G107200	3
MSTRG.144941;RI:3D:61075245:61075310-61075400:61075439:+	MSTRG.144941	TraesCS3D02G107500	4
MSTRG.144957;A3:3D:61314008-61317621:61314008-61317626:+	MSTRG.144957	TraesCS3D02G107700	4
MSTRG.144957;A5:3D:61314025-61317626:61314008-61317626:+	MSTRG.144957	TraesCS3D02G107700	4
MSTRG.144958;A3:3D:61316945-61317034:61316939-61317034:-	MSTRG.144958	TraesCS3D02G107800	3
MSTRG.144958;A3:3D:61316967-61317034:61316939-61317034:-	MSTRG.144958	TraesCS3D02G107800	3
MSTRG.144958;A3:3D:61316967-61317034:61316945-61317034:-	MSTRG.144958	TraesCS3D02G107800	3
MSTRG.144960;A5:3D:61567612-61567705:61567468-61567705:+	MSTRG.144960	TraesCS3D02G107900	4
MSTRG.144960;SE:3D:61565732-61567277:61567468-61567705:+	MSTRG.144960	TraesCS3D02G107900	4
MSTRG.144960;SE:3D:61565732-61567277:61567612-61567705:+	MSTRG.144960	TraesCS3D02G107900	4
MSTRG.144961;AF:3D:61575711-61576370:61576537:61575711-61576883:61577379:-	MSTRG.144961	TraesCS3D02G108000	3
MSTRG.144961;AF:3D:61575711-61576370:61576537:61575711-61576887:61577129:-	MSTRG.144961	TraesCS3D02G108000	3
MSTRG.144966;A3:3D:61593177-61593778:61593177-61593788:+	MSTRG.144966	TraesCS3D02G108100	1
MSTRG.144970;AF:3D:61678721:61679213-61680296:61679556:61679871-61680296:+	MSTRG.144970	TraesCS3D02G108300	6
MSTRG.144988;A3:3D:61929694-61930953:61929694-61931539:+	MSTRG.144988	TraesCS3D02G108900	7
MSTRG.144988;AF:3D:61928970:61929694-61931539:61930304:61930564-61931539:+	MSTRG.144988	TraesCS3D02G108900	7
MSTRG.144988;RI:3D:61931539:61931776-61931968:61932430:+	MSTRG.144988	TraesCS3D02G108900	7
MSTRG.144988;SE:3D:61929694-61930953:61931776-61931968:+	MSTRG.144988	TraesCS3D02G108900	7
MSTRG.144988;SE:3D:61929694-61931539:61931776-61931968:+	MSTRG.144988	TraesCS3D02G108900	7
MSTRG.144998;A3:3D:62069888-62069959:62069888-62069983:+	MSTRG.144998	TraesCS3D02G109000	4
MSTRG.145024;A5:3D:63008564-63008592:63008561-63008592:+	MSTRG.145024	TraesCS3D02G109300	3
MSTRG.145024;A5:3D:63008567-63008592:63008561-63008592:+	MSTRG.145024	TraesCS3D02G109300	3
MSTRG.145024;A5:3D:63008567-63008592:63008564-63008592:+	MSTRG.145024	TraesCS3D02G109300	3
MSTRG.145035;A3:3D:63354352-63355247:63354352-63355250:+	MSTRG.145035	TraesCS3D02G109500	2
MSTRG.145035;RI:3D:63356235:63356274-63356347:63356402:+	MSTRG.145035	TraesCS3D02G109500	2
MSTRG.145047;RI:3D:63407953:63408021-63408114:63408243:+	MSTRG.145047	TraesCS3D02G109600	2
MSTRG.145064;AF:3D:64082902-64083354:64083396:64082902-64083660:64083929:-	MSTRG.145064	TraesCS3D02G110000	4
MSTRG.145067;A3:3D:64178793-64178902:64178786-64178902:-	MSTRG.145067	TraesCS3D02G110300	2
MSTRG.145067;SE:3D:64179580-64179653:64179751-64179873:-	MSTRG.145067	TraesCS3D02G110300	2
MSTRG.145080;A3:3D:64475820-64476945:64475805-64476945:-	MSTRG.145080	TraesCS3D02G110900	9
MSTRG.145081;A5:3D:64372432-64372502:64372394-64372502:+	MSTRG.145081	TraesCS3D02G110700	1
MSTRG.145085;A5:3D:64481177-64481258:64481177-64481273:-	MSTRG.145085	TraesCS3D02G111000	3
MSTRG.145088;AF:3D:64642290:64642776-64644477:64643774:64644333-64644477:+	MSTRG.145088	TraesCS3D02G111100	3
MSTRG.145095;SE:3D:64767901-64767982:64768566-64769231:-	MSTRG.145095	TraesCS3D02G111400	6
MSTRG.145099;A3:3D:64856520-64857153:64856520-64857163:+	MSTRG.145099	TraesCS3D02G111500	4
MSTRG.145099;RI:3D:64857153:64858392-64858474:64858539:+	MSTRG.145099	TraesCS3D02G111500	4
MSTRG.145117;A5:3D:65306826-65306952:65306826-65306955:-	MSTRG.145117	TraesCS3D02G111600	4
MSTRG.145181;A3:3D:67057227-67057353:67057227-67057388:+	MSTRG.145181	TraesCS3D02G113000	13
MSTRG.145181;A3:3D:67057227-67057353:67057227-67057579:+	MSTRG.145181	TraesCS3D02G113000	13
MSTRG.145181;A3:3D:67057227-67057388:67057227-67057579:+	MSTRG.145181	TraesCS3D02G113000	13
MSTRG.145181;A3:3D:67058343-67058428:67058343-67058640:+	MSTRG.145181	TraesCS3D02G113000	13
MSTRG.145181;A3:3D:67059637-67059689:67059637-67059718:+	MSTRG.145181	TraesCS3D02G113000	13
MSTRG.145181;A3:3D:67062087-67063396:67062087-67063409:+	MSTRG.145181	TraesCS3D02G113000	13
MSTRG.145181;A3:3D:67063815-67064489:67063815-67064528:+	MSTRG.145181	TraesCS3D02G113000	13
MSTRG.145181;A5:3D:67057496-67057579:67057433-67057579:+	MSTRG.145181	TraesCS3D02G113000	13
MSTRG.145181;A5:3D:67063616-67063751:67063591-67063751:+	MSTRG.145181	TraesCS3D02G113000	13
MSTRG.145181;AF:3D:67061030:67062087-67063409:67062588:67062665-67063409:+	MSTRG.145181	TraesCS3D02G113000	13
MSTRG.145181;AF:3D:67061030:67062087-67063409:67062935:67063027-67063409:+	MSTRG.145181	TraesCS3D02G113000	13
MSTRG.145181;AF:3D:67062588:67062665-67063409:67062935:67063027-67063409:+	MSTRG.145181	TraesCS3D02G113000	13
MSTRG.145181;RI:3D:67057353:67057433-67057579:67057850:+	MSTRG.145181	TraesCS3D02G113000	13
MSTRG.145181;RI:3D:67057353:67057496-67057579:67057850:+	MSTRG.145181	TraesCS3D02G113000	13
MSTRG.145181;RI:3D:67057388:67057496-67057579:67057850:+	MSTRG.145181	TraesCS3D02G113000	13
MSTRG.145181;RI:3D:67058258:67058343-67058428:67058812:+	MSTRG.145181	TraesCS3D02G113000	13
MSTRG.145181;RI:3D:67058258:67058343-67058640:67058812:+	MSTRG.145181	TraesCS3D02G113000	13
MSTRG.145181;RI:3D:67059548:67059637-67059689:67060055:+	MSTRG.145181	TraesCS3D02G113000	13
MSTRG.145181;RI:3D:67059548:67059637-67059718:67060055:+	MSTRG.145181	TraesCS3D02G113000	13
MSTRG.145181;RI:3D:67063409:67063616-67063751:67063815:+	MSTRG.145181	TraesCS3D02G113000	13
MSTRG.145181;SE:3D:67057227-67057353:67057433-67057579:+	MSTRG.145181	TraesCS3D02G113000	13
MSTRG.145181;SE:3D:67057227-67057353:67057496-67057579:+	MSTRG.145181	TraesCS3D02G113000	13
MSTRG.145181;SE:3D:67057227-67057388:67057496-67057579:+	MSTRG.145181	TraesCS3D02G113000	13
MSTRG.145181;SE:3D:67062087-67062648:67062665-67063409:+	MSTRG.145181	TraesCS3D02G113000	13
MSTRG.145181;SE:3D:67062087-67062648:67062669-67063396:+	MSTRG.145181	TraesCS3D02G113000	13
MSTRG.145182;A3:3D:67538055-67538177:67538055-67538181:+	MSTRG.145182	TraesCS3D02G113500	9
MSTRG.145182;A5:3D:67536604-67536836:67536594-67536836:+	MSTRG.145182	TraesCS3D02G113500	9
MSTRG.145182;A5:3D:67538055-67538177:67538035-67538177:+	MSTRG.145182	TraesCS3D02G113500	9
MSTRG.145182;A5:3D:67538055-67538181:67536941-67538181:+	MSTRG.145182	TraesCS3D02G113500	9
MSTRG.145182;RI:3D:67536836:67536941-67537796:67538055:+	MSTRG.145182	TraesCS3D02G113500	9
MSTRG.145182;RI:3D:67536836:67536941-67537886:67538055:+	MSTRG.145182	TraesCS3D02G113500	9
MSTRG.145182;SE:3D:67536941-67537796:67538055-67538181:+	MSTRG.145182	TraesCS3D02G113500	9
MSTRG.145194;A3:3D:67676561-67676657:67676558-67676657:-	MSTRG.145194	TraesCS3D02G114000	3
MSTRG.145194;A5:3D:67675782-67676355:67675782-67676380:-	MSTRG.145194	TraesCS3D02G114000	3
MSTRG.145194;RI:3D:67676355:67676449-67676489:67676561:-	MSTRG.145194	TraesCS3D02G114000	3
MSTRG.145197;A3:3D:67710715-67710832:67710715-67711027:+	MSTRG.145197	TraesCS3D02G114100	3
MSTRG.145197;A3:3D:67712089-67712664:67712089-67712691:+	MSTRG.145197	TraesCS3D02G114100	3
MSTRG.145197;A5:3D:67710867-67711027:67710715-67711027:+	MSTRG.145197	TraesCS3D02G114100	3
MSTRG.145197;A5:3D:67710928-67711027:67710867-67711027:+	MSTRG.145197	TraesCS3D02G114100	3
MSTRG.145197;AF:3D:67710273:67710715-67711027:67710774:67710928-67711027:+	MSTRG.145197	TraesCS3D02G114100	3
MSTRG.145197;AF:3D:67710437:67710715-67711027:67710774:67710928-67711027:+	MSTRG.145197	TraesCS3D02G114100	3
MSTRG.145197;AF:3D:67710616:67710715-67711027:67710774:67710928-67711027:+	MSTRG.145197	TraesCS3D02G114100	3
MSTRG.145197;RI:3D:67710832:67710867-67711027:67711170:+	MSTRG.145197	TraesCS3D02G114100	3
MSTRG.145197;SE:3D:67710715-67710832:67710867-67711027:+	MSTRG.145197	TraesCS3D02G114100	3
MSTRG.145198;A3:3D:67713415-67713513:67713409-67713513:-	MSTRG.145198	TraesCS3D02G114200	9
MSTRG.145203;A3:3D:67718797-67719642:67718797-67719648:+	MSTRG.145203	TraesCS3D02G114300	4
MSTRG.145203;A5:3D:67718992-67719642:67718797-67719642:+	MSTRG.145203	TraesCS3D02G114300	4
MSTRG.145203;A5:3D:67722608-67723429:67722590-67723429:+	MSTRG.145203	TraesCS3D02G114300	4
MSTRG.145208;AF:3D:68071118-68071192:68071504:68071118-68071592:68071972:-	MSTRG.145208	TraesCS3D02G114500	7
MSTRG.145211;AF:3D:68081434-68081505:68081771:68081434-68081775:68081972:-	MSTRG.145211	TraesCS3D02G114600	2
MSTRG.145211;AF:3D:68081434-68081505:68081771:68081434-68081775:68082213:-	MSTRG.145211	TraesCS3D02G114600	2
MSTRG.145211;SE:3D:68078822-68079497:68079586-68081168:-	MSTRG.145211	TraesCS3D02G114600	2
MSTRG.145244;SE:3D:68844414-68844845:68844972-68845086:-	MSTRG.145244	TraesCS3D02G115500	3
MSTRG.145268;AF:3D:69793480:69793684-69794244:69793800:69793832-69794244:+	MSTRG.145268	TraesCS3D02G116300	4
MSTRG.145277;A3:3D:69854280-69854388:69854280-69854391:+	MSTRG.145277	TraesCS3D02G116400	3
MSTRG.145277;RI:3D:69856665:69856867-69856976:69857808:+	MSTRG.145277	TraesCS3D02G116400	3
MSTRG.145284;A5:3D:70242509-70244021:70242477-70244021:+	MSTRG.145284	TraesCS3D02G116700	4
MSTRG.145287;RI:3D:70282561:70282635-70282772:70282924:-	MSTRG.145287	TraesCS3D02G116900	4
MSTRG.145287;SE:3D:70276417-70276600:70276668-70277209:-	MSTRG.145287	TraesCS3D02G116900	4
MSTRG.145338;A3:3D:71492274-71492448:71492274-71492692:+	MSTRG.145338	TraesCS3D02G117700	13
MSTRG.145338;A5:3D:71492274-71492692:71492267-71492692:+	MSTRG.145338	TraesCS3D02G117700	13
MSTRG.145338;RI:3D:71492116:71492274-71492692:71493900:+	MSTRG.145338	TraesCS3D02G117700	13
MSTRG.145348;A3:3D:71507043-71507125:71507033-71507125:-	MSTRG.145348	TraesCS3D02G117900	4
MSTRG.145373;A5:3D:72252415-72252542:72252311-72252542:+	MSTRG.145373	TraesCS3D02G118300	6
MSTRG.145376;SE:3D:71970782-71970884:71970952-71971103:+	MSTRG.145376	TraesCS3D02G118200	5
MSTRG.145407;A3:3D:73387015-73387686:73387015-73387691:+	MSTRG.145407	TraesCS3D02G118700	5
MSTRG.145407;A5:3D:73387015-73387686:73386780-73387686:+	MSTRG.145407	TraesCS3D02G118700	5
MSTRG.145407;RI:3D:73389893:73390462-73390548:73390673:+	MSTRG.145407	TraesCS3D02G118700	5
MSTRG.145407;SE:3D:73386780-73386866:73387015-73387686:+	MSTRG.145407	TraesCS3D02G118700	5
MSTRG.145433;A3:3D:74360651-74360717:74360651-74360730:+	MSTRG.145433	TraesCS3D02G119400	1
MSTRG.145433;RI:3D:74360829:74360876-74360957:74361153:+	MSTRG.145433	TraesCS3D02G119400	1
MSTRG.145433;RI:3D:74361533:74361659-74361772:74362049:+	MSTRG.145433	TraesCS3D02G119400	1
MSTRG.145499;A3:3D:75986610-75987606:75986610-75987616:+	MSTRG.145499	TraesCS3D02G120500	4
MSTRG.145499;A3:3D:75987773-75987862:75987773-75987875:+	MSTRG.145499	TraesCS3D02G120500	4
MSTRG.145499;A5:3D:75987773-75987862:75987713-75987862:+	MSTRG.145499	TraesCS3D02G120500	4
MSTRG.145499;AF:3D:75984645:75984964-75985693:75985482:75985487-75985693:+	MSTRG.145499	TraesCS3D02G120500	4
MSTRG.145499;AF:3D:75984838:75984964-75985693:75985482:75985487-75985693:+	MSTRG.145499	TraesCS3D02G120500	4
MSTRG.145499;AF:3D:75984839:75984964-75985693:75985482:75985487-75985693:+	MSTRG.145499	TraesCS3D02G120500	4
MSTRG.145499;RI:3D:75987606:75987773-75987862:75988047:+	MSTRG.145499	TraesCS3D02G120500	4
MSTRG.145507;RI:3D:76377243:76377957-76378049:76378189:-	MSTRG.145507	TraesCS3D02G120600	4
MSTRG.145507;SE:3D:76378532-76379117:76380703-76385557:-	MSTRG.145507	TraesCS3D02G120600	4
MSTRG.145532;A3:3D:76918866-76919125:76918859-76919125:-	MSTRG.145532	TraesCS3D02G120800	3
MSTRG.145607;AF:3D:79510639-79511074:79511507:79510639-79511960:79512014:-	MSTRG.145607	TraesCS3D02G121900	1
MSTRG.145607;RI:3D:79509905:79510055-79510363:79510639:-	MSTRG.145607	TraesCS3D02G121900	1
MSTRG.145616;A5:3D:79632024-79633414:79632024-79633571:-	MSTRG.145616	TraesCS3D02G122200	3
MSTRG.145629;A3:3D:79641944-79642049:79641941-79642049:-	MSTRG.145629	TraesCS3D02G122300	1
MSTRG.145659;A3:3D:80947704-80948638:80947683-80948638:-	MSTRG.145659	TraesCS3D02G123200	2
MSTRG.145664;AF:3D:81363781:81365159-81366425:81365251:81365322-81366425:+	MSTRG.145664	TraesCS3D02G123500	2
MSTRG.145664;AF:3D:81363781:81365159-81366425:81365583:81365798-81366425:+	MSTRG.145664	TraesCS3D02G123500	2
MSTRG.145664;AF:3D:81365251:81365322-81366425:81365583:81365798-81366425:+	MSTRG.145664	TraesCS3D02G123500	2
MSTRG.145676;A3:3D:81369679-81370644:81369656-81370644:-	MSTRG.145676	TraesCS3D02G123600	3
MSTRG.145677;A5:3D:81373314-81374188:81373314-81374196:-	MSTRG.145677	TraesCS3D02G123700	4
MSTRG.145677;A5:3D:81378858-81379560:81378858-81380734:-	MSTRG.145677	TraesCS3D02G123700	4
MSTRG.145677;A5:3D:81378858-81379560:81378858-81381066:-	MSTRG.145677	TraesCS3D02G123700	4
MSTRG.145677;AF:3D:81374355-81374652:81375036:81374355-81382375:81382461:-	MSTRG.145677	TraesCS3D02G123700	4
MSTRG.145688;A3:3D:81715488-81718065:81715456-81718065:-	MSTRG.145688	TraesCS3D02G124100	2
MSTRG.145688;A3:3D:81720817-81721124:81720814-81721124:-	MSTRG.145688	TraesCS3D02G124100	2
MSTRG.145710;A3:3D:82094703-82095181:82094703-82095188:+	MSTRG.145710	TraesCS3D02G124400	1
MSTRG.145710;RI:3D:82099961:82100064-82100190:82100251:+	MSTRG.145710	TraesCS3D02G124400	1
MSTRG.145713;A5:3D:82757604-82757706:82757604-82759560:-	MSTRG.145713	TraesCS3D02G124700	1
MSTRG.145714;A3:3D:82743810-82744148:82743765-82744148:-	MSTRG.145714	TraesCS3D02G124600	2
MSTRG.145714;SE:3D:82744228-82744593:82744682-82745590:-	MSTRG.145714	TraesCS3D02G124600	2
MSTRG.145739;A3:3D:82796883-82796999:82796832-82796999:-	MSTRG.145739	TraesCS3D02G124800	2
MSTRG.145739;A3:3D:82799568-82800390:82799562-82800390:-	MSTRG.145739	TraesCS3D02G124800	2
MSTRG.145739;A3:3D:82800924-82801722:82800921-82801722:-	MSTRG.145739	TraesCS3D02G124800	2
MSTRG.145739;A5:3D:82797815-82797910:82797815-82797913:-	MSTRG.145739	TraesCS3D02G124800	2
MSTRG.145739;A5:3D:82799568-82800390:82799568-82800411:-	MSTRG.145739	TraesCS3D02G124800	2
MSTRG.145743;A3:3D:83600536-83600651:83600519-83600651:-	MSTRG.145743	TraesCS3D02G125000	9
MSTRG.145743;RI:3D:83600176:83600536-83600651:83601527:-	MSTRG.145743	TraesCS3D02G125000	9
MSTRG.145784;A3:3D:84487292-84487814:84487288-84487814:-	MSTRG.145784	TraesCS3D02G126100	3
MSTRG.145784;SE:3D:84487292-84487502:84487651-84487814:-	MSTRG.145784	TraesCS3D02G126100	3
MSTRG.145810;RI:3D:84880536:84880740-84881143:84881553:+	MSTRG.145810	TraesCS3D02G127000	4
MSTRG.145810;RI:3D:84881143:84881553-84881634:84881809:+	MSTRG.145810	TraesCS3D02G127000	4
MSTRG.145833;A3:3D:84911066-84911186:84910827-84911186:-	MSTRG.145833	TraesCS3D02G127300	4
MSTRG.145833;A3:3D:84911072-84911186:84910827-84911186:-	MSTRG.145833	TraesCS3D02G127300	4
MSTRG.145833;A3:3D:84911072-84911186:84911066-84911186:-	MSTRG.145833	TraesCS3D02G127300	4
MSTRG.145833;SE:3D:84910827-84910935:84911072-84911186:-	MSTRG.145833	TraesCS3D02G127300	4
MSTRG.145849;A3:3D:85398898-85399584:85398898-85399647:+	MSTRG.145849	TraesCS3D02G127500	6
MSTRG.145849;A3:3D:85449660-85450006:85449660-85450010:+	MSTRG.145849	TraesCS3D02G127500	6
MSTRG.145855;A5:3D:85591156-85591237:85590269-85591237:+	MSTRG.145855	TraesCS3D02G127800	4
MSTRG.145855;RI:3D:85590117:85590269-85590762:85591156:+	MSTRG.145855	TraesCS3D02G127800	4
MSTRG.145855;SE:3D:85588792-85590117:85590269-85591237:+	MSTRG.145855	TraesCS3D02G127800	4
MSTRG.145855;SE:3D:85588792-85590117:85591156-85591237:+	MSTRG.145855	TraesCS3D02G127800	4
MSTRG.145855;SE:3D:85590269-85590762:85591156-85591237:+	MSTRG.145855	TraesCS3D02G127800	4
MSTRG.145866;A3:3D:86335237-86336187:86335237-86336198:+	MSTRG.145866	TraesCS3D02G128400	4
MSTRG.145866;A3:3D:86336717-86337123:86336717-86337156:+	MSTRG.145866	TraesCS3D02G128400	4
MSTRG.145878;A3:3D:86356509-86356624:86356509-86356633:+	MSTRG.145878	TraesCS3D02G128600	2
MSTRG.145903;A5:3D:87923410-87923561:87923207-87923561:+	MSTRG.145903	TraesCS3D02G128800	4
MSTRG.145903;RI:3D:87923155:87923410-87923561:87923666:+	MSTRG.145903	TraesCS3D02G128800	4
MSTRG.145911;A5:3D:88093644-88096764:88093644-88096946:-	MSTRG.145911	TraesCS3D02G129000	4
MSTRG.145961;A3:3D:89214950-89215202:89214950-89215219:+	MSTRG.145961	TraesCS3D02G129300	4
MSTRG.145961;A3:3D:89216148-89216314:89216148-89216320:+	MSTRG.145961	TraesCS3D02G129300	4
MSTRG.145961;A3:3D:89216148-89216314:89216148-89216369:+	MSTRG.145961	TraesCS3D02G129300	4
MSTRG.145961;A3:3D:89216148-89216320:89216148-89216369:+	MSTRG.145961	TraesCS3D02G129300	4
MSTRG.145961;AF:3D:89211147:89211250-89213005:89212421:89212906-89213005:+	MSTRG.145961	TraesCS3D02G129300	4
MSTRG.145961;AF:3D:89213644:89213795-89214834:89214690:89214741-89214834:+	MSTRG.145961	TraesCS3D02G129300	4
MSTRG.145961;AF:3D:89213646:89213795-89214834:89214690:89214741-89214834:+	MSTRG.145961	TraesCS3D02G129300	4
MSTRG.145961;AF:3D:89213683:89213795-89214834:89214690:89214741-89214834:+	MSTRG.145961	TraesCS3D02G129300	4
MSTRG.145961;RI:3D:89214834:89214950-89215202:89215259:+	MSTRG.145961	TraesCS3D02G129300	4
MSTRG.145961;RI:3D:89214834:89214950-89215219:89215259:+	MSTRG.145961	TraesCS3D02G129300	4
MSTRG.145961;SE:3D:89213795-89214688:89214741-89214834:+	MSTRG.145961	TraesCS3D02G129300	4
MSTRG.146004;A3:3D:90824766-90825109:90824766-90825113:+	MSTRG.146004	TraesCS3D02G130900	2
MSTRG.146004;A5:3D:90824981-90825109:90824766-90825109:+	MSTRG.146004	TraesCS3D02G130900	2
MSTRG.146015;A3:3D:91030448-91030773:91030448-91030778:+	MSTRG.146015	TraesCS3D02G131000	4
MSTRG.146028;A3:3D:91219696-91219831:91219696-91219834:+	MSTRG.146028	TraesCS3D02G131100	1
MSTRG.146028;A3:3D:91222067-91222154:91222067-91222157:+	MSTRG.146028	TraesCS3D02G131100	1
MSTRG.146028;A3:3D:91222198-91222281:91222198-91222284:+	MSTRG.146028	TraesCS3D02G131100	1
MSTRG.146028;RI:3D:91221316:91221393-91221493:91221593:+	MSTRG.146028	TraesCS3D02G131100	1
MSTRG.146048;A3:3D:91664709-91664793:91664709-91664826:+	MSTRG.146048	TraesCS3D02G131600	4
MSTRG.146052;A3:3D:91377434-91377536:91377430-91377536:-	MSTRG.146052	TraesCS3D02G131300	2
MSTRG.146052;A3:3D:91378873-91379416:91378845-91379416:-	MSTRG.146052	TraesCS3D02G131300	2
MSTRG.146052;A5:3D:91372108-91372207:91372108-91372569:-	MSTRG.146052	TraesCS3D02G131300	2
MSTRG.146052;A5:3D:91372862-91372956:91372862-91372960:-	MSTRG.146052	TraesCS3D02G131300	2
MSTRG.146052;A5:3D:91372862-91372956:91372862-91372981:-	MSTRG.146052	TraesCS3D02G131300	2
MSTRG.146052;A5:3D:91372862-91372960:91372862-91372981:-	MSTRG.146052	TraesCS3D02G131300	2
MSTRG.146052;A5:3D:91377239-91377346:91377239-91377361:-	MSTRG.146052	TraesCS3D02G131300	2
MSTRG.146052;RI:3D:91372207:91372361-91372569:91372711:-	MSTRG.146052	TraesCS3D02G131300	2
MSTRG.146052;RI:3D:91377536:91377645-91378091:91378207:-	MSTRG.146052	TraesCS3D02G131300	2
MSTRG.146052;SE:3D:91372108-91372207:91372361-91372569:-	MSTRG.146052	TraesCS3D02G131300	2
MSTRG.146071;A3:3D:91802018-91803737:91802011-91803737:-	MSTRG.146071	TraesCS3D02G132100	9
MSTRG.146071;RI:3D:91798503:91799566-91799702:91799865:-	MSTRG.146071	TraesCS3D02G132100	9
MSTRG.146074;A3:3D:91832705-91833696:91830345-91833696:-	MSTRG.146074	TraesCS3D02G132200	5
MSTRG.146104;A3:3D:92895577-92895651:92895574-92895651:-	MSTRG.146104	TraesCS3D02G133800	4
MSTRG.146125;A3:3D:93261180-93261488:93261175-93261488:-	MSTRG.146125	TraesCS3D02G134100	5
MSTRG.146134;A3:3D:93484431-93484909:93484193-93484909:-	MSTRG.146134	TraesCS3D02G134500	4
MSTRG.146188;A5:3D:94705061-94719003:94705061-94719010:-	MSTRG.146188	TraesCS3D02G135900	2
MSTRG.146188;AL:3D:94650668:94650686-94719003:94704676:94705061-94719003:-	MSTRG.146188	TraesCS3D02G135900	2
MSTRG.146196;A5:3D:94850605-94850704:94850602-94850704:+	MSTRG.146196	TraesCS3D02G136400	9
MSTRG.146202;A5:3D:94858526-94858778:94858526-94858788:-	MSTRG.146202	TraesCS3D02G136600	4
MSTRG.146202;SE:3D:94858208-94858434:94858526-94858788:-	MSTRG.146202	TraesCS3D02G136600	4
MSTRG.146238;A3:3D:96127011-96127103:96126944-96127103:-	MSTRG.146238	TraesCS3D02G137600	2
MSTRG.146238;RI:3D:96126816:96126944-96127103:96127145:-	MSTRG.146238	TraesCS3D02G137600	2
MSTRG.146238;RI:3D:96126816:96127011-96127103:96127145:-	MSTRG.146238	TraesCS3D02G137600	2
MSTRG.146256;A3:3D:96397825-96397912:96397814-96397912:-	MSTRG.146256	TraesCS3D02G137900	3
MSTRG.146268;SE:3D:96681063-96684923:96684994-96685659:-	MSTRG.146268	TraesCS3D02G138500	2
MSTRG.146341;A3:3D:98889387-98889864:98889319-98889864:-	MSTRG.146341	TraesCS3D02G139500	2
MSTRG.146341;A3:3D:98891777-98892606:98891774-98892606:-	MSTRG.146341	TraesCS3D02G139500	2
MSTRG.146378;A3:3D:100456323-100462079:100456323-100462097:+	MSTRG.146378	TraesCS3D02G140000	8
MSTRG.146398;A3:3D:100859399-100859494:100859399-100859497:+	MSTRG.146398	TraesCS3D02G140200	2
MSTRG.146398;RI:3D:100860124:100860142-100860235:100860305:+	MSTRG.146398	TraesCS3D02G140200	2
MSTRG.146443;A3:3D:102780232-102780699:102780232-102780706:+	MSTRG.146443	TraesCS3D02G140700	2
MSTRG.146443;A3:3D:102780232-102780699:102780232-102780709:+	MSTRG.146443	TraesCS3D02G140700	2
MSTRG.146443;A3:3D:102780232-102780706:102780232-102780709:+	MSTRG.146443	TraesCS3D02G140700	2
MSTRG.146462;AF:3D:103359210-103359474:103359618:103359210-103360253:103360844:-	MSTRG.146462	TraesCS3D02G141000	2
MSTRG.146486;A3:3D:103636348-103636454:103636348-103636463:+	MSTRG.146486	TraesCS3D02G141400	6
MSTRG.146508;A3:3D:104025786-104026191:104025774-104026191:-	MSTRG.146508	TraesCS3D02G142100	1
MSTRG.146508;A3:3D:104025841-104026191:104025774-104026191:-	MSTRG.146508	TraesCS3D02G142100	1
MSTRG.146508;A5:3D:104030668-104030760:104030668-104030815:-	MSTRG.146508	TraesCS3D02G142100	1
MSTRG.146515;A5:3D:104216433-104216509:104216286-104216509:+	MSTRG.146515	TraesCS3D02G142300	4
MSTRG.146515;AF:3D:104213325:104213780-104215190:104213834:104214046-104215190:+	MSTRG.146515	TraesCS3D02G142300	4
MSTRG.146544;A5:3D:105110847-105111554:105110756-105111554:+	MSTRG.146544	TraesCS3D02G143000	4
MSTRG.146600;A5:3D:107066230-107066582:107066223-107066582:+	MSTRG.146600	TraesCS3D02G143700	4
MSTRG.146602;AF:3D:107072982-107073379:107073738:107072982-107075960:107076067:-	MSTRG.146602	TraesCS3D02G143900	1
MSTRG.146602;RI:3D:107070965:107071330-107071426:107072424:-	MSTRG.146602	TraesCS3D02G143900	1
MSTRG.146602;SE:3D:107072982-107075714:107075856-107075960:-	MSTRG.146602	TraesCS3D02G143900	1
MSTRG.146608;A3:3D:107435242-107435862:107435242-107435895:+	MSTRG.146608	TraesCS3D02G144100	8
MSTRG.146608;A5:3D:107432808-107434309:107432804-107434309:+	MSTRG.146608	TraesCS3D02G144100	8
MSTRG.146619;RI:3D:107678184:107678842-107678948:107678988:-	MSTRG.146619	TraesCS3D02G144500	4
MSTRG.146629;AF:3D:108244061-108244139:108244198:108244061-108245325:108246504:-	MSTRG.146629	TraesCS3D02G144600	4
MSTRG.146630;A3:3D:107661547-107661638:107661547-107661647:+	MSTRG.146630	TraesCS3D02G144300	2
MSTRG.146630;A3:3D:107665258-107665344:107665258-107665347:+	MSTRG.146630	TraesCS3D02G144300	2
MSTRG.146630;A5:3D:107662843-107662932:107662810-107662932:+	MSTRG.146630	TraesCS3D02G144300	2
MSTRG.146631;A5:3D:107669154-107669721:107669128-107669721:+	MSTRG.146631	TraesCS3D02G144400	1
MSTRG.146631;SE:3D:107668716-107668789:107668976-107669061:+	MSTRG.146631	TraesCS3D02G144400	1
MSTRG.146644;A3:3D:108567160-108571250:108567160-108571260:+	MSTRG.146644	TraesCS3D02G145000	2
MSTRG.146644;A5:3D:108567363-108571250:108567160-108571250:+	MSTRG.146644	TraesCS3D02G145000	2
MSTRG.146665;A3:3D:108915542-108915656:108915542-108915661:+	MSTRG.146665	TraesCS3D02G145200	9
MSTRG.146665;A3:3D:108918402-108918566:108918402-108918668:+	MSTRG.146665	TraesCS3D02G145200	9
MSTRG.146665;A3:3D:108918402-108918566:108918402-108918683:+	MSTRG.146665	TraesCS3D02G145200	9
MSTRG.146665;A3:3D:108918402-108918668:108918402-108918683:+	MSTRG.146665	TraesCS3D02G145200	9
MSTRG.146665;RI:3D:108915489:108915542-108915656:108915727:+	MSTRG.146665	TraesCS3D02G145200	9
MSTRG.146665;RI:3D:108915489:108915542-108915661:108915727:+	MSTRG.146665	TraesCS3D02G145200	9
MSTRG.146665;RI:3D:108916865:108917006-108917106:108917171:+	MSTRG.146665	TraesCS3D02G145200	9
MSTRG.146719;A3:3D:110396069-110396219:110396056-110396219:-	MSTRG.146719	TraesCS3D02G146500	3
MSTRG.146719;A5:3D:110393956-110395157:110393956-110395161:-	MSTRG.146719	TraesCS3D02G146500	3
MSTRG.146719;AL:3D:110393634:110393956-110395161:110394100:110394874-110395161:-	MSTRG.146719	TraesCS3D02G146500	3
MSTRG.146719;AL:3D:110393636:110393956-110395161:110394100:110394874-110395161:-	MSTRG.146719	TraesCS3D02G146500	3
MSTRG.146741;A3:3D:110413327-110414072:110413327-110414121:+	MSTRG.146741	TraesCS3D02G146700	2
MSTRG.146741;A5:3D:110412285-110413031:110412271-110413031:+	MSTRG.146741	TraesCS3D02G146700	2
MSTRG.146741;AF:3D:110412047:110412271-110413031:110412716:110412757-110413031:+	MSTRG.146741	TraesCS3D02G146700	2
MSTRG.146741;SE:3D:110419615-110419775:110419843-110419947:+	MSTRG.146741	TraesCS3D02G146700	2
MSTRG.146750;A3:3D:111208089-111208221:111208089-111208254:+	MSTRG.146750	TraesCS3D02G146900	4
MSTRG.146824;A3:3D:113519127-113519701:113519081-113519701:-	MSTRG.146824	TraesCS3D02G148400	4
MSTRG.146824;A3:3D:113519270-113519701:113519081-113519701:-	MSTRG.146824	TraesCS3D02G148400	4
MSTRG.146824;A3:3D:113519270-113519701:113519127-113519701:-	MSTRG.146824	TraesCS3D02G148400	4
MSTRG.146824;A5:3D:113518184-113518630:113518184-113518668:-	MSTRG.146824	TraesCS3D02G148400	4
MSTRG.146869;A3:3D:114318446-114318619:114318446-114318800:+	MSTRG.146869	TraesCS3D02G149500	1
MSTRG.146869;A3:3D:114318446-114318619:114318446-114318804:+	MSTRG.146869	TraesCS3D02G149500	1
MSTRG.146869;A3:3D:114318446-114318800:114318446-114318804:+	MSTRG.146869	TraesCS3D02G149500	1
MSTRG.146869;A3:3D:114319245-114319371:114319245-114319375:+	MSTRG.146869	TraesCS3D02G149500	1
MSTRG.146869;A3:3D:114322793-114323151:114322793-114323164:+	MSTRG.146869	TraesCS3D02G149500	1
MSTRG.146869;AF:3D:114318087:114318109-114318369:114318178:114318294-114318369:+	MSTRG.146869	TraesCS3D02G149500	1
MSTRG.146876;A3:3D:114670997-114671100:114670997-114671202:+	MSTRG.146876	TraesCS3D02G149900	2
MSTRG.146876;SE:3D:114667104-114667803:114667930-114668111:+	MSTRG.146876	TraesCS3D02G149900	2
MSTRG.146904;A3:3D:115636109-115636140:115636109-115636289:+	MSTRG.146904	TraesCS3D02G150800	4
MSTRG.146928;A3:3D:116034207-116034294:116034207-116034324:+	MSTRG.146928	TraesCS3D02G151300	2
MSTRG.146928;AF:3D:116031657:116031803-116033245:116031951:116032047-116033245:+	MSTRG.146928	TraesCS3D02G151300	2
MSTRG.146930;A3:3D:116037928-116037996:116037928-116038015:+	MSTRG.146930	TraesCS3D02G151400	4
MSTRG.146930;A3:3D:116038834-116039089:116038834-116039107:+	MSTRG.146930	TraesCS3D02G151400	4
MSTRG.146930;SE:3D:116036987-116037238:116037309-116037785:+	MSTRG.146930	TraesCS3D02G151400	4
MSTRG.146941;A3:3D:116162051-116162131:116162049-116162131:-	MSTRG.146941	TraesCS3D02G152000	9
MSTRG.146941;SE:3D:116162370-116162444:116162539-116162631:-	MSTRG.146941	TraesCS3D02G152000	9
MSTRG.146955;A3:3D:116400606-116400830:116400606-116400835:+	MSTRG.146955	TraesCS3D02G152300	5
MSTRG.146996;A5:3D:118543902-118543988:118543902-118543991:-	MSTRG.146996	TraesCS3D02G152600	9
MSTRG.146996;A5:3D:118543902-118543988:118543902-118544005:-	MSTRG.146996	TraesCS3D02G152600	9
MSTRG.146996;A5:3D:118543902-118543991:118543902-118544005:-	MSTRG.146996	TraesCS3D02G152600	9
MSTRG.146996;A5:3D:118548295-118549771:118548295-118549798:-	MSTRG.146996	TraesCS3D02G152600	9
MSTRG.146996;SE:3D:118535823-118542514:118543205-118543824:-	MSTRG.146996	TraesCS3D02G152600	9
MSTRG.147041;A3:3D:120292707-120293113:120292698-120293113:-	MSTRG.147041	TraesCS3D02G153500	4
MSTRG.147041;A5:3D:120289449-120289576:120289449-120289594:-	MSTRG.147041	TraesCS3D02G153500	4
MSTRG.147041;SE:3D:120292707-120293113:120293183-120294701:-	MSTRG.147041	TraesCS3D02G153500	4
MSTRG.147079;A5:3D:121536063-121536256:121536063-121536304:-	MSTRG.147079	TraesCS3D02G154300	9
MSTRG.147084;A3:3D:121693477-121694184:121693477-121694235:+	MSTRG.147084	TraesCS3D02G154500	12
MSTRG.147084;A3:3D:121695443-121695543:121695443-121695646:+	MSTRG.147084	TraesCS3D02G154500	12
MSTRG.147084;RI:3D:121695543:121695622-121695699:121696046:+	MSTRG.147084	TraesCS3D02G154500	12
MSTRG.147087;RI:3D:121735116:121735208-121735306:121735402:-	MSTRG.147087	TraesCS3D02G154700	4
MSTRG.147091;AF:3D:121799826-121802314:121802372:121799826-121880532:121881062:-	MSTRG.147091	TraesCS3D02G154800	4
MSTRG.147091;AL:3D:121799372:121799826-121880532:121880409:121880474-121880532:-	MSTRG.147091	TraesCS3D02G154800	4
MSTRG.147091;RI:3D:121880532:121880683-121880781:121881062:-	MSTRG.147091	TraesCS3D02G154800	4
MSTRG.147120;A3:3D:122571253-122571732:122571253-122571885:+	MSTRG.147120	TraesCS3D02G155400	3
MSTRG.147153;A3:3D:123297197-123297282:123297114-123297282:-	MSTRG.147153	TraesCS3D02G155700	2
MSTRG.147153;A3:3D:123300056-123300478:123300038-123300478:-	MSTRG.147153	TraesCS3D02G155700	2
MSTRG.147167;A3:3D:123605633-123607141:123605403-123607141:-	MSTRG.147167	TraesCS3D02G156100	4
MSTRG.147167;SE:3D:123605403-123605542:123605633-123607141:-	MSTRG.147167	TraesCS3D02G156100	4
MSTRG.147198;A5:3D:124496087-124496226:124496087-124496331:-	MSTRG.147198	TraesCS3D02G156800	14
MSTRG.147198;AL:3D:124492415:124492858-124494555:124494341:124494390-124494555:-	MSTRG.147198	TraesCS3D02G156800	14
MSTRG.147198;SE:3D:124494815-124495722:124495890-124495975:-	MSTRG.147198	TraesCS3D02G156800	14
MSTRG.147203;MX:3D:124516720-124517355:124517466-124528825:124516720-124528338:124528410-124528825:+	MSTRG.147203	TraesCS3D02G157000	3
MSTRG.147235;A5:3D:125480055-125481571:125480055-125481581:-	MSTRG.147235	TraesCS3D02G157200	4
MSTRG.147235;AF:3D:125480055-125480334:125480434:125480055-125481571:125481981:-	MSTRG.147235	TraesCS3D02G157200	4
MSTRG.147235;AF:3D:125480055-125480334:125480434:125480055-125481581:125481662:-	MSTRG.147235	TraesCS3D02G157200	4
MSTRG.147246;A3:3D:125485863-125486314:125485863-125486331:+	MSTRG.147246	TraesCS3D02G157400	2
MSTRG.147263;A3:3D:126217639-126218259:126217639-126218354:+	MSTRG.147263	TraesCS3D02G157700	2
MSTRG.147263;A3:3D:126218499-126219840:126218499-126220023:+	MSTRG.147263	TraesCS3D02G157700	2
MSTRG.147263;A5:3D:126216941-126217031:126216563-126217031:+	MSTRG.147263	TraesCS3D02G157700	2
MSTRG.147263;A5:3D:126217639-126218354:126217626-126218354:+	MSTRG.147263	TraesCS3D02G157700	2
MSTRG.147263;AF:3D:126215971:126216563-126217031:126216667:126216941-126217031:+	MSTRG.147263	TraesCS3D02G157700	2
MSTRG.147263;AF:3D:126216366:126216563-126217031:126216667:126216941-126217031:+	MSTRG.147263	TraesCS3D02G157700	2
MSTRG.147263;AF:3D:126216481:126216563-126217031:126216667:126216941-126217031:+	MSTRG.147263	TraesCS3D02G157700	2
MSTRG.147263;AL:3D:126218499-126218708:126218724:126218499-126219840:126220328:+	MSTRG.147263	TraesCS3D02G157700	2
MSTRG.147263;AL:3D:126218499-126218708:126218724:126218499-126219840:126220384:+	MSTRG.147263	TraesCS3D02G157700	2
MSTRG.147263;AL:3D:126218499-126218708:126218724:126218499-126219840:126220427:+	MSTRG.147263	TraesCS3D02G157700	2
MSTRG.147263;AL:3D:126218499-126218708:126218724:126218499-126220023:126220316:+	MSTRG.147263	TraesCS3D02G157700	2
MSTRG.147263;AL:3D:126218499-126218708:126218724:126218499-126220023:126220328:+	MSTRG.147263	TraesCS3D02G157700	2
MSTRG.147263;RI:3D:126219840:126219880-126220023:126220384:+	MSTRG.147263	TraesCS3D02G157700	2
MSTRG.147263;SE:3D:126218499-126219840:126219880-126220023:+	MSTRG.147263	TraesCS3D02G157700	2
MSTRG.147275;A3:3D:126365974-126366080:126365971-126366080:-	MSTRG.147275	TraesCS3D02G158000	5
MSTRG.147275;A3:3D:126369548-126369630:126369542-126369630:-	MSTRG.147275	TraesCS3D02G158000	5
MSTRG.147275;A5:3D:126365045-126369412:126365045-126369630:-	MSTRG.147275	TraesCS3D02G158000	5
MSTRG.147275;A5:3D:126366248-126369412:126366248-126369630:-	MSTRG.147275	TraesCS3D02G158000	5
MSTRG.147275;AL:3D:126364644:126365045-126369630:126369351:126369548-126369630:-	MSTRG.147275	TraesCS3D02G158000	5
MSTRG.147275;AL:3D:126364696:126365045-126369412:126368091:126368157-126369412:-	MSTRG.147275	TraesCS3D02G158000	5
MSTRG.147275;RI:3D:126369412:126369542-126369630:126369812:-	MSTRG.147275	TraesCS3D02G158000	5
MSTRG.147275;RI:3D:126369412:126369548-126369630:126369812:-	MSTRG.147275	TraesCS3D02G158000	5
MSTRG.147275;SE:3D:126366248-126369412:126369542-126369630:-	MSTRG.147275	TraesCS3D02G158000	5
MSTRG.147275;SE:3D:126366248-126369412:126369548-126369630:-	MSTRG.147275	TraesCS3D02G158000	5
MSTRG.147282;A3:3D:126388912-126389769:126388845-126389769:-	MSTRG.147282	TraesCS3D02G158100	3
MSTRG.147282;A3:3D:126391487-126392008:126391412-126392008:-	MSTRG.147282	TraesCS3D02G158100	3
MSTRG.147282;A5:3D:126388912-126389698:126388912-126389769:-	MSTRG.147282	TraesCS3D02G158100	3
MSTRG.147287;A3:3D:126948765-126949656:126948765-126949659:+	MSTRG.147287	TraesCS3D02G158200	4
MSTRG.147287;A3:3D:126950835-126950887:126950835-126950910:+	MSTRG.147287	TraesCS3D02G158200	4
MSTRG.147287;RI:3D:126950434:126950490-126950768:126950835:+	MSTRG.147287	TraesCS3D02G158200	4
MSTRG.147287;RI:3D:126950768:126950835-126950887:126951016:+	MSTRG.147287	TraesCS3D02G158200	4
MSTRG.147287;RI:3D:126950768:126950835-126950910:126951016:+	MSTRG.147287	TraesCS3D02G158200	4
MSTRG.147287;RI:3D:126951114:126951181-126951535:126952020:+	MSTRG.147287	TraesCS3D02G158200	4
MSTRG.147296;SE:3D:126965765-126966877:126967014-126967435:+	MSTRG.147296	TraesCS3D02G158300	1
MSTRG.147297;RI:3D:126978279:126978752-126979151:126979614:+	MSTRG.147297	TraesCS3D02G158400	4
MSTRG.147302;A5:3D:127335435-127336197:127335381-127336197:+	MSTRG.147302	TraesCS3D02G158700	2
MSTRG.147302;A5:3D:127343176-127343641:127343078-127343641:+	MSTRG.147302	TraesCS3D02G158700	2
MSTRG.147331;AF:3D:128541067:128541458-128542637:128541713:128541724-128542637:+	MSTRG.147331	TraesCS3D02G159100	4
MSTRG.147332;A3:3D:128545090-128545174:128545087-128545174:-	MSTRG.147332	TraesCS3D02G159200	2
MSTRG.147332;A3:3D:128549024-128549123:128549010-128549123:-	MSTRG.147332	TraesCS3D02G159200	2
MSTRG.147332;A5:3D:128547072-128547613:128547072-128547622:-	MSTRG.147332	TraesCS3D02G159200	2
MSTRG.147337;A3:3D:128434089-128434377:128434089-128434451:+	MSTRG.147337	TraesCS3D02G159000	2
MSTRG.147337;A3:3D:128434089-128434377:128434089-128434454:+	MSTRG.147337	TraesCS3D02G159000	2
MSTRG.147337;A3:3D:128434089-128434451:128434089-128434454:+	MSTRG.147337	TraesCS3D02G159000	2
MSTRG.147337;A3:3D:128436866-128436946:128436866-128436990:+	MSTRG.147337	TraesCS3D02G159000	2
MSTRG.147337;A5:3D:128434799-128435432:128434521-128435432:+	MSTRG.147337	TraesCS3D02G159000	2
MSTRG.147337;A5:3D:128441936-128442148:128441893-128442148:+	MSTRG.147337	TraesCS3D02G159000	2
MSTRG.147337;RI:3D:128433468:128433639-128433851:128433887:+	MSTRG.147337	TraesCS3D02G159000	2
MSTRG.147337;RI:3D:128433468:128433887-128433991:128434089:+	MSTRG.147337	TraesCS3D02G159000	2
MSTRG.147337;RI:3D:128434451:128434521-128435432:128435546:+	MSTRG.147337	TraesCS3D02G159000	2
MSTRG.147337;RI:3D:128434451:128434799-128435432:128435546:+	MSTRG.147337	TraesCS3D02G159000	2
MSTRG.147337;RI:3D:128436946:128437165-128437263:128437406:+	MSTRG.147337	TraesCS3D02G159000	2
MSTRG.147337;RI:3D:128438062:128438223-128438512:128438674:+	MSTRG.147337	TraesCS3D02G159000	2
MSTRG.147338;A3:3D:128992574-128993013:128992574-128993021:+	MSTRG.147338	TraesCS3D02G159300	4
MSTRG.147338;A5:3D:128993810-128994213:128993753-128994213:+	MSTRG.147338	TraesCS3D02G159300	4
MSTRG.147341;A3:3D:128995896-128996764:128995865-128996764:-	MSTRG.147341	TraesCS3D02G159400	2
MSTRG.147341;A3:3D:128996888-128997428:128996870-128997428:-	MSTRG.147341	TraesCS3D02G159400	2
MSTRG.147341;A3:3D:128996920-128997428:128996870-128997428:-	MSTRG.147341	TraesCS3D02G159400	2
MSTRG.147341;A3:3D:128996920-128997428:128996888-128997428:-	MSTRG.147341	TraesCS3D02G159400	2
MSTRG.147342;A5:3D:129024176-129024267:129024158-129024267:+	MSTRG.147342	TraesCS3D02G159600	4
MSTRG.147386;A3:3D:130503053-130503191:130503053-130503205:+	MSTRG.147386	TraesCS3D02G159800	2
MSTRG.147386;AF:3D:130498882:130499283-130501151:130499504:130499531-130501151:+	MSTRG.147386	TraesCS3D02G159800	2
MSTRG.147386;AF:3D:130498882:130499283-130501151:130500414:130500680-130501151:+	MSTRG.147386	TraesCS3D02G159800	2
MSTRG.147386;AF:3D:130499504:130499531-130501151:130500414:130500680-130501151:+	MSTRG.147386	TraesCS3D02G159800	2
MSTRG.147386;RI:3D:130502052:130502247-130502418:130502486:+	MSTRG.147386	TraesCS3D02G159800	2
MSTRG.147387;SE:3D:130505305-130505401:130505437-130506163:+	MSTRG.147387	TraesCS3D02G159900	2
MSTRG.147392;A3:3D:130933473-130935526:130933473-130935542:+	MSTRG.147392	TraesCS3D02G160100	2
MSTRG.147392;SE:3D:130933144-130933254:130933280-130933374:+	MSTRG.147392	TraesCS3D02G160100	2
MSTRG.147410;A5:3D:131248271-131248715:131248271-131249557:-	MSTRG.147410	TraesCS3D02G160500	4
MSTRG.147413;A3:3D:131353084-131353786:131353075-131353786:-	MSTRG.147413	TraesCS3D02G160700	6
MSTRG.147417;A3:3D:131356262-131358189:131355381-131358189:-	MSTRG.147417	TraesCS3D02G160800	1
MSTRG.147417;AF:3D:131356262-131356345:131356386:131356262-131358189:131358666:-	MSTRG.147417	TraesCS3D02G160800	1
MSTRG.147417;AF:3D:131356262-131356345:131356386:131356262-131358189:131358683:-	MSTRG.147417	TraesCS3D02G160800	1
MSTRG.147417;RI:3D:131354698:131355381-131355514:131356262:-	MSTRG.147417	TraesCS3D02G160800	1
MSTRG.147417;SE:3D:131355381-131355514:131356262-131358189:-	MSTRG.147417	TraesCS3D02G160800	1
MSTRG.147419;A3:3D:131436421-131436508:131436395-131436508:-	MSTRG.147419	TraesCS3D02G161000	6
MSTRG.147419;A5:3D:131436594-131437276:131436594-131437414:-	MSTRG.147419	TraesCS3D02G161000	6
MSTRG.147425;AF:3D:131473044:131473228-131475038:131474324:131474345-131475038:+	MSTRG.147425	TraesCS3D02G161100	3
MSTRG.147431;A3:3D:131805837-131806187:131805683-131806187:-	MSTRG.147431	TraesCS3D02G161300	3
MSTRG.147431;RI:3D:131804098:131804169-131804501:131804594:-	MSTRG.147431	TraesCS3D02G161300	3
MSTRG.147454;A3:3D:132161110-132161279:132161110-132161285:+	MSTRG.147454	TraesCS3D02G161400	4
MSTRG.147454;A3:3D:132161775-132161906:132161775-132161949:+	MSTRG.147454	TraesCS3D02G161400	4
MSTRG.147454;AF:3D:132154548:132154923-132157006:132154995:132155646-132157006:+	MSTRG.147454	TraesCS3D02G161400	4
MSTRG.147454;RI:3D:132160877:132161110-132161279:132161775:+	MSTRG.147454	TraesCS3D02G161400	4
MSTRG.147454;RI:3D:132160877:132161110-132161285:132161775:+	MSTRG.147454	TraesCS3D02G161400	4
MSTRG.147478;A5:3D:132903801-132903869:132903755-132903869:+	MSTRG.147478	TraesCS3D02G162100	6
MSTRG.147479;A5:3D:132906913-132907054:132906895-132907054:+	MSTRG.147479	TraesCS3D02G162200	6
MSTRG.147502;A3:3D:133535093-133541762:133535090-133541762:-	MSTRG.147502	TraesCS3D02G162600	5
MSTRG.147502;A3:3D:133546137-133546419:133546134-133546419:-	MSTRG.147502	TraesCS3D02G162600	5
MSTRG.147521;A3:3D:134086020-134086933:134086020-134086936:+	MSTRG.147521	TraesCS3D02G162700	4
MSTRG.147538;A3:3D:134493739-134494155:134493739-134494454:+	MSTRG.147538	TraesCS3D02G162900	2
MSTRG.147538;A3:3D:134502923-134503573:134502923-134503593:+	MSTRG.147538	TraesCS3D02G162900	2
MSTRG.147538;SE:3D:134498174-134498569:134498626-134502841:+	MSTRG.147538	TraesCS3D02G162900	2
MSTRG.147556;A3:3D:134558624-134558851:134558624-134558857:+	MSTRG.147556	TraesCS3D02G163000	4
MSTRG.147556;A3:3D:134559950-134560379:134559950-134560383:+	MSTRG.147556	TraesCS3D02G163000	4
MSTRG.147556;A5:3D:134559950-134560379:134559917-134560379:+	MSTRG.147556	TraesCS3D02G163000	4
MSTRG.147556;A5:3D:134562747-134563023:134562696-134563023:+	MSTRG.147556	TraesCS3D02G163000	4
MSTRG.147556;RI:3D:134562491:134562603-134562682:134562747:+	MSTRG.147556	TraesCS3D02G163000	4
MSTRG.147585;A3:3D:135374499-135374867:135374499-135375080:+	MSTRG.147585	TraesCS3D02G163900	2
MSTRG.147585;A5:3D:135373989-135374113:135373985-135374113:+	MSTRG.147585	TraesCS3D02G163900	2
MSTRG.147607;SE:3D:135869370-135870321:135870429-135870843:-	MSTRG.147607	TraesCS3D02G164400	3
MSTRG.147636;A5:3D:137002516-137002821:137002307-137002821:+	MSTRG.147636	TraesCS3D02G165300	3
MSTRG.147636;AF:3D:137001255:137001943-137002821:137002001:137002516-137002821:+	MSTRG.147636	TraesCS3D02G165300	3
MSTRG.147636;AF:3D:137001255:137001943-137002821:137002179:137002307-137002821:+	MSTRG.147636	TraesCS3D02G165300	3
MSTRG.147649;A3:3D:136408392-136408964:136408353-136408964:-	MSTRG.147649	TraesCS3D02G164800	3
MSTRG.147649;A5:3D:136404252-136404931:136404252-136405105:-	MSTRG.147649	TraesCS3D02G164800	3
MSTRG.147649;A5:3D:136405475-136406257:136405475-136406261:-	MSTRG.147649	TraesCS3D02G164800	3
MSTRG.147649;A5:3D:136408353-136408964:136408353-136408976:-	MSTRG.147649	TraesCS3D02G164800	3
MSTRG.147649;AF:3D:136408353-136408964:136409129:136408353-136409448:136409563:-	MSTRG.147649	TraesCS3D02G164800	3
MSTRG.147649;AF:3D:136408353-136408976:136409109:136408353-136409448:136409563:-	MSTRG.147649	TraesCS3D02G164800	3
MSTRG.147649;RI:3D:136408251:136408353-136408976:136409109:-	MSTRG.147649	TraesCS3D02G164800	3
MSTRG.147649;SE:3D:136406648-136407712:136407738-136408251:-	MSTRG.147649	TraesCS3D02G164800	3
MSTRG.147650;A3:3D:136417603-136418367:136417516-136418367:-	MSTRG.147650	TraesCS3D02G164900	3
MSTRG.147650;A5:3D:136415288-136415822:136415288-136415981:-	MSTRG.147650	TraesCS3D02G164900	3
MSTRG.147650;AF:3D:136419363-136419724:136419826:136419363-136419863:136420040:-	MSTRG.147650	TraesCS3D02G164900	3
MSTRG.147650;SE:3D:136417603-136418367:136418393-136419255:-	MSTRG.147650	TraesCS3D02G164900	3
MSTRG.147666;A3:3D:137630360-137630802:137630360-137630809:+	MSTRG.147666	TraesCS3D02G165700	4
MSTRG.147666;A3:3D:137630368-137630802:137630368-137630809:+	MSTRG.147666	TraesCS3D02G165700	4
MSTRG.147666;A3:3D:137630871-137631103:137630871-137631193:+	MSTRG.147666	TraesCS3D02G165700	4
MSTRG.147666;A3:3D:137633543-137634029:137633543-137634148:+	MSTRG.147666	TraesCS3D02G165700	4
MSTRG.147666;A5:3D:137630360-137630802:137630156-137630802:+	MSTRG.147666	TraesCS3D02G165700	4
MSTRG.147666;A5:3D:137630368-137630802:137630156-137630802:+	MSTRG.147666	TraesCS3D02G165700	4
MSTRG.147666;A5:3D:137630368-137630802:137630360-137630802:+	MSTRG.147666	TraesCS3D02G165700	4
MSTRG.147666;A5:3D:137630368-137630809:137630360-137630809:+	MSTRG.147666	TraesCS3D02G165700	4
MSTRG.147666;A5:3D:137633637-137634029:137633543-137634029:+	MSTRG.147666	TraesCS3D02G165700	4
MSTRG.147666;MX:3D:137630871-137631193:137631228-137631583:137630871-137631308:137631393-137631583:+	MSTRG.147666	TraesCS3D02G165700	4
MSTRG.147666;RI:3D:137633496:137633543-137634029:137634223:+	MSTRG.147666	TraesCS3D02G165700	4
MSTRG.147666;RI:3D:137633496:137633543-137634148:137634223:+	MSTRG.147666	TraesCS3D02G165700	4
MSTRG.147666;RI:3D:137634312:137634402-137634990:137635529:+	MSTRG.147666	TraesCS3D02G165700	4
MSTRG.147666;SE:3D:137630871-137631103:137631228-137631583:+	MSTRG.147666	TraesCS3D02G165700	4
MSTRG.147666;SE:3D:137630871-137631193:137631228-137631583:+	MSTRG.147666	TraesCS3D02G165700	4
MSTRG.147666;SE:3D:137630871-137631308:137631393-137631583:+	MSTRG.147666	TraesCS3D02G165700	4
MSTRG.147672;A3:3D:137981941-137983163:137981939-137983163:-	MSTRG.147672	TraesCS3D02G165900	4
MSTRG.147672;A3:3D:137983383-137983977:137983377-137983977:-	MSTRG.147672	TraesCS3D02G165900	4
MSTRG.147672;A3:3D:137983388-137983977:137983377-137983977:-	MSTRG.147672	TraesCS3D02G165900	4
MSTRG.147672;A3:3D:137983388-137983977:137983383-137983977:-	MSTRG.147672	TraesCS3D02G165900	4
MSTRG.147672;RI:3D:137981069:137981784-137981842:137981941:-	MSTRG.147672	TraesCS3D02G165900	4
MSTRG.147672;RI:3D:137986790:137986904-137987011:137987106:-	MSTRG.147672	TraesCS3D02G165900	4
MSTRG.147673;A3:3D:138075370-138075692:138075364-138075692:-	MSTRG.147673	TraesCS3D02G166100	6
MSTRG.147678;AF:3D:138194458-138194949:138195034:138194458-138195163:138195413:-	MSTRG.147678	TraesCS3D02G166300	4
MSTRG.147678;AF:3D:138194458-138194949:138195034:138194458-138195312:138195386:-	MSTRG.147678	TraesCS3D02G166300	4
MSTRG.147678;AF:3D:138194458-138194949:138195034:138194458-138195312:138195434:-	MSTRG.147678	TraesCS3D02G166300	4
MSTRG.147739;A3:3D:138888965-138889058:138888965-138889076:+	MSTRG.147739	TraesCS3D02G166400	3
MSTRG.147739;A3:3D:138889412-138889542:138889412-138891391:+	MSTRG.147739	TraesCS3D02G166400	3
MSTRG.147739;A3:3D:138889412-138889542:138889412-138891399:+	MSTRG.147739	TraesCS3D02G166400	3
MSTRG.147739;A3:3D:138889412-138891391:138889412-138891399:+	MSTRG.147739	TraesCS3D02G166400	3
MSTRG.147739;A5:3D:138889465-138891391:138889412-138891391:+	MSTRG.147739	TraesCS3D02G166400	3
MSTRG.147739;A5:3D:138889608-138891391:138889412-138891391:+	MSTRG.147739	TraesCS3D02G166400	3
MSTRG.147739;A5:3D:138889608-138891391:138889465-138891391:+	MSTRG.147739	TraesCS3D02G166400	3
MSTRG.147740;AF:3D:140417718:140418454-140424738:140418733:140419524-140424738:+	MSTRG.147740	TraesCS3D02G166600	4
MSTRG.147764;A3:3D:141180550-141180635:141180550-141180641:+	MSTRG.147764	TraesCS3D02G166800	4
MSTRG.147772;RI:3D:141211078:141211292-141211359:141212397:+	MSTRG.147772	TraesCS3D02G166900	3
MSTRG.147772;SE:3D:141209401-141209588:141209620-141211078:+	MSTRG.147772	TraesCS3D02G166900	3
MSTRG.147777;SE:3D:141413953-141414217:141414318-141414550:-	MSTRG.147777	TraesCS3D02G167100	3
MSTRG.147809;A3:3D:141659067-141660634:141659067-141660645:+	MSTRG.147809	TraesCS3D02G167400	5
MSTRG.147809;A5:3D:141658278-141658370:141658243-141658370:+	MSTRG.147809	TraesCS3D02G167400	5
MSTRG.147809;RI:3D:141658370:141658472-141658572:141659017:+	MSTRG.147809	TraesCS3D02G167400	5
MSTRG.147810;AF:3D:141661974-141662164:141662273:141661974-141663067:141663331:-	MSTRG.147810	TraesCS3D02G167500	2
MSTRG.147842;SE:3D:142479572-142480313:142480349-142480819:-	MSTRG.147842	TraesCS3D02G168000	4
MSTRG.147844;SE:3D:142491831-142491938:142492006-142494613:-	MSTRG.147844	TraesCS3D02G168200	3
MSTRG.147844;SE:3D:142492006-142492137:142492514-142494613:-	MSTRG.147844	TraesCS3D02G168200	3
MSTRG.147850;RI:3D:143138968:143139380-143140027:143140460:+	MSTRG.147850	TraesCS3D02G168500	1
MSTRG.147895;A3:3D:144298424-144298640:144298419-144298640:-	MSTRG.147895	TraesCS3D02G169000	2
MSTRG.147895;A3:3D:144298427-144298640:144298419-144298640:-	MSTRG.147895	TraesCS3D02G169000	2
MSTRG.147895;A3:3D:144301480-144303061:144301474-144303061:-	MSTRG.147895	TraesCS3D02G169000	2
MSTRG.147895;A3:3D:144301480-144304437:144301474-144304437:-	MSTRG.147895	TraesCS3D02G169000	2
MSTRG.147895;A3:3D:144303180-144304437:144303166-144304437:-	MSTRG.147895	TraesCS3D02G169000	2
MSTRG.147895;A3:3D:144303266-144304437:144303166-144304437:-	MSTRG.147895	TraesCS3D02G169000	2
MSTRG.147895;A3:3D:144303266-144304437:144303180-144304437:-	MSTRG.147895	TraesCS3D02G169000	2
MSTRG.147895;SE:3D:144299925-144300215:144300337-144300558:-	MSTRG.147895	TraesCS3D02G169000	2
MSTRG.147895;SE:3D:144301480-144303061:144303180-144304437:-	MSTRG.147895	TraesCS3D02G169000	2
MSTRG.147895;SE:3D:144301480-144303061:144303266-144304437:-	MSTRG.147895	TraesCS3D02G169000	2
MSTRG.147916;A3:3D:145193107-145193511:145192659-145193511:-	MSTRG.147916	TraesCS3D02G169200	9
MSTRG.147916;A5:3D:145192659-145192936:145192659-145193511:-	MSTRG.147916	TraesCS3D02G169200	9
MSTRG.147916;RI:3D:145200170:145201321-145201390:145201641:-	MSTRG.147916	TraesCS3D02G169200	9
MSTRG.147987;AF:3D:147816606:147816792-147817869:147816975:147817111-147817869:+	MSTRG.147987	TraesCS3D02G169600	1
MSTRG.147993;RI:3D:147825545:147825644-147825783:147825912:-	MSTRG.147993	TraesCS3D02G169700	2
MSTRG.147994;SE:3D:147830720-147830796:147830858-147830962:+	MSTRG.147994	TraesCS3D02G169800	6
MSTRG.148039;A5:3D:149550415-149550823:149550415-149550982:-	MSTRG.148039	TraesCS3D02G170500	4
MSTRG.148039;AF:3D:149550415-149550823:149551024:149550415-149551122:149551190:-	MSTRG.148039	TraesCS3D02G170500	4
MSTRG.148039;AF:3D:149550415-149550982:149551092:149550415-149551122:149551190:-	MSTRG.148039	TraesCS3D02G170500	4
MSTRG.148101;A3:3D:151437530-151437783:151437530-151437805:+	MSTRG.148101	TraesCS3D02G171200	6
MSTRG.148132;A3:3D:152486188-152486280:152486185-152486280:-	MSTRG.148132	TraesCS3D02G171500	3
MSTRG.148138;A3:3D:152552649-152553565:152552649-152553583:+	MSTRG.148138	TraesCS3D02G171700	4
MSTRG.148138;RI:3D:152552398:152552649-152553565:152553643:+	MSTRG.148138	TraesCS3D02G171700	4
MSTRG.148138;RI:3D:152552398:152552649-152553583:152553643:+	MSTRG.148138	TraesCS3D02G171700	4
MSTRG.148141;A5:3D:152671541-152671666:152671436-152671666:+	MSTRG.148141	TraesCS3D02G171900	1
MSTRG.148143;A3:3D:152692788-152692871:152692788-152692942:+	MSTRG.148143	TraesCS3D02G172000	2
MSTRG.148143;SE:3D:152694821-152694951:152695046-152695463:+	MSTRG.148143	TraesCS3D02G172000	2
MSTRG.148160;A3:3D:152847964-152848085:152847961-152848085:-	MSTRG.148160	TraesCS3D02G172300	3
MSTRG.148164;A3:3D:153083345-153084035:153083337-153084035:-	MSTRG.148164	TraesCS3D02G172600	3
MSTRG.148164;AF:3D:153082069-153082205:153082225:153082069-153083218:153083580:-	MSTRG.148164	TraesCS3D02G172600	3
MSTRG.148164;RI:3D:153081026:153081170-153081248:153081762:-	MSTRG.148164	TraesCS3D02G172600	3
MSTRG.148164;RI:3D:153081026:153081223-153081310:153081762:-	MSTRG.148164	TraesCS3D02G172600	3
MSTRG.148168;SE:3D:153170697-153172355:153172437-153172534:-	MSTRG.148168	TraesCS3D02G172800	4
MSTRG.148186;A3:3D:153507667-153509824:153507648-153509824:-	MSTRG.148186	TraesCS3D02G173100	1
MSTRG.148186;A3:3D:153507676-153509824:153507648-153509824:-	MSTRG.148186	TraesCS3D02G173100	1
MSTRG.148186;A3:3D:153507676-153509824:153507667-153509824:-	MSTRG.148186	TraesCS3D02G173100	1
MSTRG.148186;A3:3D:153509896-153511440:153509892-153511440:-	MSTRG.148186	TraesCS3D02G173100	1
MSTRG.148186;SE:3D:153507459-153507570:153507648-153509824:-	MSTRG.148186	TraesCS3D02G173100	1
MSTRG.148186;SE:3D:153507459-153507570:153507667-153509824:-	MSTRG.148186	TraesCS3D02G173100	1
MSTRG.148186;SE:3D:153507459-153507570:153507676-153509824:-	MSTRG.148186	TraesCS3D02G173100	1
MSTRG.148196;A5:3D:154180362-154180493:154180362-154180505:-	MSTRG.148196	TraesCS3D02G173300	4
MSTRG.148204;A3:3D:154614715-154614807:154614696-154614807:-	MSTRG.148204	TraesCS3D02G173500	4
MSTRG.148204;A3:3D:154617827-154617901:154617820-154617901:-	MSTRG.148204	TraesCS3D02G173500	4
MSTRG.148204;AF:3D:154615994-154616165:154616354:154615994-154616693:154618075:-	MSTRG.148204	TraesCS3D02G173500	4
MSTRG.148204;SE:3D:154615255-154615351:154615411-154615804:-	MSTRG.148204	TraesCS3D02G173500	4
MSTRG.148326;A3:3D:157101432-157101692:157101432-157102117:+	MSTRG.148326	TraesCS3D02G175100	2
MSTRG.148326;A5:3D:157101432-157101692:157101415-157101692:+	MSTRG.148326	TraesCS3D02G175100	2
MSTRG.148326;RI:3D:157098780:157098833-157098915:157099016:+	MSTRG.148326	TraesCS3D02G175100	2
MSTRG.148326;SE:3D:157100408-157100608:157100750-157101086:+	MSTRG.148326	TraesCS3D02G175100	2
MSTRG.148332;A5:3D:157753348-157755471:157753345-157755471:+	MSTRG.148332	TraesCS3D02G176500	6
MSTRG.148334;A5:3D:157762505-157764746:157762502-157764746:+	MSTRG.148334	TraesCS3D02G176600	3
MSTRG.148337;A3:3D:157772891-157773266:157772891-157773275:+	MSTRG.148337	TraesCS3D02G176700	3
MSTRG.148337;RI:3D:157772039:157772273-157772537:157772891:+	MSTRG.148337	TraesCS3D02G176700	3
MSTRG.148337;SE:3D:157773603-157773765:157773829-157774633:+	MSTRG.148337	TraesCS3D02G176700	3
MSTRG.148342;SE:3D:158074111-158074986:158075195-158075963:+	MSTRG.148342	TraesCS3D02G176800	1
MSTRG.148377;A3:3D:159424561-159425595:159424561-159425667:+	MSTRG.148377	TraesCS3D02G177600	2
MSTRG.148380;A5:3D:159431858-159431971:159431835-159431971:+	MSTRG.148380	TraesCS3D02G177700	4
MSTRG.148393;A5:3D:159624274-159625417:159624274-159625485:-	MSTRG.148393	TraesCS3D02G178100	4
MSTRG.148393;SE:3D:159620223-159621374:159621672-159622078:-	MSTRG.148393	TraesCS3D02G178100	4
MSTRG.148400;A3:3D:159792681-159794992:159792675-159794992:-	MSTRG.148400	TraesCS3D02G178300	3
MSTRG.148400;AF:3D:159796237-159796801:159796866:159796237-159797155:159797521:-	MSTRG.148400	TraesCS3D02G178300	3
MSTRG.148424;A3:3D:160613500-160613627:160613488-160613627:-	MSTRG.148424	TraesCS3D02G178700	3
MSTRG.148424;A3:3D:160614219-160614482:160614210-160614482:-	MSTRG.148424	TraesCS3D02G178700	3
MSTRG.148424;A3:3D:160614554-160614684:160614521-160614684:-	MSTRG.148424	TraesCS3D02G178700	3
MSTRG.148424;AF:3D:160615810-160618751:160618825:160615810-160619295:160619686:-	MSTRG.148424	TraesCS3D02G178700	3
MSTRG.148424;AF:3D:160615810-160618751:160618825:160615810-160619295:160619715:-	MSTRG.148424	TraesCS3D02G178700	3
MSTRG.148433;AF:3D:160702609-160703184:160703224:160702609-160703403:160703656:-	MSTRG.148433	TraesCS3D02G178900	4
MSTRG.148445;A3:3D:160911897-160912036:160911837-160912036:-	MSTRG.148445	TraesCS3D02G179300	2
MSTRG.148480;A3:3D:161928989-161930030:161928986-161930030:-	MSTRG.148480	TraesCS3D02G180000	7
MSTRG.148480;A3:3D:161929010-161930030:161928986-161930030:-	MSTRG.148480	TraesCS3D02G180000	7
MSTRG.148480;A3:3D:161929010-161930030:161928989-161930030:-	MSTRG.148480	TraesCS3D02G180000	7
MSTRG.148489;A3:3D:161709431-161709640:161709417-161709640:-	MSTRG.148489	TraesCS3D02G179800	3
MSTRG.148489;A3:3D:161715155-161715832:161715137-161715832:-	MSTRG.148489	TraesCS3D02G179800	3
MSTRG.148489;AF:3D:161716250-161716416:161716468:161716250-161716996:161717430:-	MSTRG.148489	TraesCS3D02G179800	3
MSTRG.148489;SE:3D:161709205-161709289:161709417-161709640:-	MSTRG.148489	TraesCS3D02G179800	3
MSTRG.148489;SE:3D:161709205-161709289:161709431-161709640:-	MSTRG.148489	TraesCS3D02G179800	3
MSTRG.148491;RI:3D:162181904:162183046-162183212:162183912:-	MSTRG.148491	TraesCS3D02G180300	7
MSTRG.148515;AF:3D:162846776:162847133-162848412:162847241:162847402-162848412:+	MSTRG.148515	TraesCS3D02G180600	4
MSTRG.148515;RI:3D:162850571:162850956-162851082:162851187:+	MSTRG.148515	TraesCS3D02G180600	4
MSTRG.148519;A5:3D:163117812-163122096:163117812-163122126:-	MSTRG.148519	TraesCS3D02G181000	4
MSTRG.148519;AF:3D:163117812-163121727:163121988:163117812-163122096:163122375:-	MSTRG.148519	TraesCS3D02G181000	4
[truncated: 76,493 more rows]
