# Supplementary material for: Alternative splicing dynamics and evolutionary divergence during embryogenesis in wheat species
Source: Plant Biotechnol J. 2021 Mar 24;19(8):1624–43. doi: 10.1111/pbi.13579 (PMC8384600; doi:10.1111/pbi.13579)
Supplement: Supplementary file 15 — Data S14 AS triads affect by polyploidization in wheat. [file PBI-19-1624-s009.xlsx]

## Sheet: Tetraploid
Supplemental Data 14 AS event triads which were influenced during polyploidization in polyploid wheats. AS event names, influenced subgenomes, IWGSC coordinate IDs and PSI from E1 to E10 in each compared subgenomes were listed. Sheet1, influenced subgenomes in polyploidization of tetraploid. Sheet2, influenced subgenomes in polyploidization of polyploid wheats.
Event	Event Information	Influenced subgenomes	IWGSC_Gene	Functional description	DV_A_1	DV_A_2	DV_A_3	DV_A_4	DV_A_5	DV_A_6	DV_A_7	DV_A_8	DV_A_9	DV_A_10	Tetra_A_1	Tetra_A_2	Tetra_A_3	Tetra_A_4	Tetra_A_5	Tetra_A_6	Tetra_A_7	Tetra_A_8	Tetra_A_9	Tetra_A_10	SP_B_1	SP_B_2	SP_B_3	SP_B_4	SP_B_5	SP_B_6	SP_B_7	SP_B_8	SP_B_9	SP_B_10	Tetra_B_1	Tetra_B_2	Tetra_B_3	Tetra_B_4	Tetra_B_5	Tetra_B_6	Tetra_B_7	Tetra_B_8	Tetra_B_9	Tetra_B_10
Event1647	MSTRG.50989;A5:2A:97842407:97842394:+	A	TraesCS2A02G150000	Pyruvate dehydrogenase kinase, mitochondrial	0.444756	0.560734	0.682558	0.762811	0.786851	0.788068	0.640213	0.83388	0.479734	0.912145	0.582511	0.448004	0.413126	0.622452	0.313789	0.286264	0.142388	0.3654	0.303691	0.554609	0.0726023	0.132286	0.107186	0.0748807	0.0737584	0.0726362	0.0420562	0.0749033	0.0580211	0.119081	0.157715	0.141129	0.0466923	0.0632332	0.0692702	0.0662646	0.0356169	0.110701	0.0732493	0.0696795
Event1590	MSTRG.48723;A5:2A:29290070:29290077:-	A	TraesCS2A02G065000	Prostaglandin E synthase 2	0.845104	0.999619	1	1	1	1	1	1	1	1	0.149578	0.0753581	0.0782001	0.105657	0.101666	0.0986564	0.0472459	0.108639	0.163693	0.0942191	0.0872652	0.114685	0.120439	0.140368	0.100787	0.0612057	0.0906623	0.0347896	0.0663919	0.0599742	0.00776179	0.0100277	0.0152774	0.0235684	0.024363	0.00955729	0.0101837	0.0177141	0	0.0130867
Event1467	MSTRG.325879;RI:7A:474788466-474788580:-	A	TraesCS7A02G326800	RNA-binding protein	0.24863	0.927639	0.801616	0.854839	0.701	0.827616	0.945944	0.916561	0.855558	0.950473	0.2708	0.135387	0.10346	0.0465646	0.0546774	0.0757615	0.161945	0.126253	0.103111	0.158703	0.185135	0.0533225	0.0491591	0.0775144	0.10114	0.124766	0.179604	0.0548296	0.149914	0.247924	0.510109	0.333808	0.258125	0.148726	0.15976	0.229261	0.444642	0.297982	0.224378	0.342773
Event1101	MSTRG.271283;A3:6A:74027366:74027308:-	A	TraesCS6A02G105800	#N/A	0.346421	0.98717	0.958658	0.981765	0.935521	0.947035	0.966661	0.952338	0.874937	0.911279	0.0113319	0.0471228	0.0241126	0.183457	0.126384	0.179896	0.332326	0.341274	0.168032	0.176144	0.258176	0.0374134	0.0850927	0.199283	0.191309	0.183335	0.0545554	0.522059	0.162556	0.079255	0.133056	0.0642256	0.183683	0.162663	0.336297	0.392495	0.373068	0.376569	0.212497	0.129201
Event1066	MSTRG.13447;A3:1A:575739153:575739149:-	A	TraesCS1A02G418300	#N/A	0.896621	0.746038	0.689635	0.67756	0.577817	0.662724	0.711858	0.768203	0.670668	0.586478	0.998508	0.997586	0.992162	0.998641	0.995642	0.991795	0.996379	0.994038	0.992493	0.997372	0.150243	0.151533	0.113613	0.248638	0.267927	0.287217	0.103914	0.297892	0.273414	0.082125	0.67969	0.396727	0.340339	0.274479	0.241517	0.22509	0.235784	0.280176	0.324325	0.313078
Event1185	MSTRG.276507;SE:6A:381032556-381032659:381032750-381033292:-	A	TraesCS6A02G210100	Protein kinase	0.805462	0.992377	0.975577	0.986553	0.951526	0.945713	0.937331	0.944205	0.916249	0.939226	0.133529	0.250264	0.203615	0.252453	0.248169	0.233736	0.257129	0.280917	0.258523	0.160237	0.152456	0.211561	0.276493	0.34658	0.361648	0.376716	0.364198	0.241053	0.244567	0.195795	0.0423987	0.128744	0.0696795	0.287947	0.515528	0.551401	0.614622	0.522497	0.161881	0.00576034
Event0854	MSTRG.10084;SE:1A:485360079-485360907:485360957-485361028:-	A	TraesCS1A02G288500	Nuclear transcription factor Y subunit B	0.166684	0.0349035	0.0500979	0.0810012	0.100642	0.135435	0.166722	0.166531	0.239674	0.0789398	0.208176	0.330376	0.348639	0.412236	0.378122	0.375335	0.41438	0.364949	0.416468	0.333437	0.798393	0.747542	0.772393	0.806162	0.823489	0.840817	0.802087	0.747628	0.813357	0.855145	0.683177	0.722374	0.641001	0.783029	0.776899	0.715674	0.737628	0.679922	0.797924	0.853109
Event1067	MSTRG.13447;A5:1A:575739227:575739231:-	A	TraesCS1A02G418300	#N/A	0.103379	0.253962	0.310365	0.32244	0.422183	0.337276	0.288142	0.231797	0.329332	0.413522	0.00149195	0.00241424	0.00783832	0.00135923	0.00435836	0.00820544	0.00362064	0.00596212	0.00750747	0.0026276	0.849757	0.848467	0.886387	0.751362	0.732073	0.712783	0.896086	0.702108	0.726586	0.917875	0.32031	0.603273	0.659661	0.725521	0.758483	0.77491	0.764216	0.719824	0.675675	0.686922
Event0889	MSTRG.223185;RI:5A:537127208-537127294:-	A	TraesCS5A02G327800	DNA-(apurinic or apyrimidinic site) lyase	0.344792	0.0878998	0.0936124	0.111287	0.0937437	0.0906097	0.0780097	0.0475994	0.0496538	0.0557793	0.680318	0.844796	0.863476	0.638743	0.859591	0.725315	0.8043	0.786346	0.759611	0.544681	0.925718	0.92517	0.948081	0.819328	0.801727	0.784126	0.862773	0.710295	0.793857	0.878513	0.889479	0.893928	0.902807	0.86667	0.807159	0.790368	0.784506	0.751911	0.754889	0.848344
Event1578	MSTRG.331844;A3:7A:704292391:704292463:+	A	TraesCS7A02G519800	Actin-related protein 2/3 complex subunit 3	0.299255	0.202232	0.131084	0.133279	0.0670736	0.128122	0.0661853	0.207665	0.144473	0.21895	0.997323	0.789649	0.631065	0.419814	0.344166	0.321071	0.428493	0.589371	0.415826	0.625514	0.933531	0.990815	0.99726	0.998849	0.992154	0.985459	0.997101	0.959157	0.7409	0.996521	0.976233	0.991282	0.97352	0.994005	0.991083	0.993916	0.984599	0.71739	0.454822	0.961509
Event0557	MSTRG.5151;A3:1A:232342411:232342414:+	A	TraesCS1A02G138600	Transcription initiation factor IIF subunit alpha	0.470116	0.0894942	0.323573	0.363942	0.487551	0.689045	0.520274	0.293314	0.327542	0.170039	0.521595	0.569524	0.691838	0.897194	0.911656	0.893049	0.890732	0.880437	0.877092	0.690515	0.985309	0.981866	0.951624	0.949483	0.940642	0.931802	0.965191	0.942626	0.959116	0.977	0.997499	0.993323	0.989873	0.972162	0.959617	0.963724	0.95532	0.960277	0.979128	0.985953
Event1742	MSTRG.56862;A5:2A:460907368:460907407:-	A	TraesCS2A02G278000	Nuclear transport factor 2 family protein with RNA binding domain	0.046524	0.0450333	0.0281043	0.279517	0.264519	0.660451	0.523519	0.271877	0.713591	0.542335	0.14359	0.788232	0.70582	0.648236	0.816484	0.961581	0.896221	0.870766	0.839468	0.559732	0.986479	0.928655	0.994839	0.998857	0.998532	0.998207	0.967848	0.996996	0.996439	0.776476	0.819673	0.7029	0.724806	0.668886	0.923587	0.851812	0.910932	0.86617	0.927143	0.829972
Event1729	MSTRG.56546;SE:2A:440074533-440078398:440078508-440080446:+	A	TraesCS2A02G270700	#N/A	0.0529658	0.550917	0.197609	1	0.32435	0.423104	0.739474	0.63303	0.408171	0.324871	0.0173772	0.0985595	0.18193	0.0311698	0.35226	0.240018	0.278209	0.294305	0.176549	0.121467	0.978546	1	0.968358	1	1	1	0.991972	0.957572	1	1	0.947398	0.943003	1	0.925956	0.926567	0.963959	0.951604	0.957561	0.969449	0.935001
Event0599	MSTRG.7522;SE:1A:357766081-357766684:357766803-357767441:-	A	TraesCS1A02G199000	N-alpha-acetyltransferase 25, NatB auxiliary subunit	0	0	0.029912	0.193788	0.748082	1	0.784264	0.579174	1	0.269433	0.410948	0.780033	0.506649	1	1	0.930606	0.935692	1	1	NA	1	0.981777	0.969299	0.995148	0.997574	1	0.969291	0.997972	1	1	1	1	0.982704	1	1	1	0.998474	1	0.994516	1
Event1464	MSTRG.325879;A5:7A:474788580:474789241:-	A	TraesCS7A02G326800	RNA-binding protein	0.562854	0	0	0	0	0	0	0	0	0	1	0.977372	0.993376	0.991342	0.97015	0.9584	0.916139	0.928916	0.946348	0.993988	0.996247	0.997591	0.995636	0.997921	0.997617	0.997313	0.971671	0.986435	0.996215	0.981733	0.963158	0.953606	0.984013	0.996107	0.997914	0.986747	0.980452	0.991998	0.99758	0.98688
Event0974	MSTRG.227147;A3:5A:653471372:653471618:+	A	TraesCS5A02G480600	Protein kinase	0	0	0.0389317	0.0866352	0.441742	0.603289	0.685104	0.140622	0.504409	0	0.0241594	0.189898	0	0.293016	0.875996	0.510596	1	1	0.768429	0.0220772	1	1	1	1	1	1	1	1	1	1	0.985894	0.983199	0.986578	0.989101	0.997811	0.986262	1	1	1	0.986346
Event0975	MSTRG.227147;A5:5A:653471697:653471522:+	A	TraesCS5A02G480600	Protein kinase	0	0	0.0389317	0.0866352	0.441742	0.603289	0.685104	0.140622	0.504409	0	0.0241594	0.189898	0	0.293016	0.875996	0.510596	1	1	0.768429	0.0220772	1	1	1	1	1	1	1	1	1	1	0.985894	0.983199	0.986578	0.989101	0.997811	0.986262	1	1	1	0.986346
Event0976	MSTRG.227147;RI:5A:653471522-653471618:+	A	TraesCS5A02G480600	Protein kinase	0	0	0.0389317	0.0866352	0.441742	0.603289	0.685104	0.140622	0.504409	0	0.0241594	0.189898	0	0.293016	0.875996	0.510596	1	1	0.768429	0.0220772	1	1	1	1	1	1	1	1	1	1	0.985894	0.983199	0.986578	0.989101	0.997811	0.986262	1	1	1	0.986346
Event0227	MSTRG.117478;SE:3A:490625346-490625552:490625592-490626053:-	B	TraesCS3A02G266200	Splicing factor 3A subunit 3	NA	NA	NA	0	0	0.0171743	0.0157482	0.0142303	0	0	0	0	0	0.00312647	0.00595038	0	0.0332811	0.00324018	0.018169	NA	0.962222	0.912383	0.86572	0.663788	0.601901	0.540015	0.836734	0.573614	0.567697	0.942906	0.999438	0.998269	0.997815	0.996974	0.993709	0.997044	0.994504	0.99296	0.994189	0.999461
Event1935	MSTRG.63352;SE:2A:736546011-736547147:736547227-736548424:+	B	TraesCS2A02G511900	4-hydroxy-tetrahydrodipicolinate synthase	0	0.000606702	0	0.00468466	0.0234179	0.015338	0.0295571	0.0108158	0.0166811	0.00449981	0.00152645	0.00413061	0	0.0293339	0.0238586	0.0375667	0.0289776	0.0417907	0.0173899	0.00306383	0.448316	0.439115	0.562965	0.695445	0.723093	0.75074	0.782581	0.755525	0.786402	0.700359	0.00439659	0.00508993	0.00543742	0.0136296	0.0231067	0.0253986	0.0274885	0.0340786	0.0434422	0.00669522
Event1396	MSTRG.321664;RI:7A:214434398-214434643:-	B	TraesCS7A02G239900	#N/A	0.00251977	0.00288011	0.00389726	0.00693033	0.0113177	0.0414705	0.0458324	0.0190431	0.025046	0.00905668	0.00442955	0.0101332	0.00718417	0.0191674	0.0353756	0.0231214	0.0289771	0.0348058	0.0406127	0.00456706	0.35172	0.337749	0.452376	0.689668	0.714429	0.739189	0.366049	0.839892	0.721205	0.251046	0.0647762	0.0698264	0.0543386	0.112836	0.210698	0.163391	0.184374	0.221254	0.193032	0.0499955
Event1570	MSTRG.331404;A5:7A:692779059:692779054:+	B	TraesCS7A02G504500	Beta-catenin-like protein 1	0.0023685	0.00661681	0.00543663	0.0237855	0.0261923	0.0242609	0.0331574	0.0159989	0.0292209	0.0159083	0.00608262	0.0196372	0.0149063	0.0317455	0.0411283	0.0265723	0.0271058	0.0365913	0.0341857	0.0193896	0.740217	0.665959	0.768354	0.821336	0.8411	0.860863	0.84832	0.896423	0.830497	0.791695	0.539789	0.668615	0.806126	0.562511	0.48251	0.628348	0.541486	0.583992	0.742629	0.286969
Event1199	MSTRG.276877;A3:6A:405448459:405448339:-	B	TraesCS6A02G219000	Arginine/serine-rich splicing factor, putative	0.00459795	0.00744394	0.0126637	0.00727928	0.0242303	0.023226	0.04407	0.0289679	0.031152	0.00551432	0.0304534	0.0336969	0.0170049	0.0324624	0.0418372	0.0329627	0.0508806	0.0438765	0.0382038	0.0211331	0.710422	0.639486	0.655464	0.592895	0.693318	0.793741	0.783155	0.823812	0.554304	0.624535	0.927162	1	1	1	0.960073	0.94784	0.952321	0.895983	1	1
Event1202	MSTRG.276877;RI:6A:405448339-405448376:-	B	TraesCS6A02G219000	Arginine/serine-rich splicing factor, putative	0.00459795	0.00744394	0.0126637	0.00727928	0.0242303	0.023226	0.04407	0.0289679	0.031152	0.00551432	0.0304534	0.0336969	0.0170049	0.0324624	0.0418372	0.0329627	0.0508806	0.0438765	0.0382038	0.0211331	0.710422	0.639486	0.655464	0.592895	0.693318	0.793741	0.783155	0.823812	0.554304	0.624535	0.927162	1	1	1	0.960073	0.94784	0.952321	0.895983	1	1
Event0160	MSTRG.115590;SE:3A:382145239-382145314:382145461-382146553:+	B	TraesCS3A02G212200	Protein kinase	0	0.00279727	0	0.0136833	0.0129763	0.040898	0.0625003	0.0165803	0.0356095	0.00790356	0	0.00205486	0.00967704	0.00201524	0.01835	0.0173149	0.007215	0.0085267	0.0160993	0.00325297	0.813218	0.851416	0.95106	0.9226	0.89187	0.861141	0.905665	0.941056	0.934891	0.618106	0.0386569	0.0587143	0.0955584	0.281521	0.336203	0.311834	0.294314	0.345163	0.251785	0.0394171
Event1019	MSTRG.11875;A3:1A:540048288:540048291:+	B	TraesCS1A02G357500	IQ domain-containing protein	0.00222011	0.00470439	0.00305847	0.0101856	0.0172164	0.0464658	0.0362551	0.0226177	0.054623	0.0147321	0.00656272	0.0135026	0.00674671	0.0200519	0.0197219	0.0275927	0.06974	0.0600094	0.056229	0.00883115	0.953255	0.950931	0.943433	0.951886	0.956678	0.96147	0.923159	0.926414	0.902783	0.917013	0.563593	0.665598	0.759536	0.784725	0.73434	0.806707	0.847725	0.769588	0.692867	0.576008
Event0314	MSTRG.120370;SE:3A:620763323-620763569:620763733-620763836:-	B	TraesCS3A02G370000	RNA polymerase II C-terminal domain phosphatase-like protein&&RNA polymerase II C-terminal domain phosphatase-like 2&&RNA polymerase II C-terminal domain phosphatase-like protein 2	0.0222428	0	0.00535841	0.0535575	0.0426552	0.0209684	0.0157953	0.0338737	0.0298072	0.0411511	0.0171318	0.0197797	0.0216696	0.032158	0.033175	0.0438494	0.0886225	0.0482083	0.0413815	0.0460742	0.81691	0.781101	0.697266	0.566923	0.520731	0.474539	0.596249	0.463816	0.487199	0.813417	0.971233	0.942475	0.944468	0.937506	0.894402	0.928972	0.900077	0.903302	0.894637	0.980824
Event0958	MSTRG.10471;A3:1A:497514038:497514024:-	B	TraesCS1A02G304300	Keratinocyte-associated protein 2	0	0	0.0228109	0.0152703	0.0132612	0.0467739	0.115178	0.0121791	0.0615088	0	0	0.0235456	0.020199	0.038737	0.00522435	0.0115798	0.00282335	0.0219195	0.00170991	0.0165562	0.707778	0.80908	0.666607	0.686927	0.645677	0.604426	0.786406	0.53001	0.40219	0.693566	0.923252	0.962255	0.884022	0.892458	0.915987	0.970102	0.981866	0.947526	0.929196	0.850075
Event0903	MSTRG.224358;A5:5A:569288334:569288515:-	B	TraesCS5A02G369000	#N/A	0	0.0406277	0.0937305	0.0515251	0	0.0109263	0.0793219	0.019784	0.0118557	0.0231154	0.00206485	0.000799578	0.00493871	0.0146533	0	0.00501664	0.0100594	0.00959464	0.00293214	0	0.845056	0.7336	0.665883	0.669561	0.631332	0.593102	0.719491	0.598559	0.744787	0.82164	0.981684	0.97815	0.980066	0.93387	0.960386	0.930248	0.894055	0.948971	0.916033	0.968599
Event1225	MSTRG.278947;A3:6A:517665993:517665996:+	B	TraesCS6A02G285900	KH domain-containing protein	0.0240824	0.0168216	0.0152533	0.0298376	0.0466339	0.0420716	0.0589993	0.0499332	0.0647364	0.0374224	0.0147292	0.0190163	0.0127485	0.0220623	0.0235436	0.0204493	0.0214245	0.0258636	0.0308093	0.017789	0.648285	0.67007	0.561826	0.566764	0.622535	0.678306	0.703077	0.462838	0.396404	0.588929	0.951045	0.850944	0.924985	0.839921	0.821652	0.767117	0.716283	0.746679	0.651483	0.895288
Event0904	MSTRG.224358;RI:5A:569288410-569288515:-	B	TraesCS5A02G369000	#N/A	0	0.0541427	0.177172	0.0725281	0	0.0176007	0.0837765	0.024673	0.0118557	0.0334691	0.0167984	0.00724266	0.0444828	0.126681	0	0.0407539	0.0510976	0.034382	0.0165402	0	0.845056	0.7336	0.665883	0.669561	0.631332	0.593102	0.719491	0.598559	0.744787	0.82164	0.981684	0.97815	0.980066	0.93387	0.960386	0.930248	0.894055	0.948971	0.916033	0.968599
Event0960	MSTRG.10482;A3:1A:497518277:497518437:+	B	TraesCS1A02G304400	CCR4-NOT transcription complex subunit 2	0.0585203	0.0129149	0.0428014	0	0.0358649	0.0905678	0.0219321	0.0774248	0.139188	0.0260031	0.0295783	0	0.00639107	0.0954266	0.170278	0.118364	0.325914	0.219077	0.329778	0.0101751	0.322317	0.813791	0.534091	0.620739	0.649322	0.677906	0.758088	0.745637	0.705176	0.701711	NA	0.634449	0.324176	0.334676	0.117379	0.19691	0.486026	0.164111	0.239499	NA
Event0962	MSTRG.10482;A5:1A:497518634:497518313:+	B	TraesCS1A02G304400	CCR4-NOT transcription complex subunit 2	0.0585203	0.0129149	0.0428014	0	0.0358649	0.0905678	0.0219321	0.0774248	0.139188	0.0260031	0.0295783	0	0.00639107	0.0954266	0.170278	0.118364	0.325914	0.219077	0.329778	0.0101751	0.297841	0.813791	0.521691	0.619271	0.646633	0.673995	0.758088	0.735421	0.694593	0.683316	NA	0.634449	0.324176	0.334676	0.117379	0.19691	0.486026	0.164111	0.239499	NA
Event0963	MSTRG.10482;RI:1A:497518313-497518437:+	B	TraesCS1A02G304400	CCR4-NOT transcription complex subunit 2	0.0585203	0.0129149	0.0428014	0	0.0358649	0.0905678	0.0219321	0.0774248	0.139188	0.0260031	0.0295783	0	0.00639107	0.0954266	0.170278	0.118364	0.325914	0.219077	0.329778	0.0101751	0.322317	0.813791	0.534091	0.620739	0.649322	0.677906	0.758088	0.745637	0.705176	0.701711	NA	0.634449	0.324176	0.334676	0.117379	0.19691	0.486026	0.164111	0.239499	NA
Event0603	MSTRG.7630;A3:1A:364228118:364227974:-	B	TraesCS1A02G203000	Ubiquitin-like protein	0.0145741	0.0170661	0.0320785	0.0394519	0.0436535	0.0918921	0.102972	0.0494656	0.0945802	0.0270248	0.0168075	0.039434	0.0363076	0.0672785	0.0991114	0.0740543	0.0989564	0.089783	0.107055	0.0234333	0.892198	0.80837	0.917081	0.986631	0.972308	0.957984	0.764324	0.914215	0.848714	0.739709	0.20258	0.406868	0.21147	0.291417	0.349845	0.382812	0.380732	0.496302	0.451807	0.136829
Event0890	MSTRG.223221;SE:5A:538320243-538320631:538322564-538323367:+	B	TraesCS5A02G329400	#N/A	0.00619888	0.0146795	0.0135606	0.026721	0.0520149	0.101342	0.116705	0.0504841	0.113376	0.0292413	0.0368208	0.0904345	0.0595392	0.116902	0.168022	0.132692	0.232255	0.190189	0.201857	0.0531147	0.419732	0.897233	0.657925	0.616633	0.698418	0.780203	0.885064	0.851727	1	0.968621	0.267209	0.357404	0.439008	0.23202	0.389049	0.387548	0.457112	0.553325	0.395196	0.239916
Event1031	MSTRG.12297;A3:1A:550444780:550444619:-	B	TraesCS1A02G376100	U4/U6 small nuclear ribonucleoprotein Prp31	0.0171704	0	0	0.0786449	0.0391871	0.0970774	0.187672	0.0289298	0.0970949	0	0	0.018067	0.004534	0.0387407	0.189662	0.15187	0.152217	0.143603	0.172284	0.0190887	0.226831	0.605507	0.758986	1	1	1	0.467415	0.976031	1	0.552189	0.112818	0.212979	0.19771	0.175824	0.156681	0.13128	0.157084	0.258988	0.210741	0.131309
Event1032	MSTRG.12297;A5:1A:550443888:550444710:-	B	TraesCS1A02G376100	U4/U6 small nuclear ribonucleoprotein Prp31	0.0171704	0	0	0.0786449	0.0391871	0.0970774	0.187672	0.0289298	0.0970949	0	0	0.018067	0.004534	0.0387407	0.189662	0.15187	0.152217	0.143603	0.172284	0.0190887	0.226831	0.605507	0.758986	1	1	1	0.467415	0.976031	1	0.552189	0.112818	0.212979	0.19771	0.175824	0.156681	0.13128	0.157084	0.258988	0.210741	0.131309
Event1033	MSTRG.12297;RI:1A:550444619-550444710:-	B	TraesCS1A02G376100	U4/U6 small nuclear ribonucleoprotein Prp31	0.0171704	0	0	0.0786449	0.0391871	0.0970774	0.187672	0.0289298	0.0970949	0	0	0.018067	0.004534	0.0387407	0.189662	0.15187	0.152217	0.143603	0.172284	0.0190887	0.226831	0.605507	0.758986	1	1	1	0.467415	0.976031	1	0.552189	0.112818	0.212979	0.19771	0.175824	0.156681	0.13128	0.157084	0.258988	0.210741	0.131309
Event1837	MSTRG.59856;A3:2A:615520311:615520334:+	B	TraesCS2A02G373100	#N/A	0.0175389	0.0555723	0.0670139	0.0599622	0.117855	0.131914	0.0398865	0.0581008	0.0663647	0.0370653	0.00436304	0.00417037	0	0.0770943	0.0496279	0.0947075	0.017466	0.042102	0.0924814	0.0397179	0.897957	0.843784	0.915101	0.819861	0.708602	0.597343	0.48708	0.441714	0.60173	0.53218	0.0740665	0.0203951	0.0538061	0.0592531	0.0577742	0.0511158	0.111683	0.0892907	0.033438	0.010287
Event0754	MSTRG.218932;A3:5A:365673294:365673271:-	B	TraesCS5A02G172600	Spermidine synthase	0.0206507	0.0368685	0.050845	0.0101957	0	0.0763346	0.0189327	0.188331	0.107559	0.143365	0.182071	0.154358	0.0742347	0.0280904	0.0572598	0.047098	0.0822283	0.0872101	0.305172	0.0656277	0.717264	0.732205	0.767632	0.804457	0.695714	0.58697	0.806168	0.481485	0.575189	0.681037	0.217284	0.240526	0.248046	0.424372	0.442753	0.417633	0.510799	0.380163	0.367574	0.306915
Event0300	MSTRG.119857;A3:3A:599795599:599795590:-	B	TraesCS3A02G351200	SelT-like protein	0	0	0	0	0	0.24464	0.5	0	0	0	0	0	0.0533476	0	0.0830469	0.0592024	0.0241336	0.190038	0.0503462	0.0498042	0.721463	0.608341	0.806569	0.658005	0.744785	0.831564	0.680572	0.509699	0.0933434	0.343404	0	0	0	0.25	0.5	0.25	0.75	1	0.25	0.75
Event1597	MSTRG.48840;A3:2A:31079809:31079835:+	B	TraesCS2A02G070400	#N/A	NA	NA	NA	NA	0.0690003	0.152349	0.143551	0	0.0491354	NA	NA	0	NA	0.0500915	0.0339632	0.0519045	0.0694913	0.0228231	0.0848865	0.0383482	0.788823	0.75151	0.806606	0.612947	0.601191	0.589436	0.687615	0.510397	0.656814	0.41605	0.0987645	0.0706933	0.0174273	0.111055	0.148375	0.156317	0.209891	0.214597	0.195433	0.19875
Event0741	MSTRG.9786;A3:1A:473033166:473033201:+	B	TraesCS1A02G277600	Protein BUD31	0.0509277	0.0706194	0.0622363	0.127039	0.0883178	0.0921899	0.0912851	0.114934	0.115569	0.0963843	0.0702354	0.0417516	0.0526701	0.0621066	0.093882	0.0664796	0.0838104	0.0887456	0.106472	0.0931964	0.832229	0.875291	0.861419	0.879015	0.876802	0.874588	0.808679	0.894578	0.832249	0.737421	0.0842832	0.259437	0.478921	0.55631	0.663615	0.671101	0.803349	0.828081	0.966676	0.296685
Event1688	MSTRG.52732;A3:2A:187480425:187480507:+	B	TraesCS2A02G207500	Equilibrative nucleoside transporter family member protein	0	0	0	0.0470698	0.031743	0.149284	0.303192	0.0798538	0.301424	0.027761	0.00583414	0.0137564	0.00542862	0.111602	0.11418	0.0908725	0.243611	0.344023	0.418483	0.00799446	0.724008	1	1	1	1	1	0.949896	0.980048	0.907191	0.644326	0.550343	0.286916	0.130215	NA	NA	0.676195	0.235172	0.855795	0.548853	0.576323
Event0347	MSTRG.121036;A5:3A:644806768:644806864:-	B	TraesCS3A02G397500	Protein EFR3-like protein	0.0890798	0.0402617	0.0738624	0.0862715	0.149232	0.142841	0.134666	0.0629598	0.114288	0.0620945	0.143328	0.149296	0.145326	0.146178	0.200733	0.182477	0.151587	0.142301	0.150653	0.107552	0.879204	0.820902	0.830337	0.834201	0.842125	0.850049	0.866841	0.823647	0.841589	0.870869	0.594931	0.654806	0.532766	0.625036	0.689977	0.654317	0.624284	0.779321	0.596919	0.673172
Event1844	MSTRG.60071;A3:2A:625291549:625291159:-	B	TraesCS2A02G382000	Histone-lysine N-methyltransferase	0	0.0216762	0.0176635	0.0561038	0.0879671	0.234757	0.22818	0.107361	0.168702	0.0671974	0.0141773	0.0425697	0.0250052	0.104407	0.111496	0.113332	0.0882445	0.146236	0.11418	0.027082	0.271692	0.437833	0.480002	0.770412	0.885206	1	0.447702	0.898557	0.90661	0.282026	0.302729	0.227084	0.196585	0.229632	0.251569	0.236672	0.249772	0.306075	0.282648	0.371554
Event0228	MSTRG.117505;SE:3A:492323300-492324020:492324119-492324706:+	B	TraesCS3A02G267400	#N/A	0.0156566	0.0594698	0.0625195	0.108129	0.118474	0.19091	0.20166	0.090611	0.228624	0.105248	0.0713913	0.0859005	0.156233	0.13173	0.124525	0.122962	0.11456	0.120873	0.132686	0.0944151	0.74041	0.895345	0.798919	0.774607	0.786036	0.797465	0.788078	0.538237	NA	0.681573	0.316936	0.237913	0.370803	0.396039	0.262608	0.378965	0.358191	0.231042	0.313204	0.305124
Event1061	MSTRG.13232;SE:1A:571289717-571289802:571289844-571290110:+	B	TraesCS1A02G409800	G-box binding factor	0.0639119	0.0480924	0.0684225	0.102884	0.136687	0.134466	0.181842	0.274899	0.233199	0.0784034	0.0137821	0.0897812	0.149781	0.29591	0.236378	0.227356	0.315897	0.232738	0.237778	0.173871	0.863542	0.805623	0.889807	0.647295	0.651093	0.654891	0.871938	0.668395	0.723333	0.979446	0.670255	0.17901	0.380073	0.330955	0.440468	0.314594	0.458656	0.458837	0.494634	0.286298
Event0806	MSTRG.219738;A3:5A:406669438:406669393:-	B	TraesCS5A02G200800	Protein kinase	0	0	0	0.19479	0.0824276	0.481531	0	0.270386	0.300167	0	0.00951256	0.0190288	0.0576706	0.0532564	0.128704	0.330998	0.134708	0.215635	0.339037	0	1	1	0.993873	0.998005	0.999002	1	1	1	NA	NA	0.0295196	0.154489	0.101736	0.191921	0.691667	0.551334	0.815076	0.618064	1	NA
Event1130	MSTRG.272695;SE:6A:131449164-131449979:131450023-131450112:-	B	TraesCS6A02G149500	Ubiquitin family protein	0	0.112539	0.0658621	0.0963721	0.103219	0.198022	0.220324	0.270514	0.198312	0.172383	0.0709965	0.115054	0.154135	0.174726	0.191315	0.167687	0.130354	0.174865	0.281378	0.0683462	0.724301	0.808437	0.87997	0.971328	0.98519	0.999053	0.86269	0.982766	1	0.79253	0.210978	0.226386	0.271325	0.297523	0.397511	0.428592	0.357249	0.47965	0.308497	0.276521
Event1818	MSTRG.59161;A3:2A:587735996:587735999:+	B	TraesCS2A02G348800	Basic helix-loop-helix (BHLH) DNA-binding superfamily	0	0	0	0	0	0	0.641073	0.403274	0.453415	0.0392119	0	0	0	0	0.25	0.405953	0.251906	0.157846	0.131006	0.1734	0.5	0.0394976	0.491539	0.902211	0.923519	0.944828	0.894212	0.891031	0.839546	0.715334	0	0.5	0	0.0339921	0.278881	0.282874	0.270557	0.260657	0.357458	0.094964
Event0462	MSTRG.174398;A3:4A:519677062:519677097:+	B	TraesCS4A02G218300	Short-chain dehydrogenase/reductase family protein	0.0232676	0.0728404	0.0109098	0.0344864	0.145495	0.366779	0.139811	0.235876	0.322311	0.273259	0.252144	0.451533	0.284631	0.378017	0.385409	0.404088	0.266431	0.351892	0.305384	0.225002	0.966001	0.879671	0.886313	0.894029	0.947015	1	0.847545	0.686269	NA	0.789095	0.041059	0.107799	0.112039	0.090011	0.121685	0.0710768	0.10779	0.135423	0.203709	0.0550906
Event0747	MSTRG.218809;A5:5A:358490855:358490930:-	B	TraesCS5A02G168400	Serine/threonine protein phosphatase 2a regulatory subunit A, putative	0.108434	0.0863673	0.0828399	0.118814	0.195766	0.41113	0.314596	0.110739	0.379267	0.0268158	0.126349	0.0799524	0.0961828	0.0958448	0.142937	0.121487	0.14601	0.226703	0.161063	0.108204	0.653271	0.835353	0.969883	0.995625	0.993716	0.991806	0.99715	1	1	0.888351	0.582483	0.558456	0.572018	0.6027	0.667153	0.608821	0.681582	0.689901	0.636709	0.604281
Event1291	MSTRG.281536;A3:6A:603355984:603355981:-	B	TraesCS6A02G386800	Receptor-like kinase	0	0.389793	0.0570114	0.329383	0	0.432063	0	0.5	0.225599	0	0	0	0.392127	0.25	0	0.25	0	0.25	0.732246	0.25	0.766644	0.802778	0.93562	0.845016	0.603342	0.361668	0.5	0.653126	NA	0.750839	0	0.25	0	0.25	0.5	0.25	NA	0.643272	0.431572	0.5
Event0111	MSTRG.112735;A3:3A:186847417:186847384:-	B	TraesCS3A02G172200	Nuclear pore complex protein	0	0	0	0.133447	0.079919	0.535161	0.314555	0.187022	1	0	0	0	0	0.04612	0	0	0.267654	0.25	0.25	0	1	0.969404	0.915511	0.974187	0.979732	0.985278	0.977921	0.99701	0.987441	0.912448	0.0263672	0.126303	0.188435	0.287322	0.425564	0.469967	0.239083	0.287192	0.413208	0.108133
Event1070	MSTRG.13810;A3:1A:584673751:584673786:+	B	TraesCS1A02G433300	Cytoplasmic membrane protein	0.0793436	0.0845835	0.10345	0.178899	0.184503	0.251386	0.347908	0.233375	0.625332	0.199808	0.0659869	0.0793738	0.0834548	0.104348	0.159204	0.158201	0.217894	0.228164	0.279369	0.181289	0.826618	0.642536	0.878991	0.946952	0.865444	0.783937	0.676322	0.761712	0.898654	0.608712	0.15553	0.251467	0.353537	0.485376	0.519677	0.379244	0.388725	0.364029	0.263131	0.19887
Event1043	MSTRG.12871;A3:1A:563161040:563161888:+	B	TraesCS1A02G397300	Splicing factor U2af small subunit A	0.172583	0.0675837	0.25015	0.190905	0.213803	0.331461	0.469788	0.487119	0.423904	0.176162	0.421389	0.404661	0.363278	0.390567	0.44479	0.439016	0.53138	0.501819	0.469218	0.464133	0.623693	0.93665	0.937803	0.849521	0.918879	0.988236	0.286616	0.874311	0.751653	0.893978	0.205279	0.253295	0.273208	0.44006	0.549555	0.455281	0.596593	0.414633	0.396318	0.381507
Event1733	MSTRG.56659;A3:2A:448498338:448498347:+	B	TraesCS2A02G273900	50S ribosomal protein L27	0.550236	0.437986	0.43561	0.391116	0.384369	0.364878	0.259224	0.433864	0.404813	0.488791	0.379711	0.292218	0.237938	0.213366	0.218971	0.220461	0.144318	0.203948	0.227084	0.255102	0.951407	0.936555	0.936728	0.935711	0.934909	0.934106	0.954765	0.953084	0.943847	0.948953	0.843402	0.698643	0.818323	0.585513	0.648568	0.483995	0.460862	0.507156	0.602167	0.660868
Event1488	MSTRG.327224;A3:7A:544895191:544895235:+	B	TraesCS7A02G371100	Protein phosphatase 2C	0.605687	0.892454	0.90317	0.838067	0.850447	0.778065	0.743349	0.719042	0.730773	0.564632	0.673146	0.733451	0.785177	0.655806	0.609374	0.591626	0.597781	0.390115	0.49749	0.683321	0.073951	0.101819	0.0495274	0.0337399	0.0538043	0.0738686	0.130132	0.036695	0.0732345	0.0794218	0.437876	0.470799	0.389683	0.301703	0.34102	0.409154	0.496183	0.444546	0.262754	0.343517
Event0388	MSTRG.123584;A3:3A:716070423:716070635:+	B	TraesCS3A02G488100	Alpha-1,3-mannosyl-glycoprotein 2-beta-N-acetylglucosaminyltransferase	0.664525	0.773275	0.878221	0.922616	0.86693	0.880045	0.724671	0.835244	0.762229	0.704033	0.873773	0.82975	0.78676	0.77102	0.792675	0.720631	0.657433	0.667335	0.712309	0.57221	0.338579	0.391627	0.326231	0.172489	0.176478	0.180467	0.183707	0.186457	0.200145	0.293549	0.74564	0.74161	0.779224	0.724248	0.662438	0.689825	0.625334	0.628307	0.679769	0.780558
Event1197	MSTRG.276863;A3:6A:404689006:404689011:+	B	TraesCS6A02G218600	#N/A	0.95296	0.877183	0.882532	0.890357	0.890459	0.816819	0.811721	0.833918	0.788092	0.824209	0.817401	0.802499	0.88671	0.836948	0.837721	0.831168	0.873938	0.819687	0.844082	0.841654	0.0729746	0.0896088	0.127361	0.162631	0.149369	0.136106	0.205101	0.125861	0.031643	0.130362	0.755198	0.766843	0.805018	0.787082	0.781589	0.770692	0.768608	0.737778	0.740648	0.772932
Event1514	MSTRG.327891;A3:7A:572872986:572872989:+	B	TraesCS7A02G394500	Processing peptidase	0.970505	0.94584	0.928945	0.881099	0.855227	0.777405	0.798037	0.843058	0.869639	0.881241	0.931032	0.840797	0.873774	0.809042	0.769386	0.816638	0.783363	0.767621	0.812032	0.874494	0.0683485	0.055718	0.0826423	0.0372205	0.0481634	0.0591062	0.101212	0.0459333	0.0115031	0.0462195	0.387481	0.250127	0.356569	0.446775	0.337166	0.34727	0.379635	0.368587	0.442226	0.40835
Event0086	MSTRG.111836;A3:3A:135971926:135972012:+	B	TraesCS3A02G149800	Dual specificity protein phosphatase	0.939314	0.982295	0.98383	0.950082	0.92176	0.872056	0.707651	0.880065	0.797363	0.799534	0.872933	0.927845	0.931499	0.770515	0.74457	0.680383	0.559027	0.703435	0.672154	0.904203	NA	0.197594	NA	0.474645	0.356161	0.237677	0.632594	NA	NA	0.209174	0.914944	0.990952	0.993999	0.969243	0.949209	0.975291	0.919545	0.930549	0.938255	0.956352
Event0796	MSTRG.219561;A5:5A:398283606:398283623:-	B	TraesCS5A02G195000	Wd repeat protein	0.911097	0.93082	0.920341	0.928476	0.826416	0.861506	0.835926	0.888805	0.891007	0.940928	0.917003	0.903117	0.860173	0.786949	0.772242	0.80243	0.834619	0.755644	0.760851	0.82564	0.330257	0.406995	0.353444	0.22221	0.298879	0.375548	0.472136	0.303805	0.321881	0.53688	0.946827	0.873491	0.92248	0.800966	0.758026	0.783272	0.85976	0.712988	0.750966	0.900116
Event0273	MSTRG.118164;A3:3A:522188137:522188132:-	B	TraesCS3A02G292200	F-box protein SKIP8	1	0.973039	0.962783	0.954268	0.904269	0.832004	0.655834	0.984228	0.985393	0.995614	0.813601	1	1	0.993918	0.943235	0.749147	0.739965	0.554381	0.867599	0.942119	0.251914	0.216385	0.429229	0.385416	0.51609	0.646765	0.546185	0.482058	0.369798	0.1819	0.00897197	0.0150667	0.0132584	0.00717436	0.0291114	0.0133645	0.0170626	0.00766713	0.00962772	0.0120485
Event0755	MSTRG.218952;A3:5A:366256409:366256403:-	B	TraesCS5A02G173100	Emsy N terminus domain-containing protein-like	0.887238	0.905664	0.916022	0.925256	0.940028	0.959708	0.949003	0.95051	0.934081	0.892498	0.8465	0.795683	0.811865	0.927803	0.928717	0.933698	0.941424	0.87415	0.892972	0.796877	0.320299	0.332505	0.314745	0.687795	0.618731	0.549667	0.146289	0.461103	0.699457	0.228073	0.0182779	0.0281019	0.0140027	0.0344327	0.0435117	0.0304345	0.0573748	0.0742148	0.229096	0.0389241
Event1390	MSTRG.321439;A3:7A:202737919:202737924:+	B	TraesCS7A02G231700	PfkB-like carbohydrate kinase family protein	1	0.960599	1	0.893022	0.929	0.836297	0.952417	0.917833	0.854081	0.94721	0.997277	0.893414	0.984284	0.891078	0.694288	0.875102	0.842441	0.729477	0.720718	0.935135	0.58148	0.348798	0.0963029	0.132798	0.0925733	0.0523486	0.0936546	0.0579585	0.099617	0.24993	0.993836	0.932256	0.960412	0.856583	0.890173	0.931025	0.892487	0.804138	0.926696	0.967131
Event1912	MSTRG.62272;A5:2A:709847332:709847197:+	B	TraesCS2A02G464300	RNA binding protein	0.671573	0.815415	0.997388	0.985481	0.977142	0.979018	0.998683	0.986413	0.960925	0.922633	0.933145	0.925884	0.904594	0.940288	0.933181	0.917557	0.955026	0.915313	0.922205	0.945222	0.408714	0.345435	0.368556	0.405642	0.4582	0.510757	0.333731	0.376141	0.360316	0.307641	0.0833745	0.0824679	0.0838865	0.0958972	0.0877641	0.101982	0.111926	0.094503	0.121695	0.0994066
Event1913	MSTRG.62272;A5:2A:709847332:709847204:+	B	TraesCS2A02G464300	RNA binding protein	0.671573	0.815415	0.997388	0.985481	0.977142	0.979018	0.998683	0.986413	0.960925	0.922633	0.933145	0.925884	0.904594	0.940288	0.933181	0.917557	0.955026	0.915313	0.922205	0.945222	0.408714	0.345435	0.368556	0.405642	0.4582	0.510757	0.333731	0.376141	0.360316	0.307641	0.0833745	0.0824679	0.0838865	0.0958972	0.0877641	0.101982	0.111926	0.094503	0.121695	0.0994066
Event1915	MSTRG.62272;RI:2A:709847197-709847231:+	B	TraesCS2A02G464300	RNA binding protein	0.671573	0.815415	0.997388	0.985481	0.977142	0.979018	0.998683	0.986413	0.960925	0.922633	0.933145	0.925884	0.904594	0.940288	0.933181	0.917557	0.955026	0.915313	0.922205	0.945222	0.408714	0.345435	0.368556	0.405642	0.4582	0.510757	0.333731	0.376141	0.360316	0.307641	0.0833745	0.0824679	0.0838865	0.0958972	0.0877641	0.101982	0.111926	0.094503	0.121695	0.0994066
Event1916	MSTRG.62272;RI:2A:709847204-709847241:+	B	TraesCS2A02G464300	RNA binding protein	0.671573	0.815415	0.997388	0.985481	0.977142	0.979018	0.998683	0.986413	0.960925	0.922633	0.933145	0.925884	0.904594	0.940288	0.933181	0.917557	0.955026	0.915313	0.922205	0.945222	0.408714	0.345435	0.368556	0.405642	0.4582	0.510757	0.333731	0.376141	0.360316	0.307641	0.0833745	0.0824679	0.0838865	0.0958972	0.0877641	0.101982	0.111926	0.094503	0.121695	0.0994066
Event1518	MSTRG.328135;A5:7A:581373403:581373367:+	B	TraesCS7A02G402200	Protein N-terminal asparagine amidohydrolase	0.969146	0.963978	0.974895	0.946847	0.876928	0.867005	0.873579	0.967706	0.905508	0.977185	0.970649	0.992361	0.957904	0.927622	0.961982	0.975609	0.974057	0.924162	0.961983	0.970732	0.0422937	0	0.0409897	0.0199773	0.0315151	0.0430529	0.0246068	0.083957	0.0399659	0.0166328	0.716286	0.431104	0.493298	0.148886	0.167482	0.1777	0.299274	0.446605	0.800497	0.614334
Event1355	MSTRG.319394;A3:7A:118448493:118448485:-	B	TraesCS7A02G162200	Phosphopantothenoylcysteine decarboxylase	0.976464	0.984664	0.984957	0.958545	0.961137	0.917117	0.913267	0.927447	0.904184	0.9333	0.976101	0.934164	0.942328	0.898954	0.892131	0.887865	0.896892	0.846901	0.866474	0.961667	0.345654	0.370588	0.373147	0.530941	0.527303	0.523664	0.404494	0.345662	0.455832	0.383823	0.00785215	0	0.0157694	0.0143536	0.0487562	0.0170741	0.0623577	0.0455726	0.0556379	0.0401645
Event1029	MSTRG.12109;A3:1A:546515844:546515836:-	B	TraesCS1A02G368800	Acid phosphatase/vanadium-dependent haloperoxidase related	0.948101	0.98758	0.952777	0.971244	0.944134	0.928625	0.898956	0.960017	0.940433	0.974435	0.976561	0.920897	0.942175	0.962571	0.917039	0.879341	0.920424	0.977289	0.893103	0.927651	0.139691	0.288393	0.086433	0.131538	0.120165	0.108791	0.1236	0.10084	0.031118	0.261377	0.72677	0.42413	0.305773	0.554253	0.546714	0.429946	0.470808	0.472802	0.306348	0.644699
Event1632	MSTRG.50595;A3:2A:81752264:81752063:-	B	TraesCS2A02G135600	#N/A	0.991878	0.975947	0.988047	0.968738	0.966473	0.957375	0.937294	0.946262	0.954715	0.962067	0.985804	0.969375	0.97241	0.957972	0.955423	0.974319	0.953539	0.946391	0.949753	0.97286	0.166814	0.213262	0.154765	0.16581	0.173191	0.180572	0.10633	0.131898	0.110276	0.086533	0.922246	0.923474	0.776446	0.732168	0.766748	0.830989	0.790569	0.798847	0.754585	0.897316
Event1633	MSTRG.50595;RI:2A:81752063-81752171:-	B	TraesCS2A02G135600	#N/A	0.991878	0.975947	0.988047	0.968738	0.966473	0.957375	0.937294	0.946262	0.954715	0.962067	0.985804	0.969375	0.97241	0.957972	0.955423	0.974319	0.953539	0.946391	0.949753	0.97286	0.166814	0.213262	0.154765	0.16581	0.173191	0.180572	0.10633	0.131898	0.110276	0.086533	0.922246	0.923474	0.776446	0.732168	0.766748	0.830989	0.790569	0.798847	0.754585	0.897316
Event1668	MSTRG.51581;A3:2A:125128930:125128933:+	B	TraesCS2A02G169800	Elongation factor 1-beta	0.987616	0.976458	0.981002	0.966056	0.971714	0.959336	0.969428	0.964029	0.93668	0.946633	0.978971	0.977237	0.974897	0.97579	0.979114	0.982642	0.991974	0.981083	0.974243	0.970866	0.296498	0.257456	0.264604	0.260199	0.219992	0.179785	0.27898	0.202241	0.271115	0.210334	0.363844	0.551069	0.415192	0.478005	0.451624	0.465503	0.429876	0.475302	0.510409	0.401776
Event0943	MSTRG.10413;A5:1A:495709619:495709698:-	B	TraesCS1A02G301600	Ubiquitin-conjugating enzyme E2	0.903428	0.992246	0.98793	0.992953	0.988122	0.983048	0.986131	0.973986	0.970706	0.903339	0.770098	0.879183	0.902912	0.955876	0.95326	0.945138	0.939673	0.908443	0.935917	0.857824	0.167072	0.104023	0.116191	0.110803	0.155614	0.200425	0.0897722	0.218542	0.230173	0.181513	0.841425	0.786152	0.499301	0.44476	0.48042	0.572781	0.65049	0.607466	0.633992	0.666701
Event1899	MSTRG.62029;A5:2A:703707525:703707355:+	B	TraesCS2A02G454900	#N/A	1	1	0.98709	0.960978	0.966038	0.945089	0.931868	0.911757	1	0.987569	0.988178	0.983494	0.983256	0.953457	0.966631	0.956566	0.952782	0.979262	0.990349	0.980535	0.0192438	0	0.0468946	0.0087764	0.00582667	0.00287694	0	0	0	0.00908312	1	0.16257	0.464765	0.390303	0.259518	0.310884	0.473857	0.347563	0.5	0.0369315
Event1917	MSTRG.62290;A5:2A:711066924:711066927:-	B	TraesCS2A02G466700	Transcription factor GTE4	1	0.909938	0.977305	0.939807	0.965936	0.978148	0.978622	1	0.979995	0.982414	0.947728	0.96927	0.944794	0.975092	0.957725	0.933409	0.944882	0.977447	0.954583	0.935779	0.312667	0.290811	0.281802	0.264861	0.20442	0.143978	0.287392	0.258666	NA	0.323821	0.000576625	0.00688641	0.000500565	0.0129851	0.00678799	0.00640485	0.00230957	0.00623811	0.00802034	0.00279184
Event1452	MSTRG.325465;A3:7A:454052055:454052064:+	B	TraesCS7A02G316900	#N/A	1	0.994073	0.984782	0.963202	0.958427	0.976746	0.952208	0.969523	0.9657	0.978813	0.993696	0.990947	0.99075	0.97759	0.973926	0.980644	0.995034	0.987847	0.975159	0.981434	0.488795	0.339785	0.614268	0.527628	0.406515	0.285403	0.573501	0.437566	0.383158	0.45249	0.079525	0.130166	0.0701394	0.0857012	0.135998	0.118436	0.145684	0.166639	0.183383	0.10674
Event0363	MSTRG.121294;A3:3A:653327501:653327486:-	B	TraesCS3A02G408300	#N/A	0.811671	1	1	1	1	0.956625	1	1	1	1	0.976258	0.945222	0.921868	0.924186	0.769989	0.960741	0.985914	1	0.995294	0.992399	0.184019	0.306206	0.195251	0.0890711	0.085254	0.0814369	0.0897117	0.0846885	0.132386	0.106403	1	0.998043	1	1	1	1	0.993705	0.993976	1	1
Event1365	MSTRG.319876;SE:7A:134514238-134514450:134514527-134514842:-	B	TraesCS7A02G180000	#N/A	0.983682	0.971155	0.965131	0.968978	0.97108	0.959103	0.978787	0.986163	0.994559	0.990228	0.982249	0.967655	0.972409	0.955693	0.975631	0.979017	0.99383	0.974821	0.970575	0.982721	0.350616	0.276825	0.211357	0.440783	0.51708	0.593376	0.728039	0.577246	0.534248	0.337203	0	0.101132	0.0680833	0.104473	0.0948898	0.0900783	0.0973567	0.159573	0.0691326	0.0630369
Event1139	MSTRG.272883;A3:6A:141861064:141861061:-	B	TraesCS6A02G153900	Fiber protein Fb15	0.982102	0.992082	0.994174	0.99463	0.982318	0.985884	0.899132	0.996337	0.994278	0.997909	0.964849	0.953918	0.905507	0.811666	0.82078	0.788541	0.734676	0.859857	0.964472	0.898931	0.363926	0.375648	0.315238	0.268414	0.242601	0.216787	0.233342	0.245237	0.31037	0.329349	0.0523105	0.0687714	0.0432424	0.0642177	0.0707046	0.0659068	0.0594387	0.0608134	0.081424	0.0432215
Event1024	MSTRG.12002;A3:1A:544055117:544054991:-	B	TraesCS1A02G363800	Alpha/beta-hydrolase	0.997799	0.995767	0.986139	0.983733	0.973119	0.991739	0.988724	0.983279	0.971678	0.980332	0.994167	0.994633	0.994085	0.972411	0.986322	0.985695	0.978002	0.979957	0.986277	0.986706	0.17056	0.21518	0.476371	0.335116	0.360479	0.385841	0.216239	0.482305	NA	0.214382	0.0583025	0.107227	0	0.0230083	0.179779	0.090175	0.0657808	0.100875	NA	0.0195541
Event0068	MSTRG.111220;A3:3A:107398749:107398752:+	B	TraesCS3A02G130200	ATP-dependent RNA helicase DB10	1	0.957708	0.992038	0.975935	0.983815	0.986267	0.997997	0.993293	1	0.992198	0.973615	0.98734	0.996816	0.976753	0.990694	0.989821	0.983369	0.992792	0.998262	1	0.415927	0.465121	0.850251	0.689721	0.644533	0.599346	0.115959	0.718493	0.00538773	0.00592771	0.00596212	0.00480559	0.0106785	0.0130607	0.504028	0.00725706	0.0102857	0.257309	0.00873933	0.00943395
Event0181	MSTRG.117022;A5:3A:468533189:468533398:-	B	TraesCS3A02G250100	Protein REVERSION-TO-ETHYLENE SENSITIVITY1	1	1	1	0.994833	0.95871	0.985615	1	0.995058	0.975083	1	1	1	0.991842	0.992635	0.992179	0.988808	1	0.984252	0.92525	0.996418	0.658667	0.198575	0.391914	0.408432	0.364534	0.320636	0.32278	0.251305	NA	0.0727248	0.00448826	0.0122416	0.0211747	0.0334773	0.0482099	0.0411805	0.0374513	0.0325956	0.0544819	0.0169822
Event0182	MSTRG.117022;RI:3A:468533310-468533398:-	B	TraesCS3A02G250100	Protein REVERSION-TO-ETHYLENE SENSITIVITY1	1	1	1	0.994833	0.95871	0.985615	1	0.995058	0.975083	1	1	1	0.991842	0.992635	0.992179	0.988808	1	0.984252	0.92525	0.996418	0.658667	0.201743	0.398655	0.408432	0.364534	0.320636	0.328948	0.277589	NA	0.0740513	0.00448826	0.0123813	0.0217247	0.0339646	0.0487811	0.0427954	0.0375935	0.03285	0.0552748	0.0173102
Event0852	MSTRG.221662;A3:5A:484556137:484556134:-	B	TraesCS5A02G275000	F-box protein	1	1	1	1	1	1	1	1	0.965129	0.945514	0.967357	0.939003	1	1	0.929893	0.951465	0.984203	0.964533	0.96515	0.973519	0.252197	0.261874	0.21622	0.428084	0.426704	0.425324	0.162699	0.576443	0.318045	0.199342	1	1	NA	NA	NA	0.976975	1	0.571505	0.681844	0.527999
Event1880	MSTRG.61411;A3:2A:683508227:683508402:+	B	TraesCS2A02G430100	#N/A	1	1	1	0.995254	0.991731	0.986075	0.966248	0.998166	0.996431	0.997755	1	1	0.998879	1	0.999429	0.997346	0.987409	0.999025	0.99888	0.996037	0.0345978	0.224581	0.295687	0.346329	0.387249	0.42817	0.147609	0.37178	0.260025	0.0253061	0	0	0	0	0	0.0903578	0.0264485	0.00972856	0.0226003	0
Event1882	MSTRG.61411;A5:2A:683508573:683508329:+	B	TraesCS2A02G430100	#N/A	1	1	1	0.995254	0.991731	0.986075	0.966248	0.998166	0.996431	0.997755	1	1	0.998879	1	0.999429	0.997346	0.987409	0.999025	0.99888	0.996037	0.0345978	0.224581	0.295687	0.346329	0.387249	0.42817	0.147609	0.37178	0.260025	0.0253061	0	0	0	0	0	0.0903578	0.0264485	0.00972856	0.0226003	0
Event1884	MSTRG.61411;RI:2A:683508329-683508402:+	B	TraesCS2A02G430100	#N/A	1	1	1	0.995254	0.991731	0.986075	0.966248	0.998166	0.996431	0.997755	1	1	0.998879	1	0.999429	0.997346	0.987409	0.999025	0.99888	0.996037	0.0345978	0.224581	0.295687	0.346329	0.387249	0.42817	0.147609	0.37178	0.260025	0.0253061	0	0	0	0	0	0.0903578	0.0264485	0.00972856	0.0226003	0
Event0084	MSTRG.111836;A3:3A:135971744:135971926:+	A&B	TraesCS3A02G149800	Dual specificity protein phosphatase	0.628408	0.060348	0.172901	0.103302	0.0782479	0.194829	0.158263	0.235881	0.334156	0.299673	0.462276	0.499608	0.558944	0.536264	0.526723	0.627616	0.434594	0.471675	0.718812	0.540127	1	0.978214	0.977615	0.936695	0.94598	0.955265	0.803011	0.955045	1	0.968005	0.54331	0.452973	0.564821	0.546309	0.646062	0.631237	0.514476	0.609093	0.781929	0.767259
Event0110	MSTRG.112735;A3:3A:186847082:186847073:-	A&B	TraesCS3A02G172200	Nuclear pore complex protein	0	0	0	0.133447	0.079919	0.603297	0.781346	0.187022	1	0.5	0	0	0	0.04612	0.0992876	0.0993523	0.267654	0.25	0.25	0	1	0.969404	0.952315	0.978259	0.957984	0.93771	0.992802	0.976408	0.978051	0.926074	0.0263672	0.109374	0.182496	0.287322	0.485291	0.486286	0.267425	0.478957	0.67787	0.160074
Event1009	MSTRG.11205;A3:1A:520814278:520814272:-	A&B	TraesCS1A02G332400	Chromatin modification-related protein EAF7	0.236087	0.542854	0.34776	0.269963	0.159423	0.355774	0.299041	0.731721	0.620343	0.163994	0.0448838	0.0442016	0.0133014	0.0532686	0.0553079	0.0499415	0.0436127	0.0520335	0.0730866	0.063388	1	0.982543	1	0.994302	0.99425	0.994197	0.995818	0.997018	1	1	0.469326	0.875938	0.422417	0.594421	0.897244	0.72141	0.934236	0.691505	0.877065	0.368174
Event0784	MSTRG.219215;SE:5A:381302802-381302880:381302921-381303313:-	A&B	TraesCS5A02G181700	Ubiquitin-conjugating enzyme E2	0.123267	0.0788256	0.145916	0.19391	0.401963	0.656306	0.74256	0.496099	0.840318	0.543521	0.275463	0.676632	0.371935	0.840655	0.871379	0.725373	0.835875	0.73586	0.947095	0.464818	1	1	1	1	1	1	1	1	1	0.953138	0.0330057	0.0418892	0.0862116	0.109847	0.167469	0.0857258	0.326811	0.258777	0.078635	0.0368088
Event0821	MSTRG.9975;A5:1A:481629195:481628606:+	A&B	TraesCS1A02G283700	F-box family protein	0.455614	1	1	1	1	1	1	0.848215	0.96687	1	0.241238	0.105402	0.123365	0.152752	0.162032	0.158198	0.13633	0.405041	0.613339	0.229185	0.169527	0.142926	0.253855	0.449824	0.382905	0.315986	0.285849	0.381316	0.544622	0.149727	0.00422122	0.00416006	0.00608451	0	0.0212732	0	0.0111023	0.0111334	0.0592354	0.0119115

## Sheet: Hexaploid
Supplemental Data 14 AS event triads which were influenced during polyploidization in polyploid wheats. AS event names, influenced subgenomes, IWGSC coordinate IDs and PSI from E1 to E10 in each compared subgenomes were listed. Sheet1, influenced subgenomes in polyploidization of tetraploid. Sheet2, influenced subgenomes in polyploidization of polyploid wheats.
Event	Event Information	Influenced subgenomes	IWGSC_Gene	Functional description	DV_A_1	DV_A_2	DV_A_3	DV_A_4	DV_A_5	DV_A_6	DV_A_7	DV_A_8	DV_A_9	DV_A_10	Hexa_A_1	Hexa_A_2	Hexa_A_3	Hexa_A_4	Hexa_A_5	Hexa_A_6	Hexa_A_7	Hexa_A_8	Hexa_A_9	Hexa_A_10	SP_B_1	SP_B_2	SP_B_3	SP_B_4	SP_B_5	SP_B_6	SP_B_7	SP_B_8	SP_B_9	SP_B_10	Hexa_B_1	Hexa_B_2	Hexa_B_3	Hexa_B_4	Hexa_B_5	Hexa_B_6	Hexa_B_7	Hexa_B_8	Hexa_B_9	Hexa_B_10	TA_D_1	TA_D_2	TA_D_3	TA_D_4	TA_D_5
Event1907	MSTRG.62272;A3:2A:709847166:709847231:+	A	TraesCS2A02G464300	RNA binding protein	0.575657	0.774776	0.996122	0.978657	0.963789	0.968561	0.9975	0.978383	0.945736	0.88742	0.722653	0.529851	0.794169	0.786617	0.540363	0.861837	0.833854	0.537691	0.694989	0.644313	0.308026	0.245136	0.271891	0.3124	0.337218	0.362035	0.262863	0.266876	0.231837	0.247645	0.124171	0.0565602	0.106469	0.100742	0.113607	0.113232	0.142356	0.129503	0.146714	0.070887	0.0180692	0.0263657	0.0346622	0	0
Event1908	MSTRG.62272;A3:2A:709847166:709847241:+	A	TraesCS2A02G464300	RNA binding protein	0.575657	0.774776	0.996122	0.978657	0.963789	0.968561	0.9975	0.978383	0.945736	0.88742	0.722653	0.529851	0.794169	0.786617	0.540363	0.861837	0.833854	0.537691	0.694989	0.644313	0.308026	0.245136	0.271891	0.3124	0.337218	0.362035	0.262863	0.266876	0.231837	0.247645	0.124171	0.0565602	0.106469	0.100742	0.113607	0.113232	0.142356	0.129503	0.146714	0.070887	0.0180692	0.0263657	0.0346622	0	0
Event1101	MSTRG.271283;A3:6A:74027366:74027308:-	A	TraesCS6A02G105800	#N/A	0.346421	0.98717	0.958658	0.981765	0.935521	0.947035	0.966661	0.952338	0.874937	0.911279	0	0	0.133753	0.357318	0.0133421	0.392039	0.0465253	0.0891911	0.0572572	0	0.258176	0.0374134	0.0850927	0.199283	0.191309	0.183335	0.0545554	0.522059	0.162556	0.079255	0	0.0206591	0.0303532	0.125303	0.0206388	0.161325	0.397484	0.10311	0.0475492	0.0208891	0.0177252	0.0220921	0.0264591	0.0409661	0.0210684
Event1590	MSTRG.48723;A5:2A:29290070:29290077:-	A	TraesCS2A02G065000	Prostaglandin E synthase 2	0.845104	0.999619	1	1	1	1	1	1	1	1	0.0679749	0.0881651	0.0544148	0.0921916	0.0654006	0.0491572	0.0496349	0.133541	0.0382582	0.050116	0.0872652	0.114685	0.120439	0.140368	0.100787	0.0612057	0.0906623	0.0347896	0.0663919	0.0599742	0.0229988	0.00751706	0.00845618	0.0290773	0.0104583	0.0156164	0.00962873	0.0128951	0	0.00404425	0.0443634	0.0318178	0.0192721	0.0999325	0.0863539
Event0955	MSTRG.226204;RI:5A:623955595-623955824:+	A	TraesCS5A02G443900	Histone H1	0.5	0.602507	0.384083	0.667384	0.816713	0.668059	0.578884	0.749013	0.659649	0.713592	0.081451	0.29604	0.268072	0.333317	0.266402	0.352485	0.678263	0.436412	0.626693	0.15011	NA	0.0649736	1	0.496207	0.544511	0.592814	0.595919	0.00734866	NA	NA	0.10091	0.499838	0.446826	0.293408	0.506816	0.267436	0.388215	0.487108	0.743369	0.737805	0.0158106	0.00893493	0.00205927	0.0518872	0.00232655
Event1467	MSTRG.325879;RI:7A:474788466-474788580:-	A	TraesCS7A02G326800	RNA-binding protein	0.24863	0.927639	0.801616	0.854839	0.701	0.827616	0.945944	0.916561	0.855558	0.950473	0.154351	0.117624	0.0561312	0.0657079	0.0497804	0.105015	0.200157	0.141504	0.10333	0.144052	0.185135	0.0533225	0.0491591	0.0775144	0.10114	0.124766	0.179604	0.0548296	0.149914	0.247924	0.307264	0.233833	0.122287	0.10408	0.111089	0.184614	0.436655	0.357692	0.188087	0.234498	0.217615	0.178176	0.138736	0.0854934	0.193033
Event1647	MSTRG.50989;A5:2A:97842407:97842394:+	A	TraesCS2A02G150000	Pyruvate dehydrogenase kinase, mitochondrial	0.444756	0.560734	0.682558	0.762811	0.786851	0.788068	0.640213	0.83388	0.479734	0.912145	0.330202	0.454129	0.355274	0.2819	0.323185	0.251921	0.255296	0.337788	0.122557	0.5376	0.0726023	0.132286	0.107186	0.0748807	0.0737584	0.0726362	0.0420562	0.0749033	0.0580211	0.119081	0.34855	0.0701059	0.0359476	0.0261924	0.0120174	0.0131224	0.0489704	0.04044	0.0240024	0.00837703	0.335041	0.353965	0.37289	0.198024	0.191753
Event1066	MSTRG.13447;A3:1A:575739153:575739149:-	A	TraesCS1A02G418300	#N/A	0.896621	0.746038	0.689635	0.67756	0.577817	0.662724	0.711858	0.768203	0.670668	0.586478	0.998952	1	0.997128	0.994514	0.996277	0.995869	0.99751	0.988475	0.998404	0.993899	0.150243	0.151533	0.113613	0.248638	0.267927	0.287217	0.103914	0.297892	0.273414	0.082125	0.469904	0.552954	0.226658	0.153169	0.258274	0.205308	0.222097	0.375375	0.296352	0.230395	0.268848	0.172969	0.0770895	0.27369	0.427838
Event0705	MSTRG.215265;A3:5A:136390447:136390456:+	A	TraesCS5A02G096500	Shikimate dehydrogenase (NADP(+))	0.75151	0.720513	0.788576	0.744437	0.775026	0.867812	1	0.827148	0.795211	0.582619	0.595355	0.138313	0.224266	0.576803	0.422968	0.783815	0.541868	0.799321	0.718319	0.693492	0.424267	0.333318	0.255786	0.366696	0.367211	0.367725	0.230494	0.463798	0.543485	0.278016	0.376749	0.315961	0.564456	0.635398	0.573635	0.416548	0.400713	0.64341	0.453889	0.443695	0.886455	0.918146	0.949837	0.912882	0.847134
Event0236	MSTRG.117823;A5:3A:507771175:507771384:-	A	TraesCS3A02G278300	#N/A	0.5	0.487509	0.333097	0.322194	0.544158	0.100108	0.0699393	0.0606626	0.340785	0.253847	0.97101	0.873579	0.949296	0.901777	0.596845	1	1	0.78657	1	1	0.364627	0.398667	0.437552	0.416784	0.359321	0.301858	0.277733	0.312352	0.147734	0.282333	0.375716	0.386117	0.291423	0.253937	0.249129	0.305263	0.261294	0.418145	0.216707	0.16024	0.992182	0.97911	0.966039	0.984627	0.988924
Event0237	MSTRG.117823;RI:3A:507771296-507771384:-	A	TraesCS3A02G278300	#N/A	0.5	0.487509	0.333097	0.322194	0.544158	0.100108	0.0699393	0.0606626	0.340785	0.253847	0.97101	0.873579	0.949296	0.901777	0.596845	1	1	0.78657	1	1	0.364627	0.398667	0.437552	0.416784	0.359321	0.301858	0.277733	0.312352	0.147734	0.282333	0.375716	0.386117	0.291423	0.253937	0.249129	0.305263	0.261294	0.418145	0.216707	0.16024	0.992182	0.97911	0.966039	0.984627	0.988924
Event0945	MSTRG.226012;A3:5A:618961708:618961713:+	A	TraesCS5A02G435700	Queuine tRNA-ribosyltransferase, putative	0.677002	0.0696397	0.0390003	0.0918793	0.0948924	0.135332	0.0529127	0.053699	0.100965	0.115445	1	0.585328	0.593103	0.19648	0.292533	0.324608	0.226265	0.45972	NA	0.139958	0.0916636	0.244891	0.183305	0.244379	0.276948	0.309518	0.218625	0.300434	NA	0.325333	0.296412	0.214861	0.293816	0.216279	0.214849	0.141082	0.154378	0.237253	0.239302	0.755635	1	1	1	0.995492	0.990328
Event1789	MSTRG.57943;A3:2A:527912859:527912856:-	A	TraesCS2A02G307100	protein kinase family protein	0.773279	0.96926	0.972579	0.945037	0.971673	0.909148	0.894469	0.938584	0.912084	0.959266	0	0.654028	0.545949	0.573208	0.545103	0.553183	0.340986	0.106453	0.54741	0.45483	0.604914	0.593789	0.686785	0.609406	0.612262	0.615119	0.644132	0.354646	0.640192	0.589218	0.78094	0.619927	0.750294	0.720577	0.57631	0.622616	0.788007	0.431628	0.625618	0.726531	0.0142281	0.00711406	0	0.0310607	0.104911
Event1859	MSTRG.60727;A3:2A:659707127:659707122:-	A	TraesCS2A02G404200	#N/A	0.269274	0.605127	1	NA	0.744079	0	0.0842498	1	0.220945	0	0.283335	0.116717	0.0298206	0.132282	0.107647	0.122121	0.121131	0.346024	NA	0.178865	0.932803	0.917338	0.769815	0.832245	0.854855	0.877465	0.837041	1	NA	0.736061	1	1	0.958952	0.97265	0.980587	0.971514	1	1	1	0.980153	0.0601717	0.229413	0.398655	0.256118	0.261117
Event0889	MSTRG.223185;RI:5A:537127208-537127294:-	A	TraesCS5A02G327800	DNA-(apurinic or apyrimidinic site) lyase	0.344792	0.0878998	0.0936124	0.111287	0.0937437	0.0906097	0.0780097	0.0475994	0.0496538	0.0557793	NA	0.906683	0.601325	0.758732	0.587474	0.693515	0.798327	0.87752	0.499322	0.773661	0.925718	0.92517	0.948081	0.819328	0.801727	0.784126	0.862773	0.710295	0.793857	0.878513	0.966658	0.905062	0.904141	0.813843	0.880083	0.872317	0.740359	0.813573	0.665974	0.756813	0.791901	0.775457	0.759013	0.621755	0.568832
Event1067	MSTRG.13447;A5:1A:575739227:575739231:-	A	TraesCS1A02G418300	#N/A	0.103379	0.253962	0.310365	0.32244	0.422183	0.337276	0.288142	0.231797	0.329332	0.413522	0.00104768	0	0.00287191	0.00548629	0.00372264	0.00413082	0.00249036	0.0115248	0.00159613	0.00610095	0.849757	0.848467	0.886387	0.751362	0.732073	0.712783	0.896086	0.702108	0.726586	0.917875	0.530096	0.447046	0.773342	0.846831	0.741726	0.794692	0.777903	0.624625	0.703648	0.769605	0.567731	0.530379	0.493027	0.69654	0.53726
Event0557	MSTRG.5151;A3:1A:232342411:232342414:+	A	TraesCS1A02G138600	Transcription initiation factor IIF subunit alpha	0.470116	0.0894942	0.323573	0.363942	0.487551	0.689045	0.520274	0.293314	0.327542	0.170039	0.380055	0.665636	0.629441	0.753676	0.605357	0.815505	0.87272	0.773037	0.64045	0.608159	0.985309	0.981866	0.951624	0.949483	0.940642	0.931802	0.965191	0.942626	0.959116	0.977	1	1	0.999505	0.985537	0.993977	0.992017	0.983089	0.984359	0.996423	0.991379	0.644416	0.616651	0.588886	0.765184	0.723557
Event0854	MSTRG.10084;SE:1A:485360079-485360907:485360957-485361028:-	A	TraesCS1A02G288500	Nuclear transcription factor Y subunit B	0.166684	0.0349035	0.0500979	0.0810012	0.100642	0.135435	0.166722	0.166531	0.239674	0.0789398	0.2635	0.326485	0.369496	0.451776	0.371707	0.392526	0.474957	0.335433	0.343051	0.310757	0.798393	0.747542	0.772393	0.806162	0.823489	0.840817	0.802087	0.747628	0.813357	0.855145	0.667244	0.657703	0.797257	0.859934	0.809568	0.834372	0.857845	0.71373	0.862878	0.813829	0.849278	0.856538	0.863799	0.854426	0.909992
Event1812	MSTRG.59125;A5:2A:585138132:585138041:+	A	TraesCS2A02G346500	Kinase family protein	0.245358	0.0436288	0.0499805	0.0912504	0.200969	0.281149	0.216848	0.191767	0.203897	0.188664	0.377608	0.4438	0.356822	0.345268	0.378869	0.364916	0.382484	0.428239	0.408625	0.508061	0.694402	0.735193	0.803282	0.702466	0.654199	0.605932	0.578295	0.568572	0.540522	0.415139	NA	NA	NA	1	0.512458	0.681693	0.337958	0.277919	0.242182	NA	1	0.998136	0.996271	0.978744	0.95667
Event0314	MSTRG.120370;SE:3A:620763323-620763569:620763733-620763836:-	B	TraesCS3A02G370000	RNA polymerase II C-terminal domain phosphatase-like protein&&RNA polymerase II C-terminal domain phosphatase-like 2&&RNA polymerase II C-terminal domain phosphatase-like protein 2	0.0222428	0	0.00535841	0.0535575	0.0426552	0.0209684	0.0157953	0.0338737	0.0298072	0.0411511	0.00594542	0.0315641	0.0184674	0.0233408	0.013641	0.036403	0.0833908	0.0192658	0.0476855	0.0208569	0.81691	0.781101	0.697266	0.566923	0.520731	0.474539	0.596249	0.463816	0.487199	0.813417	0.986289	0.950605	0.964403	0.917667	0.962037	0.924824	0.911357	0.940024	0.939825	0.96555	0	0.00539585	0.0107917	0.0070654	0.00243748
Event1344	MSTRG.319320;A3:7A:116006080:116006254:+	B	TraesCS7A02G159700	transmembrane protein	0	0	0	0.110998	0	0	0	0	0	0.0113466	0	0.0223279	0.00463246	0	0.00269489	0	0.0109379	0.0102315	0.00504713	0	0.609737	0.674842	0.54626	0.430759	0.45711	0.483462	0.387453	0.4966	0.523599	0.54771	0.668547	0.94735	0.716917	0.611872	0.929128	0.705817	0.851267	0.796084	0.480381	0.724962	0	0	0	0.0774529	0.061349
Event1345	MSTRG.319320;A3:7A:116006080:116006261:+	B	TraesCS7A02G159700	transmembrane protein	0	0	0	0.110998	0	0	0	0	0	0.0113466	0	0.0223279	0.00463246	0	0.00269489	0	0.0109379	0.0102315	0.00504713	0	0.609737	0.674842	0.54626	0.430759	0.45711	0.483462	0.387453	0.4966	0.523599	0.54771	0.668547	0.94735	0.716917	0.611872	0.929128	0.705817	0.851267	0.796084	0.480381	0.724962	0	0	0	0.0774529	0.061349
Event0160	MSTRG.115590;SE:3A:382145239-382145314:382145461-382146553:+	B	TraesCS3A02G212200	Protein kinase	0	0.00279727	0	0.0136833	0.0129763	0.040898	0.0625003	0.0165803	0.0356095	0.00790356	0.00506303	0.00242212	0.00385368	0.044698	0.0121668	0.049002	0.0266567	0.00186201	0.00560853	0	0.813218	0.851416	0.95106	0.9226	0.89187	0.861141	0.905665	0.941056	0.934891	0.618106	0.0397402	0.0804808	0.108009	0.548621	0.160354	0.434484	0.505426	0.201404	0.253661	0.172431	0	0.00446608	0.00893216	0.0219737	0.121103
Event0227	MSTRG.117478;SE:3A:490625346-490625552:490625592-490626053:-	B	TraesCS3A02G266200	Splicing factor 3A subunit 3	NA	NA	NA	0	0	0.0171743	0.0157482	0.0142303	0	0	NA	0	0	0	0	0	0	0	NA	NA	0.962222	0.912383	0.86572	0.663788	0.601901	0.540015	0.836734	0.573614	0.567697	0.942906	1	0.999058	0.998186	0.996503	0.998491	0.997603	0.995602	0.998178	0.995121	0.998264	0.27803	0.228767	0.179504	0.137738	0.0734072
Event1844	MSTRG.60071;A3:2A:625291549:625291159:-	B	TraesCS2A02G382000	Histone-lysine N-methyltransferase	0	0.0216762	0.0176635	0.0561038	0.0879671	0.234757	0.22818	0.107361	0.168702	0.0671974	0	0.0514747	0.0113023	0.12233	0.0506414	0.108284	0.140774	0.115986	0.0525587	0.0708108	0.271692	0.437833	0.480002	0.770412	0.885206	1	0.447702	0.898557	0.90661	0.282026	0.333073	0.287791	0.181322	0.18938	0.197278	0.174086	0.299648	0.391341	0.206938	0.362353	0.0748063	0.0711385	0.0674708	0.0753954	0.268345
Event1818	MSTRG.59161;A3:2A:587735996:587735999:+	B	TraesCS2A02G348800	Basic helix-loop-helix (BHLH) DNA-binding superfamily	0	0	0	0	0	0	0.641073	0.403274	0.453415	0.0392119	0	0	0	0.25	0.25	0.613574	0.25	0.75	0.29628	0.247442	0.5	0.0394976	0.491539	0.902211	0.923519	0.944828	0.894212	0.891031	0.839546	0.715334	0	NA	0	0.75	0.5	0.366093	0.330219	0.211661	0.206763	0.152395	0.0294345	0.095828	0.162222	0.105853	0.249985
Event0603	MSTRG.7630;A3:1A:364228118:364227974:-	B	TraesCS1A02G203000	Ubiquitin-like protein	0.0145741	0.0170661	0.0320785	0.0394519	0.0436535	0.0918921	0.102972	0.0494656	0.0945802	0.0270248	0.00977777	0.0509657	0.028674	0.149134	0.0427553	0.138653	0.166798	0.0778572	0.0545324	0.0349734	0.892198	0.80837	0.917081	0.986631	0.972308	0.957984	0.764324	0.914215	0.848714	0.739709	0.0493958	0.307946	0.203253	0.65311	0.182316	0.641301	0.510322	0.536884	0.231041	0.502283	0.028211	0.0220774	0.0159437	0.159904	0.299956
Event1935	MSTRG.63352;SE:2A:736546011-736547147:736547227-736548424:+	B	TraesCS2A02G511900	4-hydroxy-tetrahydrodipicolinate synthase	0	0.000606702	0	0.00468466	0.0234179	0.015338	0.0295571	0.0108158	0.0166811	0.00449981	0	0.00972736	0.0117367	0.0568717	0.0291518	0.0579694	0.0230287	0.0347939	0.0389394	0.00337596	0.448316	0.439115	0.562965	0.695445	0.723093	0.75074	0.782581	0.755525	0.786402	0.700359	0.00349272	0.00660334	0.021628	0.055764	0.0363824	0.114299	0.0609651	0.0255401	0.0521523	0.0612808	0.00216395	0.00108198	0	0.208358	0.330152
Event0890	MSTRG.223221;SE:5A:538320243-538320631:538322564-538323367:+	B	TraesCS5A02G329400	#N/A	0.00619888	0.0146795	0.0135606	0.026721	0.0520149	0.101342	0.116705	0.0504841	0.113376	0.0292413	0.0228432	0.0638369	0.0631857	0.192495	0.0910161	0.286433	0.294192	0.10892	0.111792	0.068237	0.419732	0.897233	0.657925	0.616633	0.698418	0.780203	0.885064	0.851727	1	0.968621	0.136973	0.147791	0.169185	0.334874	0.19715	0.454256	0.624	0.172887	0.562868	0.0404106	0.0626885	0.0546734	0.0466582	0.247933	0.341968
Event0958	MSTRG.10471;A3:1A:497514038:497514024:-	B	TraesCS1A02G304300	Keratinocyte-associated protein 2	0	0	0.0228109	0.0152703	0.0132612	0.0467739	0.115178	0.0121791	0.0615088	0	0.00318114	0	0.01285	0.00571177	0.00905866	0.0030667	0.0329619	0.0122127	0.0257563	0	0.707778	0.80908	0.666607	0.686927	0.645677	0.604426	0.786406	0.53001	0.40219	0.693566	0.971827	0.954358	0.966565	0.997164	0.971214	0.996616	0.987454	0.9347	0.939263	0.834814	0.791646	0.733171	0.674696	0.262858	0.341007
Event0842	MSTRG.10019;A3:1A:483034075:483034070:-	B	TraesCS1A02G286300	30S ribosomal protein S8, putative	0.318961	0.199996	0.214649	0.155125	0.174947	0.150846	0.0558204	0.145701	0.0806814	0.154388	0.653433	0.436325	0.204956	0.148735	0.193379	0.159479	0.0575695	0.369444	0.120664	0.150697	0.0151232	0.0119898	0.00493777	0.0134867	0.00768804	0.00188937	0.0117994	0.0212983	0.0384509	0.0137622	0.480257	0.294503	0.254198	0.330314	0.178754	0.325464	0.113197	0.303328	0.333392	0.371804	0.793499	0.76388	0.734261	0.662575	0.620183
Event0906	MSTRG.224389;RI:5A:570007032-570008265:-	B	TraesCS5A02G370800	#N/A	0.00608679	0.0336618	0.0584888	0.0955142	0.101157	0.170256	0.234453	0.0678806	0.142403	0.0771489	0.00823311	0.0672806	0.090317	0.314521	0.0886252	0.285451	0.354702	0.0805325	0.114194	0.0518176	0.46174	0.51232	0.551783	0.596482	0.580503	0.564524	0.555277	0.665883	0.636228	0.464675	0.0337362	0.186341	0.151847	0.433666	0.165517	0.363668	0.418698	0.221329	0.187446	0.160261	0.29172	0.290961	0.290202	0.838841	1
Event1822	MSTRG.59450;A5:2A:602116894:602116607:+	B	TraesCS2A02G357500	Calcium uptake protein 1	0	0	0.0169105	0.0217013	0.0252592	0.0452805	0.042699	0.0192192	0.025345	0.0565186	0.463809	0.100766	0.0891478	0.10646	0.0518299	0.0937159	0.10823	0.0377802	0.0454158	0.0494867	0.191186	0.101194	0.224288	0.642711	0.697986	0.75326	0.278127	0.609984	0.540408	0.104153	NA	0	0	0.0091917	0.0242586	0.0138057	0.0192979	0.00460983	0.0117214	NA	0.98205	0.951307	0.920563	0.763023	0.69302
Event1824	MSTRG.59450;RI:2A:602116607-602116681:+	B	TraesCS2A02G357500	Calcium uptake protein 1	0	0	0.0169105	0.0217013	0.0252592	0.0452805	0.042699	0.0192192	0.025345	0.0565186	0.463809	0.100766	0.0891478	0.10646	0.0518299	0.0937159	0.10823	0.0377802	0.0454158	0.0494867	0.191186	0.101194	0.224288	0.642711	0.697986	0.75326	0.278127	0.609984	0.540408	0.104153	NA	0	0	0.0091917	0.0242586	0.0138057	0.0192979	0.00460983	0.0117214	NA	0.98205	0.951307	0.920563	0.763023	0.69302
Event0685	MSTRG.9379;A3:1A:454343069:454343088:+	B	TraesCS1A02G260400	RPA-interacting protein A	0	0	0	0.00965769	0.00970532	0.0550148	0.0706481	0.0575627	0.0481411	0.0639062	0	0.0131794	0.0212277	0.05244	0.0200983	0.0732025	0.0538625	0.156626	NA	0.0862004	0.138111	0.209432	0.347611	0.347565	0.361242	0.374919	0.20529	0.447286	0.5806	0.200985	0	0.0125721	0.0053056	0.0699059	0.00868958	0.0435571	0.0331089	0.0191356	0.00570612	0	0.529973	0.689116	0.848259	0.775631	0.742464
Event0133	MSTRG.113539;A3:3A:235828823:235828820:-	B	TraesCS3A02G190300	Exportin-7	0.652792	0.00307964	0.0682497	0.0188988	0.0431974	0.0456361	0.0724912	0.0437752	0.0631279	0.0302627	0.0936488	0.0611191	0.0442275	0.048438	0.0420815	0.0324809	0.0339218	0.0902087	0.114348	0.117458	0.0552508	0.116377	0.0643742	0.0850995	0.0940396	0.10298	0.0623158	0.0692388	0.0640772	0.0258116	0.775622	0.433642	0.545234	0.195905	0.19282	0.163752	0.105854	0.496019	0.176998	0.210389	0.816371	0.862894	0.909417	0.853287	0.831885
Event1061	MSTRG.13232;SE:1A:571289717-571289802:571289844-571290110:+	B	TraesCS1A02G409800	G-box binding factor	0.0639119	0.0480924	0.0684225	0.102884	0.136687	0.134466	0.181842	0.274899	0.233199	0.0784034	0.271754	0.0894974	0.112834	0.174034	0.106203	0.178646	0.338288	0.229481	0.122214	0.0785406	0.863542	0.805623	0.889807	0.647295	0.651093	0.654891	0.871938	0.668395	0.723333	0.979446	0.0917622	0.474281	0.447615	0.54745	0.394229	0.653024	0.628223	0.495731	0.601239	0.613926	0.918488	0.926022	0.933557	0.899777	0.743293
Event0364	MSTRG.121404;A3:3A:656428525:656428529:+	B	TraesCS3A02G413300	#N/A	0.561993	0.0178886	0.0574829	0.103925	0.142873	0.132501	0.183123	0.1757	0.18165	0.148974	0	0.103143	0.253489	0.251338	0.181145	0.185867	0.526624	0.284089	NA	0.101442	0.423008	0.679939	0.705558	0.800143	0.791531	0.782919	0.588697	0.58808	0.366114	0.491436	1	1	0.952479	0.733311	0.82926	0.779444	0.699603	0.868771	1	0.75	0.934181	0.886741	0.839301	0.901875	0.856887
Event0228	MSTRG.117505;SE:3A:492323300-492324020:492324119-492324706:+	B	TraesCS3A02G267400	#N/A	0.0156566	0.0594698	0.0625195	0.108129	0.118474	0.19091	0.20166	0.090611	0.228624	0.105248	0.0983897	0.113225	0.0731802	0.177485	0.0738007	0.155336	0.121908	0.116626	0.135171	0.16513	0.74041	0.895345	0.798919	0.774607	0.786036	0.797465	0.788078	0.538237	NA	0.681573	0.201489	0.386964	0.325799	0.402082	0.278637	0.352299	0.236614	0.430025	0.386768	0.408898	0.968961	0.958132	0.947302	0.923684	0.909786
Event0539	MSTRG.227912;A3:5A:677138505:677138486:-	B	TraesCS5A02G513400	Methyltransferase-like protein	0.0527367	0.0200272	0.00941319	0.0442729	0.0497231	0.146049	0.0954391	0.0224654	0.0705701	0.0116634	0.0919541	0.0356443	0.0793292	0.163687	0.120782	0.23547	0.28832	0.321339	NA	NA	0.0128035	0.346111	0.304886	0.501522	0.640525	0.779527	0.266811	0.768922	NA	0.241222	0	0.0365928	0.0440018	0.125037	0.0865627	0.0915691	0.198572	0.147506	0.0387957	0	NA	0.57849	0.57849	1	0.98575
Event0336	MSTRG.120848;SE:3A:638025389-638026448:638026576-638026648:+	B	TraesCS3A02G389100	Mitotic spindle assembly checkpoint protein MAD1	0.00829545	0.0988973	0.0873717	0.160261	0.148055	0.369619	0.375543	0.17434	0.31425	0.268197	0.0191575	0.0385474	0.040433	0.170606	0.0898668	0.166035	0.223227	0.0977603	0.111706	0.0424598	0.44051	0.493105	0.551414	0.529142	0.527993	0.526843	0.293751	0.467857	0.325598	0.279085	0.0250812	0.0888246	0.0511052	0.267532	0.208129	0.197962	0.271729	0.108124	NA	0	0.906991	0.836443	0.765894	0.959756	0.96186
Event0681	MSTRG.214090;SE:5A:70455036-70455390:70455441-70455908:+	B	TraesCS5A02G064900	#N/A	0.069988	0.0287352	0.0387425	0.0426697	0.0851577	0.102177	0.216346	0.118286	0.205618	0.0877032	0.028848	0.0209895	0.0235685	0.0204535	0.0389322	0.020027	0.0737922	0.0121227	0.106371	0.0974367	0.415627	0.379616	0.452082	0.451593	0.348407	0.245222	0.407594	0.356826	0.300505	0.578835	0.699099	0.515425	0.717601	0.788807	0.80985	0.86813	0.765455	0.434863	0.808383	0.808987	0.951955	0.96546	0.978965	0.926448	0.896222
Event0682	MSTRG.214090;SE:5A:70454522-70455390:70455441-70455908:+	B	TraesCS5A02G064900	#N/A	0.076377	0.299448	0.242264	0.237555	0.210552	0.343593	0.259474	0.479973	0.551725	0.481442	0.293862	0.240378	0.119774	0.134087	0.231973	0.111941	0.315683	0.248524	0.0708973	0.132444	0.415627	0.379616	0.452082	0.451593	0.348407	0.245222	0.407594	0.356826	0.300505	0.578835	0.699099	0.515425	0.717601	0.788807	0.80985	0.86813	0.765455	0.434863	0.808383	0.808987	0.951955	0.96546	0.978965	0.926448	0.896222
Event1570	MSTRG.331404;A5:7A:692779059:692779054:+	B	TraesCS7A02G504500	Beta-catenin-like protein 1	0.0023685	0.00661681	0.00543663	0.0237855	0.0261923	0.0242609	0.0331574	0.0159989	0.0292209	0.0159083	0.0208802	0.0343917	0.0200072	0.0698138	0.0269481	0.0533016	0.0541723	0.0420402	0.0272165	0.0326956	0.740217	0.665959	0.768354	0.821336	0.8411	0.860863	0.84832	0.896423	0.830497	0.791695	0.336328	0.4471	0.234777	0.30006	0.126927	0.130395	0.62495	0.310067	0	0.0674012	1	0.960968	0.921937	0.946417	0.942338
Event0377	MSTRG.122046;A5:3A:680354222:680354598:-	B	TraesCS3A02G436500	GYF domain-containing protein	0	0	0.0610513	0.562269	0.580652	0.442611	0.239687	0.279945	0.2171	0	0	0.041797	0.148439	0.600437	0.14628	0.607502	0.144584	0.100826	0.0401578	NA	0.227842	0.483168	0.636167	0.669683	0.687893	0.706103	0.681702	0.556815	0.48498	0.3875	NA	0.118637	0.0576445	0.261512	0.103086	0.175526	0.742797	0	0.423544	NA	0.962999	0.9665	0.97	0.950457	0.940803
Event0378	MSTRG.122046;RI:3A:680354504-680354598:-	B	TraesCS3A02G436500	GYF domain-containing protein	0	0	0.0610513	0.562269	0.580652	0.442611	0.239687	0.279945	0.2171	0	0	0.041797	0.148439	0.600437	0.14628	0.607502	0.144584	0.100826	0.0401578	NA	0.227842	0.483168	0.636167	0.669683	0.687893	0.706103	0.681702	0.556815	0.48498	0.3875	NA	0.118637	0.0576445	0.261512	0.103086	0.175526	0.742797	0	0.423544	NA	0.962999	0.9665	0.97	0.950457	0.940803
Event0036	MSTRG.110489;A3:3A:72414052:72414055:+	B	TraesCS3A02G107500	Mitochondrial-processing peptidase subunit alpha	0	0	0	0	0	0.0885925	0.523921	0.176795	0.08356	0.0272366	0	0	0	0.222025	0	0	0.25	0.185143	0.0683328	0	0.0691564	0.0808708	0.102909	0.293758	0.337545	0.381332	0.105791	0.431302	0.756665	0.0805096	0.922509	0.987434	0.987322	0.973698	0.979238	0.970734	0.916053	0.974424	0.944599	0.970878	0.991963	0.99454	0.997116	0.978434	0.95665
Event0111	MSTRG.112735;A3:3A:186847417:186847384:-	B	TraesCS3A02G172200	Nuclear pore complex protein	0	0	0	0.133447	0.079919	0.535161	0.314555	0.187022	1	0	0	0	0	0.0960336	0	0.443435	0.317632	0	0	0	1	0.969404	0.915511	0.974187	0.979732	0.985278	0.977921	0.99701	0.987441	0.912448	0	0.0731058	0.0216686	0.298793	0.114251	0.523381	0.406622	0.0229126	0.0517057	0	0.957916	0.946956	0.935997	0.989863	0.961683
Event0777	MSTRG.219115;A3:5A:376547534:376547542:+	B	TraesCS5A02G178600	Myb family transcription factor family protein	0.448488	0	0.415739	0.0270472	0.191953	0.227384	0.299615	0.264519	0.409434	0.412044	0.417536	0.256162	0.439593	0.253112	0.40824	0.226448	0.229864	0.168522	0.250425	0.28129	0.816787	0.636249	0.671483	0.648426	0.588919	0.529412	0.478805	0.615688	0.640931	0.606714	0.031824	0.124348	0.0307339	0.110125	0.0622295	0.0922731	0.238545	0.146084	0.0619095	0.0448529	0.939724	0.967387	0.99505	0.982972	1
Event1177	MSTRG.276154;A3:6A:359017686:359017683:-	B	TraesCS6A02G205500	Armadillo repeat-containing protein LFR	0.0149941	0.0102356	0.0127234	0.00996357	0.0165458	0.0535117	0.0375784	0.0380682	0.0380515	0.0132421	0.00687225	0.0189457	0.0261851	0.0827566	0.0537017	0.0583474	0.115499	0.0598397	0.0357305	0.051175	0.751751	0.719567	0.693521	0.726796	0.688868	0.65094	0.688448	0.661329	0.859979	0.78652	1	0.975237	0.97941	0.958741	0.942186	0.954142	0.977057	1	0.968472	1	1	0.994227	0.988454	0.960176	0.985351
Event0719	MSTRG.216368;SE:5A:214916894-214917060:214917194-214917319:+	B	TraesCS5A02G111400	Transmembrane 9 superfamily member	0.0181206	0.00143185	0.00836725	0.00825886	0.0242321	0.0760115	0.0729576	0.0490242	0.982007	0.010118	0.015211	0.0145711	0.00696737	0.0386394	0.014869	0.0210994	0.0241131	0.147128	0.609222	0.0157768	0.255984	0.409599	0.513245	0.925807	0.937217	0.948626	0.433433	0.910156	0.891627	0.252471	0	0.00097165	0.00137957	0.00326102	0.00140675	0.00232731	0.00485093	0.0123193	0.00240792	0.00300694	0.968784	0.982656	0.996528	0.953944	0.992793
Event1043	MSTRG.12871;A3:1A:563161040:563161888:+	B	TraesCS1A02G397300	Splicing factor U2af small subunit A	0.172583	0.0675837	0.25015	0.190905	0.213803	0.331461	0.469788	0.487119	0.423904	0.176162	0.450234	0.500043	0.301485	0.525086	0.298726	0.477183	0.553635	0.545204	0.362897	0.372021	0.623693	0.93665	0.937803	0.849521	0.918879	0.988236	0.286616	0.874311	0.751653	0.893978	0.42257	0.221124	0.307495	0.481888	0.289011	0.427444	0.553999	0.524578	0.32388	0.256511	0.942957	0.943202	0.943448	0.993114	0.998572
Event0110	MSTRG.112735;A3:3A:186847082:186847073:-	B	TraesCS3A02G172200	Nuclear pore complex protein	0	0	0	0.133447	0.079919	0.603297	0.781346	0.187022	1	0.5	0	0	0	0.0960336	0	0.482693	0.5	0.25	0	0	1	0.969404	0.952315	0.978259	0.957984	0.93771	0.992802	0.976408	0.978051	0.926074	0	0.060701	0.0216686	0.262543	0.114251	0.573598	0.577154	0.0229126	0.25	0	1	1	1	0.981245	0.980298
Event1773	MSTRG.57572;A3:2A:507068993:507069001:+	B	TraesCS2A02G294500	Cell division protein ftsZ	0.5	0	0	0	0	0.0767767	0	0.258684	0.0234545	0.158887	NA	0.25	0	0.5	0	0.0558861	0.376776	0.0551283	0.238379	0.5	0	0.11256	0.371963	0.36473	0.493602	0.622474	0.0568	0.714074	0.72236	0.0392834	0	0	0.00216709	0.0150764	0.00152757	0	0	0.016001	0.0119083	0	0.99696	0.996994	0.997028	0.998066	0.99915
Event0652	MSTRG.211522;A3:5A:11966944:11966952:+	B	TraesCS5A02G016300	Haloacid dehalogenase-like hydrolase domain-containing protein	1	1	0.972512	0.952638	0.956933	0.943954	0.944524	0.973777	0.966056	0.994314	0.975682	0.889534	0.896409	0.859838	0.859497	0.849273	0.846481	0.892611	0.922712	0.9424	0.621402	0.675879	0.616642	0.492675	0.423483	0.354291	0.652022	0.42139	0.502902	0.728365	0.882011	0.896208	0.831387	0.811855	0.754731	0.754436	0.625603	0.764698	0.870073	0.878569	0	0.00528991	0.0105798	0.00613126	0.00592146
Event0886	MSTRG.223139;A3:5A:536264250:536264263:+	B	TraesCS5A02G325600	#N/A	0.996675	0.966877	0.993559	0.97971	0.986299	0.987168	0.953616	0.990564	0.978507	0.989055	1	0.996481	0.999627	0.998976	0.998726	0.999108	0.99219	1	0.997071	0.994629	0.67555	0.726643	0.665566	0.681243	0.723284	0.765325	0.721994	0.829266	0.884529	0.794208	0.990851	0.987892	0.995218	0.984644	0.985152	0.991809	0.9576	0.984997	0.978638	1	0.0265214	0.0265201	0.0265188	0.014613	0.0217531
Event1197	MSTRG.276863;A3:6A:404689006:404689011:+	B	TraesCS6A02G218600	#N/A	0.95296	0.877183	0.882532	0.890357	0.890459	0.816819	0.811721	0.833918	0.788092	0.824209	0.941166	0.744194	0.87977	0.771061	0.861225	0.835646	0.761878	0.749624	0.818306	0.847183	0.0729746	0.0896088	0.127361	0.162631	0.149369	0.136106	0.205101	0.125861	0.031643	0.130362	0.94782	0.784644	0.880795	0.754384	0.88849	0.81317	0.758785	0.865725	0.858312	0.830683	0.00999107	0.023168	0.0363449	0.0496203	0.0570298
Event1632	MSTRG.50595;A3:2A:81752264:81752063:-	B	TraesCS2A02G135600	#N/A	0.991878	0.975947	0.988047	0.968738	0.966473	0.957375	0.937294	0.946262	0.954715	0.962067	0.97931	0.946659	0.954564	0.887549	0.9506	0.859991	0.885594	0.920277	0.962115	0.934281	0.166814	0.213262	0.154765	0.16581	0.173191	0.180572	0.10633	0.131898	0.110276	0.086533	0.74705	0.825083	0.787283	0.777988	0.779033	0.804995	0.750186	0.858892	0.614298	0.799364	0.0265832	0.0379234	0.0492636	0.0728589	0.0683199
Event1633	MSTRG.50595;RI:2A:81752063-81752171:-	B	TraesCS2A02G135600	#N/A	0.991878	0.975947	0.988047	0.968738	0.966473	0.957375	0.937294	0.946262	0.954715	0.962067	0.97931	0.946659	0.954564	0.887549	0.9506	0.859991	0.885594	0.920277	0.962115	0.934281	0.166814	0.213262	0.154765	0.16581	0.173191	0.180572	0.10633	0.131898	0.110276	0.086533	0.74705	0.825083	0.787283	0.777988	0.779033	0.804995	0.750186	0.858892	0.614298	0.799364	0.0265832	0.0379234	0.0492636	0.0728589	0.0683199
Event1518	MSTRG.328135;A5:7A:581373403:581373367:+	B	TraesCS7A02G402200	Protein N-terminal asparagine amidohydrolase	0.969146	0.963978	0.974895	0.946847	0.876928	0.867005	0.873579	0.967706	0.905508	0.977185	1	0.993945	0.934901	0.901791	0.913767	0.852006	0.948471	0.938148	0.978274	0.994082	0.0422937	0	0.0409897	0.0199773	0.0315151	0.0430529	0.0246068	0.083957	0.0399659	0.0166328	0	0.388735	0.344027	0.231428	0.0922282	0.172141	0.273148	0.530737	0.787907	0.555774	0	0.00194737	0.00389475	0.0554629	0.0615238
Event0977	MSTRG.227151;A3:5A:653408954:653408944:-	B	TraesCS5A02G480500	Dolichyl-phosphate beta-glucosyltransferase	0.960034	0.926789	0.878261	0.747988	0.501122	0.52423	0.383543	0.744234	0.546481	0.739624	1	0.98291	0.972664	0.932104	0.868062	0.878434	0.687406	0.769549	0.833346	0.944007	0.792657	0.743408	0.577851	0.484175	0.438989	0.393804	0.600649	0.453613	0.517776	0.691957	0.68428	0.149086	0.169428	0.280401	0.242343	0.193823	0.169709	0.314014	0.240805	0.0971052	0.203892	0.149189	0.0944861	0.0542432	0.047332
Event1643	MSTRG.50700;A5:2A:86383452:86383447:+	B	TraesCS2A02G141100	Protein phosphatase 2c, putative	0.622121	0.64847	0.778581	0.94368	0.724266	0.792489	0.953844	0.616551	0.573905	0.653044	0.962728	0.834626	0.85641	0.707698	0.802927	0.746508	0.636517	0.659405	NA	0.905869	0.318432	0.616314	0.472954	0.551973	0.640964	0.729954	0.560947	0.764105	NA	0.515161	0.039612	0.110561	0.102831	0.240368	0.0356465	0.245559	0.051325	0.0119592	NA	0.0811489	0.0932897	0.109882	0.126474	0.0844847	0.085722
Event0161	MSTRG.115590;SE:3A:382145214-382145314:382145461-382146553:+	B	TraesCS3A02G212200	Protein kinase	0.663624	1	NA	0.570728	1	0.945059	1	0.932894	0.92771	0.599475	NA	NA	0.838514	0.785024	0.863719	0.636253	0.831452	0.521482	0.82555	NA	0.813218	0.851416	0.95106	0.9226	0.89187	0.861141	0.905665	0.941056	0.934891	0.618106	0.0397402	0.0804808	0.108009	0.548621	0.160354	0.434484	0.505426	0.201404	0.253661	0.172431	0	0.00446608	0.00893216	0.0219737	0.121103
Event1119	MSTRG.272166;A3:6A:106934765:106934760:-	B	TraesCS6A02G134700	#N/A	0.953737	0.975432	0.979191	0.884775	0.862316	0.847952	0.949202	0.934115	0.919889	0.866068	NA	0.938049	0.899729	0.604431	0.832652	0.671189	0.474037	0.867618	0.855441	0.888294	1	1	1	1	0.973633	0.947266	1	0.915649	NA	1	0.805754	0.371409	0.668474	0.543442	0.644895	0.521954	0.508705	0.172574	0.559797	0.587425	0.168435	0.111369	0.0543023	0.0976352	0.122106
Event0399	MSTRG.8;A3:1A:1159973:1159964:-	B	TraesCS1A02G001900	Peroxisomal membrane protein PEX14	0.967077	1	1	0.995664	1	1	0.969148	0.996663	0.981749	0.993441	0.88562	0.892706	0.959617	0.941348	0.887124	0.904536	0.796993	0.869681	0.927334	0.921663	0.953464	0.83297	0.631147	0.788229	0.725121	0.662014	0.392122	0.610863	0.807718	0.469642	0.00200008	0.0209197	0.0203507	0.0977738	0.0410403	0.110367	0.100232	0.044062	0.04494	0.039029	0.00714363	0.00698041	0.00681718	0.111622	0.140591
Event1215	MSTRG.278613;A3:6A:501489100:501489367:+	B	TraesCS6A02G274600	#N/A	0.801829	0.729522	0.861118	0.936682	0.884366	0.821236	0.974378	0.857552	0.855989	0.90159	0.782452	0.905058	0.726772	0.716961	0.72228	0.667774	0.930223	0.866264	0.669535	0.917025	0.378821	0.305335	0.413231	0.461894	0.477109	0.492324	0.318924	0.496094	0.413203	0.363471	0.103715	0.172257	0.0894321	0.202342	0.138274	0.215882	0.281361	0.209533	0.10094	0.102059	0.0519803	0.0632872	0.074594	0.119004	0.138622
Event1216	MSTRG.278613;RI:6A:501489276-501489367:+	B	TraesCS6A02G274600	#N/A	0.801829	0.729522	0.861118	0.936682	0.884366	0.821236	0.974378	0.857552	0.855989	0.90159	0.782452	0.905058	0.726772	0.716961	0.72228	0.667774	0.930223	0.866264	0.669535	0.917025	0.378821	0.305335	0.413231	0.461894	0.477109	0.492324	0.318924	0.496094	0.413203	0.363471	0.103715	0.172257	0.0894321	0.202342	0.138274	0.215882	0.281361	0.209533	0.10094	0.102059	0.0519803	0.0632872	0.074594	0.119004	0.138622
Event1790	MSTRG.58025;A3:2A:530749689:530749493:-	B	TraesCS2A02G308600	Protein TIC 40, chloroplastic	0.846459	NA	NA	0.962653	1	0.978338	0.989119	0.838491	0.939076	0.959854	0.602383	0.685774	0.893779	0.989622	1	1	1	0.8995	1	0.939173	0.217863	0.532435	0.579271	0.681365	0.758861	0.836356	0.493408	0.794172	0.636392	0.375947	NA	NA	0.45088	0.814986	0.960939	0.816678	0.737086	0.823061	1	NA	0.0537628	0.0390974	0.024432	0.112148	0.207385
Event1000	MSTRG.10960;RI:1A:513623405-513623457:-	B	TraesCS1A02G322700	#N/A	0.99455	0.997676	0.998945	0.99566	0.992916	0.99187	0.996921	0.993071	1	1	0.940286	0.961183	0.952842	0.939239	0.943986	0.876695	0.947335	0.967779	NA	NA	0.939446	0.744211	0.812362	0.846608	0.724068	0.601529	0.721558	0.783015	NA	0.680949	0.328297	0.226902	0.159084	0.332401	0.220987	0.282803	0.351214	0.138266	NA	NA	0.0545504	0.0630887	0.071627	0.180152	0.130469
Event0943	MSTRG.10413;A5:1A:495709619:495709698:-	B	TraesCS1A02G301600	Ubiquitin-conjugating enzyme E2	0.903428	0.992246	0.98793	0.992953	0.988122	0.983048	0.986131	0.973986	0.970706	0.903339	0.743313	0.805897	0.893657	0.938862	0.862584	0.858645	0.95023	0.917993	0.890782	0.671572	0.167072	0.104023	0.116191	0.110803	0.155614	0.200425	0.0897722	0.218542	0.230173	0.181513	0.943088	0.562583	0.673228	0.289873	0.652454	0.341263	NA	0.628048	0.310116	0.756596	0.191208	0.245673	0.300139	0.111103	0.158289
Event1201	MSTRG.276877;RI:6A:405448267-405448340:-	B	TraesCS6A02G219000	Arginine/serine-rich splicing factor, putative	NA	1	1	0.777413	0.957482	0.991534	0.990202	0.982153	0.914345	NA	0.863266	0.913253	0.898359	1	0.977529	1	1	0.81005	0.728531	1	0.453884	0.470726	0.437076	0.354169	0.429535	0.504902	0.683052	0.457301	0.322318	0.4873	0.881249	0.815585	0.862009	0.775015	0.718239	0.844132	0.839513	0.709512	0.729789	0.490302	0.085141	0.0542295	0.023318	0.293704	0.121671
Event0193	MSTRG.117107;A3:3A:473216522:473216517:-	B	TraesCS3A02G252700	60S ribosomal protein l28	0.993354	0.993686	0.991635	0.983307	0.955029	0.966131	0.934363	0.920738	0.98235	0.977162	0.993837	0.99757	0.866132	0.864094	0.841983	0.82031	0.993632	0.988418	0.818453	0.861488	0.659799	0.711001	0.624525	0.734354	0.867177	1	0.625457	1	0.836269	0.62629	1	0.994758	0.999014	0.922743	1	0.957317	0.945231	1	0.968291	1	0.162802	0.135726	0.10865	0.223768	0.21284
Event0755	MSTRG.218952;A3:5A:366256409:366256403:-	B	TraesCS5A02G173100	Emsy N terminus domain-containing protein-like	0.887238	0.905664	0.916022	0.925256	0.940028	0.959708	0.949003	0.95051	0.934081	0.892498	0.820342	0.824286	0.885425	0.896861	0.92664	0.943032	0.951299	0.837638	0.862061	0.881472	0.320299	0.332505	0.314745	0.687795	0.618731	0.549667	0.146289	0.461103	0.699457	0.228073	0	0	0.0024245	0.0766946	0.034658	0.0446576	0.0700779	0.133657	0.0991866	0.00730065	0.0432879	0.0795948	0.115902	0.106619	0.172221
Event0936	MSTRG.225733;RI:5A:609813311-609813360:+	B	TraesCS5A02G424100	Glutathione-S-transferase	0.995156	0.94396	0.977198	0.975527	0.960307	0.964952	0.964434	0.934733	1	0.902193	0.982074	0.874109	0.950688	0.851146	0.8647	0.844983	0.745552	0.904197	0.870229	0.874644	0.59711	0.40669	0.623582	0.514277	0.757138	1	0.842377	1	1	0.631767	0.00905823	0.205786	0.0648924	0.414692	0.420438	0.339674	0.563293	0.242315	0.240196	0.142602	0.0226113	0.0728805	0.12315	0.123753	0.0958858
Event0622	MSTRG.8180;A3:1A:392785373:392785370:-	B	TraesCS1A02G223100	#N/A	0.960465	0.470764	0.767566	0.882572	0.930011	0.860645	0.867192	0.968327	0.909611	0.937349	NA	1	0.980752	0.905163	0.963879	0.879133	0.962416	NA	NA	NA	0.295068	0.481526	0.656257	0.60048	0.656388	0.712295	0.437371	0.538142	NA	0.601542	0.018774	0.124381	0.11776	0.210571	0.197095	0.290367	0.172921	0.425443	0.390975	0.0833017	0.0723787	0.100454	0.128529	0.224254	0.42077
Event1912	MSTRG.62272;A5:2A:709847332:709847197:+	B	TraesCS2A02G464300	RNA binding protein	0.671573	0.815415	0.997388	0.985481	0.977142	0.979018	0.998683	0.986413	0.960925	0.922633	0.795112	0.636061	0.830998	0.84754	0.587659	0.895124	0.875895	0.730354	0.812665	0.756363	0.408714	0.345435	0.368556	0.405642	0.4582	0.510757	0.333731	0.376141	0.360316	0.307641	0.163829	0.0771142	0.142709	0.194074	0.120402	0.204179	0.184441	0.187358	0.168708	0.104234	0.0672907	0.0639037	0.0605168	0.296984	0.265101
Event1913	MSTRG.62272;A5:2A:709847332:709847204:+	B	TraesCS2A02G464300	RNA binding protein	0.671573	0.815415	0.997388	0.985481	0.977142	0.979018	0.998683	0.986413	0.960925	0.922633	0.795112	0.636061	0.830998	0.84754	0.587659	0.895124	0.875895	0.730354	0.812665	0.756363	0.408714	0.345435	0.368556	0.405642	0.4582	0.510757	0.333731	0.376141	0.360316	0.307641	0.163829	0.0771142	0.142709	0.194074	0.120402	0.204179	0.184441	0.187358	0.168708	0.104234	0.0672907	0.0639037	0.0605168	0.296984	0.265101
Event1915	MSTRG.62272;RI:2A:709847197-709847231:+	B	TraesCS2A02G464300	RNA binding protein	0.671573	0.815415	0.997388	0.985481	0.977142	0.979018	0.998683	0.986413	0.960925	0.922633	0.795112	0.636061	0.830998	0.84754	0.587659	0.895124	0.875895	0.730354	0.812665	0.756363	0.408714	0.345435	0.368556	0.405642	0.4582	0.510757	0.333731	0.376141	0.360316	0.307641	0.163829	0.0771142	0.142709	0.194074	0.120402	0.204179	0.184441	0.187358	0.168708	0.104234	0.0672907	0.0639037	0.0605168	0.296984	0.265101
Event1916	MSTRG.62272;RI:2A:709847204-709847241:+	B	TraesCS2A02G464300	RNA binding protein	0.671573	0.815415	0.997388	0.985481	0.977142	0.979018	0.998683	0.986413	0.960925	0.922633	0.795112	0.636061	0.830998	0.84754	0.587659	0.895124	0.875895	0.730354	0.812665	0.756363	0.408714	0.345435	0.368556	0.405642	0.4582	0.510757	0.333731	0.376141	0.360316	0.307641	0.163829	0.0771142	0.142709	0.194074	0.120402	0.204179	0.184441	0.187358	0.168708	0.104234	0.0672907	0.0639037	0.0605168	0.296984	0.265101
Event1365	MSTRG.319876;SE:7A:134514238-134514450:134514527-134514842:-	B	TraesCS7A02G180000	#N/A	0.983682	0.971155	0.965131	0.968978	0.97108	0.959103	0.978787	0.986163	0.994559	0.990228	1	0.955897	0.98825	0.981538	0.984905	0.978479	0.994746	0.992647	0.997248	0.994701	0.350616	0.276825	0.211357	0.440783	0.51708	0.593376	0.728039	0.577246	0.534248	0.337203	0	0	0.0244023	0.0753244	0.0370109	0.0759265	0.293307	0.0696049	0.0399318	0.0197475	0	0.0724582	0.144916	0.320181	0.390559
Event1024	MSTRG.12002;A3:1A:544055117:544054991:-	B	TraesCS1A02G363800	Alpha/beta-hydrolase	0.997799	0.995767	0.986139	0.983733	0.973119	0.991739	0.988724	0.983279	0.971678	0.980332	0.997271	0.989045	0.985799	0.974277	0.977551	0.985846	0.979978	0.99472	0.943886	0.989939	0.17056	0.21518	0.476371	0.335116	0.360479	0.385841	0.216239	0.482305	NA	0.214382	0	0.0124789	0.0324464	0.127329	0.0835525	0.0727216	0.100272	NA	NA	0	0.235672	0.292909	0.350146	0.496961	0.412001
Event1029	MSTRG.12109;A3:1A:546515844:546515836:-	B	TraesCS1A02G368800	Acid phosphatase/vanadium-dependent haloperoxidase related	0.948101	0.98758	0.952777	0.971244	0.944134	0.928625	0.898956	0.960017	0.940433	0.974435	0.839477	0.933149	0.939612	0.953406	0.928823	0.966294	0.884	0.613281	0.966556	0.964321	0.139691	0.288393	0.086433	0.131538	0.120165	0.108791	0.1236	0.10084	0.031118	0.261377	0.289946	0.688481	0.0774448	0.323658	0.617156	0.377665	0.543548	0.741762	0.24783	0.428871	0.395301	0.526434	0.657568	0.39269	0.298631
Event0667	MSTRG.212412;A3:5A:39854305:39854300:-	B	TraesCS5A02G043500	30S ribosomal protein S17	1	0.900843	0.776381	0.961505	0.936282	0.967233	0.926265	1	0.931424	1	0.360355	0.976846	0.713391	0.572445	0.957086	0.833802	0.594459	0.833751	0.694519	1	0.957888	0.977511	0.970357	0.965537	0.978846	0.992154	1	0.977445	1	0.984329	0.455363	0.653567	0.732501	1	0.542913	0.715528	0.905885	0.614507	0.339334	0.374441	0.185847	0.193617	0.201386	0.363989	0.395572
Event0388	MSTRG.123584;A3:3A:716070423:716070635:+	B	TraesCS3A02G488100	Alpha-1,3-mannosyl-glycoprotein 2-beta-N-acetylglucosaminyltransferase	0.664525	0.773275	0.878221	0.922616	0.86693	0.880045	0.724671	0.835244	0.762229	0.704033	0.873901	0.756018	0.689222	0.625349	0.621841	0.577971	0.601834	0.694408	0.453446	0.324572	0.338579	0.391627	0.326231	0.172489	0.176478	0.180467	0.183707	0.186457	0.200145	0.293549	0.907056	0.800597	0.762104	0.636962	0.812277	0.595933	0.443745	0.654365	0.755852	0.785672	0.378026	0.384876	0.391725	0.426697	0.490534
Event1488	MSTRG.327224;A3:7A:544895191:544895235:+	B	TraesCS7A02G371100	Protein phosphatase 2C	0.605687	0.892454	0.90317	0.838067	0.850447	0.778065	0.743349	0.719042	0.730773	0.564632	0.825372	0.768997	0.823188	0.779343	0.807124	0.77693	0.640012	0.450716	0.573383	0.69569	0.073951	0.101819	0.0495274	0.0337399	0.0538043	0.0738686	0.130132	0.036695	0.0732345	0.0794218	0.402811	0.339857	0.4249	0.507933	0.279824	0.532921	0.408863	0.282416	0.309357	0.121848	0.931843	0.958349	0.984855	0.693183	0.489265
Event1899	MSTRG.62029;A5:2A:703707525:703707355:+	B	TraesCS2A02G454900	#N/A	1	1	0.98709	0.960978	0.966038	0.945089	0.931868	0.911757	1	0.987569	0.974234	0.973199	0.983501	0.958446	0.969515	0.975003	0.964635	0.9669	0.911122	0.991531	0.0192438	0	0.0468946	0.0087764	0.00582667	0.00287694	0	0	0	0.00908312	0.88587	0.87922	0.546957	0.4019	0.628311	0.507183	0.544186	0.595029	0.54641	0.4692	0.926568	0.925051	0.923535	0.72686	0.765255
Event1514	MSTRG.327891;A3:7A:572872986:572872989:+	B	TraesCS7A02G394500	Processing peptidase	0.970505	0.94584	0.928945	0.881099	0.855227	0.777405	0.798037	0.843058	0.869639	0.881241	0.954304	0.862743	0.917081	0.838111	0.913026	0.828107	0.783452	0.83038	0.914114	0.91978	0.0683485	0.055718	0.0826423	0.0372205	0.0481634	0.0591062	0.101212	0.0459333	0.0115031	0.0462195	0.643688	0.368864	0.375589	0.341123	0.500847	0.482602	0.402049	0.453943	0.324611	0.403008	0.949149	0.958791	0.968432	0.905433	0.820652
Event0274	MSTRG.118167;A3:3A:522176852:522176905:+	B	TraesCS3A02G292000	L-threonine 3-dehydrogenase	0.385261	0.745024	0.627573	0.807263	0.763427	0.713835	0.743613	0.887764	0.727781	0.712793	0.516917	0.7497	0.573276	0.591598	0.516168	0.582572	0.611442	0.623089	0.559724	0.43791	0.261906	0.367941	0.406407	0.469721	0.481965	0.494209	0.367158	0.540094	0.46868	0.286946	0.0590238	0.129056	0.154251	0.307822	0.203433	0.220119	0.364201	0.340904	0.15024	0.12943	0.990859	0.96871	0.946562	0.953743	0.830193
Event0697	MSTRG.214828;A3:5A:115094550:115094578:+	B	TraesCS5A02G086500	Xaa-pro dipeptidase, putative	0.5	0.935266	0.890738	0.759259	0.648094	0.696645	0.619246	0.901209	0.773026	0.927638	0.647374	0.806739	0.868633	0.744466	0.724422	0.765332	0.699441	0.591638	0.724142	0.912528	0.0253103	0.152301	0.29705	0.558641	0.564431	0.57022	0.203626	0.524409	0.502959	0.129525	0	0.00570129	0.0103107	0.0616964	0.00551012	0.0675663	0.0355706	0.016894	0.0486865	0	1	1	1	0.99234	0.954166
Event0086	MSTRG.111836;A3:3A:135971926:135972012:+	B	TraesCS3A02G149800	Dual specificity protein phosphatase	0.939314	0.982295	0.98383	0.950082	0.92176	0.872056	0.707651	0.880065	0.797363	0.799534	0.765724	0.878188	0.919976	0.794897	0.78299	0.709865	0.499847	0.748468	0.738872	0.819426	NA	0.197594	NA	0.474645	0.356161	0.237677	0.632594	NA	NA	0.209174	NA	0.972615	NA	0.988777	1	0.721211	0.96192	NA	NA	0.888665	0.985922	0.961566	0.93721	0.923057	0.948379
Event0852	MSTRG.221662;A3:5A:484556137:484556134:-	B	TraesCS5A02G275000	F-box protein	1	1	1	1	1	1	1	1	0.965129	0.945514	1	1	NA	1	1	1	0.959194	0.81279	0.98309	0.93606	0.252197	0.261874	0.21622	0.428084	0.426704	0.425324	0.162699	0.576443	0.318045	0.199342	0	0	NA	NA	NA	0.105325	0.0988535	0.0836785	0.0677955	0.0520533	1	0.980648	0.961296	0.881753	0.964182
Event1452	MSTRG.325465;A3:7A:454052055:454052064:+	B	TraesCS7A02G316900	#N/A	1	0.994073	0.984782	0.963202	0.958427	0.976746	0.952208	0.969523	0.9657	0.978813	0.992871	0.997	0.988476	0.997217	0.991106	0.987944	0.98998	0.989041	0.992084	0.992604	0.488795	0.339785	0.614268	0.527628	0.406515	0.285403	0.573501	0.437566	0.383158	0.45249	0.0309605	0.0940257	0.146782	0.311662	0.12174	0.262074	0.185408	0.129773	0.156066	0.153122	0.988517	0.983437	0.978357	0.933915	0.926363
Event1668	MSTRG.51581;A3:2A:125128930:125128933:+	B	TraesCS2A02G169800	Elongation factor 1-beta	0.987616	0.976458	0.981002	0.966056	0.971714	0.959336	0.969428	0.964029	0.93668	0.946633	0.962678	0.945844	0.98069	0.975914	0.982668	0.982882	0.983275	0.969034	0.986626	0.982901	0.296498	0.257456	0.264604	0.260199	0.219992	0.179785	0.27898	0.202241	0.271115	0.210334	0.384479	0.507801	0.561463	0.650456	0.319697	0.565014	0.54513	0.510742	0.474219	0.509636	0.995329	0.996131	0.996933	0.957705	0.970421
Event0182	MSTRG.117022;RI:3A:468533310-468533398:-	B	TraesCS3A02G250100	Protein REVERSION-TO-ETHYLENE SENSITIVITY1	1	1	1	0.994833	0.95871	0.985615	1	0.995058	0.975083	1	1	1	1	0.993831	0.98909	0.911255	0.989933	1	1	1	0.658667	0.201743	0.398655	0.408432	0.364534	0.320636	0.328948	0.277589	NA	0.0740513	0.0168224	0.016376	0.0211669	0.0777198	0.0237212	0.116364	0.0411947	0.0404856	0.0302143	0	1	0.948725	0.897449	0.988679	0.992322
Event1550	MSTRG.329626;RI:7A:642254181-642254266:-	B	TraesCS7A02G447700	Ran-binding protein 1 domain-containing	0	0.541668	0.203253	0.747027	1	0.989922	0.969216	0.885871	1	1	0	0.761301	0.715552	1	1	1	0.984217	1	0.92257	1	0.255445	0.319238	0.452959	0.632668	0.514143	0.395617	0.451175	0.387168	0.458298	0.338915	0.160476	0.131806	0.0824715	0.147449	0.0898967	0.211324	0.272986	0.272421	0.207184	0.134468	1	0.95142	0.90284	0.987133	0.990552
Event0937	MSTRG.225735;A5:5A:609864517:609864168:+	D	TraesCS5A02G424300	#N/A	0.02195	0	0.0187637	0	0.0104936	0.00770406	0	0.004598	0.00555519	0	0.019423	0.26588	0.0404201	0.0285266	0.0322605	0.0120778	0.193475	0.0401292	0.0315043	0.168603	0.0405925	0.0189959	0.0239399	0.00784104	0.0045775	0.00131396	0.00300738	0.0623979	0.0166184	0.0475845	0	0.00924696	0.00616491	0.000685015	0.000422851	0.00633807	0.00036227	0.00425577	0.00580745	0.0210837	0.92435	0.949717	0.975084	0.653918	0.603421
Event0374	MSTRG.121714;A3:3A:667357369:667357355:-	D	TraesCS3A02G424900	#N/A	0	0	0	0	0.00968672	0.036702	0.0287515	0	0	0	0	0	0.00213829	0.00825481	0.00824493	0.0291661	0.0817465	0	0	0	0.0472612	0.0227013	0.0538148	0.0787163	0.091105	0.103494	0.0338008	0.0787372	NA	0	0.0906961	0.0437812	0.0709636	0.0795732	0.0586278	0.0400951	0.0380465	0.148165	NA	0.0416075	0	0	0	0.8889	0.890576
Event0938	MSTRG.225735;RI:5A:609864168-609864249:+	D	TraesCS5A02G424300	#N/A	0.02195	0	0.0187637	0	0.0104936	0.00770406	0	0.004598	0.00555519	0	0.019423	0.26588	0.0404201	0.0285266	0.0322605	0.0120778	0.193475	0.0401292	0.0315043	0.168603	0.0440882	0.0403439	0.045674	0.136108	0.152888	0.169667	0.0321312	0.147177	0.114682	0.107747	0	0.0200893	0.0206661	0.0124124	0.0396226	0.0398842	0.0108673	0.0062131	0.0116236	0.0210837	0.92435	0.949717	0.975084	0.653918	0.603421
Event1035	MSTRG.12405;A5:1A:552165142:552165099:+	D	TraesCS1A02G381500	Phosphatidylserine synthase 2	0.81398	0.910657	0.567681	0.409897	0.486532	0.190105	0.330304	0.143719	0.0412584	0	0.970626	0	0.454196	0.203151	0.476002	0.224453	0.154373	0.25	0.0812322	1	0.0694385	0.143815	0.159011	0.203477	0.180254	0.157031	0.0972424	0.190755	NA	0.0553151	0.071704	0	0.0037094	0.0315138	0.0299463	0.0342211	0.0344719	NA	NA	0.0155723	0.923137	0.783369	0.643601	0.717336	0.760266
Event0649	MSTRG.211346;A5:5A:6703997:6703999:-	D	TraesCS5A02G010200	SacI-like domain protein/WW domain protein	0.118254	0.116711	0.0994976	0.102209	0.101089	0.0736247	0.0464478	0.123776	0.107197	0.0793818	0.251696	0.165581	0.0766588	0.126168	0.0901905	0.122642	0.0707656	0.089294	0.0452521	0.0509763	0.127518	0.189111	0.139816	0.13077	0.142748	0.154727	0.0928181	0.166546	0.103128	0.117783	0.465073	0.370615	0.279096	0.135475	0.228832	0.163813	0.0842596	0.295011	0.212763	0.207327	0.837126	0.846812	0.856498	0.645166	0.519124
Event1507	MSTRG.327646;A3:7A:563504873:563504878:+	D	TraesCS7A02G387400	Centromere/kinetochore protein zw10-like protein	0	0	0	0.148255	0.0569444	0.064795	0.123338	0.17333	0.100566	0	NA	0	0	0	0.0262662	0.0639149	0.0196299	0	0	0	0.328171	0.217354	0.183311	0.219339	0.266821	0.314303	0.235472	0.350673	0.313954	0.216583	1	0.647399	0.263715	0.14896	0.0841129	0.10817	0.128057	0.385178	0.249501	0.384731	0.870679	0.915722	0.960765	0.749373	0.5943
Event1690	MSTRG.52787;A5:2A:190317772:190317780:-	D	TraesCS2A02G208500	F-box family protein	0	0.0670469	0	0.284218	0.126583	0.27791	0.0918381	0	0.198371	0.167533	0.53885	0.646426	0.152025	0.272401	0.267841	0.325327	0.280368	0.125548	0.342343	0.0722712	0.473097	0.446707	0.356296	0.320098	0.313999	0.3079	0.322056	0.242775	NA	0.174936	0.674084	0.5	0.28786	0.334758	0.357657	0.409394	0.170616	0.25	0.363677	0.346058	0.276818	0.459553	0.642288	0.865334	0.881811
Event0867	MSTRG.222021;A3:5A:495869126:495869122:-	D	TraesCS5A02G288300	Transmembrane emp24 domain-containing protein	0	0.0678782	0	0.0256783	0.0319159	0.0289482	0.0118045	0.0220916	0.0327035	0.0573756	0.0144133	0.0255552	0	0.0423744	0.0368336	0.011571	0.196896	0.0248969	0.0468125	0	0.350604	0.47583	0.239667	0.365026	0.422022	0.479018	0.177697	0.570759	0.569469	0.256683	0.710927	0.418762	0.478207	0.617872	0.525981	0.502522	0.712456	0.506877	0.505217	0.288981	0.229213	0.233621	0.238029	0.602503	0.811523
Event0446	MSTRG.2696;SE:1A:73325067-73325514:73325573-73326000:+	D	TraesCS1A02G086900	O-acyltransferase	0.0770544	0.0507234	0.0403879	0.0334316	0.0412962	0.0678342	0.0942783	0.108886	0.104574	0.0713767	0.00748178	0.044866	0.0340339	0.0659622	0.0507711	0.0587452	0.0495578	0.0796694	0.115022	0.0521654	0.273785	0.362497	0.3715	0.516123	0.552733	0.589344	0.379287	0.491737	NA	0.339465	NA	0.937746	NA	0.468717	0.56706	0.387157	0.428118	0.5479	0.365736	0.31133	1	1	1	0.725094	0.579701
Event0448	MSTRG.3246;A3:1A:99905370:99905703:+	D	TraesCS1A02G104000	F-box protein	0	0	0.255439	0.0712459	0.0390531	0.050305	0.0257633	0.0270088	0.0175696	0.0103439	0	0	0.00686945	0.0242579	0.00950973	0.0178819	0.0380291	0.00607533	0.0124725	0.00505345	0.753554	0.283031	0.49088	0.75926	0.767605	0.77595	0.79211	0.629563	0.522357	0.0715654	NA	0.0448972	NA	NA	NA	0.793521	0.935529	0.749476	0.234102	0.5	0.854752	0.791456	0.72816	0.685267	0.873656
Event0449	MSTRG.3246;RI:1A:99905573-99905703:+	D	TraesCS1A02G104000	F-box protein	0.0146123	0.00809255	0.267331	0.0984553	0.0858717	0.0697301	0.0829096	0.0494418	0.0370679	0.0380814	0.0261503	0.00272184	0.0295647	0.0428846	0.0234384	0.0377382	0.0747752	0.0390048	0.0302765	0.00505345	0.753554	0.283031	0.49088	0.75926	0.767605	0.77595	0.79211	0.629563	0.522357	0.0715654	NA	0.0448972	NA	NA	NA	0.793521	0.935529	0.749476	0.234102	0.5	0.85794	0.79305	0.72816	0.685267	0.876167
Event1199	MSTRG.276877;A3:6A:405448459:405448339:-	D	TraesCS6A02G219000	Arginine/serine-rich splicing factor, putative	0.00459795	0.00744394	0.0126637	0.00727928	0.0242303	0.023226	0.04407	0.0289679	0.031152	0.00551432	0.0152119	0.0250083	0.0257474	0.0342398	0.0257123	0.0404387	0.0421061	0.0329732	0.03142	0.0293392	0.710422	0.639486	0.655464	0.592895	0.693318	0.793741	0.783155	0.823812	0.554304	0.624535	0.799188	0.904875	0.86386	0.906894	0.869305	0.85724	0.851988	0.774692	0.51921	1	0.239596	0.257517	0.275438	0.396154	0.425245
Event1202	MSTRG.276877;RI:6A:405448339-405448376:-	D	TraesCS6A02G219000	Arginine/serine-rich splicing factor, putative	0.00459795	0.00744394	0.0126637	0.00727928	0.0242303	0.023226	0.04407	0.0289679	0.031152	0.00551432	0.0152119	0.0250083	0.0257474	0.0342398	0.0257123	0.0404387	0.0421061	0.0329732	0.03142	0.0293392	0.710422	0.639486	0.655464	0.592895	0.693318	0.793741	0.783155	0.823812	0.554304	0.624535	0.799188	0.904875	0.86386	0.906894	0.869305	0.85724	0.851988	0.774692	0.51921	1	0.239596	0.257517	0.275438	0.396154	0.425245
Event1076	MSTRG.268148;A3:6A:10490084:10490120:+	D	TraesCS6A02G021200	Mitochondrial inner membrane protease subunit 1	0.022583	0.139047	0.118028	0.328322	0.172305	0.261504	0.284863	0.226482	0.44746	0.0653907	0.213085	0.0860011	0.473052	0.491688	0.466824	0.346865	0.31806	0.356546	0.22302	0.341269	0.799282	0.596079	0.734232	0.727312	0.739555	0.751798	0.838749	0.675824	0.755278	0.771498	0.251061	0.412764	0.59531	0.701342	0.57667	0.688813	0.701131	0.273988	0.756617	0.674667	0.413785	0.35478	0.295775	0.583797	0.386414
Event1596	MSTRG.48790;RI:2A:30549909-30550054:-	D	TraesCS2A02G069500	#N/A	0.0414388	0.0418618	0.0751976	0.116224	0.199336	0.181449	0.237222	0.133632	0.207606	0.0927045	0.172571	0.254196	0.241034	0.398274	0.229277	0.384433	0.473515	0.310638	0.284365	0.169694	0.811345	0.824175	0.793272	0.723506	0.755124	0.786741	0.816875	0.758181	0.728001	0.827367	0.929024	0.872926	0.916308	0.804553	0.911547	0.789184	0.837614	0.843588	0.847192	0.858236	0.431657	0.429744	0.42783	0.48781	0.560411
Event0351	MSTRG.121071;A3:3A:645603703:645603709:+	D	TraesCS3A02G398600	Nuclear transport factor 2 family protein with RNA binding domain	0	0.00195734	0.00174601	0.00641275	0.00691994	0.0231235	0.00471569	0.00547569	0.0244278	0	0	0.0115593	0.00566786	0.0619189	0.0388948	0.0595058	0.156183	0.0568598	0.0575674	0	0.655525	0.856206	0.836106	0.865134	0.829177	0.79322	0.825548	0.781631	0.693036	0.945851	0	0.901054	0.542312	0.814025	0.5	0.809932	0.927065	0.776236	0.56782	0.5	0.406551	0.359112	0.311674	0.146509	0.304805
Event1302	MSTRG.282050;A5:6A:611483879:611484690:-	D	TraesCS6A02G405500	Lysine-specific histone demethylase 1-3-like protein	0.111372	0.0760449	0.138558	0.22887	0.3858	0.514088	0.653283	0.0593948	0.0999475	0.346419	0.0545336	0.262167	0.160952	0.419204	0.324374	0.527825	0.73753	0.185113	0.175909	0.311555	0.933115	0.967413	0.908957	0.744953	0.757415	0.769876	0.89693	0.39587	0.708075	0.947963	0.955539	0.922017	0.915183	0.854771	0.8976	0.724156	0.900618	0.901916	0.834838	NA	0.100653	0.0924389	0.0842252	0.144328	0.353923
Event1303	MSTRG.282050;RI:6A:611484030-611484690:-	D	TraesCS6A02G405500	Lysine-specific histone demethylase 1-3-like protein	0.111372	0.0760449	0.138558	0.22887	0.3858	0.514088	0.653283	0.0593948	0.0999475	0.346419	0.0545336	0.262167	0.160952	0.419204	0.324374	0.527825	0.73753	0.185113	0.175909	0.311555	0.933115	0.967413	0.908957	0.744953	0.757415	0.769876	0.89693	0.39587	0.708075	0.947963	0.955539	0.922017	0.915183	0.854771	0.8976	0.724156	0.900618	0.901916	0.834838	NA	0.100653	0.0924389	0.0842252	0.144328	0.353923
Event1238	MSTRG.279452;RI:6A:539707847-539707929:+	D	TraesCS6A02G306100	RINT-1/TIP-1-like protein	0.147296	0.0229124	0	0.0986799	0.0413937	0.0149975	0	0.0192482	0.00465894	0.00549626	0	0.0161214	0.0168038	0.00170794	0.00607765	0.0147338	0	0.00541538	0.00439706	0	0.861102	0.939876	0.82608	0.681193	0.680248	0.679303	0.862867	0.751038	0.903843	0.866507	1	0.952414	0.992672	0.956618	0.979016	0.998298	0.986487	0.96319	0.984544	0.954421	0.980734	0.986868	0.993002	0.80433	0.820062
Event1309	MSTRG.317833;A3:7A:66229094:66229085:-	D	TraesCS7A02G108900	#N/A	0.244128	0.327998	0.322573	0.421459	0.446268	0.445158	0.324386	0.467383	0.742767	0.263242	0.535824	0.441478	0.291935	0.290527	0.306226	0.234529	0.390757	0.606388	0.583787	0.351728	0.890361	0.71026	0.936669	0.77389	0.811784	0.849678	0.890695	0.804934	0.920289	0.870819	1	1	NA	NA	NA	NA	0.588061	0.509567	NA	NA	1	0.985552	0.971104	0.988915	0.993136
Event0003	MSTRG.108943;A3:3A:27590439:27589345:-	D	TraesCS3A02G051800	Octicosapeptide/phox/Bem1p family protein	0.00416211	0.0316231	0.0165953	0.0198337	0.0115934	0.046587	0.0768199	0.0469753	0.0288278	0.034002	0.00832892	0.0398376	0.0218217	0.107421	0.0334455	0.0660543	0.0664492	0.0521377	0.0228946	0.0338049	0.850401	0.916654	0.941213	0.941319	0.947007	0.952696	0.92652	0.862917	0.789293	0.917829	0.913712	0.982203	0.956355	0.954265	0.855776	0.976571	0.977926	0.919307	0.953915	0.932936	0.891822	0.86386	0.835898	0.885823	0.909631
Event0004	MSTRG.108943;RI:3A:27589345-27589427:-	D	TraesCS3A02G051800	Octicosapeptide/phox/Bem1p family protein	0.00416211	0.0316231	0.0165953	0.0198337	0.0115934	0.046587	0.0768199	0.0469753	0.0288278	0.034002	0.00832892	0.0398376	0.0218217	0.107421	0.0334455	0.0660543	0.0664492	0.0521377	0.0228946	0.0338049	0.850401	0.916654	0.941213	0.941319	0.947007	0.952696	0.92652	0.862917	0.789293	0.917829	0.913712	0.982203	0.956355	0.954265	0.855776	0.976571	0.977926	0.919307	0.953915	0.932936	0.891822	0.86386	0.835898	0.885823	0.909631
Event1890	MSTRG.61450;A3:2A:684888510:684889448:+	D	TraesCS2A02G431500	#N/A	0.00268329	0.00573269	0.00655791	0.0238224	0.0570806	0.146466	0.117687	0.0610196	0.128958	0.0385597	0.000257982	0.0241753	0.00836779	0.110923	0.0426447	0.0678071	0.126709	0.0665288	0.0752172	0.0249592	0.864739	0.932468	0.978258	0.97108	0.967658	0.964236	0.941934	0.902547	0.882193	0.924718	0.613409	0.873057	0.718066	0.878086	0.739653	0.855987	0.841398	0.821216	0.814338	0.746076	0	0	0	0	0.772993
Event1891	MSTRG.61450;A5:2A:684889532:684889291:+	D	TraesCS2A02G431500	#N/A	0.00268329	0.00573269	0.00655791	0.0238224	0.0570806	0.146466	0.117687	0.0610196	0.128958	0.0385597	0.000257982	0.0241753	0.00836779	0.110923	0.0426447	0.0678071	0.126709	0.0665288	0.0752172	0.0249592	0.864739	0.932468	0.978258	0.97108	0.967658	0.964236	0.941934	0.902547	0.882193	0.924718	0.613409	0.873057	0.718066	0.878086	0.739653	0.855987	0.841398	0.821216	0.814338	0.746076	0.662953	0.590445	0.517936	0.760226	0.913895
Event1892	MSTRG.61450;RI:2A:684889291-684889448:+	D	TraesCS2A02G431500	#N/A	0.00268329	0.00573269	0.00655791	0.0238224	0.0570806	0.146466	0.117687	0.0610196	0.128958	0.0385597	0.000257982	0.0241753	0.00836779	0.110923	0.0426447	0.0678071	0.126709	0.0665288	0.0752172	0.0249592	0.864739	0.932468	0.978258	0.97108	0.967658	0.964236	0.941934	0.902547	0.882193	0.924718	0.613409	0.873057	0.718066	0.878086	0.739653	0.855987	0.841398	0.821216	0.814338	0.746076	0.662953	0.590445	0.517936	0.760226	0.913895
Event1019	MSTRG.11875;A3:1A:540048288:540048291:+	D	TraesCS1A02G357500	IQ domain-containing protein	0.00222011	0.00470439	0.00305847	0.0101856	0.0172164	0.0464658	0.0362551	0.0226177	0.054623	0.0147321	0.00120192	0.00825954	0.0159605	0.199949	0.0254067	0.188502	0.067306	0.0234971	0.0350565	0.00881114	0.953255	0.950931	0.943433	0.951886	0.956678	0.96147	0.923159	0.926414	0.902783	0.917013	0.500556	0.674754	0.778812	0.851654	0.851864	0.860693	0.805983	0.782369	0.844447	0.665295	0.167331	0.130261	0.0931903	0.339017	0.319252
Event0952	MSTRG.226204;A3:5A:623955692:623955824:+	D	TraesCS5A02G443900	Histone H1	0	0.201378	0.151852	0.118323	0.223835	0.10454	0.0112028	0.145664	0.0852262	0.22263	0.0101082	0.0280367	0.0173979	0.0118636	0.00744457	0.0144301	0.0275978	0.0313595	0.0974152	0.0368382	0.999758	0.970865	0.997074	0.987241	0.978074	0.968908	0.988928	0.930936	1	1	0.99801	0.995412	0.99823	0.983006	0.989922	0.988982	0.989947	0.994916	0.998415	0.996405	0.929589	0.789829	0.650068	0.925365	0.256177
Event1337	MSTRG.318794;A5:7A:95802239:95801685:+	D	TraesCS7A02G144600	#N/A	0	0	0	0	0	0.527432	0.5	0	0.0183619	0	0	0	0	0	0.316805	0.454215	0.51987	0.25	0	0.0686738	0.972257	0.972507	0.961911	0.974844	0.986486	0.998128	1	1	0.988884	0.995586	1	0.924352	0.932644	0.860014	0.91205	0.964224	0.977871	0.83128	0.889825	0.952309	0.0425033	0.0293597	0.0162161	0.0928836	0.832897
Event0637	MSTRG.8839;A3:1A:427820189:427819519:-	D	TraesCS1A02G240600	Regulator of chromosome condensation (RCC1) family with FYVE zinc finger domain-containing protein	0	0	0	0	0.0197423	0.0809119	0.183073	0.00551311	0.0366079	0.0153175	0.566875	0	0.00193865	0	0	0.0129439	0	0.0739772	0	0	1	0.981009	0.980961	0.99296	0.983296	0.973633	0.981984	0.994206	1	0.959981	1	1	1	0.996072	1	0.998993	0.875661	0.78277	0.893196	1	0.0576583	0.278829	0.5	0.0864662	0.641804
Event0638	MSTRG.8839;A5:1A:427818078:427819601:-	D	TraesCS1A02G240600	Regulator of chromosome condensation (RCC1) family with FYVE zinc finger domain-containing protein	0	0	0	0	0.0197423	0.0809119	0.183073	0.00551311	0.0366079	0.0153175	0.566875	0	0.00193865	0	0	0.0129439	0	0.0739772	0	0	1	0.981009	0.980961	0.99296	0.983296	0.973633	0.981984	0.994206	1	0.959981	1	1	1	0.996072	1	0.998993	0.875661	0.78277	0.893196	1	0.0576583	0.278829	0.5	0.0864662	0.641804
Event0639	MSTRG.8839;RI:1A:427819519-427819601:-	D	TraesCS1A02G240600	Regulator of chromosome condensation (RCC1) family with FYVE zinc finger domain-containing protein	0	0	0	0	0.0197423	0.0809119	0.183073	0.00551311	0.0366079	0.0153175	0.566875	0	0.00193865	0	0	0.0129439	0	0.0739772	0	0	1	0.981009	0.980961	0.99296	0.983296	0.973633	0.981984	0.994206	1	0.959981	1	1	1	0.996072	1	0.998993	0.875661	0.78277	0.893196	1	0.0576583	0.278829	0.5	0.0864662	0.641804
Event1338	MSTRG.318794;RI:7A:95801685-95801793:+	D	TraesCS7A02G144600	#N/A	0	0	0	0	0	0.527432	0.5	0	0.0183619	0	0	0	0	0	0.316805	0.454215	0.51987	0.25	0	0.0686738	0.972257	0.972507	0.961911	1	0.999064	0.998128	1	1	0.992548	0.995586	1	0.924352	0.932644	0.886452	0.91205	0.964224	0.977871	0.83128	0.889825	0.952309	0.0425033	0.0293597	0.0162161	0.0928836	0.861184
Event1729	MSTRG.56546;SE:2A:440074533-440078398:440078508-440080446:+	D	TraesCS2A02G270700	#N/A	0.0529658	0.550917	0.197609	1	0.32435	0.423104	0.739474	0.63303	0.408171	0.324871	NA	0	0.702198	0.470013	0.0643454	0.50257	0.297645	0.0487955	0.157016	0.34839	0.978546	1	0.968358	1	1	1	0.991972	0.957572	1	1	NA	1	1	1	1	0.994057	1	0.830598	0.911623	0.790959	0.216023	0.449933	0.683842	0.495694	0.842274
Event1054	MSTRG.12909;A5:1A:563682266:563682132:+	D	TraesCS1A02G398300	RING/U-box superfamily protein	0.293002	0.0564943	0.273582	0.344688	0.199743	0.192148	0.362203	0.282678	0.281034	0.373676	0.318155	0.554117	0.230912	0.381918	0.391283	0.358816	NA	0.470302	0.321211	0.286201	0.997379	1	0.981421	0.992595	0.996297	1	0.986001	0.977082	0.988811	0.992393	0.935665	1	0.994714	1	1	0.912075	0.886215	0.94122	0.966406	0.984079	0.9419	0.526708	0.111515	0.809632	0.836634
Event1059	MSTRG.12909;RI:1A:563682132-563682232:+	D	TraesCS1A02G398300	RING/U-box superfamily protein	0.293165	0.0579156	0.273582	0.344688	0.200473	0.194034	0.366985	0.286005	0.282642	0.374169	0.318155	0.565508	0.23185	0.381918	0.391802	0.359517	NA	0.473454	0.322601	0.287177	0.997379	1	0.981421	0.992595	0.996297	1	0.986001	0.977082	0.988811	0.992393	0.935665	1	0.994714	1	1	0.912075	0.886215	0.94122	0.966406	0.984079	0.9419	0.526889	0.111878	0.829249	0.852124
Event1619	MSTRG.49721;A5:2A:53604987:53604984:+	D	TraesCS2A02G100500	Myb family transcription factor APL	0.119322	0.183035	0.286297	0.18623	0.221206	0.248147	0.330854	0.32276	0.191021	0.185545	0.286047	0.192543	0.175692	0.30658	0.174086	0.291273	0.39535	0.346353	0.195584	0.18834	0.99204	0.992402	0.992687	0.995696	0.990892	0.986089	0.985884	1	NA	1	0.985547	0.997994	NA	NA	0.99301	0.949793	NA	0.988887	NA	NA	0.076203	0.060831	0.045459	0.191174	0.333117
Event0098	MSTRG.112047;A5:3A:148621478:148621427:+	D	TraesCS3A02G155600	Activating signal cointegrator 1 complex subunit 1	0.0376765	0.0267269	0.0334846	0.108424	0.0937066	0.181309	0.155945	0.0980431	0.183638	0.132501	0.110619	0.179598	0.17016	0.335196	0.249345	0.299737	0.323608	0.255771	0.189646	0.199463	1	0.966701	1	1	0.998554	0.997108	1	0.99533	1	0.996134	1	0.9982	0.990304	0.954796	0.999495	0.933638	0.993832	0.995261	1	0.97822	NA	0.619774	0.619774	0.846488	0.771342
Event0326	MSTRG.120481;A3:3A:624535721:624535712:-	D	TraesCS3A02G375200	Sorting nexin-1	0.0210203	0.012755	0.023161	0.104167	0.156133	0.194594	0.16063	0.202983	0.306358	0.115783	0.0314262	0.0723	0.08532	0.296532	0.104532	0.356112	0.2181	0.155249	0.0911766	0.105608	1	1	0.994372	0.995074	0.996904	0.998734	0.998831	0.996618	0.998242	0.99596	0.257591	1	1	0.998028	1	1	1	0.996175	0.998809	1	0.2258	0.218696	0.211592	0.797013	0.986786
Event1502	MSTRG.327507;A5:7A:556507126:556507131:-	D	TraesCS7A02G382000	Calcium-binding family protein	0	0.0788577	0.111747	0.105682	0	0.0169421	0.167357	0.195284	0.288367	0.217773	0.181459	0	0	0	0	0	0.0492266	0.140158	0.108749	0.0730641	1	1	1	0.996158	0.998079	1	1	0.987437	1	1	1	1	1	0.975453	1	0.979182	0.9868	0.993957	0.988616	1	NA	0.532092	0.532092	0.377621	0.704266
Event1591	MSTRG.48752;A3:2A:29877987:29877865:-	D	TraesCS2A02G066200	#N/A	0.0120816	0.0115464	0.0133217	0.0211082	0.0284601	0.0290608	0.0344848	0.0331276	0.0436037	0.0173868	0.0157518	0.0451408	0.0488155	0.113926	0.0602038	0.0869835	0.117604	0.0583281	0.0574284	0.0430116	0.999879	1	0.999909	0.999808	0.999904	1	0.999922	0.999767	0.999804	1	0.946575	0.973134	0.961887	0.970851	0.966999	0.980519	0.99159	0.954105	0.968188	0.981993	0.214862	0.163194	0.111526	0.551426	0.751911
Event1251	MSTRG.280031;A3:6A:562690769:562690572:-	D	TraesCS6A02G329500	Inorganic pyrophosphatase	0.943489	0.987965	0.963715	0.908481	0.688393	0.71521	0.565357	0.812889	0.709507	0.865894	0.732527	0.761513	0.889229	0.681102	0.626899	0.573823	0.625994	0.671659	0.816184	0.960741	0	0	0.00148806	0.00108002	0.00107877	0.00107752	0	0.00170827	0.00132733	0.00293946	0	0.0494108	0.0206304	0.00523588	0.00594735	0.00170389	0	0.0432009	0.0110052	0.0157314	0.802439	0.824627	0.846816	0.316379	0.461378
Event1252	MSTRG.280031;A5:6A:562690391:562690669:-	D	TraesCS6A02G329500	Inorganic pyrophosphatase	0.943489	0.987965	0.963715	0.908481	0.688393	0.71521	0.565357	0.812889	0.709507	0.865894	0.732527	0.761513	0.889229	0.681102	0.626899	0.573823	0.625994	0.671659	0.816184	0.960741	0	0	0.00148806	0.00108002	0.00107877	0.00107752	0	0.00170827	0.00132733	0.00293946	0	0.0494108	0.0206304	0.00523588	0.00594735	0.00170389	0	0.0432009	0.0110052	0.0157314	0.802439	0.824627	0.846816	0.316379	0.461378
Event1253	MSTRG.280031;RI:6A:562690572-562690669:-	D	TraesCS6A02G329500	Inorganic pyrophosphatase	0.943489	0.987965	0.963715	0.908481	0.688393	0.71521	0.565357	0.812889	0.709507	0.865894	0.732527	0.761513	0.889229	0.681102	0.626899	0.573823	0.625994	0.671659	0.816184	0.960741	0	0	0.00148806	0.00108002	0.00107877	0.00107752	0	0.00170827	0.00132733	0.00293946	0	0.0494108	0.0206304	0.00523588	0.00594735	0.00170389	0	0.0432009	0.0110052	0.0157314	0.802439	0.824627	0.846816	0.316379	0.461378
Event0833	MSTRG.10001;A3:1A:482760258:482760449:+	D	TraesCS1A02G285200	Ubiquitin conjugating enzyme E2	0.999354	0.977576	0.973895	0.942662	0.907167	0.835024	0.81535	0.871978	0.820314	0.936562	0.996568	0.966429	0.948725	0.779877	0.897689	0.795444	0.787133	0.923858	0.907889	0.942352	0.0117522	0.0140446	0.010361	0.00990416	0.00930268	0.0087012	0.00752008	0.0130241	0.00396427	0.0196955	0.242393	0.198622	0.101697	0.0193286	0.0348344	0.0689839	0.0507296	0.217528	0.172598	0.121611	0.330166	0.335434	0.340701	0.238035	0.269365
Event0834	MSTRG.10001;A5:1A:482760549:482760355:+	D	TraesCS1A02G285200	Ubiquitin conjugating enzyme E2	0.999354	0.977576	0.973895	0.942662	0.907167	0.835024	0.81535	0.871978	0.820314	0.936562	0.996568	0.966429	0.948725	0.779877	0.897689	0.795444	0.787133	0.923858	0.907889	0.942352	0.0117522	0.0140446	0.010361	0.00990416	0.00930268	0.0087012	0.00752008	0.0130241	0.00396427	0.0196955	0.242393	0.198622	0.101697	0.0193286	0.0348344	0.0689839	0.0507296	0.217528	0.172598	0.121611	0.330166	0.335434	0.340701	0.238035	0.269365
Event0835	MSTRG.10001;RI:1A:482760355-482760449:+	D	TraesCS1A02G285200	Ubiquitin conjugating enzyme E2	0.999354	0.977576	0.973895	0.942662	0.907167	0.835024	0.81535	0.871978	0.820314	0.936562	0.996568	0.966429	0.948725	0.779877	0.897689	0.795444	0.787133	0.923858	0.907889	0.942352	0.0117522	0.0140446	0.010361	0.00990416	0.00930268	0.0087012	0.00752008	0.0130241	0.00396427	0.0196955	0.242393	0.198622	0.101697	0.0193286	0.0348344	0.0689839	0.0507296	0.217528	0.172598	0.121611	0.330166	0.335434	0.340701	0.238035	0.269365
Event0651	MSTRG.211483;A3:5A:10480884:10480486:-	D	TraesCS5A02G015000	RNA-binding protein	1	1	1	1	0.875066	0.835658	0.996577	1	0.765822	1	0.969322	0.984057	0.991073	0.984187	0.922784	0.97371	0.995194	0.954101	0.897758	0.997559	NA	NA	0	0.00321033	0.00181187	0.000413407	NA	0	0	0.166087	0	0	0	0.00011306	0	0.000308551	0	0.0782946	0.000656752	0.0441991	1	1	1	0.0114518	0
Event0850	MSTRG.221599;A3:5A:482124909:482124875:-	D	TraesCS5A02G272500	Methyl-CpG-binding domain protein	0.615751	0.877628	0.813516	0.782749	0.700013	0.697696	0.77477	0.659461	0.604596	0.777496	0.671722	0.837952	0.846608	0.849219	0.833259	0.875458	0.686572	0.509521	0.811625	0.902566	0.0173606	0.0233433	0.0196506	0.0365379	0.0319243	0.0273107	0.0137501	0.0454714	0.0649418	0.00690439	0.0366502	0.0420253	0	0.0242736	0	0.00114568	0.0344912	0	0	0	0.616376	0.387961	0.159546	0.40555	0.540215
Event0156	MSTRG.115590;A5:3A:382145239:382145214:+	D	TraesCS3A02G212200	Protein kinase	0.970969	0.957676	0.97439	0.948733	0.895014	0.78491	0.785342	0.923374	0.787342	0.939598	0.990213	0.96352	0.947482	0.655402	0.884306	0.661548	0.839322	0.853018	0.89094	0.917289	0.0571236	0.0290169	0.0604663	0.0587717	0.0819046	0.105037	0.0998751	0.101401	0.122388	0.0930345	0	0	0	0.0170027	0.00401458	0.0105904	0.0599237	0.00769587	0.0228922	0	0.647744	0.756766	0.865789	0.499046	0.347528
Event0428	MSTRG.2313;A5:1A:58748716:58748921:-	D	TraesCS1A02G075700	Phosphate translocator	0.923073	0.829996	0.875342	0.786407	0.773238	0.735829	0.734198	0.833647	0.827664	0.843887	0.919201	0.810143	0.812775	0.630477	0.728736	0.48529	0.643026	0.688832	0.756308	0.841359	0.202403	0.150463	0.0409277	0.0717297	0.0850007	0.0982717	0.0689845	NA	NA	0.0253159	0.19824	0.0214779	0.200337	0.0305754	0.170547	0.0345069	0.0177315	0.0607417	NA	0.0232768	0.713311	0.762966	0.812622	0.499565	0.351039
Event0429	MSTRG.2313;RI:1A:58748813-58748921:-	D	TraesCS1A02G075700	Phosphate translocator	0.923073	0.829996	0.875342	0.786407	0.773238	0.735829	0.734198	0.833647	0.827664	0.843887	0.919201	0.810143	0.812775	0.630477	0.728736	0.48529	0.643026	0.688832	0.756308	0.841359	0.202403	0.150463	0.0409277	0.0717297	0.0850007	0.0982717	0.0689845	NA	NA	0.0253159	0.19824	0.0214779	0.200337	0.0305754	0.170547	0.0345069	0.0177315	0.0607417	NA	0.0232768	0.713311	0.762966	0.812622	0.499565	0.351039
Event1039	MSTRG.12829;A3:1A:561974601:561974947:+	D	TraesCS1A02G396000	Guanylate-binding protein	0.023356	0	0.0403576	0.731613	0.847473	1	1	0.783758	1	0.198425	0.0142894	0.173389	0.137829	0.511611	0.4007	0.796964	0.997093	0.670245	1	0.440034	0.0538714	0.087906	0.117336	0.290445	0.287847	0.285249	0.0972001	0.252112	0.245343	0.0912255	0	0.105745	0.0876266	0.0583561	0.0440973	0.193707	0.150457	0.228137	0	0.0949866	0.640018	0.510453	0.380887	0.369995	1
Event1040	MSTRG.12829;A5:1A:561975213:561974838:+	D	TraesCS1A02G396000	Guanylate-binding protein	0.023356	0	0.0403576	0.731613	0.847473	1	1	0.783758	1	0.198425	0.0142894	0.173389	0.137829	0.511611	0.4007	0.796964	0.997093	0.670245	1	0.440034	0.0538714	0.087906	0.117336	0.290445	0.287847	0.285249	0.0972001	0.252112	0.245343	0.0912255	0	0.105745	0.0876266	0.0583561	0.0440973	0.193707	0.150457	0.228137	0	0.0949866	0.640018	0.510453	0.380887	0.369995	1
Event1041	MSTRG.12829;RI:1A:561974838-561974947:+	D	TraesCS1A02G396000	Guanylate-binding protein	0.023356	0	0.0403576	0.731613	0.847473	1	1	0.783758	1	0.198425	0.0142894	0.173389	0.137829	0.511611	0.4007	0.796964	0.997093	0.670245	1	0.440034	0.0538714	0.087906	0.117336	0.290445	0.287847	0.285249	0.0972001	0.252112	0.245343	0.0912255	0	0.105745	0.0876266	0.0583561	0.0440973	0.193707	0.150457	0.228137	0	0.0949866	0.640018	0.510453	0.380887	0.369995	1
Event1014	MSTRG.11697;A5:1A:535063251:535063154:+	D	TraesCS1A02G350200	Tubulin alpha chain	0.666954	0.689601	0.651728	0.441357	0.662935	0.838785	0.867613	0.447764	0.91428	0.429552	0.669	0.372468	0.374455	0.986083	0.755531	0.991343	0.946455	0.797354	0.553243	0.382383	0.239184	0.243938	0.230417	0.294667	0.474869	0.655072	0.186776	0.581341	0.394032	0.175746	0.318707	0.312293	0.185413	0.313781	0.256082	0.323552	0.549015	0.403929	0.245324	0.19265	0.975772	0.828029	0.680286	0.996035	0.992097
Event1077	MSTRG.268148;A3:6A:10490088:10490120:+	D	TraesCS6A02G021200	Mitochondrial inner membrane protease subunit 1	0.685137	0.633491	0.579832	0.867687	0.619126	0.7479	0.765008	0.78753	0.884503	0.901377	0.718974	0.561367	0.635584	0.667574	0.658277	0.568048	0.755789	0.593953	0.723318	0.809778	0.379328	0.172122	0.352342	0.330678	0.38454	0.438402	0.520307	0.332394	0.277314	0.314442	0.060645	0.0791316	0.090278	0.213805	0.104457	0.224466	0.341112	0.132713	0.241636	0.184849	0.890116	0.856049	0.821982	0.906501	0.866218
Event1902	MSTRG.62206;A3:2A:708184666:708184672:+	D	TraesCS2A02G462600	Kelch repeat-containing protein	0.997996	0.996853	1	1	0.997664	0.995082	0.99204	0.995007	0.990997	0.993176	0.922393	0.960347	0.983921	0.991466	0.994719	0.992682	0.850082	0.987643	0.980814	0.982171	0.248752	0.560682	0.479602	0.720859	0.730688	0.740517	0.73424	0.850343	1	0.487974	0.548943	0.521385	0.677588	0.777465	0.587459	0.815767	0.883828	0.637826	0.759528	0.527029	0.0344126	0.0172063	0	0.256412	0.665173
Event0203	MSTRG.117305;A3:3A:481875289:481875302:+	D	TraesCS3A02G259400	#N/A	1	0.991579	0.996667	0.960134	0.850449	0.873877	0.95804	0.9463	0.848489	0.896976	0.993178	0.996347	0.986372	0.901449	0.985331	0.823102	0.96788	1	0.967947	0.991838	0.649917	0.830173	0.64885	0.689611	0.74444	0.799269	0.643473	0.782886	0.803359	0.707095	NA	0.94108	0.911458	0.844994	0.741621	0.858139	0.942006	0.909057	NA	NA	0.049638	0.0598253	0.0700125	0.304485	0.297902
Event1001	MSTRG.11044;A3:1A:516373103:516373107:+	D	TraesCS1A02G325400	Cysteine protease family protein	0.960938	0.967641	0.954059	0.968477	0.957962	0.927813	0.922171	0.976931	0.971303	0.959386	0.956529	0.968269	0.979406	0.960266	0.970354	0.956305	0.933955	0.962599	NA	0.968226	0.525976	1	0.986661	0.969219	0.972287	0.975354	0.637114	NA	NA	0.983336	0.981346	0.986008	0.986462	0.89914	0.988924	0.920545	0.930661	0.97394	0.963134	0.97522	0.0933907	0.121679	0.149968	0.197939	0.269847
Event1587	MSTRG.48710;A3:2A:28825144:28824987:-	D	TraesCS2A02G064600	#N/A	0.970377	1	0.981644	0.984233	0.981573	0.971115	0.987459	0.983292	0.97775	1	1	0.990578	0.991469	0.993461	0.991655	0.949448	0.95404	0.980829	0.995308	0.986825	0.922043	0.928347	0.910163	0.893613	0.915135	0.936658	0.925534	0.899521	0.919808	0.89974	1	0.998405	0.999447	0.987376	0.997128	0.975247	0.990336	0.999025	0.994671	1	0.175736	0.131221	0.0867062	0.234894	0.401067
Event1589	MSTRG.48710;RI:2A:28824987-28825086:-	D	TraesCS2A02G064600	#N/A	0.970377	1	0.981644	0.984233	0.981573	0.971115	0.987459	0.983292	0.97775	1	1	0.990578	0.991469	0.993461	0.991655	0.949448	0.95404	0.980829	0.995308	0.986825	0.922043	0.928347	0.910163	0.893613	0.915135	0.936658	0.925534	0.899521	0.919808	0.89974	1	0.998405	0.999447	0.987376	0.997128	0.975247	0.990336	0.999025	0.994671	1	0.288299	0.211593	0.134886	0.345064	0.415825
Event1631	MSTRG.50477;A5:2A:78845881:78845941:-	D	TraesCS2A02G131400	Rho GTPase-activating protein	0.994416	0.995404	0.994097	0.984114	0.966224	0.959864	0.950372	0.964696	0.932663	0.972252	1	0.998092	0.978703	0.939809	0.989735	0.937635	0.930858	1	0.932904	0.98292	1	0.943973	0.939193	0.94111	0.959544	0.977977	0.902524	0.965461	0.973789	0.934508	0.992594	0.994853	0.942005	0.874681	0.960652	0.8439	0.932165	0.941966	0.893648	0.942078	0.345939	0.304221	0.262503	0.633994	0.326821
Event1183	MSTRG.276495;A3:6A:382522590:382522583:-	D	TraesCS6A02G210600	Vacuolar protein sorting-associated protein 20	0.565446	1	0.509091	1	0.863588	1	1	1	1	1	0.542361	0.303557	0.984309	1	1	0.977492	0.771976	1	1	1	0.955236	0.940486	0.996174	0.990462	0.987958	0.985454	0.980825	0.971651	0.964134	0.961059	1	0.925659	0.869472	0.922206	0.906483	0.955471	0.620062	0.565345	0.891046	0.888132	0.206988	0.190344	0.173699	0.587514	0.511712
Event1847	MSTRG.60278;A3:2A:635606992:635606981:-	D	TraesCS2A02G388400	SH3 domain-containing protein 2	0.941105	1	1	1	0.996977	1	0.995817	1	0.998919	0.99875	0.854919	0.92527	0.858151	0.883589	0.913986	0.933029	0.826599	0.875537	0.755164	0.837478	1	1	1	0.983767	0.989226	0.994685	1	0.984715	0.984319	1	1	1	1	0.75	0.978831	1	1	1	1	0.902851	0.0222894	0.0111447	0	0.0856541	0.339142
Event0954	MSTRG.226204;RI:5A:623955547-623955692:+	A&B	TraesCS5A02G443900	Histone H1	0.622527	0.869107	0.810523	0.930501	0.957864	0.81783	1	0.946717	0.857851	0.728034	0.0508969	0.232353	0.286737	0.172431	0.118676	0.192174	0.301639	0.158747	0.244142	0.253466	NA	NA	0.40835	0.368626	0.666662	0.964698	0.816252	NA	NA	NA	1	0.984329	0.987458	0.483624	1	0.5	1	1	1	1	0.000627483	0.000510527	0.000393571	0.00428524	0.00459899
Event1597	MSTRG.48840;A3:2A:31079809:31079835:+	A&B	TraesCS2A02G070400	#N/A	NA	NA	NA	NA	0.0690003	0.152349	0.143551	0	0.0491354	NA	0.611768	0.79698	0.214696	0.171007	0.240461	0.217114	0.252783	0.254633	0.156316	0.341879	0.788823	0.75151	0.806606	0.612947	0.601191	0.589436	0.687615	0.510397	0.656814	0.41605	0.0271065	0.0729474	0.0714966	0.125115	0.105311	0.186722	0.17846	0.310078	0.248719	0.143209	0	0.0555859	0.111172	0.0533333	0.175214
Event0383	MSTRG.122576;A5:3A:693485283:693484564:+	A&B	TraesCS3A02G456400	#N/A	0.745459	0.609161	0.714596	0.576606	0.700728	0.730521	0.738712	0.673814	0.76351	0.67694	0.154219	0.123865	0.429092	0.21136	0.268602	0.380696	0.478445	0.268267	0.381237	0.232443	0.875268	0.650969	0.564498	1	1	1	1	1	NA	0.656689	0	0.041522	0.00887572	0.0650944	0.0370666	0.104196	0.00818363	0.0169076	0	0.0101328	0.0548408	0.0440822	0.0333236	0.132871	0.170078
Event1463	MSTRG.325879;A5:7A:474788532:474788580:-	A&B	TraesCS7A02G326800	RNA-binding protein	0.46473	0.985252	0.984893	0.984111	0.971182	0.977613	0.987691	0.97829	0.959745	0.978969	0.0828428	0.0243517	0.044213	0.0713363	0.0485848	0.0972643	0.321115	0.124677	0.132522	0.210164	0.48601	0.223222	0.335878	0.386523	0.467966	0.549408	0.573786	0.30522	0.630294	0.585228	0.104307	0.0435607	0.0485653	0.149974	0.132435	0.204071	0.582719	0.382953	0.17687	0.311209	0.0177712	0.0324327	0.0470943	0.109303	0.278569
Event1429	MSTRG.324156;A5:7A:369480756:369480761:-	A&B	TraesCS7A02G292800	Protein kinase	0.802846	1	1	1	0.963659	0.982544	1	1	0.995887	0.990369	0.726165	0.415441	0.711754	0.87516	0.832753	0.859364	0.925632	0.205915	0.717602	0.859615	0.5	0.528863	0.53278	0.624317	0.628923	0.633529	0.720832	0.492578	0.493249	0.682337	0.535084	0.61341	0.893928	0.969118	0.929423	0.901066	0.95316	0.701267	0.981603	0.96417	0.192845	0.10017	0.00749593	0.360149	0.326625
Event0084	MSTRG.111836;A3:3A:135971744:135971926:+	A&B	TraesCS3A02G149800	Dual specificity protein phosphatase	0.628408	0.060348	0.172901	0.103302	0.0782479	0.194829	0.158263	0.235881	0.334156	0.299673	0.460048	0.599613	0.609894	0.552634	0.429544	0.664917	0.442431	0.541756	0.563169	0.530054	1	0.978214	0.977615	0.936695	0.94598	0.955265	0.803011	0.955045	1	0.968005	1	0.547397	0.717136	0.626679	0.676441	0.709364	0.49964	0.829503	0.828958	0.743264	0.614307	0.57255	0.530794	0.530747	0.399899
Event0974	MSTRG.227147;A3:5A:653471372:653471618:+	A&B	TraesCS5A02G480600	Protein kinase	0	0	0.0389317	0.0866352	0.441742	0.603289	0.685104	0.140622	0.504409	0	NA	0.124243	0.5	0.805618	0.690575	0.75	0.75	0.87092	1	0.5	1	1	1	1	1	1	1	1	1	1	0	0.304363	0.244598	1	0.365366	0.59999	1	0.528443	1	0.868487	0.106318	0.0699799	0.0336419	1	1
Event0975	MSTRG.227147;A5:5A:653471697:653471522:+	A&B	TraesCS5A02G480600	Protein kinase	0	0	0.0389317	0.0866352	0.441742	0.603289	0.685104	0.140622	0.504409	0	NA	0.124243	0.5	0.805618	0.690575	0.75	0.75	0.87092	1	0.5	1	1	1	1	1	1	1	1	1	1	0	0.304363	0.244598	1	0.365366	0.59999	1	0.528443	1	0.868487	0.106318	0.0699799	0.0336419	1	1
Event0976	MSTRG.227147;RI:5A:653471522-653471618:+	A&B	TraesCS5A02G480600	Protein kinase	0	0	0.0389317	0.0866352	0.441742	0.603289	0.685104	0.140622	0.504409	0	NA	0.124243	0.5	0.805618	0.690575	0.75	0.75	0.87092	1	0.5	1	1	1	1	1	1	1	1	1	1	0	0.304363	0.244598	1	0.365366	0.59999	1	0.528443	1	0.868487	0.106318	0.0699799	0.0336419	1	1
Event0703	MSTRG.215255;A3:5A:129605965:129605929:-	A&B	TraesCS5A02G093200	elongation factor Ts family protein	0.050284	0.0114268	0.0163048	0.00701495	0.0111059	0.0157449	0.00559948	0.00955537	0.00592317	0	0.567282	0.808342	0.562471	0.614242	0.579173	0.622046	0.846344	0.769918	0.576349	0.440836	0.493128	0.645512	0.450276	0.358973	0.372548	0.386122	0.281446	0.30982	0.526723	0.441347	0.873949	0.953655	0.864082	0.77527	0.85457	0.822803	0.674071	0.945014	0.878229	0.88858	0.977838	0.965719	0.9536	0.946866	0.973032
Event1139	MSTRG.272883;A3:6A:141861064:141861061:-	A&B	TraesCS6A02G153900	Fiber protein Fb15	0.982102	0.992082	0.994174	0.99463	0.982318	0.985884	0.899132	0.996337	0.994278	0.997909	0.955823	0.964432	0.589653	0.563829	0.506578	0.53473	0.645256	0.96112	0.714374	0.56191	0.363926	0.375648	0.315238	0.268414	0.242601	0.216787	0.233342	0.245237	0.31037	0.329349	0.0178805	0.0483042	0.0519122	0.133558	0.0636343	0.0868387	0.0619674	0.0585927	0.0744487	0.0681391	0.996287	0.988649	0.981011	0.996333	0.995532
Event1905	MSTRG.62272;A3:2A:709846983:709847231:+	A&D	TraesCS2A02G464300	RNA binding protein	0.416978	0.664153	0.992126	0.958372	0.933927	0.939808	0.997233	0.965196	0.875297	0.669026	0.567786	0.507837	0.522181	0.634221	0.40238	0.713783	0.705658	0.629842	0.429219	0.412493	0.195584	0.172857	0.172282	0.216657	0.269515	0.322374	0.142241	0.214467	0.220705	0.111621	0.048639	0.0219861	0.0424736	0.0961035	0.00765636	0.0949811	0.0503609	0.0675587	0.0279332	0.0333472	0.0505554	0.0393771	0.0281987	0.296984	0.265101
Event1906	MSTRG.62272;A3:2A:709846983:709847241:+	A&D	TraesCS2A02G464300	RNA binding protein	0.416978	0.664153	0.992126	0.958372	0.933927	0.939808	0.997233	0.965196	0.875297	0.669026	0.567786	0.507837	0.522181	0.634221	0.40238	0.713783	0.705658	0.629842	0.429219	0.412493	0.195584	0.172857	0.172282	0.216657	0.269515	0.322374	0.142241	0.214467	0.220705	0.111621	0.048639	0.0219861	0.0424736	0.0961035	0.00765636	0.0949811	0.0503609	0.0675587	0.0279332	0.0333472	0.0505554	0.0393771	0.0281987	0.296984	0.265101
Event1184	MSTRG.276507;SE:6A:381032556-381032659:381032750-381032928:-	A&D	TraesCS6A02G210100	Protein kinase	0.640657	NA	1	0.966662	0.995163	0.986237	0.988233	0.992935	0.984615	0.987964	0.82854	0.889114	0.576004	0.732779	0.539755	0.708442	0.807934	0.804803	0.455195	0.527459	0.152456	0.211561	0.276493	0.34658	0.361648	0.376716	0.364198	0.241053	0.244567	0.195795	0	0	0.0245979	0.293673	0.198031	0.343592	0.476512	0.106069	0.111097	0.152688	0.991083	0.986799	0.982516	0.929343	0.780929
Event1185	MSTRG.276507;SE:6A:381032556-381032659:381032750-381033292:-	A&D	TraesCS6A02G210100	Protein kinase	0.805462	0.992377	0.975577	0.986553	0.951526	0.945713	0.937331	0.944205	0.916249	0.939226	0.376852	0.161327	0.309754	0.349349	0.292035	0.397252	0.272058	0.221296	0.288304	0.428708	0.152456	0.211561	0.276493	0.34658	0.361648	0.376716	0.364198	0.241053	0.244567	0.195795	0	0	0.0245979	0.293673	0.198031	0.343592	0.476512	0.106069	0.111097	0.152688	0.991083	0.986799	0.982516	0.929343	0.780929
Event1578	MSTRG.331844;A3:7A:704292391:704292463:+	A&D	TraesCS7A02G519800	Actin-related protein 2/3 complex subunit 3	0.299255	0.202232	0.131084	0.133279	0.0670736	0.128122	0.0661853	0.207665	0.144473	0.21895	1	0.57171	0.460997	0.280533	0.579086	0.211537	0.203516	0.776561	0.771211	0.415193	0.933531	0.990815	0.99726	0.998849	0.992154	0.985459	0.997101	0.959157	0.7409	0.996521	0.985815	0.989453	0.990346	0.9955	0.990346	0.997175	0.983551	0.924499	0.933283	0.996017	0.104884	0.0703361	0.0357881	0.381203	0.45509
Event1742	MSTRG.56862;A5:2A:460907368:460907407:-	A&D	TraesCS2A02G278000	Nuclear transport factor 2 family protein with RNA binding domain	0.046524	0.0450333	0.0281043	0.279517	0.264519	0.660451	0.523519	0.271877	0.713591	0.542335	0.0224474	0.716984	0.682489	0.900449	0.383583	0.841879	0.851822	0.657985	0.874672	0.5	0.986479	0.928655	0.994839	0.998857	0.998532	0.998207	0.967848	0.996996	0.996439	0.776476	0.958144	0.794394	0.802066	0.936142	0.9159	0.968381	0.864289	0.948943	0.728744	0.845692	0.0604282	0.0325997	0.00477132	0.626409	0.992315
Event1621	MSTRG.49970;A3:2A:62293180:62293194:+	B&D	TraesCS2A02G110600	#N/A	0	0	0	0.0116621	0.00625081	0.0237753	0.0146501	0.00809685	0.0159649	0	0.020427	0	0	0	0	0	0.00974405	0.0214632	0	0	0.606607	0.240811	0.242418	0.318425	0.389026	0.459627	0.0834113	0.410848	0.207967	0.179531	0.5	1	0.512511	0.679057	0.5	0.550293	0	1	0.565956	0.5	0.344786	0.243536	0.142286	0.799561	0.953537
Event1396	MSTRG.321664;RI:7A:214434398-214434643:-	B&D	TraesCS7A02G239900	#N/A	0.00251977	0.00288011	0.00389726	0.00693033	0.0113177	0.0414705	0.0458324	0.0190431	0.025046	0.00905668	0.00250387	0.0066463	0.00392181	0.0273959	0.00904768	0.0287407	0.0441347	0.0208238	0.0134545	0.00688122	0.35172	0.337749	0.452376	0.689668	0.714429	0.739189	0.366049	0.839892	0.721205	0.251046	0.0349968	0.076705	0.0359822	0.208059	0.0579017	0.183284	0.174751	0.127727	0.0873954	0.0918791	0.100776	0.0853673	0.0699584	0.558087	0.778145
Event0903	MSTRG.224358;A5:5A:569288334:569288515:-	B&D	TraesCS5A02G369000	#N/A	0	0.0406277	0.0937305	0.0515251	0	0.0109263	0.0793219	0.019784	0.0118557	0.0231154	0	0.0127918	0.0286994	0.00503278	0.00416694	0.00043878	0.00789464	0.0350304	0	0.00106585	0.845056	0.7336	0.665883	0.669561	0.631332	0.593102	0.719491	0.598559	0.744787	0.82164	0.971438	0.968213	0.974413	0.917176	0.972104	0.907995	0.911071	0.954952	0.965397	0.96897	0.905409	0.946707	0.988005	0.696475	0.474804
Event0117	MSTRG.112908;A5:3A:197430641:197430637:+	B&D	TraesCS3A02G176300	Inositol-1-monophosphatase	0.0179602	0.0160333	0.00269818	0.0323174	0.0403146	0.0591375	0.0801812	0.0343189	0.103287	0.0279984	0.0585115	0.0189791	0.0628014	0.125997	0.0628436	0.0889826	0.106632	0.0951386	0.0769462	0.0405005	0.365451	0.379209	0.299	0.202357	0.239237	0.276116	0.347703	0.402074	0.361909	0.32579	0.761747	0.611852	0.570393	0.49203	0.63279	0.520724	0.511561	0.594436	0.559747	0.564587	0.756504	0.762196	0.767888	0.48621	0.580516
Event0904	MSTRG.224358;RI:5A:569288410-569288515:-	B&D	TraesCS5A02G369000	#N/A	0	0.0541427	0.177172	0.0725281	0	0.0176007	0.0837765	0.024673	0.0118557	0.0334691	0	0.104901	0.283921	0.0243568	0.108827	0.00151764	0.0410754	0.263454	0	0.00701067	0.845056	0.7336	0.665883	0.669561	0.631332	0.593102	0.719491	0.598559	0.744787	0.82164	0.971438	0.968213	0.974413	0.917176	0.972104	0.907995	0.911071	0.954952	0.965397	0.96897	0.905409	0.946707	0.988005	0.696475	0.474804
Event0960	MSTRG.10482;A3:1A:497518277:497518437:+	B&D	TraesCS1A02G304400	CCR4-NOT transcription complex subunit 2	0.0585203	0.0129149	0.0428014	0	0.0358649	0.0905678	0.0219321	0.0774248	0.139188	0.0260031	0.0161653	0	0.0237801	0.110765	0.050673	0.228172	0.0833533	0.223924	0.129924	0	0.322317	0.813791	0.534091	0.620739	0.649322	0.677906	0.758088	0.745637	0.705176	0.701711	NA	NA	NA	0.0787102	0	0.120199	0.43468	0.358233	0.219394	NA	0.0420005	0.0355501	0.0290998	0.331885	0.492126
Event0962	MSTRG.10482;A5:1A:497518634:497518313:+	B&D	TraesCS1A02G304400	CCR4-NOT transcription complex subunit 2	0.0585203	0.0129149	0.0428014	0	0.0358649	0.0905678	0.0219321	0.0774248	0.139188	0.0260031	0.0161653	0	0.0237801	0.110765	0.050673	0.228172	0.0833533	0.223924	0.129924	0	0.297841	0.813791	0.521691	0.619271	0.646633	0.673995	0.758088	0.735421	0.694593	0.683316	NA	NA	NA	0.0787102	0	0.120199	0.43468	0.358233	0.219394	NA	0.0420005	0.0355501	0.0290998	0.331885	0.492126
Event0963	MSTRG.10482;RI:1A:497518313-497518437:+	B&D	TraesCS1A02G304400	CCR4-NOT transcription complex subunit 2	0.0585203	0.0129149	0.0428014	0	0.0358649	0.0905678	0.0219321	0.0774248	0.139188	0.0260031	0.0161653	0	0.0237801	0.110765	0.050673	0.228172	0.0833533	0.223924	0.129924	0	0.322317	0.813791	0.534091	0.620739	0.649322	0.677906	0.758088	0.745637	0.705176	0.701711	NA	NA	NA	0.0787102	0	0.120199	0.43468	0.358233	0.219394	NA	0.0420005	0.0355501	0.0290998	0.331885	0.492126
Event1031	MSTRG.12297;A3:1A:550444780:550444619:-	B&D	TraesCS1A02G376100	U4/U6 small nuclear ribonucleoprotein Prp31	0.0171704	0	0	0.0786449	0.0391871	0.0970774	0.187672	0.0289298	0.0970949	0	0	0.0186477	0.0232719	0.194304	0.0825	0.220313	0.181191	0.141989	0.0200417	0.0852001	0.226831	0.605507	0.758986	1	1	1	0.467415	0.976031	1	0.552189	0.109633	0.164027	0.0974264	0.0980877	0.0663223	0.134734	0.302819	0.140955	0.168833	0.090978	0.194071	0.100887	0.00770346	0.553209	0.90213
Event1032	MSTRG.12297;A5:1A:550443888:550444710:-	B&D	TraesCS1A02G376100	U4/U6 small nuclear ribonucleoprotein Prp31	0.0171704	0	0	0.0786449	0.0391871	0.0970774	0.187672	0.0289298	0.0970949	0	0	0.0186477	0.0232719	0.194304	0.0825	0.220313	0.181191	0.141989	0.0200417	0.0852001	0.226831	0.605507	0.758986	1	1	1	0.467415	0.976031	1	0.552189	0.109633	0.164027	0.0974264	0.0980877	0.0663223	0.134734	0.302819	0.140955	0.168833	0.090978	0.194071	0.100887	0.00770346	0.553209	0.90213
Event1033	MSTRG.12297;RI:1A:550444619-550444710:-	B&D	TraesCS1A02G376100	U4/U6 small nuclear ribonucleoprotein Prp31	0.0171704	0	0	0.0786449	0.0391871	0.0970774	0.187672	0.0289298	0.0970949	0	0	0.0186477	0.0232719	0.194304	0.0825	0.220313	0.181191	0.141989	0.0200417	0.0852001	0.226831	0.605507	0.758986	1	1	1	0.467415	0.976031	1	0.552189	0.109633	0.164027	0.0974264	0.0980877	0.0663223	0.134734	0.302819	0.140955	0.168833	0.090978	0.194071	0.100887	0.00770346	0.553209	0.90213
Event1837	MSTRG.59856;A3:2A:615520311:615520334:+	B&D	TraesCS2A02G373100	#N/A	0.0175389	0.0555723	0.0670139	0.0599622	0.117855	0.131914	0.0398865	0.0581008	0.0663647	0.0370653	NA	0	0.0192334	0.0518113	0.000931467	0.0640517	0.0334194	0.072903	0.0140248	0.026466	0.897957	0.843784	0.915101	0.819861	0.708602	0.597343	0.48708	0.441714	0.60173	0.53218	0.0260072	0.0634497	0.415069	0.156705	0.5629	0.256884	0.075867	0.0880716	0.434308	0.590675	0.180898	0.128731	0.0765648	0.369167	0.324775
Event0300	MSTRG.119857;A3:3A:599795599:599795590:-	B&D	TraesCS3A02G351200	SelT-like protein	0	0	0	0	0	0.24464	0.5	0	0	0	0	0	0.0223329	0.0888675	0.30712	0.0882125	0.25	0.25	0	0.298156	0.721463	0.608341	0.806569	0.658005	0.744785	0.831564	0.680572	0.509699	0.0933434	0.343404	0	0	0	0.0413309	0	0	0	0.25	0	0.25	0.636758	0.444559	0.25236	0.762274	0.782613
Event0741	MSTRG.9786;A3:1A:473033166:473033201:+	B&D	TraesCS1A02G277600	Protein BUD31	0.0509277	0.0706194	0.0622363	0.127039	0.0883178	0.0921899	0.0912851	0.114934	0.115569	0.0963843	0.0124906	0.0537592	0.0433634	0.0774874	0.0361761	0.0814752	0.052122	0.0928423	0.0624133	0.0508961	0.832229	0.875291	0.861419	0.879015	0.876802	0.874588	0.808679	0.894578	0.832249	0.737421	0.0321243	0.114267	0.71267	0.971178	0.73161	0.706009	0.916602	0.408526	0.754598	0.396059	0.307101	0.323943	0.340784	0.466802	0.464722
Event1688	MSTRG.52732;A3:2A:187480425:187480507:+	B&D	TraesCS2A02G207500	Equilibrative nucleoside transporter family member protein	0	0	0	0.0470698	0.031743	0.149284	0.303192	0.0798538	0.301424	0.027761	0.0054177	0.00969454	0.010626	0.365535	0.0438243	0.287362	0.316967	0.0990102	0.335154	0.113491	0.724008	1	1	1	1	1	0.949896	0.980048	0.907191	0.644326	0.251876	0.176344	NA	NA	NA	NA	NA	0.686196	0.477962	0.600886	0.275659	0.333748	0.391837	0.256651	0.376043
Event0805	MSTRG.219705;A3:5A:404559092:404559101:+	B&D	TraesCS5A02G199900	#N/A	0.0488684	0.129827	0.155162	0.107676	0.0739927	0.0973952	0.153339	0.0924271	0.11776	0.0596615	0.186507	0.0805957	0.105142	0.0903505	0.11533	0.083261	0.230466	0.0797078	0.104208	0.0343496	0.0416313	0	0.5	0.5	0.75	1	0.523513	0.566786	0.564893	0.0346701	0	0.25	0	0	0	0.25	0	0	0	0	0	0.0117422	0.0234845	1	0.855011
Event0806	MSTRG.219738;A3:5A:406669438:406669393:-	B&D	TraesCS5A02G200800	Protein kinase	0	0	0	0.19479	0.0824276	0.481531	0	0.270386	0.300167	0	0	0.0941696	0.0500796	0.571841	0.0486164	0.468249	0.5	0.167698	0.449556	NA	1	1	0.993873	0.998005	0.999002	1	1	1	NA	NA	0	0.211138	0.0827052	0.771668	0.199353	0.362192	NA	0.446578	NA	NA	0.290049	0.177873	0.0656981	1	0.992285
Event1130	MSTRG.272695;SE:6A:131449164-131449979:131450023-131450112:-	B&D	TraesCS6A02G149500	Ubiquitin family protein	0	0.112539	0.0658621	0.0963721	0.103219	0.198022	0.220324	0.270514	0.198312	0.172383	0.125797	0.171675	0.35984	0.292078	0.218331	0.266734	0.251955	0.139817	0.296594	0.244788	0.724301	0.808437	0.87997	0.971328	0.98519	0.999053	0.86269	0.982766	1	0.79253	0.614001	0.381262	0.366352	0.293877	0.30499	0.254154	0.379822	0.432377	0.342257	0.350437	0.261913	0.236919	0.211925	0.439923	0.769787
Event0747	MSTRG.218809;A5:5A:358490855:358490930:-	B&D	TraesCS5A02G168400	Serine/threonine protein phosphatase 2a regulatory subunit A, putative	0.108434	0.0863673	0.0828399	0.118814	0.195766	0.41113	0.314596	0.110739	0.379267	0.0268158	0.151457	0.0948042	0.0940853	0.183918	0.118952	0.239468	0.13681	0.189892	0.0825484	0.0739746	0.653271	0.835353	0.969883	0.995625	0.993716	0.991806	0.99715	1	1	0.888351	0.628805	0.582063	0.563456	0.787499	0.58326	0.80347	0.72826	0.599886	0.546576	0.726501	0.517249	0.512546	0.507843	0.661014	1
Event1291	MSTRG.281536;A3:6A:603355984:603355981:-	B&D	TraesCS6A02G386800	Receptor-like kinase	0	0.389793	0.0570114	0.329383	0	0.432063	0	0.5	0.225599	0	0	0.25	0	0.25	0.25	0	0	0.964977	NA	0	0.766644	0.802778	0.93562	0.845016	0.603342	0.361668	0.5	0.653126	NA	0.750839	0	0	0.25	0.5	0.5	0	NA	0.745121	NA	0	1	0.75	0.5	0.926497	0.808569
Event1070	MSTRG.13810;A3:1A:584673751:584673786:+	B&D	TraesCS1A02G433300	Cytoplasmic membrane protein	0.0793436	0.0845835	0.10345	0.178899	0.184503	0.251386	0.347908	0.233375	0.625332	0.199808	0.0401052	0.108896	0.0834838	0.137939	0.100385	0.167048	0.222182	0.201179	0.492742	0.587667	0.826618	0.642536	0.878991	0.946952	0.865444	0.783937	0.676322	0.761712	0.898654	0.608712	0.0955253	0.337159	0.32487	0.479361	0.285768	0.563139	0.320171	0.277644	0.22672	0.220592	1	0.630697	0.261393	0.951245	0.995315
Event0749	MSTRG.218872;A3:5A:362793034:362793028:-	B&D	TraesCS5A02G170200	40S ribosomal protein S19	0.233544	0.203522	0.192076	0.183959	0.247992	0.27295	0.282037	0.316768	0.305695	0.242477	0.25398	0.364384	0.322242	0.467411	0.307815	0.375367	0.364979	0.313879	0.325517	0.272522	0.247998	0.292043	0.322351	0.327729	0.41122	0.494711	0.280767	0.442721	0.276812	0.221487	0.0627195	0.0706914	0.0776555	0.160552	0.0810695	0.103885	0.106916	0.0645608	0.0767798	0.0924702	0.83896	0.799448	0.759937	0.907999	0.895756
Event1862	MSTRG.60796;A3:2A:662343808:662343792:-	B&D	TraesCS2A02G406800	#N/A	0.630793	0.396215	0.342546	0.322571	0.231638	0.297773	0.338702	0.332948	0.379897	0.40624	0.360478	0.414426	0.475657	0.567136	0.318299	0.388558	0.302282	0.345444	0.426052	0.326018	0.533273	0.462232	0.523359	0.445521	0.366669	0.287818	0.364955	0.334597	0.531559	0.471717	0.0477733	0.0833116	0.117162	0.234781	0.0890866	0.13644	0.129984	0.0918106	0.116211	0.0883511	0.965061	0.963889	0.962717	0.930545	0.89576
Event1733	MSTRG.56659;A3:2A:448498338:448498347:+	B&D	TraesCS2A02G273900	50S ribosomal protein L27	0.550236	0.437986	0.43561	0.391116	0.384369	0.364878	0.259224	0.433864	0.404813	0.488791	0.379517	0.37076	0.215385	0.169908	0.182165	0.174274	0.149071	0.284702	0.203671	0.185119	0.951407	0.936555	0.936728	0.935711	0.934909	0.934106	0.954765	0.953084	0.943847	0.948953	0.78106	0.536668	0.728988	0.950176	0.669543	0.756266	0.522176	0.642979	0.778398	0.727901	0.556149	0.619546	0.682943	0.496332	0.520885
Event1549	MSTRG.329626;A3:7A:642254890:642254181:-	B&D	TraesCS7A02G447700	Ran-binding protein 1 domain-containing	0	0.541668	0.203253	0.747027	1	0.989922	0.969216	0.885871	1	1	0	0.761301	0.715552	1	1	1	0.984217	1	0.92257	1	0.255445	0.319238	0.452959	0.632668	0.514143	0.395617	0.451175	0.387168	0.458298	0.338915	0.160476	0.131806	0.0824715	0.147449	0.0898967	0.211324	0.272986	0.272421	0.207184	0.134468	1	0.951213	0.902427	0.987029	0.990511
Event0910	MSTRG.224440;A3:5A:571682237:571682249:+	B&D	TraesCS5A02G373600	GTP binding protein&&Large subunit GTPase 1	0.338565	0.811634	0.752789	1	1	1	1	1	1	1	0.780985	1	0.890968	1	0.750394	1	1	1	1	NA	0.136311	0.249035	0.331334	0.607388	0.729169	0.85095	0.291725	0.62207	0.631477	0.082165	0	0.0257623	0.0245732	0.0834014	0.114512	0.0997827	0.173621	0.122952	0.0911431	NA	0.0054207	0.00710585	0.008791	0.148508	0.558551
Event0796	MSTRG.219561;A5:5A:398283606:398283623:-	B&D	TraesCS5A02G195000	Wd repeat protein	0.911097	0.93082	0.920341	0.928476	0.826416	0.861506	0.835926	0.888805	0.891007	0.940928	0.862665	0.876002	0.900034	0.804169	0.869549	0.834824	0.742353	0.829721	0.842741	0.923387	0.330257	0.406995	0.353444	0.22221	0.298879	0.375548	0.472136	0.303805	0.321881	0.53688	0.870262	0.905989	0.976358	0.833181	0.859802	0.884906	0.827747	0.938061	0.961755	0.946487	0.739467	0.767238	0.79501	0.412581	0.418098
Event0273	MSTRG.118164;A3:3A:522188137:522188132:-	B&D	TraesCS3A02G292200	F-box protein SKIP8	1	0.973039	0.962783	0.954268	0.904269	0.832004	0.655834	0.984228	0.985393	0.995614	0.960313	0.948687	0.916362	0.887479	0.816883	0.923834	0.782923	1	1	0.800179	0.251914	0.216385	0.429229	0.385416	0.51609	0.646765	0.546185	0.482058	0.369798	0.1819	0.0504558	0.0278691	0.00806748	0.0440773	0	0.0246434	0.0252576	0.0272022	0.0108246	0.00744352	0.574502	0.325354	0.0762064	0.957036	0.970907
Event0389	MSTRG.123584;A5:3A:716068684:716068680:+	B&D	TraesCS3A02G488100	Alpha-1,3-mannosyl-glycoprotein 2-beta-N-acetylglucosaminyltransferase	0.993178	1	0.994973	0.940144	0.902965	0.837102	0.887779	0.881547	0.849777	0.961101	1	1	0.916562	0.798506	0.917219	0.777242	0.964356	0.840861	0.916957	0.889182	0.925274	0.688371	0.71957	0.264443	0.261824	0.259204	0.683973	0.339862	0.130509	0.81272	NA	NA	0.907316	0.807232	0.870686	0.814789	0.807903	0.826334	0.865042	1	0.287029	0.352594	0.418159	0.328798	0.409903
Event1390	MSTRG.321439;A3:7A:202737919:202737924:+	B&D	TraesCS7A02G231700	PfkB-like carbohydrate kinase family protein	1	0.960599	1	0.893022	0.929	0.836297	0.952417	0.917833	0.854081	0.94721	0.75	0.920575	0.960742	0.79687	0.858322	0.730866	0.765547	0.881376	0.904694	0.934173	0.58148	0.348798	0.0963029	0.132798	0.0925733	0.0523486	0.0936546	0.0579585	0.099617	0.24993	1	1	0.956714	0.705626	0.943237	0.808585	0.796451	0.632375	NA	0.973409	0.514954	0.578065	0.641176	0.282531	0.222196
Event1355	MSTRG.319394;A3:7A:118448493:118448485:-	B&D	TraesCS7A02G162200	Phosphopantothenoylcysteine decarboxylase	0.976464	0.984664	0.984957	0.958545	0.961137	0.917117	0.913267	0.927447	0.904184	0.9333	0.959912	0.917406	0.943385	0.766611	0.867598	0.85212	0.849536	0.876058	0.915543	0.925688	0.345654	0.370588	0.373147	0.530941	0.527303	0.523664	0.404494	0.345662	0.455832	0.383823	0	0.0402796	0.0725223	0.125925	0.0339276	0.135202	0.00375752	0.133053	0.291746	0.0489082	0.453597	0.593824	0.734051	0.0619104	0.00559217
Event0822	MSTRG.220677;A5:5A:450161138:450160971:+	B&D	TraesCS5A02G233800	#N/A	1	0.954465	0.988523	1	0.964573	0.943399	0.933528	0.946553	0.941182	0.955476	0.957287	0.973321	0.971121	0.971884	0.955531	0.96824	0.893544	0.947339	0.88294	0.936644	0.611046	0.883458	0.667538	0.474649	0.585274	0.695899	0.415611	0.597751	0.885665	0.493134	0	0	0	0.0387678	0.022315	0.117917	0	0.0446564	0.377512	0	0.815157	0.446136	0.0771148	0.369029	0.43758
Event0823	MSTRG.220677;RI:5A:450160971-450161071:+	B&D	TraesCS5A02G233800	#N/A	1	0.954465	0.988523	1	0.964573	0.943399	0.933528	0.946553	0.941182	0.955476	0.957287	0.973321	0.971121	0.971884	0.955531	0.96824	0.893544	0.947339	0.88294	0.936644	0.611046	0.883458	0.667538	0.474649	0.585274	0.695899	0.415611	0.597751	0.885665	0.493134	0	0	0	0.0387678	0.022315	0.117917	0	0.0446564	0.377512	0	0.815157	0.446136	0.0771148	0.369029	0.43758
Event0363	MSTRG.121294;A3:3A:653327501:653327486:-	B&D	TraesCS3A02G408300	#N/A	0.811671	1	1	1	1	0.956625	1	1	1	1	NA	1	0.930669	0.875586	0.958215	0.941048	0.958258	1	0.951775	0.94261	0.184019	0.306206	0.195251	0.0890711	0.085254	0.0814369	0.0897117	0.0846885	0.132386	0.106403	NA	1	0.996485	1	1	1	1	1	0.997198	0.921305	0.701119	0.850559	1	0.422948	0.633765
Event0738	MSTRG.218519;A3:5A:340816322:340816318:-	B&D	TraesCS5A02G159700	Unc-50	0.969691	0.977111	0.978494	0.983429	0.990115	0.979777	0.984014	0.984242	0.978008	0.979737	0.973582	0.939409	0.962747	0.932612	0.956441	0.951181	0.966933	0.95072	0.964478	0.920062	0.795965	0.643296	0.620413	0.464615	0.402644	0.340674	0.621653	0.353481	0.461687	0.751434	0.969232	0.833243	0.953798	0.95646	0.947344	0.949208	0.943481	0.875143	0.946843	0.918779	0.836461	0.851718	0.866975	0.334729	0.280886
Event1406	MSTRG.322321;A3:7A:251147793:251147847:+	B&D	TraesCS7A02G259200	Uridine kinase	1	0.99925	0.999093	0.99318	0.973544	0.973626	0.936484	0.991843	0.985875	0.9994	1	0.999582	0.99424	0.99083	1	0.992658	1	0.998144	0.9943	0.994879	0.778591	0.837771	0.865318	0.91859	0.92149	0.92439	0.965152	0.941115	1	0.957782	0.0785153	0.656239	0.660587	0.938997	0.456051	0.668145	0.796746	1	NA	0.802735	0.358523	0.359949	0.361376	0.366906	0.47976
Event0068	MSTRG.111220;A3:3A:107398749:107398752:+	B&D	TraesCS3A02G130200	ATP-dependent RNA helicase DB10	1	0.957708	0.992038	0.975935	0.983815	0.986267	0.997997	0.993293	1	0.992198	0.982523	0.974294	0.990976	0.989114	0.99828	0.997258	0.997354	0.99186	1	1	0.415927	0.465121	0.850251	0.689721	0.644533	0.599346	0.115959	0.718493	0.00538773	0.00592771	0	0.00763537	0.0157495	0.0213434	0.0067571	0.0209765	0.256821	0.00666253	NA	0.00328261	0.944848	0.965678	0.986508	0.277365	0.387402
Event0181	MSTRG.117022;A5:3A:468533189:468533398:-	B&D	TraesCS3A02G250100	Protein REVERSION-TO-ETHYLENE SENSITIVITY1	1	1	1	0.994833	0.95871	0.985615	1	0.995058	0.975083	1	1	1	1	0.993831	0.98909	0.911255	0.989933	1	1	1	0.658667	0.198575	0.391914	0.408432	0.364534	0.320636	0.32278	0.251305	NA	0.0727248	0.0167357	0.015997	0.0210558	0.0777198	0.0234654	0.116364	0.0407605	0.0397408	0.0297505	0	0.328257	0.210286	0.0923153	0.668878	0.701126
Event1932	MSTRG.63048;A3:2A:729284634:729284638:+	A&B&D	TraesCS2A02G500200	Protein phosphatase 2C	0	0	0.0156206	0.00780434	0.0033932	0.0321124	0.0107608	0.00714844	0.0343415	0.0024478	0.265062	0.274968	0.370512	0.40476	0.355913	0.405599	0.215668	0.197045	0.462631	0.351381	0.294389	0.293853	0.310265	0.452658	0.595113	0.737568	0.304751	0.580021	0.609045	0.220693	0.0409736	0.0371985	0.0298732	0.0401148	0.0445877	0.043457	0.0632202	0.0583819	0.0330808	0.023877	0.996247	0.99602	0.995793	0.98362	0.993421
Event1464	MSTRG.325879;A5:7A:474788580:474789241:-	A&B&D	TraesCS7A02G326800	RNA-binding protein	0.562854	0	0	0	0	0	0	0	0	0	0.959365	0.989527	0.99203	0.977741	0.986282	0.974598	0.915428	0.957926	0.961002	0.986509	0.996247	0.997591	0.995636	0.997921	0.997617	0.997313	0.971671	0.986435	0.996215	0.981733	0.875668	0.98188	0.386239	0.497239	0.499791	0.495984	0.991886	0.993987	0.453982	0.49687	0.18489	0.260859	0.336828	0.382414	0.345764
Event0754	MSTRG.218932;A3:5A:365673294:365673271:-	A&B&D	TraesCS5A02G172600	Spermidine synthase	0.0206507	0.0368685	0.050845	0.0101957	0	0.0763346	0.0189327	0.188331	0.107559	0.143365	0	0.141114	0.424925	0.629586	0.179863	0.445877	0.185421	0.0502617	0.75	0.283343	0.717264	0.732205	0.767632	0.804457	0.695714	0.58697	0.806168	0.481485	0.575189	0.681037	0.213998	0.192022	0.449704	0.703057	0.658362	0.698	0.634524	0.162636	0.466308	0.354434	0.956383	0.922445	0.888506	0.143512	0.0228953
Event0462	MSTRG.174398;A3:4A:519677062:519677097:+	A&B&D	TraesCS4A02G218300	Short-chain dehydrogenase/reductase family protein	0.0232676	0.0728404	0.0109098	0.0344864	0.145495	0.366779	0.139811	0.235876	0.322311	0.273259	0.0635537	0.53473	0.450324	0.711181	0.515067	0.410175	0.531313	0	NA	0.435709	0.966001	0.879671	0.886313	0.894029	0.947015	1	0.847545	0.686269	NA	0.789095	0.0172189	0.0490661	0.0350868	0.481849	0.241375	0.417814	0.321029	0.0237843	0.108993	0.168724	1	0.746421	0.492841	0.837312	0.893697
Event1852	MSTRG.60374;A3:2A:642204933:642204928:-	A&B&D	TraesCS2A02G391900	Mannosyltransferase	1	0.5	0.5	0	0.0392838	0.0193881	0.0326258	0.0120915	0.0417902	0.00918052	0.75	1	0.793587	0.780165	0.713257	0.824847	0.741719	0.908142	0.887494	1	0.537376	0.529473	0.749275	0.763972	0.808731	0.853489	0.786287	0.807467	0.728998	0.56225	0.127271	0.307468	0.324188	0.544315	0.63245	0.559589	0.761962	0.588531	0.599102	NA	0.876995	0.855837	0.834678	0.665239	0.809993
Event1009	MSTRG.11205;A3:1A:520814278:520814272:-	A&B&D	TraesCS1A02G332400	Chromatin modification-related protein EAF7	0.236087	0.542854	0.34776	0.269963	0.159423	0.355774	0.299041	0.731721	0.620343	0.163994	0.202015	0.107896	0.0516927	0.103733	0.0812995	0.0545685	0.135012	0.134997	0.103948	0.206185	1	0.982543	1	0.994302	0.99425	0.994197	0.995818	0.997018	1	1	0.741131	0.906019	0.828996	0.679919	0.671537	0.847944	0.694058	0.625915	0.925415	0.60968	0.947777	0.973888	1	1	1
Event0784	MSTRG.219215;SE:5A:381302802-381302880:381302921-381303313:-	A&B&D	TraesCS5A02G181700	Ubiquitin-conjugating enzyme E2	0.123267	0.0788256	0.145916	0.19391	0.401963	0.656306	0.74256	0.496099	0.840318	0.543521	0.192646	1	0.802246	1	0.794681	1	1	1	1	1	1	1	1	1	1	1	1	1	1	0.953138	0.018301	0.0262903	0.046337	0.387515	0.144891	0.504177	0.182493	0.0442641	0.211915	0.129222	0.449083	0.42348	0.397878	0.633368	0.77779
Event0821	MSTRG.9975;A5:1A:481629195:481628606:+	A&B&D	TraesCS1A02G283700	F-box family protein	0.455614	1	1	1	1	1	1	0.848215	0.96687	1	0.469247	0.499316	0.367696	0.476499	0.495692	0.799416	1	1	1	0.656772	0.169527	0.142926	0.253855	0.449824	0.382905	0.315986	0.285849	0.381316	0.544622	0.149727	0.0377195	0.0234171	0.0043645	0	0.00385289	0.0301584	0.00267506	0.0373434	0	0.00675761	0.457077	0.474365	0.491653	0.627445	0.676719
Event1802	MSTRG.59041;A3:2A:580322443:580322446:+	A&B&D	TraesCS2A02G343500	Aldose 1-epimerase	0.765418	1	0.851616	0.95215	0.981913	0.975545	0.991901	0.987049	0.980292	0.950283	0.15594	0.217999	0.354472	0.824954	0.683149	0.857094	0.826502	0.345792	0.602111	NA	0.620389	0.493598	0.58159	0.427771	0.455491	0.483212	0.937928	0.386474	0.380057	0.648597	0.00714455	0.0140781	0.00465687	0.161662	0	0.470294	0.183545	0.0304106	0.397293	0.0266166	0	0.00254914	0.00509828	0.032223	0.0756034
[truncated: 15 more columns]
